# Supplementary material for: Predicting the Antigenic Structure of the Pandemic (H1N1) 2009 Influenza Virus Hemagglutinin
Source: PLoS One. 2010 Jan 1;5(1):e8553. doi: 10.1371/journal.pone.0008553 (PMC2797400; doi:10.1371/journal.pone.0008553)
Supplement: File S1 — PDB file of the homology model of H1 HA (A/California/04/2009) after energy minimizations. (0.20 MB ZIP) [file pone.0008553.s003.zip › H1N1pdm_2009_homology_model_minimized.pdb]

ATOM      1  N   ASP A   1     -44.460  87.749 144.027  1.00  1.65           N  
ATOM      2  CA  ASP A   1     -43.865  88.527 142.957  1.00  1.80           C  
ATOM      3  CB  ASP A   1     -42.849  89.568 143.459  1.00  1.80           C  
ATOM      4  CG  ASP A   1     -43.445  90.509 144.509  1.00  1.87           C  
ATOM      5  OD1 ASP A   1     -44.607  90.352 144.872  1.00  1.66           O  
ATOM      6  OD2 ASP A   1     -42.740  91.389 144.977  1.00  1.66           O  
ATOM      7  C   ASP A   1     -43.182  87.538 142.034  1.00  1.87           C  
ATOM      8  O   ASP A   1     -42.585  86.575 142.501  1.00  1.55           O  
ATOM      9  N   THR A   2     -43.317  87.778 140.729  1.00  1.83           N  
ATOM     10  CA  THR A   2     -43.023  86.731 139.766  1.00  1.80           C  
ATOM     11  CB  THR A   2     -44.361  86.038 139.429  1.00  1.80           C  
ATOM     12  OG1 THR A   2     -45.131  85.851 140.608  1.00  1.55           O  
ATOM     13  CG2 THR A   2     -44.207  84.715 138.661  1.00  1.80           C  
ATOM     14  C   THR A   2     -42.384  87.380 138.538  1.00  1.87           C  
ATOM     15  O   THR A   2     -42.705  88.507 138.178  1.00  1.55           O  
ATOM     16  N   LEU A   3     -41.465  86.618 137.935  1.00  1.83           N  
ATOM     17  CA  LEU A   3     -40.889  86.975 136.650  1.00  1.80           C  
ATOM     18  CB  LEU A   3     -39.399  87.321 136.810  1.00  1.80           C  
ATOM     19  CG  LEU A   3     -38.658  87.638 135.500  1.00  1.80           C  
ATOM     20  CD1 LEU A   3     -39.250  88.881 134.825  1.00  1.80           C  
ATOM     21  CD2 LEU A   3     -37.160  87.838 135.763  1.00  1.80           C  
ATOM     22  C   LEU A   3     -41.067  85.735 135.792  1.00  1.87           C  
ATOM     23  O   LEU A   3     -40.806  84.629 136.245  1.00  1.55           O  
ATOM     24  N   CYS A   4     -41.528  85.960 134.561  1.00  1.83           N  
ATOM     25  CA  CYS A   4     -41.665  84.875 133.610  1.00  1.80           C  
ATOM     26  CB  CYS A   4     -43.144  84.537 133.377  1.00  1.80           C  
ATOM     27  SG  CYS A   4     -44.106  84.278 134.890  1.00  1.89           S  
ATOM     28  C   CYS A   4     -41.000  85.319 132.321  1.00  1.87           C  
ATOM     29  O   CYS A   4     -40.811  86.504 132.078  1.00  1.55           O  
ATOM     30  N   ILE A   5     -40.659  84.299 131.538  1.00  1.83           N  
ATOM     31  CA  ILE A   5     -40.046  84.436 130.236  1.00  1.80           C  
ATOM     32  CB  ILE A   5     -38.699  83.681 130.253  1.00  1.80           C  
ATOM     33  CG2 ILE A   5     -37.941  83.825 128.929  1.00  1.80           C  
ATOM     34  CG1 ILE A   5     -37.813  84.095 131.448  1.00  1.80           C  
ATOM     35  CD1 ILE A   5     -37.513  85.597 131.509  1.00  1.80           C  
ATOM     36  C   ILE A   5     -41.046  83.805 129.269  1.00  1.87           C  
ATOM     37  O   ILE A   5     -41.721  82.843 129.615  1.00  1.55           O  
ATOM     38  N   GLY A   6     -41.123  84.393 128.075  1.00  1.83           N  
ATOM     39  CA  GLY A   6     -42.054  83.891 127.087  1.00  1.80           C  
ATOM     40  C   GLY A   6     -41.700  84.515 125.751  1.00  1.87           C  
ATOM     41  O   GLY A   6     -40.624  85.081 125.574  1.00  1.55           O  
ATOM     42  N   TYR A   7     -42.650  84.360 124.821  1.00  1.83           N  
ATOM     43  CA  TYR A   7     -42.381  84.719 123.442  1.00  1.80           C  
ATOM     44  CB  TYR A   7     -41.725  83.540 122.702  1.00  1.80           C  
ATOM     45  CG  TYR A   7     -42.460  82.231 122.853  1.00  2.04           C  
ATOM     46  CD1 TYR A   7     -43.493  81.870 121.993  1.00  2.04           C  
ATOM     47  CE1 TYR A   7     -44.124  80.639 122.117  1.00  2.04           C  
ATOM     48  CD2 TYR A   7     -42.092  81.342 123.857  1.00  2.04           C  
ATOM     49  CE2 TYR A   7     -42.726  80.116 123.988  1.00  2.04           C  
ATOM     50  CZ  TYR A   7     -43.744  79.756 123.116  1.00  2.04           C  
ATOM     51  OH  TYR A   7     -44.378  78.533 123.224  1.00  1.55           O  
ATOM     52  C   TYR A   7     -43.673  85.187 122.781  1.00  1.87           C  
ATOM     53  O   TYR A   7     -44.771  85.016 123.298  1.00  1.55           O  
ATOM     54  N   HIS A   8     -43.427  85.812 121.628  1.00  1.83           N  
ATOM     55  CA  HIS A   8     -44.428  86.452 120.800  1.00  1.80           C  
ATOM     56  CB  HIS A   8     -43.675  87.138 119.646  1.00  1.80           C  
ATOM     57  CG  HIS A   8     -44.615  87.648 118.578  1.00  2.04           C  
ATOM     58  CD2 HIS A   8     -44.795  87.149 117.278  1.00  2.04           C  
ATOM     59  ND1 HIS A   8     -45.452  88.686 118.752  1.00  1.72           N  
ATOM     60  CE1 HIS A   8     -46.126  88.821 117.602  1.00  2.04           C  
ATOM     61  NE2 HIS A   8     -45.751  87.904 116.690  1.00  1.72           N  
ATOM     62  C   HIS A   8     -45.420  85.414 120.269  1.00  1.87           C  
ATOM     63  O   HIS A   8     -45.072  84.278 119.971  1.00  1.55           O  
ATOM     64  N   ALA A   9     -46.660  85.901 120.139  1.00  1.83           N  
ATOM     65  CA  ALA A   9     -47.669  85.225 119.351  1.00  1.80           C  
ATOM     66  CB  ALA A   9     -48.447  84.227 120.208  1.00  1.80           C  
ATOM     67  C   ALA A   9     -48.579  86.322 118.802  1.00  1.87           C  
ATOM     68  O   ALA A   9     -48.640  87.417 119.347  1.00  1.55           O  
ATOM     69  N   ASN A  10     -49.243  85.975 117.694  1.00  1.83           N  
ATOM     70  CA  ASN A  10     -50.051  86.920 116.936  1.00  1.80           C  
ATOM     71  CB  ASN A  10     -49.217  87.574 115.816  1.00  1.80           C  
ATOM     72  CG  ASN A  10     -48.665  86.583 114.774  1.00  1.87           C  
ATOM     73  OD1 ASN A  10     -48.784  85.367 114.892  1.00  1.55           O  
ATOM     74  ND2 ASN A  10     -48.072  87.179 113.734  1.00  1.83           N  
ATOM     75  C   ASN A  10     -51.241  86.151 116.366  1.00  1.87           C  
ATOM     76  O   ASN A  10     -51.309  84.933 116.467  1.00  1.55           O  
ATOM     77  N   ASN A  11     -52.162  86.909 115.751  1.00  1.83           N  
ATOM     78  CA  ASN A  11     -53.295  86.286 115.069  1.00  1.80           C  
ATOM     79  CB  ASN A  11     -54.555  87.161 115.190  1.00  1.80           C  
ATOM     80  CG  ASN A  11     -55.092  87.197 116.626  1.00  1.87           C  
ATOM     81  OD1 ASN A  11     -55.359  86.173 117.249  1.00  1.55           O  
ATOM     82  ND2 ASN A  11     -55.245  88.427 117.122  1.00  1.83           N  
ATOM     83  C   ASN A  11     -52.916  86.105 113.595  1.00  1.87           C  
ATOM     84  O   ASN A  11     -53.483  86.725 112.700  1.00  1.55           O  
ATOM     85  N   SER A  12     -51.904  85.243 113.404  1.00  1.83           N  
ATOM     86  CA  SER A  12     -51.467  84.910 112.055  1.00  1.80           C  
ATOM     87  CB  SER A  12     -49.991  84.483 112.079  1.00  1.80           C  
ATOM     88  OG  SER A  12     -49.490  84.262 110.764  1.00  1.55           O  
ATOM     89  C   SER A  12     -52.352  83.783 111.505  1.00  1.87           C  
ATOM     90  O   SER A  12     -53.234  83.251 112.173  1.00  1.55           O  
ATOM     91  N   THR A  13     -52.026  83.456 110.251  1.00  1.83           N  
ATOM     92  CA  THR A  13     -52.576  82.294 109.576  1.00  1.80           C  
ATOM     93  CB  THR A  13     -53.911  82.669 108.893  1.00  1.80           C  
ATOM     94  OG1 THR A  13     -54.571  81.550 108.325  1.00  1.55           O  
ATOM     95  CG2 THR A  13     -53.781  83.797 107.857  1.00  1.80           C  
ATOM     96  C   THR A  13     -51.535  81.723 108.593  1.00  1.87           C  
ATOM     97  O   THR A  13     -51.840  80.824 107.809  1.00  1.55           O  
ATOM     98  N   ASP A  14     -50.298  82.266 108.656  1.00  1.83           N  
ATOM     99  CA  ASP A  14     -49.254  81.723 107.791  1.00  1.80           C  
ATOM    100  CB  ASP A  14     -47.914  82.477 107.925  1.00  1.80           C  
ATOM    101  CG  ASP A  14     -47.896  83.865 107.268  1.00  1.87           C  
ATOM    102  OD1 ASP A  14     -48.920  84.329 106.779  1.00  1.66           O  
ATOM    103  OD2 ASP A  14     -46.839  84.489 107.231  1.00  1.66           O  
ATOM    104  C   ASP A  14     -49.041  80.265 108.194  1.00  1.87           C  
ATOM    105  O   ASP A  14     -49.102  79.924 109.368  1.00  1.55           O  
ATOM    106  N   THR A  15     -48.832  79.438 107.167  1.00  1.83           N  
ATOM    107  CA  THR A  15     -48.714  78.010 107.389  1.00  1.80           C  
ATOM    108  CB  THR A  15     -50.120  77.374 107.288  1.00  1.80           C  
ATOM    109  OG1 THR A  15     -51.042  78.239 106.639  1.00  1.55           O  
ATOM    110  CG2 THR A  15     -50.669  76.970 108.662  1.00  1.80           C  
ATOM    111  C   THR A  15     -47.706  77.457 106.369  1.00  1.87           C  
ATOM    112  O   THR A  15     -47.955  77.450 105.166  1.00  1.55           O  
ATOM    113  N   VAL A  16     -46.557  77.037 106.923  1.00  1.83           N  
ATOM    114  CA  VAL A  16     -45.469  76.480 106.134  1.00  1.80           C  
ATOM    115  CB  VAL A  16     -44.129  77.067 106.630  1.00  1.80           C  
ATOM    116  CG1 VAL A  16     -44.137  78.600 106.571  1.00  1.80           C  
ATOM    117  CG2 VAL A  16     -43.725  76.589 108.035  1.00  1.80           C  
ATOM    118  C   VAL A  16     -45.531  74.951 106.266  1.00  1.87           C  
ATOM    119  O   VAL A  16     -46.358  74.419 106.997  1.00  1.55           O  
ATOM    120  N   ASP A  17     -44.608  74.290 105.555  1.00  1.83           N  
ATOM    121  CA  ASP A  17     -44.422  72.852 105.713  1.00  1.80           C  
ATOM    122  CB  ASP A  17     -44.632  72.105 104.378  1.00  1.80           C  
ATOM    123  CG  ASP A  17     -46.089  72.117 103.904  1.00  1.87           C  
ATOM    124  OD1 ASP A  17     -46.994  72.039 104.726  1.00  1.66           O  
ATOM    125  OD2 ASP A  17     -46.321  72.201 102.701  1.00  1.66           O  
ATOM    126  C   ASP A  17     -42.989  72.659 106.203  1.00  1.87           C  
ATOM    127  O   ASP A  17     -42.079  73.386 105.821  1.00  1.55           O  
ATOM    128  N   THR A  18     -42.855  71.656 107.072  1.00  1.83           N  
ATOM    129  CA  THR A  18     -41.565  71.113 107.462  1.00  1.80           C  
ATOM    130  CB  THR A  18     -41.429  71.208 108.992  1.00  1.80           C  
ATOM    131  OG1 THR A  18     -42.458  70.503 109.654  1.00  1.55           O  
ATOM    132  CG2 THR A  18     -41.374  72.649 109.506  1.00  1.80           C  
ATOM    133  C   THR A  18     -41.605  69.662 106.979  1.00  1.87           C  
ATOM    134  O   THR A  18     -42.605  69.228 106.414  1.00  1.55           O  
ATOM    135  N   VAL A  19     -40.516  68.921 107.207  1.00  1.83           N  
ATOM    136  CA  VAL A  19     -40.530  67.538 106.750  1.00  1.80           C  
ATOM    137  CB  VAL A  19     -39.089  67.000 106.669  1.00  1.80           C  
ATOM    138  CG1 VAL A  19     -39.043  65.677 105.899  1.00  1.80           C  
ATOM    139  CG2 VAL A  19     -38.133  68.003 106.006  1.00  1.80           C  
ATOM    140  C   VAL A  19     -41.436  66.696 107.681  1.00  1.87           C  
ATOM    141  O   VAL A  19     -42.151  65.800 107.248  1.00  1.55           O  
ATOM    142  N   LEU A  20     -41.375  67.042 108.978  1.00  1.83           N  
ATOM    143  CA  LEU A  20     -42.159  66.297 109.965  1.00  1.80           C  
ATOM    144  CB  LEU A  20     -41.551  66.487 111.362  1.00  1.80           C  
ATOM    145  CG  LEU A  20     -40.159  65.850 111.525  1.00  1.80           C  
ATOM    146  CD1 LEU A  20     -39.529  66.283 112.853  1.00  1.80           C  
ATOM    147  CD2 LEU A  20     -40.194  64.314 111.442  1.00  1.80           C  
ATOM    148  C   LEU A  20     -43.642  66.715 109.981  1.00  1.87           C  
ATOM    149  O   LEU A  20     -44.525  65.877 110.114  1.00  1.55           O  
ATOM    150  N   GLU A  21     -43.883  68.034 109.889  1.00  1.83           N  
ATOM    151  CA  GLU A  21     -45.239  68.550 110.086  1.00  1.80           C  
ATOM    152  CB  GLU A  21     -45.323  69.263 111.452  1.00  1.80           C  
ATOM    153  CG  GLU A  21     -46.749  69.727 111.811  1.00  1.80           C  
ATOM    154  CD  GLU A  21     -46.902  70.203 113.263  1.00  1.87           C  
ATOM    155  OE1 GLU A  21     -45.913  70.515 113.915  1.00  1.66           O  
ATOM    156  OE2 GLU A  21     -48.024  70.248 113.755  1.00  1.66           O  
ATOM    157  C   GLU A  21     -45.595  69.480 108.918  1.00  1.87           C  
ATOM    158  O   GLU A  21     -44.884  70.431 108.613  1.00  1.55           O  
ATOM    159  N   LYS A  22     -46.720  69.148 108.271  1.00  1.83           N  
ATOM    160  CA  LYS A  22     -47.257  70.025 107.241  1.00  1.80           C  
ATOM    161  CB  LYS A  22     -48.050  69.198 106.217  1.00  1.80           C  
ATOM    162  CG  LYS A  22     -47.182  68.168 105.478  1.00  1.80           C  
ATOM    163  CD  LYS A  22     -47.975  67.429 104.390  1.00  1.80           C  
ATOM    164  CE  LYS A  22     -47.114  66.493 103.524  1.00  1.80           C  
ATOM    165  NZ  LYS A  22     -47.850  65.822 102.454  1.00  1.65           N  
ATOM    166  C   LYS A  22     -48.173  71.040 107.937  1.00  1.87           C  
ATOM    167  O   LYS A  22     -48.833  70.717 108.918  1.00  1.55           O  
ATOM    168  N   ASN A  23     -48.189  72.260 107.383  1.00  1.83           N  
ATOM    169  CA  ASN A  23     -49.058  73.334 107.865  1.00  1.80           C  
ATOM    170  CB  ASN A  23     -50.561  73.015 107.738  1.00  1.80           C  
ATOM    171  CG  ASN A  23     -50.981  72.879 106.275  1.00  1.87           C  
ATOM    172  OD1 ASN A  23     -50.983  73.839 105.513  1.00  1.55           O  
ATOM    173  ND2 ASN A  23     -51.342  71.645 105.917  1.00  1.83           N  
ATOM    174  C   ASN A  23     -48.710  73.715 109.307  1.00  1.87           C  
ATOM    175  O   ASN A  23     -49.574  73.861 110.165  1.00  1.55           O  
ATOM    176  N   VAL A  24     -47.399  73.900 109.511  1.00  1.83           N  
ATOM    177  CA  VAL A  24     -46.939  74.511 110.744  1.00  1.80           C  
ATOM    178  CB  VAL A  24     -45.411  74.386 110.869  1.00  1.80           C  
ATOM    179  CG1 VAL A  24     -44.928  74.945 112.215  1.00  1.80           C  
ATOM    180  CG2 VAL A  24     -44.936  72.943 110.672  1.00  1.80           C  
ATOM    181  C   VAL A  24     -47.330  75.992 110.691  1.00  1.87           C  
ATOM    182  O   VAL A  24     -46.891  76.716 109.807  1.00  1.55           O  
ATOM    183  N   THR A  25     -48.170  76.396 111.649  1.00  1.83           N  
ATOM    184  CA  THR A  25     -48.570  77.788 111.708  1.00  1.80           C  
ATOM    185  CB  THR A  25     -49.780  77.882 112.654  1.00  1.80           C  
ATOM    186  OG1 THR A  25     -50.528  76.674 112.645  1.00  1.55           O  
ATOM    187  CG2 THR A  25     -50.677  79.086 112.325  1.00  1.80           C  
ATOM    188  C   THR A  25     -47.376  78.652 112.180  1.00  1.87           C  
ATOM    189  O   THR A  25     -46.692  78.307 113.137  1.00  1.55           O  
ATOM    190  N   VAL A  26     -47.155  79.769 111.471  1.00  1.83           N  
ATOM    191  CA  VAL A  26     -46.017  80.640 111.734  1.00  1.80           C  
ATOM    192  CB  VAL A  26     -45.033  80.610 110.548  1.00  1.80           C  
ATOM    193  CG1 VAL A  26     -43.709  81.300 110.898  1.00  1.80           C  
ATOM    194  CG2 VAL A  26     -44.751  79.178 110.078  1.00  1.80           C  
ATOM    195  C   VAL A  26     -46.554  82.052 111.967  1.00  1.87           C  
ATOM    196  O   VAL A  26     -47.589  82.445 111.443  1.00  1.55           O  
ATOM    197  N   THR A  27     -45.805  82.786 112.797  1.00  1.83           N  
ATOM    198  CA  THR A  27     -46.164  84.170 113.052  1.00  1.80           C  
ATOM    199  CB  THR A  27     -45.327  84.693 114.231  1.00  1.80           C  
ATOM    200  OG1 THR A  27     -43.943  84.532 113.971  1.00  1.55           O  
ATOM    201  CG2 THR A  27     -45.718  84.021 115.559  1.00  1.80           C  
ATOM    202  C   THR A  27     -45.976  85.000 111.766  1.00  1.87           C  
ATOM    203  O   THR A  27     -46.869  85.726 111.345  1.00  1.55           O  
ATOM    204  N   HIS A  28     -44.768  84.834 111.187  1.00  1.83           N  
ATOM    205  CA  HIS A  28     -44.353  85.570 109.996  1.00  1.80           C  
ATOM    206  CB  HIS A  28     -43.440  86.746 110.401  1.00  1.80           C  
ATOM    207  CG  HIS A  28     -44.084  87.628 111.446  1.00  2.04           C  
ATOM    208  CD2 HIS A  28     -44.741  88.854 111.250  1.00  2.04           C  
ATOM    209  ND1 HIS A  28     -44.099  87.343 112.767  1.00  1.72           N  
ATOM    210  CE1 HIS A  28     -44.743  88.364 113.356  1.00  2.04           C  
ATOM    211  NE2 HIS A  28     -45.143  89.292 112.466  1.00  1.72           N  
ATOM    212  C   HIS A  28     -43.517  84.635 109.106  1.00  1.87           C  
ATOM    213  O   HIS A  28     -42.514  84.091 109.558  1.00  1.55           O  
ATOM    214  N   SER A  29     -43.928  84.497 107.835  1.00  1.83           N  
ATOM    215  CA  SER A  29     -43.098  83.833 106.831  1.00  1.80           C  
ATOM    216  CB  SER A  29     -43.815  82.583 106.292  1.00  1.80           C  
ATOM    217  OG  SER A  29     -45.101  82.857 105.764  1.00  1.55           O  
ATOM    218  C   SER A  29     -42.810  84.832 105.702  1.00  1.87           C  
ATOM    219  O   SER A  29     -43.542  85.798 105.508  1.00  1.55           O  
ATOM    220  N   VAL A  30     -41.732  84.530 104.965  1.00  1.83           N  
ATOM    221  CA  VAL A  30     -41.531  85.088 103.639  1.00  1.80           C  
ATOM    222  CB  VAL A  30     -40.023  85.288 103.367  1.00  1.80           C  
ATOM    223  CG1 VAL A  30     -39.489  86.490 104.155  1.00  1.80           C  
ATOM    224  CG2 VAL A  30     -39.174  84.036 103.657  1.00  1.80           C  
ATOM    225  C   VAL A  30     -42.167  84.096 102.654  1.00  1.87           C  
ATOM    226  O   VAL A  30     -42.011  82.889 102.795  1.00  1.55           O  
ATOM    227  N   ASN A  31     -42.893  84.669 101.682  1.00  1.83           N  
ATOM    228  CA  ASN A  31     -43.428  83.911 100.554  1.00  1.80           C  
ATOM    229  CB  ASN A  31     -44.863  84.371 100.253  1.00  1.80           C  
ATOM    230  CG  ASN A  31     -45.425  83.773  98.958  1.00  1.87           C  
ATOM    231  OD1 ASN A  31     -45.729  84.481  98.010  1.00  1.55           O  
ATOM    232  ND2 ASN A  31     -45.576  82.449  98.970  1.00  1.83           N  
ATOM    233  C   ASN A  31     -42.499  84.194  99.373  1.00  1.87           C  
ATOM    234  O   ASN A  31     -42.052  85.321  99.195  1.00  1.55           O  
ATOM    235  N   LEU A  32     -42.204  83.124  98.616  1.00  1.83           N  
ATOM    236  CA  LEU A  32     -41.109  83.195  97.651  1.00  1.80           C  
ATOM    237  CB  LEU A  32     -40.070  82.106  97.992  1.00  1.80           C  
ATOM    238  CG  LEU A  32     -39.458  82.224  99.407  1.00  1.80           C  
ATOM    239  CD1 LEU A  32     -40.229  81.409 100.459  1.00  1.80           C  
ATOM    240  CD2 LEU A  32     -37.985  81.791  99.404  1.00  1.80           C  
ATOM    241  C   LEU A  32     -41.594  83.032  96.196  1.00  1.87           C  
ATOM    242  O   LEU A  32     -40.784  83.001  95.277  1.00  1.55           O  
ATOM    243  N   LEU A  33     -42.922  82.881  96.034  1.00  1.83           N  
ATOM    244  CA  LEU A  33     -43.466  82.319  94.797  1.00  1.80           C  
ATOM    245  CB  LEU A  33     -43.997  80.920  95.142  1.00  1.80           C  
ATOM    246  CG  LEU A  33     -44.479  80.103  93.939  1.00  1.80           C  
ATOM    247  CD1 LEU A  33     -43.351  79.889  92.930  1.00  1.80           C  
ATOM    248  CD2 LEU A  33     -45.052  78.764  94.409  1.00  1.80           C  
ATOM    249  C   LEU A  33     -44.587  83.207  94.231  1.00  1.87           C  
ATOM    250  O   LEU A  33     -45.726  83.162  94.679  1.00  1.55           O  
ATOM    251  N   GLU A  34     -44.196  84.006  93.223  1.00  1.83           N  
ATOM    252  CA  GLU A  34     -45.141  84.906  92.575  1.00  1.80           C  
ATOM    253  CB  GLU A  34     -44.362  85.967  91.771  1.00  1.80           C  
ATOM    254  CG  GLU A  34     -45.249  87.085  91.191  1.00  1.80           C  
ATOM    255  CD  GLU A  34     -46.044  87.759  92.307  1.00  1.87           C  
ATOM    256  OE1 GLU A  34     -45.462  88.482  93.107  1.00  1.66           O  
ATOM    257  OE2 GLU A  34     -47.244  87.538  92.387  1.00  1.66           O  
ATOM    258  C   GLU A  34     -46.097  84.109  91.670  1.00  1.87           C  
ATOM    259  O   GLU A  34     -45.726  83.127  91.034  1.00  1.55           O  
ATOM    260  N   ASP A  35     -47.341  84.598  91.662  1.00  1.83           N  
ATOM    261  CA  ASP A  35     -48.456  83.977  90.955  1.00  1.80           C  
ATOM    262  CB  ASP A  35     -49.482  83.402  91.955  1.00  1.80           C  
ATOM    263  CG  ASP A  35     -50.093  84.421  92.937  1.00  1.87           C  
ATOM    264  OD1 ASP A  35     -49.401  85.322  93.395  1.00  1.66           O  
ATOM    265  OD2 ASP A  35     -51.270  84.297  93.260  1.00  1.66           O  
ATOM    266  C   ASP A  35     -49.151  84.975  90.017  1.00  1.87           C  
ATOM    267  O   ASP A  35     -49.765  84.586  89.029  1.00  1.55           O  
ATOM    268  N   LYS A  36     -49.056  86.262  90.376  1.00  1.83           N  
ATOM    269  CA  LYS A  36     -49.742  87.292  89.612  1.00  1.80           C  
ATOM    270  CB  LYS A  36     -50.178  88.431  90.545  1.00  1.80           C  
ATOM    271  CG  LYS A  36     -51.168  87.976  91.628  1.00  1.80           C  
ATOM    272  CD  LYS A  36     -52.521  87.528  91.053  1.00  1.80           C  
ATOM    273  CE  LYS A  36     -53.518  87.126  92.149  1.00  1.80           C  
ATOM    274  NZ  LYS A  36     -54.831  86.746  91.636  1.00  1.65           N  
ATOM    275  C   LYS A  36     -48.831  87.819  88.501  1.00  1.87           C  
ATOM    276  O   LYS A  36     -47.610  87.736  88.547  1.00  1.55           O  
ATOM    277  N   HIS A  37     -49.543  88.373  87.512  1.00  1.83           N  
ATOM    278  CA  HIS A  37     -48.977  89.034  86.350  1.00  1.80           C  
ATOM    279  CB  HIS A  37     -48.623  88.018  85.247  1.00  1.80           C  
ATOM    280  CG  HIS A  37     -49.796  87.114  84.922  1.00  2.04           C  
ATOM    281  CD2 HIS A  37     -50.231  85.983  85.637  1.00  2.04           C  
ATOM    282  ND1 HIS A  37     -50.616  87.275  83.861  1.00  1.72           N  
ATOM    283  CE1 HIS A  37     -51.517  86.284  83.929  1.00  2.04           C  
ATOM    284  NE2 HIS A  37     -51.311  85.485  84.992  1.00  1.72           N  
ATOM    285  C   HIS A  37     -50.048  90.031  85.905  1.00  1.87           C  
ATOM    286  O   HIS A  37     -51.228  89.826  86.168  1.00  1.55           O  
ATOM    287  N   ASN A  38     -49.602  91.130  85.270  1.00  1.83           N  
ATOM    288  CA  ASN A  38     -50.562  92.205  84.978  1.00  1.80           C  
ATOM    289  CB  ASN A  38     -49.859  93.536  84.657  1.00  1.80           C  
ATOM    290  CG  ASN A  38     -49.225  93.550  83.267  1.00  1.87           C  
ATOM    291  OD1 ASN A  38     -49.000  92.513  82.658  1.00  1.55           O  
ATOM    292  ND2 ASN A  38     -48.932  94.762  82.804  1.00  1.83           N  
ATOM    293  C   ASN A  38     -51.564  91.810  83.872  1.00  1.87           C  
ATOM    294  O   ASN A  38     -52.672  92.329  83.798  1.00  1.55           O  
ATOM    295  N   GLY A  39     -51.118  90.859  83.034  1.00  1.83           N  
ATOM    296  CA  GLY A  39     -51.980  90.353  81.974  1.00  1.80           C  
ATOM    297  C   GLY A  39     -51.861  91.171  80.683  1.00  1.87           C  
ATOM    298  O   GLY A  39     -52.802  91.249  79.903  1.00  1.55           O  
ATOM    299  N   LYS A  40     -50.671  91.769  80.494  1.00  1.83           N  
ATOM    300  CA  LYS A  40     -50.386  92.573  79.312  1.00  1.80           C  
ATOM    301  CB  LYS A  40     -50.507  94.078  79.631  1.00  1.80           C  
ATOM    302  CG  LYS A  40     -51.808  94.502  80.332  1.00  1.80           C  
ATOM    303  CD  LYS A  40     -53.049  94.386  79.441  1.00  1.80           C  
ATOM    304  CE  LYS A  40     -54.373  94.521  80.211  1.00  1.80           C  
ATOM    305  NZ  LYS A  40     -54.610  95.828  80.816  1.00  1.65           N  
ATOM    306  C   LYS A  40     -48.938  92.284  78.901  1.00  1.87           C  
ATOM    307  O   LYS A  40     -48.113  91.905  79.728  1.00  1.55           O  
ATOM    308  N   LEU A  41     -48.674  92.505  77.603  1.00  1.83           N  
ATOM    309  CA  LEU A  41     -47.293  92.552  77.143  1.00  1.80           C  
ATOM    310  CB  LEU A  41     -47.148  92.089  75.686  1.00  1.80           C  
ATOM    311  CG  LEU A  41     -47.360  90.587  75.443  1.00  1.80           C  
ATOM    312  CD1 LEU A  41     -46.983  90.259  73.999  1.00  1.80           C  
ATOM    313  CD2 LEU A  41     -46.567  89.706  76.420  1.00  1.80           C  
ATOM    314  C   LEU A  41     -46.799  93.992  77.297  1.00  1.87           C  
ATOM    315  O   LEU A  41     -47.134  94.870  76.510  1.00  1.55           O  
ATOM    316  N   CYS A  42     -46.002  94.184  78.355  1.00  1.83           N  
ATOM    317  CA  CYS A  42     -45.308  95.451  78.498  1.00  1.80           C  
ATOM    318  CB  CYS A  42     -44.837  95.635  79.948  1.00  1.80           C  
ATOM    319  SG  CYS A  42     -46.207  95.810  81.114  1.00  1.89           S  
ATOM    320  C   CYS A  42     -44.117  95.444  77.540  1.00  1.87           C  
ATOM    321  O   CYS A  42     -43.714  94.420  76.997  1.00  1.55           O  
ATOM    322  N   LYS A  43     -43.590  96.657  77.379  1.00  1.83           N  
ATOM    323  CA  LYS A  43     -42.314  96.844  76.722  1.00  1.80           C  
ATOM    324  CB  LYS A  43     -42.196  98.336  76.362  1.00  1.80           C  
ATOM    325  CG  LYS A  43     -43.250  98.774  75.323  1.00  1.80           C  
ATOM    326  CD  LYS A  43     -44.129  99.960  75.743  1.00  1.80           C  
ATOM    327  CE  LYS A  43     -43.358 101.286  75.800  1.00  1.80           C  
ATOM    328  NZ  LYS A  43     -44.211 102.464  75.906  1.00  1.65           N  
ATOM    329  C   LYS A  43     -41.216  96.402  77.701  1.00  1.87           C  
ATOM    330  O   LYS A  43     -41.417  96.335  78.908  1.00  1.55           O  
ATOM    331  N   LEU A  44     -40.052  96.123  77.111  1.00  1.83           N  
ATOM    332  CA  LEU A  44     -38.806  96.182  77.854  1.00  1.80           C  
ATOM    333  CB  LEU A  44     -38.119  94.809  77.996  1.00  1.80           C  
ATOM    334  CG  LEU A  44     -38.783  93.867  79.023  1.00  1.80           C  
ATOM    335  CD1 LEU A  44     -39.950  93.072  78.428  1.00  1.80           C  
ATOM    336  CD2 LEU A  44     -37.762  92.890  79.624  1.00  1.80           C  
ATOM    337  C   LEU A  44     -37.948  97.164  77.060  1.00  1.87           C  
ATOM    338  O   LEU A  44     -38.020  97.220  75.835  1.00  1.55           O  
ATOM    339  N   ARG A  45     -37.188  97.971  77.820  1.00  1.83           N  
ATOM    340  CA  ARG A  45     -36.344  99.018  77.246  1.00  1.80           C  
ATOM    341  CB  ARG A  45     -35.281  98.386  76.325  1.00  1.80           C  
ATOM    342  CG  ARG A  45     -34.041  99.263  76.089  1.00  1.80           C  
ATOM    343  CD  ARG A  45     -33.149  98.723  74.965  1.00  1.80           C  
ATOM    344  NE  ARG A  45     -32.815  97.323  75.205  1.00  1.83           N  
ATOM    345  CZ  ARG A  45     -32.426  96.473  74.227  1.00  1.87           C  
ATOM    346  NH1 ARG A  45     -32.231  96.900  72.985  1.00  1.83           N  
ATOM    347  NH2 ARG A  45     -32.238  95.195  74.523  1.00  1.83           N  
ATOM    348  C   ARG A  45     -37.186 100.106  76.530  1.00  1.87           C  
ATOM    349  O   ARG A  45     -36.679 100.925  75.772  1.00  1.55           O  
ATOM    350  N   GLY A  46     -38.500 100.064  76.801  1.00  1.83           N  
ATOM    351  CA  GLY A  46     -39.429 100.986  76.171  1.00  1.80           C  
ATOM    352  C   GLY A  46     -39.644 100.717  74.675  1.00  1.87           C  
ATOM    353  O   GLY A  46     -40.278 101.510  73.987  1.00  1.55           O  
ATOM    354  N   VAL A  47     -39.106  99.581  74.198  1.00  1.83           N  
ATOM    355  CA  VAL A  47     -39.300  99.223  72.800  1.00  1.80           C  
ATOM    356  CB  VAL A  47     -38.089  98.424  72.273  1.00  1.80           C  
ATOM    357  CG1 VAL A  47     -38.171  98.236  70.752  1.00  1.80           C  
ATOM    358  CG2 VAL A  47     -36.756  99.102  72.626  1.00  1.80           C  
ATOM    359  C   VAL A  47     -40.598  98.410  72.737  1.00  1.87           C  
ATOM    360  O   VAL A  47     -40.895  97.637  73.640  1.00  1.55           O  
ATOM    361  N   ALA A  48     -41.363  98.621  71.656  1.00  1.83           N  
ATOM    362  CA  ALA A  48     -42.584  97.842  71.505  1.00  1.80           C  
ATOM    363  CB  ALA A  48     -43.432  98.432  70.373  1.00  1.80           C  
ATOM    364  C   ALA A  48     -42.221  96.378  71.171  1.00  1.87           C  
ATOM    365  O   ALA A  48     -41.324  96.123  70.374  1.00  1.55           O  
ATOM    366  N   PRO A  49     -42.933  95.405  71.792  1.00  1.83           N  
ATOM    367  CD  PRO A  49     -43.838  95.593  72.928  1.00  1.80           C  
ATOM    368  CA  PRO A  49     -42.861  94.022  71.336  1.00  1.80           C  
ATOM    369  CB  PRO A  49     -43.496  93.232  72.476  1.00  1.80           C  
ATOM    370  CG  PRO A  49     -44.457  94.210  73.156  1.00  1.80           C  
ATOM    371  C   PRO A  49     -43.661  93.882  70.029  1.00  1.87           C  
ATOM    372  O   PRO A  49     -44.782  94.366  69.920  1.00  1.55           O  
ATOM    373  N   LEU A  50     -43.020  93.259  69.028  1.00  1.83           N  
ATOM    374  CA  LEU A  50     -43.646  93.193  67.715  1.00  1.80           C  
ATOM    375  CB  LEU A  50     -42.604  92.825  66.648  1.00  1.80           C  
ATOM    376  CG  LEU A  50     -43.170  92.796  65.217  1.00  1.80           C  
ATOM    377  CD1 LEU A  50     -43.754  94.157  64.816  1.00  1.80           C  
ATOM    378  CD2 LEU A  50     -42.093  92.340  64.232  1.00  1.80           C  
ATOM    379  C   LEU A  50     -44.788  92.166  67.725  1.00  1.87           C  
ATOM    380  O   LEU A  50     -44.579  90.975  67.530  1.00  1.55           O  
ATOM    381  N   HIS A  51     -46.000  92.703  67.922  1.00  1.83           N  
ATOM    382  CA  HIS A  51     -47.200  91.892  67.784  1.00  1.80           C  
ATOM    383  CB  HIS A  51     -48.366  92.600  68.487  1.00  1.80           C  
ATOM    384  CG  HIS A  51     -49.569  91.689  68.547  1.00  2.04           C  
ATOM    385  CD2 HIS A  51     -50.690  91.688  67.701  1.00  2.04           C  
ATOM    386  ND1 HIS A  51     -49.732  90.716  69.468  1.00  1.72           N  
ATOM    387  CE1 HIS A  51     -50.913  90.139  69.195  1.00  2.04           C  
ATOM    388  NE2 HIS A  51     -51.516  90.706  68.132  1.00  1.72           N  
ATOM    389  C   HIS A  51     -47.488  91.656  66.290  1.00  1.87           C  
ATOM    390  O   HIS A  51     -48.122  92.459  65.615  1.00  1.55           O  
ATOM    391  N   LEU A  52     -46.988  90.501  65.831  1.00  1.83           N  
ATOM    392  CA  LEU A  52     -47.251  90.018  64.481  1.00  1.80           C  
ATOM    393  CB  LEU A  52     -46.426  88.744  64.230  1.00  1.80           C  
ATOM    394  CG  LEU A  52     -44.905  88.937  64.376  1.00  1.80           C  
ATOM    395  CD1 LEU A  52     -44.196  87.585  64.454  1.00  1.80           C  
ATOM    396  CD2 LEU A  52     -44.328  89.750  63.216  1.00  1.80           C  
ATOM    397  C   LEU A  52     -48.755  89.725  64.316  1.00  1.87           C  
ATOM    398  O   LEU A  52     -49.372  90.004  63.293  1.00  1.55           O  
ATOM    399  N   GLY A  53     -49.312  89.167  65.402  1.00  1.83           N  
ATOM    400  CA  GLY A  53     -50.750  88.937  65.426  1.00  1.80           C  
ATOM    401  C   GLY A  53     -51.147  87.866  64.407  1.00  1.87           C  
ATOM    402  O   GLY A  53     -50.800  86.702  64.541  1.00  1.55           O  
ATOM    403  N   LYS A  54     -51.878  88.325  63.380  1.00  1.83           N  
ATOM    404  CA  LYS A  54     -52.325  87.425  62.321  1.00  1.80           C  
ATOM    405  CB  LYS A  54     -53.447  88.086  61.495  1.00  1.80           C  
ATOM    406  CG  LYS A  54     -53.285  89.600  61.243  1.00  1.80           C  
ATOM    407  CD  LYS A  54     -54.044  90.457  62.271  1.00  1.80           C  
ATOM    408  CE  LYS A  54     -54.107  91.950  61.912  1.00  1.80           C  
ATOM    409  NZ  LYS A  54     -52.913  92.719  62.241  1.00  1.65           N  
ATOM    410  C   LYS A  54     -51.149  87.001  61.420  1.00  1.87           C  
ATOM    411  O   LYS A  54     -51.142  85.935  60.809  1.00  1.55           O  
ATOM    412  N   CYS A  55     -50.160  87.906  61.368  1.00  1.83           N  
ATOM    413  CA  CYS A  55     -48.947  87.612  60.630  1.00  1.80           C  
ATOM    414  CB  CYS A  55     -48.224  88.923  60.323  1.00  1.80           C  
ATOM    415  SG  CYS A  55     -49.231  89.962  59.235  1.00  1.89           S  
ATOM    416  C   CYS A  55     -48.090  86.653  61.459  1.00  1.87           C  
ATOM    417  O   CYS A  55     -48.234  86.538  62.672  1.00  1.55           O  
ATOM    418  N   ASN A  56     -47.224  85.972  60.702  1.00  1.83           N  
ATOM    419  CA  ASN A  56     -46.325  84.939  61.192  1.00  1.80           C  
ATOM    420  CB  ASN A  56     -46.777  83.623  60.534  1.00  1.80           C  
ATOM    421  CG  ASN A  56     -45.863  82.420  60.793  1.00  1.87           C  
ATOM    422  OD1 ASN A  56     -44.709  82.391  60.381  1.00  1.55           O  
ATOM    423  ND2 ASN A  56     -46.455  81.408  61.429  1.00  1.83           N  
ATOM    424  C   ASN A  56     -44.920  85.353  60.750  1.00  1.87           C  
ATOM    425  O   ASN A  56     -44.783  86.066  59.762  1.00  1.55           O  
ATOM    426  N   ILE A  57     -43.894  84.904  61.501  1.00  1.83           N  
ATOM    427  CA  ILE A  57     -42.516  85.329  61.220  1.00  1.80           C  
ATOM    428  CB  ILE A  57     -41.502  84.662  62.186  1.00  1.80           C  
ATOM    429  CG2 ILE A  57     -40.059  85.136  61.916  1.00  1.80           C  
ATOM    430  CG1 ILE A  57     -41.884  84.935  63.656  1.00  1.80           C  
ATOM    431  CD1 ILE A  57     -40.900  84.373  64.690  1.00  1.80           C  
ATOM    432  C   ILE A  57     -42.136  85.115  59.732  1.00  1.87           C  
ATOM    433  O   ILE A  57     -41.509  85.966  59.116  1.00  1.55           O  
ATOM    434  N   ALA A  58     -42.568  83.973  59.168  1.00  1.83           N  
ATOM    435  CA  ALA A  58     -42.291  83.720  57.751  1.00  1.80           C  
ATOM    436  CB  ALA A  58     -42.960  82.417  57.289  1.00  1.80           C  
ATOM    437  C   ALA A  58     -42.810  84.868  56.871  1.00  1.87           C  
ATOM    438  O   ALA A  58     -42.157  85.348  55.955  1.00  1.55           O  
ATOM    439  N   GLY A  59     -44.041  85.260  57.215  1.00  1.83           N  
ATOM    440  CA  GLY A  59     -44.735  86.279  56.449  1.00  1.80           C  
ATOM    441  C   GLY A  59     -44.037  87.625  56.597  1.00  1.87           C  
ATOM    442  O   GLY A  59     -43.906  88.380  55.648  1.00  1.55           O  
ATOM    443  N   TRP A  60     -43.567  87.882  57.822  1.00  1.83           N  
ATOM    444  CA  TRP A  60     -42.805  89.098  58.076  1.00  1.80           C  
ATOM    445  CB  TRP A  60     -42.422  89.076  59.562  1.00  1.80           C  
ATOM    446  CG  TRP A  60     -41.631  90.288  60.000  1.00  2.04           C  
ATOM    447  CD2 TRP A  60     -40.791  90.354  61.164  1.00  2.04           C  
ATOM    448  CE2 TRP A  60     -40.262  91.662  61.224  1.00  2.04           C  
ATOM    449  CE3 TRP A  60     -40.465  89.428  62.115  1.00  2.04           C  
ATOM    450  CD1 TRP A  60     -41.574  91.548  59.400  1.00  2.04           C  
ATOM    451  NE1 TRP A  60     -40.770  92.359  60.132  1.00  1.72           N  
ATOM    452  CZ2 TRP A  60     -39.416  92.003  62.243  1.00  2.04           C  
ATOM    453  CZ3 TRP A  60     -39.603  89.771  63.151  1.00  2.04           C  
ATOM    454  CH2 TRP A  60     -39.077  91.060  63.216  1.00  2.04           C  
ATOM    455  C   TRP A  60     -41.568  89.169  57.151  1.00  1.87           C  
ATOM    456  O   TRP A  60     -41.391  90.089  56.359  1.00  1.55           O  
ATOM    457  N   ILE A  61     -40.741  88.128  57.298  1.00  1.83           N  
ATOM    458  CA  ILE A  61     -39.447  88.086  56.633  1.00  1.80           C  
ATOM    459  CB  ILE A  61     -38.677  86.852  57.170  1.00  1.80           C  
ATOM    460  CG2 ILE A  61     -37.738  86.214  56.141  1.00  1.80           C  
ATOM    461  CG1 ILE A  61     -37.867  87.191  58.441  1.00  1.80           C  
ATOM    462  CD1 ILE A  61     -38.688  87.793  59.589  1.00  1.80           C  
ATOM    463  C   ILE A  61     -39.615  88.157  55.096  1.00  1.87           C  
ATOM    464  O   ILE A  61     -38.908  88.885  54.411  1.00  1.55           O  
ATOM    465  N   LEU A  62     -40.592  87.394  54.584  1.00  1.83           N  
ATOM    466  CA  LEU A  62     -40.807  87.385  53.137  1.00  1.80           C  
ATOM    467  CB  LEU A  62     -41.550  86.105  52.737  1.00  1.80           C  
ATOM    468  CG  LEU A  62     -40.812  84.807  53.107  1.00  1.80           C  
ATOM    469  CD1 LEU A  62     -41.716  83.606  52.823  1.00  1.80           C  
ATOM    470  CD2 LEU A  62     -39.483  84.661  52.359  1.00  1.80           C  
ATOM    471  C   LEU A  62     -41.604  88.619  52.669  1.00  1.87           C  
ATOM    472  O   LEU A  62     -41.581  88.998  51.503  1.00  1.55           O  
ATOM    473  N   GLY A  63     -42.309  89.228  53.628  1.00  1.83           N  
ATOM    474  CA  GLY A  63     -43.204  90.327  53.306  1.00  1.80           C  
ATOM    475  C   GLY A  63     -44.465  89.782  52.632  1.00  1.87           C  
ATOM    476  O   GLY A  63     -44.647  89.885  51.429  1.00  1.55           O  
ATOM    477  N   ASN A  64     -45.320  89.179  53.464  1.00  1.83           N  
ATOM    478  CA  ASN A  64     -46.598  88.668  52.987  1.00  1.80           C  
ATOM    479  CB  ASN A  64     -47.209  87.811  54.109  1.00  1.80           C  
ATOM    480  CG  ASN A  64     -48.601  87.297  53.733  1.00  1.87           C  
ATOM    481  OD1 ASN A  64     -49.545  88.066  53.614  1.00  1.55           O  
ATOM    482  ND2 ASN A  64     -48.678  85.982  53.531  1.00  1.83           N  
ATOM    483  C   ASN A  64     -47.485  89.891  52.659  1.00  1.87           C  
ATOM    484  O   ASN A  64     -47.466  90.856  53.415  1.00  1.55           O  
ATOM    485  N   PRO A  65     -48.257  89.850  51.534  1.00  1.83           N  
ATOM    486  CD  PRO A  65     -48.314  88.740  50.578  1.00  1.80           C  
ATOM    487  CA  PRO A  65     -49.066  91.006  51.127  1.00  1.80           C  
ATOM    488  CB  PRO A  65     -49.922  90.462  49.972  1.00  1.80           C  
ATOM    489  CG  PRO A  65     -49.151  89.270  49.410  1.00  1.80           C  
ATOM    490  C   PRO A  65     -50.005  91.652  52.170  1.00  1.87           C  
ATOM    491  O   PRO A  65     -50.420  92.797  52.025  1.00  1.55           O  
ATOM    492  N   GLU A  66     -50.308  90.869  53.218  1.00  1.83           N  
ATOM    493  CA  GLU A  66     -51.173  91.346  54.287  1.00  1.80           C  
ATOM    494  CB  GLU A  66     -51.750  90.111  55.005  1.00  1.80           C  
ATOM    495  CG  GLU A  66     -52.835  90.410  56.059  1.00  1.80           C  
ATOM    496  CD  GLU A  66     -54.167  90.825  55.428  1.00  1.87           C  
ATOM    497  OE1 GLU A  66     -54.925  89.957  55.019  1.00  1.66           O  
ATOM    498  OE2 GLU A  66     -54.469  92.010  55.363  1.00  1.66           O  
ATOM    499  C   GLU A  66     -50.373  92.239  55.257  1.00  1.87           C  
ATOM    500  O   GLU A  66     -50.847  93.246  55.771  1.00  1.55           O  
ATOM    501  N   CYS A  67     -49.133  91.789  55.500  1.00  1.83           N  
ATOM    502  CA  CYS A  67     -48.358  92.212  56.660  1.00  1.80           C  
ATOM    503  CB  CYS A  67     -47.466  91.030  57.056  1.00  1.80           C  
ATOM    504  SG  CYS A  67     -48.464  89.558  57.391  1.00  1.89           S  
ATOM    505  C   CYS A  67     -47.523  93.478  56.389  1.00  1.87           C  
ATOM    506  O   CYS A  67     -46.382  93.593  56.821  1.00  1.55           O  
ATOM    507  N   GLU A  68     -48.160  94.426  55.679  1.00  1.83           N  
ATOM    508  CA  GLU A  68     -47.509  95.671  55.274  1.00  1.80           C  
ATOM    509  CB  GLU A  68     -48.566  96.542  54.567  1.00  1.80           C  
ATOM    510  CG  GLU A  68     -47.987  97.700  53.738  1.00  1.80           C  
ATOM    511  CD  GLU A  68     -49.113  98.527  53.101  1.00  1.87           C  
ATOM    512  OE1 GLU A  68     -49.668  98.111  52.090  1.00  1.66           O  
ATOM    513  OE2 GLU A  68     -49.441  99.595  53.608  1.00  1.66           O  
ATOM    514  C   GLU A  68     -46.899  96.407  56.488  1.00  1.87           C  
ATOM    515  O   GLU A  68     -45.809  96.965  56.445  1.00  1.55           O  
ATOM    516  N   SER A  69     -47.669  96.355  57.587  1.00  1.83           N  
ATOM    517  CA  SER A  69     -47.277  97.039  58.809  1.00  1.80           C  
ATOM    518  CB  SER A  69     -48.363  96.742  59.853  1.00  1.80           C  
ATOM    519  OG  SER A  69     -49.657  96.759  59.260  1.00  1.55           O  
ATOM    520  C   SER A  69     -45.885  96.605  59.319  1.00  1.87           C  
ATOM    521  O   SER A  69     -45.135  97.381  59.900  1.00  1.55           O  
ATOM    522  N   LEU A  70     -45.578  95.319  59.083  1.00  1.83           N  
ATOM    523  CA  LEU A  70     -44.355  94.784  59.665  1.00  1.80           C  
ATOM    524  CB  LEU A  70     -44.367  93.257  59.666  1.00  1.80           C  
ATOM    525  CG  LEU A  70     -45.610  92.591  60.268  1.00  1.80           C  
ATOM    526  CD1 LEU A  70     -45.382  91.078  60.281  1.00  1.80           C  
ATOM    527  CD2 LEU A  70     -45.908  93.084  61.689  1.00  1.80           C  
ATOM    528  C   LEU A  70     -43.098  95.296  58.940  1.00  1.87           C  
ATOM    529  O   LEU A  70     -41.987  95.176  59.438  1.00  1.55           O  
ATOM    530  N   SER A  71     -43.309  95.905  57.762  1.00  1.83           N  
ATOM    531  CA  SER A  71     -42.189  96.548  57.091  1.00  1.80           C  
ATOM    532  CB  SER A  71     -42.683  97.026  55.723  1.00  1.80           C  
ATOM    533  OG  SER A  71     -43.344  95.991  55.005  1.00  1.55           O  
ATOM    534  C   SER A  71     -41.625  97.724  57.921  1.00  1.87           C  
ATOM    535  O   SER A  71     -40.459  98.086  57.808  1.00  1.55           O  
ATOM    536  N   THR A  72     -42.508  98.286  58.762  1.00  1.83           N  
ATOM    537  CA  THR A  72     -42.111  99.366  59.651  1.00  1.80           C  
ATOM    538  CB  THR A  72     -43.400 100.127  60.018  1.00  1.80           C  
ATOM    539  OG1 THR A  72     -44.233 100.270  58.876  1.00  1.55           O  
ATOM    540  CG2 THR A  72     -43.138 101.492  60.672  1.00  1.80           C  
ATOM    541  C   THR A  72     -41.366  98.834  60.902  1.00  1.87           C  
ATOM    542  O   THR A  72     -40.715  99.590  61.617  1.00  1.55           O  
ATOM    543  N   ALA A  73     -41.503  97.514  61.143  1.00  1.83           N  
ATOM    544  CA  ALA A  73     -40.969  96.906  62.357  1.00  1.80           C  
ATOM    545  CB  ALA A  73     -41.607  95.528  62.566  1.00  1.80           C  
ATOM    546  C   ALA A  73     -39.443  96.774  62.255  1.00  1.87           C  
ATOM    547  O   ALA A  73     -38.904  95.739  61.890  1.00  1.55           O  
ATOM    548  N   SER A  74     -38.795  97.894  62.586  1.00  1.83           N  
ATOM    549  CA  SER A  74     -37.361  98.031  62.396  1.00  1.80           C  
ATOM    550  CB  SER A  74     -37.094  99.489  61.981  1.00  1.80           C  
ATOM    551  OG  SER A  74     -38.118 100.377  62.432  1.00  1.55           O  
ATOM    552  C   SER A  74     -36.595  97.623  63.667  1.00  1.87           C  
ATOM    553  O   SER A  74     -35.435  97.234  63.615  1.00  1.55           O  
ATOM    554  N   SER A  75     -37.300  97.744  64.804  1.00  1.83           N  
ATOM    555  CA  SER A  75     -36.716  97.399  66.089  1.00  1.80           C  
ATOM    556  CB  SER A  75     -35.949  98.609  66.643  1.00  1.80           C  
ATOM    557  OG  SER A  75     -36.676  99.829  66.578  1.00  1.55           O  
ATOM    558  C   SER A  75     -37.859  96.967  67.007  1.00  1.87           C  
ATOM    559  O   SER A  75     -38.971  97.476  66.899  1.00  1.55           O  
ATOM    560  N   TRP A  76     -37.548  95.993  67.876  1.00  1.83           N  
ATOM    561  CA  TRP A  76     -38.571  95.396  68.723  1.00  1.80           C  
ATOM    562  CB  TRP A  76     -39.211  94.191  68.014  1.00  1.80           C  
ATOM    563  CG  TRP A  76     -38.131  93.261  67.506  1.00  2.04           C  
ATOM    564  CD2 TRP A  76     -37.513  93.276  66.204  1.00  2.04           C  
ATOM    565  CE2 TRP A  76     -36.553  92.242  66.204  1.00  2.04           C  
ATOM    566  CE3 TRP A  76     -37.677  94.059  65.092  1.00  2.04           C  
ATOM    567  CD1 TRP A  76     -37.521  92.231  68.227  1.00  2.04           C  
ATOM    568  NE1 TRP A  76     -36.590  91.632  67.447  1.00  1.72           N  
ATOM    569  CZ2 TRP A  76     -35.789  92.020  65.097  1.00  2.04           C  
ATOM    570  CZ3 TRP A  76     -36.891  93.841  63.960  1.00  2.04           C  
ATOM    571  CH2 TRP A  76     -35.944  92.817  63.967  1.00  2.04           C  
ATOM    572  C   TRP A  76     -37.926  94.979  70.048  1.00  1.87           C  
ATOM    573  O   TRP A  76     -36.723  94.771  70.145  1.00  1.55           O  
ATOM    574  N   SER A  77     -38.809  94.871  71.050  1.00  1.83           N  
ATOM    575  CA  SER A  77     -38.406  94.379  72.361  1.00  1.80           C  
ATOM    576  CB  SER A  77     -39.507  94.755  73.376  1.00  1.80           C  
ATOM    577  OG  SER A  77     -39.048  94.916  74.709  1.00  1.55           O  
ATOM    578  C   SER A  77     -38.195  92.857  72.262  1.00  1.87           C  
ATOM    579  O   SER A  77     -37.164  92.303  72.620  1.00  1.55           O  
ATOM    580  N   TYR A  78     -39.257  92.238  71.731  1.00  1.83           N  
ATOM    581  CA  TYR A  78     -39.323  90.807  71.498  1.00  1.80           C  
ATOM    582  CB  TYR A  78     -39.517  90.025  72.813  1.00  1.80           C  
ATOM    583  CG  TYR A  78     -40.652  90.520  73.675  1.00  2.04           C  
ATOM    584  CD1 TYR A  78     -41.912  89.945  73.575  1.00  2.04           C  
ATOM    585  CE1 TYR A  78     -42.950  90.372  74.393  1.00  2.04           C  
ATOM    586  CD2 TYR A  78     -40.453  91.539  74.603  1.00  2.04           C  
ATOM    587  CE2 TYR A  78     -41.494  91.977  75.413  1.00  2.04           C  
ATOM    588  CZ  TYR A  78     -42.748  91.389  75.310  1.00  2.04           C  
ATOM    589  OH  TYR A  78     -43.805  91.797  76.097  1.00  1.55           O  
ATOM    590  C   TYR A  78     -40.470  90.624  70.505  1.00  1.87           C  
ATOM    591  O   TYR A  78     -41.358  91.467  70.433  1.00  1.55           O  
ATOM    592  N   ILE A  79     -40.367  89.554  69.710  1.00  1.83           N  
ATOM    593  CA  ILE A  79     -41.320  89.311  68.631  1.00  1.80           C  
ATOM    594  CB  ILE A  79     -40.560  88.660  67.455  1.00  1.80           C  
ATOM    595  CG2 ILE A  79     -41.486  88.228  66.312  1.00  1.80           C  
ATOM    596  CG1 ILE A  79     -39.466  89.597  66.904  1.00  1.80           C  
ATOM    597  CD1 ILE A  79     -38.254  88.854  66.329  1.00  1.80           C  
ATOM    598  C   ILE A  79     -42.422  88.420  69.214  1.00  1.87           C  
ATOM    599  O   ILE A  79     -42.160  87.625  70.108  1.00  1.55           O  
ATOM    600  N   VAL A  80     -43.649  88.620  68.709  1.00  1.83           N  
ATOM    601  CA  VAL A  80     -44.819  88.000  69.312  1.00  1.80           C  
ATOM    602  CB  VAL A  80     -45.502  89.009  70.260  1.00  1.80           C  
ATOM    603  CG1 VAL A  80     -46.692  88.379  70.997  1.00  1.80           C  
ATOM    604  CG2 VAL A  80     -44.526  89.615  71.275  1.00  1.80           C  
ATOM    605  C   VAL A  80     -45.787  87.576  68.196  1.00  1.87           C  
ATOM    606  O   VAL A  80     -46.450  88.400  67.575  1.00  1.55           O  
ATOM    607  N   GLU A  81     -45.855  86.253  68.011  1.00  1.83           N  
ATOM    608  CA  GLU A  81     -46.938  85.664  67.243  1.00  1.80           C  
ATOM    609  CB  GLU A  81     -46.461  84.333  66.652  1.00  1.80           C  
ATOM    610  CG  GLU A  81     -45.406  84.545  65.568  1.00  1.80           C  
ATOM    611  CD  GLU A  81     -45.161  83.247  64.817  1.00  1.87           C  
ATOM    612  OE1 GLU A  81     -44.794  82.250  65.427  1.00  1.66           O  
ATOM    613  OE2 GLU A  81     -45.308  83.224  63.605  1.00  1.66           O  
ATOM    614  C   GLU A  81     -48.118  85.432  68.186  1.00  1.87           C  
ATOM    615  O   GLU A  81     -48.077  85.753  69.369  1.00  1.55           O  
ATOM    616  N   THR A  82     -49.143  84.824  67.597  1.00  1.83           N  
ATOM    617  CA  THR A  82     -50.306  84.348  68.306  1.00  1.80           C  
ATOM    618  CB  THR A  82     -51.479  85.281  67.962  1.00  1.80           C  
ATOM    619  OG1 THR A  82     -51.766  85.249  66.576  1.00  1.55           O  
ATOM    620  CG2 THR A  82     -51.256  86.719  68.450  1.00  1.80           C  
ATOM    621  C   THR A  82     -50.568  82.942  67.759  1.00  1.87           C  
ATOM    622  O   THR A  82     -50.019  82.564  66.729  1.00  1.55           O  
ATOM    623  N   PRO A  83     -51.476  82.185  68.421  1.00  1.83           N  
ATOM    624  CD  PRO A  83     -51.938  82.396  69.792  1.00  1.80           C  
ATOM    625  CA  PRO A  83     -52.054  81.006  67.777  1.00  1.80           C  
ATOM    626  CB  PRO A  83     -53.032  80.461  68.830  1.00  1.80           C  
ATOM    627  CG  PRO A  83     -52.552  81.045  70.162  1.00  1.80           C  
ATOM    628  C   PRO A  83     -52.794  81.282  66.442  1.00  1.87           C  
ATOM    629  O   PRO A  83     -53.172  80.360  65.725  1.00  1.55           O  
ATOM    630  N   SER A  84     -52.971  82.585  66.147  1.00  1.83           N  
ATOM    631  CA  SER A  84     -53.635  83.040  64.937  1.00  1.80           C  
ATOM    632  CB  SER A  84     -54.620  84.145  65.341  1.00  1.80           C  
ATOM    633  OG  SER A  84     -55.385  83.772  66.483  1.00  1.55           O  
ATOM    634  C   SER A  84     -52.632  83.571  63.893  1.00  1.87           C  
ATOM    635  O   SER A  84     -53.039  84.083  62.857  1.00  1.55           O  
ATOM    636  N   SER A  85     -51.326  83.425  64.189  1.00  1.83           N  
ATOM    637  CA  SER A  85     -50.306  83.792  63.213  1.00  1.80           C  
ATOM    638  CB  SER A  85     -48.949  83.900  63.924  1.00  1.80           C  
ATOM    639  OG  SER A  85     -48.933  84.972  64.854  1.00  1.55           O  
ATOM    640  C   SER A  85     -50.254  82.760  62.071  1.00  1.87           C  
ATOM    641  O   SER A  85     -49.374  81.905  62.012  1.00  1.55           O  
ATOM    642  N   ASP A  86     -51.246  82.901  61.179  1.00  1.83           N  
ATOM    643  CA  ASP A  86     -51.407  82.000  60.044  1.00  1.80           C  
ATOM    644  CB  ASP A  86     -52.896  81.820  59.675  1.00  1.80           C  
ATOM    645  CG  ASP A  86     -53.710  80.965  60.651  1.00  1.87           C  
ATOM    646  OD1 ASP A  86     -53.195  79.991  61.189  1.00  1.66           O  
ATOM    647  OD2 ASP A  86     -54.884  81.250  60.856  1.00  1.66           O  
ATOM    648  C   ASP A  86     -50.690  82.571  58.820  1.00  1.87           C  
ATOM    649  O   ASP A  86     -50.157  81.836  57.997  1.00  1.55           O  
ATOM    650  N   ASN A  87     -50.745  83.911  58.709  1.00  1.83           N  
ATOM    651  CA  ASN A  87     -50.254  84.564  57.496  1.00  1.80           C  
ATOM    652  CB  ASN A  87     -50.838  85.981  57.346  1.00  1.80           C  
ATOM    653  CG  ASN A  87     -52.317  85.925  56.955  1.00  1.87           C  
ATOM    654  OD1 ASN A  87     -53.212  86.030  57.783  1.00  1.55           O  
ATOM    655  ND2 ASN A  87     -52.533  85.747  55.651  1.00  1.83           N  
ATOM    656  C   ASN A  87     -48.723  84.604  57.526  1.00  1.87           C  
ATOM    657  O   ASN A  87     -48.100  85.556  57.982  1.00  1.55           O  
ATOM    658  N   GLY A  88     -48.176  83.494  57.011  1.00  1.83           N  
ATOM    659  CA  GLY A  88     -46.747  83.321  56.841  1.00  1.80           C  
ATOM    660  C   GLY A  88     -46.435  83.316  55.347  1.00  1.87           C  
ATOM    661  O   GLY A  88     -46.594  84.316  54.654  1.00  1.55           O  
ATOM    662  N   THR A  89     -46.020  82.128  54.887  1.00  1.83           N  
ATOM    663  CA  THR A  89     -45.891  81.924  53.454  1.00  1.80           C  
ATOM    664  CB  THR A  89     -45.067  80.647  53.199  1.00  1.80           C  
ATOM    665  OG1 THR A  89     -45.419  79.600  54.090  1.00  1.55           O  
ATOM    666  CG2 THR A  89     -43.560  80.926  53.270  1.00  1.80           C  
ATOM    667  C   THR A  89     -47.305  81.822  52.850  1.00  1.87           C  
ATOM    668  O   THR A  89     -48.171  81.116  53.358  1.00  1.55           O  
ATOM    669  N   CYS A  90     -47.496  82.579  51.762  1.00  1.83           N  
ATOM    670  CA  CYS A  90     -48.691  82.413  50.955  1.00  1.80           C  
ATOM    671  CB  CYS A  90     -49.047  83.734  50.256  1.00  1.80           C  
ATOM    672  SG  CYS A  90     -47.670  84.636  49.502  1.00  1.89           S  
ATOM    673  C   CYS A  90     -48.449  81.261  49.968  1.00  1.87           C  
ATOM    674  O   CYS A  90     -49.152  80.259  49.960  1.00  1.55           O  
ATOM    675  N   TYR A  91     -47.419  81.461  49.130  1.00  1.83           N  
ATOM    676  CA  TYR A  91     -47.162  80.477  48.081  1.00  1.80           C  
ATOM    677  CB  TYR A  91     -46.238  81.111  47.022  1.00  1.80           C  
ATOM    678  CG  TYR A  91     -46.337  80.446  45.674  1.00  2.04           C  
ATOM    679  CD1 TYR A  91     -45.723  79.223  45.429  1.00  2.04           C  
ATOM    680  CE1 TYR A  91     -45.820  78.629  44.179  1.00  2.04           C  
ATOM    681  CD2 TYR A  91     -47.049  81.055  44.644  1.00  2.04           C  
ATOM    682  CE2 TYR A  91     -47.134  80.466  43.390  1.00  2.04           C  
ATOM    683  CZ  TYR A  91     -46.515  79.251  43.158  1.00  2.04           C  
ATOM    684  OH  TYR A  91     -46.585  78.658  41.920  1.00  1.55           O  
ATOM    685  C   TYR A  91     -46.551  79.213  48.743  1.00  1.87           C  
ATOM    686  O   TYR A  91     -45.637  79.327  49.554  1.00  1.55           O  
ATOM    687  N   PRO A  92     -47.082  78.007  48.410  1.00  1.83           N  
ATOM    688  CD  PRO A  92     -48.143  77.770  47.423  1.00  1.80           C  
ATOM    689  CA  PRO A  92     -46.623  76.776  49.055  1.00  1.80           C  
ATOM    690  CB  PRO A  92     -47.585  75.709  48.524  1.00  1.80           C  
ATOM    691  CG  PRO A  92     -48.071  76.263  47.183  1.00  1.80           C  
ATOM    692  C   PRO A  92     -45.181  76.397  48.686  1.00  1.87           C  
ATOM    693  O   PRO A  92     -44.801  76.425  47.525  1.00  1.55           O  
ATOM    694  N   GLY A  93     -44.409  76.012  49.708  1.00  1.83           N  
ATOM    695  CA  GLY A  93     -43.114  75.406  49.440  1.00  1.80           C  
ATOM    696  C   GLY A  93     -42.429  75.154  50.772  1.00  1.87           C  
ATOM    697  O   GLY A  93     -43.055  75.266  51.822  1.00  1.55           O  
ATOM    698  N   ASP A  94     -41.137  74.801  50.688  1.00  1.83           N  
ATOM    699  CA  ASP A  94     -40.342  74.638  51.899  1.00  1.80           C  
ATOM    700  CB  ASP A  94     -39.307  73.513  51.691  1.00  1.80           C  
ATOM    701  CG  ASP A  94     -38.627  73.046  52.990  1.00  1.87           C  
ATOM    702  OD1 ASP A  94     -38.903  73.582  54.058  1.00  1.66           O  
ATOM    703  OD2 ASP A  94     -37.835  72.111  52.939  1.00  1.66           O  
ATOM    704  C   ASP A  94     -39.667  75.986  52.179  1.00  1.87           C  
ATOM    705  O   ASP A  94     -39.218  76.671  51.268  1.00  1.55           O  
ATOM    706  N   PHE A  95     -39.638  76.345  53.463  1.00  1.83           N  
ATOM    707  CA  PHE A  95     -38.841  77.483  53.899  1.00  1.80           C  
ATOM    708  CB  PHE A  95     -39.710  78.403  54.779  1.00  1.80           C  
ATOM    709  CG  PHE A  95     -39.177  79.806  54.985  1.00  2.04           C  
ATOM    710  CD1 PHE A  95     -37.818  80.122  54.917  1.00  2.04           C  
ATOM    711  CD2 PHE A  95     -40.080  80.833  55.250  1.00  2.04           C  
ATOM    712  CE1 PHE A  95     -37.380  81.426  55.109  1.00  2.04           C  
ATOM    713  CE2 PHE A  95     -39.646  82.138  55.436  1.00  2.04           C  
ATOM    714  CZ  PHE A  95     -38.294  82.435  55.367  1.00  2.04           C  
ATOM    715  C   PHE A  95     -37.649  76.846  54.621  1.00  1.87           C  
ATOM    716  O   PHE A  95     -37.710  76.471  55.788  1.00  1.55           O  
ATOM    717  N   ILE A  96     -36.586  76.699  53.820  1.00  1.83           N  
ATOM    718  CA  ILE A  96     -35.420  75.941  54.235  1.00  1.80           C  
ATOM    719  CB  ILE A  96     -34.393  75.977  53.079  1.00  1.80           C  
ATOM    720  CG2 ILE A  96     -32.953  75.696  53.528  1.00  1.80           C  
ATOM    721  CG1 ILE A  96     -34.773  74.981  51.966  1.00  1.80           C  
ATOM    722  CD1 ILE A  96     -36.038  75.346  51.180  1.00  1.80           C  
ATOM    723  C   ILE A  96     -34.899  76.518  55.561  1.00  1.87           C  
ATOM    724  O   ILE A  96     -34.722  77.720  55.707  1.00  1.55           O  
ATOM    725  N   ASP A  97     -34.715  75.588  56.512  1.00  1.83           N  
ATOM    726  CA  ASP A  97     -34.146  75.894  57.820  1.00  1.80           C  
ATOM    727  CB  ASP A  97     -32.628  76.160  57.702  1.00  1.80           C  
ATOM    728  CG  ASP A  97     -31.879  74.899  57.258  1.00  1.87           C  
ATOM    729  OD1 ASP A  97     -31.323  74.867  56.164  1.00  1.66           O  
ATOM    730  OD2 ASP A  97     -31.852  73.925  58.007  1.00  1.66           O  
ATOM    731  C   ASP A  97     -34.885  77.050  58.534  1.00  1.87           C  
ATOM    732  O   ASP A  97     -34.306  77.781  59.323  1.00  1.55           O  
ATOM    733  N   TYR A  98     -36.189  77.187  58.246  1.00  1.83           N  
ATOM    734  CA  TYR A  98     -36.994  78.271  58.815  1.00  1.80           C  
ATOM    735  CB  TYR A  98     -38.431  78.074  58.318  1.00  1.80           C  
ATOM    736  CG  TYR A  98     -39.443  79.014  58.912  1.00  2.04           C  
ATOM    737  CD1 TYR A  98     -39.258  80.392  58.874  1.00  2.04           C  
ATOM    738  CE1 TYR A  98     -40.197  81.241  59.444  1.00  2.04           C  
ATOM    739  CD2 TYR A  98     -40.589  78.500  59.510  1.00  2.04           C  
ATOM    740  CE2 TYR A  98     -41.531  79.343  60.073  1.00  2.04           C  
ATOM    741  CZ  TYR A  98     -41.330  80.713  60.044  1.00  2.04           C  
ATOM    742  OH  TYR A  98     -42.252  81.551  60.632  1.00  1.55           O  
ATOM    743  C   TYR A  98     -36.944  78.281  60.357  1.00  1.87           C  
ATOM    744  O   TYR A  98     -36.824  79.311  61.009  1.00  1.55           O  
ATOM    745  N   GLU A  99     -37.021  77.066  60.907  1.00  1.83           N  
ATOM    746  CA  GLU A  99     -36.953  76.889  62.352  1.00  1.80           C  
ATOM    747  CB  GLU A  99     -37.170  75.405  62.711  1.00  1.80           C  
ATOM    748  CG  GLU A  99     -36.366  74.380  61.876  1.00  1.80           C  
ATOM    749  CD  GLU A  99     -36.891  74.108  60.456  1.00  1.87           C  
ATOM    750  OE1 GLU A  99     -38.032  74.438  60.147  1.00  1.66           O  
ATOM    751  OE2 GLU A  99     -36.150  73.560  59.652  1.00  1.66           O  
ATOM    752  C   GLU A  99     -35.619  77.426  62.910  1.00  1.87           C  
ATOM    753  O   GLU A  99     -35.537  77.982  64.001  1.00  1.55           O  
ATOM    754  N   GLU A 100     -34.581  77.218  62.091  1.00  1.83           N  
ATOM    755  CA  GLU A 100     -33.242  77.659  62.451  1.00  1.80           C  
ATOM    756  CB  GLU A 100     -32.242  77.028  61.461  1.00  1.80           C  
ATOM    757  CG  GLU A 100     -30.811  76.852  61.988  1.00  1.80           C  
ATOM    758  CD  GLU A 100     -30.735  75.915  63.196  1.00  1.87           C  
ATOM    759  OE1 GLU A 100     -31.167  74.773  63.094  1.00  1.66           O  
ATOM    760  OE2 GLU A 100     -30.258  76.324  64.246  1.00  1.66           O  
ATOM    761  C   GLU A 100     -33.229  79.198  62.405  1.00  1.87           C  
ATOM    762  O   GLU A 100     -32.747  79.893  63.288  1.00  1.55           O  
ATOM    763  N   LEU A 101     -33.849  79.691  61.323  1.00  1.83           N  
ATOM    764  CA  LEU A 101     -34.001  81.118  61.110  1.00  1.80           C  
ATOM    765  CB  LEU A 101     -34.734  81.375  59.778  1.00  1.80           C  
ATOM    766  CG  LEU A 101     -34.767  82.847  59.322  1.00  1.80           C  
ATOM    767  CD1 LEU A 101     -33.373  83.489  59.289  1.00  1.80           C  
ATOM    768  CD2 LEU A 101     -35.446  82.979  57.952  1.00  1.80           C  
ATOM    769  C   LEU A 101     -34.723  81.765  62.302  1.00  1.87           C  
ATOM    770  O   LEU A 101     -34.424  82.884  62.673  1.00  1.55           O  
ATOM    771  N   ARG A 102     -35.654  81.021  62.919  1.00  1.83           N  
ATOM    772  CA  ARG A 102     -36.333  81.554  64.097  1.00  1.80           C  
ATOM    773  CB  ARG A 102     -37.519  80.658  64.468  1.00  1.80           C  
ATOM    774  CG  ARG A 102     -38.710  80.907  63.543  1.00  1.80           C  
ATOM    775  CD  ARG A 102     -39.929  80.071  63.930  1.00  1.80           C  
ATOM    776  NE  ARG A 102     -41.090  80.653  63.278  1.00  1.83           N  
ATOM    777  CZ  ARG A 102     -42.205  81.095  63.890  1.00  1.87           C  
ATOM    778  NH1 ARG A 102     -42.396  80.970  65.196  1.00  1.83           N  
ATOM    779  NH2 ARG A 102     -43.125  81.681  63.150  1.00  1.83           N  
ATOM    780  C   ARG A 102     -35.367  81.752  65.282  1.00  1.87           C  
ATOM    781  O   ARG A 102     -35.433  82.753  65.990  1.00  1.55           O  
ATOM    782  N   GLU A 103     -34.460  80.771  65.455  1.00  1.83           N  
ATOM    783  CA  GLU A 103     -33.407  80.930  66.460  1.00  1.80           C  
ATOM    784  CB  GLU A 103     -32.518  79.668  66.474  1.00  1.80           C  
ATOM    785  CG  GLU A 103     -31.232  79.748  67.318  1.00  1.80           C  
ATOM    786  CD  GLU A 103     -31.535  79.824  68.810  1.00  1.87           C  
ATOM    787  OE1 GLU A 103     -31.881  80.884  69.313  1.00  1.66           O  
ATOM    788  OE2 GLU A 103     -31.426  78.821  69.503  1.00  1.66           O  
ATOM    789  C   GLU A 103     -32.621  82.229  66.173  1.00  1.87           C  
ATOM    790  O   GLU A 103     -32.445  83.095  67.025  1.00  1.55           O  
ATOM    791  N   GLN A 104     -32.214  82.345  64.893  1.00  1.83           N  
ATOM    792  CA  GLN A 104     -31.505  83.546  64.454  1.00  1.80           C  
ATOM    793  CB  GLN A 104     -31.232  83.512  62.935  1.00  1.80           C  
ATOM    794  CG  GLN A 104     -30.468  82.269  62.436  1.00  1.80           C  
ATOM    795  CD  GLN A 104     -29.016  82.225  62.930  1.00  1.87           C  
ATOM    796  OE1 GLN A 104     -28.504  83.164  63.527  1.00  1.55           O  
ATOM    797  NE2 GLN A 104     -28.376  81.095  62.631  1.00  1.83           N  
ATOM    798  C   GLN A 104     -32.287  84.823  64.858  1.00  1.87           C  
ATOM    799  O   GLN A 104     -31.787  85.680  65.575  1.00  1.55           O  
ATOM    800  N   LEU A 105     -33.547  84.875  64.397  1.00  1.83           N  
ATOM    801  CA  LEU A 105     -34.427  86.019  64.617  1.00  1.80           C  
ATOM    802  CB  LEU A 105     -35.806  85.811  63.949  1.00  1.80           C  
ATOM    803  CG  LEU A 105     -35.951  86.493  62.574  1.00  1.80           C  
ATOM    804  CD1 LEU A 105     -35.954  88.027  62.687  1.00  1.80           C  
ATOM    805  CD2 LEU A 105     -34.901  86.007  61.570  1.00  1.80           C  
ATOM    806  C   LEU A 105     -34.600  86.335  66.104  1.00  1.87           C  
ATOM    807  O   LEU A 105     -34.832  87.477  66.464  1.00  1.55           O  
ATOM    808  N   SER A 106     -34.468  85.306  66.957  1.00  1.83           N  
ATOM    809  CA  SER A 106     -34.553  85.571  68.388  1.00  1.80           C  
ATOM    810  CB  SER A 106     -34.436  84.240  69.144  1.00  1.80           C  
ATOM    811  OG  SER A 106     -35.473  83.345  68.772  1.00  1.55           O  
ATOM    812  C   SER A 106     -33.468  86.572  68.828  1.00  1.87           C  
ATOM    813  O   SER A 106     -33.715  87.519  69.563  1.00  1.55           O  
ATOM    814  N   SER A 107     -32.252  86.308  68.327  1.00  1.83           N  
ATOM    815  CA  SER A 107     -31.139  87.164  68.721  1.00  1.80           C  
ATOM    816  CB  SER A 107     -29.807  86.442  68.464  1.00  1.80           C  
ATOM    817  OG  SER A 107     -29.695  85.918  67.154  1.00  1.55           O  
ATOM    818  C   SER A 107     -31.197  88.537  68.020  1.00  1.87           C  
ATOM    819  O   SER A 107     -30.552  89.482  68.452  1.00  1.55           O  
ATOM    820  N   VAL A 108     -31.961  88.614  66.916  1.00  1.83           N  
ATOM    821  CA  VAL A 108     -32.118  89.917  66.281  1.00  1.80           C  
ATOM    822  CB  VAL A 108     -32.640  89.783  64.830  1.00  1.80           C  
ATOM    823  CG1 VAL A 108     -32.532  91.117  64.072  1.00  1.80           C  
ATOM    824  CG2 VAL A 108     -31.913  88.700  64.020  1.00  1.80           C  
ATOM    825  C   VAL A 108     -33.062  90.761  67.171  1.00  1.87           C  
ATOM    826  O   VAL A 108     -34.063  90.275  67.689  1.00  1.55           O  
ATOM    827  N   SER A 109     -32.678  92.039  67.307  1.00  1.83           N  
ATOM    828  CA  SER A 109     -33.507  93.004  68.026  1.00  1.80           C  
ATOM    829  CB  SER A 109     -32.727  93.512  69.244  1.00  1.80           C  
ATOM    830  OG  SER A 109     -32.016  92.477  69.904  1.00  1.55           O  
ATOM    831  C   SER A 109     -33.910  94.186  67.135  1.00  1.87           C  
ATOM    832  O   SER A 109     -34.767  94.990  67.487  1.00  1.55           O  
ATOM    833  N   SER A 110     -33.215  94.291  65.994  1.00  1.83           N  
ATOM    834  CA  SER A 110     -33.493  95.351  65.041  1.00  1.80           C  
ATOM    835  CB  SER A 110     -32.882  96.691  65.515  1.00  1.80           C  
ATOM    836  OG  SER A 110     -33.333  97.176  66.772  1.00  1.55           O  
ATOM    837  C   SER A 110     -32.836  94.940  63.728  1.00  1.87           C  
ATOM    838  O   SER A 110     -32.008  94.037  63.706  1.00  1.55           O  
ATOM    839  N   PHE A 111     -33.201  95.660  62.663  1.00  1.83           N  
ATOM    840  CA  PHE A 111     -32.429  95.598  61.434  1.00  1.80           C  
ATOM    841  CB  PHE A 111     -32.866  94.425  60.520  1.00  1.80           C  
ATOM    842  CG  PHE A 111     -34.355  94.211  60.358  1.00  2.04           C  
ATOM    843  CD1 PHE A 111     -35.230  95.243  60.021  1.00  2.04           C  
ATOM    844  CD2 PHE A 111     -34.882  92.933  60.536  1.00  2.04           C  
ATOM    845  CE1 PHE A 111     -36.590  95.005  59.880  1.00  2.04           C  
ATOM    846  CE2 PHE A 111     -36.242  92.692  60.393  1.00  2.04           C  
ATOM    847  CZ  PHE A 111     -37.098  93.731  60.066  1.00  2.04           C  
ATOM    848  C   PHE A 111     -32.557  96.945  60.730  1.00  1.87           C  
ATOM    849  O   PHE A 111     -33.418  97.754  61.060  1.00  1.55           O  
ATOM    850  N   GLU A 112     -31.702  97.109  59.711  1.00  1.83           N  
ATOM    851  CA  GLU A 112     -32.082  97.972  58.607  1.00  1.80           C  
ATOM    852  CB  GLU A 112     -30.877  98.703  57.987  1.00  1.80           C  
ATOM    853  CG  GLU A 112     -30.219  99.738  58.915  1.00  1.80           C  
ATOM    854  CD  GLU A 112     -29.223  99.107  59.887  1.00  1.87           C  
ATOM    855  OE1 GLU A 112     -28.152  98.700  59.465  1.00  1.66           O  
ATOM    856  OE2 GLU A 112     -29.480  99.045  61.082  1.00  1.66           O  
ATOM    857  C   GLU A 112     -32.711  97.044  57.567  1.00  1.87           C  
ATOM    858  O   GLU A 112     -32.050  96.156  57.047  1.00  1.55           O  
ATOM    859  N   ARG A 113     -33.998  97.280  57.292  1.00  1.83           N  
ATOM    860  CA  ARG A 113     -34.595  96.676  56.111  1.00  1.80           C  
ATOM    861  CB  ARG A 113     -36.110  96.556  56.329  1.00  1.80           C  
ATOM    862  CG  ARG A 113     -36.869  96.035  55.105  1.00  1.80           C  
ATOM    863  CD  ARG A 113     -38.362  95.862  55.390  1.00  1.80           C  
ATOM    864  NE  ARG A 113     -39.058  95.456  54.176  1.00  1.83           N  
ATOM    865  CZ  ARG A 113     -39.716  96.292  53.344  1.00  1.87           C  
ATOM    866  NH1 ARG A 113     -39.710  97.604  53.540  1.00  1.83           N  
ATOM    867  NH2 ARG A 113     -40.377  95.781  52.318  1.00  1.83           N  
ATOM    868  C   ARG A 113     -34.257  97.624  54.954  1.00  1.87           C  
ATOM    869  O   ARG A 113     -34.396  98.835  55.094  1.00  1.55           O  
ATOM    870  N   PHE A 114     -33.798  97.047  53.835  1.00  1.83           N  
ATOM    871  CA  PHE A 114     -33.394  97.882  52.708  1.00  1.80           C  
ATOM    872  CB  PHE A 114     -31.929  98.320  52.866  1.00  1.80           C  
ATOM    873  CG  PHE A 114     -30.943  97.181  52.814  1.00  2.04           C  
ATOM    874  CD1 PHE A 114     -30.689  96.397  53.937  1.00  2.04           C  
ATOM    875  CD2 PHE A 114     -30.255  96.910  51.638  1.00  2.04           C  
ATOM    876  CE1 PHE A 114     -29.753  95.373  53.888  1.00  2.04           C  
ATOM    877  CE2 PHE A 114     -29.315  95.891  51.588  1.00  2.04           C  
ATOM    878  CZ  PHE A 114     -29.056  95.128  52.715  1.00  2.04           C  
ATOM    879  C   PHE A 114     -33.622  97.095  51.419  1.00  1.87           C  
ATOM    880  O   PHE A 114     -33.584  95.870  51.422  1.00  1.55           O  
ATOM    881  N   GLU A 115     -33.904  97.850  50.338  1.00  1.83           N  
ATOM    882  CA  GLU A 115     -34.171  97.223  49.046  1.00  1.80           C  
ATOM    883  CB  GLU A 115     -34.999  98.181  48.156  1.00  1.80           C  
ATOM    884  CG  GLU A 115     -35.910  97.439  47.160  1.00  1.80           C  
ATOM    885  CD  GLU A 115     -36.886  98.355  46.403  1.00  1.87           C  
ATOM    886  OE1 GLU A 115     -37.525  99.213  46.999  1.00  1.66           O  
ATOM    887  OE2 GLU A 115     -37.059  98.189  45.204  1.00  1.66           O  
ATOM    888  C   GLU A 115     -32.809  96.838  48.439  1.00  1.87           C  
ATOM    889  O   GLU A 115     -32.146  97.637  47.791  1.00  1.55           O  
ATOM    890  N   ILE A 116     -32.408  95.595  48.751  1.00  1.83           N  
ATOM    891  CA  ILE A 116     -31.063  95.116  48.460  1.00  1.80           C  
ATOM    892  CB  ILE A 116     -30.850  93.725  49.101  1.00  1.80           C  
ATOM    893  CG2 ILE A 116     -31.922  92.703  48.687  1.00  1.80           C  
ATOM    894  CG1 ILE A 116     -29.429  93.186  48.844  1.00  1.80           C  
ATOM    895  CD1 ILE A 116     -29.043  91.991  49.724  1.00  1.80           C  
ATOM    896  C   ILE A 116     -30.791  95.148  46.948  1.00  1.87           C  
ATOM    897  O   ILE A 116     -29.732  95.566  46.491  1.00  1.55           O  
ATOM    898  N   PHE A 117     -31.824  94.710  46.217  1.00  1.83           N  
ATOM    899  CA  PHE A 117     -31.791  94.752  44.763  1.00  1.80           C  
ATOM    900  CB  PHE A 117     -31.822  93.329  44.181  1.00  1.80           C  
ATOM    901  CG  PHE A 117     -30.554  92.572  44.481  1.00  2.04           C  
ATOM    902  CD1 PHE A 117     -29.366  92.932  43.859  1.00  2.04           C  
ATOM    903  CD2 PHE A 117     -30.543  91.507  45.375  1.00  2.04           C  
ATOM    904  CE1 PHE A 117     -28.191  92.248  44.132  1.00  2.04           C  
ATOM    905  CE2 PHE A 117     -29.369  90.820  45.652  1.00  2.04           C  
ATOM    906  CZ  PHE A 117     -28.188  91.189  45.027  1.00  2.04           C  
ATOM    907  C   PHE A 117     -33.017  95.558  44.321  1.00  1.87           C  
ATOM    908  O   PHE A 117     -34.094  94.999  44.145  1.00  1.55           O  
ATOM    909  N   PRO A 118     -32.838  96.903  44.166  1.00  1.83           N  
ATOM    910  CD  PRO A 118     -31.593  97.633  44.424  1.00  1.80           C  
ATOM    911  CA  PRO A 118     -33.936  97.776  43.751  1.00  1.80           C  
ATOM    912  CB  PRO A 118     -33.254  99.129  43.492  1.00  1.80           C  
ATOM    913  CG  PRO A 118     -32.000  99.106  44.367  1.00  1.80           C  
ATOM    914  C   PRO A 118     -34.690  97.286  42.502  1.00  1.87           C  
ATOM    915  O   PRO A 118     -34.127  97.206  41.419  1.00  1.55           O  
ATOM    916  N   LYS A 119     -35.975  96.974  42.712  1.00  1.83           N  
ATOM    917  CA  LYS A 119     -36.825  96.287  41.744  1.00  1.80           C  
ATOM    918  CB  LYS A 119     -38.276  96.496  42.205  1.00  1.80           C  
ATOM    919  CG  LYS A 119     -39.338  95.757  41.383  1.00  1.80           C  
ATOM    920  CD  LYS A 119     -40.738  95.999  41.960  1.00  1.80           C  
ATOM    921  CE  LYS A 119     -41.851  95.339  41.139  1.00  1.80           C  
ATOM    922  NZ  LYS A 119     -43.190  95.732  41.563  1.00  1.65           N  
ATOM    923  C   LYS A 119     -36.602  96.765  40.290  1.00  1.87           C  
ATOM    924  O   LYS A 119     -36.267  95.995  39.399  1.00  1.55           O  
ATOM    925  N   THR A 120     -36.831  98.072  40.112  1.00  1.83           N  
ATOM    926  CA  THR A 120     -36.844  98.642  38.775  1.00  1.80           C  
ATOM    927  CB  THR A 120     -37.369 100.086  38.911  1.00  1.80           C  
ATOM    928  OG1 THR A 120     -38.359 100.154  39.926  1.00  1.55           O  
ATOM    929  CG2 THR A 120     -37.891 100.663  37.588  1.00  1.80           C  
ATOM    930  C   THR A 120     -35.453  98.575  38.099  1.00  1.87           C  
ATOM    931  O   THR A 120     -35.280  98.029  37.015  1.00  1.55           O  
ATOM    932  N   SER A 121     -34.483  99.196  38.785  1.00  1.83           N  
ATOM    933  CA  SER A 121     -33.193  99.444  38.152  1.00  1.80           C  
ATOM    934  CB  SER A 121     -32.514 100.579  38.932  1.00  1.80           C  
ATOM    935  OG  SER A 121     -33.448 101.594  39.287  1.00  1.55           O  
ATOM    936  C   SER A 121     -32.303  98.187  38.126  1.00  1.87           C  
ATOM    937  O   SER A 121     -31.499  97.979  37.226  1.00  1.55           O  
ATOM    938  N   SER A 122     -32.471  97.385  39.187  1.00  1.83           N  
ATOM    939  CA  SER A 122     -31.520  96.320  39.470  1.00  1.80           C  
ATOM    940  CB  SER A 122     -31.706  95.828  40.918  1.00  1.80           C  
ATOM    941  OG  SER A 122     -30.661  94.984  41.364  1.00  1.55           O  
ATOM    942  C   SER A 122     -31.640  95.159  38.472  1.00  1.87           C  
ATOM    943  O   SER A 122     -30.723  94.355  38.354  1.00  1.55           O  
ATOM    944  N   TRP A 123     -32.792  95.095  37.776  1.00  1.83           N  
ATOM    945  CA  TRP A 123     -33.055  93.961  36.890  1.00  1.80           C  
ATOM    946  CB  TRP A 123     -34.148  93.087  37.529  1.00  1.80           C  
ATOM    947  CG  TRP A 123     -33.724  92.725  38.936  1.00  2.04           C  
ATOM    948  CD2 TRP A 123     -32.677  91.812  39.322  1.00  2.04           C  
ATOM    949  CE2 TRP A 123     -32.626  91.822  40.734  1.00  2.04           C  
ATOM    950  CE3 TRP A 123     -31.816  91.023  38.608  1.00  2.04           C  
ATOM    951  CD1 TRP A 123     -34.260  93.241  40.119  1.00  2.04           C  
ATOM    952  NE1 TRP A 123     -33.605  92.705  41.177  1.00  1.72           N  
ATOM    953  CZ2 TRP A 123     -31.715  91.036  41.388  1.00  2.04           C  
ATOM    954  CZ3 TRP A 123     -30.887  90.226  39.274  1.00  2.04           C  
ATOM    955  CH2 TRP A 123     -30.838  90.230  40.667  1.00  2.04           C  
ATOM    956  C   TRP A 123     -33.466  94.455  35.490  1.00  1.87           C  
ATOM    957  O   TRP A 123     -34.630  94.374  35.109  1.00  1.55           O  
ATOM    958  N   PRO A 124     -32.466  94.963  34.710  1.00  1.83           N  
ATOM    959  CD  PRO A 124     -31.060  95.095  35.103  1.00  1.80           C  
ATOM    960  CA  PRO A 124     -32.720  95.441  33.353  1.00  1.80           C  
ATOM    961  CB  PRO A 124     -31.319  95.589  32.744  1.00  1.80           C  
ATOM    962  CG  PRO A 124     -30.397  95.835  33.938  1.00  1.80           C  
ATOM    963  C   PRO A 124     -33.590  94.518  32.478  1.00  1.87           C  
ATOM    964  O   PRO A 124     -33.226  93.391  32.165  1.00  1.55           O  
ATOM    965  N   ASN A 125     -34.745  95.086  32.098  1.00  1.83           N  
ATOM    966  CA  ASN A 125     -35.674  94.488  31.142  1.00  1.80           C  
ATOM    967  CB  ASN A 125     -35.217  94.663  29.677  1.00  1.80           C  
ATOM    968  CG  ASN A 125     -34.001  93.834  29.242  1.00  1.87           C  
ATOM    969  OD1 ASN A 125     -32.895  94.344  29.092  1.00  1.55           O  
ATOM    970  ND2 ASN A 125     -34.277  92.564  28.946  1.00  1.83           N  
ATOM    971  C   ASN A 125     -36.117  93.056  31.503  1.00  1.87           C  
ATOM    972  O   ASN A 125     -36.513  92.282  30.640  1.00  1.55           O  
ATOM    973  N   HIS A 126     -36.094  92.775  32.819  1.00  1.83           N  
ATOM    974  CA  HIS A 126     -36.843  91.638  33.338  1.00  1.80           C  
ATOM    975  CB  HIS A 126     -36.213  91.100  34.629  1.00  1.80           C  
ATOM    976  CG  HIS A 126     -34.933  90.353  34.354  1.00  2.04           C  
ATOM    977  CD2 HIS A 126     -33.652  90.896  34.181  1.00  2.04           C  
ATOM    978  ND1 HIS A 126     -34.840  89.008  34.267  1.00  1.72           N  
ATOM    979  CE1 HIS A 126     -33.542  88.743  34.049  1.00  2.04           C  
ATOM    980  NE2 HIS A 126     -32.799  89.866  33.994  1.00  1.72           N  
ATOM    981  C   HIS A 126     -38.223  92.177  33.702  1.00  1.87           C  
ATOM    982  O   HIS A 126     -38.330  93.179  34.402  1.00  1.55           O  
ATOM    983  N   ASP A 127     -39.269  91.491  33.222  1.00  1.83           N  
ATOM    984  CA  ASP A 127     -40.604  91.913  33.630  1.00  1.80           C  
ATOM    985  CB  ASP A 127     -41.650  91.150  32.815  1.00  1.80           C  
ATOM    986  CG  ASP A 127     -43.073  91.650  33.086  1.00  1.87           C  
ATOM    987  OD1 ASP A 127     -43.482  91.694  34.244  1.00  1.66           O  
ATOM    988  OD2 ASP A 127     -43.772  91.983  32.134  1.00  1.66           O  
ATOM    989  C   ASP A 127     -40.735  91.632  35.135  1.00  1.87           C  
ATOM    990  O   ASP A 127     -40.418  90.544  35.601  1.00  1.55           O  
ATOM    991  N   SER A 128     -41.138  92.682  35.859  1.00  1.83           N  
ATOM    992  CA  SER A 128     -41.066  92.662  37.311  1.00  1.80           C  
ATOM    993  CB  SER A 128     -40.023  93.720  37.740  1.00  1.80           C  
ATOM    994  OG  SER A 128     -39.407  94.386  36.642  1.00  1.55           O  
ATOM    995  C   SER A 128     -42.446  92.929  37.937  1.00  1.87           C  
ATOM    996  O   SER A 128     -42.528  93.306  39.101  1.00  1.55           O  
ATOM    997  N   ASN A 129     -43.513  92.760  37.126  1.00  1.83           N  
ATOM    998  CA  ASN A 129     -44.855  93.099  37.623  1.00  1.80           C  
ATOM    999  CB  ASN A 129     -45.313  94.499  37.168  1.00  1.80           C  
ATOM   1000  CG  ASN A 129     -45.661  94.618  35.678  1.00  1.87           C  
ATOM   1001  OD1 ASN A 129     -44.878  95.111  34.874  1.00  1.55           O  
ATOM   1002  ND2 ASN A 129     -46.886  94.194  35.360  1.00  1.83           N  
ATOM   1003  C   ASN A 129     -45.889  92.007  37.317  1.00  1.87           C  
ATOM   1004  O   ASN A 129     -46.835  91.817  38.069  1.00  1.55           O  
ATOM   1005  N   LYS A 130     -45.673  91.285  36.207  1.00  1.83           N  
ATOM   1006  CA  LYS A 130     -46.574  90.181  35.880  1.00  1.80           C  
ATOM   1007  CB  LYS A 130     -46.437  89.809  34.396  1.00  1.80           C  
ATOM   1008  CG  LYS A 130     -46.831  90.946  33.440  1.00  1.80           C  
ATOM   1009  CD  LYS A 130     -48.300  91.388  33.525  1.00  1.80           C  
ATOM   1010  CE  LYS A 130     -49.289  90.284  33.123  1.00  1.80           C  
ATOM   1011  NZ  LYS A 130     -50.660  90.752  32.957  1.00  1.65           N  
ATOM   1012  C   LYS A 130     -46.323  88.949  36.773  1.00  1.87           C  
ATOM   1013  O   LYS A 130     -47.155  88.053  36.851  1.00  1.55           O  
ATOM   1014  N   GLY A 131     -45.157  88.945  37.443  1.00  1.83           N  
ATOM   1015  CA  GLY A 131     -44.871  87.878  38.396  1.00  1.80           C  
ATOM   1016  C   GLY A 131     -45.682  88.074  39.687  1.00  1.87           C  
ATOM   1017  O   GLY A 131     -45.186  88.601  40.675  1.00  1.55           O  
ATOM   1018  N   VAL A 132     -46.946  87.631  39.607  1.00  1.83           N  
ATOM   1019  CA  VAL A 132     -47.880  87.669  40.724  1.00  1.80           C  
ATOM   1020  CB  VAL A 132     -48.812  88.899  40.623  1.00  1.80           C  
ATOM   1021  CG1 VAL A 132     -48.033  90.198  40.855  1.00  1.80           C  
ATOM   1022  CG2 VAL A 132     -49.585  88.965  39.297  1.00  1.80           C  
ATOM   1023  C   VAL A 132     -48.653  86.346  40.713  1.00  1.87           C  
ATOM   1024  O   VAL A 132     -48.454  85.504  39.844  1.00  1.55           O  
ATOM   1025  N   THR A 133     -49.527  86.200  41.714  1.00  1.83           N  
ATOM   1026  CA  THR A 133     -50.188  84.932  41.950  1.00  1.80           C  
ATOM   1027  CB  THR A 133     -49.212  84.005  42.711  1.00  1.80           C  
ATOM   1028  OG1 THR A 133     -49.838  82.817  43.175  1.00  1.55           O  
ATOM   1029  CG2 THR A 133     -48.591  84.700  43.930  1.00  1.80           C  
ATOM   1030  C   THR A 133     -51.448  85.221  42.768  1.00  1.87           C  
ATOM   1031  O   THR A 133     -51.528  86.196  43.509  1.00  1.55           O  
ATOM   1032  N   ALA A 134     -52.412  84.302  42.601  1.00  1.83           N  
ATOM   1033  CA  ALA A 134     -53.608  84.325  43.432  1.00  1.80           C  
ATOM   1034  CB  ALA A 134     -54.744  83.590  42.713  1.00  1.80           C  
ATOM   1035  C   ALA A 134     -53.338  83.676  44.800  1.00  1.87           C  
ATOM   1036  O   ALA A 134     -54.150  83.772  45.711  1.00  1.55           O  
ATOM   1037  N   ALA A 135     -52.162  83.025  44.907  1.00  1.83           N  
ATOM   1038  CA  ALA A 135     -51.751  82.449  46.182  1.00  1.80           C  
ATOM   1039  CB  ALA A 135     -50.438  81.680  46.004  1.00  1.80           C  
ATOM   1040  C   ALA A 135     -51.540  83.554  47.220  1.00  1.87           C  
ATOM   1041  O   ALA A 135     -51.856  83.413  48.393  1.00  1.55           O  
ATOM   1042  N   CYS A 136     -50.981  84.660  46.710  1.00  1.83           N  
ATOM   1043  CA  CYS A 136     -50.625  85.802  47.538  1.00  1.80           C  
ATOM   1044  CB  CYS A 136     -49.137  86.099  47.287  1.00  1.80           C  
ATOM   1045  SG  CYS A 136     -48.087  84.637  47.506  1.00  1.89           S  
ATOM   1046  C   CYS A 136     -51.510  87.002  47.147  1.00  1.87           C  
ATOM   1047  O   CYS A 136     -51.056  87.913  46.466  1.00  1.55           O  
ATOM   1048  N   PRO A 137     -52.799  86.993  47.577  1.00  1.83           N  
ATOM   1049  CD  PRO A 137     -53.460  85.935  48.341  1.00  1.80           C  
ATOM   1050  CA  PRO A 137     -53.693  88.090  47.238  1.00  1.80           C  
ATOM   1051  CB  PRO A 137     -55.089  87.530  47.544  1.00  1.80           C  
ATOM   1052  CG  PRO A 137     -54.852  86.493  48.645  1.00  1.80           C  
ATOM   1053  C   PRO A 137     -53.431  89.332  48.111  1.00  1.87           C  
ATOM   1054  O   PRO A 137     -53.536  89.280  49.332  1.00  1.55           O  
ATOM   1055  N   HIS A 138     -53.131  90.450  47.436  1.00  1.83           N  
ATOM   1056  CA  HIS A 138     -53.248  91.742  48.096  1.00  1.80           C  
ATOM   1057  CB  HIS A 138     -52.240  92.745  47.521  1.00  1.80           C  
ATOM   1058  CG  HIS A 138     -52.438  94.088  48.186  1.00  2.04           C  
ATOM   1059  CD2 HIS A 138     -53.127  95.198  47.672  1.00  2.04           C  
ATOM   1060  ND1 HIS A 138     -51.987  94.403  49.420  1.00  1.72           N  
ATOM   1061  CE1 HIS A 138     -52.389  95.664  49.651  1.00  2.04           C  
ATOM   1062  NE2 HIS A 138     -53.080  96.170  48.611  1.00  1.72           N  
ATOM   1063  C   HIS A 138     -54.680  92.235  47.847  1.00  1.87           C  
ATOM   1064  O   HIS A 138     -55.039  92.607  46.737  1.00  1.55           O  
ATOM   1065  N   ALA A 139     -55.476  92.207  48.928  1.00  1.83           N  
ATOM   1066  CA  ALA A 139     -56.844  92.722  48.887  1.00  1.80           C  
ATOM   1067  CB  ALA A 139     -56.836  94.254  48.779  1.00  1.80           C  
ATOM   1068  C   ALA A 139     -57.677  92.079  47.757  1.00  1.87           C  
ATOM   1069  O   ALA A 139     -58.479  92.725  47.091  1.00  1.55           O  
ATOM   1070  N   GLY A 140     -57.432  90.769  47.585  1.00  1.83           N  
ATOM   1071  CA  GLY A 140     -58.189  89.989  46.610  1.00  1.80           C  
ATOM   1072  C   GLY A 140     -57.638  90.084  45.176  1.00  1.87           C  
ATOM   1073  O   GLY A 140     -58.032  89.315  44.304  1.00  1.55           O  
ATOM   1074  N   ALA A 141     -56.715  91.036  44.963  1.00  1.83           N  
ATOM   1075  CA  ALA A 141     -56.003  91.115  43.696  1.00  1.80           C  
ATOM   1076  CB  ALA A 141     -55.599  92.569  43.424  1.00  1.80           C  
ATOM   1077  C   ALA A 141     -54.758  90.237  43.821  1.00  1.87           C  
ATOM   1078  O   ALA A 141     -54.191  90.112  44.899  1.00  1.55           O  
ATOM   1079  N   LYS A 142     -54.359  89.633  42.691  1.00  1.83           N  
ATOM   1080  CA  LYS A 142     -53.135  88.837  42.701  1.00  1.80           C  
ATOM   1081  CB  LYS A 142     -52.917  88.190  41.321  1.00  1.80           C  
ATOM   1082  CG  LYS A 142     -54.068  87.271  40.889  1.00  1.80           C  
ATOM   1083  CD  LYS A 142     -53.826  86.642  39.510  1.00  1.80           C  
ATOM   1084  CE  LYS A 142     -55.046  85.855  39.002  1.00  1.80           C  
ATOM   1085  NZ  LYS A 142     -54.875  85.281  37.671  1.00  1.65           N  
ATOM   1086  C   LYS A 142     -51.950  89.762  43.021  1.00  1.87           C  
ATOM   1087  O   LYS A 142     -51.878  90.879  42.516  1.00  1.55           O  
ATOM   1088  N   SER A 143     -51.043  89.256  43.866  1.00  1.83           N  
ATOM   1089  CA  SER A 143     -49.823  90.001  44.129  1.00  1.80           C  
ATOM   1090  CB  SER A 143     -50.048  91.034  45.252  1.00  1.80           C  
ATOM   1091  OG  SER A 143     -50.228  90.485  46.543  1.00  1.55           O  
ATOM   1092  C   SER A 143     -48.713  88.979  44.381  1.00  1.87           C  
ATOM   1093  O   SER A 143     -48.664  87.944  43.728  1.00  1.55           O  
ATOM   1094  N   PHE A 144     -47.832  89.315  45.328  1.00  1.83           N  
ATOM   1095  CA  PHE A 144     -46.658  88.507  45.592  1.00  1.80           C  
ATOM   1096  CB  PHE A 144     -45.661  88.585  44.413  1.00  1.80           C  
ATOM   1097  CG  PHE A 144     -44.561  87.563  44.522  1.00  2.04           C  
ATOM   1098  CD1 PHE A 144     -44.856  86.213  44.383  1.00  2.04           C  
ATOM   1099  CD2 PHE A 144     -43.247  87.944  44.777  1.00  2.04           C  
ATOM   1100  CE1 PHE A 144     -43.859  85.257  44.492  1.00  2.04           C  
ATOM   1101  CE2 PHE A 144     -42.243  86.990  44.885  1.00  2.04           C  
ATOM   1102  CZ  PHE A 144     -42.551  85.645  44.736  1.00  2.04           C  
ATOM   1103  C   PHE A 144     -46.043  89.065  46.873  1.00  1.87           C  
ATOM   1104  O   PHE A 144     -46.443  90.118  47.359  1.00  1.55           O  
ATOM   1105  N   TYR A 145     -45.050  88.312  47.371  1.00  1.83           N  
ATOM   1106  CA  TYR A 145     -44.219  88.781  48.466  1.00  1.80           C  
ATOM   1107  CB  TYR A 145     -43.099  87.763  48.720  1.00  1.80           C  
ATOM   1108  CG  TYR A 145     -43.634  86.433  49.176  1.00  2.04           C  
ATOM   1109  CD1 TYR A 145     -44.191  86.294  50.443  1.00  2.04           C  
ATOM   1110  CE1 TYR A 145     -44.672  85.064  50.872  1.00  2.04           C  
ATOM   1111  CD2 TYR A 145     -43.576  85.322  48.343  1.00  2.04           C  
ATOM   1112  CE2 TYR A 145     -44.065  84.093  48.760  1.00  2.04           C  
ATOM   1113  CZ  TYR A 145     -44.610  83.961  50.031  1.00  2.04           C  
ATOM   1114  OH  TYR A 145     -45.102  82.748  50.470  1.00  1.55           O  
ATOM   1115  C   TYR A 145     -43.620  90.164  48.139  1.00  1.87           C  
ATOM   1116  O   TYR A 145     -43.526  90.578  46.990  1.00  1.55           O  
ATOM   1117  N   LYS A 146     -43.258  90.834  49.242  1.00  1.83           N  
ATOM   1118  CA  LYS A 146     -42.820  92.222  49.226  1.00  1.80           C  
ATOM   1119  CB  LYS A 146     -43.516  92.979  50.382  1.00  1.80           C  
ATOM   1120  CG  LYS A 146     -44.376  94.150  49.893  1.00  1.80           C  
ATOM   1121  CD  LYS A 146     -45.615  93.697  49.111  1.00  1.80           C  
ATOM   1122  CE  LYS A 146     -46.303  94.870  48.404  1.00  1.80           C  
ATOM   1123  NZ  LYS A 146     -47.473  94.468  47.637  1.00  1.65           N  
ATOM   1124  C   LYS A 146     -41.295  92.290  49.353  1.00  1.87           C  
ATOM   1125  O   LYS A 146     -40.632  93.128  48.756  1.00  1.55           O  
ATOM   1126  N   ASN A 147     -40.779  91.379  50.195  1.00  1.83           N  
ATOM   1127  CA  ASN A 147     -39.339  91.366  50.445  1.00  1.80           C  
ATOM   1128  CB  ASN A 147     -38.998  90.954  51.885  1.00  1.80           C  
ATOM   1129  CG  ASN A 147     -39.572  91.984  52.864  1.00  1.87           C  
ATOM   1130  OD1 ASN A 147     -39.617  93.176  52.582  1.00  1.55           O  
ATOM   1131  ND2 ASN A 147     -40.060  91.481  53.994  1.00  1.83           N  
ATOM   1132  C   ASN A 147     -38.631  90.480  49.424  1.00  1.87           C  
ATOM   1133  O   ASN A 147     -37.421  90.556  49.269  1.00  1.55           O  
ATOM   1134  N   LEU A 148     -39.428  89.670  48.710  1.00  1.83           N  
ATOM   1135  CA  LEU A 148     -38.929  89.004  47.512  1.00  1.80           C  
ATOM   1136  CB  LEU A 148     -39.194  87.490  47.580  1.00  1.80           C  
ATOM   1137  CG  LEU A 148     -38.498  86.773  48.753  1.00  1.80           C  
ATOM   1138  CD1 LEU A 148     -38.776  85.264  48.733  1.00  1.80           C  
ATOM   1139  CD2 LEU A 148     -36.986  87.018  48.750  1.00  1.80           C  
ATOM   1140  C   LEU A 148     -39.651  89.642  46.322  1.00  1.87           C  
ATOM   1141  O   LEU A 148     -40.596  90.393  46.518  1.00  1.55           O  
ATOM   1142  N   ILE A 149     -39.189  89.309  45.105  1.00  1.83           N  
ATOM   1143  CA  ILE A 149     -39.893  89.703  43.889  1.00  1.80           C  
ATOM   1144  CB  ILE A 149     -39.480  91.130  43.448  1.00  1.80           C  
ATOM   1145  CG2 ILE A 149     -37.973  91.263  43.174  1.00  1.80           C  
ATOM   1146  CG1 ILE A 149     -40.293  91.657  42.248  1.00  1.80           C  
ATOM   1147  CD1 ILE A 149     -41.806  91.698  42.500  1.00  1.80           C  
ATOM   1148  C   ILE A 149     -39.649  88.603  42.837  1.00  1.87           C  
ATOM   1149  O   ILE A 149     -38.681  87.857  42.919  1.00  1.55           O  
ATOM   1150  N   TRP A 150     -40.603  88.519  41.895  1.00  1.83           N  
ATOM   1151  CA  TRP A 150     -40.654  87.476  40.875  1.00  1.80           C  
ATOM   1152  CB  TRP A 150     -42.060  86.846  40.957  1.00  1.80           C  
ATOM   1153  CG  TRP A 150     -42.263  85.603  40.104  1.00  2.04           C  
ATOM   1154  CD2 TRP A 150     -43.362  84.677  40.232  1.00  2.04           C  
ATOM   1155  CE2 TRP A 150     -43.176  83.667  39.264  1.00  2.04           C  
ATOM   1156  CE3 TRP A 150     -44.443  84.627  41.065  1.00  2.04           C  
ATOM   1157  CD1 TRP A 150     -41.466  85.111  39.062  1.00  2.04           C  
ATOM   1158  NE1 TRP A 150     -42.016  83.973  38.574  1.00  1.72           N  
ATOM   1159  CZ2 TRP A 150     -44.068  82.637  39.164  1.00  2.04           C  
ATOM   1160  CZ3 TRP A 150     -45.357  83.577  40.971  1.00  2.04           C  
ATOM   1161  CH2 TRP A 150     -45.168  82.577  40.018  1.00  2.04           C  
ATOM   1162  C   TRP A 150     -40.423  88.164  39.520  1.00  1.87           C  
ATOM   1163  O   TRP A 150     -41.230  88.977  39.085  1.00  1.55           O  
ATOM   1164  N   LEU A 151     -39.284  87.812  38.900  1.00  1.83           N  
ATOM   1165  CA  LEU A 151     -38.970  88.307  37.563  1.00  1.80           C  
ATOM   1166  CB  LEU A 151     -37.454  88.504  37.431  1.00  1.80           C  
ATOM   1167  CG  LEU A 151     -36.854  89.553  38.375  1.00  1.80           C  
ATOM   1168  CD1 LEU A 151     -35.340  89.609  38.162  1.00  1.80           C  
ATOM   1169  CD2 LEU A 151     -37.482  90.944  38.199  1.00  1.80           C  
ATOM   1170  C   LEU A 151     -39.401  87.251  36.539  1.00  1.87           C  
ATOM   1171  O   LEU A 151     -39.117  86.073  36.715  1.00  1.55           O  
ATOM   1172  N   VAL A 152     -40.066  87.714  35.474  1.00  1.83           N  
ATOM   1173  CA  VAL A 152     -40.483  86.840  34.387  1.00  1.80           C  
ATOM   1174  CB  VAL A 152     -42.005  86.565  34.469  1.00  1.80           C  
ATOM   1175  CG1 VAL A 152     -42.367  85.817  35.760  1.00  1.80           C  
ATOM   1176  CG2 VAL A 152     -42.855  87.836  34.336  1.00  1.80           C  
ATOM   1177  C   VAL A 152     -40.018  87.478  33.067  1.00  1.87           C  
ATOM   1178  O   VAL A 152     -39.284  88.463  33.036  1.00  1.55           O  
ATOM   1179  N   LYS A 153     -40.455  86.817  31.990  1.00  1.83           N  
ATOM   1180  CA  LYS A 153     -40.074  87.184  30.640  1.00  1.80           C  
ATOM   1181  CB  LYS A 153     -40.612  86.104  29.682  1.00  1.80           C  
ATOM   1182  CG  LYS A 153     -42.149  85.987  29.692  1.00  1.80           C  
ATOM   1183  CD  LYS A 153     -42.714  84.989  28.678  1.00  1.80           C  
ATOM   1184  CE  LYS A 153     -44.230  85.178  28.508  1.00  1.80           C  
ATOM   1185  NZ  LYS A 153     -44.851  84.328  27.500  1.00  1.65           N  
ATOM   1186  C   LYS A 153     -40.649  88.564  30.295  1.00  1.87           C  
ATOM   1187  O   LYS A 153     -41.763  88.895  30.678  1.00  1.55           O  
ATOM   1188  N   LYS A 154     -39.851  89.319  29.531  1.00  1.83           N  
ATOM   1189  CA  LYS A 154     -40.338  90.536  28.905  1.00  1.80           C  
ATOM   1190  CB  LYS A 154     -39.442  91.714  29.311  1.00  1.80           C  
ATOM   1191  CG  LYS A 154     -39.956  93.068  28.796  1.00  1.80           C  
ATOM   1192  CD  LYS A 154     -39.173  94.239  29.397  1.00  1.80           C  
ATOM   1193  CE  LYS A 154     -39.631  95.615  28.886  1.00  1.80           C  
ATOM   1194  NZ  LYS A 154     -39.238  95.934  27.516  1.00  1.65           N  
ATOM   1195  C   LYS A 154     -40.308  90.279  27.395  1.00  1.87           C  
ATOM   1196  O   LYS A 154     -39.286  89.892  26.840  1.00  1.55           O  
ATOM   1197  N   GLY A 155     -41.480  90.479  26.769  1.00  1.83           N  
ATOM   1198  CA  GLY A 155     -41.583  90.393  25.315  1.00  1.80           C  
ATOM   1199  C   GLY A 155     -41.124  89.042  24.750  1.00  1.87           C  
ATOM   1200  O   GLY A 155     -40.516  88.966  23.688  1.00  1.55           O  
ATOM   1201  N   ASN A 156     -41.447  87.986  25.522  1.00  1.83           N  
ATOM   1202  CA  ASN A 156     -41.041  86.622  25.175  1.00  1.80           C  
ATOM   1203  CB  ASN A 156     -41.788  86.065  23.948  1.00  1.80           C  
ATOM   1204  CG  ASN A 156     -43.267  85.821  24.256  1.00  1.87           C  
ATOM   1205  OD1 ASN A 156     -43.644  85.421  25.354  1.00  1.55           O  
ATOM   1206  ND2 ASN A 156     -44.088  86.081  23.237  1.00  1.83           N  
ATOM   1207  C   ASN A 156     -39.520  86.533  24.998  1.00  1.87           C  
ATOM   1208  O   ASN A 156     -38.989  86.081  23.988  1.00  1.55           O  
ATOM   1209  N   SER A 157     -38.865  86.990  26.072  1.00  1.83           N  
ATOM   1210  CA  SER A 157     -37.428  86.880  26.212  1.00  1.80           C  
ATOM   1211  CB  SER A 157     -36.755  88.051  25.466  1.00  1.80           C  
ATOM   1212  OG  SER A 157     -35.379  87.837  25.163  1.00  1.55           O  
ATOM   1213  C   SER A 157     -37.171  86.912  27.720  1.00  1.87           C  
ATOM   1214  O   SER A 157     -37.918  87.534  28.466  1.00  1.55           O  
ATOM   1215  N   TYR A 158     -36.110  86.207  28.129  1.00  1.83           N  
ATOM   1216  CA  TYR A 158     -35.643  86.268  29.507  1.00  1.80           C  
ATOM   1217  CB  TYR A 158     -36.188  85.076  30.316  1.00  1.80           C  
ATOM   1218  CG  TYR A 158     -35.937  85.236  31.795  1.00  2.04           C  
ATOM   1219  CD1 TYR A 158     -34.704  84.914  32.353  1.00  2.04           C  
ATOM   1220  CE1 TYR A 158     -34.480  85.070  33.714  1.00  2.04           C  
ATOM   1221  CD2 TYR A 158     -36.941  85.716  32.629  1.00  2.04           C  
ATOM   1222  CE2 TYR A 158     -36.724  85.873  33.991  1.00  2.04           C  
ATOM   1223  CZ  TYR A 158     -35.490  85.541  34.536  1.00  2.04           C  
ATOM   1224  OH  TYR A 158     -35.251  85.674  35.887  1.00  1.55           O  
ATOM   1225  C   TYR A 158     -34.105  86.232  29.436  1.00  1.87           C  
ATOM   1226  O   TYR A 158     -33.528  85.195  29.125  1.00  1.55           O  
ATOM   1227  N   PRO A 159     -33.439  87.386  29.692  1.00  1.83           N  
ATOM   1228  CD  PRO A 159     -34.040  88.681  30.027  1.00  1.80           C  
ATOM   1229  CA  PRO A 159     -31.980  87.418  29.692  1.00  1.80           C  
ATOM   1230  CB  PRO A 159     -31.637  88.912  29.727  1.00  1.80           C  
ATOM   1231  CG  PRO A 159     -32.848  89.571  30.390  1.00  1.80           C  
ATOM   1232  C   PRO A 159     -31.464  86.693  30.943  1.00  1.87           C  
ATOM   1233  O   PRO A 159     -32.044  86.804  32.016  1.00  1.55           O  
ATOM   1234  N   LYS A 160     -30.363  85.938  30.765  1.00  1.83           N  
ATOM   1235  CA  LYS A 160     -29.692  85.424  31.955  1.00  1.80           C  
ATOM   1236  CB  LYS A 160     -28.478  84.559  31.561  1.00  1.80           C  
ATOM   1237  CG  LYS A 160     -27.801  83.904  32.778  1.00  1.80           C  
ATOM   1238  CD  LYS A 160     -26.432  83.272  32.491  1.00  1.80           C  
ATOM   1239  CE  LYS A 160     -26.482  82.015  31.609  1.00  1.80           C  
ATOM   1240  NZ  LYS A 160     -25.243  81.241  31.615  1.00  1.65           N  
ATOM   1241  C   LYS A 160     -29.244  86.629  32.812  1.00  1.87           C  
ATOM   1242  O   LYS A 160     -28.499  87.489  32.350  1.00  1.55           O  
ATOM   1243  N   LEU A 161     -29.754  86.656  34.051  1.00  1.83           N  
ATOM   1244  CA  LEU A 161     -29.363  87.705  34.979  1.00  1.80           C  
ATOM   1245  CB  LEU A 161     -30.453  87.958  36.038  1.00  1.80           C  
ATOM   1246  CG  LEU A 161     -30.884  86.754  36.905  1.00  1.80           C  
ATOM   1247  CD1 LEU A 161     -30.031  86.592  38.175  1.00  1.80           C  
ATOM   1248  CD2 LEU A 161     -32.369  86.879  37.280  1.00  1.80           C  
ATOM   1249  C   LEU A 161     -28.024  87.320  35.600  1.00  1.87           C  
ATOM   1250  O   LEU A 161     -27.728  86.150  35.806  1.00  1.55           O  
ATOM   1251  N   SER A 162     -27.259  88.383  35.877  1.00  1.83           N  
ATOM   1252  CA  SER A 162     -26.001  88.303  36.592  1.00  1.80           C  
ATOM   1253  CB  SER A 162     -24.852  88.159  35.577  1.00  1.80           C  
ATOM   1254  OG  SER A 162     -23.591  87.867  36.165  1.00  1.55           O  
ATOM   1255  C   SER A 162     -25.920  89.625  37.355  1.00  1.87           C  
ATOM   1256  O   SER A 162     -25.952  90.691  36.748  1.00  1.55           O  
ATOM   1257  N   LYS A 163     -25.872  89.523  38.690  1.00  1.83           N  
ATOM   1258  CA  LYS A 163     -25.973  90.716  39.517  1.00  1.80           C  
ATOM   1259  CB  LYS A 163     -27.463  91.083  39.638  1.00  1.80           C  
ATOM   1260  CG  LYS A 163     -27.775  92.375  40.403  1.00  1.80           C  
ATOM   1261  CD  LYS A 163     -27.020  93.623  39.920  1.00  1.80           C  
ATOM   1262  CE  LYS A 163     -27.290  93.994  38.457  1.00  1.80           C  
ATOM   1263  NZ  LYS A 163     -26.596  95.209  38.036  1.00  1.65           N  
ATOM   1264  C   LYS A 163     -25.312  90.397  40.862  1.00  1.87           C  
ATOM   1265  O   LYS A 163     -25.043  89.240  41.174  1.00  1.55           O  
ATOM   1266  N   SER A 164     -25.019  91.462  41.622  1.00  1.83           N  
ATOM   1267  CA  SER A 164     -24.320  91.300  42.884  1.00  1.80           C  
ATOM   1268  CB  SER A 164     -22.809  91.136  42.621  1.00  1.80           C  
ATOM   1269  OG  SER A 164     -22.505  90.423  41.427  1.00  1.55           O  
ATOM   1270  C   SER A 164     -24.584  92.535  43.755  1.00  1.87           C  
ATOM   1271  O   SER A 164     -24.893  93.609  43.249  1.00  1.55           O  
ATOM   1272  N   TYR A 165     -24.454  92.305  45.067  1.00  1.83           N  
ATOM   1273  CA  TYR A 165     -24.573  93.333  46.091  1.00  1.80           C  
ATOM   1274  CB  TYR A 165     -25.945  93.202  46.788  1.00  1.80           C  
ATOM   1275  CG  TYR A 165     -26.007  93.947  48.091  1.00  2.04           C  
ATOM   1276  CD1 TYR A 165     -26.218  95.320  48.099  1.00  2.04           C  
ATOM   1277  CE1 TYR A 165     -26.208  96.025  49.293  1.00  2.04           C  
ATOM   1278  CD2 TYR A 165     -25.822  93.280  49.300  1.00  2.04           C  
ATOM   1279  CE2 TYR A 165     -25.821  93.982  50.496  1.00  2.04           C  
ATOM   1280  CZ  TYR A 165     -25.992  95.357  50.490  1.00  2.04           C  
ATOM   1281  OH  TYR A 165     -25.926  96.055  51.673  1.00  1.55           O  
ATOM   1282  C   TYR A 165     -23.392  93.088  47.039  1.00  1.87           C  
ATOM   1283  O   TYR A 165     -22.869  91.981  47.089  1.00  1.55           O  
ATOM   1284  N   ILE A 166     -22.988  94.146  47.763  1.00  1.83           N  
ATOM   1285  CA  ILE A 166     -21.923  94.021  48.747  1.00  1.80           C  
ATOM   1286  CB  ILE A 166     -20.627  94.668  48.221  1.00  1.80           C  
ATOM   1287  CG2 ILE A 166     -20.785  96.170  47.926  1.00  1.80           C  
ATOM   1288  CG1 ILE A 166     -19.445  94.386  49.167  1.00  1.80           C  
ATOM   1289  CD1 ILE A 166     -18.095  94.814  48.584  1.00  1.80           C  
ATOM   1290  C   ILE A 166     -22.421  94.628  50.065  1.00  1.87           C  
ATOM   1291  O   ILE A 166     -22.979  95.718  50.108  1.00  1.55           O  
ATOM   1292  N   ASN A 167     -22.214  93.834  51.123  1.00  1.83           N  
ATOM   1293  CA  ASN A 167     -22.675  94.190  52.455  1.00  1.80           C  
ATOM   1294  CB  ASN A 167     -22.650  92.933  53.337  1.00  1.80           C  
ATOM   1295  CG  ASN A 167     -23.127  93.226  54.766  1.00  1.87           C  
ATOM   1296  OD1 ASN A 167     -23.383  94.360  55.153  1.00  1.55           O  
ATOM   1297  ND2 ASN A 167     -23.247  92.135  55.515  1.00  1.83           N  
ATOM   1298  C   ASN A 167     -21.775  95.279  53.049  1.00  1.87           C  
ATOM   1299  O   ASN A 167     -20.856  95.002  53.811  1.00  1.55           O  
ATOM   1300  N   ASP A 168     -22.121  96.523  52.695  1.00  1.83           N  
ATOM   1301  CA  ASP A 168     -21.494  97.673  53.339  1.00  1.80           C  
ATOM   1302  CB  ASP A 168     -21.468  98.888  52.383  1.00  1.80           C  
ATOM   1303  CG  ASP A 168     -20.350  98.855  51.329  1.00  1.87           C  
ATOM   1304  OD1 ASP A 168     -19.341  98.184  51.513  1.00  1.66           O  
ATOM   1305  OD2 ASP A 168     -20.472  99.544  50.324  1.00  1.66           O  
ATOM   1306  C   ASP A 168     -22.245  98.044  54.634  1.00  1.87           C  
ATOM   1307  O   ASP A 168     -21.903  99.019  55.297  1.00  1.55           O  
ATOM   1308  N   LYS A 169     -23.289  97.255  54.967  1.00  1.83           N  
ATOM   1309  CA  LYS A 169     -24.077  97.570  56.157  1.00  1.80           C  
ATOM   1310  CB  LYS A 169     -25.390  96.767  56.177  1.00  1.80           C  
ATOM   1311  CG  LYS A 169     -26.225  96.916  54.894  1.00  1.80           C  
ATOM   1312  CD  LYS A 169     -26.429  98.380  54.473  1.00  1.80           C  
ATOM   1313  CE  LYS A 169     -27.526  98.572  53.417  1.00  1.80           C  
ATOM   1314  NZ  LYS A 169     -27.576  99.938  52.901  1.00  1.65           N  
ATOM   1315  C   LYS A 169     -23.251  97.316  57.429  1.00  1.87           C  
ATOM   1316  O   LYS A 169     -23.384  98.002  58.436  1.00  1.55           O  
ATOM   1317  N   GLY A 170     -22.369  96.311  57.305  1.00  1.83           N  
ATOM   1318  CA  GLY A 170     -21.401  96.075  58.368  1.00  1.80           C  
ATOM   1319  C   GLY A 170     -22.035  95.352  59.558  1.00  1.87           C  
ATOM   1320  O   GLY A 170     -21.662  95.535  60.713  1.00  1.55           O  
ATOM   1321  N   LYS A 171     -23.009  94.515  59.190  1.00  1.83           N  
ATOM   1322  CA  LYS A 171     -23.680  93.626  60.119  1.00  1.80           C  
ATOM   1323  CB  LYS A 171     -24.747  94.379  60.929  1.00  1.80           C  
ATOM   1324  CG  LYS A 171     -25.850  95.016  60.071  1.00  1.80           C  
ATOM   1325  CD  LYS A 171     -26.753  95.967  60.864  1.00  1.80           C  
ATOM   1326  CE  LYS A 171     -26.035  97.269  61.251  1.00  1.80           C  
ATOM   1327  NZ  LYS A 171     -26.917  98.266  61.843  1.00  1.65           N  
ATOM   1328  C   LYS A 171     -24.265  92.535  59.237  1.00  1.87           C  
ATOM   1329  O   LYS A 171     -24.412  92.739  58.041  1.00  1.55           O  
ATOM   1330  N   GLU A 172     -24.539  91.375  59.839  1.00  1.83           N  
ATOM   1331  CA  GLU A 172     -24.930  90.220  59.041  1.00  1.80           C  
ATOM   1332  CB  GLU A 172     -25.062  89.021  59.990  1.00  1.80           C  
ATOM   1333  CG  GLU A 172     -23.721  88.673  60.665  1.00  1.80           C  
ATOM   1334  CD  GLU A 172     -23.893  87.592  61.733  1.00  1.87           C  
ATOM   1335  OE1 GLU A 172     -24.701  87.770  62.638  1.00  1.66           O  
ATOM   1336  OE2 GLU A 172     -23.210  86.576  61.675  1.00  1.66           O  
ATOM   1337  C   GLU A 172     -26.243  90.515  58.283  1.00  1.87           C  
ATOM   1338  O   GLU A 172     -27.304  90.663  58.878  1.00  1.55           O  
ATOM   1339  N   VAL A 173     -26.108  90.615  56.951  1.00  1.83           N  
ATOM   1340  CA  VAL A 173     -27.275  90.883  56.123  1.00  1.80           C  
ATOM   1341  CB  VAL A 173     -26.878  91.706  54.875  1.00  1.80           C  
ATOM   1342  CG1 VAL A 173     -27.979  91.747  53.802  1.00  1.80           C  
ATOM   1343  CG2 VAL A 173     -26.484  93.145  55.247  1.00  1.80           C  
ATOM   1344  C   VAL A 173     -27.904  89.530  55.772  1.00  1.87           C  
ATOM   1345  O   VAL A 173     -27.315  88.712  55.078  1.00  1.55           O  
ATOM   1346  N   LEU A 174     -29.130  89.350  56.274  1.00  1.83           N  
ATOM   1347  CA  LEU A 174     -29.950  88.231  55.849  1.00  1.80           C  
ATOM   1348  CB  LEU A 174     -31.104  88.064  56.852  1.00  1.80           C  
ATOM   1349  CG  LEU A 174     -32.019  86.857  56.582  1.00  1.80           C  
ATOM   1350  CD1 LEU A 174     -31.266  85.530  56.727  1.00  1.80           C  
ATOM   1351  CD2 LEU A 174     -33.236  86.882  57.518  1.00  1.80           C  
ATOM   1352  C   LEU A 174     -30.481  88.537  54.446  1.00  1.87           C  
ATOM   1353  O   LEU A 174     -31.394  89.340  54.272  1.00  1.55           O  
ATOM   1354  N   VAL A 175     -29.857  87.854  53.478  1.00  1.83           N  
ATOM   1355  CA  VAL A 175     -30.378  87.822  52.123  1.00  1.80           C  
ATOM   1356  CB  VAL A 175     -29.213  87.742  51.109  1.00  1.80           C  
ATOM   1357  CG1 VAL A 175     -29.710  87.857  49.658  1.00  1.80           C  
ATOM   1358  CG2 VAL A 175     -28.149  88.816  51.389  1.00  1.80           C  
ATOM   1359  C   VAL A 175     -31.272  86.578  52.060  1.00  1.87           C  
ATOM   1360  O   VAL A 175     -30.866  85.500  52.481  1.00  1.55           O  
ATOM   1361  N   LEU A 176     -32.490  86.787  51.541  1.00  1.83           N  
ATOM   1362  CA  LEU A 176     -33.413  85.690  51.287  1.00  1.80           C  
ATOM   1363  CB  LEU A 176     -34.734  85.887  52.039  1.00  1.80           C  
ATOM   1364  CG  LEU A 176     -34.575  85.853  53.570  1.00  1.80           C  
ATOM   1365  CD1 LEU A 176     -34.814  87.244  54.168  1.00  1.80           C  
ATOM   1366  CD2 LEU A 176     -35.508  84.804  54.193  1.00  1.80           C  
ATOM   1367  C   LEU A 176     -33.702  85.712  49.798  1.00  1.87           C  
ATOM   1368  O   LEU A 176     -33.777  86.772  49.197  1.00  1.55           O  
ATOM   1369  N   TRP A 177     -33.859  84.514  49.248  1.00  1.83           N  
ATOM   1370  CA  TRP A 177     -34.310  84.388  47.877  1.00  1.80           C  
ATOM   1371  CB  TRP A 177     -33.125  84.244  46.896  1.00  1.80           C  
ATOM   1372  CG  TRP A 177     -32.249  83.046  47.196  1.00  2.04           C  
ATOM   1373  CD2 TRP A 177     -31.191  82.968  48.171  1.00  2.04           C  
ATOM   1374  CE2 TRP A 177     -30.646  81.667  48.088  1.00  2.04           C  
ATOM   1375  CE3 TRP A 177     -30.688  83.867  49.071  1.00  2.04           C  
ATOM   1376  CD1 TRP A 177     -32.299  81.800  46.562  1.00  2.04           C  
ATOM   1377  NE1 TRP A 177     -31.348  80.990  47.095  1.00  1.72           N  
ATOM   1378  CZ2 TRP A 177     -29.619  81.307  48.917  1.00  2.04           C  
ATOM   1379  CZ3 TRP A 177     -29.641  83.504  49.913  1.00  2.04           C  
ATOM   1380  CH2 TRP A 177     -29.105  82.219  49.838  1.00  2.04           C  
ATOM   1381  C   TRP A 177     -35.245  83.195  47.901  1.00  1.87           C  
ATOM   1382  O   TRP A 177     -35.551  82.648  48.955  1.00  1.55           O  
ATOM   1383  N   GLY A 178     -35.658  82.800  46.711  1.00  1.83           N  
ATOM   1384  CA  GLY A 178     -36.333  81.530  46.593  1.00  1.80           C  
ATOM   1385  C   GLY A 178     -36.062  81.028  45.199  1.00  1.87           C  
ATOM   1386  O   GLY A 178     -35.484  81.735  44.378  1.00  1.55           O  
ATOM   1387  N   ILE A 179     -36.520  79.798  44.968  1.00  1.83           N  
ATOM   1388  CA  ILE A 179     -36.664  79.336  43.602  1.00  1.80           C  
ATOM   1389  CB  ILE A 179     -35.690  78.186  43.272  1.00  1.80           C  
ATOM   1390  CG2 ILE A 179     -36.079  76.853  43.928  1.00  1.80           C  
ATOM   1391  CG1 ILE A 179     -35.539  78.014  41.749  1.00  1.80           C  
ATOM   1392  CD1 ILE A 179     -34.313  77.191  41.354  1.00  1.80           C  
ATOM   1393  C   ILE A 179     -38.137  78.976  43.475  1.00  1.87           C  
ATOM   1394  O   ILE A 179     -38.720  78.344  44.349  1.00  1.55           O  
ATOM   1395  N   HIS A 180     -38.710  79.459  42.372  1.00  1.83           N  
ATOM   1396  CA  HIS A 180     -40.036  79.015  42.000  1.00  1.80           C  
ATOM   1397  CB  HIS A 180     -40.626  80.034  41.013  1.00  1.80           C  
ATOM   1398  CG  HIS A 180     -42.007  79.623  40.556  1.00  2.04           C  
ATOM   1399  CD2 HIS A 180     -43.083  79.149  41.326  1.00  2.04           C  
ATOM   1400  ND1 HIS A 180     -42.383  79.638  39.264  1.00  1.72           N  
ATOM   1401  CE1 HIS A 180     -43.645  79.179  39.243  1.00  2.04           C  
ATOM   1402  NE2 HIS A 180     -44.094  78.875  40.473  1.00  1.72           N  
ATOM   1403  C   HIS A 180     -39.862  77.621  41.378  1.00  1.87           C  
ATOM   1404  O   HIS A 180     -38.835  77.309  40.789  1.00  1.55           O  
ATOM   1405  N   HIS A 181     -40.909  76.815  41.553  1.00  1.83           N  
ATOM   1406  CA  HIS A 181     -41.007  75.494  40.967  1.00  1.80           C  
ATOM   1407  CB  HIS A 181     -41.175  74.441  42.075  1.00  1.80           C  
ATOM   1408  CG  HIS A 181     -39.949  74.334  42.947  1.00  2.04           C  
ATOM   1409  CD2 HIS A 181     -39.512  75.223  43.941  1.00  2.04           C  
ATOM   1410  ND1 HIS A 181     -39.099  73.289  42.902  1.00  1.72           N  
ATOM   1411  CE1 HIS A 181     -38.170  73.530  43.844  1.00  2.04           C  
ATOM   1412  NE2 HIS A 181     -38.397  74.691  44.486  1.00  1.72           N  
ATOM   1413  C   HIS A 181     -42.272  75.483  40.098  1.00  1.87           C  
ATOM   1414  O   HIS A 181     -43.325  75.039  40.551  1.00  1.55           O  
ATOM   1415  N   PRO A 182     -42.143  75.979  38.834  1.00  1.83           N  
ATOM   1416  CD  PRO A 182     -40.954  76.634  38.284  1.00  1.80           C  
ATOM   1417  CA  PRO A 182     -43.218  75.856  37.853  1.00  1.80           C  
ATOM   1418  CB  PRO A 182     -42.586  76.314  36.533  1.00  1.80           C  
ATOM   1419  CG  PRO A 182     -41.439  77.220  36.960  1.00  1.80           C  
ATOM   1420  C   PRO A 182     -43.724  74.414  37.769  1.00  1.87           C  
ATOM   1421  O   PRO A 182     -42.947  73.475  37.660  1.00  1.55           O  
ATOM   1422  N   SER A 183     -45.048  74.283  37.891  1.00  1.83           N  
ATOM   1423  CA  SER A 183     -45.599  72.950  38.052  1.00  1.80           C  
ATOM   1424  CB  SER A 183     -47.077  73.067  38.443  1.00  1.80           C  
ATOM   1425  OG  SER A 183     -47.525  74.420  38.435  1.00  1.55           O  
ATOM   1426  C   SER A 183     -45.377  72.074  36.806  1.00  1.87           C  
ATOM   1427  O   SER A 183     -45.239  70.860  36.897  1.00  1.55           O  
ATOM   1428  N   THR A 184     -45.336  72.752  35.649  1.00  1.83           N  
ATOM   1429  CA  THR A 184     -45.086  72.050  34.401  1.00  1.80           C  
ATOM   1430  CB  THR A 184     -46.386  72.058  33.580  1.00  1.80           C  
ATOM   1431  OG1 THR A 184     -46.803  73.383  33.318  1.00  1.55           O  
ATOM   1432  CG2 THR A 184     -47.516  71.263  34.252  1.00  1.80           C  
ATOM   1433  C   THR A 184     -43.949  72.757  33.659  1.00  1.87           C  
ATOM   1434  O   THR A 184     -43.591  73.897  33.944  1.00  1.55           O  
ATOM   1435  N   SER A 185     -43.439  72.033  32.650  1.00  1.83           N  
ATOM   1436  CA  SER A 185     -42.532  72.631  31.685  1.00  1.80           C  
ATOM   1437  CB  SER A 185     -42.121  71.522  30.708  1.00  1.80           C  
ATOM   1438  OG  SER A 185     -41.906  70.292  31.392  1.00  1.55           O  
ATOM   1439  C   SER A 185     -43.219  73.800  30.945  1.00  1.87           C  
ATOM   1440  O   SER A 185     -42.605  74.798  30.590  1.00  1.55           O  
ATOM   1441  N   ALA A 186     -44.543  73.624  30.769  1.00  1.83           N  
ATOM   1442  CA  ALA A 186     -45.349  74.683  30.179  1.00  1.80           C  
ATOM   1443  CB  ALA A 186     -46.806  74.224  30.046  1.00  1.80           C  
ATOM   1444  C   ALA A 186     -45.245  75.965  31.020  1.00  1.87           C  
ATOM   1445  O   ALA A 186     -44.982  77.043  30.504  1.00  1.55           O  
ATOM   1446  N   ASP A 187     -45.432  75.782  32.342  1.00  1.83           N  
ATOM   1447  CA  ASP A 187     -45.331  76.912  33.264  1.00  1.80           C  
ATOM   1448  CB  ASP A 187     -45.599  76.478  34.723  1.00  1.80           C  
ATOM   1449  CG  ASP A 187     -47.043  76.047  34.983  1.00  1.87           C  
ATOM   1450  OD1 ASP A 187     -47.965  76.722  34.539  1.00  1.66           O  
ATOM   1451  OD2 ASP A 187     -47.248  75.032  35.642  1.00  1.66           O  
ATOM   1452  C   ASP A 187     -43.944  77.571  33.152  1.00  1.87           C  
ATOM   1453  O   ASP A 187     -43.815  78.773  32.960  1.00  1.55           O  
ATOM   1454  N   GLN A 188     -42.922  76.700  33.252  1.00  1.83           N  
ATOM   1455  CA  GLN A 188     -41.519  77.110  33.160  1.00  1.80           C  
ATOM   1456  CB  GLN A 188     -40.655  75.832  33.085  1.00  1.80           C  
ATOM   1457  CG  GLN A 188     -39.133  76.034  32.959  1.00  1.80           C  
ATOM   1458  CD  GLN A 188     -38.480  76.640  34.201  1.00  1.87           C  
ATOM   1459  OE1 GLN A 188     -37.815  77.664  34.139  1.00  1.55           O  
ATOM   1460  NE2 GLN A 188     -38.723  75.981  35.333  1.00  1.83           N  
ATOM   1461  C   GLN A 188     -41.297  78.053  31.955  1.00  1.87           C  
ATOM   1462  O   GLN A 188     -40.804  79.166  32.084  1.00  1.55           O  
ATOM   1463  N   GLN A 189     -41.723  77.551  30.784  1.00  1.83           N  
ATOM   1464  CA  GLN A 189     -41.564  78.308  29.548  1.00  1.80           C  
ATOM   1465  CB  GLN A 189     -41.973  77.422  28.361  1.00  1.80           C  
ATOM   1466  CG  GLN A 189     -41.796  78.116  26.999  1.00  1.80           C  
ATOM   1467  CD  GLN A 189     -42.027  77.142  25.838  1.00  1.87           C  
ATOM   1468  OE1 GLN A 189     -42.969  76.356  25.825  1.00  1.55           O  
ATOM   1469  NE2 GLN A 189     -41.127  77.242  24.861  1.00  1.83           N  
ATOM   1470  C   GLN A 189     -42.384  79.611  29.583  1.00  1.87           C  
ATOM   1471  O   GLN A 189     -41.936  80.670  29.158  1.00  1.55           O  
ATOM   1472  N   SER A 190     -43.605  79.476  30.116  1.00  1.83           N  
ATOM   1473  CA  SER A 190     -44.533  80.598  30.165  1.00  1.80           C  
ATOM   1474  CB  SER A 190     -45.853  80.131  30.815  1.00  1.80           C  
ATOM   1475  OG  SER A 190     -46.966  80.982  30.573  1.00  1.55           O  
ATOM   1476  C   SER A 190     -43.911  81.784  30.929  1.00  1.87           C  
ATOM   1477  O   SER A 190     -44.115  82.945  30.597  1.00  1.55           O  
ATOM   1478  N   LEU A 191     -43.151  81.411  31.967  1.00  1.83           N  
ATOM   1479  CA  LEU A 191     -42.588  82.394  32.875  1.00  1.80           C  
ATOM   1480  CB  LEU A 191     -42.436  81.725  34.245  1.00  1.80           C  
ATOM   1481  CG  LEU A 191     -43.780  81.357  34.895  1.00  1.80           C  
ATOM   1482  CD1 LEU A 191     -43.588  80.253  35.936  1.00  1.80           C  
ATOM   1483  CD2 LEU A 191     -44.455  82.587  35.518  1.00  1.80           C  
ATOM   1484  C   LEU A 191     -41.240  82.922  32.360  1.00  1.87           C  
ATOM   1485  O   LEU A 191     -41.046  84.121  32.213  1.00  1.55           O  
ATOM   1486  N   TYR A 192     -40.311  81.975  32.138  1.00  1.83           N  
ATOM   1487  CA  TYR A 192     -38.902  82.334  31.955  1.00  1.80           C  
ATOM   1488  CB  TYR A 192     -38.042  81.679  33.051  1.00  1.80           C  
ATOM   1489  CG  TYR A 192     -38.708  81.701  34.403  1.00  2.04           C  
ATOM   1490  CD1 TYR A 192     -38.880  82.887  35.111  1.00  2.04           C  
ATOM   1491  CE1 TYR A 192     -39.518  82.886  36.346  1.00  2.04           C  
ATOM   1492  CD2 TYR A 192     -39.177  80.519  34.961  1.00  2.04           C  
ATOM   1493  CE2 TYR A 192     -39.805  80.515  36.194  1.00  2.04           C  
ATOM   1494  CZ  TYR A 192     -39.988  81.696  36.887  1.00  2.04           C  
ATOM   1495  OH  TYR A 192     -40.642  81.646  38.101  1.00  1.55           O  
ATOM   1496  C   TYR A 192     -38.369  81.934  30.567  1.00  1.87           C  
ATOM   1497  O   TYR A 192     -37.199  82.132  30.270  1.00  1.55           O  
ATOM   1498  N   GLN A 193     -39.265  81.378  29.731  1.00  1.83           N  
ATOM   1499  CA  GLN A 193     -38.945  81.021  28.346  1.00  1.80           C  
ATOM   1500  CB  GLN A 193     -38.374  82.205  27.535  1.00  1.80           C  
ATOM   1501  CG  GLN A 193     -39.338  83.401  27.457  1.00  1.80           C  
ATOM   1502  CD  GLN A 193     -40.463  83.134  26.453  1.00  1.87           C  
ATOM   1503  OE1 GLN A 193     -40.371  83.490  25.287  1.00  1.55           O  
ATOM   1504  NE2 GLN A 193     -41.517  82.491  26.954  1.00  1.83           N  
ATOM   1505  C   GLN A 193     -38.085  79.749  28.256  1.00  1.87           C  
ATOM   1506  O   GLN A 193     -38.556  78.706  27.819  1.00  1.55           O  
ATOM   1507  N   ASN A 194     -36.813  79.873  28.660  1.00  1.83           N  
ATOM   1508  CA  ASN A 194     -35.942  78.699  28.633  1.00  1.80           C  
ATOM   1509  CB  ASN A 194     -34.502  79.079  29.022  1.00  1.80           C  
ATOM   1510  CG  ASN A 194     -33.728  79.620  27.815  1.00  1.87           C  
ATOM   1511  OD1 ASN A 194     -33.987  80.706  27.309  1.00  1.55           O  
ATOM   1512  ND2 ASN A 194     -32.761  78.811  27.378  1.00  1.83           N  
ATOM   1513  C   ASN A 194     -36.502  77.645  29.600  1.00  1.87           C  
ATOM   1514  O   ASN A 194     -37.076  77.971  30.631  1.00  1.55           O  
ATOM   1515  N   ALA A 195     -36.327  76.377  29.189  1.00  1.83           N  
ATOM   1516  CA  ALA A 195     -36.889  75.274  29.960  1.00  1.80           C  
ATOM   1517  CB  ALA A 195     -37.200  74.100  29.024  1.00  1.80           C  
ATOM   1518  C   ALA A 195     -35.919  74.842  31.068  1.00  1.87           C  
ATOM   1519  O   ALA A 195     -36.233  74.852  32.249  1.00  1.55           O  
ATOM   1520  N   ASP A 196     -34.732  74.424  30.606  1.00  1.83           N  
ATOM   1521  CA  ASP A 196     -33.715  73.832  31.471  1.00  1.80           C  
ATOM   1522  CB  ASP A 196     -32.942  72.729  30.712  1.00  1.80           C  
ATOM   1523  CG  ASP A 196     -32.210  73.170  29.431  1.00  1.87           C  
ATOM   1524  OD1 ASP A 196     -32.739  73.966  28.662  1.00  1.66           O  
ATOM   1525  OD2 ASP A 196     -31.110  72.691  29.178  1.00  1.66           O  
ATOM   1526  C   ASP A 196     -32.819  74.936  32.065  1.00  1.87           C  
ATOM   1527  O   ASP A 196     -31.618  75.023  31.828  1.00  1.55           O  
ATOM   1528  N   THR A 197     -33.507  75.769  32.848  1.00  1.83           N  
ATOM   1529  CA  THR A 197     -32.919  76.919  33.509  1.00  1.80           C  
ATOM   1530  CB  THR A 197     -34.081  77.918  33.665  1.00  1.80           C  
ATOM   1531  OG1 THR A 197     -35.186  77.164  34.136  1.00  1.55           O  
ATOM   1532  CG2 THR A 197     -34.408  78.569  32.314  1.00  1.80           C  
ATOM   1533  C   THR A 197     -32.292  76.482  34.849  1.00  1.87           C  
ATOM   1534  O   THR A 197     -32.200  75.299  35.171  1.00  1.55           O  
ATOM   1535  N   TYR A 198     -31.861  77.505  35.597  1.00  1.83           N  
ATOM   1536  CA  TYR A 198     -31.229  77.331  36.889  1.00  1.80           C  
ATOM   1537  CB  TYR A 198     -29.793  76.779  36.749  1.00  1.80           C  
ATOM   1538  CG  TYR A 198     -28.852  77.730  36.049  1.00  2.04           C  
ATOM   1539  CD1 TYR A 198     -28.109  78.652  36.781  1.00  2.04           C  
ATOM   1540  CE1 TYR A 198     -27.247  79.537  36.150  1.00  2.04           C  
ATOM   1541  CD2 TYR A 198     -28.709  77.707  34.666  1.00  2.04           C  
ATOM   1542  CE2 TYR A 198     -27.838  78.584  34.032  1.00  2.04           C  
ATOM   1543  CZ  TYR A 198     -27.100  79.501  34.767  1.00  2.04           C  
ATOM   1544  OH  TYR A 198     -26.235  80.352  34.101  1.00  1.55           O  
ATOM   1545  C   TYR A 198     -31.203  78.703  37.557  1.00  1.87           C  
ATOM   1546  O   TYR A 198     -31.341  79.732  36.897  1.00  1.55           O  
ATOM   1547  N   VAL A 199     -30.961  78.634  38.871  1.00  1.83           N  
ATOM   1548  CA  VAL A 199     -30.594  79.788  39.671  1.00  1.80           C  
ATOM   1549  CB  VAL A 199     -31.712  80.060  40.700  1.00  1.80           C  
ATOM   1550  CG1 VAL A 199     -31.408  81.251  41.619  1.00  1.80           C  
ATOM   1551  CG2 VAL A 199     -33.071  80.251  40.013  1.00  1.80           C  
ATOM   1552  C   VAL A 199     -29.261  79.399  40.324  1.00  1.87           C  
ATOM   1553  O   VAL A 199     -28.970  78.222  40.496  1.00  1.55           O  
ATOM   1554  N   PHE A 200     -28.465  80.414  40.650  1.00  1.83           N  
ATOM   1555  CA  PHE A 200     -27.200  80.220  41.329  1.00  1.80           C  
ATOM   1556  CB  PHE A 200     -26.049  80.103  40.316  1.00  1.80           C  
ATOM   1557  CG  PHE A 200     -24.714  80.093  41.015  1.00  2.04           C  
ATOM   1558  CD1 PHE A 200     -24.298  78.961  41.704  1.00  2.04           C  
ATOM   1559  CD2 PHE A 200     -23.898  81.220  41.017  1.00  2.04           C  
ATOM   1560  CE1 PHE A 200     -23.100  78.953  42.402  1.00  2.04           C  
ATOM   1561  CE2 PHE A 200     -22.697  81.218  41.714  1.00  2.04           C  
ATOM   1562  CZ  PHE A 200     -22.299  80.086  42.410  1.00  2.04           C  
ATOM   1563  C   PHE A 200     -27.019  81.439  42.224  1.00  1.87           C  
ATOM   1564  O   PHE A 200     -27.391  82.548  41.853  1.00  1.55           O  
ATOM   1565  N   VAL A 201     -26.470  81.159  43.411  1.00  1.83           N  
ATOM   1566  CA  VAL A 201     -26.224  82.192  44.397  1.00  1.80           C  
ATOM   1567  CB  VAL A 201     -27.331  82.150  45.471  1.00  1.80           C  
ATOM   1568  CG1 VAL A 201     -27.255  83.373  46.390  1.00  1.80           C  
ATOM   1569  CG2 VAL A 201     -28.727  82.058  44.832  1.00  1.80           C  
ATOM   1570  C   VAL A 201     -24.835  81.893  44.966  1.00  1.87           C  
ATOM   1571  O   VAL A 201     -24.462  80.729  45.077  1.00  1.55           O  
ATOM   1572  N   GLY A 202     -24.094  82.962  45.307  1.00  1.83           N  
ATOM   1573  CA  GLY A 202     -22.748  82.764  45.835  1.00  1.80           C  
ATOM   1574  C   GLY A 202     -22.280  83.995  46.608  1.00  1.87           C  
ATOM   1575  O   GLY A 202     -22.778  85.092  46.395  1.00  1.55           O  
ATOM   1576  N   SER A 203     -21.310  83.765  47.505  1.00  1.83           N  
ATOM   1577  CA  SER A 203     -20.746  84.820  48.339  1.00  1.80           C  
ATOM   1578  CB  SER A 203     -21.602  84.926  49.614  1.00  1.80           C  
ATOM   1579  OG  SER A 203     -21.749  83.669  50.261  1.00  1.55           O  
ATOM   1580  C   SER A 203     -19.287  84.425  48.617  1.00  1.87           C  
ATOM   1581  O   SER A 203     -18.690  83.700  47.823  1.00  1.55           O  
ATOM   1582  N   SER A 204     -18.743  84.837  49.780  1.00  1.83           N  
ATOM   1583  CA  SER A 204     -17.521  84.175  50.214  1.00  1.80           C  
ATOM   1584  CB  SER A 204     -16.934  84.823  51.484  1.00  1.80           C  
ATOM   1585  OG  SER A 204     -16.382  86.102  51.219  1.00  1.55           O  
ATOM   1586  C   SER A 204     -17.807  82.686  50.476  1.00  1.87           C  
ATOM   1587  O   SER A 204     -17.251  81.795  49.840  1.00  1.55           O  
ATOM   1588  N   ARG A 205     -18.696  82.512  51.466  1.00  1.83           N  
ATOM   1589  CA  ARG A 205     -18.955  81.206  52.046  1.00  1.80           C  
ATOM   1590  CB  ARG A 205     -19.390  81.389  53.512  1.00  1.80           C  
ATOM   1591  CG  ARG A 205     -18.313  82.014  54.411  1.00  1.80           C  
ATOM   1592  CD  ARG A 205     -17.079  81.121  54.561  1.00  1.80           C  
ATOM   1593  NE  ARG A 205     -16.205  81.643  55.603  1.00  1.83           N  
ATOM   1594  CZ  ARG A 205     -15.048  81.031  55.942  1.00  1.87           C  
ATOM   1595  NH1 ARG A 205     -14.671  79.919  55.322  1.00  1.83           N  
ATOM   1596  NH2 ARG A 205     -14.289  81.545  56.898  1.00  1.83           N  
ATOM   1597  C   ARG A 205     -20.029  80.466  51.240  1.00  1.87           C  
ATOM   1598  O   ARG A 205     -19.778  79.441  50.616  1.00  1.55           O  
ATOM   1599  N   TYR A 206     -21.250  81.019  51.328  1.00  1.83           N  
ATOM   1600  CA  TYR A 206     -22.395  80.309  50.782  1.00  1.80           C  
ATOM   1601  CB  TYR A 206     -23.700  80.975  51.263  1.00  1.80           C  
ATOM   1602  CG  TYR A 206     -24.917  80.157  50.916  1.00  2.04           C  
ATOM   1603  CD1 TYR A 206     -25.484  79.314  51.865  1.00  2.04           C  
ATOM   1604  CE1 TYR A 206     -26.588  78.534  51.554  1.00  2.04           C  
ATOM   1605  CD2 TYR A 206     -25.485  80.220  49.647  1.00  2.04           C  
ATOM   1606  CE2 TYR A 206     -26.583  79.434  49.328  1.00  2.04           C  
ATOM   1607  CZ  TYR A 206     -27.139  78.588  50.278  1.00  2.04           C  
ATOM   1608  OH  TYR A 206     -28.234  77.825  49.918  1.00  1.55           O  
ATOM   1609  C   TYR A 206     -22.296  80.344  49.255  1.00  1.87           C  
ATOM   1610  O   TYR A 206     -22.013  81.386  48.674  1.00  1.55           O  
ATOM   1611  N   SER A 207     -22.567  79.186  48.643  1.00  1.83           N  
ATOM   1612  CA  SER A 207     -22.826  79.172  47.216  1.00  1.80           C  
ATOM   1613  CB  SER A 207     -21.524  79.350  46.415  1.00  1.80           C  
ATOM   1614  OG  SER A 207     -20.466  78.532  46.888  1.00  1.55           O  
ATOM   1615  C   SER A 207     -23.545  77.866  46.887  1.00  1.87           C  
ATOM   1616  O   SER A 207     -23.284  76.833  47.497  1.00  1.55           O  
ATOM   1617  N   LYS A 208     -24.478  77.968  45.929  1.00  1.83           N  
ATOM   1618  CA  LYS A 208     -25.289  76.816  45.582  1.00  1.80           C  
ATOM   1619  CB  LYS A 208     -26.285  76.525  46.723  1.00  1.80           C  
ATOM   1620  CG  LYS A 208     -27.220  75.338  46.460  1.00  1.80           C  
ATOM   1621  CD  LYS A 208     -27.938  74.886  47.739  1.00  1.80           C  
ATOM   1622  CE  LYS A 208     -28.966  73.782  47.468  1.00  1.80           C  
ATOM   1623  NZ  LYS A 208     -29.564  73.208  48.670  1.00  1.65           N  
ATOM   1624  C   LYS A 208     -25.995  77.123  44.260  1.00  1.87           C  
ATOM   1625  O   LYS A 208     -26.523  78.213  44.057  1.00  1.55           O  
ATOM   1626  N   LYS A 209     -25.951  76.107  43.377  1.00  1.83           N  
ATOM   1627  CA  LYS A 209     -26.763  76.114  42.166  1.00  1.80           C  
ATOM   1628  CB  LYS A 209     -25.974  75.483  41.008  1.00  1.80           C  
ATOM   1629  CG  LYS A 209     -26.619  75.707  39.632  1.00  1.80           C  
ATOM   1630  CD  LYS A 209     -25.790  75.060  38.512  1.00  1.80           C  
ATOM   1631  CE  LYS A 209     -26.426  75.215  37.125  1.00  1.80           C  
ATOM   1632  NZ  LYS A 209     -25.712  74.496  36.075  1.00  1.65           N  
ATOM   1633  C   LYS A 209     -28.056  75.337  42.462  1.00  1.87           C  
ATOM   1634  O   LYS A 209     -28.035  74.173  42.850  1.00  1.55           O  
ATOM   1635  N   PHE A 210     -29.162  76.061  42.275  1.00  1.83           N  
ATOM   1636  CA  PHE A 210     -30.499  75.567  42.552  1.00  1.80           C  
ATOM   1637  CB  PHE A 210     -31.320  76.689  43.203  1.00  1.80           C  
ATOM   1638  CG  PHE A 210     -30.743  77.157  44.509  1.00  2.04           C  
ATOM   1639  CD1 PHE A 210     -29.739  78.122  44.542  1.00  2.04           C  
ATOM   1640  CD2 PHE A 210     -31.215  76.633  45.706  1.00  2.04           C  
ATOM   1641  CE1 PHE A 210     -29.215  78.550  45.753  1.00  2.04           C  
ATOM   1642  CE2 PHE A 210     -30.696  77.065  46.917  1.00  2.04           C  
ATOM   1643  CZ  PHE A 210     -29.696  78.021  46.939  1.00  2.04           C  
ATOM   1644  C   PHE A 210     -31.139  75.170  41.215  1.00  1.87           C  
ATOM   1645  O   PHE A 210     -31.315  75.993  40.322  1.00  1.55           O  
ATOM   1646  N   LYS A 211     -31.465  73.871  41.134  1.00  1.83           N  
ATOM   1647  CA  LYS A 211     -32.144  73.326  39.967  1.00  1.80           C  
ATOM   1648  CB  LYS A 211     -31.601  71.908  39.708  1.00  1.80           C  
ATOM   1649  CG  LYS A 211     -31.843  71.374  38.285  1.00  1.80           C  
ATOM   1650  CD  LYS A 211     -33.321  71.167  37.929  1.00  1.80           C  
ATOM   1651  CE  LYS A 211     -33.541  70.349  36.650  1.00  1.80           C  
ATOM   1652  NZ  LYS A 211     -33.005  70.941  35.431  1.00  1.65           N  
ATOM   1653  C   LYS A 211     -33.662  73.291  40.278  1.00  1.87           C  
ATOM   1654  O   LYS A 211     -34.076  72.636  41.226  1.00  1.55           O  
ATOM   1655  N   PRO A 212     -34.484  74.006  39.465  1.00  1.83           N  
ATOM   1656  CD  PRO A 212     -34.030  74.942  38.437  1.00  1.80           C  
ATOM   1657  CA  PRO A 212     -35.946  73.908  39.562  1.00  1.80           C  
ATOM   1658  CB  PRO A 212     -36.442  74.713  38.349  1.00  1.80           C  
ATOM   1659  CG  PRO A 212     -35.296  75.654  37.979  1.00  1.80           C  
ATOM   1660  C   PRO A 212     -36.520  72.467  39.508  1.00  1.87           C  
ATOM   1661  O   PRO A 212     -36.314  71.742  38.541  1.00  1.55           O  
ATOM   1662  N   GLU A 213     -37.273  72.108  40.565  1.00  1.83           N  
ATOM   1663  CA  GLU A 213     -37.969  70.820  40.590  1.00  1.80           C  
ATOM   1664  CB  GLU A 213     -37.923  70.209  42.003  1.00  1.80           C  
ATOM   1665  CG  GLU A 213     -36.515  70.192  42.631  1.00  1.80           C  
ATOM   1666  CD  GLU A 213     -36.489  69.550  44.026  1.00  1.87           C  
ATOM   1667  OE1 GLU A 213     -37.527  69.167  44.551  1.00  1.66           O  
ATOM   1668  OE2 GLU A 213     -35.411  69.427  44.595  1.00  1.66           O  
ATOM   1669  C   GLU A 213     -39.429  71.017  40.118  1.00  1.87           C  
ATOM   1670  O   GLU A 213     -40.329  71.295  40.910  1.00  1.55           O  
ATOM   1671  N   ILE A 214     -39.595  70.867  38.795  1.00  1.83           N  
ATOM   1672  CA  ILE A 214     -40.911  70.952  38.164  1.00  1.80           C  
ATOM   1673  CB  ILE A 214     -40.743  71.057  36.621  1.00  1.80           C  
ATOM   1674  CG2 ILE A 214     -42.063  70.850  35.855  1.00  1.80           C  
ATOM   1675  CG1 ILE A 214     -40.129  72.395  36.156  1.00  1.80           C  
ATOM   1676  CD1 ILE A 214     -38.677  72.626  36.578  1.00  1.80           C  
ATOM   1677  C   ILE A 214     -41.696  69.682  38.548  1.00  1.87           C  
ATOM   1678  O   ILE A 214     -41.152  68.584  38.508  1.00  1.55           O  
ATOM   1679  N   ALA A 215     -42.976  69.888  38.905  1.00  1.83           N  
ATOM   1680  CA  ALA A 215     -43.895  68.780  39.143  1.00  1.80           C  
ATOM   1681  CB  ALA A 215     -43.476  67.920  40.350  1.00  1.80           C  
ATOM   1682  C   ALA A 215     -45.286  69.369  39.399  1.00  1.87           C  
ATOM   1683  O   ALA A 215     -45.416  70.472  39.920  1.00  1.55           O  
ATOM   1684  N   ILE A 216     -46.305  68.580  39.026  1.00  1.83           N  
ATOM   1685  CA  ILE A 216     -47.668  68.889  39.434  1.00  1.80           C  
ATOM   1686  CB  ILE A 216     -48.671  68.493  38.330  1.00  1.80           C  
ATOM   1687  CG2 ILE A 216     -48.461  69.375  37.088  1.00  1.80           C  
ATOM   1688  CG1 ILE A 216     -48.613  66.997  37.962  1.00  1.80           C  
ATOM   1689  CD1 ILE A 216     -49.790  66.550  37.086  1.00  1.80           C  
ATOM   1690  C   ILE A 216     -47.911  68.160  40.764  1.00  1.87           C  
ATOM   1691  O   ILE A 216     -47.374  67.083  40.999  1.00  1.55           O  
ATOM   1692  N   ARG A 217     -48.694  68.823  41.624  1.00  1.83           N  
ATOM   1693  CA  ARG A 217     -48.863  68.395  43.005  1.00  1.80           C  
ATOM   1694  CB  ARG A 217     -47.855  69.156  43.888  1.00  1.80           C  
ATOM   1695  CG  ARG A 217     -46.381  69.041  43.477  1.00  1.80           C  
ATOM   1696  CD  ARG A 217     -45.524  69.924  44.385  1.00  1.80           C  
ATOM   1697  NE  ARG A 217     -44.123  69.944  43.992  1.00  1.83           N  
ATOM   1698  CZ  ARG A 217     -43.642  70.674  42.963  1.00  1.87           C  
ATOM   1699  NH1 ARG A 217     -44.468  71.382  42.204  1.00  1.83           N  
ATOM   1700  NH2 ARG A 217     -42.335  70.673  42.716  1.00  1.83           N  
ATOM   1701  C   ARG A 217     -50.275  68.834  43.415  1.00  1.87           C  
ATOM   1702  O   ARG A 217     -50.876  69.648  42.723  1.00  1.55           O  
ATOM   1703  N   PRO A 218     -50.775  68.328  44.577  1.00  1.83           N  
ATOM   1704  CD  PRO A 218     -50.244  67.178  45.315  1.00  1.80           C  
ATOM   1705  CA  PRO A 218     -51.932  68.938  45.230  1.00  1.80           C  
ATOM   1706  CB  PRO A 218     -51.970  68.280  46.612  1.00  1.80           C  
ATOM   1707  CG  PRO A 218     -51.304  66.920  46.393  1.00  1.80           C  
ATOM   1708  C   PRO A 218     -51.849  70.478  45.309  1.00  1.87           C  
ATOM   1709  O   PRO A 218     -50.801  71.046  45.614  1.00  1.55           O  
ATOM   1710  N   LYS A 219     -52.992  71.088  44.953  1.00  1.83           N  
ATOM   1711  CA  LYS A 219     -53.091  72.518  44.708  1.00  1.80           C  
ATOM   1712  CB  LYS A 219     -54.360  72.806  43.881  1.00  1.80           C  
ATOM   1713  CG  LYS A 219     -54.332  72.321  42.426  1.00  1.80           C  
ATOM   1714  CD  LYS A 219     -54.472  70.802  42.240  1.00  1.80           C  
ATOM   1715  CE  LYS A 219     -54.662  70.416  40.766  1.00  1.80           C  
ATOM   1716  NZ  LYS A 219     -55.064  69.030  40.561  1.00  1.65           N  
ATOM   1717  C   LYS A 219     -53.155  73.299  46.036  1.00  1.87           C  
ATOM   1718  O   LYS A 219     -54.180  73.874  46.389  1.00  1.55           O  
ATOM   1719  N   VAL A 220     -52.020  73.308  46.749  1.00  1.83           N  
ATOM   1720  CA  VAL A 220     -51.961  74.052  48.002  1.00  1.80           C  
ATOM   1721  CB  VAL A 220     -50.636  73.787  48.743  1.00  1.80           C  
ATOM   1722  CG1 VAL A 220     -50.612  74.464  50.123  1.00  1.80           C  
ATOM   1723  CG2 VAL A 220     -50.363  72.293  48.906  1.00  1.80           C  
ATOM   1724  C   VAL A 220     -52.110  75.544  47.668  1.00  1.87           C  
ATOM   1725  O   VAL A 220     -51.351  76.099  46.885  1.00  1.55           O  
ATOM   1726  N   ARG A 221     -53.158  76.141  48.258  1.00  1.83           N  
ATOM   1727  CA  ARG A 221     -53.492  77.533  47.974  1.00  1.80           C  
ATOM   1728  CB  ARG A 221     -52.496  78.474  48.680  1.00  1.80           C  
ATOM   1729  CG  ARG A 221     -53.132  79.804  49.102  1.00  1.80           C  
ATOM   1730  CD  ARG A 221     -52.176  80.662  49.938  1.00  1.80           C  
ATOM   1731  NE  ARG A 221     -52.848  81.854  50.441  1.00  1.83           N  
ATOM   1732  CZ  ARG A 221     -53.542  81.921  51.599  1.00  1.87           C  
ATOM   1733  NH1 ARG A 221     -53.675  80.854  52.378  1.00  1.83           N  
ATOM   1734  NH2 ARG A 221     -54.097  83.071  51.954  1.00  1.83           N  
ATOM   1735  C   ARG A 221     -53.609  77.776  46.450  1.00  1.87           C  
ATOM   1736  O   ARG A 221     -53.182  78.789  45.908  1.00  1.55           O  
ATOM   1737  N   ASP A 222     -54.210  76.748  45.821  1.00  1.83           N  
ATOM   1738  CA  ASP A 222     -54.545  76.736  44.403  1.00  1.80           C  
ATOM   1739  CB  ASP A 222     -55.390  77.957  43.976  1.00  1.80           C  
ATOM   1740  CG  ASP A 222     -56.708  78.058  44.758  1.00  1.87           C  
ATOM   1741  OD1 ASP A 222     -57.594  77.240  44.544  1.00  1.66           O  
ATOM   1742  OD2 ASP A 222     -56.872  78.967  45.565  1.00  1.66           O  
ATOM   1743  C   ASP A 222     -53.314  76.537  43.492  1.00  1.87           C  
ATOM   1744  O   ASP A 222     -53.438  76.626  42.275  1.00  1.55           O  
ATOM   1745  N   GLN A 223     -52.142  76.257  44.098  1.00  1.83           N  
ATOM   1746  CA  GLN A 223     -50.910  76.097  43.322  1.00  1.80           C  
ATOM   1747  CB  GLN A 223     -49.805  77.018  43.874  1.00  1.80           C  
ATOM   1748  CG  GLN A 223     -50.258  78.447  44.211  1.00  1.80           C  
ATOM   1749  CD  GLN A 223     -50.964  79.151  43.042  1.00  1.87           C  
ATOM   1750  OE1 GLN A 223     -50.455  79.248  41.932  1.00  1.55           O  
ATOM   1751  NE2 GLN A 223     -52.159  79.654  43.349  1.00  1.83           N  
ATOM   1752  C   GLN A 223     -50.424  74.635  43.366  1.00  1.87           C  
ATOM   1753  O   GLN A 223     -50.148  74.079  44.426  1.00  1.55           O  
ATOM   1754  N   GLU A 224     -50.301  74.058  42.157  1.00  1.83           N  
ATOM   1755  CA  GLU A 224     -49.571  72.809  41.973  1.00  1.80           C  
ATOM   1756  CB  GLU A 224     -49.806  72.266  40.548  1.00  1.80           C  
ATOM   1757  CG  GLU A 224     -51.268  71.920  40.210  1.00  1.80           C  
ATOM   1758  CD  GLU A 224     -52.049  73.042  39.501  1.00  1.87           C  
ATOM   1759  OE1 GLU A 224     -51.690  74.211  39.602  1.00  1.66           O  
ATOM   1760  OE2 GLU A 224     -53.019  72.743  38.815  1.00  1.66           O  
ATOM   1761  C   GLU A 224     -48.056  73.051  42.162  1.00  1.87           C  
ATOM   1762  O   GLU A 224     -47.313  72.230  42.694  1.00  1.55           O  
ATOM   1763  N   GLY A 225     -47.654  74.231  41.665  1.00  1.83           N  
ATOM   1764  CA  GLY A 225     -46.267  74.652  41.775  1.00  1.80           C  
ATOM   1765  C   GLY A 225     -45.899  74.883  43.239  1.00  1.87           C  
ATOM   1766  O   GLY A 225     -46.739  74.805  44.131  1.00  1.55           O  
ATOM   1767  N   ARG A 226     -44.599  75.140  43.439  1.00  1.83           N  
ATOM   1768  CA  ARG A 226     -44.097  75.414  44.780  1.00  1.80           C  
ATOM   1769  CB  ARG A 226     -43.440  74.167  45.402  1.00  1.80           C  
ATOM   1770  CG  ARG A 226     -44.415  73.001  45.609  1.00  1.80           C  
ATOM   1771  CD  ARG A 226     -45.445  73.277  46.712  1.00  1.80           C  
ATOM   1772  NE  ARG A 226     -46.311  72.119  46.924  1.00  1.83           N  
ATOM   1773  CZ  ARG A 226     -47.545  71.976  46.389  1.00  1.87           C  
ATOM   1774  NH1 ARG A 226     -48.042  72.907  45.583  1.00  1.83           N  
ATOM   1775  NH2 ARG A 226     -48.255  70.886  46.665  1.00  1.83           N  
ATOM   1776  C   ARG A 226     -43.098  76.562  44.663  1.00  1.87           C  
ATOM   1777  O   ARG A 226     -42.730  76.954  43.566  1.00  1.55           O  
ATOM   1778  N   MET A 227     -42.691  77.082  45.821  1.00  1.83           N  
ATOM   1779  CA  MET A 227     -41.681  78.121  45.864  1.00  1.80           C  
ATOM   1780  CB  MET A 227     -42.342  79.504  45.830  1.00  1.80           C  
ATOM   1781  CG  MET A 227     -41.323  80.644  45.754  1.00  1.80           C  
ATOM   1782  SD  MET A 227     -42.141  82.220  45.453  1.00  1.97           S  
ATOM   1783  CE  MET A 227     -42.681  81.939  43.754  1.00  1.80           C  
ATOM   1784  C   MET A 227     -40.915  77.903  47.158  1.00  1.87           C  
ATOM   1785  O   MET A 227     -41.474  78.022  48.239  1.00  1.55           O  
ATOM   1786  N   ASN A 228     -39.641  77.527  46.996  1.00  1.83           N  
ATOM   1787  CA  ASN A 228     -38.819  77.279  48.172  1.00  1.80           C  
ATOM   1788  CB  ASN A 228     -37.757  76.214  47.893  1.00  1.80           C  
ATOM   1789  CG  ASN A 228     -38.326  74.799  47.901  1.00  1.87           C  
ATOM   1790  OD1 ASN A 228     -39.463  74.543  48.283  1.00  1.55           O  
ATOM   1791  ND2 ASN A 228     -37.442  73.897  47.482  1.00  1.83           N  
ATOM   1792  C   ASN A 228     -38.112  78.581  48.501  1.00  1.87           C  
ATOM   1793  O   ASN A 228     -37.676  79.291  47.601  1.00  1.55           O  
ATOM   1794  N   TYR A 229     -38.027  78.851  49.811  1.00  1.83           N  
ATOM   1795  CA  TYR A 229     -37.396  80.061  50.319  1.00  1.80           C  
ATOM   1796  CB  TYR A 229     -38.326  80.770  51.313  1.00  1.80           C  
ATOM   1797  CG  TYR A 229     -39.723  80.839  50.771  1.00  2.04           C  
ATOM   1798  CD1 TYR A 229     -40.654  79.873  51.133  1.00  2.04           C  
ATOM   1799  CE1 TYR A 229     -41.932  79.888  50.600  1.00  2.04           C  
ATOM   1800  CD2 TYR A 229     -40.091  81.840  49.882  1.00  2.04           C  
ATOM   1801  CE2 TYR A 229     -41.370  81.861  49.347  1.00  2.04           C  
ATOM   1802  CZ  TYR A 229     -42.290  80.885  49.700  1.00  2.04           C  
ATOM   1803  OH  TYR A 229     -43.552  80.930  49.146  1.00  1.55           O  
ATOM   1804  C   TYR A 229     -36.102  79.643  51.009  1.00  1.87           C  
ATOM   1805  O   TYR A 229     -36.093  78.779  51.881  1.00  1.55           O  
ATOM   1806  N   TYR A 230     -35.032  80.298  50.551  1.00  1.83           N  
ATOM   1807  CA  TYR A 230     -33.681  80.057  51.024  1.00  1.80           C  
ATOM   1808  CB  TYR A 230     -32.808  79.643  49.835  1.00  1.80           C  
ATOM   1809  CG  TYR A 230     -33.385  78.507  49.035  1.00  2.04           C  
ATOM   1810  CD1 TYR A 230     -33.943  78.750  47.785  1.00  2.04           C  
ATOM   1811  CE1 TYR A 230     -34.464  77.713  47.030  1.00  2.04           C  
ATOM   1812  CD2 TYR A 230     -33.361  77.204  49.518  1.00  2.04           C  
ATOM   1813  CE2 TYR A 230     -33.880  76.163  48.757  1.00  2.04           C  
ATOM   1814  CZ  TYR A 230     -34.435  76.417  47.514  1.00  2.04           C  
ATOM   1815  OH  TYR A 230     -34.969  75.388  46.766  1.00  1.55           O  
ATOM   1816  C   TYR A 230     -33.171  81.387  51.583  1.00  1.87           C  
ATOM   1817  O   TYR A 230     -33.811  82.423  51.429  1.00  1.55           O  
ATOM   1818  N   TRP A 231     -31.999  81.313  52.227  1.00  1.83           N  
ATOM   1819  CA  TRP A 231     -31.407  82.509  52.804  1.00  1.80           C  
ATOM   1820  CB  TRP A 231     -32.202  83.016  54.025  1.00  1.80           C  
ATOM   1821  CG  TRP A 231     -32.460  81.906  55.025  1.00  2.04           C  
ATOM   1822  CD2 TRP A 231     -31.710  81.572  56.214  1.00  2.04           C  
ATOM   1823  CE2 TRP A 231     -32.355  80.459  56.803  1.00  2.04           C  
ATOM   1824  CE3 TRP A 231     -30.597  82.105  56.808  1.00  2.04           C  
ATOM   1825  CD1 TRP A 231     -33.511  80.991  54.954  1.00  2.04           C  
ATOM   1826  NE1 TRP A 231     -33.439  80.142  56.002  1.00  1.72           N  
ATOM   1827  CZ2 TRP A 231     -31.874  79.915  57.961  1.00  2.04           C  
ATOM   1828  CZ3 TRP A 231     -30.106  81.554  57.993  1.00  2.04           C  
ATOM   1829  CH2 TRP A 231     -30.747  80.459  58.571  1.00  2.04           C  
ATOM   1830  C   TRP A 231     -29.971  82.194  53.200  1.00  1.87           C  
ATOM   1831  O   TRP A 231     -29.573  81.036  53.286  1.00  1.55           O  
ATOM   1832  N   THR A 232     -29.235  83.283  53.452  1.00  1.83           N  
ATOM   1833  CA  THR A 232     -27.946  83.174  54.108  1.00  1.80           C  
ATOM   1834  CB  THR A 232     -26.853  82.660  53.134  1.00  1.80           C  
ATOM   1835  OG1 THR A 232     -25.728  82.142  53.818  1.00  1.55           O  
ATOM   1836  CG2 THR A 232     -26.415  83.677  52.065  1.00  1.80           C  
ATOM   1837  C   THR A 232     -27.651  84.558  54.688  1.00  1.87           C  
ATOM   1838  O   THR A 232     -28.057  85.578  54.141  1.00  1.55           O  
ATOM   1839  N   LEU A 233     -26.936  84.531  55.822  1.00  1.83           N  
ATOM   1840  CA  LEU A 233     -26.348  85.762  56.323  1.00  1.80           C  
ATOM   1841  CB  LEU A 233     -26.001  85.639  57.819  1.00  1.80           C  
ATOM   1842  CG  LEU A 233     -27.186  85.637  58.806  1.00  1.80           C  
ATOM   1843  CD1 LEU A 233     -28.063  86.889  58.693  1.00  1.80           C  
ATOM   1844  CD2 LEU A 233     -28.034  84.364  58.719  1.00  1.80           C  
ATOM   1845  C   LEU A 233     -25.044  85.954  55.541  1.00  1.87           C  
ATOM   1846  O   LEU A 233     -24.177  85.089  55.578  1.00  1.55           O  
ATOM   1847  N   VAL A 234     -24.940  87.096  54.853  1.00  1.83           N  
ATOM   1848  CA  VAL A 234     -23.662  87.491  54.280  1.00  1.80           C  
ATOM   1849  CB  VAL A 234     -23.860  88.148  52.902  1.00  1.80           C  
ATOM   1850  CG1 VAL A 234     -24.520  87.158  51.935  1.00  1.80           C  
ATOM   1851  CG2 VAL A 234     -24.664  89.453  52.944  1.00  1.80           C  
ATOM   1852  C   VAL A 234     -22.986  88.396  55.318  1.00  1.87           C  
ATOM   1853  O   VAL A 234     -23.605  89.291  55.893  1.00  1.55           O  
ATOM   1854  N   GLU A 235     -21.713  88.071  55.568  1.00  1.83           N  
ATOM   1855  CA  GLU A 235     -20.989  88.744  56.633  1.00  1.80           C  
ATOM   1856  CB  GLU A 235     -19.677  87.981  56.884  1.00  1.80           C  
ATOM   1857  CG  GLU A 235     -19.930  86.597  57.506  1.00  1.80           C  
ATOM   1858  CD  GLU A 235     -18.628  85.938  57.980  1.00  1.87           C  
ATOM   1859  OE1 GLU A 235     -17.980  86.463  58.879  1.00  1.66           O  
ATOM   1860  OE2 GLU A 235     -18.257  84.889  57.466  1.00  1.66           O  
ATOM   1861  C   GLU A 235     -20.724  90.207  56.231  1.00  1.87           C  
ATOM   1862  O   GLU A 235     -20.830  90.572  55.064  1.00  1.55           O  
ATOM   1863  N   PRO A 236     -20.370  91.048  57.239  1.00  1.83           N  
ATOM   1864  CD  PRO A 236     -20.487  90.753  58.669  1.00  1.80           C  
ATOM   1865  CA  PRO A 236     -19.818  92.371  56.966  1.00  1.80           C  
ATOM   1866  CB  PRO A 236     -19.242  92.797  58.325  1.00  1.80           C  
ATOM   1867  CG  PRO A 236     -20.101  92.064  59.356  1.00  1.80           C  
ATOM   1868  C   PRO A 236     -18.732  92.386  55.867  1.00  1.87           C  
ATOM   1869  O   PRO A 236     -17.673  91.777  55.992  1.00  1.55           O  
ATOM   1870  N   GLY A 237     -19.064  93.122  54.798  1.00  1.83           N  
ATOM   1871  CA  GLY A 237     -18.133  93.329  53.699  1.00  1.80           C  
ATOM   1872  C   GLY A 237     -18.116  92.172  52.689  1.00  1.87           C  
ATOM   1873  O   GLY A 237     -17.337  92.183  51.741  1.00  1.55           O  
ATOM   1874  N   ASP A 238     -18.989  91.175  52.926  1.00  1.83           N  
ATOM   1875  CA  ASP A 238     -19.085  90.043  52.010  1.00  1.80           C  
ATOM   1876  CB  ASP A 238     -19.611  88.787  52.745  1.00  1.80           C  
ATOM   1877  CG  ASP A 238     -19.368  87.475  51.972  1.00  1.87           C  
ATOM   1878  OD1 ASP A 238     -18.745  87.499  50.918  1.00  1.66           O  
ATOM   1879  OD2 ASP A 238     -19.777  86.414  52.431  1.00  1.66           O  
ATOM   1880  C   ASP A 238     -19.990  90.462  50.843  1.00  1.87           C  
ATOM   1881  O   ASP A 238     -20.861  91.316  50.979  1.00  1.55           O  
ATOM   1882  N   LYS A 239     -19.693  89.858  49.693  1.00  1.83           N  
ATOM   1883  CA  LYS A 239     -20.417  90.074  48.458  1.00  1.80           C  
ATOM   1884  CB  LYS A 239     -19.416  90.088  47.292  1.00  1.80           C  
ATOM   1885  CG  LYS A 239     -18.493  91.316  47.313  1.00  1.80           C  
ATOM   1886  CD  LYS A 239     -17.312  91.173  46.343  1.00  1.80           C  
ATOM   1887  CE  LYS A 239     -16.421  92.425  46.311  1.00  1.80           C  
ATOM   1888  NZ  LYS A 239     -15.160  92.245  45.603  1.00  1.65           N  
ATOM   1889  C   LYS A 239     -21.391  88.907  48.316  1.00  1.87           C  
ATOM   1890  O   LYS A 239     -21.143  87.810  48.798  1.00  1.55           O  
ATOM   1891  N   ILE A 240     -22.496  89.201  47.633  1.00  1.83           N  
ATOM   1892  CA  ILE A 240     -23.484  88.195  47.301  1.00  1.80           C  
ATOM   1893  CB  ILE A 240     -24.729  88.402  48.190  1.00  1.80           C  
ATOM   1894  CG2 ILE A 240     -25.641  89.546  47.727  1.00  1.80           C  
ATOM   1895  CG1 ILE A 240     -25.509  87.105  48.474  1.00  1.80           C  
ATOM   1896  CD1 ILE A 240     -25.994  86.360  47.232  1.00  1.80           C  
ATOM   1897  C   ILE A 240     -23.715  88.382  45.800  1.00  1.87           C  
ATOM   1898  O   ILE A 240     -23.707  89.501  45.298  1.00  1.55           O  
ATOM   1899  N   THR A 241     -23.856  87.250  45.116  1.00  1.83           N  
ATOM   1900  CA  THR A 241     -23.939  87.216  43.674  1.00  1.80           C  
ATOM   1901  CB  THR A 241     -22.592  86.686  43.134  1.00  1.80           C  
ATOM   1902  OG1 THR A 241     -22.237  85.436  43.693  1.00  1.55           O  
ATOM   1903  CG2 THR A 241     -21.426  87.649  43.405  1.00  1.80           C  
ATOM   1904  C   THR A 241     -25.120  86.301  43.353  1.00  1.87           C  
ATOM   1905  O   THR A 241     -25.376  85.347  44.080  1.00  1.55           O  
ATOM   1906  N   PHE A 242     -25.817  86.666  42.267  1.00  1.83           N  
ATOM   1907  CA  PHE A 242     -26.938  85.904  41.745  1.00  1.80           C  
ATOM   1908  CB  PHE A 242     -28.262  86.659  41.975  1.00  1.80           C  
ATOM   1909  CG  PHE A 242     -28.780  86.469  43.374  1.00  2.04           C  
ATOM   1910  CD1 PHE A 242     -28.405  87.327  44.402  1.00  2.04           C  
ATOM   1911  CD2 PHE A 242     -29.641  85.415  43.657  1.00  2.04           C  
ATOM   1912  CE1 PHE A 242     -28.871  87.121  45.694  1.00  2.04           C  
ATOM   1913  CE2 PHE A 242     -30.108  85.208  44.947  1.00  2.04           C  
ATOM   1914  CZ  PHE A 242     -29.717  86.057  45.970  1.00  2.04           C  
ATOM   1915  C   PHE A 242     -26.699  85.776  40.244  1.00  1.87           C  
ATOM   1916  O   PHE A 242     -26.354  86.752  39.585  1.00  1.55           O  
ATOM   1917  N   GLU A 243     -26.914  84.550  39.750  1.00  1.83           N  
ATOM   1918  CA  GLU A 243     -26.985  84.302  38.318  1.00  1.80           C  
ATOM   1919  CB  GLU A 243     -25.699  83.624  37.815  1.00  1.80           C  
ATOM   1920  CG  GLU A 243     -25.654  83.518  36.282  1.00  1.80           C  
ATOM   1921  CD  GLU A 243     -24.385  82.803  35.825  1.00  1.87           C  
ATOM   1922  OE1 GLU A 243     -24.349  81.580  35.860  1.00  1.66           O  
ATOM   1923  OE2 GLU A 243     -23.423  83.456  35.436  1.00  1.66           O  
ATOM   1924  C   GLU A 243     -28.202  83.401  38.114  1.00  1.87           C  
ATOM   1925  O   GLU A 243     -28.425  82.492  38.904  1.00  1.55           O  
ATOM   1926  N   ALA A 244     -28.993  83.670  37.067  1.00  1.83           N  
ATOM   1927  CA  ALA A 244     -30.125  82.781  36.829  1.00  1.80           C  
ATOM   1928  CB  ALA A 244     -31.285  83.066  37.795  1.00  1.80           C  
ATOM   1929  C   ALA A 244     -30.601  82.950  35.394  1.00  1.87           C  
ATOM   1930  O   ALA A 244     -30.437  83.993  34.777  1.00  1.55           O  
ATOM   1931  N   THR A 245     -31.200  81.856  34.920  1.00  1.83           N  
ATOM   1932  CA  THR A 245     -31.806  81.810  33.600  1.00  1.80           C  
ATOM   1933  CB  THR A 245     -31.243  80.577  32.887  1.00  1.80           C  
ATOM   1934  OG1 THR A 245     -31.254  79.468  33.768  1.00  1.55           O  
ATOM   1935  CG2 THR A 245     -29.833  80.812  32.334  1.00  1.80           C  
ATOM   1936  C   THR A 245     -33.340  81.739  33.723  1.00  1.87           C  
ATOM   1937  O   THR A 245     -34.065  81.858  32.745  1.00  1.55           O  
ATOM   1938  N   GLY A 246     -33.790  81.544  34.974  1.00  1.83           N  
ATOM   1939  CA  GLY A 246     -35.212  81.530  35.255  1.00  1.80           C  
ATOM   1940  C   GLY A 246     -35.383  81.018  36.677  1.00  1.87           C  
ATOM   1941  O   GLY A 246     -34.480  80.400  37.224  1.00  1.55           O  
ATOM   1942  N   ASN A 247     -36.571  81.284  37.237  1.00  1.83           N  
ATOM   1943  CA  ASN A 247     -37.014  80.698  38.508  1.00  1.80           C  
ATOM   1944  CB  ASN A 247     -36.758  79.185  38.668  1.00  1.80           C  
ATOM   1945  CG  ASN A 247     -37.283  78.370  37.487  1.00  1.87           C  
ATOM   1946  OD1 ASN A 247     -38.426  77.938  37.438  1.00  1.55           O  
ATOM   1947  ND2 ASN A 247     -36.370  78.177  36.538  1.00  1.83           N  
ATOM   1948  C   ASN A 247     -36.467  81.437  39.733  1.00  1.87           C  
ATOM   1949  O   ASN A 247     -36.893  81.162  40.847  1.00  1.55           O  
ATOM   1950  N   LEU A 248     -35.532  82.383  39.513  1.00  1.83           N  
ATOM   1951  CA  LEU A 248     -35.030  83.138  40.660  1.00  1.80           C  
ATOM   1952  CB  LEU A 248     -33.806  83.998  40.285  1.00  1.80           C  
ATOM   1953  CG  LEU A 248     -33.329  84.966  41.397  1.00  1.80           C  
ATOM   1954  CD1 LEU A 248     -33.004  84.268  42.725  1.00  1.80           C  
ATOM   1955  CD2 LEU A 248     -32.123  85.792  40.936  1.00  1.80           C  
ATOM   1956  C   LEU A 248     -36.161  84.017  41.210  1.00  1.87           C  
ATOM   1957  O   LEU A 248     -36.674  84.910  40.544  1.00  1.55           O  
ATOM   1958  N   VAL A 249     -36.493  83.709  42.466  1.00  1.83           N  
ATOM   1959  CA  VAL A 249     -37.286  84.612  43.271  1.00  1.80           C  
ATOM   1960  CB  VAL A 249     -38.224  83.795  44.169  1.00  1.80           C  
ATOM   1961  CG1 VAL A 249     -39.039  84.706  45.086  1.00  1.80           C  
ATOM   1962  CG2 VAL A 249     -39.146  82.889  43.337  1.00  1.80           C  
ATOM   1963  C   VAL A 249     -36.266  85.478  44.033  1.00  1.87           C  
ATOM   1964  O   VAL A 249     -35.565  85.042  44.938  1.00  1.55           O  
ATOM   1965  N   VAL A 250     -36.205  86.713  43.533  1.00  1.83           N  
ATOM   1966  CA  VAL A 250     -35.162  87.661  43.872  1.00  1.80           C  
ATOM   1967  CB  VAL A 250     -35.296  88.804  42.847  1.00  1.80           C  
ATOM   1968  CG1 VAL A 250     -34.533  90.081  43.219  1.00  1.80           C  
ATOM   1969  CG2 VAL A 250     -34.891  88.341  41.444  1.00  1.80           C  
ATOM   1970  C   VAL A 250     -35.376  88.187  45.308  1.00  1.87           C  
ATOM   1971  O   VAL A 250     -36.502  88.489  45.688  1.00  1.55           O  
ATOM   1972  N   PRO A 251     -34.258  88.349  46.073  1.00  1.83           N  
ATOM   1973  CD  PRO A 251     -32.937  87.811  45.764  1.00  1.80           C  
ATOM   1974  CA  PRO A 251     -34.281  89.199  47.263  1.00  1.80           C  
ATOM   1975  CB  PRO A 251     -32.841  89.144  47.823  1.00  1.80           C  
ATOM   1976  CG  PRO A 251     -32.096  88.079  47.015  1.00  1.80           C  
ATOM   1977  C   PRO A 251     -34.590  90.636  46.827  1.00  1.87           C  
ATOM   1978  O   PRO A 251     -33.738  91.304  46.257  1.00  1.55           O  
ATOM   1979  N   ARG A 252     -35.811  91.106  47.101  1.00  1.83           N  
ATOM   1980  CA  ARG A 252     -36.052  92.515  46.804  1.00  1.80           C  
ATOM   1981  CB  ARG A 252     -37.553  92.823  46.644  1.00  1.80           C  
ATOM   1982  CG  ARG A 252     -37.740  94.238  46.076  1.00  1.80           C  
ATOM   1983  CD  ARG A 252     -39.184  94.738  46.016  1.00  1.80           C  
ATOM   1984  NE  ARG A 252     -39.123  96.171  45.767  1.00  1.83           N  
ATOM   1985  CZ  ARG A 252     -40.176  97.009  45.728  1.00  1.87           C  
ATOM   1986  NH1 ARG A 252     -41.415  96.545  45.817  1.00  1.83           N  
ATOM   1987  NH2 ARG A 252     -39.940  98.308  45.608  1.00  1.83           N  
ATOM   1988  C   ARG A 252     -35.402  93.340  47.926  1.00  1.87           C  
ATOM   1989  O   ARG A 252     -34.632  94.267  47.704  1.00  1.55           O  
ATOM   1990  N   TYR A 253     -35.776  92.911  49.141  1.00  1.83           N  
ATOM   1991  CA  TYR A 253     -35.282  93.487  50.379  1.00  1.80           C  
ATOM   1992  CB  TYR A 253     -36.450  93.896  51.295  1.00  1.80           C  
ATOM   1993  CG  TYR A 253     -37.127  95.153  50.817  1.00  2.04           C  
ATOM   1994  CD1 TYR A 253     -38.056  95.130  49.782  1.00  2.04           C  
ATOM   1995  CE1 TYR A 253     -38.652  96.303  49.344  1.00  2.04           C  
ATOM   1996  CD2 TYR A 253     -36.817  96.370  51.408  1.00  2.04           C  
ATOM   1997  CE2 TYR A 253     -37.401  97.548  50.966  1.00  2.04           C  
ATOM   1998  CZ  TYR A 253     -38.312  97.514  49.925  1.00  2.04           C  
ATOM   1999  OH  TYR A 253     -38.871  98.683  49.463  1.00  1.55           O  
ATOM   2000  C   TYR A 253     -34.416  92.437  51.071  1.00  1.87           C  
ATOM   2001  O   TYR A 253     -34.564  91.240  50.852  1.00  1.55           O  
ATOM   2002  N   ALA A 254     -33.525  92.968  51.914  1.00  1.83           N  
ATOM   2003  CA  ALA A 254     -32.752  92.162  52.844  1.00  1.80           C  
ATOM   2004  CB  ALA A 254     -31.324  91.956  52.325  1.00  1.80           C  
ATOM   2005  C   ALA A 254     -32.754  92.930  54.162  1.00  1.87           C  
ATOM   2006  O   ALA A 254     -33.198  94.073  54.227  1.00  1.55           O  
ATOM   2007  N   PHE A 255     -32.253  92.226  55.186  1.00  1.83           N  
ATOM   2008  CA  PHE A 255     -32.274  92.740  56.546  1.00  1.80           C  
ATOM   2009  CB  PHE A 255     -33.111  91.804  57.429  1.00  1.80           C  
ATOM   2010  CG  PHE A 255     -34.501  91.592  56.894  1.00  2.04           C  
ATOM   2011  CD1 PHE A 255     -34.835  90.413  56.233  1.00  2.04           C  
ATOM   2012  CD2 PHE A 255     -35.474  92.570  57.068  1.00  2.04           C  
ATOM   2013  CE1 PHE A 255     -36.131  90.207  55.780  1.00  2.04           C  
ATOM   2014  CE2 PHE A 255     -36.770  92.365  56.617  1.00  2.04           C  
ATOM   2015  CZ  PHE A 255     -37.099  91.180  55.976  1.00  2.04           C  
ATOM   2016  C   PHE A 255     -30.845  92.752  57.081  1.00  1.87           C  
ATOM   2017  O   PHE A 255     -30.269  91.704  57.334  1.00  1.55           O  
ATOM   2018  N   ALA A 256     -30.298  93.959  57.252  1.00  1.83           N  
ATOM   2019  CA  ALA A 256     -29.041  94.098  57.972  1.00  1.80           C  
ATOM   2020  CB  ALA A 256     -28.467  95.487  57.686  1.00  1.80           C  
ATOM   2021  C   ALA A 256     -29.342  93.922  59.466  1.00  1.87           C  
ATOM   2022  O   ALA A 256     -29.825  94.837  60.120  1.00  1.55           O  
ATOM   2023  N   MET A 257     -29.095  92.697  59.947  1.00  1.83           N  
ATOM   2024  CA  MET A 257     -29.584  92.312  61.263  1.00  1.80           C  
ATOM   2025  CB  MET A 257     -29.760  90.787  61.321  1.00  1.80           C  
ATOM   2026  CG  MET A 257     -30.539  90.240  60.115  1.00  1.80           C  
ATOM   2027  SD  MET A 257     -31.258  88.627  60.469  1.00  1.97           S  
ATOM   2028  CE  MET A 257     -32.998  89.080  60.341  1.00  1.80           C  
ATOM   2029  C   MET A 257     -28.627  92.803  62.356  1.00  1.87           C  
ATOM   2030  O   MET A 257     -27.425  92.577  62.298  1.00  1.55           O  
ATOM   2031  N   GLU A 258     -29.235  93.464  63.352  1.00  1.83           N  
ATOM   2032  CA  GLU A 258     -28.544  93.823  64.579  1.00  1.80           C  
ATOM   2033  CB  GLU A 258     -28.965  95.229  65.031  1.00  1.80           C  
ATOM   2034  CG  GLU A 258     -28.054  95.783  66.140  1.00  1.80           C  
ATOM   2035  CD  GLU A 258     -28.549  97.138  66.642  1.00  1.87           C  
ATOM   2036  OE1 GLU A 258     -28.446  98.121  65.919  1.00  1.66           O  
ATOM   2037  OE2 GLU A 258     -29.034  97.221  67.763  1.00  1.66           O  
ATOM   2038  C   GLU A 258     -28.920  92.770  65.633  1.00  1.87           C  
ATOM   2039  O   GLU A 258     -30.087  92.582  65.966  1.00  1.55           O  
ATOM   2040  N   ARG A 259     -27.862  92.088  66.097  1.00  1.83           N  
ATOM   2041  CA  ARG A 259     -27.979  90.984  67.037  1.00  1.80           C  
ATOM   2042  CB  ARG A 259     -26.993  89.869  66.632  1.00  1.80           C  
ATOM   2043  CG  ARG A 259     -27.007  89.514  65.134  1.00  1.80           C  
ATOM   2044  CD  ARG A 259     -28.304  88.848  64.677  1.00  1.80           C  
ATOM   2045  NE  ARG A 259     -28.417  87.500  65.219  1.00  1.83           N  
ATOM   2046  CZ  ARG A 259     -27.848  86.409  64.654  1.00  1.87           C  
ATOM   2047  NH1 ARG A 259     -27.031  86.506  63.612  1.00  1.83           N  
ATOM   2048  NH2 ARG A 259     -28.116  85.218  65.161  1.00  1.83           N  
ATOM   2049  C   ARG A 259     -27.614  91.516  68.430  1.00  1.87           C  
ATOM   2050  O   ARG A 259     -26.656  92.272  68.568  1.00  1.55           O  
ATOM   2051  N   ASN A 260     -28.389  91.098  69.443  1.00  1.83           N  
ATOM   2052  CA  ASN A 260     -28.092  91.498  70.815  1.00  1.80           C  
ATOM   2053  CB  ASN A 260     -28.620  92.920  71.084  1.00  1.80           C  
ATOM   2054  CG  ASN A 260     -27.998  93.536  72.342  1.00  1.87           C  
ATOM   2055  OD1 ASN A 260     -27.128  92.967  72.992  1.00  1.55           O  
ATOM   2056  ND2 ASN A 260     -28.471  94.745  72.638  1.00  1.83           N  
ATOM   2057  C   ASN A 260     -28.729  90.473  71.763  1.00  1.87           C  
ATOM   2058  O   ASN A 260     -29.700  89.808  71.420  1.00  1.55           O  
ATOM   2059  N   ALA A 261     -28.117  90.346  72.949  1.00  1.83           N  
ATOM   2060  CA  ALA A 261     -28.625  89.418  73.951  1.00  1.80           C  
ATOM   2061  CB  ALA A 261     -27.556  89.178  75.023  1.00  1.80           C  
ATOM   2062  C   ALA A 261     -29.899  89.997  74.585  1.00  1.87           C  
ATOM   2063  O   ALA A 261     -30.165  91.193  74.522  1.00  1.55           O  
ATOM   2064  N   GLY A 262     -30.659  89.075  75.197  1.00  1.83           N  
ATOM   2065  CA  GLY A 262     -31.911  89.464  75.836  1.00  1.80           C  
ATOM   2066  C   GLY A 262     -32.963  89.825  74.783  1.00  1.87           C  
ATOM   2067  O   GLY A 262     -33.663  90.827  74.874  1.00  1.55           O  
ATOM   2068  N   SER A 263     -32.997  88.945  73.775  1.00  1.83           N  
ATOM   2069  CA  SER A 263     -33.804  89.125  72.581  1.00  1.80           C  
ATOM   2070  CB  SER A 263     -32.851  89.574  71.460  1.00  1.80           C  
ATOM   2071  OG  SER A 263     -33.514  90.186  70.358  1.00  1.55           O  
ATOM   2072  C   SER A 263     -34.461  87.762  72.339  1.00  1.87           C  
ATOM   2073  O   SER A 263     -33.869  86.734  72.656  1.00  1.55           O  
ATOM   2074  N   GLY A 264     -35.707  87.786  71.838  1.00  1.83           N  
ATOM   2075  CA  GLY A 264     -36.420  86.524  71.707  1.00  1.80           C  
ATOM   2076  C   GLY A 264     -37.726  86.717  70.945  1.00  1.87           C  
ATOM   2077  O   GLY A 264     -38.241  87.823  70.816  1.00  1.55           O  
ATOM   2078  N   ILE A 265     -38.209  85.567  70.450  1.00  1.83           N  
ATOM   2079  CA  ILE A 265     -39.522  85.458  69.836  1.00  1.80           C  
ATOM   2080  CB  ILE A 265     -39.402  84.713  68.480  1.00  1.80           C  
ATOM   2081  CG2 ILE A 265     -38.378  85.398  67.560  1.00  1.80           C  
ATOM   2082  CG1 ILE A 265     -39.044  83.218  68.629  1.00  1.80           C  
ATOM   2083  CD1 ILE A 265     -38.990  82.470  67.293  1.00  1.80           C  
ATOM   2084  C   ILE A 265     -40.397  84.693  70.839  1.00  1.87           C  
ATOM   2085  O   ILE A 265     -39.890  83.850  71.566  1.00  1.55           O  
ATOM   2086  N   ILE A 266     -41.698  84.996  70.845  1.00  1.83           N  
ATOM   2087  CA  ILE A 266     -42.661  84.214  71.607  1.00  1.80           C  
ATOM   2088  CB  ILE A 266     -42.936  84.837  72.999  1.00  1.80           C  
ATOM   2089  CG2 ILE A 266     -41.697  84.731  73.897  1.00  1.80           C  
ATOM   2090  CG1 ILE A 266     -43.449  86.290  72.919  1.00  1.80           C  
ATOM   2091  CD1 ILE A 266     -44.066  86.783  74.234  1.00  1.80           C  
ATOM   2092  C   ILE A 266     -43.933  84.141  70.762  1.00  1.87           C  
ATOM   2093  O   ILE A 266     -44.031  84.749  69.703  1.00  1.55           O  
ATOM   2094  N   ILE A 267     -44.892  83.395  71.315  1.00  1.83           N  
ATOM   2095  CA  ILE A 267     -46.267  83.399  70.855  1.00  1.80           C  
ATOM   2096  CB  ILE A 267     -46.680  81.991  70.365  1.00  1.80           C  
ATOM   2097  CG2 ILE A 267     -48.027  82.052  69.633  1.00  1.80           C  
ATOM   2098  CG1 ILE A 267     -45.620  81.339  69.448  1.00  1.80           C  
ATOM   2099  CD1 ILE A 267     -44.592  80.478  70.196  1.00  1.80           C  
ATOM   2100  C   ILE A 267     -47.043  83.824  72.104  1.00  1.87           C  
ATOM   2101  O   ILE A 267     -46.610  83.513  73.208  1.00  1.55           O  
ATOM   2102  N   SER A 268     -48.152  84.553  71.921  1.00  1.83           N  
ATOM   2103  CA  SER A 268     -48.873  85.037  73.086  1.00  1.80           C  
ATOM   2104  CB  SER A 268     -48.228  86.339  73.593  1.00  1.80           C  
ATOM   2105  OG  SER A 268     -48.787  86.690  74.851  1.00  1.55           O  
ATOM   2106  C   SER A 268     -50.340  85.270  72.716  1.00  1.87           C  
ATOM   2107  O   SER A 268     -50.753  85.156  71.566  1.00  1.55           O  
ATOM   2108  N   ASP A 269     -51.062  85.622  73.789  1.00  1.83           N  
ATOM   2109  CA  ASP A 269     -52.440  86.087  73.741  1.00  1.80           C  
ATOM   2110  CB  ASP A 269     -53.374  85.120  74.502  1.00  1.80           C  
ATOM   2111  CG  ASP A 269     -53.766  83.892  73.677  1.00  1.87           C  
ATOM   2112  OD1 ASP A 269     -54.538  84.021  72.734  1.00  1.66           O  
ATOM   2113  OD2 ASP A 269     -53.335  82.791  73.994  1.00  1.66           O  
ATOM   2114  C   ASP A 269     -52.536  87.473  74.398  1.00  1.87           C  
ATOM   2115  O   ASP A 269     -53.537  88.165  74.247  1.00  1.55           O  
ATOM   2116  N   THR A 270     -51.490  87.844  75.162  1.00  1.83           N  
ATOM   2117  CA  THR A 270     -51.587  89.088  75.914  1.00  1.80           C  
ATOM   2118  CB  THR A 270     -50.467  89.162  76.974  1.00  1.80           C  
ATOM   2119  OG1 THR A 270     -49.337  88.388  76.621  1.00  1.55           O  
ATOM   2120  CG2 THR A 270     -50.955  88.788  78.377  1.00  1.80           C  
ATOM   2121  C   THR A 270     -51.532  90.301  74.946  1.00  1.87           C  
ATOM   2122  O   THR A 270     -50.738  90.325  74.010  1.00  1.55           O  
ATOM   2123  N   PRO A 271     -52.399  91.318  75.200  1.00  1.83           N  
ATOM   2124  CD  PRO A 271     -53.433  91.326  76.238  1.00  1.80           C  
ATOM   2125  CA  PRO A 271     -52.368  92.550  74.422  1.00  1.80           C  
ATOM   2126  CB  PRO A 271     -53.693  93.241  74.762  1.00  1.80           C  
ATOM   2127  CG  PRO A 271     -54.054  92.725  76.156  1.00  1.80           C  
ATOM   2128  C   PRO A 271     -51.170  93.406  74.864  1.00  1.87           C  
ATOM   2129  O   PRO A 271     -50.898  93.558  76.052  1.00  1.55           O  
ATOM   2130  N   VAL A 272     -50.465  93.934  73.852  1.00  1.83           N  
ATOM   2131  CA  VAL A 272     -49.402  94.891  74.130  1.00  1.80           C  
ATOM   2132  CB  VAL A 272     -48.593  95.154  72.844  1.00  1.80           C  
ATOM   2133  CG1 VAL A 272     -47.423  96.116  73.092  1.00  1.80           C  
ATOM   2134  CG2 VAL A 272     -48.076  93.842  72.230  1.00  1.80           C  
ATOM   2135  C   VAL A 272     -50.025  96.170  74.721  1.00  1.87           C  
ATOM   2136  O   VAL A 272     -51.066  96.637  74.264  1.00  1.55           O  
ATOM   2137  N   HIS A 273     -49.353  96.679  75.767  1.00  1.83           N  
ATOM   2138  CA  HIS A 273     -49.876  97.809  76.520  1.00  1.80           C  
ATOM   2139  CB  HIS A 273     -50.687  97.290  77.718  1.00  1.80           C  
ATOM   2140  CG  HIS A 273     -51.528  98.404  78.296  1.00  2.04           C  
ATOM   2141  CD2 HIS A 273     -52.725  98.922  77.779  1.00  2.04           C  
ATOM   2142  ND1 HIS A 273     -51.225  99.079  79.424  1.00  1.72           N  
ATOM   2143  CE1 HIS A 273     -52.206  99.981  79.592  1.00  2.04           C  
ATOM   2144  NE2 HIS A 273     -53.129  99.909  78.612  1.00  1.72           N  
ATOM   2145  C   HIS A 273     -48.694  98.676  76.968  1.00  1.87           C  
ATOM   2146  O   HIS A 273     -47.573  98.203  77.120  1.00  1.55           O  
ATOM   2147  N   ASP A 274     -49.003  99.972  77.135  1.00  1.83           N  
ATOM   2148  CA  ASP A 274     -47.979 100.949  77.474  1.00  1.80           C  
ATOM   2149  CB  ASP A 274     -48.518 102.366  77.190  1.00  1.80           C  
ATOM   2150  CG  ASP A 274     -47.468 103.465  77.395  1.00  1.87           C  
ATOM   2151  OD1 ASP A 274     -46.286 103.165  77.502  1.00  1.66           O  
ATOM   2152  OD2 ASP A 274     -47.833 104.634  77.440  1.00  1.66           O  
ATOM   2153  C   ASP A 274     -47.572 100.789  78.950  1.00  1.87           C  
ATOM   2154  O   ASP A 274     -48.178 101.351  79.858  1.00  1.55           O  
ATOM   2155  N   CYS A 275     -46.512  99.994  79.123  1.00  1.83           N  
ATOM   2156  CA  CYS A 275     -45.881  99.801  80.416  1.00  1.80           C  
ATOM   2157  CB  CYS A 275     -46.700  98.812  81.262  1.00  1.80           C  
ATOM   2158  SG  CYS A 275     -47.292  97.360  80.353  1.00  1.89           S  
ATOM   2159  C   CYS A 275     -44.481  99.269  80.130  1.00  1.87           C  
ATOM   2160  O   CYS A 275     -44.172  98.922  78.997  1.00  1.55           O  
ATOM   2161  N   ASN A 276     -43.672  99.209  81.195  1.00  1.83           N  
ATOM   2162  CA  ASN A 276     -42.394  98.506  81.156  1.00  1.80           C  
ATOM   2163  CB  ASN A 276     -41.190  99.462  81.093  1.00  1.80           C  
ATOM   2164  CG  ASN A 276     -40.880  99.914  79.665  1.00  1.87           C  
ATOM   2165  OD1 ASN A 276     -40.194  99.241  78.904  1.00  1.55           O  
ATOM   2166  ND2 ASN A 276     -41.362 101.121  79.367  1.00  1.83           N  
ATOM   2167  C   ASN A 276     -42.323  97.711  82.450  1.00  1.87           C  
ATOM   2168  O   ASN A 276     -42.922  98.096  83.451  1.00  1.55           O  
ATOM   2169  N   THR A 277     -41.577  96.601  82.396  1.00  1.83           N  
ATOM   2170  CA  THR A 277     -41.399  95.783  83.586  1.00  1.80           C  
ATOM   2171  CB  THR A 277     -42.611  94.836  83.740  1.00  1.80           C  
ATOM   2172  OG1 THR A 277     -43.830  95.507  83.468  1.00  1.55           O  
ATOM   2173  CG2 THR A 277     -42.700  94.191  85.131  1.00  1.80           C  
ATOM   2174  C   THR A 277     -40.069  95.033  83.452  1.00  1.87           C  
ATOM   2175  O   THR A 277     -39.557  94.832  82.358  1.00  1.55           O  
ATOM   2176  N   THR A 278     -39.537  94.655  84.624  1.00  1.83           N  
ATOM   2177  CA  THR A 278     -38.264  93.957  84.693  1.00  1.80           C  
ATOM   2178  CB  THR A 278     -37.892  93.854  86.183  1.00  1.80           C  
ATOM   2179  OG1 THR A 278     -38.257  95.049  86.859  1.00  1.55           O  
ATOM   2180  CG2 THR A 278     -36.415  93.502  86.418  1.00  1.80           C  
ATOM   2181  C   THR A 278     -38.339  92.566  84.033  1.00  1.87           C  
ATOM   2182  O   THR A 278     -37.362  92.071  83.481  1.00  1.55           O  
ATOM   2183  N   CYS A 279     -39.540  91.970  84.142  1.00  1.83           N  
ATOM   2184  CA  CYS A 279     -39.772  90.633  83.627  1.00  1.80           C  
ATOM   2185  CB  CYS A 279     -39.613  89.608  84.750  1.00  1.80           C  
ATOM   2186  SG  CYS A 279     -40.021  87.929  84.214  1.00  1.89           S  
ATOM   2187  C   CYS A 279     -41.179  90.588  83.033  1.00  1.87           C  
ATOM   2188  O   CYS A 279     -42.022  91.426  83.334  1.00  1.55           O  
ATOM   2189  N   GLN A 280     -41.365  89.581  82.169  1.00  1.83           N  
ATOM   2190  CA  GLN A 280     -42.505  89.494  81.279  1.00  1.80           C  
ATOM   2191  CB  GLN A 280     -42.165  90.384  80.070  1.00  1.80           C  
ATOM   2192  CG  GLN A 280     -43.217  90.465  78.961  1.00  1.80           C  
ATOM   2193  CD  GLN A 280     -44.481  91.168  79.455  1.00  1.87           C  
ATOM   2194  OE1 GLN A 280     -44.458  92.292  79.931  1.00  1.55           O  
ATOM   2195  NE2 GLN A 280     -45.587  90.444  79.349  1.00  1.83           N  
ATOM   2196  C   GLN A 280     -42.677  88.020  80.890  1.00  1.87           C  
ATOM   2197  O   GLN A 280     -41.728  87.249  80.923  1.00  1.55           O  
ATOM   2198  N   THR A 281     -43.919  87.677  80.529  1.00  1.83           N  
ATOM   2199  CA  THR A 281     -44.242  86.366  79.984  1.00  1.80           C  
ATOM   2200  CB  THR A 281     -44.769  85.463  81.119  1.00  1.80           C  
ATOM   2201  OG1 THR A 281     -45.843  86.062  81.813  1.00  1.55           O  
ATOM   2202  CG2 THR A 281     -43.683  85.025  82.102  1.00  1.80           C  
ATOM   2203  C   THR A 281     -45.363  86.596  78.960  1.00  1.87           C  
ATOM   2204  O   THR A 281     -45.969  87.661  78.954  1.00  1.55           O  
ATOM   2205  N   PRO A 282     -45.679  85.559  78.139  1.00  1.83           N  
ATOM   2206  CD  PRO A 282     -44.838  84.388  77.886  1.00  1.80           C  
ATOM   2207  CA  PRO A 282     -46.922  85.574  77.361  1.00  1.80           C  
ATOM   2208  CB  PRO A 282     -46.880  84.247  76.582  1.00  1.80           C  
ATOM   2209  CG  PRO A 282     -45.415  83.795  76.601  1.00  1.80           C  
ATOM   2210  C   PRO A 282     -48.229  85.655  78.196  1.00  1.87           C  
ATOM   2211  O   PRO A 282     -49.313  85.898  77.679  1.00  1.55           O  
ATOM   2212  N   LYS A 283     -48.071  85.430  79.514  1.00  1.83           N  
ATOM   2213  CA  LYS A 283     -49.177  85.581  80.451  1.00  1.80           C  
ATOM   2214  CB  LYS A 283     -48.948  84.649  81.648  1.00  1.80           C  
ATOM   2215  CG  LYS A 283     -49.536  83.236  81.501  1.00  1.80           C  
ATOM   2216  CD  LYS A 283     -49.038  82.423  80.295  1.00  1.80           C  
ATOM   2217  CE  LYS A 283     -49.936  82.486  79.045  1.00  1.80           C  
ATOM   2218  NZ  LYS A 283     -51.247  81.855  79.194  1.00  1.65           N  
ATOM   2219  C   LYS A 283     -49.271  87.044  80.903  1.00  1.87           C  
ATOM   2220  O   LYS A 283     -50.354  87.568  81.130  1.00  1.55           O  
ATOM   2221  N   GLY A 284     -48.102  87.687  81.011  1.00  1.83           N  
ATOM   2222  CA  GLY A 284     -48.091  89.125  81.210  1.00  1.80           C  
ATOM   2223  C   GLY A 284     -46.818  89.544  81.934  1.00  1.87           C  
ATOM   2224  O   GLY A 284     -45.912  88.749  82.164  1.00  1.55           O  
ATOM   2225  N   ALA A 285     -46.796  90.840  82.266  1.00  1.83           N  
ATOM   2226  CA  ALA A 285     -45.671  91.406  82.990  1.00  1.80           C  
ATOM   2227  CB  ALA A 285     -45.839  92.918  83.112  1.00  1.80           C  
ATOM   2228  C   ALA A 285     -45.576  90.767  84.383  1.00  1.87           C  
ATOM   2229  O   ALA A 285     -46.566  90.658  85.100  1.00  1.55           O  
ATOM   2230  N   ILE A 286     -44.341  90.357  84.703  1.00  1.83           N  
ATOM   2231  CA  ILE A 286     -44.022  89.741  85.983  1.00  1.80           C  
ATOM   2232  CB  ILE A 286     -43.063  88.551  85.752  1.00  1.80           C  
ATOM   2233  CG2 ILE A 286     -42.713  87.804  87.051  1.00  1.80           C  
ATOM   2234  CG1 ILE A 286     -43.563  87.561  84.691  1.00  1.80           C  
ATOM   2235  CD1 ILE A 286     -44.912  86.935  85.037  1.00  1.80           C  
ATOM   2236  C   ILE A 286     -43.386  90.832  86.859  1.00  1.87           C  
ATOM   2237  O   ILE A 286     -42.185  90.860  87.103  1.00  1.55           O  
ATOM   2238  N   ASN A 287     -44.258  91.753  87.293  1.00  1.83           N  
ATOM   2239  CA  ASN A 287     -43.780  92.863  88.113  1.00  1.80           C  
ATOM   2240  CB  ASN A 287     -44.761  94.042  87.999  1.00  1.80           C  
ATOM   2241  CG  ASN A 287     -44.245  95.281  88.744  1.00  1.87           C  
ATOM   2242  OD1 ASN A 287     -43.180  95.283  89.349  1.00  1.55           O  
ATOM   2243  ND2 ASN A 287     -45.048  96.340  88.644  1.00  1.83           N  
ATOM   2244  C   ASN A 287     -43.662  92.394  89.571  1.00  1.87           C  
ATOM   2245  O   ASN A 287     -44.615  92.478  90.338  1.00  1.55           O  
ATOM   2246  N   THR A 288     -42.468  91.890  89.914  1.00  1.83           N  
ATOM   2247  CA  THR A 288     -42.235  91.440  91.280  1.00  1.80           C  
ATOM   2248  CB  THR A 288     -42.867  90.044  91.496  1.00  1.80           C  
ATOM   2249  OG1 THR A 288     -42.917  89.745  92.888  1.00  1.55           O  
ATOM   2250  CG2 THR A 288     -42.102  88.921  90.777  1.00  1.80           C  
ATOM   2251  C   THR A 288     -40.726  91.475  91.550  1.00  1.87           C  
ATOM   2252  O   THR A 288     -39.929  91.902  90.718  1.00  1.55           O  
ATOM   2253  N   SER A 289     -40.402  90.980  92.754  1.00  1.83           N  
ATOM   2254  CA  SER A 289     -39.027  90.811  93.200  1.00  1.80           C  
ATOM   2255  CB  SER A 289     -38.675  91.951  94.176  1.00  1.80           C  
ATOM   2256  OG  SER A 289     -37.290  92.042  94.481  1.00  1.55           O  
ATOM   2257  C   SER A 289     -38.852  89.435  93.875  1.00  1.87           C  
ATOM   2258  O   SER A 289     -37.806  89.153  94.451  1.00  1.55           O  
ATOM   2259  N   LEU A 290     -39.910  88.603  93.803  1.00  1.83           N  
ATOM   2260  CA  LEU A 290     -39.811  87.265  94.387  1.00  1.80           C  
ATOM   2261  CB  LEU A 290     -41.212  86.630  94.436  1.00  1.80           C  
ATOM   2262  CG  LEU A 290     -42.009  86.974  95.711  1.00  1.80           C  
ATOM   2263  CD1 LEU A 290     -41.991  88.466  96.076  1.00  1.80           C  
ATOM   2264  CD2 LEU A 290     -43.451  86.479  95.581  1.00  1.80           C  
ATOM   2265  C   LEU A 290     -38.843  86.423  93.532  1.00  1.87           C  
ATOM   2266  O   LEU A 290     -38.670  86.690  92.349  1.00  1.55           O  
ATOM   2267  N   PRO A 291     -38.196  85.409  94.164  1.00  1.83           N  
ATOM   2268  CD  PRO A 291     -38.319  85.073  95.582  1.00  1.80           C  
ATOM   2269  CA  PRO A 291     -37.208  84.602  93.454  1.00  1.80           C  
ATOM   2270  CB  PRO A 291     -36.451  83.891  94.588  1.00  1.80           C  
ATOM   2271  CG  PRO A 291     -37.460  83.816  95.736  1.00  1.80           C  
ATOM   2272  C   PRO A 291     -37.822  83.561  92.498  1.00  1.87           C  
ATOM   2273  O   PRO A 291     -37.187  83.168  91.526  1.00  1.55           O  
ATOM   2274  N   PHE A 292     -39.077  83.166  92.792  1.00  1.83           N  
ATOM   2275  CA  PHE A 292     -39.758  82.159  91.982  1.00  1.80           C  
ATOM   2276  CB  PHE A 292     -40.120  80.928  92.820  1.00  1.80           C  
ATOM   2277  CG  PHE A 292     -38.929  80.177  93.328  1.00  2.04           C  
ATOM   2278  CD1 PHE A 292     -38.551  80.273  94.661  1.00  2.04           C  
ATOM   2279  CD2 PHE A 292     -38.213  79.348  92.475  1.00  2.04           C  
ATOM   2280  CE1 PHE A 292     -37.484  79.532  95.146  1.00  2.04           C  
ATOM   2281  CE2 PHE A 292     -37.153  78.597  92.955  1.00  2.04           C  
ATOM   2282  CZ  PHE A 292     -36.791  78.688  94.292  1.00  2.04           C  
ATOM   2283  C   PHE A 292     -41.060  82.740  91.439  1.00  1.87           C  
ATOM   2284  O   PHE A 292     -41.586  83.720  91.953  1.00  1.55           O  
ATOM   2285  N   GLN A 293     -41.553  82.061  90.392  1.00  1.83           N  
ATOM   2286  CA  GLN A 293     -42.845  82.385  89.808  1.00  1.80           C  
ATOM   2287  CB  GLN A 293     -42.712  83.448  88.696  1.00  1.80           C  
ATOM   2288  CG  GLN A 293     -41.628  83.190  87.626  1.00  1.80           C  
ATOM   2289  CD  GLN A 293     -42.162  82.622  86.312  1.00  1.87           C  
ATOM   2290  OE1 GLN A 293     -43.336  82.299  86.177  1.00  1.55           O  
ATOM   2291  NE2 GLN A 293     -41.242  82.555  85.348  1.00  1.83           N  
ATOM   2292  C   GLN A 293     -43.496  81.087  89.322  1.00  1.87           C  
ATOM   2293  O   GLN A 293     -42.832  80.077  89.118  1.00  1.55           O  
ATOM   2294  N   ASN A 294     -44.823  81.177  89.164  1.00  1.83           N  
ATOM   2295  CA  ASN A 294     -45.620  80.079  88.616  1.00  1.80           C  
ATOM   2296  CB  ASN A 294     -46.748  79.688  89.588  1.00  1.80           C  
ATOM   2297  CG  ASN A 294     -46.300  78.940  90.834  1.00  1.87           C  
ATOM   2298  OD1 ASN A 294     -46.869  79.122  91.902  1.00  1.55           O  
ATOM   2299  ND2 ASN A 294     -45.349  78.026  90.650  1.00  1.83           N  
ATOM   2300  C   ASN A 294     -46.309  80.512  87.323  1.00  1.87           C  
ATOM   2301  O   ASN A 294     -47.190  79.820  86.827  1.00  1.55           O  
ATOM   2302  N   ILE A 295     -45.922  81.693  86.819  1.00  1.83           N  
ATOM   2303  CA  ILE A 295     -46.671  82.265  85.712  1.00  1.80           C  
ATOM   2304  CB  ILE A 295     -46.483  83.798  85.642  1.00  1.80           C  
ATOM   2305  CG2 ILE A 295     -47.146  84.356  84.374  1.00  1.80           C  
ATOM   2306  CG1 ILE A 295     -47.086  84.506  86.879  1.00  1.80           C  
ATOM   2307  CD1 ILE A 295     -46.157  84.604  88.090  1.00  1.80           C  
ATOM   2308  C   ILE A 295     -46.356  81.503  84.406  1.00  1.87           C  
ATOM   2309  O   ILE A 295     -47.246  80.897  83.819  1.00  1.55           O  
ATOM   2310  N   HIS A 296     -45.086  81.553  83.960  1.00  1.83           N  
ATOM   2311  CA  HIS A 296     -44.791  80.910  82.677  1.00  1.80           C  
ATOM   2312  CB  HIS A 296     -45.348  81.790  81.542  1.00  1.80           C  
ATOM   2313  CG  HIS A 296     -45.620  80.961  80.315  1.00  2.04           C  
ATOM   2314  CD2 HIS A 296     -46.586  79.953  80.166  1.00  2.04           C  
ATOM   2315  ND1 HIS A 296     -44.957  81.096  79.151  1.00  1.72           N  
ATOM   2316  CE1 HIS A 296     -45.506  80.197  78.313  1.00  2.04           C  
ATOM   2317  NE2 HIS A 296     -46.490  79.492  78.899  1.00  1.72           N  
ATOM   2318  C   HIS A 296     -43.266  80.762  82.499  1.00  1.87           C  
ATOM   2319  O   HIS A 296     -42.537  81.701  82.792  1.00  1.55           O  
ATOM   2320  N   PRO A 297     -42.792  79.575  82.010  1.00  1.83           N  
ATOM   2321  CD  PRO A 297     -43.593  78.380  81.731  1.00  1.80           C  
ATOM   2322  CA  PRO A 297     -41.356  79.355  81.818  1.00  1.80           C  
ATOM   2323  CB  PRO A 297     -41.226  77.826  81.812  1.00  1.80           C  
ATOM   2324  CG  PRO A 297     -42.578  77.314  81.306  1.00  1.80           C  
ATOM   2325  C   PRO A 297     -40.785  79.903  80.496  1.00  1.87           C  
ATOM   2326  O   PRO A 297     -39.573  80.000  80.339  1.00  1.55           O  
ATOM   2327  N   ILE A 298     -41.695  80.279  79.573  1.00  1.83           N  
ATOM   2328  CA  ILE A 298     -41.280  81.210  78.528  1.00  1.80           C  
ATOM   2329  CB  ILE A 298     -42.087  81.040  77.223  1.00  1.80           C  
ATOM   2330  CG2 ILE A 298     -41.855  82.198  76.233  1.00  1.80           C  
ATOM   2331  CG1 ILE A 298     -41.773  79.677  76.580  1.00  1.80           C  
ATOM   2332  CD1 ILE A 298     -42.602  79.373  75.326  1.00  1.80           C  
ATOM   2333  C   ILE A 298     -41.474  82.581  79.166  1.00  1.87           C  
ATOM   2334  O   ILE A 298     -42.577  82.925  79.588  1.00  1.55           O  
ATOM   2335  N   THR A 299     -40.342  83.275  79.267  1.00  1.83           N  
ATOM   2336  CA  THR A 299     -40.210  84.401  80.165  1.00  1.80           C  
ATOM   2337  CB  THR A 299     -39.771  83.848  81.541  1.00  1.80           C  
ATOM   2338  OG1 THR A 299     -40.258  82.536  81.760  1.00  1.55           O  
ATOM   2339  CG2 THR A 299     -40.154  84.747  82.721  1.00  1.80           C  
ATOM   2340  C   THR A 299     -39.151  85.313  79.529  1.00  1.87           C  
ATOM   2341  O   THR A 299     -38.293  84.848  78.789  1.00  1.55           O  
ATOM   2342  N   ILE A 300     -39.270  86.614  79.802  1.00  1.83           N  
ATOM   2343  CA  ILE A 300     -38.443  87.622  79.164  1.00  1.80           C  
ATOM   2344  CB  ILE A 300     -39.233  88.266  77.998  1.00  1.80           C  
ATOM   2345  CG2 ILE A 300     -38.493  89.457  77.358  1.00  1.80           C  
ATOM   2346  CG1 ILE A 300     -39.618  87.208  76.941  1.00  1.80           C  
ATOM   2347  CD1 ILE A 300     -40.328  87.792  75.718  1.00  1.80           C  
ATOM   2348  C   ILE A 300     -38.088  88.616  80.268  1.00  1.87           C  
ATOM   2349  O   ILE A 300     -38.869  88.822  81.186  1.00  1.55           O  
ATOM   2350  N   GLY A 301     -36.884  89.197  80.141  1.00  1.83           N  
ATOM   2351  CA  GLY A 301     -36.383  90.095  81.172  1.00  1.80           C  
ATOM   2352  C   GLY A 301     -35.645  89.288  82.240  1.00  1.87           C  
ATOM   2353  O   GLY A 301     -35.328  88.122  82.036  1.00  1.55           O  
ATOM   2354  N   LYS A 302     -35.372  89.975  83.363  1.00  1.83           N  
ATOM   2355  CA  LYS A 302     -34.700  89.356  84.500  1.00  1.80           C  
ATOM   2356  CB  LYS A 302     -33.699  90.334  85.131  1.00  1.80           C  
ATOM   2357  CG  LYS A 302     -32.660  90.844  84.120  1.00  1.80           C  
ATOM   2358  CD  LYS A 302     -31.469  91.553  84.779  1.00  1.80           C  
ATOM   2359  CE  LYS A 302     -31.851  92.849  85.513  1.00  1.80           C  
ATOM   2360  NZ  LYS A 302     -30.718  93.517  86.147  1.00  1.65           N  
ATOM   2361  C   LYS A 302     -35.790  88.972  85.504  1.00  1.87           C  
ATOM   2362  O   LYS A 302     -36.441  89.824  86.097  1.00  1.55           O  
ATOM   2363  N   CYS A 303     -35.986  87.656  85.598  1.00  1.83           N  
ATOM   2364  CA  CYS A 303     -37.239  87.086  86.057  1.00  1.80           C  
ATOM   2365  CB  CYS A 303     -37.766  86.217  84.917  1.00  1.80           C  
ATOM   2366  SG  CYS A 303     -38.251  87.223  83.509  1.00  1.89           S  
ATOM   2367  C   CYS A 303     -37.037  86.176  87.269  1.00  1.87           C  
ATOM   2368  O   CYS A 303     -35.980  85.586  87.449  1.00  1.55           O  
ATOM   2369  N   PRO A 304     -38.119  86.020  88.073  1.00  1.83           N  
ATOM   2370  CD  PRO A 304     -39.328  86.844  88.052  1.00  1.80           C  
ATOM   2371  CA  PRO A 304     -38.204  84.898  88.999  1.00  1.80           C  
ATOM   2372  CB  PRO A 304     -39.542  85.091  89.728  1.00  1.80           C  
ATOM   2373  CG  PRO A 304     -40.056  86.480  89.345  1.00  1.80           C  
ATOM   2374  C   PRO A 304     -38.173  83.571  88.206  1.00  1.87           C  
ATOM   2375  O   PRO A 304     -38.762  83.462  87.135  1.00  1.55           O  
ATOM   2376  N   LYS A 305     -37.439  82.600  88.762  1.00  1.83           N  
ATOM   2377  CA  LYS A 305     -37.384  81.264  88.186  1.00  1.80           C  
ATOM   2378  CB  LYS A 305     -36.386  80.449  89.032  1.00  1.80           C  
ATOM   2379  CG  LYS A 305     -36.207  78.963  88.664  1.00  1.80           C  
ATOM   2380  CD  LYS A 305     -35.409  78.692  87.378  1.00  1.80           C  
ATOM   2381  CE  LYS A 305     -36.264  78.637  86.102  1.00  1.80           C  
ATOM   2382  NZ  LYS A 305     -35.516  78.200  84.925  1.00  1.65           N  
ATOM   2383  C   LYS A 305     -38.787  80.626  88.212  1.00  1.87           C  
ATOM   2384  O   LYS A 305     -39.395  80.485  89.267  1.00  1.55           O  
ATOM   2385  N   TYR A 306     -39.258  80.230  87.015  1.00  1.83           N  
ATOM   2386  CA  TYR A 306     -40.454  79.395  86.962  1.00  1.80           C  
ATOM   2387  CB  TYR A 306     -40.833  79.080  85.506  1.00  1.80           C  
ATOM   2388  CG  TYR A 306     -42.108  78.280  85.423  1.00  2.04           C  
ATOM   2389  CD1 TYR A 306     -43.343  78.917  85.459  1.00  2.04           C  
ATOM   2390  CE1 TYR A 306     -44.522  78.188  85.377  1.00  2.04           C  
ATOM   2391  CD2 TYR A 306     -42.073  76.893  85.314  1.00  2.04           C  
ATOM   2392  CE2 TYR A 306     -43.250  76.160  85.237  1.00  2.04           C  
ATOM   2393  CZ  TYR A 306     -44.477  76.803  85.268  1.00  2.04           C  
ATOM   2394  OH  TYR A 306     -45.631  76.048  85.179  1.00  1.55           O  
ATOM   2395  C   TYR A 306     -40.177  78.086  87.722  1.00  1.87           C  
ATOM   2396  O   TYR A 306     -39.146  77.456  87.513  1.00  1.55           O  
ATOM   2397  N   VAL A 307     -41.123  77.725  88.598  1.00  1.83           N  
ATOM   2398  CA  VAL A 307     -40.987  76.520  89.404  1.00  1.80           C  
ATOM   2399  CB  VAL A 307     -40.420  76.914  90.778  1.00  1.80           C  
ATOM   2400  CG1 VAL A 307     -41.412  77.707  91.631  1.00  1.80           C  
ATOM   2401  CG2 VAL A 307     -39.863  75.717  91.544  1.00  1.80           C  
ATOM   2402  C   VAL A 307     -42.370  75.860  89.464  1.00  1.87           C  
ATOM   2403  O   VAL A 307     -43.387  76.529  89.314  1.00  1.55           O  
ATOM   2404  N   LYS A 308     -42.371  74.530  89.677  1.00  1.83           N  
ATOM   2405  CA  LYS A 308     -43.649  73.818  89.654  1.00  1.80           C  
ATOM   2406  CB  LYS A 308     -43.425  72.325  89.380  1.00  1.80           C  
ATOM   2407  CG  LYS A 308     -42.724  72.036  88.049  1.00  1.80           C  
ATOM   2408  CD  LYS A 308     -42.765  70.537  87.724  1.00  1.80           C  
ATOM   2409  CE  LYS A 308     -42.137  70.190  86.371  1.00  1.80           C  
ATOM   2410  NZ  LYS A 308     -42.306  68.783  86.028  1.00  1.65           N  
ATOM   2411  C   LYS A 308     -44.435  73.963  90.974  1.00  1.87           C  
ATOM   2412  O   LYS A 308     -45.579  73.531  91.071  1.00  1.55           O  
ATOM   2413  N   SER A 309     -43.771  74.540  91.988  1.00  1.83           N  
ATOM   2414  CA  SER A 309     -44.356  74.587  93.321  1.00  1.80           C  
ATOM   2415  CB  SER A 309     -43.385  75.379  94.199  1.00  1.80           C  
ATOM   2416  OG  SER A 309     -42.087  74.838  94.033  1.00  1.55           O  
ATOM   2417  C   SER A 309     -45.750  75.227  93.342  1.00  1.87           C  
ATOM   2418  O   SER A 309     -46.058  76.113  92.560  1.00  1.55           O  
ATOM   2419  N   THR A 310     -46.555  74.729  94.292  1.00  1.83           N  
ATOM   2420  CA  THR A 310     -47.879  75.295  94.516  1.00  1.80           C  
ATOM   2421  CB  THR A 310     -48.815  74.170  95.019  1.00  1.80           C  
ATOM   2422  OG1 THR A 310     -50.187  74.525  95.010  1.00  1.55           O  
ATOM   2423  CG2 THR A 310     -48.419  73.588  96.386  1.00  1.80           C  
ATOM   2424  C   THR A 310     -47.772  76.493  95.486  1.00  1.87           C  
ATOM   2425  O   THR A 310     -48.591  77.405  95.477  1.00  1.55           O  
ATOM   2426  N   LYS A 311     -46.737  76.419  96.342  1.00  1.83           N  
ATOM   2427  CA  LYS A 311     -46.597  77.348  97.450  1.00  1.80           C  
ATOM   2428  CB  LYS A 311     -47.568  76.898  98.560  1.00  1.80           C  
ATOM   2429  CG  LYS A 311     -47.608  77.762  99.830  1.00  1.80           C  
ATOM   2430  CD  LYS A 311     -48.639  77.199 100.818  1.00  1.80           C  
ATOM   2431  CE  LYS A 311     -48.770  78.007 102.116  1.00  1.80           C  
ATOM   2432  NZ  LYS A 311     -49.789  77.477 103.016  1.00  1.65           N  
ATOM   2433  C   LYS A 311     -45.140  77.243  97.904  1.00  1.87           C  
ATOM   2434  O   LYS A 311     -44.540  76.181  97.792  1.00  1.55           O  
ATOM   2435  N   LEU A 312     -44.619  78.377  98.401  1.00  1.83           N  
ATOM   2436  CA  LEU A 312     -43.318  78.406  99.059  1.00  1.80           C  
ATOM   2437  CB  LEU A 312     -42.197  78.820  98.083  1.00  1.80           C  
ATOM   2438  CG  LEU A 312     -41.872  77.800  96.976  1.00  1.80           C  
ATOM   2439  CD1 LEU A 312     -40.871  78.397  95.983  1.00  1.80           C  
ATOM   2440  CD2 LEU A 312     -41.310  76.490  97.543  1.00  1.80           C  
ATOM   2441  C   LEU A 312     -43.410  79.467 100.160  1.00  1.87           C  
ATOM   2442  O   LEU A 312     -43.566  80.647  99.861  1.00  1.55           O  
ATOM   2443  N   ARG A 313     -43.308  79.009 101.416  1.00  1.83           N  
ATOM   2444  CA  ARG A 313     -43.210  79.932 102.537  1.00  1.80           C  
ATOM   2445  CB  ARG A 313     -44.571  80.123 103.226  1.00  1.80           C  
ATOM   2446  CG  ARG A 313     -45.531  81.039 102.461  1.00  1.80           C  
ATOM   2447  CD  ARG A 313     -46.834  81.266 103.243  1.00  1.80           C  
ATOM   2448  NE  ARG A 313     -47.615  82.341 102.642  1.00  1.83           N  
ATOM   2449  CZ  ARG A 313     -47.420  83.648 102.920  1.00  1.87           C  
ATOM   2450  NH1 ARG A 313     -46.496  84.024 103.794  1.00  1.83           N  
ATOM   2451  NH2 ARG A 313     -48.150  84.559 102.295  1.00  1.83           N  
ATOM   2452  C   ARG A 313     -42.183  79.364 103.523  1.00  1.87           C  
ATOM   2453  O   ARG A 313     -42.232  78.191 103.877  1.00  1.55           O  
ATOM   2454  N   LEU A 314     -41.263  80.257 103.921  1.00  1.83           N  
ATOM   2455  CA  LEU A 314     -40.246  79.957 104.920  1.00  1.80           C  
ATOM   2456  CB  LEU A 314     -38.851  80.149 104.296  1.00  1.80           C  
ATOM   2457  CG  LEU A 314     -37.649  80.033 105.260  1.00  1.80           C  
ATOM   2458  CD1 LEU A 314     -37.715  78.805 106.180  1.00  1.80           C  
ATOM   2459  CD2 LEU A 314     -36.334  80.021 104.465  1.00  1.80           C  
ATOM   2460  C   LEU A 314     -40.516  80.892 106.107  1.00  1.87           C  
ATOM   2461  O   LEU A 314     -40.728  82.086 105.938  1.00  1.55           O  
ATOM   2462  N   ALA A 315     -40.551  80.284 107.298  1.00  1.83           N  
ATOM   2463  CA  ALA A 315     -40.750  81.003 108.542  1.00  1.80           C  
ATOM   2464  CB  ALA A 315     -40.821  79.982 109.686  1.00  1.80           C  
ATOM   2465  C   ALA A 315     -39.590  81.976 108.784  1.00  1.87           C  
ATOM   2466  O   ALA A 315     -38.471  81.770 108.330  1.00  1.55           O  
ATOM   2467  N   THR A 316     -39.935  83.031 109.529  1.00  1.83           N  
ATOM   2468  CA  THR A 316     -38.956  84.031 109.923  1.00  1.80           C  
ATOM   2469  CB  THR A 316     -39.100  85.282 109.032  1.00  1.80           C  
ATOM   2470  OG1 THR A 316     -40.435  85.744 108.945  1.00  1.55           O  
ATOM   2471  CG2 THR A 316     -38.560  85.038 107.620  1.00  1.80           C  
ATOM   2472  C   THR A 316     -39.185  84.324 111.403  1.00  1.87           C  
ATOM   2473  O   THR A 316     -38.324  84.122 112.247  1.00  1.55           O  
ATOM   2474  N   GLY A 317     -40.425  84.769 111.653  1.00  1.83           N  
ATOM   2475  CA  GLY A 317     -40.920  84.758 113.016  1.00  1.80           C  
ATOM   2476  C   GLY A 317     -41.236  83.309 113.386  1.00  1.87           C  
ATOM   2477  O   GLY A 317     -41.453  82.465 112.524  1.00  1.55           O  
ATOM   2478  N   LEU A 318     -41.225  83.082 114.703  1.00  1.83           N  
ATOM   2479  CA  LEU A 318     -41.374  81.748 115.264  1.00  1.80           C  
ATOM   2480  CB  LEU A 318     -41.009  81.808 116.760  1.00  1.80           C  
ATOM   2481  CG  LEU A 318     -42.010  82.534 117.684  1.00  1.80           C  
ATOM   2482  CD1 LEU A 318     -41.560  82.391 119.138  1.00  1.80           C  
ATOM   2483  CD2 LEU A 318     -42.204  84.024 117.361  1.00  1.80           C  
ATOM   2484  C   LEU A 318     -42.784  81.175 115.016  1.00  1.87           C  
ATOM   2485  O   LEU A 318     -43.636  81.793 114.385  1.00  1.55           O  
ATOM   2486  N   ARG A 319     -42.973  79.959 115.562  1.00  1.83           N  
ATOM   2487  CA  ARG A 319     -44.258  79.275 115.462  1.00  1.80           C  
ATOM   2488  CB  ARG A 319     -44.175  77.900 116.156  1.00  1.80           C  
ATOM   2489  CG  ARG A 319     -45.493  77.108 116.120  1.00  1.80           C  
ATOM   2490  CD  ARG A 319     -45.414  75.738 116.806  1.00  1.80           C  
ATOM   2491  NE  ARG A 319     -44.734  74.774 115.944  1.00  1.83           N  
ATOM   2492  CZ  ARG A 319     -45.114  73.480 115.810  1.00  1.87           C  
ATOM   2493  NH1 ARG A 319     -46.074  72.963 116.566  1.00  1.83           N  
ATOM   2494  NH2 ARG A 319     -44.525  72.717 114.903  1.00  1.83           N  
ATOM   2495  C   ARG A 319     -45.365  80.142 116.096  1.00  1.87           C  
ATOM   2496  O   ARG A 319     -45.215  80.717 117.166  1.00  1.55           O  
ATOM   2497  N   ASN A 320     -46.481  80.179 115.361  1.00  1.83           N  
ATOM   2498  CA  ASN A 320     -47.681  80.837 115.851  1.00  1.80           C  
ATOM   2499  CB  ASN A 320     -48.651  80.981 114.669  1.00  1.80           C  
ATOM   2500  CG  ASN A 320     -50.012  81.528 115.088  1.00  1.87           C  
ATOM   2501  OD1 ASN A 320     -51.019  80.835 115.097  1.00  1.55           O  
ATOM   2502  ND2 ASN A 320     -49.974  82.805 115.452  1.00  1.83           N  
ATOM   2503  C   ASN A 320     -48.294  79.958 116.950  1.00  1.87           C  
ATOM   2504  O   ASN A 320     -48.736  78.849 116.680  1.00  1.55           O  
ATOM   2505  N   ILE A 321     -48.302  80.501 118.180  1.00  1.83           N  
ATOM   2506  CA  ILE A 321     -48.987  79.822 119.278  1.00  1.80           C  
ATOM   2507  CB  ILE A 321     -48.008  78.980 120.142  1.00  1.80           C  
ATOM   2508  CG2 ILE A 321     -48.815  78.013 121.027  1.00  1.80           C  
ATOM   2509  CG1 ILE A 321     -46.953  78.215 119.317  1.00  1.80           C  
ATOM   2510  CD1 ILE A 321     -45.921  77.494 120.192  1.00  1.80           C  
ATOM   2511  C   ILE A 321     -49.689  80.889 120.147  1.00  1.87           C  
ATOM   2512  O   ILE A 321     -49.158  81.289 121.175  1.00  1.55           O  
ATOM   2513  N   PRO A 322     -50.900  81.350 119.719  1.00  1.83           N  
ATOM   2514  CD  PRO A 322     -51.572  80.943 118.485  1.00  1.80           C  
ATOM   2515  CA  PRO A 322     -51.629  82.398 120.449  1.00  1.80           C  
ATOM   2516  CB  PRO A 322     -52.929  82.569 119.646  1.00  1.80           C  
ATOM   2517  CG  PRO A 322     -52.600  82.050 118.246  1.00  1.80           C  
ATOM   2518  C   PRO A 322     -51.965  82.128 121.926  1.00  1.87           C  
ATOM   2519  O   PRO A 322     -52.289  83.039 122.678  1.00  1.55           O  
ATOM   2520  N   SER A 323     -51.860  80.837 122.296  1.00  1.83           N  
ATOM   2521  CA  SER A 323     -52.048  80.422 123.681  1.00  1.80           C  
ATOM   2522  CB  SER A 323     -50.900  80.974 124.552  1.00  1.80           C  
ATOM   2523  OG  SER A 323     -50.635  80.182 125.703  1.00  1.55           O  
ATOM   2524  C   SER A 323     -53.440  80.846 124.196  1.00  1.87           C  
ATOM   2525  O   SER A 323     -53.600  81.317 125.320  1.00  1.55           O  
ATOM   2526  N   ILE A 324     -54.413  80.671 123.284  1.00  1.83           N  
ATOM   2527  CA  ILE A 324     -55.770  81.144 123.495  1.00  1.80           C  
ATOM   2528  CB  ILE A 324     -56.276  81.794 122.183  1.00  1.80           C  
ATOM   2529  CG2 ILE A 324     -56.346  80.817 120.997  1.00  1.80           C  
ATOM   2530  CG1 ILE A 324     -57.614  82.535 122.357  1.00  1.80           C  
ATOM   2531  CD1 ILE A 324     -57.499  83.792 123.227  1.00  1.80           C  
ATOM   2532  C   ILE A 324     -56.617  79.955 124.010  1.00  1.87           C  
ATOM   2533 1OCT ILE A 324     -57.286  80.075 125.031  1.00  1.66           O  
ATOM   2534 2OCT ILE A 324     -56.579  78.887 123.412  1.00  1.66           O  
TER    2535      ILE A 324
ATOM   2536  N   GLY B 325     -41.001  70.505 119.667  1.00  1.65           N  
ATOM   2537  CA  GLY B 325     -39.727  71.191 119.750  1.00  1.80           C  
ATOM   2538  C   GLY B 325     -38.735  70.265 120.435  1.00  1.87           C  
ATOM   2539  O   GLY B 325     -39.122  69.409 121.222  1.00  1.55           O  
ATOM   2540  N   LEU B 326     -37.463  70.434 120.054  1.00  1.83           N  
ATOM   2541  CA  LEU B 326     -36.426  69.506 120.483  1.00  1.80           C  
ATOM   2542  CB  LEU B 326     -35.241  69.556 119.499  1.00  1.80           C  
ATOM   2543  CG  LEU B 326     -35.467  68.896 118.121  1.00  1.80           C  
ATOM   2544  CD1 LEU B 326     -35.420  67.367 118.183  1.00  1.80           C  
ATOM   2545  CD2 LEU B 326     -36.731  69.366 117.393  1.00  1.80           C  
ATOM   2546  C   LEU B 326     -35.955  69.886 121.901  1.00  1.87           C  
ATOM   2547  O   LEU B 326     -35.783  69.053 122.786  1.00  1.55           O  
ATOM   2548  N   PHE B 327     -35.738  71.203 122.044  1.00  1.83           N  
ATOM   2549  CA  PHE B 327     -35.234  71.773 123.288  1.00  1.80           C  
ATOM   2550  CB  PHE B 327     -34.621  73.160 123.017  1.00  1.80           C  
ATOM   2551  CG  PHE B 327     -33.489  73.039 122.034  1.00  2.04           C  
ATOM   2552  CD1 PHE B 327     -33.722  73.159 120.667  1.00  2.04           C  
ATOM   2553  CD2 PHE B 327     -32.198  72.772 122.479  1.00  2.04           C  
ATOM   2554  CE1 PHE B 327     -32.688  72.979 119.760  1.00  2.04           C  
ATOM   2555  CE2 PHE B 327     -31.160  72.598 121.574  1.00  2.04           C  
ATOM   2556  CZ  PHE B 327     -31.408  72.692 120.213  1.00  2.04           C  
ATOM   2557  C   PHE B 327     -36.363  71.804 124.327  1.00  1.87           C  
ATOM   2558  O   PHE B 327     -36.157  71.568 125.512  1.00  1.55           O  
ATOM   2559  N   GLY B 328     -37.570  72.035 123.793  1.00  1.83           N  
ATOM   2560  CA  GLY B 328     -38.780  71.716 124.540  1.00  1.80           C  
ATOM   2561  C   GLY B 328     -39.301  72.897 125.355  1.00  1.87           C  
ATOM   2562  O   GLY B 328     -40.119  72.731 126.253  1.00  1.55           O  
ATOM   2563  N   ALA B 329     -38.809  74.093 124.999  1.00  1.83           N  
ATOM   2564  CA  ALA B 329     -39.368  75.295 125.597  1.00  1.80           C  
ATOM   2565  CB  ALA B 329     -38.362  76.450 125.563  1.00  1.80           C  
ATOM   2566  C   ALA B 329     -40.665  75.648 124.876  1.00  1.87           C  
ATOM   2567  O   ALA B 329     -41.742  75.622 125.460  1.00  1.55           O  
ATOM   2568  N   ILE B 330     -40.500  76.005 123.592  1.00  1.83           N  
ATOM   2569  CA  ILE B 330     -41.645  76.554 122.875  1.00  1.80           C  
ATOM   2570  CB  ILE B 330     -41.184  77.387 121.662  1.00  1.80           C  
ATOM   2571  CG2 ILE B 330     -40.164  78.441 122.123  1.00  1.80           C  
ATOM   2572  CG1 ILE B 330     -40.623  76.538 120.505  1.00  1.80           C  
ATOM   2573  CD1 ILE B 330     -40.279  77.361 119.259  1.00  1.80           C  
ATOM   2574  C   ILE B 330     -42.602  75.407 122.527  1.00  1.87           C  
ATOM   2575  O   ILE B 330     -42.176  74.320 122.152  1.00  1.55           O  
ATOM   2576  N   ALA B 331     -43.901  75.682 122.727  1.00  1.83           N  
ATOM   2577  CA  ALA B 331     -44.928  74.647 122.640  1.00  1.80           C  
ATOM   2578  CB  ALA B 331     -45.052  74.096 121.210  1.00  1.80           C  
ATOM   2579  C   ALA B 331     -44.664  73.500 123.643  1.00  1.87           C  
ATOM   2580  O   ALA B 331     -45.095  72.367 123.447  1.00  1.55           O  
ATOM   2581  N   GLY B 332     -43.911  73.851 124.697  1.00  1.83           N  
ATOM   2582  CA  GLY B 332     -43.377  72.860 125.618  1.00  1.80           C  
ATOM   2583  C   GLY B 332     -43.617  73.341 127.037  1.00  1.87           C  
ATOM   2584  O   GLY B 332     -44.752  73.591 127.423  1.00  1.55           O  
ATOM   2585  N   PHE B 333     -42.517  73.486 127.803  1.00  1.83           N  
ATOM   2586  CA  PHE B 333     -42.699  73.957 129.177  1.00  1.80           C  
ATOM   2587  CB  PHE B 333     -41.474  73.681 130.072  1.00  1.80           C  
ATOM   2588  CG  PHE B 333     -40.227  74.454 129.727  1.00  2.04           C  
ATOM   2589  CD1 PHE B 333     -40.079  75.775 130.137  1.00  2.04           C  
ATOM   2590  CD2 PHE B 333     -39.194  73.854 129.015  1.00  2.04           C  
ATOM   2591  CE1 PHE B 333     -38.924  76.485 129.839  1.00  2.04           C  
ATOM   2592  CE2 PHE B 333     -38.034  74.558 128.719  1.00  2.04           C  
ATOM   2593  CZ  PHE B 333     -37.898  75.877 129.131  1.00  2.04           C  
ATOM   2594  C   PHE B 333     -43.174  75.425 129.212  1.00  1.87           C  
ATOM   2595  O   PHE B 333     -43.675  75.902 130.223  1.00  1.55           O  
ATOM   2596  N   ILE B 334     -43.024  76.091 128.053  1.00  1.83           N  
ATOM   2597  CA  ILE B 334     -43.760  77.313 127.774  1.00  1.80           C  
ATOM   2598  CB  ILE B 334     -42.789  78.459 127.431  1.00  1.80           C  
ATOM   2599  CG2 ILE B 334     -43.552  79.785 127.262  1.00  1.80           C  
ATOM   2600  CG1 ILE B 334     -41.688  78.580 128.502  1.00  1.80           C  
ATOM   2601  CD1 ILE B 334     -40.742  79.768 128.308  1.00  1.80           C  
ATOM   2602  C   ILE B 334     -44.721  76.958 126.625  1.00  1.87           C  
ATOM   2603  O   ILE B 334     -44.353  76.908 125.455  1.00  1.55           O  
ATOM   2604  N   GLU B 335     -45.964  76.681 127.044  1.00  1.83           N  
ATOM   2605  CA  GLU B 335     -46.932  76.021 126.175  1.00  1.80           C  
ATOM   2606  CB  GLU B 335     -48.196  75.699 126.989  1.00  1.80           C  
ATOM   2607  CG  GLU B 335     -47.927  74.730 128.160  1.00  1.80           C  
ATOM   2608  CD  GLU B 335     -49.145  74.517 129.067  1.00  1.87           C  
ATOM   2609  OE1 GLU B 335     -50.173  75.160 128.883  1.00  1.66           O  
ATOM   2610  OE2 GLU B 335     -49.069  73.701 129.977  1.00  1.66           O  
ATOM   2611  C   GLU B 335     -47.290  76.855 124.928  1.00  1.87           C  
ATOM   2612  O   GLU B 335     -47.685  76.312 123.904  1.00  1.55           O  
ATOM   2613  N   GLY B 336     -47.143  78.180 125.058  1.00  1.83           N  
ATOM   2614  CA  GLY B 336     -47.443  79.049 123.933  1.00  1.80           C  
ATOM   2615  C   GLY B 336     -46.883  80.431 124.222  1.00  1.87           C  
ATOM   2616  O   GLY B 336     -46.285  80.663 125.268  1.00  1.55           O  
ATOM   2617  N   GLY B 337     -47.093  81.315 123.238  1.00  1.83           N  
ATOM   2618  CA  GLY B 337     -46.594  82.674 123.351  1.00  1.80           C  
ATOM   2619  C   GLY B 337     -47.680  83.542 123.969  1.00  1.87           C  
ATOM   2620  O   GLY B 337     -48.867  83.250 123.877  1.00  1.55           O  
ATOM   2621  N   TRP B 338     -47.220  84.618 124.615  1.00  1.83           N  
ATOM   2622  CA  TRP B 338     -48.172  85.602 125.095  1.00  1.80           C  
ATOM   2623  CB  TRP B 338     -47.498  86.540 126.105  1.00  1.80           C  
ATOM   2624  CG  TRP B 338     -46.948  85.805 127.308  1.00  2.04           C  
ATOM   2625  CD2 TRP B 338     -45.677  86.038 127.949  1.00  2.04           C  
ATOM   2626  CE2 TRP B 338     -45.606  85.162 129.056  1.00  2.04           C  
ATOM   2627  CE3 TRP B 338     -44.641  86.893 127.685  1.00  2.04           C  
ATOM   2628  CD1 TRP B 338     -47.584  84.801 128.043  1.00  2.04           C  
ATOM   2629  NE1 TRP B 338     -46.785  84.427 129.073  1.00  1.72           N  
ATOM   2630  CZ2 TRP B 338     -44.503  85.176 129.866  1.00  2.04           C  
ATOM   2631  CZ3 TRP B 338     -43.517  86.911 128.505  1.00  2.04           C  
ATOM   2632  CH2 TRP B 338     -43.451  86.052 129.600  1.00  2.04           C  
ATOM   2633  C   TRP B 338     -48.609  86.432 123.883  1.00  1.87           C  
ATOM   2634  O   TRP B 338     -47.784  87.048 123.222  1.00  1.55           O  
ATOM   2635  N   THR B 339     -49.925  86.464 123.634  1.00  1.83           N  
ATOM   2636  CA  THR B 339     -50.409  87.296 122.532  1.00  1.80           C  
ATOM   2637  CB  THR B 339     -51.911  87.004 122.313  1.00  1.80           C  
ATOM   2638  OG1 THR B 339     -52.401  87.485 121.076  1.00  1.55           O  
ATOM   2639  CG2 THR B 339     -52.809  87.474 123.467  1.00  1.80           C  
ATOM   2640  C   THR B 339     -50.095  88.796 122.791  1.00  1.87           C  
ATOM   2641  O   THR B 339     -49.978  89.604 121.878  1.00  1.55           O  
ATOM   2642  N   GLY B 340     -49.951  89.117 124.092  1.00  1.83           N  
ATOM   2643  CA  GLY B 340     -49.618  90.482 124.483  1.00  1.80           C  
ATOM   2644  C   GLY B 340     -48.161  90.868 124.168  1.00  1.87           C  
ATOM   2645  O   GLY B 340     -47.812  92.043 124.132  1.00  1.55           O  
ATOM   2646  N   MET B 341     -47.322  89.839 123.951  1.00  1.83           N  
ATOM   2647  CA  MET B 341     -45.906  90.056 123.671  1.00  1.80           C  
ATOM   2648  CB  MET B 341     -45.149  88.773 124.055  1.00  1.80           C  
ATOM   2649  CG  MET B 341     -43.624  88.832 123.939  1.00  1.80           C  
ATOM   2650  SD  MET B 341     -42.939  90.005 125.120  1.00  1.97           S  
ATOM   2651  CE  MET B 341     -42.393  91.264 123.962  1.00  1.80           C  
ATOM   2652  C   MET B 341     -45.742  90.399 122.182  1.00  1.87           C  
ATOM   2653  O   MET B 341     -45.302  89.591 121.378  1.00  1.55           O  
ATOM   2654  N   VAL B 342     -46.138  91.639 121.863  1.00  1.83           N  
ATOM   2655  CA  VAL B 342     -46.091  92.110 120.483  1.00  1.80           C  
ATOM   2656  CB  VAL B 342     -47.254  93.100 120.251  1.00  1.80           C  
ATOM   2657  CG1 VAL B 342     -47.292  93.636 118.811  1.00  1.80           C  
ATOM   2658  CG2 VAL B 342     -48.610  92.464 120.596  1.00  1.80           C  
ATOM   2659  C   VAL B 342     -44.719  92.752 120.193  1.00  1.87           C  
ATOM   2660  O   VAL B 342     -44.203  92.697 119.083  1.00  1.55           O  
ATOM   2661  N   ASP B 343     -44.178  93.382 121.255  1.00  1.83           N  
ATOM   2662  CA  ASP B 343     -43.035  94.281 121.105  1.00  1.80           C  
ATOM   2663  CB  ASP B 343     -42.640  94.875 122.468  1.00  1.80           C  
ATOM   2664  CG  ASP B 343     -43.653  95.910 122.962  1.00  1.87           C  
ATOM   2665  OD1 ASP B 343     -43.520  97.087 122.642  1.00  1.66           O  
ATOM   2666  OD2 ASP B 343     -44.577  95.548 123.683  1.00  1.66           O  
ATOM   2667  C   ASP B 343     -41.799  93.601 120.490  1.00  1.87           C  
ATOM   2668  O   ASP B 343     -41.011  94.235 119.795  1.00  1.55           O  
ATOM   2669  N   GLY B 344     -41.649  92.307 120.797  1.00  1.83           N  
ATOM   2670  CA  GLY B 344     -40.480  91.591 120.318  1.00  1.80           C  
ATOM   2671  C   GLY B 344     -40.741  90.103 120.455  1.00  1.87           C  
ATOM   2672  O   GLY B 344     -41.758  89.691 120.995  1.00  1.55           O  
ATOM   2673  N   TRP B 345     -39.793  89.335 119.900  1.00  1.83           N  
ATOM   2674  CA  TRP B 345     -40.005  87.907 119.705  1.00  1.80           C  
ATOM   2675  CB  TRP B 345     -38.936  87.341 118.752  1.00  1.80           C  
ATOM   2676  CG  TRP B 345     -39.215  87.689 117.300  1.00  2.04           C  
ATOM   2677  CD2 TRP B 345     -38.435  87.272 116.161  1.00  2.04           C  
ATOM   2678  CE2 TRP B 345     -39.069  87.790 115.008  1.00  2.04           C  
ATOM   2679  CE3 TRP B 345     -37.293  86.527 116.038  1.00  2.04           C  
ATOM   2680  CD1 TRP B 345     -40.279  88.443 116.786  1.00  2.04           C  
ATOM   2681  NE1 TRP B 345     -40.185  88.496 115.436  1.00  1.72           N  
ATOM   2682  CZ2 TRP B 345     -38.544  87.544 113.768  1.00  2.04           C  
ATOM   2683  CZ3 TRP B 345     -36.753  86.279 114.776  1.00  2.04           C  
ATOM   2684  CH2 TRP B 345     -37.381  86.786 113.639  1.00  2.04           C  
ATOM   2685  C   TRP B 345     -39.970  87.166 121.041  1.00  1.87           C  
ATOM   2686  O   TRP B 345     -40.653  86.168 121.231  1.00  1.55           O  
ATOM   2687  N   TYR B 346     -39.130  87.697 121.939  1.00  1.83           N  
ATOM   2688  CA  TYR B 346     -38.933  87.077 123.239  1.00  1.80           C  
ATOM   2689  CB  TYR B 346     -37.546  86.425 123.305  1.00  1.80           C  
ATOM   2690  CG  TYR B 346     -37.210  85.668 122.047  1.00  2.04           C  
ATOM   2691  CD1 TYR B 346     -37.853  84.478 121.729  1.00  2.04           C  
ATOM   2692  CE1 TYR B 346     -37.497  83.764 120.591  1.00  2.04           C  
ATOM   2693  CD2 TYR B 346     -36.240  86.155 121.182  1.00  2.04           C  
ATOM   2694  CE2 TYR B 346     -35.879  85.450 120.046  1.00  2.04           C  
ATOM   2695  CZ  TYR B 346     -36.496  84.240 119.760  1.00  2.04           C  
ATOM   2696  OH  TYR B 346     -36.121  83.495 118.662  1.00  1.55           O  
ATOM   2697  C   TYR B 346     -39.049  88.195 124.262  1.00  1.87           C  
ATOM   2698  O   TYR B 346     -38.708  89.337 123.968  1.00  1.55           O  
ATOM   2699  N   GLY B 347     -39.531  87.840 125.458  1.00  1.83           N  
ATOM   2700  CA  GLY B 347     -39.649  88.881 126.460  1.00  1.80           C  
ATOM   2701  C   GLY B 347     -39.907  88.285 127.832  1.00  1.87           C  
ATOM   2702  O   GLY B 347     -40.214  87.109 127.998  1.00  1.55           O  
ATOM   2703  N   TYR B 348     -39.739  89.195 128.789  1.00  1.83           N  
ATOM   2704  CA  TYR B 348     -40.005  88.979 130.191  1.00  1.80           C  
ATOM   2705  CB  TYR B 348     -39.108  89.930 131.004  1.00  1.80           C  
ATOM   2706  CG  TYR B 348     -37.643  89.752 130.706  1.00  2.04           C  
ATOM   2707  CD1 TYR B 348     -37.047  90.446 129.658  1.00  2.04           C  
ATOM   2708  CE1 TYR B 348     -35.700  90.279 129.369  1.00  2.04           C  
ATOM   2709  CD2 TYR B 348     -36.861  88.895 131.472  1.00  2.04           C  
ATOM   2710  CE2 TYR B 348     -35.512  88.730 131.188  1.00  2.04           C  
ATOM   2711  CZ  TYR B 348     -34.929  89.409 130.130  1.00  2.04           C  
ATOM   2712  OH  TYR B 348     -33.592  89.200 129.855  1.00  1.55           O  
ATOM   2713  C   TYR B 348     -41.468  89.356 130.437  1.00  1.87           C  
ATOM   2714  O   TYR B 348     -42.112  89.989 129.605  1.00  1.55           O  
ATOM   2715  N   HIS B 349     -41.923  88.985 131.637  1.00  1.83           N  
ATOM   2716  CA  HIS B 349     -43.190  89.452 132.170  1.00  1.80           C  
ATOM   2717  CB  HIS B 349     -44.320  88.507 131.738  1.00  1.80           C  
ATOM   2718  CG  HIS B 349     -45.675  88.958 132.236  1.00  2.04           C  
ATOM   2719  CD2 HIS B 349     -46.848  88.189 132.281  1.00  2.04           C  
ATOM   2720  ND1 HIS B 349     -45.963  90.192 132.705  1.00  1.72           N  
ATOM   2721  CE1 HIS B 349     -47.268  90.175 133.021  1.00  2.04           C  
ATOM   2722  NE2 HIS B 349     -47.831  88.977 132.776  1.00  1.72           N  
ATOM   2723  C   HIS B 349     -43.030  89.472 133.687  1.00  1.87           C  
ATOM   2724  O   HIS B 349     -42.846  88.432 134.305  1.00  1.55           O  
ATOM   2725  N   HIS B 350     -43.049  90.695 134.238  1.00  1.83           N  
ATOM   2726  CA  HIS B 350     -42.860  90.868 135.673  1.00  1.80           C  
ATOM   2727  CB  HIS B 350     -41.941  92.073 135.950  1.00  1.80           C  
ATOM   2728  CG  HIS B 350     -42.631  93.397 135.690  1.00  2.04           C  
ATOM   2729  CD2 HIS B 350     -43.126  94.301 136.646  1.00  2.04           C  
ATOM   2730  ND1 HIS B 350     -42.865  93.912 134.464  1.00  1.72           N  
ATOM   2731  CE1 HIS B 350     -43.477  95.090 134.666  1.00  2.04           C  
ATOM   2732  NE2 HIS B 350     -43.649  95.352 135.974  1.00  1.72           N  
ATOM   2733  C   HIS B 350     -44.235  91.044 136.323  1.00  1.87           C  
ATOM   2734  O   HIS B 350     -45.194  91.459 135.676  1.00  1.55           O  
ATOM   2735  N   GLN B 351     -44.257  90.738 137.627  1.00  1.83           N  
ATOM   2736  CA  GLN B 351     -45.399  91.006 138.479  1.00  1.80           C  
ATOM   2737  CB  GLN B 351     -46.328  89.782 138.527  1.00  1.80           C  
ATOM   2738  CG  GLN B 351     -47.665  90.081 139.224  1.00  1.80           C  
ATOM   2739  CD  GLN B 351     -48.574  88.846 139.266  1.00  1.87           C  
ATOM   2740  OE1 GLN B 351     -48.217  87.755 138.838  1.00  1.55           O  
ATOM   2741  NE2 GLN B 351     -49.767  89.077 139.813  1.00  1.83           N  
ATOM   2742  C   GLN B 351     -44.856  91.351 139.870  1.00  1.87           C  
ATOM   2743  O   GLN B 351     -44.178  90.556 140.511  1.00  1.55           O  
ATOM   2744  N   ASN B 352     -45.191  92.584 140.256  1.00  1.83           N  
ATOM   2745  CA  ASN B 352     -44.813  93.238 141.497  1.00  1.80           C  
ATOM   2746  CB  ASN B 352     -43.687  94.243 141.169  1.00  1.80           C  
ATOM   2747  CG  ASN B 352     -43.338  95.196 142.320  1.00  1.87           C  
ATOM   2748  OD1 ASN B 352     -43.562  94.922 143.490  1.00  1.55           O  
ATOM   2749  ND2 ASN B 352     -42.813  96.354 141.923  1.00  1.83           N  
ATOM   2750  C   ASN B 352     -46.095  93.939 141.963  1.00  1.87           C  
ATOM   2751  O   ASN B 352     -46.991  94.175 141.162  1.00  1.55           O  
ATOM   2752  N   GLU B 353     -46.160  94.260 143.263  1.00  1.83           N  
ATOM   2753  CA  GLU B 353     -47.331  94.930 143.822  1.00  1.80           C  
ATOM   2754  CB  GLU B 353     -47.082  95.239 145.310  1.00  1.80           C  
ATOM   2755  CG  GLU B 353     -46.734  93.990 146.144  1.00  1.80           C  
ATOM   2756  CD  GLU B 353     -46.480  94.301 147.628  1.00  1.87           C  
ATOM   2757  OE1 GLU B 353     -46.134  95.427 147.965  1.00  1.66           O  
ATOM   2758  OE2 GLU B 353     -46.616  93.413 148.461  1.00  1.66           O  
ATOM   2759  C   GLU B 353     -47.642  96.237 143.060  1.00  1.87           C  
ATOM   2760  O   GLU B 353     -48.789  96.597 142.820  1.00  1.55           O  
ATOM   2761  N   GLN B 354     -46.535  96.917 142.714  1.00  1.83           N  
ATOM   2762  CA  GLN B 354     -46.638  98.230 142.091  1.00  1.80           C  
ATOM   2763  CB  GLN B 354     -45.329  99.003 142.312  1.00  1.80           C  
ATOM   2764  CG  GLN B 354     -45.040  99.252 143.800  1.00  1.80           C  
ATOM   2765  CD  GLN B 354     -43.726 100.022 143.983  1.00  1.87           C  
ATOM   2766  OE1 GLN B 354     -43.502 101.076 143.395  1.00  1.55           O  
ATOM   2767  NE2 GLN B 354     -42.866  99.435 144.815  1.00  1.83           N  
ATOM   2768  C   GLN B 354     -46.973  98.144 140.589  1.00  1.87           C  
ATOM   2769  O   GLN B 354     -47.514  99.087 140.019  1.00  1.55           O  
ATOM   2770  N   GLY B 355     -46.620  97.008 139.962  1.00  1.83           N  
ATOM   2771  CA  GLY B 355     -46.782  96.959 138.515  1.00  1.80           C  
ATOM   2772  C   GLY B 355     -46.475  95.566 137.978  1.00  1.87           C  
ATOM   2773  O   GLY B 355     -45.808  94.757 138.612  1.00  1.55           O  
ATOM   2774  N   SER B 356     -47.020  95.343 136.777  1.00  1.83           N  
ATOM   2775  CA  SER B 356     -46.845  94.099 136.055  1.00  1.80           C  
ATOM   2776  CB  SER B 356     -47.942  93.104 136.486  1.00  1.80           C  
ATOM   2777  OG  SER B 356     -47.910  91.848 135.824  1.00  1.55           O  
ATOM   2778  C   SER B 356     -46.945  94.458 134.571  1.00  1.87           C  
ATOM   2779  O   SER B 356     -47.641  95.399 134.197  1.00  1.55           O  
ATOM   2780  N   GLY B 357     -46.210  93.692 133.754  1.00  1.83           N  
ATOM   2781  CA  GLY B 357     -46.211  93.974 132.325  1.00  1.80           C  
ATOM   2782  C   GLY B 357     -45.132  93.141 131.646  1.00  1.87           C  
ATOM   2783  O   GLY B 357     -44.297  92.533 132.312  1.00  1.55           O  
ATOM   2784  N   TYR B 358     -45.224  93.122 130.307  1.00  1.83           N  
ATOM   2785  CA  TYR B 358     -44.254  92.417 129.476  1.00  1.80           C  
ATOM   2786  CB  TYR B 358     -44.880  92.051 128.117  1.00  1.80           C  
ATOM   2787  CG  TYR B 358     -46.167  91.285 128.260  1.00  2.04           C  
ATOM   2788  CD1 TYR B 358     -47.390  91.904 128.026  1.00  2.04           C  
ATOM   2789  CE1 TYR B 358     -48.579  91.199 128.155  1.00  2.04           C  
ATOM   2790  CD2 TYR B 358     -46.152  89.945 128.625  1.00  2.04           C  
ATOM   2791  CE2 TYR B 358     -47.338  89.236 128.756  1.00  2.04           C  
ATOM   2792  CZ  TYR B 358     -48.555  89.860 128.522  1.00  2.04           C  
ATOM   2793  OH  TYR B 358     -49.724  89.136 128.653  1.00  1.55           O  
ATOM   2794  C   TYR B 358     -43.056  93.346 129.245  1.00  1.87           C  
ATOM   2795  O   TYR B 358     -43.121  94.539 129.528  1.00  1.55           O  
ATOM   2796  N   ALA B 359     -41.993  92.757 128.678  1.00  1.83           N  
ATOM   2797  CA  ALA B 359     -40.886  93.559 128.174  1.00  1.80           C  
ATOM   2798  CB  ALA B 359     -39.943  93.948 129.318  1.00  1.80           C  
ATOM   2799  C   ALA B 359     -40.126  92.717 127.155  1.00  1.87           C  
ATOM   2800  O   ALA B 359     -39.644  91.643 127.481  1.00  1.55           O  
ATOM   2801  N   ALA B 360     -40.037  93.225 125.917  1.00  1.83           N  
ATOM   2802  CA  ALA B 360     -39.255  92.497 124.924  1.00  1.80           C  
ATOM   2803  CB  ALA B 360     -39.429  93.138 123.543  1.00  1.80           C  
ATOM   2804  C   ALA B 360     -37.770  92.561 125.305  1.00  1.87           C  
ATOM   2805  O   ALA B 360     -37.255  93.633 125.609  1.00  1.55           O  
ATOM   2806  N   ASP B 361     -37.106  91.391 125.254  1.00  1.83           N  
ATOM   2807  CA  ASP B 361     -35.650  91.437 125.330  1.00  1.80           C  
ATOM   2808  CB  ASP B 361     -35.004  90.114 125.786  1.00  1.80           C  
ATOM   2809  CG  ASP B 361     -33.554  90.366 126.253  1.00  1.87           C  
ATOM   2810  OD1 ASP B 361     -32.931  91.324 125.797  1.00  1.66           O  
ATOM   2811  OD2 ASP B 361     -33.057  89.629 127.099  1.00  1.66           O  
ATOM   2812  C   ASP B 361     -35.147  91.810 123.932  1.00  1.87           C  
ATOM   2813  O   ASP B 361     -35.255  91.045 122.973  1.00  1.55           O  
ATOM   2814  N   LEU B 362     -34.620  93.039 123.870  1.00  1.83           N  
ATOM   2815  CA  LEU B 362     -34.150  93.566 122.601  1.00  1.80           C  
ATOM   2816  CB  LEU B 362     -33.813  95.063 122.736  1.00  1.80           C  
ATOM   2817  CG  LEU B 362     -32.667  95.411 123.713  1.00  1.80           C  
ATOM   2818  CD1 LEU B 362     -31.296  95.434 123.017  1.00  1.80           C  
ATOM   2819  CD2 LEU B 362     -32.923  96.770 124.378  1.00  1.80           C  
ATOM   2820  C   LEU B 362     -32.978  92.739 122.061  1.00  1.87           C  
ATOM   2821  O   LEU B 362     -32.787  92.640 120.859  1.00  1.55           O  
ATOM   2822  N   LYS B 363     -32.209  92.149 122.995  1.00  1.83           N  
ATOM   2823  CA  LYS B 363     -31.019  91.419 122.584  1.00  1.80           C  
ATOM   2824  CB  LYS B 363     -30.151  91.117 123.817  1.00  1.80           C  
ATOM   2825  CG  LYS B 363     -28.764  90.546 123.482  1.00  1.80           C  
ATOM   2826  CD  LYS B 363     -27.846  90.523 124.714  1.00  1.80           C  
ATOM   2827  CE  LYS B 363     -26.401  90.099 124.410  1.00  1.80           C  
ATOM   2828  NZ  LYS B 363     -26.213  88.666 124.224  1.00  1.65           N  
ATOM   2829  C   LYS B 363     -31.436  90.164 121.808  1.00  1.87           C  
ATOM   2830  O   LYS B 363     -31.141  90.006 120.631  1.00  1.55           O  
ATOM   2831  N   SER B 364     -32.170  89.296 122.519  1.00  1.83           N  
ATOM   2832  CA  SER B 364     -32.616  88.052 121.911  1.00  1.80           C  
ATOM   2833  CB  SER B 364     -33.389  87.257 122.972  1.00  1.80           C  
ATOM   2834  OG  SER B 364     -32.668  87.228 124.193  1.00  1.55           O  
ATOM   2835  C   SER B 364     -33.462  88.308 120.652  1.00  1.87           C  
ATOM   2836  O   SER B 364     -33.303  87.646 119.634  1.00  1.55           O  
ATOM   2837  N   THR B 365     -34.360  89.304 120.774  1.00  1.83           N  
ATOM   2838  CA  THR B 365     -35.216  89.614 119.637  1.00  1.80           C  
ATOM   2839  CB  THR B 365     -36.296  90.638 120.041  1.00  1.80           C  
ATOM   2840  OG1 THR B 365     -37.143  90.081 121.042  1.00  1.55           O  
ATOM   2841  CG2 THR B 365     -37.188  91.024 118.857  1.00  1.80           C  
ATOM   2842  C   THR B 365     -34.374  90.068 118.424  1.00  1.87           C  
ATOM   2843  O   THR B 365     -34.374  89.431 117.381  1.00  1.55           O  
ATOM   2844  N   GLN B 366     -33.667  91.199 118.601  1.00  1.83           N  
ATOM   2845  CA  GLN B 366     -32.978  91.815 117.469  1.00  1.80           C  
ATOM   2846  CB  GLN B 366     -32.303  93.130 117.899  1.00  1.80           C  
ATOM   2847  CG  GLN B 366     -31.524  93.849 116.779  1.00  1.80           C  
ATOM   2848  CD  GLN B 366     -32.419  94.189 115.582  1.00  1.87           C  
ATOM   2849  OE1 GLN B 366     -33.190  95.142 115.605  1.00  1.55           O  
ATOM   2850  NE2 GLN B 366     -32.276  93.370 114.539  1.00  1.83           N  
ATOM   2851  C   GLN B 366     -31.950  90.857 116.859  1.00  1.87           C  
ATOM   2852  O   GLN B 366     -31.771  90.805 115.649  1.00  1.55           O  
ATOM   2853  N   ASN B 367     -31.304  90.103 117.764  1.00  1.83           N  
ATOM   2854  CA  ASN B 367     -30.342  89.103 117.321  1.00  1.80           C  
ATOM   2855  CB  ASN B 367     -29.724  88.345 118.509  1.00  1.80           C  
ATOM   2856  CG  ASN B 367     -28.636  89.172 119.204  1.00  1.87           C  
ATOM   2857  OD1 ASN B 367     -28.175  90.195 118.709  1.00  1.55           O  
ATOM   2858  ND2 ASN B 367     -28.214  88.657 120.360  1.00  1.83           N  
ATOM   2859  C   ASN B 367     -31.030  88.121 116.374  1.00  1.87           C  
ATOM   2860  O   ASN B 367     -30.672  87.989 115.213  1.00  1.55           O  
ATOM   2861  N   ALA B 368     -32.055  87.456 116.926  1.00  1.83           N  
ATOM   2862  CA  ALA B 368     -32.737  86.433 116.148  1.00  1.80           C  
ATOM   2863  CB  ALA B 368     -33.873  85.855 116.989  1.00  1.80           C  
ATOM   2864  C   ALA B 368     -33.247  86.983 114.802  1.00  1.87           C  
ATOM   2865  O   ALA B 368     -33.126  86.335 113.769  1.00  1.55           O  
ATOM   2866  N   ILE B 369     -33.785  88.215 114.869  1.00  1.83           N  
ATOM   2867  CA  ILE B 369     -34.241  88.905 113.669  1.00  1.80           C  
ATOM   2868  CB  ILE B 369     -34.823  90.300 114.013  1.00  1.80           C  
ATOM   2869  CG2 ILE B 369     -35.042  91.171 112.759  1.00  1.80           C  
ATOM   2870  CG1 ILE B 369     -36.146  90.153 114.789  1.00  1.80           C  
ATOM   2871  CD1 ILE B 369     -36.700  91.473 115.336  1.00  1.80           C  
ATOM   2872  C   ILE B 369     -33.113  88.958 112.627  1.00  1.87           C  
ATOM   2873  O   ILE B 369     -33.261  88.419 111.539  1.00  1.55           O  
ATOM   2874  N   ASP B 370     -31.998  89.628 112.995  1.00  1.83           N  
ATOM   2875  CA  ASP B 370     -30.898  89.830 112.041  1.00  1.80           C  
ATOM   2876  CB  ASP B 370     -29.643  90.409 112.736  1.00  1.80           C  
ATOM   2877  CG  ASP B 370     -29.672  91.923 112.967  1.00  1.87           C  
ATOM   2878  OD1 ASP B 370     -30.225  92.659 112.158  1.00  1.66           O  
ATOM   2879  OD2 ASP B 370     -29.093  92.385 113.942  1.00  1.66           O  
ATOM   2880  C   ASP B 370     -30.504  88.509 111.360  1.00  1.87           C  
ATOM   2881  O   ASP B 370     -30.406  88.404 110.142  1.00  1.55           O  
ATOM   2882  N   GLU B 371     -30.288  87.516 112.230  1.00  1.83           N  
ATOM   2883  CA  GLU B 371     -29.832  86.201 111.801  1.00  1.80           C  
ATOM   2884  CB  GLU B 371     -29.724  85.335 113.065  1.00  1.80           C  
ATOM   2885  CG  GLU B 371     -28.791  85.932 114.142  1.00  1.80           C  
ATOM   2886  CD  GLU B 371     -27.318  85.609 113.915  1.00  1.87           C  
ATOM   2887  OE1 GLU B 371     -26.655  86.320 113.167  1.00  1.66           O  
ATOM   2888  OE2 GLU B 371     -26.822  84.661 114.513  1.00  1.66           O  
ATOM   2889  C   GLU B 371     -30.795  85.606 110.751  1.00  1.87           C  
ATOM   2890  O   GLU B 371     -30.399  85.108 109.701  1.00  1.55           O  
ATOM   2891  N   ILE B 372     -32.089  85.708 111.096  1.00  1.83           N  
ATOM   2892  CA  ILE B 372     -33.140  85.195 110.225  1.00  1.80           C  
ATOM   2893  CB  ILE B 372     -34.500  85.277 110.957  1.00  1.80           C  
ATOM   2894  CG2 ILE B 372     -35.717  85.286 110.020  1.00  1.80           C  
ATOM   2895  CG1 ILE B 372     -34.646  84.172 112.024  1.00  1.80           C  
ATOM   2896  CD1 ILE B 372     -34.818  82.755 111.458  1.00  1.80           C  
ATOM   2897  C   ILE B 372     -33.118  85.926 108.870  1.00  1.87           C  
ATOM   2898  O   ILE B 372     -33.125  85.300 107.816  1.00  1.55           O  
ATOM   2899  N   THR B 373     -33.076  87.268 108.945  1.00  1.83           N  
ATOM   2900  CA  THR B 373     -33.038  88.085 107.742  1.00  1.80           C  
ATOM   2901  CB  THR B 373     -32.880  89.559 108.158  1.00  1.80           C  
ATOM   2902  OG1 THR B 373     -33.799  89.892 109.182  1.00  1.55           O  
ATOM   2903  CG2 THR B 373     -33.011  90.547 106.989  1.00  1.80           C  
ATOM   2904  C   THR B 373     -31.905  87.625 106.806  1.00  1.87           C  
ATOM   2905  O   THR B 373     -32.094  87.464 105.606  1.00  1.55           O  
ATOM   2906  N   ASN B 374     -30.741  87.391 107.447  1.00  1.83           N  
ATOM   2907  CA  ASN B 374     -29.561  86.965 106.705  1.00  1.80           C  
ATOM   2908  CB  ASN B 374     -28.374  86.703 107.651  1.00  1.80           C  
ATOM   2909  CG  ASN B 374     -27.096  86.516 106.826  1.00  1.87           C  
ATOM   2910  OD1 ASN B 374     -26.684  87.404 106.092  1.00  1.55           O  
ATOM   2911  ND2 ASN B 374     -26.494  85.337 106.967  1.00  1.83           N  
ATOM   2912  C   ASN B 374     -29.882  85.717 105.874  1.00  1.87           C  
ATOM   2913  O   ASN B 374     -29.758  85.693 104.657  1.00  1.55           O  
ATOM   2914  N   LYS B 375     -30.338  84.703 106.631  1.00  1.83           N  
ATOM   2915  CA  LYS B 375     -30.653  83.405 106.049  1.00  1.80           C  
ATOM   2916  CB  LYS B 375     -31.286  82.511 107.127  1.00  1.80           C  
ATOM   2917  CG  LYS B 375     -31.887  81.202 106.587  1.00  1.80           C  
ATOM   2918  CD  LYS B 375     -32.405  80.292 107.701  1.00  1.80           C  
ATOM   2919  CE  LYS B 375     -31.254  79.609 108.443  1.00  1.80           C  
ATOM   2920  NZ  LYS B 375     -31.683  78.558 109.354  1.00  1.65           N  
ATOM   2921  C   LYS B 375     -31.576  83.544 104.832  1.00  1.87           C  
ATOM   2922  O   LYS B 375     -31.283  83.061 103.744  1.00  1.55           O  
ATOM   2923  N   VAL B 376     -32.722  84.206 105.073  1.00  1.83           N  
ATOM   2924  CA  VAL B 376     -33.692  84.261 103.988  1.00  1.80           C  
ATOM   2925  CB  VAL B 376     -35.063  84.790 104.451  1.00  1.80           C  
ATOM   2926  CG1 VAL B 376     -35.708  83.816 105.447  1.00  1.80           C  
ATOM   2927  CG2 VAL B 376     -35.008  86.201 105.049  1.00  1.80           C  
ATOM   2928  C   VAL B 376     -33.110  85.014 102.780  1.00  1.87           C  
ATOM   2929  O   VAL B 376     -33.307  84.605 101.644  1.00  1.55           O  
ATOM   2930  N   ASN B 377     -32.352  86.097 103.052  1.00  1.83           N  
ATOM   2931  CA  ASN B 377     -31.781  86.814 101.910  1.00  1.80           C  
ATOM   2932  CB  ASN B 377     -31.300  88.247 102.230  1.00  1.80           C  
ATOM   2933  CG  ASN B 377     -29.918  88.411 102.881  1.00  1.87           C  
ATOM   2934  OD1 ASN B 377     -29.794  88.890 104.001  1.00  1.55           O  
ATOM   2935  ND2 ASN B 377     -28.880  88.100 102.103  1.00  1.83           N  
ATOM   2936  C   ASN B 377     -30.759  85.944 101.156  1.00  1.87           C  
ATOM   2937  O   ASN B 377     -30.603  86.079  99.948  1.00  1.55           O  
ATOM   2938  N   SER B 378     -30.118  85.015 101.894  1.00  1.83           N  
ATOM   2939  CA  SER B 378     -29.288  84.029 101.215  1.00  1.80           C  
ATOM   2940  CB  SER B 378     -28.558  83.129 102.225  1.00  1.80           C  
ATOM   2941  OG  SER B 378     -27.961  83.855 103.287  1.00  1.55           O  
ATOM   2942  C   SER B 378     -30.132  83.179 100.251  1.00  1.87           C  
ATOM   2943  O   SER B 378     -29.746  82.959  99.114  1.00  1.55           O  
ATOM   2944  N   VAL B 379     -31.303  82.730 100.744  1.00  1.83           N  
ATOM   2945  CA  VAL B 379     -32.189  81.933  99.892  1.00  1.80           C  
ATOM   2946  CB  VAL B 379     -33.480  81.545 100.653  1.00  1.80           C  
ATOM   2947  CG1 VAL B 379     -34.448  80.724  99.784  1.00  1.80           C  
ATOM   2948  CG2 VAL B 379     -33.159  80.774 101.943  1.00  1.80           C  
ATOM   2949  C   VAL B 379     -32.493  82.699  98.587  1.00  1.87           C  
ATOM   2950  O   VAL B 379     -32.392  82.167  97.487  1.00  1.55           O  
ATOM   2951  N   ILE B 380     -32.841  83.986  98.782  1.00  1.83           N  
ATOM   2952  CA  ILE B 380     -33.152  84.827  97.633  1.00  1.80           C  
ATOM   2953  CB  ILE B 380     -33.544  86.259  98.067  1.00  1.80           C  
ATOM   2954  CG2 ILE B 380     -33.909  87.146  96.864  1.00  1.80           C  
ATOM   2955  CG1 ILE B 380     -34.686  86.283  99.101  1.00  1.80           C  
ATOM   2956  CD1 ILE B 380     -35.959  85.554  98.655  1.00  1.80           C  
ATOM   2957  C   ILE B 380     -31.989  84.825  96.619  1.00  1.87           C  
ATOM   2958  O   ILE B 380     -32.156  84.419  95.476  1.00  1.55           O  
ATOM   2959  N   GLU B 381     -30.816  85.313  97.066  1.00  1.83           N  
ATOM   2960  CA  GLU B 381     -29.759  85.533  96.075  1.00  1.80           C  
ATOM   2961  CB  GLU B 381     -28.659  86.463  96.607  1.00  1.80           C  
ATOM   2962  CG  GLU B 381     -27.797  85.877  97.735  1.00  1.80           C  
ATOM   2963  CD  GLU B 381     -26.639  86.831  98.041  1.00  1.87           C  
ATOM   2964  OE1 GLU B 381     -25.565  86.679  97.470  1.00  1.66           O  
ATOM   2965  OE2 GLU B 381     -26.806  87.740  98.843  1.00  1.66           O  
ATOM   2966  C   GLU B 381     -29.174  84.215  95.529  1.00  1.87           C  
ATOM   2967  O   GLU B 381     -28.653  84.167  94.420  1.00  1.55           O  
ATOM   2968  N   LYS B 382     -29.276  83.160  96.355  1.00  1.83           N  
ATOM   2969  CA  LYS B 382     -28.819  81.844  95.927  1.00  1.80           C  
ATOM   2970  CB  LYS B 382     -28.907  80.832  97.086  1.00  1.80           C  
ATOM   2971  CG  LYS B 382     -27.743  80.941  98.089  1.00  1.80           C  
ATOM   2972  CD  LYS B 382     -26.423  80.435  97.487  1.00  1.80           C  
ATOM   2973  CE  LYS B 382     -25.250  80.358  98.473  1.00  1.80           C  
ATOM   2974  NZ  LYS B 382     -25.386  79.345  99.513  1.00  1.65           N  
ATOM   2975  C   LYS B 382     -29.636  81.361  94.720  1.00  1.87           C  
ATOM   2976  O   LYS B 382     -29.116  80.722  93.811  1.00  1.55           O  
ATOM   2977  N   MET B 383     -30.934  81.699  94.750  1.00  1.83           N  
ATOM   2978  CA  MET B 383     -31.745  81.383  93.586  1.00  1.80           C  
ATOM   2979  CB  MET B 383     -33.231  81.542  93.927  1.00  1.80           C  
ATOM   2980  CG  MET B 383     -33.752  80.395  94.800  1.00  1.80           C  
ATOM   2981  SD  MET B 383     -33.464  78.764  94.063  1.00  1.97           S  
ATOM   2982  CE  MET B 383     -33.904  79.075  92.337  1.00  1.80           C  
ATOM   2983  C   MET B 383     -31.368  82.309  92.422  1.00  1.87           C  
ATOM   2984  O   MET B 383     -31.688  83.491  92.406  1.00  1.55           O  
ATOM   2985  N   ASN B 384     -30.701  81.701  91.425  1.00  1.83           N  
ATOM   2986  CA  ASN B 384     -30.493  82.427  90.173  1.00  1.80           C  
ATOM   2987  CB  ASN B 384     -29.813  81.552  89.106  1.00  1.80           C  
ATOM   2988  CG  ASN B 384     -28.324  81.332  89.375  1.00  1.87           C  
ATOM   2989  OD1 ASN B 384     -27.587  82.236  89.753  1.00  1.55           O  
ATOM   2990  ND2 ASN B 384     -27.913  80.099  89.089  1.00  1.83           N  
ATOM   2991  C   ASN B 384     -31.857  82.850  89.617  1.00  1.87           C  
ATOM   2992  O   ASN B 384     -32.804  82.070  89.607  1.00  1.55           O  
ATOM   2993  N   THR B 385     -31.904  84.111  89.167  1.00  1.83           N  
ATOM   2994  CA  THR B 385     -33.086  84.545  88.445  1.00  1.80           C  
ATOM   2995  CB  THR B 385     -33.170  86.086  88.465  1.00  1.80           C  
ATOM   2996  OG1 THR B 385     -31.885  86.690  88.490  1.00  1.55           O  
ATOM   2997  CG2 THR B 385     -34.023  86.593  89.646  1.00  1.80           C  
ATOM   2998  C   THR B 385     -33.008  83.941  87.031  1.00  1.87           C  
ATOM   2999  O   THR B 385     -31.935  83.671  86.499  1.00  1.55           O  
ATOM   3000  N   GLN B 386     -34.205  83.702  86.487  1.00  1.83           N  
ATOM   3001  CA  GLN B 386     -34.335  83.278  85.108  1.00  1.80           C  
ATOM   3002  CB  GLN B 386     -35.735  82.660  84.967  1.00  1.80           C  
ATOM   3003  CG  GLN B 386     -36.166  82.336  83.533  1.00  1.80           C  
ATOM   3004  CD  GLN B 386     -37.467  81.528  83.520  1.00  1.87           C  
ATOM   3005  OE1 GLN B 386     -38.046  81.200  84.550  1.00  1.55           O  
ATOM   3006  NE2 GLN B 386     -37.888  81.264  82.289  1.00  1.83           N  
ATOM   3007  C   GLN B 386     -34.103  84.517  84.231  1.00  1.87           C  
ATOM   3008  O   GLN B 386     -34.268  85.643  84.679  1.00  1.55           O  
ATOM   3009  N   PHE B 387     -33.695  84.243  82.986  1.00  1.83           N  
ATOM   3010  CA  PHE B 387     -33.498  85.290  81.990  1.00  1.80           C  
ATOM   3011  CB  PHE B 387     -32.006  85.367  81.612  1.00  1.80           C  
ATOM   3012  CG  PHE B 387     -31.175  85.923  82.737  1.00  2.04           C  
ATOM   3013  CD1 PHE B 387     -30.584  85.080  83.673  1.00  2.04           C  
ATOM   3014  CD2 PHE B 387     -30.988  87.297  82.857  1.00  2.04           C  
ATOM   3015  CE1 PHE B 387     -29.821  85.601  84.710  1.00  2.04           C  
ATOM   3016  CE2 PHE B 387     -30.223  87.821  83.891  1.00  2.04           C  
ATOM   3017  CZ  PHE B 387     -29.639  86.972  84.820  1.00  2.04           C  
ATOM   3018  C   PHE B 387     -34.400  84.919  80.809  1.00  1.87           C  
ATOM   3019  O   PHE B 387     -35.253  84.047  80.932  1.00  1.55           O  
ATOM   3020  N   THR B 388     -34.162  85.587  79.665  1.00  1.83           N  
ATOM   3021  CA  THR B 388     -34.923  85.266  78.464  1.00  1.80           C  
ATOM   3022  CB  THR B 388     -34.441  86.150  77.292  1.00  1.80           C  
ATOM   3023  OG1 THR B 388     -33.041  86.131  77.085  1.00  1.55           O  
ATOM   3024  CG2 THR B 388     -34.869  87.613  77.462  1.00  1.80           C  
ATOM   3025  C   THR B 388     -34.866  83.748  78.147  1.00  1.87           C  
ATOM   3026  O   THR B 388     -33.805  83.141  78.031  1.00  1.55           O  
ATOM   3027  N   ALA B 389     -36.081  83.197  78.049  1.00  1.83           N  
ATOM   3028  CA  ALA B 389     -36.324  81.794  77.790  1.00  1.80           C  
ATOM   3029  CB  ALA B 389     -36.742  81.110  79.098  1.00  1.80           C  
ATOM   3030  C   ALA B 389     -37.480  81.762  76.798  1.00  1.87           C  
ATOM   3031  O   ALA B 389     -38.572  82.225  77.102  1.00  1.55           O  
ATOM   3032  N   VAL B 390     -37.175  81.241  75.603  1.00  1.83           N  
ATOM   3033  CA  VAL B 390     -38.148  81.225  74.524  1.00  1.80           C  
ATOM   3034  CB  VAL B 390     -37.950  82.449  73.606  1.00  1.80           C  
ATOM   3035  CG1 VAL B 390     -38.277  83.763  74.335  1.00  1.80           C  
ATOM   3036  CG2 VAL B 390     -36.551  82.529  72.977  1.00  1.80           C  
ATOM   3037  C   VAL B 390     -38.001  79.892  73.784  1.00  1.87           C  
ATOM   3038  O   VAL B 390     -36.919  79.321  73.715  1.00  1.55           O  
ATOM   3039  N   GLY B 391     -39.149  79.423  73.273  1.00  1.83           N  
ATOM   3040  CA  GLY B 391     -39.182  78.137  72.594  1.00  1.80           C  
ATOM   3041  C   GLY B 391     -38.811  78.308  71.119  1.00  1.87           C  
ATOM   3042  O   GLY B 391     -39.461  79.040  70.380  1.00  1.55           O  
ATOM   3043  N   LYS B 392     -37.740  77.595  70.738  1.00  1.83           N  
ATOM   3044  CA  LYS B 392     -37.339  77.500  69.343  1.00  1.80           C  
ATOM   3045  CB  LYS B 392     -35.809  77.350  69.218  1.00  1.80           C  
ATOM   3046  CG  LYS B 392     -35.011  78.552  69.758  1.00  1.80           C  
ATOM   3047  CD  LYS B 392     -34.774  78.503  71.277  1.00  1.80           C  
ATOM   3048  CE  LYS B 392     -34.124  79.769  71.844  1.00  1.80           C  
ATOM   3049  NZ  LYS B 392     -32.678  79.799  71.692  1.00  1.65           N  
ATOM   3050  C   LYS B 392     -38.038  76.251  68.812  1.00  1.87           C  
ATOM   3051  O   LYS B 392     -38.000  75.210  69.457  1.00  1.55           O  
ATOM   3052  N   GLU B 393     -38.708  76.400  67.658  1.00  1.83           N  
ATOM   3053  CA  GLU B 393     -39.410  75.238  67.135  1.00  1.80           C  
ATOM   3054  CB  GLU B 393     -40.594  75.641  66.243  1.00  1.80           C  
ATOM   3055  CG  GLU B 393     -40.251  76.546  65.048  1.00  1.80           C  
ATOM   3056  CD  GLU B 393     -41.455  76.575  64.098  1.00  1.87           C  
ATOM   3057  OE1 GLU B 393     -42.507  77.080  64.480  1.00  1.66           O  
ATOM   3058  OE2 GLU B 393     -41.363  76.060  62.988  1.00  1.66           O  
ATOM   3059  C   GLU B 393     -38.417  74.303  66.435  1.00  1.87           C  
ATOM   3060  O   GLU B 393     -37.266  74.637  66.154  1.00  1.55           O  
ATOM   3061  N   PHE B 394     -38.964  73.106  66.203  1.00  1.83           N  
ATOM   3062  CA  PHE B 394     -38.272  72.015  65.549  1.00  1.80           C  
ATOM   3063  CB  PHE B 394     -37.804  71.007  66.607  1.00  1.80           C  
ATOM   3064  CG  PHE B 394     -36.633  71.520  67.405  1.00  2.04           C  
ATOM   3065  CD1 PHE B 394     -35.332  71.304  66.961  1.00  2.04           C  
ATOM   3066  CD2 PHE B 394     -36.828  72.222  68.590  1.00  2.04           C  
ATOM   3067  CE1 PHE B 394     -34.247  71.784  67.684  1.00  2.04           C  
ATOM   3068  CE2 PHE B 394     -35.746  72.706  69.314  1.00  2.04           C  
ATOM   3069  CZ  PHE B 394     -34.453  72.486  68.862  1.00  2.04           C  
ATOM   3070  C   PHE B 394     -39.292  71.409  64.587  1.00  1.87           C  
ATOM   3071  O   PHE B 394     -40.491  71.460  64.842  1.00  1.55           O  
ATOM   3072  N   ASN B 395     -38.779  70.898  63.459  1.00  1.83           N  
ATOM   3073  CA  ASN B 395     -39.667  70.411  62.404  1.00  1.80           C  
ATOM   3074  CB  ASN B 395     -39.169  70.842  61.010  1.00  1.80           C  
ATOM   3075  CG  ASN B 395     -38.063  69.968  60.413  1.00  1.87           C  
ATOM   3076  OD1 ASN B 395     -38.196  68.758  60.293  1.00  1.55           O  
ATOM   3077  ND2 ASN B 395     -36.994  70.645  59.998  1.00  1.83           N  
ATOM   3078  C   ASN B 395     -39.896  68.903  62.592  1.00  1.87           C  
ATOM   3079  O   ASN B 395     -39.370  68.281  63.508  1.00  1.55           O  
ATOM   3080  N   HIS B 396     -40.735  68.358  61.693  1.00  1.83           N  
ATOM   3081  CA  HIS B 396     -41.243  66.996  61.860  1.00  1.80           C  
ATOM   3082  CB  HIS B 396     -42.142  66.618  60.672  1.00  1.80           C  
ATOM   3083  CG  HIS B 396     -43.253  67.633  60.522  1.00  2.04           C  
ATOM   3084  CD2 HIS B 396     -44.439  67.723  61.268  1.00  2.04           C  
ATOM   3085  ND1 HIS B 396     -43.246  68.634  59.615  1.00  1.72           N  
ATOM   3086  CE1 HIS B 396     -44.389  69.314  59.802  1.00  2.04           C  
ATOM   3087  NE2 HIS B 396     -45.132  68.785  60.794  1.00  1.72           N  
ATOM   3088  C   HIS B 396     -40.118  65.954  62.011  1.00  1.87           C  
ATOM   3089  O   HIS B 396     -40.232  64.995  62.761  1.00  1.55           O  
ATOM   3090  N   LEU B 397     -39.044  66.205  61.249  1.00  1.83           N  
ATOM   3091  CA  LEU B 397     -37.885  65.319  61.199  1.00  1.80           C  
ATOM   3092  CB  LEU B 397     -37.431  65.176  59.739  1.00  1.80           C  
ATOM   3093  CG  LEU B 397     -38.484  64.485  58.854  1.00  1.80           C  
ATOM   3094  CD1 LEU B 397     -38.185  64.710  57.369  1.00  1.80           C  
ATOM   3095  CD2 LEU B 397     -38.578  62.982  59.158  1.00  1.80           C  
ATOM   3096  C   LEU B 397     -36.760  65.882  62.078  1.00  1.87           C  
ATOM   3097  O   LEU B 397     -35.580  65.775  61.766  1.00  1.55           O  
ATOM   3098  N   GLU B 398     -37.204  66.471  63.195  1.00  1.83           N  
ATOM   3099  CA  GLU B 398     -36.313  66.904  64.255  1.00  1.80           C  
ATOM   3100  CB  GLU B 398     -36.153  68.433  64.205  1.00  1.80           C  
ATOM   3101  CG  GLU B 398     -35.535  68.931  62.892  1.00  1.80           C  
ATOM   3102  CD  GLU B 398     -35.146  70.410  62.950  1.00  1.87           C  
ATOM   3103  OE1 GLU B 398     -35.852  71.199  63.562  1.00  1.66           O  
ATOM   3104  OE2 GLU B 398     -34.130  70.785  62.378  1.00  1.66           O  
ATOM   3105  C   GLU B 398     -36.933  66.497  65.594  1.00  1.87           C  
ATOM   3106  O   GLU B 398     -36.663  67.096  66.628  1.00  1.55           O  
ATOM   3107  N   LYS B 399     -37.812  65.481  65.534  1.00  1.83           N  
ATOM   3108  CA  LYS B 399     -38.649  65.170  66.684  1.00  1.80           C  
ATOM   3109  CB  LYS B 399     -39.670  64.081  66.314  1.00  1.80           C  
ATOM   3110  CG  LYS B 399     -40.704  63.875  67.427  1.00  1.80           C  
ATOM   3111  CD  LYS B 399     -41.903  63.012  67.017  1.00  1.80           C  
ATOM   3112  CE  LYS B 399     -42.923  62.915  68.162  1.00  1.80           C  
ATOM   3113  NZ  LYS B 399     -44.227  62.395  67.774  1.00  1.65           N  
ATOM   3114  C   LYS B 399     -37.782  64.774  67.894  1.00  1.87           C  
ATOM   3115  O   LYS B 399     -38.034  65.164  69.029  1.00  1.55           O  
ATOM   3116  N   ARG B 400     -36.725  64.008  67.577  1.00  1.83           N  
ATOM   3117  CA  ARG B 400     -35.809  63.595  68.633  1.00  1.80           C  
ATOM   3118  CB  ARG B 400     -34.736  62.667  68.058  1.00  1.80           C  
ATOM   3119  CG  ARG B 400     -35.313  61.350  67.512  1.00  1.80           C  
ATOM   3120  CD  ARG B 400     -34.293  60.594  66.659  1.00  1.80           C  
ATOM   3121  NE  ARG B 400     -34.044  61.434  65.500  1.00  1.83           N  
ATOM   3122  CZ  ARG B 400     -32.842  61.746  64.984  1.00  1.87           C  
ATOM   3123  NH1 ARG B 400     -31.756  61.085  65.342  1.00  1.83           N  
ATOM   3124  NH2 ARG B 400     -32.759  62.736  64.110  1.00  1.83           N  
ATOM   3125  C   ARG B 400     -35.159  64.813  69.314  1.00  1.87           C  
ATOM   3126  O   ARG B 400     -35.128  64.913  70.534  1.00  1.55           O  
ATOM   3127  N   ILE B 401     -34.627  65.729  68.479  1.00  1.83           N  
ATOM   3128  CA  ILE B 401     -33.889  66.856  69.055  1.00  1.80           C  
ATOM   3129  CB  ILE B 401     -32.973  67.537  68.018  1.00  1.80           C  
ATOM   3130  CG2 ILE B 401     -31.855  66.578  67.596  1.00  1.80           C  
ATOM   3131  CG1 ILE B 401     -33.717  68.077  66.787  1.00  1.80           C  
ATOM   3132  CD1 ILE B 401     -32.816  68.897  65.850  1.00  1.80           C  
ATOM   3133  C   ILE B 401     -34.834  67.830  69.788  1.00  1.87           C  
ATOM   3134  O   ILE B 401     -34.475  68.432  70.793  1.00  1.55           O  
ATOM   3135  N   GLU B 402     -36.073  67.904  69.272  1.00  1.83           N  
ATOM   3136  CA  GLU B 402     -37.120  68.655  69.953  1.00  1.80           C  
ATOM   3137  CB  GLU B 402     -38.440  68.528  69.172  1.00  1.80           C  
ATOM   3138  CG  GLU B 402     -39.587  69.350  69.789  1.00  1.80           C  
ATOM   3139  CD  GLU B 402     -40.936  69.020  69.146  1.00  1.87           C  
ATOM   3140  OE1 GLU B 402     -41.600  68.083  69.575  1.00  1.66           O  
ATOM   3141  OE2 GLU B 402     -41.340  69.708  68.221  1.00  1.66           O  
ATOM   3142  C   GLU B 402     -37.285  68.104  71.377  1.00  1.87           C  
ATOM   3143  O   GLU B 402     -37.162  68.804  72.374  1.00  1.55           O  
ATOM   3144  N   ASN B 403     -37.541  66.788  71.400  1.00  1.83           N  
ATOM   3145  CA  ASN B 403     -37.760  66.103  72.667  1.00  1.80           C  
ATOM   3146  CB  ASN B 403     -38.092  64.619  72.437  1.00  1.80           C  
ATOM   3147  CG  ASN B 403     -39.588  64.425  72.169  1.00  1.87           C  
ATOM   3148  OD1 ASN B 403     -40.438  64.885  72.923  1.00  1.55           O  
ATOM   3149  ND2 ASN B 403     -39.875  63.716  71.079  1.00  1.83           N  
ATOM   3150  C   ASN B 403     -36.544  66.244  73.588  1.00  1.87           C  
ATOM   3151  O   ASN B 403     -36.684  66.346  74.796  1.00  1.55           O  
ATOM   3152  N   LEU B 404     -35.352  66.276  72.967  1.00  1.83           N  
ATOM   3153  CA  LEU B 404     -34.123  66.511  73.718  1.00  1.80           C  
ATOM   3154  CB  LEU B 404     -32.919  66.506  72.756  1.00  1.80           C  
ATOM   3155  CG  LEU B 404     -31.576  66.080  73.376  1.00  1.80           C  
ATOM   3156  CD1 LEU B 404     -30.449  66.242  72.346  1.00  1.80           C  
ATOM   3157  CD2 LEU B 404     -31.231  66.823  74.674  1.00  1.80           C  
ATOM   3158  C   LEU B 404     -34.237  67.843  74.484  1.00  1.87           C  
ATOM   3159  O   LEU B 404     -34.062  67.914  75.693  1.00  1.55           O  
ATOM   3160  N   ASN B 405     -34.580  68.887  73.714  1.00  1.83           N  
ATOM   3161  CA  ASN B 405     -34.736  70.215  74.299  1.00  1.80           C  
ATOM   3162  CB  ASN B 405     -35.135  71.221  73.206  1.00  1.80           C  
ATOM   3163  CG  ASN B 405     -35.275  72.628  73.794  1.00  1.87           C  
ATOM   3164  OD1 ASN B 405     -34.392  73.123  74.481  1.00  1.55           O  
ATOM   3165  ND2 ASN B 405     -36.434  73.230  73.527  1.00  1.83           N  
ATOM   3166  C   ASN B 405     -35.746  70.200  75.463  1.00  1.87           C  
ATOM   3167  O   ASN B 405     -35.495  70.727  76.540  1.00  1.55           O  
ATOM   3168  N   LYS B 406     -36.886  69.544  75.191  1.00  1.83           N  
ATOM   3169  CA  LYS B 406     -37.936  69.474  76.203  1.00  1.80           C  
ATOM   3170  CB  LYS B 406     -39.181  68.784  75.620  1.00  1.80           C  
ATOM   3171  CG  LYS B 406     -39.793  69.512  74.406  1.00  1.80           C  
ATOM   3172  CD  LYS B 406     -40.299  70.938  74.690  1.00  1.80           C  
ATOM   3173  CE  LYS B 406     -41.484  71.011  75.667  1.00  1.80           C  
ATOM   3174  NZ  LYS B 406     -42.758  70.541  75.131  1.00  1.65           N  
ATOM   3175  C   LYS B 406     -37.450  68.754  77.479  1.00  1.87           C  
ATOM   3176  O   LYS B 406     -37.750  69.164  78.592  1.00  1.55           O  
ATOM   3177  N   LYS B 407     -36.674  67.680  77.262  1.00  1.83           N  
ATOM   3178  CA  LYS B 407     -36.124  66.920  78.379  1.00  1.80           C  
ATOM   3179  CB  LYS B 407     -35.322  65.714  77.857  1.00  1.80           C  
ATOM   3180  CG  LYS B 407     -36.205  64.573  77.328  1.00  1.80           C  
ATOM   3181  CD  LYS B 407     -35.457  63.605  76.397  1.00  1.80           C  
ATOM   3182  CE  LYS B 407     -34.217  62.957  77.036  1.00  1.80           C  
ATOM   3183  NZ  LYS B 407     -33.445  62.095  76.142  1.00  1.65           N  
ATOM   3184  C   LYS B 407     -35.221  67.819  79.239  1.00  1.87           C  
ATOM   3185  O   LYS B 407     -35.238  67.761  80.462  1.00  1.55           O  
ATOM   3186  N   VAL B 408     -34.438  68.648  78.529  1.00  1.83           N  
ATOM   3187  CA  VAL B 408     -33.546  69.569  79.217  1.00  1.80           C  
ATOM   3188  CB  VAL B 408     -32.609  70.248  78.196  1.00  1.80           C  
ATOM   3189  CG1 VAL B 408     -31.754  71.355  78.824  1.00  1.80           C  
ATOM   3190  CG2 VAL B 408     -31.674  69.198  77.576  1.00  1.80           C  
ATOM   3191  C   VAL B 408     -34.355  70.544  80.102  1.00  1.87           C  
ATOM   3192  O   VAL B 408     -34.054  70.740  81.276  1.00  1.55           O  
ATOM   3193  N   ASP B 409     -35.400  71.118  79.480  1.00  1.83           N  
ATOM   3194  CA  ASP B 409     -36.253  72.060  80.207  1.00  1.80           C  
ATOM   3195  CB  ASP B 409     -37.441  72.531  79.337  1.00  1.80           C  
ATOM   3196  CG  ASP B 409     -37.088  73.605  78.299  1.00  1.87           C  
ATOM   3197  OD1 ASP B 409     -35.943  74.038  78.228  1.00  1.66           O  
ATOM   3198  OD2 ASP B 409     -37.975  74.031  77.566  1.00  1.66           O  
ATOM   3199  C   ASP B 409     -36.796  71.414  81.493  1.00  1.87           C  
ATOM   3200  O   ASP B 409     -36.630  71.924  82.597  1.00  1.55           O  
ATOM   3201  N   ASP B 410     -37.466  70.272  81.269  1.00  1.83           N  
ATOM   3202  CA  ASP B 410     -38.144  69.564  82.351  1.00  1.80           C  
ATOM   3203  CB  ASP B 410     -38.740  68.228  81.842  1.00  1.80           C  
ATOM   3204  CG  ASP B 410     -40.155  68.316  81.251  1.00  1.87           C  
ATOM   3205  OD1 ASP B 410     -40.919  69.209  81.598  1.00  1.66           O  
ATOM   3206  OD2 ASP B 410     -40.516  67.458  80.455  1.00  1.66           O  
ATOM   3207  C   ASP B 410     -37.162  69.274  83.493  1.00  1.87           C  
ATOM   3208  O   ASP B 410     -37.422  69.579  84.648  1.00  1.55           O  
ATOM   3209  N   GLY B 411     -36.029  68.668  83.113  1.00  1.83           N  
ATOM   3210  CA  GLY B 411     -35.106  68.199  84.138  1.00  1.80           C  
ATOM   3211  C   GLY B 411     -34.602  69.337  85.030  1.00  1.87           C  
ATOM   3212  O   GLY B 411     -34.670  69.277  86.251  1.00  1.55           O  
ATOM   3213  N   PHE B 412     -34.112  70.413  84.383  1.00  1.83           N  
ATOM   3214  CA  PHE B 412     -33.621  71.499  85.241  1.00  1.80           C  
ATOM   3215  CB  PHE B 412     -32.861  72.576  84.450  1.00  1.80           C  
ATOM   3216  CG  PHE B 412     -31.515  72.074  84.005  1.00  2.04           C  
ATOM   3217  CD1 PHE B 412     -30.518  71.832  84.947  1.00  2.04           C  
ATOM   3218  CD2 PHE B 412     -31.247  71.832  82.662  1.00  2.04           C  
ATOM   3219  CE1 PHE B 412     -29.280  71.342  84.558  1.00  2.04           C  
ATOM   3220  CE2 PHE B 412     -30.005  71.347  82.273  1.00  2.04           C  
ATOM   3221  CZ  PHE B 412     -29.022  71.101  83.217  1.00  2.04           C  
ATOM   3222  C   PHE B 412     -34.760  72.111  86.077  1.00  1.87           C  
ATOM   3223  O   PHE B 412     -34.555  72.553  87.200  1.00  1.55           O  
ATOM   3224  N   LEU B 413     -35.970  72.097  85.493  1.00  1.83           N  
ATOM   3225  CA  LEU B 413     -37.112  72.612  86.235  1.00  1.80           C  
ATOM   3226  CB  LEU B 413     -38.351  72.645  85.322  1.00  1.80           C  
ATOM   3227  CG  LEU B 413     -39.649  73.100  86.011  1.00  1.80           C  
ATOM   3228  CD1 LEU B 413     -39.506  74.470  86.678  1.00  1.80           C  
ATOM   3229  CD2 LEU B 413     -40.817  73.118  85.018  1.00  1.80           C  
ATOM   3230  C   LEU B 413     -37.359  71.786  87.512  1.00  1.87           C  
ATOM   3231  O   LEU B 413     -37.543  72.334  88.593  1.00  1.55           O  
ATOM   3232  N   ASP B 414     -37.391  70.450  87.347  1.00  1.83           N  
ATOM   3233  CA  ASP B 414     -37.789  69.606  88.474  1.00  1.80           C  
ATOM   3234  CB  ASP B 414     -38.345  68.232  88.043  1.00  1.80           C  
ATOM   3235  CG  ASP B 414     -37.349  67.192  87.519  1.00  1.87           C  
ATOM   3236  OD1 ASP B 414     -36.239  67.096  88.024  1.00  1.66           O  
ATOM   3237  OD2 ASP B 414     -37.709  66.434  86.623  1.00  1.66           O  
ATOM   3238  C   ASP B 414     -36.698  69.568  89.556  1.00  1.87           C  
ATOM   3239  O   ASP B 414     -36.996  69.578  90.745  1.00  1.55           O  
ATOM   3240  N   ILE B 415     -35.440  69.627  89.092  1.00  1.83           N  
ATOM   3241  CA  ILE B 415     -34.313  69.846  89.991  1.00  1.80           C  
ATOM   3242  CB  ILE B 415     -32.992  69.891  89.187  1.00  1.80           C  
ATOM   3243  CG2 ILE B 415     -31.802  70.318  90.066  1.00  1.80           C  
ATOM   3244  CG1 ILE B 415     -32.711  68.514  88.556  1.00  1.80           C  
ATOM   3245  CD1 ILE B 415     -31.607  68.519  87.498  1.00  1.80           C  
ATOM   3246  C   ILE B 415     -34.549  71.120  90.823  1.00  1.87           C  
ATOM   3247  O   ILE B 415     -34.488  71.110  92.046  1.00  1.55           O  
ATOM   3248  N   TRP B 416     -34.834  72.220  90.110  1.00  1.83           N  
ATOM   3249  CA  TRP B 416     -34.969  73.487  90.823  1.00  1.80           C  
ATOM   3250  CB  TRP B 416     -34.960  74.682  89.852  1.00  1.80           C  
ATOM   3251  CG  TRP B 416     -33.522  75.067  89.561  1.00  2.04           C  
ATOM   3252  CD2 TRP B 416     -32.549  75.569  90.503  1.00  2.04           C  
ATOM   3253  CE2 TRP B 416     -31.343  75.757  89.790  1.00  2.04           C  
ATOM   3254  CE3 TRP B 416     -32.606  75.857  91.841  1.00  2.04           C  
ATOM   3255  CD1 TRP B 416     -32.869  74.982  88.329  1.00  2.04           C  
ATOM   3256  NE1 TRP B 416     -31.584  75.390  88.473  1.00  1.72           N  
ATOM   3257  CZ2 TRP B 416     -30.230  76.222  90.438  1.00  2.04           C  
ATOM   3258  CZ3 TRP B 416     -31.475  76.333  92.505  1.00  2.04           C  
ATOM   3259  CH2 TRP B 416     -30.285  76.514  91.800  1.00  2.04           C  
ATOM   3260  C   TRP B 416     -36.191  73.491  91.755  1.00  1.87           C  
ATOM   3261  O   TRP B 416     -36.159  74.082  92.825  1.00  1.55           O  
ATOM   3262  N   THR B 417     -37.243  72.782  91.324  1.00  1.83           N  
ATOM   3263  CA  THR B 417     -38.413  72.654  92.178  1.00  1.80           C  
ATOM   3264  CB  THR B 417     -39.530  71.946  91.386  1.00  1.80           C  
ATOM   3265  OG1 THR B 417     -39.818  72.646  90.182  1.00  1.55           O  
ATOM   3266  CG2 THR B 417     -40.841  71.869  92.168  1.00  1.80           C  
ATOM   3267  C   THR B 417     -38.036  71.931  93.486  1.00  1.87           C  
ATOM   3268  O   THR B 417     -38.305  72.402  94.581  1.00  1.55           O  
ATOM   3269  N   TYR B 418     -37.370  70.783  93.307  1.00  1.83           N  
ATOM   3270  CA  TYR B 418     -36.917  69.986  94.440  1.00  1.80           C  
ATOM   3271  CB  TYR B 418     -36.139  68.781  93.882  1.00  1.80           C  
ATOM   3272  CG  TYR B 418     -35.228  68.121  94.883  1.00  2.04           C  
ATOM   3273  CD1 TYR B 418     -33.892  68.498  94.951  1.00  2.04           C  
ATOM   3274  CE1 TYR B 418     -33.024  67.886  95.843  1.00  2.04           C  
ATOM   3275  CD2 TYR B 418     -35.694  67.130  95.739  1.00  2.04           C  
ATOM   3276  CE2 TYR B 418     -34.828  66.511  96.630  1.00  2.04           C  
ATOM   3277  CZ  TYR B 418     -33.493  66.881  96.678  1.00  2.04           C  
ATOM   3278  OH  TYR B 418     -32.650  66.220  97.548  1.00  1.55           O  
ATOM   3279  C   TYR B 418     -36.084  70.850  95.404  1.00  1.87           C  
ATOM   3280  O   TYR B 418     -36.344  70.905  96.598  1.00  1.55           O  
ATOM   3281  N   ASN B 419     -35.106  71.537  94.791  1.00  1.83           N  
ATOM   3282  CA  ASN B 419     -34.194  72.409  95.522  1.00  1.80           C  
ATOM   3283  CB  ASN B 419     -33.269  73.178  94.552  1.00  1.80           C  
ATOM   3284  CG  ASN B 419     -32.140  72.296  93.993  1.00  1.87           C  
ATOM   3285  OD1 ASN B 419     -31.941  71.161  94.401  1.00  1.55           O  
ATOM   3286  ND2 ASN B 419     -31.390  72.883  93.057  1.00  1.83           N  
ATOM   3287  C   ASN B 419     -34.996  73.394  96.380  1.00  1.87           C  
ATOM   3288  O   ASN B 419     -34.785  73.527  97.577  1.00  1.55           O  
ATOM   3289  N   ALA B 420     -35.933  74.061  95.688  1.00  1.83           N  
ATOM   3290  CA  ALA B 420     -36.728  75.114  96.307  1.00  1.80           C  
ATOM   3291  CB  ALA B 420     -37.737  75.649  95.281  1.00  1.80           C  
ATOM   3292  C   ALA B 420     -37.472  74.595  97.545  1.00  1.87           C  
ATOM   3293  O   ALA B 420     -37.349  75.101  98.654  1.00  1.55           O  
ATOM   3294  N   GLU B 421     -38.274  73.563  97.267  1.00  1.83           N  
ATOM   3295  CA  GLU B 421     -39.215  73.105  98.271  1.00  1.80           C  
ATOM   3296  CB  GLU B 421     -40.197  72.120  97.634  1.00  1.80           C  
ATOM   3297  CG  GLU B 421     -40.998  72.809  96.519  1.00  1.80           C  
ATOM   3298  CD  GLU B 421     -41.958  71.879  95.771  1.00  1.87           C  
ATOM   3299  OE1 GLU B 421     -41.697  70.685  95.683  1.00  1.66           O  
ATOM   3300  OE2 GLU B 421     -42.969  72.353  95.266  1.00  1.66           O  
ATOM   3301  C   GLU B 421     -38.460  72.497  99.447  1.00  1.87           C  
ATOM   3302  O   GLU B 421     -38.708  72.827 100.596  1.00  1.55           O  
ATOM   3303  N   LEU B 422     -37.509  71.616  99.098  1.00  1.83           N  
ATOM   3304  CA  LEU B 422     -36.724  70.958 100.130  1.00  1.80           C  
ATOM   3305  CB  LEU B 422     -35.714  70.001  99.478  1.00  1.80           C  
ATOM   3306  CG  LEU B 422     -34.875  69.197 100.488  1.00  1.80           C  
ATOM   3307  CD1 LEU B 422     -35.732  68.210 101.295  1.00  1.80           C  
ATOM   3308  CD2 LEU B 422     -33.741  68.459  99.774  1.00  1.80           C  
ATOM   3309  C   LEU B 422     -36.023  71.999 101.021  1.00  1.87           C  
ATOM   3310  O   LEU B 422     -36.046  71.912 102.241  1.00  1.55           O  
ATOM   3311  N   LEU B 423     -35.420  72.997 100.349  1.00  1.83           N  
ATOM   3312  CA  LEU B 423     -34.715  74.046 101.078  1.00  1.80           C  
ATOM   3313  CB  LEU B 423     -34.177  75.092 100.085  1.00  1.80           C  
ATOM   3314  CG  LEU B 423     -33.407  76.261 100.727  1.00  1.80           C  
ATOM   3315  CD1 LEU B 423     -32.231  75.773 101.582  1.00  1.80           C  
ATOM   3316  CD2 LEU B 423     -32.910  77.226  99.645  1.00  1.80           C  
ATOM   3317  C   LEU B 423     -35.649  74.685 102.117  1.00  1.87           C  
ATOM   3318  O   LEU B 423     -35.345  74.794 103.297  1.00  1.55           O  
ATOM   3319  N   VAL B 424     -36.819  75.072 101.600  1.00  1.83           N  
ATOM   3320  CA  VAL B 424     -37.816  75.711 102.442  1.00  1.80           C  
ATOM   3321  CB  VAL B 424     -38.960  76.210 101.532  1.00  1.80           C  
ATOM   3322  CG1 VAL B 424     -40.188  76.693 102.312  1.00  1.80           C  
ATOM   3323  CG2 VAL B 424     -38.455  77.348 100.622  1.00  1.80           C  
ATOM   3324  C   VAL B 424     -38.239  74.778 103.608  1.00  1.87           C  
ATOM   3325  O   VAL B 424     -38.382  75.221 104.740  1.00  1.55           O  
ATOM   3326  N   LEU B 425     -38.397  73.473 103.312  1.00  1.83           N  
ATOM   3327  CA  LEU B 425     -38.763  72.531 104.372  1.00  1.80           C  
ATOM   3328  CB  LEU B 425     -38.889  71.085 103.851  1.00  1.80           C  
ATOM   3329  CG  LEU B 425     -40.043  70.824 102.870  1.00  1.80           C  
ATOM   3330  CD1 LEU B 425     -39.999  69.372 102.376  1.00  1.80           C  
ATOM   3331  CD2 LEU B 425     -41.409  71.133 103.490  1.00  1.80           C  
ATOM   3332  C   LEU B 425     -37.717  72.538 105.498  1.00  1.87           C  
ATOM   3333  O   LEU B 425     -38.034  72.632 106.678  1.00  1.55           O  
ATOM   3334  N   LEU B 426     -36.458  72.401 105.062  1.00  1.83           N  
ATOM   3335  CA  LEU B 426     -35.371  72.193 106.007  1.00  1.80           C  
ATOM   3336  CB  LEU B 426     -34.098  71.762 105.254  1.00  1.80           C  
ATOM   3337  CG  LEU B 426     -33.976  70.235 105.074  1.00  1.80           C  
ATOM   3338  CD1 LEU B 426     -35.206  69.595 104.417  1.00  1.80           C  
ATOM   3339  CD2 LEU B 426     -32.710  69.887 104.279  1.00  1.80           C  
ATOM   3340  C   LEU B 426     -35.153  73.458 106.840  1.00  1.87           C  
ATOM   3341  O   LEU B 426     -34.919  73.401 108.042  1.00  1.55           O  
ATOM   3342  N   GLU B 427     -35.262  74.605 106.160  1.00  1.83           N  
ATOM   3343  CA  GLU B 427     -35.076  75.838 106.905  1.00  1.80           C  
ATOM   3344  CB  GLU B 427     -34.785  77.005 105.953  1.00  1.80           C  
ATOM   3345  CG  GLU B 427     -33.485  76.803 105.149  1.00  1.80           C  
ATOM   3346  CD  GLU B 427     -32.236  76.704 106.035  1.00  1.87           C  
ATOM   3347  OE1 GLU B 427     -32.277  77.131 107.184  1.00  1.66           O  
ATOM   3348  OE2 GLU B 427     -31.213  76.203 105.577  1.00  1.66           O  
ATOM   3349  C   GLU B 427     -36.275  76.090 107.824  1.00  1.87           C  
ATOM   3350  O   GLU B 427     -36.133  76.644 108.909  1.00  1.55           O  
ATOM   3351  N   ASN B 428     -37.454  75.618 107.377  1.00  1.83           N  
ATOM   3352  CA  ASN B 428     -38.637  75.718 108.233  1.00  1.80           C  
ATOM   3353  CB  ASN B 428     -39.937  75.247 107.546  1.00  1.80           C  
ATOM   3354  CG  ASN B 428     -40.550  76.349 106.684  1.00  1.87           C  
ATOM   3355  OD1 ASN B 428     -40.634  77.492 107.105  1.00  1.55           O  
ATOM   3356  ND2 ASN B 428     -40.999  75.974 105.489  1.00  1.83           N  
ATOM   3357  C   ASN B 428     -38.383  74.932 109.528  1.00  1.87           C  
ATOM   3358  O   ASN B 428     -38.695  75.393 110.615  1.00  1.55           O  
ATOM   3359  N   GLU B 429     -37.746  73.757 109.367  1.00  1.83           N  
ATOM   3360  CA  GLU B 429     -37.353  72.994 110.553  1.00  1.80           C  
ATOM   3361  CB  GLU B 429     -36.665  71.668 110.151  1.00  1.80           C  
ATOM   3362  CG  GLU B 429     -37.528  70.699 109.311  1.00  1.80           C  
ATOM   3363  CD  GLU B 429     -38.373  69.734 110.157  1.00  1.87           C  
ATOM   3364  OE1 GLU B 429     -38.503  69.935 111.361  1.00  1.66           O  
ATOM   3365  OE2 GLU B 429     -38.905  68.776 109.602  1.00  1.66           O  
ATOM   3366  C   GLU B 429     -36.407  73.839 111.451  1.00  1.87           C  
ATOM   3367  O   GLU B 429     -36.719  74.227 112.570  1.00  1.55           O  
ATOM   3368  N   ARG B 430     -35.214  74.094 110.886  1.00  1.83           N  
ATOM   3369  CA  ARG B 430     -34.113  74.664 111.663  1.00  1.80           C  
ATOM   3370  CB  ARG B 430     -32.855  74.786 110.785  1.00  1.80           C  
ATOM   3371  CG  ARG B 430     -32.135  73.450 110.531  1.00  1.80           C  
ATOM   3372  CD  ARG B 430     -31.156  73.044 111.647  1.00  1.80           C  
ATOM   3373  NE  ARG B 430     -30.045  73.991 111.741  1.00  1.83           N  
ATOM   3374  CZ  ARG B 430     -29.088  73.932 112.702  1.00  1.87           C  
ATOM   3375  NH1 ARG B 430     -29.085  72.975 113.620  1.00  1.83           N  
ATOM   3376  NH2 ARG B 430     -28.129  74.845 112.744  1.00  1.83           N  
ATOM   3377  C   ARG B 430     -34.459  76.026 112.298  1.00  1.87           C  
ATOM   3378  O   ARG B 430     -33.952  76.353 113.362  1.00  1.55           O  
ATOM   3379  N   THR B 431     -35.312  76.819 111.625  1.00  1.83           N  
ATOM   3380  CA  THR B 431     -35.685  78.100 112.230  1.00  1.80           C  
ATOM   3381  CB  THR B 431     -36.596  78.893 111.279  1.00  1.80           C  
ATOM   3382  OG1 THR B 431     -37.598  78.050 110.750  1.00  1.55           O  
ATOM   3383  CG2 THR B 431     -35.806  79.579 110.154  1.00  1.80           C  
ATOM   3384  C   THR B 431     -36.382  77.853 113.572  1.00  1.87           C  
ATOM   3385  O   THR B 431     -35.985  78.350 114.616  1.00  1.55           O  
ATOM   3386  N   LEU B 432     -37.428  77.028 113.476  1.00  1.83           N  
ATOM   3387  CA  LEU B 432     -38.211  76.680 114.650  1.00  1.80           C  
ATOM   3388  CB  LEU B 432     -39.384  75.807 114.194  1.00  1.80           C  
ATOM   3389  CG  LEU B 432     -40.288  76.517 113.160  1.00  1.80           C  
ATOM   3390  CD1 LEU B 432     -41.340  75.550 112.616  1.00  1.80           C  
ATOM   3391  CD2 LEU B 432     -40.942  77.784 113.730  1.00  1.80           C  
ATOM   3392  C   LEU B 432     -37.333  76.065 115.759  1.00  1.87           C  
ATOM   3393  O   LEU B 432     -37.453  76.428 116.923  1.00  1.55           O  
ATOM   3394  N   ASP B 433     -36.411  75.178 115.343  1.00  1.83           N  
ATOM   3395  CA  ASP B 433     -35.497  74.577 116.321  1.00  1.80           C  
ATOM   3396  CB  ASP B 433     -34.579  73.525 115.665  1.00  1.80           C  
ATOM   3397  CG  ASP B 433     -35.324  72.322 115.071  1.00  1.87           C  
ATOM   3398  OD1 ASP B 433     -36.465  72.059 115.437  1.00  1.66           O  
ATOM   3399  OD2 ASP B 433     -34.741  71.630 114.241  1.00  1.66           O  
ATOM   3400  C   ASP B 433     -34.637  75.659 117.003  1.00  1.87           C  
ATOM   3401  O   ASP B 433     -34.376  75.625 118.199  1.00  1.55           O  
ATOM   3402  N   TYR B 434     -34.217  76.632 116.181  1.00  1.83           N  
ATOM   3403  CA  TYR B 434     -33.447  77.749 116.713  1.00  1.80           C  
ATOM   3404  CB  TYR B 434     -32.906  78.638 115.574  1.00  1.80           C  
ATOM   3405  CG  TYR B 434     -32.434  79.981 116.071  1.00  2.04           C  
ATOM   3406  CD1 TYR B 434     -31.420  80.070 117.021  1.00  2.04           C  
ATOM   3407  CE1 TYR B 434     -31.046  81.303 117.538  1.00  2.04           C  
ATOM   3408  CD2 TYR B 434     -33.039  81.149 115.616  1.00  2.04           C  
ATOM   3409  CE2 TYR B 434     -32.665  82.381 116.130  1.00  2.04           C  
ATOM   3410  CZ  TYR B 434     -31.683  82.456 117.102  1.00  2.04           C  
ATOM   3411  OH  TYR B 434     -31.370  83.683 117.645  1.00  1.55           O  
ATOM   3412  C   TYR B 434     -34.292  78.546 117.726  1.00  1.87           C  
ATOM   3413  O   TYR B 434     -33.809  78.905 118.791  1.00  1.55           O  
ATOM   3414  N   HIS B 435     -35.558  78.818 117.367  1.00  1.83           N  
ATOM   3415  CA  HIS B 435     -36.383  79.637 118.256  1.00  1.80           C  
ATOM   3416  CB  HIS B 435     -37.762  79.910 117.632  1.00  1.80           C  
ATOM   3417  CG  HIS B 435     -37.640  80.829 116.436  1.00  2.04           C  
ATOM   3418  CD2 HIS B 435     -37.912  80.536 115.091  1.00  2.04           C  
ATOM   3419  ND1 HIS B 435     -37.250  82.119 116.505  1.00  1.72           N  
ATOM   3420  CE1 HIS B 435     -37.284  82.588 115.247  1.00  2.04           C  
ATOM   3421  NE2 HIS B 435     -37.679  81.651 114.371  1.00  1.72           N  
ATOM   3422  C   HIS B 435     -36.558  78.933 119.612  1.00  1.87           C  
ATOM   3423  O   HIS B 435     -36.535  79.547 120.672  1.00  1.55           O  
ATOM   3424  N   ASP B 436     -36.714  77.604 119.495  1.00  1.83           N  
ATOM   3425  CA  ASP B 436     -36.922  76.745 120.654  1.00  1.80           C  
ATOM   3426  CB  ASP B 436     -37.142  75.309 120.141  1.00  1.80           C  
ATOM   3427  CG  ASP B 436     -37.558  74.303 121.217  1.00  1.87           C  
ATOM   3428  OD1 ASP B 436     -37.900  74.692 122.326  1.00  1.66           O  
ATOM   3429  OD2 ASP B 436     -37.541  73.109 120.938  1.00  1.66           O  
ATOM   3430  C   ASP B 436     -35.725  76.866 121.614  1.00  1.87           C  
ATOM   3431  O   ASP B 436     -35.831  77.227 122.782  1.00  1.55           O  
ATOM   3432  N   SER B 437     -34.562  76.608 120.994  1.00  1.83           N  
ATOM   3433  CA  SER B 437     -33.271  76.789 121.648  1.00  1.80           C  
ATOM   3434  CB  SER B 437     -32.162  76.636 120.589  1.00  1.80           C  
ATOM   3435  OG  SER B 437     -30.862  76.960 121.051  1.00  1.55           O  
ATOM   3436  C   SER B 437     -33.183  78.166 122.339  1.00  1.87           C  
ATOM   3437  O   SER B 437     -32.806  78.274 123.497  1.00  1.55           O  
ATOM   3438  N   ASN B 438     -33.549  79.204 121.566  1.00  1.83           N  
ATOM   3439  CA  ASN B 438     -33.371  80.584 122.008  1.00  1.80           C  
ATOM   3440  CB  ASN B 438     -33.797  81.558 120.890  1.00  1.80           C  
ATOM   3441  CG  ASN B 438     -33.377  83.002 121.214  1.00  1.87           C  
ATOM   3442  OD1 ASN B 438     -33.655  83.526 122.282  1.00  1.55           O  
ATOM   3443  ND2 ASN B 438     -32.702  83.624 120.242  1.00  1.83           N  
ATOM   3444  C   ASN B 438     -34.139  80.823 123.317  1.00  1.87           C  
ATOM   3445  O   ASN B 438     -33.574  81.204 124.336  1.00  1.55           O  
ATOM   3446  N   VAL B 439     -35.448  80.525 123.243  1.00  1.83           N  
ATOM   3447  CA  VAL B 439     -36.313  80.705 124.407  1.00  1.80           C  
ATOM   3448  CB  VAL B 439     -37.756  80.282 124.056  1.00  1.80           C  
ATOM   3449  CG1 VAL B 439     -38.691  80.263 125.276  1.00  1.80           C  
ATOM   3450  CG2 VAL B 439     -38.340  81.222 122.997  1.00  1.80           C  
ATOM   3451  C   VAL B 439     -35.770  79.926 125.618  1.00  1.87           C  
ATOM   3452  O   VAL B 439     -35.689  80.438 126.730  1.00  1.55           O  
ATOM   3453  N   LYS B 440     -35.408  78.660 125.344  1.00  1.83           N  
ATOM   3454  CA  LYS B 440     -34.955  77.810 126.439  1.00  1.80           C  
ATOM   3455  CB  LYS B 440     -34.660  76.386 125.938  1.00  1.80           C  
ATOM   3456  CG  LYS B 440     -34.381  75.415 127.098  1.00  1.80           C  
ATOM   3457  CD  LYS B 440     -34.271  73.960 126.637  1.00  1.80           C  
ATOM   3458  CE  LYS B 440     -34.227  72.944 127.790  1.00  1.80           C  
ATOM   3459  NZ  LYS B 440     -32.972  72.876 128.536  1.00  1.65           N  
ATOM   3460  C   LYS B 440     -33.726  78.432 127.124  1.00  1.87           C  
ATOM   3461  O   LYS B 440     -33.658  78.561 128.338  1.00  1.55           O  
ATOM   3462  N   ASN B 441     -32.784  78.831 126.260  1.00  1.83           N  
ATOM   3463  CA  ASN B 441     -31.525  79.409 126.713  1.00  1.80           C  
ATOM   3464  CB  ASN B 441     -30.598  79.717 125.521  1.00  1.80           C  
ATOM   3465  CG  ASN B 441     -29.912  78.454 124.984  1.00  1.87           C  
ATOM   3466  OD1 ASN B 441     -29.917  77.397 125.603  1.00  1.55           O  
ATOM   3467  ND2 ASN B 441     -29.318  78.618 123.802  1.00  1.83           N  
ATOM   3468  C   ASN B 441     -31.777  80.684 127.522  1.00  1.87           C  
ATOM   3469  O   ASN B 441     -31.094  80.952 128.500  1.00  1.55           O  
ATOM   3470  N   LEU B 442     -32.796  81.450 127.096  1.00  1.83           N  
ATOM   3471  CA  LEU B 442     -33.149  82.646 127.855  1.00  1.80           C  
ATOM   3472  CB  LEU B 442     -34.198  83.482 127.098  1.00  1.80           C  
ATOM   3473  CG  LEU B 442     -34.660  84.758 127.833  1.00  1.80           C  
ATOM   3474  CD1 LEU B 442     -33.496  85.675 128.230  1.00  1.80           C  
ATOM   3475  CD2 LEU B 442     -35.682  85.532 126.988  1.00  1.80           C  
ATOM   3476  C   LEU B 442     -33.632  82.259 129.262  1.00  1.87           C  
ATOM   3477  O   LEU B 442     -33.221  82.838 130.259  1.00  1.55           O  
ATOM   3478  N   TYR B 443     -34.507  81.238 129.300  1.00  1.83           N  
ATOM   3479  CA  TYR B 443     -35.035  80.800 130.589  1.00  1.80           C  
ATOM   3480  CB  TYR B 443     -36.063  79.672 130.382  1.00  1.80           C  
ATOM   3481  CG  TYR B 443     -36.820  79.334 131.643  1.00  2.04           C  
ATOM   3482  CD1 TYR B 443     -37.557  80.306 132.311  1.00  2.04           C  
ATOM   3483  CE1 TYR B 443     -38.260  80.001 133.468  1.00  2.04           C  
ATOM   3484  CD2 TYR B 443     -36.804  78.043 132.161  1.00  2.04           C  
ATOM   3485  CE2 TYR B 443     -37.522  77.731 133.309  1.00  2.04           C  
ATOM   3486  CZ  TYR B 443     -38.256  78.705 133.969  1.00  2.04           C  
ATOM   3487  OH  TYR B 443     -38.975  78.355 135.099  1.00  1.55           O  
ATOM   3488  C   TYR B 443     -33.889  80.371 131.528  1.00  1.87           C  
ATOM   3489  O   TYR B 443     -33.820  80.767 132.684  1.00  1.55           O  
ATOM   3490  N   GLU B 444     -32.977  79.578 130.945  1.00  1.83           N  
ATOM   3491  CA  GLU B 444     -31.793  79.135 131.669  1.00  1.80           C  
ATOM   3492  CB  GLU B 444     -30.953  78.230 130.754  1.00  1.80           C  
ATOM   3493  CG  GLU B 444     -31.615  76.868 130.476  1.00  1.80           C  
ATOM   3494  CD  GLU B 444     -31.746  75.996 131.735  1.00  1.87           C  
ATOM   3495  OE1 GLU B 444     -30.946  76.125 132.655  1.00  1.66           O  
ATOM   3496  OE2 GLU B 444     -32.655  75.178 131.815  1.00  1.66           O  
ATOM   3497  C   GLU B 444     -30.946  80.324 132.148  1.00  1.87           C  
ATOM   3498  O   GLU B 444     -30.423  80.342 133.259  1.00  1.55           O  
ATOM   3499  N   LYS B 445     -30.834  81.319 131.254  1.00  1.83           N  
ATOM   3500  CA  LYS B 445     -30.014  82.479 131.561  1.00  1.80           C  
ATOM   3501  CB  LYS B 445     -29.974  83.448 130.368  1.00  1.80           C  
ATOM   3502  CG  LYS B 445     -28.951  84.571 130.581  1.00  1.80           C  
ATOM   3503  CD  LYS B 445     -28.774  85.464 129.349  1.00  1.80           C  
ATOM   3504  CE  LYS B 445     -27.556  86.392 129.463  1.00  1.80           C  
ATOM   3505  NZ  LYS B 445     -27.605  87.345 130.568  1.00  1.65           N  
ATOM   3506  C   LYS B 445     -30.539  83.149 132.839  1.00  1.87           C  
ATOM   3507  O   LYS B 445     -29.860  83.242 133.853  1.00  1.55           O  
ATOM   3508  N   VAL B 446     -31.807  83.564 132.736  1.00  1.83           N  
ATOM   3509  CA  VAL B 446     -32.447  84.256 133.845  1.00  1.80           C  
ATOM   3510  CB  VAL B 446     -33.880  84.649 133.441  1.00  1.80           C  
ATOM   3511  CG1 VAL B 446     -34.617  85.378 134.577  1.00  1.80           C  
ATOM   3512  CG2 VAL B 446     -33.849  85.525 132.177  1.00  1.80           C  
ATOM   3513  C   VAL B 446     -32.388  83.398 135.123  1.00  1.87           C  
ATOM   3514  O   VAL B 446     -32.059  83.885 136.195  1.00  1.55           O  
ATOM   3515  N   ARG B 447     -32.677  82.097 134.949  1.00  1.83           N  
ATOM   3516  CA  ARG B 447     -32.651  81.187 136.089  1.00  1.80           C  
ATOM   3517  CB  ARG B 447     -32.963  79.747 135.630  1.00  1.80           C  
ATOM   3518  CG  ARG B 447     -33.125  78.778 136.812  1.00  1.80           C  
ATOM   3519  CD  ARG B 447     -33.842  77.468 136.464  1.00  1.80           C  
ATOM   3520  NE  ARG B 447     -33.090  76.665 135.500  1.00  1.83           N  
ATOM   3521  CZ  ARG B 447     -32.804  75.349 135.664  1.00  1.87           C  
ATOM   3522  NH1 ARG B 447     -33.133  74.690 136.771  1.00  1.83           N  
ATOM   3523  NH2 ARG B 447     -32.185  74.698 134.693  1.00  1.83           N  
ATOM   3524  C   ARG B 447     -31.300  81.265 136.827  1.00  1.87           C  
ATOM   3525  O   ARG B 447     -31.228  81.447 138.035  1.00  1.55           O  
ATOM   3526  N   SER B 448     -30.233  81.130 136.026  1.00  1.83           N  
ATOM   3527  CA  SER B 448     -28.901  81.110 136.615  1.00  1.80           C  
ATOM   3528  CB  SER B 448     -27.880  80.574 135.598  1.00  1.80           C  
ATOM   3529  OG  SER B 448     -27.967  81.175 134.316  1.00  1.55           O  
ATOM   3530  C   SER B 448     -28.506  82.483 137.196  1.00  1.87           C  
ATOM   3531  O   SER B 448     -27.728  82.559 138.136  1.00  1.55           O  
ATOM   3532  N   GLN B 449     -29.091  83.554 136.627  1.00  1.83           N  
ATOM   3533  CA  GLN B 449     -28.880  84.879 137.207  1.00  1.80           C  
ATOM   3534  CB  GLN B 449     -29.461  85.974 136.291  1.00  1.80           C  
ATOM   3535  CG  GLN B 449     -28.650  86.134 134.991  1.00  1.80           C  
ATOM   3536  CD  GLN B 449     -29.230  87.142 133.981  1.00  1.87           C  
ATOM   3537  OE1 GLN B 449     -28.831  87.167 132.823  1.00  1.55           O  
ATOM   3538  NE2 GLN B 449     -30.157  87.977 134.452  1.00  1.83           N  
ATOM   3539  C   GLN B 449     -29.498  84.954 138.618  1.00  1.87           C  
ATOM   3540  O   GLN B 449     -28.892  85.454 139.557  1.00  1.55           O  
ATOM   3541  N   LEU B 450     -30.734  84.438 138.701  1.00  1.83           N  
ATOM   3542  CA  LEU B 450     -31.482  84.533 139.950  1.00  1.80           C  
ATOM   3543  CB  LEU B 450     -32.976  84.258 139.699  1.00  1.80           C  
ATOM   3544  CG  LEU B 450     -33.649  85.262 138.742  1.00  1.80           C  
ATOM   3545  CD1 LEU B 450     -35.130  84.915 138.537  1.00  1.80           C  
ATOM   3546  CD2 LEU B 450     -33.490  86.710 139.222  1.00  1.80           C  
ATOM   3547  C   LEU B 450     -30.936  83.567 141.014  1.00  1.87           C  
ATOM   3548  O   LEU B 450     -31.042  83.818 142.208  1.00  1.55           O  
ATOM   3549  N   LYS B 451     -30.371  82.447 140.537  1.00  1.83           N  
ATOM   3550  CA  LYS B 451     -29.901  81.397 141.438  1.00  1.80           C  
ATOM   3551  CB  LYS B 451     -28.653  81.841 142.232  1.00  1.80           C  
ATOM   3552  CG  LYS B 451     -27.436  82.176 141.358  1.00  1.80           C  
ATOM   3553  CD  LYS B 451     -26.765  80.925 140.774  1.00  1.80           C  
ATOM   3554  CE  LYS B 451     -25.453  81.238 140.042  1.00  1.80           C  
ATOM   3555  NZ  LYS B 451     -24.719  80.046 139.632  1.00  1.65           N  
ATOM   3556  C   LYS B 451     -31.069  80.903 142.328  1.00  1.87           C  
ATOM   3557  O   LYS B 451     -32.034  80.342 141.826  1.00  1.55           O  
ATOM   3558  N   ASN B 452     -30.940  81.133 143.650  1.00  1.83           N  
ATOM   3559  CA  ASN B 452     -31.948  80.664 144.606  1.00  1.80           C  
ATOM   3560  CB  ASN B 452     -31.278  80.057 145.852  1.00  1.80           C  
ATOM   3561  CG  ASN B 452     -30.659  78.688 145.552  1.00  1.87           C  
ATOM   3562  OD1 ASN B 452     -31.347  77.725 145.225  1.00  1.55           O  
ATOM   3563  ND2 ASN B 452     -29.333  78.640 145.695  1.00  1.83           N  
ATOM   3564  C   ASN B 452     -32.859  81.818 145.049  1.00  1.87           C  
ATOM   3565  O   ASN B 452     -33.727  81.648 145.894  1.00  1.55           O  
ATOM   3566  N   ASN B 453     -32.623  83.006 144.463  1.00  1.83           N  
ATOM   3567  CA  ASN B 453     -33.376  84.196 144.868  1.00  1.80           C  
ATOM   3568  CB  ASN B 453     -32.826  85.458 144.177  1.00  1.80           C  
ATOM   3569  CG  ASN B 453     -31.460  85.949 144.681  1.00  1.87           C  
ATOM   3570  OD1 ASN B 453     -30.982  86.987 144.250  1.00  1.55           O  
ATOM   3571  ND2 ASN B 453     -30.836  85.193 145.590  1.00  1.83           N  
ATOM   3572  C   ASN B 453     -34.866  84.052 144.524  1.00  1.87           C  
ATOM   3573  O   ASN B 453     -35.733  84.636 145.168  1.00  1.55           O  
ATOM   3574  N   ALA B 454     -35.114  83.239 143.484  1.00  1.83           N  
ATOM   3575  CA  ALA B 454     -36.473  82.916 143.090  1.00  1.80           C  
ATOM   3576  CB  ALA B 454     -36.832  83.680 141.811  1.00  1.80           C  
ATOM   3577  C   ALA B 454     -36.546  81.410 142.855  1.00  1.87           C  
ATOM   3578  O   ALA B 454     -35.624  80.808 142.318  1.00  1.55           O  
ATOM   3579  N   LYS B 455     -37.671  80.836 143.301  1.00  1.83           N  
ATOM   3580  CA  LYS B 455     -37.930  79.431 143.037  1.00  1.80           C  
ATOM   3581  CB  LYS B 455     -38.991  78.884 144.007  1.00  1.80           C  
ATOM   3582  CG  LYS B 455     -40.320  79.661 144.018  1.00  1.80           C  
ATOM   3583  CD  LYS B 455     -41.385  79.000 144.904  1.00  1.80           C  
ATOM   3584  CE  LYS B 455     -41.020  78.998 146.396  1.00  1.80           C  
ATOM   3585  NZ  LYS B 455     -42.067  78.446 147.250  1.00  1.65           N  
ATOM   3586  C   LYS B 455     -38.407  79.289 141.591  1.00  1.87           C  
ATOM   3587  O   LYS B 455     -39.055  80.174 141.043  1.00  1.55           O  
ATOM   3588  N   GLU B 456     -38.070  78.122 141.028  1.00  1.83           N  
ATOM   3589  CA  GLU B 456     -38.624  77.734 139.744  1.00  1.80           C  
ATOM   3590  CB  GLU B 456     -37.920  76.462 139.256  1.00  1.80           C  
ATOM   3591  CG  GLU B 456     -36.418  76.652 138.996  1.00  1.80           C  
ATOM   3592  CD  GLU B 456     -35.764  75.328 138.586  1.00  1.87           C  
ATOM   3593  OE1 GLU B 456     -34.725  74.980 139.133  1.00  1.66           O  
ATOM   3594  OE2 GLU B 456     -36.284  74.635 137.719  1.00  1.66           O  
ATOM   3595  C   GLU B 456     -40.117  77.429 139.932  1.00  1.87           C  
ATOM   3596  O   GLU B 456     -40.488  76.485 140.621  1.00  1.55           O  
ATOM   3597  N   ILE B 457     -40.937  78.264 139.283  1.00  1.83           N  
ATOM   3598  CA  ILE B 457     -42.369  77.994 139.252  1.00  1.80           C  
ATOM   3599  CB  ILE B 457     -43.129  79.333 139.151  1.00  1.80           C  
ATOM   3600  CG2 ILE B 457     -44.619  79.184 138.800  1.00  1.80           C  
ATOM   3601  CG1 ILE B 457     -42.952  80.169 140.430  1.00  1.80           C  
ATOM   3602  CD1 ILE B 457     -43.636  79.560 141.665  1.00  1.80           C  
ATOM   3603  C   ILE B 457     -42.660  77.028 138.096  1.00  1.87           C  
ATOM   3604  O   ILE B 457     -43.565  76.202 138.158  1.00  1.55           O  
ATOM   3605  N   GLY B 458     -41.836  77.169 137.046  1.00  1.83           N  
ATOM   3606  CA  GLY B 458     -42.140  76.453 135.819  1.00  1.80           C  
ATOM   3607  C   GLY B 458     -43.178  77.277 135.069  1.00  1.87           C  
ATOM   3608  O   GLY B 458     -43.538  78.365 135.501  1.00  1.55           O  
ATOM   3609  N   ASN B 459     -43.618  76.750 133.918  1.00  1.83           N  
ATOM   3610  CA  ASN B 459     -44.455  77.534 133.000  1.00  1.80           C  
ATOM   3611  CB  ASN B 459     -45.763  78.077 133.621  1.00  1.80           C  
ATOM   3612  CG  ASN B 459     -46.576  77.012 134.352  1.00  1.87           C  
ATOM   3613  OD1 ASN B 459     -47.411  76.321 133.778  1.00  1.55           O  
ATOM   3614  ND2 ASN B 459     -46.313  76.942 135.658  1.00  1.83           N  
ATOM   3615  C   ASN B 459     -43.661  78.724 132.423  1.00  1.87           C  
ATOM   3616  O   ASN B 459     -44.222  79.695 131.928  1.00  1.55           O  
ATOM   3617  N   GLY B 460     -42.327  78.614 132.551  1.00  1.83           N  
ATOM   3618  CA  GLY B 460     -41.465  79.725 132.185  1.00  1.80           C  
ATOM   3619  C   GLY B 460     -41.392  80.815 133.270  1.00  1.87           C  
ATOM   3620  O   GLY B 460     -40.905  81.904 133.001  1.00  1.55           O  
ATOM   3621  N   CYS B 461     -41.873  80.503 134.491  1.00  1.83           N  
ATOM   3622  CA  CYS B 461     -41.910  81.490 135.574  1.00  1.80           C  
ATOM   3623  CB  CYS B 461     -43.341  81.610 136.114  1.00  1.80           C  
ATOM   3624  SG  CYS B 461     -44.522  82.279 134.916  1.00  1.89           S  
ATOM   3625  C   CYS B 461     -40.942  81.116 136.711  1.00  1.87           C  
ATOM   3626  O   CYS B 461     -40.506  79.974 136.854  1.00  1.55           O  
ATOM   3627  N   PHE B 462     -40.686  82.164 137.512  1.00  1.83           N  
ATOM   3628  CA  PHE B 462     -39.943  82.135 138.762  1.00  1.80           C  
ATOM   3629  CB  PHE B 462     -38.563  82.799 138.604  1.00  1.80           C  
ATOM   3630  CG  PHE B 462     -37.770  82.330 137.418  1.00  2.04           C  
ATOM   3631  CD1 PHE B 462     -37.641  83.140 136.293  1.00  2.04           C  
ATOM   3632  CD2 PHE B 462     -37.127  81.099 137.446  1.00  2.04           C  
ATOM   3633  CE1 PHE B 462     -36.852  82.740 135.224  1.00  2.04           C  
ATOM   3634  CE2 PHE B 462     -36.344  80.694 136.375  1.00  2.04           C  
ATOM   3635  CZ  PHE B 462     -36.194  81.520 135.270  1.00  2.04           C  
ATOM   3636  C   PHE B 462     -40.729  83.006 139.755  1.00  1.87           C  
ATOM   3637  O   PHE B 462     -41.336  83.988 139.338  1.00  1.55           O  
ATOM   3638  N   GLU B 463     -40.678  82.644 141.050  1.00  1.83           N  
ATOM   3639  CA  GLU B 463     -41.291  83.466 142.097  1.00  1.80           C  
ATOM   3640  CB  GLU B 463     -42.453  82.710 142.763  1.00  1.80           C  
ATOM   3641  CG  GLU B 463     -43.107  83.494 143.914  1.00  1.80           C  
ATOM   3642  CD  GLU B 463     -44.495  82.985 144.329  1.00  1.87           C  
ATOM   3643  OE1 GLU B 463     -44.745  81.786 144.314  1.00  1.66           O  
ATOM   3644  OE2 GLU B 463     -45.338  83.798 144.688  1.00  1.66           O  
ATOM   3645  C   GLU B 463     -40.200  83.847 143.107  1.00  1.87           C  
ATOM   3646  O   GLU B 463     -39.461  82.998 143.591  1.00  1.55           O  
ATOM   3647  N   PHE B 464     -40.114  85.160 143.366  1.00  1.83           N  
ATOM   3648  CA  PHE B 464     -39.034  85.693 144.189  1.00  1.80           C  
ATOM   3649  CB  PHE B 464     -38.862  87.197 143.935  1.00  1.80           C  
ATOM   3650  CG  PHE B 464     -38.460  87.470 142.517  1.00  2.04           C  
ATOM   3651  CD1 PHE B 464     -39.425  87.708 141.549  1.00  2.04           C  
ATOM   3652  CD2 PHE B 464     -37.118  87.491 142.155  1.00  2.04           C  
ATOM   3653  CE1 PHE B 464     -39.057  87.962 140.240  1.00  2.04           C  
ATOM   3654  CE2 PHE B 464     -36.748  87.751 140.844  1.00  2.04           C  
ATOM   3655  CZ  PHE B 464     -37.718  87.984 139.882  1.00  2.04           C  
ATOM   3656  C   PHE B 464     -39.361  85.504 145.669  1.00  1.87           C  
ATOM   3657  O   PHE B 464     -40.392  85.957 146.152  1.00  1.55           O  
ATOM   3658  N   TYR B 465     -38.407  84.882 146.377  1.00  1.83           N  
ATOM   3659  CA  TYR B 465     -38.524  84.817 147.830  1.00  1.80           C  
ATOM   3660  CB  TYR B 465     -37.370  83.987 148.414  1.00  1.80           C  
ATOM   3661  CG  TYR B 465     -37.479  82.525 148.081  1.00  2.04           C  
ATOM   3662  CD1 TYR B 465     -36.696  81.961 147.080  1.00  2.04           C  
ATOM   3663  CE1 TYR B 465     -36.772  80.606 146.795  1.00  2.04           C  
ATOM   3664  CD2 TYR B 465     -38.355  81.709 148.788  1.00  2.04           C  
ATOM   3665  CE2 TYR B 465     -38.432  80.352 148.509  1.00  2.04           C  
ATOM   3666  CZ  TYR B 465     -37.637  79.796 147.519  1.00  2.04           C  
ATOM   3667  OH  TYR B 465     -37.724  78.440 147.275  1.00  1.55           O  
ATOM   3668  C   TYR B 465     -38.485  86.236 148.435  1.00  1.87           C  
ATOM   3669  O   TYR B 465     -39.227  86.580 149.347  1.00  1.55           O  
ATOM   3670  N   HIS B 466     -37.554  87.024 147.866  1.00  1.83           N  
ATOM   3671  CA  HIS B 466     -37.225  88.329 148.438  1.00  1.80           C  
ATOM   3672  CB  HIS B 466     -35.731  88.627 148.230  1.00  1.80           C  
ATOM   3673  CG  HIS B 466     -35.434  88.903 146.775  1.00  2.04           C  
ATOM   3674  CD2 HIS B 466     -35.185  87.969 145.759  1.00  2.04           C  
ATOM   3675  ND1 HIS B 466     -35.370  90.140 146.240  1.00  1.72           N  
ATOM   3676  CE1 HIS B 466     -35.090  89.966 144.939  1.00  2.04           C  
ATOM   3677  NE2 HIS B 466     -34.975  88.664 144.621  1.00  1.72           N  
ATOM   3678  C   HIS B 466     -38.100  89.475 147.885  1.00  1.87           C  
ATOM   3679  O   HIS B 466     -37.859  90.637 148.189  1.00  1.55           O  
ATOM   3680  N   LYS B 467     -39.108  89.105 147.069  1.00  1.83           N  
ATOM   3681  CA  LYS B 467     -40.070  90.087 146.562  1.00  1.80           C  
ATOM   3682  CB  LYS B 467     -40.874  90.718 147.718  1.00  1.80           C  
ATOM   3683  CG  LYS B 467     -41.494  89.697 148.686  1.00  1.80           C  
ATOM   3684  CD  LYS B 467     -42.231  90.370 149.854  1.00  1.80           C  
ATOM   3685  CE  LYS B 467     -43.618  90.925 149.488  1.00  1.80           C  
ATOM   3686  NZ  LYS B 467     -44.718  89.984 149.685  1.00  1.65           N  
ATOM   3687  C   LYS B 467     -39.381  91.180 145.705  1.00  1.87           C  
ATOM   3688  O   LYS B 467     -39.266  92.338 146.094  1.00  1.55           O  
ATOM   3689  N   CYS B 468     -38.916  90.743 144.522  1.00  1.83           N  
ATOM   3690  CA  CYS B 468     -38.232  91.679 143.633  1.00  1.80           C  
ATOM   3691  CB  CYS B 468     -37.614  90.920 142.448  1.00  1.80           C  
ATOM   3692  SG  CYS B 468     -36.950  92.036 141.192  1.00  1.89           S  
ATOM   3693  C   CYS B 468     -39.214  92.741 143.096  1.00  1.87           C  
ATOM   3694  O   CYS B 468     -40.184  92.419 142.420  1.00  1.55           O  
ATOM   3695  N   ASP B 469     -38.896  94.011 143.412  1.00  1.83           N  
ATOM   3696  CA  ASP B 469     -39.593  95.134 142.801  1.00  1.80           C  
ATOM   3697  CB  ASP B 469     -39.630  96.347 143.755  1.00  1.80           C  
ATOM   3698  CG  ASP B 469     -38.287  97.077 143.876  1.00  1.87           C  
ATOM   3699  OD1 ASP B 469     -37.381  96.557 144.517  1.00  1.66           O  
ATOM   3700  OD2 ASP B 469     -38.160  98.176 143.343  1.00  1.66           O  
ATOM   3701  C   ASP B 469     -38.926  95.452 141.451  1.00  1.87           C  
ATOM   3702  O   ASP B 469     -38.017  94.768 140.996  1.00  1.55           O  
ATOM   3703  N   ASN B 470     -39.426  96.523 140.820  1.00  1.83           N  
ATOM   3704  CA  ASN B 470     -39.064  96.768 139.427  1.00  1.80           C  
ATOM   3705  CB  ASN B 470     -39.838  97.965 138.847  1.00  1.80           C  
ATOM   3706  CG  ASN B 470     -41.295  97.579 138.573  1.00  1.87           C  
ATOM   3707  OD1 ASN B 470     -42.151  97.641 139.446  1.00  1.55           O  
ATOM   3708  ND2 ASN B 470     -41.526  97.144 137.333  1.00  1.83           N  
ATOM   3709  C   ASN B 470     -37.554  96.970 139.239  1.00  1.87           C  
ATOM   3710  O   ASN B 470     -37.003  96.564 138.226  1.00  1.55           O  
ATOM   3711  N   THR B 471     -36.897  97.601 140.230  1.00  1.83           N  
ATOM   3712  CA  THR B 471     -35.488  97.930 140.006  1.00  1.80           C  
ATOM   3713  CB  THR B 471     -34.966  98.857 141.129  1.00  1.80           C  
ATOM   3714  OG1 THR B 471     -33.810  99.585 140.754  1.00  1.55           O  
ATOM   3715  CG2 THR B 471     -34.747  98.167 142.482  1.00  1.80           C  
ATOM   3716  C   THR B 471     -34.649  96.647 139.798  1.00  1.87           C  
ATOM   3717  O   THR B 471     -33.806  96.560 138.908  1.00  1.55           O  
ATOM   3718  N   CYS B 472     -34.938  95.642 140.648  1.00  1.83           N  
ATOM   3719  CA  CYS B 472     -34.177  94.404 140.517  1.00  1.80           C  
ATOM   3720  CB  CYS B 472     -34.345  93.490 141.738  1.00  1.80           C  
ATOM   3721  SG  CYS B 472     -36.037  93.448 142.338  1.00  1.89           S  
ATOM   3722  C   CYS B 472     -34.538  93.716 139.188  1.00  1.87           C  
ATOM   3723  O   CYS B 472     -33.674  93.179 138.505  1.00  1.55           O  
ATOM   3724  N   MET B 473     -35.833  93.808 138.819  1.00  1.83           N  
ATOM   3725  CA  MET B 473     -36.246  93.268 137.520  1.00  1.80           C  
ATOM   3726  CB  MET B 473     -37.727  93.567 137.222  1.00  1.80           C  
ATOM   3727  CG  MET B 473     -38.721  92.974 138.226  1.00  1.80           C  
ATOM   3728  SD  MET B 473     -38.842  91.182 138.095  1.00  1.97           S  
ATOM   3729  CE  MET B 473     -40.279  90.937 139.158  1.00  1.80           C  
ATOM   3730  C   MET B 473     -35.369  93.835 136.381  1.00  1.87           C  
ATOM   3731  O   MET B 473     -34.842  93.105 135.552  1.00  1.55           O  
ATOM   3732  N   GLU B 474     -35.215  95.168 136.395  1.00  1.83           N  
ATOM   3733  CA  GLU B 474     -34.412  95.809 135.358  1.00  1.80           C  
ATOM   3734  CB  GLU B 474     -34.413  97.333 135.556  1.00  1.80           C  
ATOM   3735  CG  GLU B 474     -35.806  97.974 135.387  1.00  1.80           C  
ATOM   3736  CD  GLU B 474     -36.405  97.784 133.987  1.00  1.87           C  
ATOM   3737  OE1 GLU B 474     -35.685  97.847 133.001  1.00  1.66           O  
ATOM   3738  OE2 GLU B 474     -37.607  97.571 133.878  1.00  1.66           O  
ATOM   3739  C   GLU B 474     -32.977  95.249 135.326  1.00  1.87           C  
ATOM   3740  O   GLU B 474     -32.413  95.003 134.266  1.00  1.55           O  
ATOM   3741  N   SER B 475     -32.420  95.036 136.533  1.00  1.83           N  
ATOM   3742  CA  SER B 475     -31.040  94.557 136.565  1.00  1.80           C  
ATOM   3743  CB  SER B 475     -30.468  94.687 137.986  1.00  1.80           C  
ATOM   3744  OG  SER B 475     -31.066  93.831 138.939  1.00  1.55           O  
ATOM   3745  C   SER B 475     -30.914  93.117 136.010  1.00  1.87           C  
ATOM   3746  O   SER B 475     -29.877  92.722 135.488  1.00  1.55           O  
ATOM   3747  N   VAL B 476     -32.025  92.357 136.136  1.00  1.83           N  
ATOM   3748  CA  VAL B 476     -32.075  91.031 135.522  1.00  1.80           C  
ATOM   3749  CB  VAL B 476     -33.350  90.262 135.957  1.00  1.80           C  
ATOM   3750  CG1 VAL B 476     -33.529  88.923 135.226  1.00  1.80           C  
ATOM   3751  CG2 VAL B 476     -33.382  90.007 137.467  1.00  1.80           C  
ATOM   3752  C   VAL B 476     -32.001  91.180 133.990  1.00  1.87           C  
ATOM   3753  O   VAL B 476     -31.221  90.514 133.323  1.00  1.55           O  
ATOM   3754  N   LYS B 477     -32.857  92.090 133.490  1.00  1.83           N  
ATOM   3755  CA  LYS B 477     -33.007  92.279 132.048  1.00  1.80           C  
ATOM   3756  CB  LYS B 477     -34.072  93.352 131.763  1.00  1.80           C  
ATOM   3757  CG  LYS B 477     -35.467  92.992 132.291  1.00  1.80           C  
ATOM   3758  CD  LYS B 477     -36.442  94.171 132.184  1.00  1.80           C  
ATOM   3759  CE  LYS B 477     -37.733  93.940 132.977  1.00  1.80           C  
ATOM   3760  NZ  LYS B 477     -38.570  95.131 133.054  1.00  1.65           N  
ATOM   3761  C   LYS B 477     -31.677  92.696 131.393  1.00  1.87           C  
ATOM   3762  O   LYS B 477     -31.228  92.129 130.401  1.00  1.55           O  
ATOM   3763  N   ASN B 478     -31.088  93.744 131.996  1.00  1.83           N  
ATOM   3764  CA  ASN B 478     -29.834  94.269 131.455  1.00  1.80           C  
ATOM   3765  CB  ASN B 478     -29.591  95.732 131.870  1.00  1.80           C  
ATOM   3766  CG  ASN B 478     -29.239  95.912 133.348  1.00  1.87           C  
ATOM   3767  OD1 ASN B 478     -28.936  94.967 134.060  1.00  1.55           O  
ATOM   3768  ND2 ASN B 478     -29.282  97.176 133.769  1.00  1.83           N  
ATOM   3769  C   ASN B 478     -28.652  93.335 131.786  1.00  1.87           C  
ATOM   3770  O   ASN B 478     -27.596  93.396 131.164  1.00  1.55           O  
ATOM   3771  N   GLY B 479     -28.907  92.441 132.756  1.00  1.83           N  
ATOM   3772  CA  GLY B 479     -28.005  91.333 133.012  1.00  1.80           C  
ATOM   3773  C   GLY B 479     -26.827  91.742 133.896  1.00  1.87           C  
ATOM   3774  O   GLY B 479     -25.750  91.159 133.829  1.00  1.55           O  
ATOM   3775  N   THR B 480     -27.078  92.760 134.734  1.00  1.83           N  
ATOM   3776  CA  THR B 480     -26.101  93.084 135.764  1.00  1.80           C  
ATOM   3777  CB  THR B 480     -26.200  94.581 136.111  1.00  1.80           C  
ATOM   3778  OG1 THR B 480     -27.536  94.960 136.384  1.00  1.55           O  
ATOM   3779  CG2 THR B 480     -25.616  95.466 134.997  1.00  1.80           C  
ATOM   3780  C   THR B 480     -26.368  92.163 136.966  1.00  1.87           C  
ATOM   3781  O   THR B 480     -25.575  91.300 137.324  1.00  1.55           O  
ATOM   3782  N   TYR B 481     -27.563  92.407 137.525  1.00  1.83           N  
ATOM   3783  CA  TYR B 481     -28.121  91.698 138.666  1.00  1.80           C  
ATOM   3784  CB  TYR B 481     -28.701  90.338 138.225  1.00  1.80           C  
ATOM   3785  CG  TYR B 481     -29.609  89.759 139.275  1.00  2.04           C  
ATOM   3786  CD1 TYR B 481     -30.792  90.415 139.584  1.00  2.04           C  
ATOM   3787  CE1 TYR B 481     -31.647  89.921 140.554  1.00  2.04           C  
ATOM   3788  CD2 TYR B 481     -29.295  88.583 139.951  1.00  2.04           C  
ATOM   3789  CE2 TYR B 481     -30.151  88.082 140.926  1.00  2.04           C  
ATOM   3790  CZ  TYR B 481     -31.327  88.759 141.231  1.00  2.04           C  
ATOM   3791  OH  TYR B 481     -32.196  88.303 142.196  1.00  1.55           O  
ATOM   3792  C   TYR B 481     -27.124  91.646 139.846  1.00  1.87           C  
ATOM   3793  O   TYR B 481     -27.038  92.573 140.646  1.00  1.55           O  
ATOM   3794  N   ASP B 482     -26.386  90.523 139.887  1.00  1.83           N  
ATOM   3795  CA  ASP B 482     -25.305  90.281 140.835  1.00  1.80           C  
ATOM   3796  CB  ASP B 482     -24.088  91.171 140.511  1.00  1.80           C  
ATOM   3797  CG  ASP B 482     -22.773  90.684 141.141  1.00  1.87           C  
ATOM   3798  OD1 ASP B 482     -22.722  89.602 141.711  1.00  1.66           O  
ATOM   3799  OD2 ASP B 482     -21.773  91.388 141.044  1.00  1.66           O  
ATOM   3800  C   ASP B 482     -25.778  90.413 142.293  1.00  1.87           C  
ATOM   3801  O   ASP B 482     -25.309  91.241 143.068  1.00  1.55           O  
ATOM   3802  N   TYR B 483     -26.738  89.532 142.610  1.00  1.83           N  
ATOM   3803  CA  TYR B 483     -27.166  89.325 143.987  1.00  1.80           C  
ATOM   3804  CB  TYR B 483     -28.671  89.612 144.114  1.00  1.80           C  
ATOM   3805  CG  TYR B 483     -29.090  89.749 145.553  1.00  2.04           C  
ATOM   3806  CD1 TYR B 483     -29.350  88.620 146.320  1.00  2.04           C  
ATOM   3807  CE1 TYR B 483     -29.709  88.733 147.656  1.00  2.04           C  
ATOM   3808  CD2 TYR B 483     -29.207  91.002 146.144  1.00  2.04           C  
ATOM   3809  CE2 TYR B 483     -29.570  91.121 147.479  1.00  2.04           C  
ATOM   3810  CZ  TYR B 483     -29.821  89.989 148.240  1.00  2.04           C  
ATOM   3811  OH  TYR B 483     -30.170  90.143 149.570  1.00  1.55           O  
ATOM   3812  C   TYR B 483     -26.835  87.850 144.282  1.00  1.87           C  
ATOM   3813  O   TYR B 483     -27.094  87.002 143.432  1.00  1.55           O  
ATOM   3814  N   PRO B 484     -26.202  87.571 145.458  1.00  1.83           N  
ATOM   3815  CD  PRO B 484     -25.815  88.561 146.467  1.00  1.80           C  
ATOM   3816  CA  PRO B 484     -25.747  86.218 145.780  1.00  1.80           C  
ATOM   3817  CB  PRO B 484     -24.820  86.420 146.989  1.00  1.80           C  
ATOM   3818  CG  PRO B 484     -25.280  87.730 147.632  1.00  1.80           C  
ATOM   3819  C   PRO B 484     -26.876  85.215 146.121  1.00  1.87           C  
ATOM   3820 1OCT PRO B 484     -26.681  84.017 145.938  1.00  1.66           O  
ATOM   3821 2OCT PRO B 484     -27.940  85.617 146.580  1.00  1.66           O  
TER    3822      PRO B 484
ATOM   3823  N   ASP C 485     -37.675  51.377 145.594  1.00  1.65           N  
ATOM   3824  CA  ASP C 485     -38.649  51.476 144.521  1.00  1.80           C  
ATOM   3825  CB  ASP C 485     -40.066  51.832 145.020  1.00  1.80           C  
ATOM   3826  CG  ASP C 485     -40.601  50.778 145.998  1.00  1.87           C  
ATOM   3827  OD1 ASP C 485     -39.868  49.861 146.353  1.00  1.66           O  
ATOM   3828  OD2 ASP C 485     -41.743  50.881 146.419  1.00  1.66           O  
ATOM   3829  C   ASP C 485     -38.144  52.527 143.548  1.00  1.87           C  
ATOM   3830  O   ASP C 485     -37.541  53.514 143.954  1.00  1.55           O  
ATOM   3831  N   THR C 486     -38.386  52.263 142.263  1.00  1.83           N  
ATOM   3832  CA  THR C 486     -37.708  53.009 141.222  1.00  1.80           C  
ATOM   3833  CB  THR C 486     -36.415  52.242 140.875  1.00  1.80           C  
ATOM   3834  OG1 THR C 486     -35.689  51.919 142.048  1.00  1.55           O  
ATOM   3835  CG2 THR C 486     -35.520  52.950 139.846  1.00  1.80           C  
ATOM   3836  C   THR C 486     -38.627  53.072 140.009  1.00  1.87           C  
ATOM   3837  O   THR C 486     -39.302  52.104 139.683  1.00  1.55           O  
ATOM   3838  N   LEU C 487     -38.596  54.239 139.358  1.00  1.83           N  
ATOM   3839  CA  LEU C 487     -39.116  54.356 138.006  1.00  1.80           C  
ATOM   3840  CB  LEU C 487     -40.314  55.316 137.961  1.00  1.80           C  
ATOM   3841  CG  LEU C 487     -41.028  55.381 136.597  1.00  1.80           C  
ATOM   3842  CD1 LEU C 487     -41.755  54.067 136.281  1.00  1.80           C  
ATOM   3843  CD2 LEU C 487     -42.020  56.548 136.566  1.00  1.80           C  
ATOM   3844  C   LEU C 487     -37.936  54.885 137.207  1.00  1.87           C  
ATOM   3845  O   LEU C 487     -37.169  55.704 137.698  1.00  1.55           O  
ATOM   3846  N   CYS C 488     -37.801  54.357 135.993  1.00  1.83           N  
ATOM   3847  CA  CYS C 488     -36.655  54.678 135.170  1.00  1.80           C  
ATOM   3848  CB  CYS C 488     -35.614  53.561 135.317  1.00  1.80           C  
ATOM   3849  SG  CYS C 488     -33.997  54.051 134.687  1.00  1.89           S  
ATOM   3850  C   CYS C 488     -37.159  54.792 133.746  1.00  1.87           C  
ATOM   3851  O   CYS C 488     -37.993  54.007 133.322  1.00  1.55           O  
ATOM   3852  N   ILE C 489     -36.665  55.820 133.058  1.00  1.83           N  
ATOM   3853  CA  ILE C 489     -37.079  56.075 131.689  1.00  1.80           C  
ATOM   3854  CB  ILE C 489     -37.232  57.599 131.522  1.00  1.80           C  
ATOM   3855  CG2 ILE C 489     -37.223  58.073 130.057  1.00  1.80           C  
ATOM   3856  CG1 ILE C 489     -38.534  58.018 132.226  1.00  1.80           C  
ATOM   3857  CD1 ILE C 489     -38.627  59.510 132.505  1.00  1.80           C  
ATOM   3858  C   ILE C 489     -36.030  55.435 130.789  1.00  1.87           C  
ATOM   3859  O   ILE C 489     -34.884  55.258 131.182  1.00  1.55           O  
ATOM   3860  N   GLY C 490     -36.493  55.086 129.587  1.00  1.83           N  
ATOM   3861  CA  GLY C 490     -35.608  54.485 128.614  1.00  1.80           C  
ATOM   3862  C   GLY C 490     -36.387  54.290 127.328  1.00  1.87           C  
ATOM   3863  O   GLY C 490     -37.466  54.843 127.135  1.00  1.55           O  
ATOM   3864  N   TYR C 491     -35.758  53.495 126.461  1.00  1.83           N  
ATOM   3865  CA  TYR C 491     -36.233  53.334 125.102  1.00  1.80           C  
ATOM   3866  CB  TYR C 491     -35.517  54.318 124.161  1.00  1.80           C  
ATOM   3867  CG  TYR C 491     -34.031  54.392 124.400  1.00  2.04           C  
ATOM   3868  CD1 TYR C 491     -33.158  53.500 123.790  1.00  2.04           C  
ATOM   3869  CE1 TYR C 491     -31.788  53.598 123.991  1.00  2.04           C  
ATOM   3870  CD2 TYR C 491     -33.508  55.371 125.234  1.00  2.04           C  
ATOM   3871  CE2 TYR C 491     -32.141  55.469 125.443  1.00  2.04           C  
ATOM   3872  CZ  TYR C 491     -31.275  54.579 124.822  1.00  2.04           C  
ATOM   3873  OH  TYR C 491     -29.908  54.654 125.005  1.00  1.55           O  
ATOM   3874  C   TYR C 491     -35.990  51.888 124.696  1.00  1.87           C  
ATOM   3875  O   TYR C 491     -35.206  51.168 125.298  1.00  1.55           O  
ATOM   3876  N   HIS C 492     -36.741  51.531 123.659  1.00  1.83           N  
ATOM   3877  CA  HIS C 492     -36.722  50.219 123.047  1.00  1.80           C  
ATOM   3878  CB  HIS C 492     -37.871  50.253 122.030  1.00  1.80           C  
ATOM   3879  CG  HIS C 492     -37.837  49.093 121.070  1.00  2.04           C  
ATOM   3880  CD2 HIS C 492     -37.343  49.092 119.757  1.00  2.04           C  
ATOM   3881  ND1 HIS C 492     -38.306  47.865 121.357  1.00  1.72           N  
ATOM   3882  CE1 HIS C 492     -38.109  47.129 120.254  1.00  2.04           C  
ATOM   3883  NE2 HIS C 492     -37.528  47.845 119.270  1.00  1.72           N  
ATOM   3884  C   HIS C 492     -35.368  49.996 122.359  1.00  1.87           C  
ATOM   3885  O   HIS C 492     -34.751  50.930 121.862  1.00  1.55           O  
ATOM   3886  N   ALA C 493     -34.961  48.721 122.330  1.00  1.83           N  
ATOM   3887  CA  ALA C 493     -33.879  48.314 121.447  1.00  1.80           C  
ATOM   3888  CB  ALA C 493     -32.526  48.432 122.156  1.00  1.80           C  
ATOM   3889  C   ALA C 493     -34.135  46.869 121.012  1.00  1.87           C  
ATOM   3890  O   ALA C 493     -33.823  45.921 121.720  1.00  1.55           O  
ATOM   3891  N   ASN C 494     -34.707  46.759 119.803  1.00  1.83           N  
ATOM   3892  CA  ASN C 494     -34.796  45.466 119.135  1.00  1.80           C  
ATOM   3893  CB  ASN C 494     -35.689  45.531 117.874  1.00  1.80           C  
ATOM   3894  CG  ASN C 494     -35.217  46.551 116.823  1.00  1.87           C  
ATOM   3895  OD1 ASN C 494     -34.503  47.499 117.118  1.00  1.55           O  
ATOM   3896  ND2 ASN C 494     -35.645  46.313 115.584  1.00  1.83           N  
ATOM   3897  C   ASN C 494     -33.380  45.023 118.751  1.00  1.87           C  
ATOM   3898  O   ASN C 494     -32.455  45.824 118.689  1.00  1.55           O  
ATOM   3899  N   ASN C 495     -33.270  43.714 118.471  1.00  1.83           N  
ATOM   3900  CA  ASN C 495     -32.028  43.191 117.908  1.00  1.80           C  
ATOM   3901  CB  ASN C 495     -31.933  41.666 118.088  1.00  1.80           C  
ATOM   3902  CG  ASN C 495     -31.597  41.285 119.531  1.00  1.87           C  
ATOM   3903  OD1 ASN C 495     -30.437  41.164 119.912  1.00  1.55           O  
ATOM   3904  ND2 ASN C 495     -32.661  41.097 120.313  1.00  1.83           N  
ATOM   3905  C   ASN C 495     -32.024  43.538 116.417  1.00  1.87           C  
ATOM   3906  O   ASN C 495     -32.354  42.725 115.561  1.00  1.55           O  
ATOM   3907  N   SER C 496     -31.677  44.806 116.169  1.00  1.83           N  
ATOM   3908  CA  SER C 496     -31.719  45.344 114.824  1.00  1.80           C  
ATOM   3909  CB  SER C 496     -31.701  46.874 114.942  1.00  1.80           C  
ATOM   3910  OG  SER C 496     -31.934  47.311 116.277  1.00  1.55           O  
ATOM   3911  C   SER C 496     -30.534  44.794 114.007  1.00  1.87           C  
ATOM   3912  O   SER C 496     -29.606  44.201 114.550  1.00  1.55           O  
ATOM   3913  N   THR C 497     -30.626  45.014 112.687  1.00  1.83           N  
ATOM   3914  CA  THR C 497     -29.623  44.474 111.775  1.00  1.80           C  
ATOM   3915  CB  THR C 497     -30.159  43.156 111.176  1.00  1.80           C  
ATOM   3916  OG1 THR C 497     -31.564  43.208 110.977  1.00  1.55           O  
ATOM   3917  CG2 THR C 497     -29.794  41.931 112.030  1.00  1.80           C  
ATOM   3918  C   THR C 497     -29.259  45.503 110.689  1.00  1.87           C  
ATOM   3919  O   THR C 497     -28.099  45.663 110.318  1.00  1.55           O  
ATOM   3920  N   ASP C 498     -30.306  46.178 110.187  1.00  1.83           N  
ATOM   3921  CA  ASP C 498     -30.103  47.153 109.128  1.00  1.80           C  
ATOM   3922  CB  ASP C 498     -31.413  47.509 108.398  1.00  1.80           C  
ATOM   3923  CG  ASP C 498     -32.580  47.975 109.282  1.00  1.87           C  
ATOM   3924  OD1 ASP C 498     -32.999  47.239 110.170  1.00  1.66           O  
ATOM   3925  OD2 ASP C 498     -33.109  49.054 109.034  1.00  1.66           O  
ATOM   3926  C   ASP C 498     -29.335  48.380 109.648  1.00  1.87           C  
ATOM   3927  O   ASP C 498     -29.254  48.671 110.839  1.00  1.55           O  
ATOM   3928  N   THR C 499     -28.731  49.030 108.647  1.00  1.83           N  
ATOM   3929  CA  THR C 499     -27.782  50.100 108.867  1.00  1.80           C  
ATOM   3930  CB  THR C 499     -26.360  49.513 108.721  1.00  1.80           C  
ATOM   3931  OG1 THR C 499     -26.322  48.501 107.730  1.00  1.55           O  
ATOM   3932  CG2 THR C 499     -25.797  48.970 110.037  1.00  1.80           C  
ATOM   3933  C   THR C 499     -28.036  51.147 107.784  1.00  1.87           C  
ATOM   3934  O   THR C 499     -28.326  50.796 106.642  1.00  1.55           O  
ATOM   3935  N   VAL C 500     -27.887  52.418 108.180  1.00  1.83           N  
ATOM   3936  CA  VAL C 500     -27.879  53.515 107.225  1.00  1.80           C  
ATOM   3937  CB  VAL C 500     -29.092  54.435 107.448  1.00  1.80           C  
ATOM   3938  CG1 VAL C 500     -30.403  53.644 107.392  1.00  1.80           C  
ATOM   3939  CG2 VAL C 500     -29.002  55.273 108.736  1.00  1.80           C  
ATOM   3940  C   VAL C 500     -26.565  54.263 107.435  1.00  1.87           C  
ATOM   3941  O   VAL C 500     -25.967  54.185 108.500  1.00  1.55           O  
ATOM   3942  N   ASP C 501     -26.159  54.995 106.394  1.00  1.83           N  
ATOM   3943  CA  ASP C 501     -25.086  55.955 106.599  1.00  1.80           C  
ATOM   3944  CB  ASP C 501     -24.364  56.246 105.273  1.00  1.80           C  
ATOM   3945  CG  ASP C 501     -23.595  55.050 104.708  1.00  1.87           C  
ATOM   3946  OD1 ASP C 501     -23.079  54.241 105.469  1.00  1.66           O  
ATOM   3947  OD2 ASP C 501     -23.502  54.928 103.491  1.00  1.66           O  
ATOM   3948  C   ASP C 501     -25.740  57.232 107.137  1.00  1.87           C  
ATOM   3949  O   ASP C 501     -26.923  57.480 106.935  1.00  1.55           O  
ATOM   3950  N   THR C 502     -24.912  58.019 107.818  1.00  1.83           N  
ATOM   3951  CA  THR C 502     -25.286  59.343 108.281  1.00  1.80           C  
ATOM   3952  CB  THR C 502     -25.460  59.291 109.808  1.00  1.80           C  
ATOM   3953  OG1 THR C 502     -24.239  59.047 110.473  1.00  1.55           O  
ATOM   3954  CG2 THR C 502     -26.504  58.242 110.227  1.00  1.80           C  
ATOM   3955  C   THR C 502     -24.139  60.237 107.804  1.00  1.87           C  
ATOM   3956  O   THR C 502     -23.193  59.728 107.210  1.00  1.55           O  
ATOM   3957  N   VAL C 503     -24.217  61.552 108.051  1.00  1.83           N  
ATOM   3958  CA  VAL C 503     -23.166  62.393 107.482  1.00  1.80           C  
ATOM   3959  CB  VAL C 503     -23.615  63.868 107.451  1.00  1.80           C  
ATOM   3960  CG1 VAL C 503     -22.590  64.739 106.709  1.00  1.80           C  
ATOM   3961  CG2 VAL C 503     -24.991  64.054 106.793  1.00  1.80           C  
ATOM   3962  C   VAL C 503     -21.840  62.198 108.260  1.00  1.87           C  
ATOM   3963  O   VAL C 503     -20.754  62.235 107.698  1.00  1.55           O  
ATOM   3964  N   LEU C 504     -21.986  61.993 109.579  1.00  1.83           N  
ATOM   3965  CA  LEU C 504     -20.820  61.940 110.450  1.00  1.80           C  
ATOM   3966  CB  LEU C 504     -21.039  62.837 111.687  1.00  1.80           C  
ATOM   3967  CG  LEU C 504     -20.815  64.346 111.439  1.00  1.80           C  
ATOM   3968  CD1 LEU C 504     -21.814  64.953 110.450  1.00  1.80           C  
ATOM   3969  CD2 LEU C 504     -20.869  65.124 112.761  1.00  1.80           C  
ATOM   3970  C   LEU C 504     -20.460  60.485 110.821  1.00  1.87           C  
ATOM   3971  O   LEU C 504     -19.399  60.257 111.390  1.00  1.55           O  
ATOM   3972  N   GLU C 505     -21.327  59.505 110.481  1.00  1.83           N  
ATOM   3973  CA  GLU C 505     -20.966  58.113 110.778  1.00  1.80           C  
ATOM   3974  CB  GLU C 505     -21.478  57.746 112.183  1.00  1.80           C  
ATOM   3975  CG  GLU C 505     -20.972  56.390 112.710  1.00  1.80           C  
ATOM   3976  CD  GLU C 505     -21.301  56.156 114.192  1.00  1.87           C  
ATOM   3977  OE1 GLU C 505     -22.039  56.930 114.791  1.00  1.66           O  
ATOM   3978  OE2 GLU C 505     -20.802  55.194 114.761  1.00  1.66           O  
ATOM   3979  C   GLU C 505     -21.520  57.178 109.688  1.00  1.87           C  
ATOM   3980  O   GLU C 505     -22.692  57.220 109.334  1.00  1.55           O  
ATOM   3981  N   LYS C 506     -20.625  56.336 109.156  1.00  1.83           N  
ATOM   3982  CA  LYS C 506     -21.074  55.341 108.187  1.00  1.80           C  
ATOM   3983  CB  LYS C 506     -19.887  54.918 107.308  1.00  1.80           C  
ATOM   3984  CG  LYS C 506     -19.347  56.056 106.426  1.00  1.80           C  
ATOM   3985  CD  LYS C 506     -18.123  55.608 105.614  1.00  1.80           C  
ATOM   3986  CE  LYS C 506     -17.584  56.668 104.638  1.00  1.80           C  
ATOM   3987  NZ  LYS C 506     -18.364  56.840 103.415  1.00  1.65           N  
ATOM   3988  C   LYS C 506     -21.668  54.135 108.946  1.00  1.87           C  
ATOM   3989  O   LYS C 506     -21.250  53.803 110.047  1.00  1.55           O  
ATOM   3990  N   ASN C 507     -22.650  53.510 108.279  1.00  1.83           N  
ATOM   3991  CA  ASN C 507     -23.295  52.267 108.704  1.00  1.80           C  
ATOM   3992  CB  ASN C 507     -22.484  51.007 108.324  1.00  1.80           C  
ATOM   3993  CG  ASN C 507     -21.108  50.855 109.003  1.00  1.87           C  
ATOM   3994  OD1 ASN C 507     -20.068  51.119 108.409  1.00  1.55           O  
ATOM   3995  ND2 ASN C 507     -21.131  50.336 110.230  1.00  1.83           N  
ATOM   3996  C   ASN C 507     -23.767  52.256 110.172  1.00  1.87           C  
ATOM   3997  O   ASN C 507     -23.590  51.287 110.899  1.00  1.55           O  
ATOM   3998  N   VAL C 508     -24.429  53.356 110.550  1.00  1.83           N  
ATOM   3999  CA  VAL C 508     -25.115  53.402 111.834  1.00  1.80           C  
ATOM   4000  CB  VAL C 508     -25.676  54.825 112.041  1.00  1.80           C  
ATOM   4001  CG1 VAL C 508     -26.460  54.972 113.356  1.00  1.80           C  
ATOM   4002  CG2 VAL C 508     -24.545  55.860 111.970  1.00  1.80           C  
ATOM   4003  C   VAL C 508     -26.242  52.348 111.840  1.00  1.87           C  
ATOM   4004  O   VAL C 508     -27.140  52.378 111.008  1.00  1.55           O  
ATOM   4005  N   THR C 509     -26.143  51.427 112.811  1.00  1.83           N  
ATOM   4006  CA  THR C 509     -27.193  50.443 113.020  1.00  1.80           C  
ATOM   4007  CB  THR C 509     -26.664  49.415 114.039  1.00  1.80           C  
ATOM   4008  OG1 THR C 509     -25.276  49.192 113.863  1.00  1.55           O  
ATOM   4009  CG2 THR C 509     -27.449  48.095 114.010  1.00  1.80           C  
ATOM   4010  C   THR C 509     -28.450  51.151 113.557  1.00  1.87           C  
ATOM   4011  O   THR C 509     -28.396  51.835 114.574  1.00  1.55           O  
ATOM   4012  N   VAL C 510     -29.560  50.967 112.834  1.00  1.83           N  
ATOM   4013  CA  VAL C 510     -30.813  51.616 113.202  1.00  1.80           C  
ATOM   4014  CB  VAL C 510     -31.415  52.309 111.967  1.00  1.80           C  
ATOM   4015  CG1 VAL C 510     -32.544  53.283 112.341  1.00  1.80           C  
ATOM   4016  CG2 VAL C 510     -30.349  53.052 111.151  1.00  1.80           C  
ATOM   4017  C   VAL C 510     -31.735  50.518 113.737  1.00  1.87           C  
ATOM   4018  O   VAL C 510     -31.565  49.351 113.412  1.00  1.55           O  
ATOM   4019  N   THR C 511     -32.700  50.943 114.560  1.00  1.83           N  
ATOM   4020  CA  THR C 511     -33.709  50.007 115.024  1.00  1.80           C  
ATOM   4021  CB  THR C 511     -34.426  50.591 116.253  1.00  1.80           C  
ATOM   4022  OG1 THR C 511     -34.925  51.888 115.967  1.00  1.55           O  
ATOM   4023  CG2 THR C 511     -33.541  50.594 117.513  1.00  1.80           C  
ATOM   4024  C   THR C 511     -34.685  49.661 113.877  1.00  1.87           C  
ATOM   4025  O   THR C 511     -35.064  48.512 113.670  1.00  1.55           O  
ATOM   4026  N   HIS C 512     -35.072  50.741 113.169  1.00  1.83           N  
ATOM   4027  CA  HIS C 512     -36.106  50.693 112.142  1.00  1.80           C  
ATOM   4028  CB  HIS C 512     -37.461  51.113 112.750  1.00  1.80           C  
ATOM   4029  CG  HIS C 512     -37.857  50.229 113.907  1.00  2.04           C  
ATOM   4030  CD2 HIS C 512     -38.684  49.095 113.878  1.00  2.04           C  
ATOM   4031  ND1 HIS C 512     -37.455  50.433 115.181  1.00  1.72           N  
ATOM   4032  CE1 HIS C 512     -38.019  49.451 115.905  1.00  2.04           C  
ATOM   4033  NE2 HIS C 512     -38.768  48.628 115.145  1.00  1.72           N  
ATOM   4034  C   HIS C 512     -35.766  51.726 111.057  1.00  1.87           C  
ATOM   4035  O   HIS C 512     -35.610  52.905 111.366  1.00  1.55           O  
ATOM   4036  N   SER C 513     -35.709  51.256 109.799  1.00  1.83           N  
ATOM   4037  CA  SER C 513     -35.557  52.162 108.663  1.00  1.80           C  
ATOM   4038  CB  SER C 513     -34.109  52.133 108.163  1.00  1.80           C  
ATOM   4039  OG  SER C 513     -33.183  51.855 109.197  1.00  1.55           O  
ATOM   4040  C   SER C 513     -36.489  51.710 107.531  1.00  1.87           C  
ATOM   4041  O   SER C 513     -36.854  50.542 107.443  1.00  1.55           O  
ATOM   4042  N   VAL C 514     -36.808  52.679 106.661  1.00  1.83           N  
ATOM   4043  CA  VAL C 514     -37.499  52.418 105.409  1.00  1.80           C  
ATOM   4044  CB  VAL C 514     -38.494  53.564 105.136  1.00  1.80           C  
ATOM   4045  CG1 VAL C 514     -39.254  53.374 103.813  1.00  1.80           C  
ATOM   4046  CG2 VAL C 514     -39.491  53.709 106.295  1.00  1.80           C  
ATOM   4047  C   VAL C 514     -36.435  52.337 104.303  1.00  1.87           C  
ATOM   4048  O   VAL C 514     -35.715  53.293 104.042  1.00  1.55           O  
ATOM   4049  N   ASN C 515     -36.378  51.164 103.659  1.00  1.83           N  
ATOM   4050  CA  ASN C 515     -35.610  51.034 102.424  1.00  1.80           C  
ATOM   4051  CB  ASN C 515     -35.423  49.535 102.138  1.00  1.80           C  
ATOM   4052  CG  ASN C 515     -34.909  49.183 100.736  1.00  1.87           C  
ATOM   4053  OD1 ASN C 515     -35.351  48.209 100.145  1.00  1.55           O  
ATOM   4054  ND2 ASN C 515     -33.965  49.982 100.230  1.00  1.83           N  
ATOM   4055  C   ASN C 515     -36.411  51.731 101.312  1.00  1.87           C  
ATOM   4056  O   ASN C 515     -37.562  51.398 101.068  1.00  1.55           O  
ATOM   4057  N   LEU C 516     -35.757  52.721 100.685  1.00  1.83           N  
ATOM   4058  CA  LEU C 516     -36.446  53.560  99.708  1.00  1.80           C  
ATOM   4059  CB  LEU C 516     -35.982  55.020  99.868  1.00  1.80           C  
ATOM   4060  CG  LEU C 516     -36.342  55.674 101.215  1.00  1.80           C  
ATOM   4061  CD1 LEU C 516     -35.647  57.036 101.329  1.00  1.80           C  
ATOM   4062  CD2 LEU C 516     -37.859  55.851 101.379  1.00  1.80           C  
ATOM   4063  C   LEU C 516     -36.180  53.093  98.264  1.00  1.87           C  
ATOM   4064  O   LEU C 516     -36.673  53.694  97.320  1.00  1.55           O  
ATOM   4065  N   LEU C 517     -35.365  52.033  98.134  1.00  1.83           N  
ATOM   4066  CA  LEU C 517     -34.824  51.638  96.838  1.00  1.80           C  
ATOM   4067  CB  LEU C 517     -33.315  51.922  96.880  1.00  1.80           C  
ATOM   4068  CG  LEU C 517     -32.535  51.486  95.634  1.00  1.80           C  
ATOM   4069  CD1 LEU C 517     -32.892  52.373  94.444  1.00  1.80           C  
ATOM   4070  CD2 LEU C 517     -31.034  51.525  95.910  1.00  1.80           C  
ATOM   4071  C   LEU C 517     -35.068  50.146  96.609  1.00  1.87           C  
ATOM   4072  O   LEU C 517     -34.500  49.314  97.307  1.00  1.55           O  
ATOM   4073  N   GLU C 518     -35.903  49.859  95.594  1.00  1.83           N  
ATOM   4074  CA  GLU C 518     -36.092  48.475  95.184  1.00  1.80           C  
ATOM   4075  CB  GLU C 518     -37.410  48.305  94.411  1.00  1.80           C  
ATOM   4076  CG  GLU C 518     -37.697  46.854  93.964  1.00  1.80           C  
ATOM   4077  CD  GLU C 518     -37.838  45.880  95.141  1.00  1.87           C  
ATOM   4078  OE1 GLU C 518     -38.955  45.562  95.529  1.00  1.66           O  
ATOM   4079  OE2 GLU C 518     -36.826  45.431  95.671  1.00  1.66           O  
ATOM   4080  C   GLU C 518     -34.879  48.031  94.344  1.00  1.87           C  
ATOM   4081  O   GLU C 518     -34.358  48.756  93.499  1.00  1.55           O  
ATOM   4082  N   ASP C 519     -34.483  46.795  94.671  1.00  1.83           N  
ATOM   4083  CA  ASP C 519     -33.347  46.095  94.089  1.00  1.80           C  
ATOM   4084  CB  ASP C 519     -32.642  45.368  95.251  1.00  1.80           C  
ATOM   4085  CG  ASP C 519     -31.402  44.560  94.844  1.00  1.87           C  
ATOM   4086  OD1 ASP C 519     -30.532  45.074  94.151  1.00  1.66           O  
ATOM   4087  OD2 ASP C 519     -31.287  43.410  95.252  1.00  1.66           O  
ATOM   4088  C   ASP C 519     -33.836  45.102  93.020  1.00  1.87           C  
ATOM   4089  O   ASP C 519     -33.176  44.863  92.014  1.00  1.55           O  
ATOM   4090  N   LYS C 520     -35.015  44.520  93.297  1.00  1.83           N  
ATOM   4091  CA  LYS C 520     -35.497  43.425  92.464  1.00  1.80           C  
ATOM   4092  CB  LYS C 520     -36.466  42.540  93.267  1.00  1.80           C  
ATOM   4093  CG  LYS C 520     -35.775  41.518  94.187  1.00  1.80           C  
ATOM   4094  CD  LYS C 520     -34.987  42.131  95.351  1.00  1.80           C  
ATOM   4095  CE  LYS C 520     -34.580  41.072  96.390  1.00  1.80           C  
ATOM   4096  NZ  LYS C 520     -33.985  41.615  97.606  1.00  1.65           N  
ATOM   4097  C   LYS C 520     -36.209  43.973  91.215  1.00  1.87           C  
ATOM   4098  O   LYS C 520     -36.917  44.971  91.252  1.00  1.55           O  
ATOM   4099  N   HIS C 521     -36.008  43.211  90.130  1.00  1.83           N  
ATOM   4100  CA  HIS C 521     -36.820  43.302  88.925  1.00  1.80           C  
ATOM   4101  CB  HIS C 521     -35.973  43.779  87.726  1.00  1.80           C  
ATOM   4102  CG  HIS C 521     -34.729  42.934  87.491  1.00  2.04           C  
ATOM   4103  CD2 HIS C 521     -33.415  43.393  87.290  1.00  2.04           C  
ATOM   4104  ND1 HIS C 521     -34.701  41.583  87.420  1.00  1.72           N  
ATOM   4105  CE1 HIS C 521     -33.426  41.237  87.185  1.00  2.04           C  
ATOM   4106  NE2 HIS C 521     -32.625  42.313  87.100  1.00  1.72           N  
ATOM   4107  C   HIS C 521     -37.379  41.894  88.707  1.00  1.87           C  
ATOM   4108  O   HIS C 521     -36.735  40.918  89.075  1.00  1.55           O  
ATOM   4109  N   ASN C 522     -38.576  41.801  88.100  1.00  1.83           N  
ATOM   4110  CA  ASN C 522     -39.116  40.453  87.864  1.00  1.80           C  
ATOM   4111  CB  ASN C 522     -40.639  40.481  87.590  1.00  1.80           C  
ATOM   4112  CG  ASN C 522     -41.031  40.130  86.153  1.00  1.87           C  
ATOM   4113  OD1 ASN C 522     -41.504  39.042  85.849  1.00  1.55           O  
ATOM   4114  ND2 ASN C 522     -40.782  41.106  85.288  1.00  1.83           N  
ATOM   4115  C   ASN C 522     -38.270  39.704  86.801  1.00  1.87           C  
ATOM   4116  O   ASN C 522     -38.150  38.486  86.812  1.00  1.55           O  
ATOM   4117  N   GLY C 523     -37.664  40.517  85.915  1.00  1.83           N  
ATOM   4118  CA  GLY C 523     -36.667  39.986  84.989  1.00  1.80           C  
ATOM   4119  C   GLY C 523     -37.290  39.189  83.833  1.00  1.87           C  
ATOM   4120  O   GLY C 523     -36.738  38.194  83.375  1.00  1.55           O  
ATOM   4121  N   LYS C 524     -38.467  39.678  83.415  1.00  1.83           N  
ATOM   4122  CA  LYS C 524     -39.207  39.146  82.279  1.00  1.80           C  
ATOM   4123  CB  LYS C 524     -40.187  38.050  82.738  1.00  1.80           C  
ATOM   4124  CG  LYS C 524     -39.480  36.790  83.259  1.00  1.80           C  
ATOM   4125  CD  LYS C 524     -40.425  35.655  83.674  1.00  1.80           C  
ATOM   4126  CE  LYS C 524     -40.964  35.776  85.111  1.00  1.80           C  
ATOM   4127  NZ  LYS C 524     -42.158  36.597  85.275  1.00  1.65           N  
ATOM   4128  C   LYS C 524     -39.990  40.331  81.715  1.00  1.87           C  
ATOM   4129  O   LYS C 524     -40.536  41.112  82.490  1.00  1.55           O  
ATOM   4130  N   LEU C 525     -40.015  40.453  80.375  1.00  1.83           N  
ATOM   4131  CA  LEU C 525     -40.771  41.571  79.811  1.00  1.80           C  
ATOM   4132  CB  LEU C 525     -40.367  41.882  78.361  1.00  1.80           C  
ATOM   4133  CG  LEU C 525     -38.853  41.939  78.112  1.00  1.80           C  
ATOM   4134  CD1 LEU C 525     -38.568  42.108  76.617  1.00  1.80           C  
ATOM   4135  CD2 LEU C 525     -38.162  43.052  78.914  1.00  1.80           C  
ATOM   4136  C   LEU C 525     -42.266  41.225  79.907  1.00  1.87           C  
ATOM   4137  O   LEU C 525     -42.691  40.145  79.510  1.00  1.55           O  
ATOM   4138  N   CYS C 526     -43.006  42.170  80.492  1.00  1.83           N  
ATOM   4139  CA  CYS C 526     -44.403  41.996  80.847  1.00  1.80           C  
ATOM   4140  CB  CYS C 526     -44.531  42.315  82.338  1.00  1.80           C  
ATOM   4141  SG  CYS C 526     -43.588  41.167  83.376  1.00  1.89           S  
ATOM   4142  C   CYS C 526     -45.240  42.969  80.012  1.00  1.87           C  
ATOM   4143  O   CYS C 526     -44.794  44.056  79.659  1.00  1.55           O  
ATOM   4144  N   LYS C 527     -46.458  42.516  79.704  1.00  1.83           N  
ATOM   4145  CA  LYS C 527     -47.404  43.318  78.945  1.00  1.80           C  
ATOM   4146  CB  LYS C 527     -48.505  42.418  78.342  1.00  1.80           C  
ATOM   4147  CG  LYS C 527     -48.979  41.242  79.210  1.00  1.80           C  
ATOM   4148  CD  LYS C 527     -50.081  40.426  78.519  1.00  1.80           C  
ATOM   4149  CE  LYS C 527     -50.630  39.299  79.405  1.00  1.80           C  
ATOM   4150  NZ  LYS C 527     -51.721  38.537  78.802  1.00  1.65           N  
ATOM   4151  C   LYS C 527     -48.008  44.401  79.856  1.00  1.87           C  
ATOM   4152  O   LYS C 527     -48.629  44.113  80.875  1.00  1.55           O  
ATOM   4153  N   LEU C 528     -47.818  45.657  79.421  1.00  1.83           N  
ATOM   4154  CA  LEU C 528     -48.605  46.734  80.004  1.00  1.80           C  
ATOM   4155  CB  LEU C 528     -47.938  48.109  79.822  1.00  1.80           C  
ATOM   4156  CG  LEU C 528     -46.820  48.394  80.837  1.00  1.80           C  
ATOM   4157  CD1 LEU C 528     -45.516  47.665  80.504  1.00  1.80           C  
ATOM   4158  CD2 LEU C 528     -46.558  49.899  80.940  1.00  1.80           C  
ATOM   4159  C   LEU C 528     -49.969  46.705  79.312  1.00  1.87           C  
ATOM   4160  O   LEU C 528     -50.078  46.374  78.135  1.00  1.55           O  
ATOM   4161  N   ARG C 529     -50.995  47.031  80.119  1.00  1.83           N  
ATOM   4162  CA  ARG C 529     -52.376  47.119  79.646  1.00  1.80           C  
ATOM   4163  CB  ARG C 529     -52.524  48.206  78.562  1.00  1.80           C  
ATOM   4164  CG  ARG C 529     -52.143  49.608  79.055  1.00  1.80           C  
ATOM   4165  CD  ARG C 529     -52.223  50.649  77.933  1.00  1.80           C  
ATOM   4166  NE  ARG C 529     -51.993  51.986  78.469  1.00  1.83           N  
ATOM   4167  CZ  ARG C 529     -52.970  52.837  78.861  1.00  1.87           C  
ATOM   4168  NH1 ARG C 529     -54.252  52.514  78.746  1.00  1.83           N  
ATOM   4169  NH2 ARG C 529     -52.637  54.015  79.369  1.00  1.83           N  
ATOM   4170  C   ARG C 529     -52.927  45.759  79.156  1.00  1.87           C  
ATOM   4171  O   ARG C 529     -53.986  45.686  78.541  1.00  1.55           O  
ATOM   4172  N   GLY C 530     -52.163  44.692  79.445  1.00  1.83           N  
ATOM   4173  CA  GLY C 530     -52.535  43.372  78.957  1.00  1.80           C  
ATOM   4174  C   GLY C 530     -52.382  43.236  77.431  1.00  1.87           C  
ATOM   4175  O   GLY C 530     -52.890  42.297  76.828  1.00  1.55           O  
ATOM   4176  N   VAL C 531     -51.674  44.213  76.839  1.00  1.83           N  
ATOM   4177  CA  VAL C 531     -51.437  44.219  75.404  1.00  1.80           C  
ATOM   4178  CB  VAL C 531     -51.512  45.671  74.885  1.00  1.80           C  
ATOM   4179  CG1 VAL C 531     -51.321  45.744  73.365  1.00  1.80           C  
ATOM   4180  CG2 VAL C 531     -52.840  46.342  75.264  1.00  1.80           C  
ATOM   4181  C   VAL C 531     -50.047  43.609  75.202  1.00  1.87           C  
ATOM   4182  O   VAL C 531     -49.126  43.908  75.948  1.00  1.55           O  
ATOM   4183  N   ALA C 532     -49.925  42.739  74.188  1.00  1.83           N  
ATOM   4184  CA  ALA C 532     -48.623  42.124  73.953  1.00  1.80           C  
ATOM   4185  CB  ALA C 532     -48.768  41.004  72.917  1.00  1.80           C  
ATOM   4186  C   ALA C 532     -47.635  43.191  73.427  1.00  1.87           C  
ATOM   4187  O   ALA C 532     -47.990  44.006  72.585  1.00  1.55           O  
ATOM   4188  N   PRO C 533     -46.380  43.197  73.935  1.00  1.83           N  
ATOM   4189  CD  PRO C 533     -45.912  42.410  75.075  1.00  1.80           C  
ATOM   4190  CA  PRO C 533     -45.343  44.038  73.348  1.00  1.80           C  
ATOM   4191  CB  PRO C 533     -44.244  44.042  74.406  1.00  1.80           C  
ATOM   4192  CG  PRO C 533     -44.415  42.726  75.164  1.00  1.80           C  
ATOM   4193  C   PRO C 533     -44.868  43.433  72.012  1.00  1.87           C  
ATOM   4194  O   PRO C 533     -44.663  42.230  71.895  1.00  1.55           O  
ATOM   4195  N   LEU C 534     -44.766  44.314  71.004  1.00  1.83           N  
ATOM   4196  CA  LEU C 534     -44.379  43.883  69.670  1.00  1.80           C  
ATOM   4197  CB  LEU C 534     -44.633  45.020  68.670  1.00  1.80           C  
ATOM   4198  CG  LEU C 534     -44.170  44.726  67.234  1.00  1.80           C  
ATOM   4199  CD1 LEU C 534     -44.764  43.427  66.671  1.00  1.80           C  
ATOM   4200  CD2 LEU C 534     -44.509  45.906  66.323  1.00  1.80           C  
ATOM   4201  C   LEU C 534     -42.898  43.475  69.671  1.00  1.87           C  
ATOM   4202  O   LEU C 534     -41.993  44.302  69.663  1.00  1.55           O  
ATOM   4203  N   HIS C 535     -42.721  42.149  69.659  1.00  1.83           N  
ATOM   4204  CA  HIS C 535     -41.394  41.572  69.557  1.00  1.80           C  
ATOM   4205  CB  HIS C 535     -41.456  40.141  70.113  1.00  1.80           C  
ATOM   4206  CG  HIS C 535     -40.074  39.540  70.246  1.00  2.04           C  
ATOM   4207  CD2 HIS C 535     -38.974  40.054  70.952  1.00  2.04           C  
ATOM   4208  ND1 HIS C 535     -39.711  38.361  69.699  1.00  1.72           N  
ATOM   4209  CE1 HIS C 535     -38.434  38.159  70.059  1.00  2.04           C  
ATOM   4210  NE2 HIS C 535     -37.962  39.167  70.816  1.00  1.72           N  
ATOM   4211  C   HIS C 535     -40.933  41.604  68.091  1.00  1.87           C  
ATOM   4212  O   HIS C 535     -41.220  40.707  67.307  1.00  1.55           O  
ATOM   4213  N   LEU C 536     -40.190  42.679  67.780  1.00  1.83           N  
ATOM   4214  CA  LEU C 536     -39.461  42.728  66.517  1.00  1.80           C  
ATOM   4215  CB  LEU C 536     -38.922  44.146  66.255  1.00  1.80           C  
ATOM   4216  CG  LEU C 536     -39.974  45.269  66.322  1.00  1.80           C  
ATOM   4217  CD1 LEU C 536     -39.326  46.622  66.001  1.00  1.80           C  
ATOM   4218  CD2 LEU C 536     -41.153  45.049  65.372  1.00  1.80           C  
ATOM   4219  C   LEU C 536     -38.308  41.712  66.590  1.00  1.87           C  
ATOM   4220  O   LEU C 536     -38.015  40.965  65.664  1.00  1.55           O  
ATOM   4221  N   GLY C 537     -37.717  41.705  67.794  1.00  1.83           N  
ATOM   4222  CA  GLY C 537     -36.801  40.646  68.171  1.00  1.80           C  
ATOM   4223  C   GLY C 537     -35.510  40.692  67.356  1.00  1.87           C  
ATOM   4224  O   GLY C 537     -34.630  41.515  67.590  1.00  1.55           O  
ATOM   4225  N   LYS C 538     -35.452  39.752  66.399  1.00  1.83           N  
ATOM   4226  CA  LYS C 538     -34.293  39.628  65.520  1.00  1.80           C  
ATOM   4227  CB  LYS C 538     -34.042  38.161  65.129  1.00  1.80           C  
ATOM   4228  CG  LYS C 538     -35.275  37.324  64.754  1.00  1.80           C  
ATOM   4229  CD  LYS C 538     -36.100  37.861  63.576  1.00  1.80           C  
ATOM   4230  CE  LYS C 538     -37.027  36.791  62.975  1.00  1.80           C  
ATOM   4231  NZ  LYS C 538     -37.852  36.079  63.946  1.00  1.65           N  
ATOM   4232  C   LYS C 538     -34.422  40.541  64.284  1.00  1.87           C  
ATOM   4233  O   LYS C 538     -33.552  40.569  63.420  1.00  1.55           O  
ATOM   4234  N   CYS C 539     -35.535  41.285  64.247  1.00  1.83           N  
ATOM   4235  CA  CYS C 539     -35.757  42.321  63.256  1.00  1.80           C  
ATOM   4236  CB  CYS C 539     -37.077  42.040  62.522  1.00  1.80           C  
ATOM   4237  SG  CYS C 539     -37.094  40.470  61.616  1.00  1.89           S  
ATOM   4238  C   CYS C 539     -35.818  43.643  64.018  1.00  1.87           C  
ATOM   4239  O   CYS C 539     -35.966  43.656  65.235  1.00  1.55           O  
ATOM   4240  N   ASN C 540     -35.691  44.729  63.243  1.00  1.83           N  
ATOM   4241  CA  ASN C 540     -35.802  46.085  63.781  1.00  1.80           C  
ATOM   4242  CB  ASN C 540     -34.435  46.798  63.763  1.00  1.80           C  
ATOM   4243  CG  ASN C 540     -33.930  47.087  62.350  1.00  1.87           C  
ATOM   4244  OD1 ASN C 540     -34.420  47.978  61.673  1.00  1.55           O  
ATOM   4245  ND2 ASN C 540     -32.917  46.322  61.953  1.00  1.83           N  
ATOM   4246  C   ASN C 540     -36.851  46.823  62.943  1.00  1.87           C  
ATOM   4247  O   ASN C 540     -37.333  46.289  61.950  1.00  1.55           O  
ATOM   4248  N   ILE C 541     -37.180  48.054  63.376  1.00  1.83           N  
ATOM   4249  CA  ILE C 541     -38.273  48.817  62.766  1.00  1.80           C  
ATOM   4250  CB  ILE C 541     -38.461  50.182  63.481  1.00  1.80           C  
ATOM   4251  CG2 ILE C 541     -39.424  51.134  62.737  1.00  1.80           C  
ATOM   4252  CG1 ILE C 541     -38.954  49.957  64.925  1.00  1.80           C  
ATOM   4253  CD1 ILE C 541     -38.951  51.214  65.796  1.00  1.80           C  
ATOM   4254  C   ILE C 541     -38.141  48.940  61.229  1.00  1.87           C  
ATOM   4255  O   ILE C 541     -39.138  48.963  60.524  1.00  1.55           O  
ATOM   4256  N   ALA C 542     -36.900  48.991  60.724  1.00  1.83           N  
ATOM   4257  CA  ALA C 542     -36.740  49.027  59.273  1.00  1.80           C  
ATOM   4258  CB  ALA C 542     -35.261  49.177  58.898  1.00  1.80           C  
ATOM   4259  C   ALA C 542     -37.316  47.748  58.638  1.00  1.87           C  
ATOM   4260  O   ALA C 542     -38.113  47.774  57.708  1.00  1.55           O  
ATOM   4261  N   GLY C 543     -36.861  46.623  59.208  1.00  1.83           N  
ATOM   4262  CA  GLY C 543     -37.242  45.325  58.669  1.00  1.80           C  
ATOM   4263  C   GLY C 543     -38.748  45.103  58.791  1.00  1.87           C  
ATOM   4264  O   GLY C 543     -39.399  44.582  57.898  1.00  1.55           O  
ATOM   4265  N   TRP C 544     -39.265  45.568  59.935  1.00  1.83           N  
ATOM   4266  CA  TRP C 544     -40.697  45.575  60.192  1.00  1.80           C  
ATOM   4267  CB  TRP C 544     -40.897  46.337  61.518  1.00  1.80           C  
ATOM   4268  CG  TRP C 544     -42.343  46.445  61.959  1.00  2.04           C  
ATOM   4269  CD2 TRP C 544     -42.866  47.434  62.865  1.00  2.04           C  
ATOM   4270  CE2 TRP C 544     -44.246  47.181  63.013  1.00  2.04           C  
ATOM   4271  CE3 TRP C 544     -42.281  48.471  63.534  1.00  2.04           C  
ATOM   4272  CD1 TRP C 544     -43.424  45.636  61.594  1.00  2.04           C  
ATOM   4273  NE1 TRP C 544     -44.543  46.076  62.222  1.00  1.72           N  
ATOM   4274  CZ2 TRP C 544     -44.996  47.981  63.834  1.00  2.04           C  
ATOM   4275  CZ3 TRP C 544     -43.038  49.288  64.371  1.00  2.04           C  
ATOM   4276  CH2 TRP C 544     -44.400  49.040  64.520  1.00  2.04           C  
ATOM   4277  C   TRP C 544     -41.450  46.275  59.045  1.00  1.87           C  
ATOM   4278  O   TRP C 544     -42.307  45.716  58.370  1.00  1.55           O  
ATOM   4279  N   ILE C 545     -41.088  47.555  58.910  1.00  1.83           N  
ATOM   4280  CA  ILE C 545     -41.957  48.500  58.236  1.00  1.80           C  
ATOM   4281  CB  ILE C 545     -41.620  49.896  58.796  1.00  1.80           C  
ATOM   4282  CG2 ILE C 545     -40.381  50.534  58.147  1.00  1.80           C  
ATOM   4283  CG1 ILE C 545     -42.832  50.837  58.816  1.00  1.80           C  
ATOM   4284  CD1 ILE C 545     -42.704  51.905  59.907  1.00  1.80           C  
ATOM   4285  C   ILE C 545     -41.858  48.337  56.710  1.00  1.87           C  
ATOM   4286  O   ILE C 545     -42.827  48.504  55.981  1.00  1.55           O  
ATOM   4287  N   LEU C 546     -40.653  47.945  56.265  1.00  1.83           N  
ATOM   4288  CA  LEU C 546     -40.487  47.570  54.864  1.00  1.80           C  
ATOM   4289  CB  LEU C 546     -39.001  47.604  54.479  1.00  1.80           C  
ATOM   4290  CG  LEU C 546     -38.291  48.943  54.751  1.00  1.80           C  
ATOM   4291  CD1 LEU C 546     -36.789  48.788  54.494  1.00  1.80           C  
ATOM   4292  CD2 LEU C 546     -38.861  50.104  53.927  1.00  1.80           C  
ATOM   4293  C   LEU C 546     -41.071  46.161  54.625  1.00  1.87           C  
ATOM   4294  O   LEU C 546     -41.624  45.850  53.578  1.00  1.55           O  
ATOM   4295  N   GLY C 547     -40.932  45.332  55.667  1.00  1.83           N  
ATOM   4296  CA  GLY C 547     -41.442  43.969  55.619  1.00  1.80           C  
ATOM   4297  C   GLY C 547     -40.417  43.050  54.952  1.00  1.87           C  
ATOM   4298  O   GLY C 547     -40.594  42.577  53.838  1.00  1.55           O  
ATOM   4299  N   ASN C 548     -39.324  42.853  55.701  1.00  1.83           N  
ATOM   4300  CA  ASN C 548     -38.218  41.990  55.294  1.00  1.80           C  
ATOM   4301  CB  ASN C 548     -37.080  42.195  56.316  1.00  1.80           C  
ATOM   4302  CG  ASN C 548     -35.886  41.250  56.109  1.00  1.87           C  
ATOM   4303  OD1 ASN C 548     -36.041  40.051  55.935  1.00  1.55           O  
ATOM   4304  ND2 ASN C 548     -34.694  41.842  56.153  1.00  1.83           N  
ATOM   4305  C   ASN C 548     -38.733  40.531  55.295  1.00  1.87           C  
ATOM   4306  O   ASN C 548     -39.447  40.149  56.215  1.00  1.55           O  
ATOM   4307  N   PRO C 549     -38.379  39.720  54.256  1.00  1.83           N  
ATOM   4308  CD  PRO C 549     -37.588  40.119  53.091  1.00  1.80           C  
ATOM   4309  CA  PRO C 549     -38.870  38.342  54.171  1.00  1.80           C  
ATOM   4310  CB  PRO C 549     -38.099  37.753  52.979  1.00  1.80           C  
ATOM   4311  CG  PRO C 549     -37.743  38.955  52.107  1.00  1.80           C  
ATOM   4312  C   PRO C 549     -38.709  37.418  55.401  1.00  1.87           C  
ATOM   4313  O   PRO C 549     -39.490  36.494  55.596  1.00  1.55           O  
ATOM   4314  N   GLU C 550     -37.698  37.710  56.236  1.00  1.83           N  
ATOM   4315  CA  GLU C 550     -37.524  36.907  57.444  1.00  1.80           C  
ATOM   4316  CB  GLU C 550     -36.107  37.108  58.011  1.00  1.80           C  
ATOM   4317  CG  GLU C 550     -35.034  36.278  57.280  1.00  1.80           C  
ATOM   4318  CD  GLU C 550     -34.999  34.797  57.694  1.00  1.87           C  
ATOM   4319  OE1 GLU C 550     -35.834  34.345  58.471  1.00  1.66           O  
ATOM   4320  OE2 GLU C 550     -34.122  34.075  57.232  1.00  1.66           O  
ATOM   4321  C   GLU C 550     -38.577  37.284  58.500  1.00  1.87           C  
ATOM   4322  O   GLU C 550     -39.021  36.469  59.300  1.00  1.55           O  
ATOM   4323  N   CYS C 551     -38.932  38.574  58.477  1.00  1.83           N  
ATOM   4324  CA  CYS C 551     -39.683  39.187  59.563  1.00  1.80           C  
ATOM   4325  CB  CYS C 551     -39.353  40.687  59.566  1.00  1.80           C  
ATOM   4326  SG  CYS C 551     -37.575  41.016  59.710  1.00  1.89           S  
ATOM   4327  C   CYS C 551     -41.204  38.963  59.433  1.00  1.87           C  
ATOM   4328  O   CYS C 551     -41.992  39.819  59.818  1.00  1.55           O  
ATOM   4329  N   GLU C 552     -41.598  37.786  58.907  1.00  1.83           N  
ATOM   4330  CA  GLU C 552     -43.022  37.513  58.707  1.00  1.80           C  
ATOM   4331  CB  GLU C 552     -43.251  36.084  58.195  1.00  1.80           C  
ATOM   4332  CG  GLU C 552     -42.608  35.783  56.833  1.00  1.80           C  
ATOM   4333  CD  GLU C 552     -43.132  34.443  56.295  1.00  1.87           C  
ATOM   4334  OE1 GLU C 552     -42.694  33.393  56.752  1.00  1.66           O  
ATOM   4335  OE2 GLU C 552     -43.988  34.442  55.420  1.00  1.66           O  
ATOM   4336  C   GLU C 552     -43.834  37.698  60.005  1.00  1.87           C  
ATOM   4337  O   GLU C 552     -44.936  38.231  60.007  1.00  1.55           O  
ATOM   4338  N   SER C 553     -43.217  37.241  61.106  1.00  1.83           N  
ATOM   4339  CA  SER C 553     -43.866  37.292  62.408  1.00  1.80           C  
ATOM   4340  CB  SER C 553     -42.874  36.733  63.434  1.00  1.80           C  
ATOM   4341  OG  SER C 553     -42.194  35.595  62.912  1.00  1.55           O  
ATOM   4342  C   SER C 553     -44.322  38.718  62.788  1.00  1.87           C  
ATOM   4343  O   SER C 553     -45.346  38.920  63.428  1.00  1.55           O  
ATOM   4344  N   LEU C 554     -43.526  39.702  62.337  1.00  1.83           N  
ATOM   4345  CA  LEU C 554     -43.811  41.090  62.687  1.00  1.80           C  
ATOM   4346  CB  LEU C 554     -42.640  41.983  62.260  1.00  1.80           C  
ATOM   4347  CG  LEU C 554     -41.425  41.926  63.201  1.00  1.80           C  
ATOM   4348  CD1 LEU C 554     -40.769  40.544  63.302  1.00  1.80           C  
ATOM   4349  CD2 LEU C 554     -40.401  42.978  62.775  1.00  1.80           C  
ATOM   4350  C   LEU C 554     -45.129  41.584  62.054  1.00  1.87           C  
ATOM   4351  O   LEU C 554     -45.692  42.590  62.463  1.00  1.55           O  
ATOM   4352  N   SER C 555     -45.616  40.811  61.070  1.00  1.83           N  
ATOM   4353  CA  SER C 555     -46.902  41.100  60.452  1.00  1.80           C  
ATOM   4354  CB  SER C 555     -47.092  40.156  59.250  1.00  1.80           C  
ATOM   4355  OG  SER C 555     -48.089  40.593  58.336  1.00  1.55           O  
ATOM   4356  C   SER C 555     -48.072  40.997  61.464  1.00  1.87           C  
ATOM   4357  O   SER C 555     -49.168  41.476  61.201  1.00  1.55           O  
ATOM   4358  N   THR C 556     -47.805  40.374  62.630  1.00  1.83           N  
ATOM   4359  CA  THR C 556     -48.841  40.335  63.660  1.00  1.80           C  
ATOM   4360  CB  THR C 556     -48.487  39.287  64.733  1.00  1.80           C  
ATOM   4361  OG1 THR C 556     -47.228  39.522  65.338  1.00  1.55           O  
ATOM   4362  CG2 THR C 556     -48.549  37.852  64.185  1.00  1.80           C  
ATOM   4363  C   THR C 556     -49.095  41.731  64.281  1.00  1.87           C  
ATOM   4364  O   THR C 556     -50.120  41.965  64.916  1.00  1.55           O  
ATOM   4365  N   ALA C 557     -48.122  42.641  64.069  1.00  1.83           N  
ATOM   4366  CA  ALA C 557     -48.221  44.003  64.576  1.00  1.80           C  
ATOM   4367  CB  ALA C 557     -47.051  44.834  64.041  1.00  1.80           C  
ATOM   4368  C   ALA C 557     -49.550  44.647  64.142  1.00  1.87           C  
ATOM   4369  O   ALA C 557     -49.814  44.854  62.965  1.00  1.55           O  
ATOM   4370  N   SER C 558     -50.354  44.935  65.170  1.00  1.83           N  
ATOM   4371  CA  SER C 558     -51.660  45.542  64.974  1.00  1.80           C  
ATOM   4372  CB  SER C 558     -52.713  44.424  65.048  1.00  1.80           C  
ATOM   4373  OG  SER C 558     -52.323  43.410  65.971  1.00  1.55           O  
ATOM   4374  C   SER C 558     -51.847  46.591  66.072  1.00  1.87           C  
ATOM   4375  O   SER C 558     -52.015  47.780  65.828  1.00  1.55           O  
ATOM   4376  N   SER C 559     -51.760  46.051  67.295  1.00  1.83           N  
ATOM   4377  CA  SER C 559     -51.721  46.843  68.509  1.00  1.80           C  
ATOM   4378  CB  SER C 559     -53.125  46.842  69.148  1.00  1.80           C  
ATOM   4379  OG  SER C 559     -53.353  47.873  70.097  1.00  1.55           O  
ATOM   4380  C   SER C 559     -50.670  46.181  69.395  1.00  1.87           C  
ATOM   4381  O   SER C 559     -50.529  44.963  69.382  1.00  1.55           O  
ATOM   4382  N   TRP C 560     -49.928  47.027  70.123  1.00  1.83           N  
ATOM   4383  CA  TRP C 560     -48.841  46.539  70.952  1.00  1.80           C  
ATOM   4384  CB  TRP C 560     -47.546  46.398  70.139  1.00  1.80           C  
ATOM   4385  CG  TRP C 560     -47.219  47.683  69.408  1.00  2.04           C  
ATOM   4386  CD2 TRP C 560     -47.593  48.037  68.061  1.00  2.04           C  
ATOM   4387  CE2 TRP C 560     -47.090  49.335  67.829  1.00  2.04           C  
ATOM   4388  CE3 TRP C 560     -48.292  47.387  67.078  1.00  2.04           C  
ATOM   4389  CD1 TRP C 560     -46.507  48.771  69.924  1.00  2.04           C  
ATOM   4390  NE1 TRP C 560     -46.439  49.742  68.981  1.00  1.72           N  
ATOM   4391  CZ2 TRP C 560     -47.303  49.948  66.628  1.00  2.04           C  
ATOM   4392  CZ3 TRP C 560     -48.512  48.009  65.849  1.00  2.04           C  
ATOM   4393  CH2 TRP C 560     -48.017  49.293  65.628  1.00  2.04           C  
ATOM   4394  C   TRP C 560     -48.657  47.473  72.152  1.00  1.87           C  
ATOM   4395  O   TRP C 560     -49.047  48.634  72.144  1.00  1.55           O  
ATOM   4396  N   SER C 561     -48.042  46.857  73.174  1.00  1.83           N  
ATOM   4397  CA  SER C 561     -47.735  47.513  74.439  1.00  1.80           C  
ATOM   4398  CB  SER C 561     -47.321  46.413  75.447  1.00  1.80           C  
ATOM   4399  OG  SER C 561     -47.639  46.691  76.802  1.00  1.55           O  
ATOM   4400  C   SER C 561     -46.599  48.535  74.221  1.00  1.87           C  
ATOM   4401  O   SER C 561     -46.685  49.716  74.533  1.00  1.55           O  
ATOM   4402  N   TYR C 562     -45.523  47.967  73.663  1.00  1.83           N  
ATOM   4403  CA  TYR C 562     -44.285  48.670  73.387  1.00  1.80           C  
ATOM   4404  CB  TYR C 562     -43.515  49.018  74.681  1.00  1.80           C  
ATOM   4405  CG  TYR C 562     -43.287  47.830  75.581  1.00  2.04           C  
ATOM   4406  CD1 TYR C 562     -42.148  47.046  75.442  1.00  2.04           C  
ATOM   4407  CE1 TYR C 562     -41.946  45.945  76.263  1.00  2.04           C  
ATOM   4408  CD2 TYR C 562     -44.213  47.497  76.565  1.00  2.04           C  
ATOM   4409  CE2 TYR C 562     -44.021  46.389  77.379  1.00  2.04           C  
ATOM   4410  CZ  TYR C 562     -42.880  45.606  77.226  1.00  2.04           C  
ATOM   4411  OH  TYR C 562     -42.640  44.493  78.005  1.00  1.55           O  
ATOM   4412  C   TYR C 562     -43.508  47.733  72.463  1.00  1.87           C  
ATOM   4413  O   TYR C 562     -43.863  46.566  72.329  1.00  1.55           O  
ATOM   4414  N   ILE C 563     -42.499  48.312  71.815  1.00  1.83           N  
ATOM   4415  CA  ILE C 563     -41.717  47.632  70.800  1.00  1.80           C  
ATOM   4416  CB  ILE C 563     -41.377  48.660  69.697  1.00  1.80           C  
ATOM   4417  CG2 ILE C 563     -40.508  48.043  68.593  1.00  1.80           C  
ATOM   4418  CG1 ILE C 563     -42.659  49.276  69.090  1.00  1.80           C  
ATOM   4419  CD1 ILE C 563     -42.393  50.417  68.100  1.00  1.80           C  
ATOM   4420  C   ILE C 563     -40.475  47.063  71.506  1.00  1.87           C  
ATOM   4421  O   ILE C 563     -39.942  47.662  72.434  1.00  1.55           O  
ATOM   4422  N   VAL C 564     -40.076  45.874  71.036  1.00  1.83           N  
ATOM   4423  CA  VAL C 564     -38.978  45.138  71.639  1.00  1.80           C  
ATOM   4424  CB  VAL C 564     -39.546  43.957  72.456  1.00  1.80           C  
ATOM   4425  CG1 VAL C 564     -38.465  43.235  73.269  1.00  1.80           C  
ATOM   4426  CG2 VAL C 564     -40.675  44.412  73.384  1.00  1.80           C  
ATOM   4427  C   VAL C 564     -38.081  44.648  70.498  1.00  1.87           C  
ATOM   4428  O   VAL C 564     -38.480  43.817  69.688  1.00  1.55           O  
ATOM   4429  N   GLU C 565     -36.863  45.200  70.492  1.00  1.83           N  
ATOM   4430  CA  GLU C 565     -35.801  44.712  69.625  1.00  1.80           C  
ATOM   4431  CB  GLU C 565     -35.156  45.906  68.894  1.00  1.80           C  
ATOM   4432  CG  GLU C 565     -36.101  46.542  67.852  1.00  1.80           C  
ATOM   4433  CD  GLU C 565     -35.488  47.686  67.028  1.00  1.87           C  
ATOM   4434  OE1 GLU C 565     -34.330  48.042  67.212  1.00  1.66           O  
ATOM   4435  OE2 GLU C 565     -36.179  48.253  66.189  1.00  1.66           O  
ATOM   4436  C   GLU C 565     -34.809  43.999  70.555  1.00  1.87           C  
ATOM   4437  O   GLU C 565     -34.709  44.337  71.729  1.00  1.55           O  
ATOM   4438  N   THR C 566     -34.095  43.006  70.006  1.00  1.83           N  
ATOM   4439  CA  THR C 566     -32.946  42.491  70.746  1.00  1.80           C  
ATOM   4440  CB  THR C 566     -32.757  40.984  70.475  1.00  1.80           C  
ATOM   4441  OG1 THR C 566     -32.445  40.711  69.120  1.00  1.55           O  
ATOM   4442  CG2 THR C 566     -33.955  40.140  70.925  1.00  1.80           C  
ATOM   4443  C   THR C 566     -31.741  43.300  70.258  1.00  1.87           C  
ATOM   4444  O   THR C 566     -31.819  43.947  69.220  1.00  1.55           O  
ATOM   4445  N   PRO C 567     -30.594  43.230  70.980  1.00  1.83           N  
ATOM   4446  CD  PRO C 567     -30.456  42.716  72.343  1.00  1.80           C  
ATOM   4447  CA  PRO C 567     -29.349  43.753  70.415  1.00  1.80           C  
ATOM   4448  CB  PRO C 567     -28.306  43.475  71.510  1.00  1.80           C  
ATOM   4449  CG  PRO C 567     -29.112  43.286  72.799  1.00  1.80           C  
ATOM   4450  C   PRO C 567     -28.925  43.095  69.078  1.00  1.87           C  
ATOM   4451  O   PRO C 567     -28.065  43.595  68.360  1.00  1.55           O  
ATOM   4452  N   SER C 568     -29.593  41.967  68.783  1.00  1.83           N  
ATOM   4453  CA  SER C 568     -29.392  41.201  67.567  1.00  1.80           C  
ATOM   4454  CB  SER C 568     -29.233  39.735  68.004  1.00  1.80           C  
ATOM   4455  OG  SER C 568     -30.037  39.436  69.139  1.00  1.55           O  
ATOM   4456  C   SER C 568     -30.595  41.378  66.624  1.00  1.87           C  
ATOM   4457  O   SER C 568     -31.047  40.438  65.979  1.00  1.55           O  
ATOM   4458  N   SER C 569     -31.103  42.619  66.567  1.00  1.83           N  
ATOM   4459  CA  SER C 569     -32.271  42.916  65.743  1.00  1.80           C  
ATOM   4460  CB  SER C 569     -32.968  44.140  66.348  1.00  1.80           C  
ATOM   4461  OG  SER C 569     -32.015  45.104  66.795  1.00  1.55           O  
ATOM   4462  C   SER C 569     -31.870  43.139  64.265  1.00  1.87           C  
ATOM   4463  O   SER C 569     -32.330  44.059  63.600  1.00  1.55           O  
ATOM   4464  N   ASP C 570     -30.959  42.270  63.797  1.00  1.83           N  
ATOM   4465  CA  ASP C 570     -30.149  42.566  62.620  1.00  1.80           C  
ATOM   4466  CB  ASP C 570     -29.080  41.470  62.427  1.00  1.80           C  
ATOM   4467  CG  ASP C 570     -27.982  41.468  63.502  1.00  1.87           C  
ATOM   4468  OD1 ASP C 570     -27.430  42.520  63.815  1.00  1.66           O  
ATOM   4469  OD2 ASP C 570     -27.648  40.404  64.012  1.00  1.66           O  
ATOM   4470  C   ASP C 570     -30.984  42.695  61.336  1.00  1.87           C  
ATOM   4471  O   ASP C 570     -30.577  43.353  60.385  1.00  1.55           O  
ATOM   4472  N   ASN C 571     -32.149  42.028  61.333  1.00  1.83           N  
ATOM   4473  CA  ASN C 571     -32.993  42.053  60.140  1.00  1.80           C  
ATOM   4474  CB  ASN C 571     -34.012  40.905  60.144  1.00  1.80           C  
ATOM   4475  CG  ASN C 571     -33.316  39.562  59.934  1.00  1.87           C  
ATOM   4476  OD1 ASN C 571     -33.034  39.155  58.816  1.00  1.55           O  
ATOM   4477  ND2 ASN C 571     -33.055  38.896  61.061  1.00  1.83           N  
ATOM   4478  C   ASN C 571     -33.708  43.408  60.042  1.00  1.87           C  
ATOM   4479  O   ASN C 571     -34.814  43.605  60.539  1.00  1.55           O  
ATOM   4480  N   GLY C 572     -32.997  44.311  59.356  1.00  1.83           N  
ATOM   4481  CA  GLY C 572     -33.570  45.559  58.894  1.00  1.80           C  
ATOM   4482  C   GLY C 572     -33.828  45.424  57.395  1.00  1.87           C  
ATOM   4483  O   GLY C 572     -34.655  44.639  56.946  1.00  1.55           O  
ATOM   4484  N   THR C 573     -33.048  46.218  56.653  1.00  1.83           N  
ATOM   4485  CA  THR C 573     -33.131  46.205  55.203  1.00  1.80           C  
ATOM   4486  CB  THR C 573     -32.430  47.476  54.687  1.00  1.80           C  
ATOM   4487  OG1 THR C 573     -31.163  47.670  55.297  1.00  1.55           O  
ATOM   4488  CG2 THR C 573     -33.313  48.716  54.896  1.00  1.80           C  
ATOM   4489  C   THR C 573     -32.511  44.899  54.658  1.00  1.87           C  
ATOM   4490  O   THR C 573     -31.479  44.428  55.127  1.00  1.55           O  
ATOM   4491  N   CYS C 574     -33.221  44.330  53.671  1.00  1.83           N  
ATOM   4492  CA  CYS C 574     -32.732  43.163  52.956  1.00  1.80           C  
ATOM   4493  CB  CYS C 574     -33.889  42.250  52.531  1.00  1.80           C  
ATOM   4494  SG  CYS C 574     -35.013  42.907  51.276  1.00  1.89           S  
ATOM   4495  C   CYS C 574     -31.877  43.614  51.763  1.00  1.87           C  
ATOM   4496  O   CYS C 574     -30.800  43.083  51.533  1.00  1.55           O  
ATOM   4497  N   TYR C 575     -32.378  44.623  51.024  1.00  1.83           N  
ATOM   4498  CA  TYR C 575     -31.538  45.208  49.975  1.00  1.80           C  
ATOM   4499  CB  TYR C 575     -32.396  45.686  48.778  1.00  1.80           C  
ATOM   4500  CG  TYR C 575     -31.599  45.910  47.509  1.00  2.04           C  
ATOM   4501  CD1 TYR C 575     -30.522  46.792  47.464  1.00  2.04           C  
ATOM   4502  CE1 TYR C 575     -29.787  46.963  46.301  1.00  2.04           C  
ATOM   4503  CD2 TYR C 575     -31.930  45.230  46.341  1.00  2.04           C  
ATOM   4504  CE2 TYR C 575     -31.209  45.417  45.168  1.00  2.04           C  
ATOM   4505  CZ  TYR C 575     -30.134  46.289  45.147  1.00  2.04           C  
ATOM   4506  OH  TYR C 575     -29.409  46.502  43.995  1.00  1.55           O  
ATOM   4507  C   TYR C 575     -30.733  46.355  50.641  1.00  1.87           C  
ATOM   4508  O   TYR C 575     -31.326  47.276  51.192  1.00  1.55           O  
ATOM   4509  N   PRO C 576     -29.373  46.286  50.589  1.00  1.83           N  
ATOM   4510  CD  PRO C 576     -28.606  45.193  49.992  1.00  1.80           C  
ATOM   4511  CA  PRO C 576     -28.531  47.348  51.143  1.00  1.80           C  
ATOM   4512  CB  PRO C 576     -27.098  46.974  50.725  1.00  1.80           C  
ATOM   4513  CG  PRO C 576     -27.148  45.505  50.314  1.00  1.80           C  
ATOM   4514  C   PRO C 576     -28.833  48.765  50.618  1.00  1.87           C  
ATOM   4515  O   PRO C 576     -28.841  48.993  49.414  1.00  1.55           O  
ATOM   4516  N   GLY C 577     -29.012  49.697  51.563  1.00  1.83           N  
ATOM   4517  CA  GLY C 577     -28.935  51.110  51.223  1.00  1.80           C  
ATOM   4518  C   GLY C 577     -29.496  51.928  52.373  1.00  1.87           C  
ATOM   4519  O   GLY C 577     -29.924  51.388  53.388  1.00  1.55           O  
ATOM   4520  N   ASP C 578     -29.382  53.253  52.196  1.00  1.83           N  
ATOM   4521  CA  ASP C 578     -29.531  54.148  53.336  1.00  1.80           C  
ATOM   4522  CB  ASP C 578     -28.768  55.456  53.054  1.00  1.80           C  
ATOM   4523  CG  ASP C 578     -28.647  56.359  54.284  1.00  1.87           C  
ATOM   4524  OD1 ASP C 578     -29.068  55.973  55.368  1.00  1.66           O  
ATOM   4525  OD2 ASP C 578     -28.105  57.452  54.161  1.00  1.66           O  
ATOM   4526  C   ASP C 578     -31.024  54.393  53.602  1.00  1.87           C  
ATOM   4527  O   ASP C 578     -31.784  54.757  52.711  1.00  1.55           O  
ATOM   4528  N   PHE C 579     -31.411  54.126  54.859  1.00  1.83           N  
ATOM   4529  CA  PHE C 579     -32.786  54.365  55.279  1.00  1.80           C  
ATOM   4530  CB  PHE C 579     -33.222  53.280  56.281  1.00  1.80           C  
ATOM   4531  CG  PHE C 579     -34.720  53.121  56.420  1.00  2.04           C  
ATOM   4532  CD1 PHE C 579     -35.596  54.208  56.447  1.00  2.04           C  
ATOM   4533  CD2 PHE C 579     -35.255  51.841  56.528  1.00  2.04           C  
ATOM   4534  CE1 PHE C 579     -36.964  54.014  56.570  1.00  2.04           C  
ATOM   4535  CE2 PHE C 579     -36.622  51.645  56.660  1.00  2.04           C  
ATOM   4536  CZ  PHE C 579     -37.479  52.732  56.679  1.00  2.04           C  
ATOM   4537  C   PHE C 579     -32.810  55.778  55.866  1.00  1.87           C  
ATOM   4538  O   PHE C 579     -32.459  56.028  57.015  1.00  1.55           O  
ATOM   4539  N   ILE C 580     -33.216  56.690  54.980  1.00  1.83           N  
ATOM   4540  CA  ILE C 580     -33.121  58.105  55.263  1.00  1.80           C  
ATOM   4541  CB  ILE C 580     -33.448  58.883  53.971  1.00  1.80           C  
ATOM   4542  CG2 ILE C 580     -33.183  60.386  54.119  1.00  1.80           C  
ATOM   4543  CG1 ILE C 580     -32.702  58.330  52.734  1.00  1.80           C  
ATOM   4544  CD1 ILE C 580     -31.189  58.192  52.905  1.00  1.80           C  
ATOM   4545  C   ILE C 580     -34.055  58.444  56.440  1.00  1.87           C  
ATOM   4546  O   ILE C 580     -35.198  58.005  56.509  1.00  1.55           O  
ATOM   4547  N   ASP C 581     -33.461  59.211  57.373  1.00  1.83           N  
ATOM   4548  CA  ASP C 581     -34.169  59.710  58.549  1.00  1.80           C  
ATOM   4549  CB  ASP C 581     -35.213  60.775  58.142  1.00  1.80           C  
ATOM   4550  CG  ASP C 581     -34.557  62.081  57.677  1.00  1.87           C  
ATOM   4551  OD1 ASP C 581     -33.753  62.638  58.417  1.00  1.66           O  
ATOM   4552  OD2 ASP C 581     -34.841  62.546  56.579  1.00  1.66           O  
ATOM   4553  C   ASP C 581     -34.788  58.572  59.393  1.00  1.87           C  
ATOM   4554  O   ASP C 581     -35.732  58.770  60.148  1.00  1.55           O  
ATOM   4555  N   TYR C 582     -34.190  57.373  59.259  1.00  1.83           N  
ATOM   4556  CA  TYR C 582     -34.692  56.209  59.981  1.00  1.80           C  
ATOM   4557  CB  TYR C 582     -33.818  54.994  59.636  1.00  1.80           C  
ATOM   4558  CG  TYR C 582     -34.187  53.738  60.381  1.00  2.04           C  
ATOM   4559  CD1 TYR C 582     -35.512  53.327  60.492  1.00  2.04           C  
ATOM   4560  CE1 TYR C 582     -35.842  52.202  61.234  1.00  2.04           C  
ATOM   4561  CD2 TYR C 582     -33.195  52.975  60.986  1.00  2.04           C  
ATOM   4562  CE2 TYR C 582     -33.518  51.843  61.717  1.00  2.04           C  
ATOM   4563  CZ  TYR C 582     -34.846  51.469  61.859  1.00  2.04           C  
ATOM   4564  OH  TYR C 582     -35.184  50.383  62.637  1.00  1.55           O  
ATOM   4565  C   TYR C 582     -34.772  56.464  61.502  1.00  1.87           C  
ATOM   4566  O   TYR C 582     -35.697  56.025  62.169  1.00  1.55           O  
ATOM   4567  N   GLU C 583     -33.802  57.232  62.022  1.00  1.83           N  
ATOM   4568  CA  GLU C 583     -33.847  57.569  63.442  1.00  1.80           C  
ATOM   4569  CB  GLU C 583     -32.673  58.487  63.810  1.00  1.80           C  
ATOM   4570  CG  GLU C 583     -31.277  57.867  63.609  1.00  1.80           C  
ATOM   4571  CD  GLU C 583     -30.809  57.758  62.151  1.00  1.87           C  
ATOM   4572  OE1 GLU C 583     -31.159  58.599  61.325  1.00  1.66           O  
ATOM   4573  OE2 GLU C 583     -30.094  56.815  61.837  1.00  1.66           O  
ATOM   4574  C   GLU C 583     -35.186  58.242  63.825  1.00  1.87           C  
ATOM   4575  O   GLU C 583     -35.866  57.840  64.763  1.00  1.55           O  
ATOM   4576  N   GLU C 584     -35.525  59.273  63.028  1.00  1.83           N  
ATOM   4577  CA  GLU C 584     -36.790  59.973  63.229  1.00  1.80           C  
ATOM   4578  CB  GLU C 584     -36.925  61.155  62.247  1.00  1.80           C  
ATOM   4579  CG  GLU C 584     -35.950  62.315  62.535  1.00  1.80           C  
ATOM   4580  CD  GLU C 584     -36.255  63.020  63.868  1.00  1.87           C  
ATOM   4581  OE1 GLU C 584     -37.348  62.879  64.397  1.00  1.66           O  
ATOM   4582  OE2 GLU C 584     -35.382  63.699  64.398  1.00  1.66           O  
ATOM   4583  C   GLU C 584     -37.966  58.998  63.054  1.00  1.87           C  
ATOM   4584  O   GLU C 584     -38.963  59.074  63.756  1.00  1.55           O  
ATOM   4585  N   LEU C 585     -37.800  58.053  62.113  1.00  1.83           N  
ATOM   4586  CA  LEU C 585     -38.860  57.071  61.920  1.00  1.80           C  
ATOM   4587  CB  LEU C 585     -38.556  56.172  60.710  1.00  1.80           C  
ATOM   4588  CG  LEU C 585     -39.685  55.190  60.345  1.00  1.80           C  
ATOM   4589  CD1 LEU C 585     -41.048  55.879  60.196  1.00  1.80           C  
ATOM   4590  CD2 LEU C 585     -39.339  54.444  59.055  1.00  1.80           C  
ATOM   4591  C   LEU C 585     -39.087  56.250  63.206  1.00  1.87           C  
ATOM   4592  O   LEU C 585     -40.211  56.027  63.627  1.00  1.55           O  
ATOM   4593  N   ARG C 586     -37.979  55.833  63.833  1.00  1.83           N  
ATOM   4594  CA  ARG C 586     -38.082  55.073  65.078  1.00  1.80           C  
ATOM   4595  CB  ARG C 586     -36.684  54.627  65.535  1.00  1.80           C  
ATOM   4596  CG  ARG C 586     -36.005  53.685  64.530  1.00  1.80           C  
ATOM   4597  CD  ARG C 586     -34.533  53.424  64.872  1.00  1.80           C  
ATOM   4598  NE  ARG C 586     -34.360  52.705  66.127  1.00  1.83           N  
ATOM   4599  CZ  ARG C 586     -34.607  51.386  66.292  1.00  1.87           C  
ATOM   4600  NH1 ARG C 586     -35.125  50.646  65.322  1.00  1.83           N  
ATOM   4601  NH2 ARG C 586     -34.307  50.807  67.444  1.00  1.83           N  
ATOM   4602  C   ARG C 586     -38.776  55.912  66.171  1.00  1.87           C  
ATOM   4603  O   ARG C 586     -39.640  55.434  66.899  1.00  1.55           O  
ATOM   4604  N   GLU C 587     -38.367  57.193  66.226  1.00  1.83           N  
ATOM   4605  CA  GLU C 587     -38.986  58.134  67.161  1.00  1.80           C  
ATOM   4606  CB  GLU C 587     -38.328  59.519  66.972  1.00  1.80           C  
ATOM   4607  CG  GLU C 587     -38.823  60.639  67.911  1.00  1.80           C  
ATOM   4608  CD  GLU C 587     -38.393  60.490  69.375  1.00  1.87           C  
ATOM   4609  OE1 GLU C 587     -38.144  59.388  69.847  1.00  1.66           O  
ATOM   4610  OE2 GLU C 587     -38.306  61.490  70.078  1.00  1.66           O  
ATOM   4611  C   GLU C 587     -40.517  58.180  66.942  1.00  1.87           C  
ATOM   4612  O   GLU C 587     -41.324  58.119  67.863  1.00  1.55           O  
ATOM   4613  N   GLN C 588     -40.867  58.259  65.650  1.00  1.83           N  
ATOM   4614  CA  GLN C 588     -42.264  58.299  65.247  1.00  1.80           C  
ATOM   4615  CB  GLN C 588     -42.361  58.499  63.721  1.00  1.80           C  
ATOM   4616  CG  GLN C 588     -41.997  59.932  63.288  1.00  1.80           C  
ATOM   4617  CD  GLN C 588     -43.107  60.909  63.676  1.00  1.87           C  
ATOM   4618  OE1 GLN C 588     -44.211  60.506  64.018  1.00  1.55           O  
ATOM   4619  NE2 GLN C 588     -42.771  62.197  63.618  1.00  1.83           N  
ATOM   4620  C   GLN C 588     -43.002  57.040  65.735  1.00  1.87           C  
ATOM   4621  O   GLN C 588     -44.016  57.131  66.416  1.00  1.55           O  
ATOM   4622  N   LEU C 589     -42.436  55.873  65.393  1.00  1.83           N  
ATOM   4623  CA  LEU C 589     -43.064  54.609  65.770  1.00  1.80           C  
ATOM   4624  CB  LEU C 589     -42.335  53.407  65.136  1.00  1.80           C  
ATOM   4625  CG  LEU C 589     -42.819  53.035  63.719  1.00  1.80           C  
ATOM   4626  CD1 LEU C 589     -44.309  52.659  63.683  1.00  1.80           C  
ATOM   4627  CD2 LEU C 589     -42.483  54.109  62.682  1.00  1.80           C  
ATOM   4628  C   LEU C 589     -43.156  54.445  67.296  1.00  1.87           C  
ATOM   4629  O   LEU C 589     -44.016  53.734  67.793  1.00  1.55           O  
ATOM   4630  N   SER C 590     -42.275  55.142  68.030  1.00  1.83           N  
ATOM   4631  CA  SER C 590     -42.344  55.042  69.484  1.00  1.80           C  
ATOM   4632  CB  SER C 590     -41.160  55.802  70.094  1.00  1.80           C  
ATOM   4633  OG  SER C 590     -39.930  55.247  69.660  1.00  1.55           O  
ATOM   4634  C   SER C 590     -43.689  55.546  70.063  1.00  1.87           C  
ATOM   4635  O   SER C 590     -44.100  55.123  71.137  1.00  1.55           O  
ATOM   4636  N   SER C 591     -44.345  56.459  69.318  1.00  1.83           N  
ATOM   4637  CA  SER C 591     -45.641  56.970  69.769  1.00  1.80           C  
ATOM   4638  CB  SER C 591     -45.812  58.425  69.304  1.00  1.80           C  
ATOM   4639  OG  SER C 591     -45.566  58.600  67.918  1.00  1.55           O  
ATOM   4640  C   SER C 591     -46.807  56.102  69.257  1.00  1.87           C  
ATOM   4641  O   SER C 591     -47.931  56.195  69.740  1.00  1.55           O  
ATOM   4642  N   VAL C 592     -46.501  55.289  68.234  1.00  1.83           N  
ATOM   4643  CA  VAL C 592     -47.534  54.473  67.621  1.00  1.80           C  
ATOM   4644  CB  VAL C 592     -47.125  54.159  66.164  1.00  1.80           C  
ATOM   4645  CG1 VAL C 592     -48.209  53.391  65.403  1.00  1.80           C  
ATOM   4646  CG2 VAL C 592     -46.797  55.442  65.389  1.00  1.80           C  
ATOM   4647  C   VAL C 592     -47.674  53.211  68.487  1.00  1.87           C  
ATOM   4648  O   VAL C 592     -46.723  52.461  68.658  1.00  1.55           O  
ATOM   4649  N   SER C 593     -48.888  53.029  69.034  1.00  1.83           N  
ATOM   4650  CA  SER C 593     -49.159  51.827  69.828  1.00  1.80           C  
ATOM   4651  CB  SER C 593     -49.776  52.206  71.191  1.00  1.80           C  
ATOM   4652  OG  SER C 593     -49.394  51.379  72.284  1.00  1.55           O  
ATOM   4653  C   SER C 593     -50.072  50.878  69.038  1.00  1.87           C  
ATOM   4654  O   SER C 593     -50.358  49.771  69.473  1.00  1.55           O  
ATOM   4655  N   SER C 594     -50.532  51.355  67.872  1.00  1.83           N  
ATOM   4656  CA  SER C 594     -51.263  50.476  66.977  1.00  1.80           C  
ATOM   4657  CB  SER C 594     -52.677  50.209  67.533  1.00  1.80           C  
ATOM   4658  OG  SER C 594     -53.334  51.368  68.014  1.00  1.55           O  
ATOM   4659  C   SER C 594     -51.279  51.164  65.613  1.00  1.87           C  
ATOM   4660  O   SER C 594     -50.897  52.324  65.505  1.00  1.55           O  
ATOM   4661  N   PHE C 595     -51.732  50.436  64.589  1.00  1.83           N  
ATOM   4662  CA  PHE C 595     -51.965  51.097  63.315  1.00  1.80           C  
ATOM   4663  CB  PHE C 595     -50.652  51.431  62.560  1.00  1.80           C  
ATOM   4664  CG  PHE C 595     -49.642  50.330  62.313  1.00  2.04           C  
ATOM   4665  CD1 PHE C 595     -49.972  48.977  62.224  1.00  2.04           C  
ATOM   4666  CD2 PHE C 595     -48.308  50.695  62.139  1.00  2.04           C  
ATOM   4667  CE1 PHE C 595     -48.999  48.025  61.952  1.00  2.04           C  
ATOM   4668  CE2 PHE C 595     -47.332  49.745  61.873  1.00  2.04           C  
ATOM   4669  CZ  PHE C 595     -47.679  48.407  61.773  1.00  2.04           C  
ATOM   4670  C   PHE C 595     -52.937  50.254  62.500  1.00  1.87           C  
ATOM   4671  O   PHE C 595     -53.224  49.108  62.833  1.00  1.55           O  
ATOM   4672  N   GLU C 596     -53.392  50.875  61.407  1.00  1.83           N  
ATOM   4673  CA  GLU C 596     -54.017  50.128  60.334  1.00  1.80           C  
ATOM   4674  CB  GLU C 596     -55.316  50.795  59.842  1.00  1.80           C  
ATOM   4675  CG  GLU C 596     -56.459  50.812  60.876  1.00  1.80           C  
ATOM   4676  CD  GLU C 596     -56.293  51.893  61.950  1.00  1.87           C  
ATOM   4677  OE1 GLU C 596     -56.236  53.068  61.612  1.00  1.66           O  
ATOM   4678  OE2 GLU C 596     -56.259  51.569  63.130  1.00  1.66           O  
ATOM   4679  C   GLU C 596     -52.979  50.063  59.213  1.00  1.87           C  
ATOM   4680  O   GLU C 596     -52.752  51.032  58.499  1.00  1.55           O  
ATOM   4681  N   ARG C 597     -52.363  48.879  59.102  1.00  1.83           N  
ATOM   4682  CA  ARG C 597     -51.566  48.584  57.921  1.00  1.80           C  
ATOM   4683  CB  ARG C 597     -50.647  47.397  58.245  1.00  1.80           C  
ATOM   4684  CG  ARG C 597     -49.777  46.913  57.075  1.00  1.80           C  
ATOM   4685  CD  ARG C 597     -48.985  45.668  57.479  1.00  1.80           C  
ATOM   4686  NE  ARG C 597     -48.215  45.145  56.354  1.00  1.83           N  
ATOM   4687  CZ  ARG C 597     -47.906  43.833  56.237  1.00  1.87           C  
ATOM   4688  NH1 ARG C 597     -48.274  42.967  57.172  1.00  1.83           N  
ATOM   4689  NH2 ARG C 597     -47.229  43.422  55.176  1.00  1.83           N  
ATOM   4690  C   ARG C 597     -52.565  48.227  56.812  1.00  1.87           C  
ATOM   4691  O   ARG C 597     -53.481  47.442  57.039  1.00  1.55           O  
ATOM   4692  N   PHE C 598     -52.369  48.830  55.632  1.00  1.83           N  
ATOM   4693  CA  PHE C 598     -53.279  48.581  54.521  1.00  1.80           C  
ATOM   4694  CB  PHE C 598     -54.420  49.613  54.500  1.00  1.80           C  
ATOM   4695  CG  PHE C 598     -53.967  51.029  54.245  1.00  2.04           C  
ATOM   4696  CD1 PHE C 598     -53.468  51.815  55.280  1.00  2.04           C  
ATOM   4697  CD2 PHE C 598     -54.068  51.582  52.972  1.00  2.04           C  
ATOM   4698  CE1 PHE C 598     -53.098  53.134  55.056  1.00  2.04           C  
ATOM   4699  CE2 PHE C 598     -53.699  52.900  52.744  1.00  2.04           C  
ATOM   4700  CZ  PHE C 598     -53.222  53.678  53.786  1.00  2.04           C  
ATOM   4701  C   PHE C 598     -52.475  48.596  53.226  1.00  1.87           C  
ATOM   4702  O   PHE C 598     -51.415  49.204  53.143  1.00  1.55           O  
ATOM   4703  N   GLU C 599     -53.021  47.875  52.233  1.00  1.83           N  
ATOM   4704  CA  GLU C 599     -52.389  47.851  50.921  1.00  1.80           C  
ATOM   4705  CB  GLU C 599     -52.830  46.574  50.175  1.00  1.80           C  
ATOM   4706  CG  GLU C 599     -51.832  46.123  49.090  1.00  1.80           C  
ATOM   4707  CD  GLU C 599     -52.084  44.695  48.561  1.00  1.87           C  
ATOM   4708  OE1 GLU C 599     -52.815  43.926  49.179  1.00  1.66           O  
ATOM   4709  OE2 GLU C 599     -51.528  44.336  47.528  1.00  1.66           O  
ATOM   4710  C   GLU C 599     -52.780  49.162  50.217  1.00  1.87           C  
ATOM   4711  O   GLU C 599     -53.902  49.327  49.752  1.00  1.55           O  
ATOM   4712  N   ILE C 600     -51.813  50.098  50.222  1.00  1.83           N  
ATOM   4713  CA  ILE C 600     -52.056  51.441  49.707  1.00  1.80           C  
ATOM   4714  CB  ILE C 600     -50.950  52.426  50.170  1.00  1.80           C  
ATOM   4715  CG2 ILE C 600     -49.522  51.957  49.834  1.00  1.80           C  
ATOM   4716  CG1 ILE C 600     -51.209  53.861  49.674  1.00  1.80           C  
ATOM   4717  CD1 ILE C 600     -50.333  54.925  50.352  1.00  1.80           C  
ATOM   4718  C   ILE C 600     -52.238  51.380  48.186  1.00  1.87           C  
ATOM   4719  O   ILE C 600     -53.148  51.979  47.624  1.00  1.55           O  
ATOM   4720  N   PHE C 601     -51.343  50.595  47.569  1.00  1.83           N  
ATOM   4721  CA  PHE C 601     -51.386  50.409  46.128  1.00  1.80           C  
ATOM   4722  CB  PHE C 601     -50.175  51.103  45.486  1.00  1.80           C  
ATOM   4723  CG  PHE C 601     -50.153  52.595  45.718  1.00  2.04           C  
ATOM   4724  CD1 PHE C 601     -51.234  53.389  45.349  1.00  2.04           C  
ATOM   4725  CD2 PHE C 601     -49.043  53.208  46.293  1.00  2.04           C  
ATOM   4726  CE1 PHE C 601     -51.205  54.761  45.550  1.00  2.04           C  
ATOM   4727  CE2 PHE C 601     -49.008  54.581  46.494  1.00  2.04           C  
ATOM   4728  CZ  PHE C 601     -50.092  55.361  46.122  1.00  2.04           C  
ATOM   4729  C   PHE C 601     -51.368  48.902  45.832  1.00  1.87           C  
ATOM   4730  O   PHE C 601     -50.307  48.323  45.619  1.00  1.55           O  
ATOM   4731  N   PRO C 602     -52.577  48.267  45.844  1.00  1.83           N  
ATOM   4732  CD  PRO C 602     -53.851  48.865  46.245  1.00  1.80           C  
ATOM   4733  CA  PRO C 602     -52.712  46.867  45.458  1.00  1.80           C  
ATOM   4734  CB  PRO C 602     -54.225  46.641  45.367  1.00  1.80           C  
ATOM   4735  CG  PRO C 602     -54.822  47.685  46.313  1.00  1.80           C  
ATOM   4736  C   PRO C 602     -51.988  46.487  44.156  1.00  1.87           C  
ATOM   4737  O   PRO C 602     -52.239  47.035  43.091  1.00  1.55           O  
ATOM   4738  N   LYS C 603     -51.083  45.510  44.330  1.00  1.83           N  
ATOM   4739  CA  LYS C 603     -50.127  45.066  43.319  1.00  1.80           C  
ATOM   4740  CB  LYS C 603     -49.659  43.664  43.747  1.00  1.80           C  
ATOM   4741  CG  LYS C 603     -48.498  43.083  42.931  1.00  1.80           C  
ATOM   4742  CD  LYS C 603     -48.239  41.620  43.317  1.00  1.80           C  
ATOM   4743  CE  LYS C 603     -47.054  40.990  42.576  1.00  1.80           C  
ATOM   4744  NZ  LYS C 603     -46.902  39.564  42.842  1.00  1.65           N  
ATOM   4745  C   LYS C 603     -50.714  45.072  41.887  1.00  1.87           C  
ATOM   4746  O   LYS C 603     -50.220  45.732  40.980  1.00  1.55           O  
ATOM   4747  N   THR C 604     -51.790  44.286  41.745  1.00  1.83           N  
ATOM   4748  CA  THR C 604     -52.399  44.098  40.439  1.00  1.80           C  
ATOM   4749  CB  THR C 604     -53.386  42.923  40.579  1.00  1.80           C  
ATOM   4750  OG1 THR C 604     -52.875  41.957  41.485  1.00  1.55           O  
ATOM   4751  CG2 THR C 604     -53.752  42.278  39.235  1.00  1.80           C  
ATOM   4752  C   THR C 604     -53.096  45.385  39.940  1.00  1.87           C  
ATOM   4753  O   THR C 604     -52.993  45.774  38.781  1.00  1.55           O  
ATOM   4754  N   SER C 605     -53.838  45.994  40.877  1.00  1.83           N  
ATOM   4755  CA  SER C 605     -54.771  47.051  40.525  1.00  1.80           C  
ATOM   4756  CB  SER C 605     -55.670  47.275  41.750  1.00  1.80           C  
ATOM   4757  OG  SER C 605     -56.021  46.034  42.354  1.00  1.55           O  
ATOM   4758  C   SER C 605     -54.052  48.350  40.115  1.00  1.87           C  
ATOM   4759  O   SER C 605     -54.313  48.943  39.074  1.00  1.55           O  
ATOM   4760  N   SER C 606     -53.166  48.772  41.024  1.00  1.83           N  
ATOM   4761  CA  SER C 606     -52.625  50.117  40.979  1.00  1.80           C  
ATOM   4762  CB  SER C 606     -52.006  50.405  42.355  1.00  1.80           C  
ATOM   4763  OG  SER C 606     -52.952  50.198  43.395  1.00  1.55           O  
ATOM   4764  C   SER C 606     -51.612  50.329  39.845  1.00  1.87           C  
ATOM   4765  O   SER C 606     -51.391  51.461  39.430  1.00  1.55           O  
ATOM   4766  N   TRP C 607     -51.024  49.219  39.356  1.00  1.83           N  
ATOM   4767  CA  TRP C 607     -49.924  49.340  38.393  1.00  1.80           C  
ATOM   4768  CB  TRP C 607     -48.644  48.784  39.052  1.00  1.80           C  
ATOM   4769  CG  TRP C 607     -48.504  49.366  40.444  1.00  2.04           C  
ATOM   4770  CD2 TRP C 607     -48.301  50.749  40.799  1.00  2.04           C  
ATOM   4771  CE2 TRP C 607     -48.308  50.813  42.211  1.00  2.04           C  
ATOM   4772  CE3 TRP C 607     -48.125  51.890  40.063  1.00  2.04           C  
ATOM   4773  CD1 TRP C 607     -48.611  48.659  41.645  1.00  2.04           C  
ATOM   4774  NE1 TRP C 607     -48.497  49.520  42.685  1.00  1.72           N  
ATOM   4775  CZ2 TRP C 607     -48.148  52.018  42.836  1.00  2.04           C  
ATOM   4776  CZ3 TRP C 607     -47.959  53.119  40.702  1.00  2.04           C  
ATOM   4777  CH2 TRP C 607     -47.973  53.184  42.093  1.00  2.04           C  
ATOM   4778  C   TRP C 607     -50.238  48.628  37.055  1.00  1.87           C  
ATOM   4779  O   TRP C 607     -49.590  47.647  36.707  1.00  1.55           O  
ATOM   4780  N   PRO C 608     -51.225  49.169  36.277  1.00  1.83           N  
ATOM   4781  CD  PRO C 608     -52.078  50.302  36.641  1.00  1.80           C  
ATOM   4782  CA  PRO C 608     -51.507  48.668  34.932  1.00  1.80           C  
ATOM   4783  CB  PRO C 608     -52.395  49.750  34.296  1.00  1.80           C  
ATOM   4784  CG  PRO C 608     -53.053  50.468  35.473  1.00  1.80           C  
ATOM   4785  C   PRO C 608     -50.257  48.440  34.064  1.00  1.87           C  
ATOM   4786  O   PRO C 608     -49.431  49.327  33.906  1.00  1.55           O  
ATOM   4787  N   ASN C 609     -50.171  47.215  33.525  1.00  1.83           N  
ATOM   4788  CA  ASN C 609     -49.189  46.820  32.513  1.00  1.80           C  
ATOM   4789  CB  ASN C 609     -49.357  47.524  31.149  1.00  1.80           C  
ATOM   4790  CG  ASN C 609     -48.731  48.924  31.055  1.00  1.87           C  
ATOM   4791  OD1 ASN C 609     -47.521  49.085  30.967  1.00  1.55           O  
ATOM   4792  ND2 ASN C 609     -49.616  49.922  31.015  1.00  1.83           N  
ATOM   4793  C   ASN C 609     -47.723  46.777  32.989  1.00  1.87           C  
ATOM   4794  O   ASN C 609     -46.902  46.146  32.341  1.00  1.55           O  
ATOM   4795  N   HIS C 610     -47.409  47.404  34.138  1.00  1.83           N  
ATOM   4796  CA  HIS C 610     -46.064  47.234  34.685  1.00  1.80           C  
ATOM   4797  CB  HIS C 610     -45.902  48.019  35.996  1.00  1.80           C  
ATOM   4798  CG  HIS C 610     -45.988  49.510  35.771  1.00  2.04           C  
ATOM   4799  CD2 HIS C 610     -47.120  50.330  35.909  1.00  2.04           C  
ATOM   4800  ND1 HIS C 610     -44.940  50.292  35.436  1.00  1.72           N  
ATOM   4801  CE1 HIS C 610     -45.419  51.547  35.378  1.00  2.04           C  
ATOM   4802  NE2 HIS C 610     -46.735  51.601  35.660  1.00  1.72           N  
ATOM   4803  C   HIS C 610     -45.842  45.746  34.996  1.00  1.87           C  
ATOM   4804  O   HIS C 610     -46.753  45.061  35.451  1.00  1.55           O  
ATOM   4805  N   ASP C 611     -44.607  45.281  34.739  1.00  1.83           N  
ATOM   4806  CA  ASP C 611     -44.258  43.964  35.259  1.00  1.80           C  
ATOM   4807  CB  ASP C 611     -42.994  43.440  34.569  1.00  1.80           C  
ATOM   4808  CG  ASP C 611     -42.641  42.039  35.075  1.00  1.87           C  
ATOM   4809  OD1 ASP C 611     -42.250  41.907  36.227  1.00  1.66           O  
ATOM   4810  OD2 ASP C 611     -42.768  41.077  34.323  1.00  1.66           O  
ATOM   4811  C   ASP C 611     -44.017  44.150  36.760  1.00  1.87           C  
ATOM   4812  O   ASP C 611     -43.375  45.111  37.163  1.00  1.55           O  
ATOM   4813  N   SER C 612     -44.588  43.231  37.548  1.00  1.83           N  
ATOM   4814  CA  SER C 612     -44.555  43.369  38.996  1.00  1.80           C  
ATOM   4815  CB  SER C 612     -45.919  43.916  39.460  1.00  1.80           C  
ATOM   4816  OG  SER C 612     -45.954  44.222  40.841  1.00  1.55           O  
ATOM   4817  C   SER C 612     -44.248  42.005  39.629  1.00  1.87           C  
ATOM   4818  O   SER C 612     -44.762  41.674  40.694  1.00  1.55           O  
ATOM   4819  N   ASN C 613     -43.415  41.228  38.911  1.00  1.83           N  
ATOM   4820  CA  ASN C 613     -43.090  39.863  39.337  1.00  1.80           C  
ATOM   4821  CB  ASN C 613     -43.917  38.798  38.579  1.00  1.80           C  
ATOM   4822  CG  ASN C 613     -43.984  38.984  37.055  1.00  1.87           C  
ATOM   4823  OD1 ASN C 613     -45.038  39.280  36.501  1.00  1.55           O  
ATOM   4824  ND2 ASN C 613     -42.826  38.877  36.407  1.00  1.83           N  
ATOM   4825  C   ASN C 613     -41.583  39.589  39.238  1.00  1.87           C  
ATOM   4826  O   ASN C 613     -41.017  38.872  40.053  1.00  1.55           O  
ATOM   4827  N   LYS C 614     -40.957  40.189  38.216  1.00  1.83           N  
ATOM   4828  CA  LYS C 614     -39.541  39.956  37.955  1.00  1.80           C  
ATOM   4829  CB  LYS C 614     -39.223  40.500  36.554  1.00  1.80           C  
ATOM   4830  CG  LYS C 614     -37.794  40.230  36.052  1.00  1.80           C  
ATOM   4831  CD  LYS C 614     -37.560  38.761  35.676  1.00  1.80           C  
ATOM   4832  CE  LYS C 614     -36.159  38.495  35.100  1.00  1.80           C  
ATOM   4833  NZ  LYS C 614     -35.087  38.420  36.088  1.00  1.65           N  
ATOM   4834  C   LYS C 614     -38.660  40.640  39.017  1.00  1.87           C  
ATOM   4835  O   LYS C 614     -37.541  40.221  39.287  1.00  1.55           O  
ATOM   4836  N   GLY C 615     -39.213  41.725  39.582  1.00  1.83           N  
ATOM   4837  CA  GLY C 615     -38.464  42.515  40.548  1.00  1.80           C  
ATOM   4838  C   GLY C 615     -38.352  41.796  41.899  1.00  1.87           C  
ATOM   4839  O   GLY C 615     -39.129  42.025  42.819  1.00  1.55           O  
ATOM   4840  N   VAL C 616     -37.328  40.938  41.955  1.00  1.83           N  
ATOM   4841  CA  VAL C 616     -36.873  40.307  43.183  1.00  1.80           C  
ATOM   4842  CB  VAL C 616     -37.336  38.838  43.249  1.00  1.80           C  
ATOM   4843  CG1 VAL C 616     -38.862  38.751  43.374  1.00  1.80           C  
ATOM   4844  CG2 VAL C 616     -36.840  37.994  42.066  1.00  1.80           C  
ATOM   4845  C   VAL C 616     -35.351  40.447  43.185  1.00  1.87           C  
ATOM   4846  O   VAL C 616     -34.761  40.886  42.203  1.00  1.55           O  
ATOM   4847  N   THR C 617     -34.752  40.078  44.321  1.00  1.83           N  
ATOM   4848  CA  THR C 617     -33.347  40.359  44.536  1.00  1.80           C  
ATOM   4849  CB  THR C 617     -33.270  41.774  45.157  1.00  1.80           C  
ATOM   4850  OG1 THR C 617     -32.060  42.453  44.906  1.00  1.55           O  
ATOM   4851  CG2 THR C 617     -33.639  41.811  46.644  1.00  1.80           C  
ATOM   4852  C   THR C 617     -32.804  39.243  45.437  1.00  1.87           C  
ATOM   4853  O   THR C 617     -33.494  38.743  46.320  1.00  1.55           O  
ATOM   4854  N   ALA C 618     -31.540  38.873  45.171  1.00  1.83           N  
ATOM   4855  CA  ALA C 618     -30.934  37.766  45.907  1.00  1.80           C  
ATOM   4856  CB  ALA C 618     -29.621  37.355  45.232  1.00  1.80           C  
ATOM   4857  C   ALA C 618     -30.688  38.129  47.381  1.00  1.87           C  
ATOM   4858  O   ALA C 618     -30.605  37.270  48.250  1.00  1.55           O  
ATOM   4859  N   ALA C 619     -30.591  39.451  47.610  1.00  1.83           N  
ATOM   4860  CA  ALA C 619     -30.356  39.954  48.957  1.00  1.80           C  
ATOM   4861  CB  ALA C 619     -29.883  41.407  48.880  1.00  1.80           C  
ATOM   4862  C   ALA C 619     -31.603  39.841  49.854  1.00  1.87           C  
ATOM   4863  O   ALA C 619     -31.522  40.061  51.057  1.00  1.55           O  
ATOM   4864  N   CYS C 620     -32.744  39.488  49.228  1.00  1.83           N  
ATOM   4865  CA  CYS C 620     -34.013  39.382  49.938  1.00  1.80           C  
ATOM   4866  CB  CYS C 620     -34.892  40.554  49.461  1.00  1.80           C  
ATOM   4867  SG  CYS C 620     -36.022  41.233  50.692  1.00  1.89           S  
ATOM   4868  C   CYS C 620     -34.660  38.005  49.646  1.00  1.87           C  
ATOM   4869  O   CYS C 620     -35.720  37.921  49.037  1.00  1.55           O  
ATOM   4870  N   PRO C 621     -33.988  36.907  50.088  1.00  1.83           N  
ATOM   4871  CD  PRO C 621     -32.748  36.908  50.867  1.00  1.80           C  
ATOM   4872  CA  PRO C 621     -34.476  35.559  49.815  1.00  1.80           C  
ATOM   4873  CB  PRO C 621     -33.282  34.658  50.152  1.00  1.80           C  
ATOM   4874  CG  PRO C 621     -32.497  35.436  51.209  1.00  1.80           C  
ATOM   4875  C   PRO C 621     -35.682  35.204  50.702  1.00  1.87           C  
ATOM   4876  O   PRO C 621     -35.704  35.479  51.898  1.00  1.55           O  
ATOM   4877  N   HIS C 622     -36.676  34.584  50.045  1.00  1.83           N  
ATOM   4878  CA  HIS C 622     -37.724  33.884  50.775  1.00  1.80           C  
ATOM   4879  CB  HIS C 622     -39.032  33.950  49.961  1.00  1.80           C  
ATOM   4880  CG  HIS C 622     -40.214  33.357  50.703  1.00  2.04           C  
ATOM   4881  CD2 HIS C 622     -41.336  32.729  50.137  1.00  2.04           C  
ATOM   4882  ND1 HIS C 622     -40.361  33.345  52.046  1.00  1.72           N  
ATOM   4883  CE1 HIS C 622     -41.530  32.731  52.290  1.00  2.04           C  
ATOM   4884  NE2 HIS C 622     -42.143  32.348  51.154  1.00  1.72           N  
ATOM   4885  C   HIS C 622     -37.177  32.467  51.061  1.00  1.87           C  
ATOM   4886  O   HIS C 622     -36.125  32.320  51.674  1.00  1.55           O  
ATOM   4887  N   ALA C 623     -37.893  31.438  50.576  1.00  1.83           N  
ATOM   4888  CA  ALA C 623     -37.469  30.063  50.802  1.00  1.80           C  
ATOM   4889  CB  ALA C 623     -38.699  29.147  50.767  1.00  1.80           C  
ATOM   4890  C   ALA C 623     -36.452  29.674  49.721  1.00  1.87           C  
ATOM   4891  O   ALA C 623     -36.755  28.963  48.766  1.00  1.55           O  
ATOM   4892  N   GLY C 624     -35.235  30.201  49.912  1.00  1.83           N  
ATOM   4893  CA  GLY C 624     -34.147  29.941  48.977  1.00  1.80           C  
ATOM   4894  C   GLY C 624     -34.188  30.911  47.790  1.00  1.87           C  
ATOM   4895  O   GLY C 624     -33.225  31.612  47.498  1.00  1.55           O  
ATOM   4896  N   ALA C 625     -35.354  30.907  47.124  1.00  1.83           N  
ATOM   4897  CA  ALA C 625     -35.564  31.761  45.965  1.00  1.80           C  
ATOM   4898  CB  ALA C 625     -36.940  31.458  45.361  1.00  1.80           C  
ATOM   4899  C   ALA C 625     -35.474  33.247  46.353  1.00  1.87           C  
ATOM   4900  O   ALA C 625     -35.781  33.649  47.471  1.00  1.55           O  
ATOM   4901  N   LYS C 626     -35.048  34.023  45.343  1.00  1.83           N  
ATOM   4902  CA  LYS C 626     -35.016  35.474  45.460  1.00  1.80           C  
ATOM   4903  CB  LYS C 626     -34.447  36.078  44.165  1.00  1.80           C  
ATOM   4904  CG  LYS C 626     -33.102  35.457  43.752  1.00  1.80           C  
ATOM   4905  CD  LYS C 626     -32.383  36.246  42.648  1.00  1.80           C  
ATOM   4906  CE  LYS C 626     -33.022  36.122  41.257  1.00  1.80           C  
ATOM   4907  NZ  LYS C 626     -32.874  34.819  40.612  1.00  1.65           N  
ATOM   4908  C   LYS C 626     -36.449  35.980  45.689  1.00  1.87           C  
ATOM   4909  O   LYS C 626     -37.406  35.397  45.191  1.00  1.55           O  
ATOM   4910  N   SER C 627     -36.540  37.066  46.463  1.00  1.83           N  
ATOM   4911  CA  SER C 627     -37.833  37.644  46.786  1.00  1.80           C  
ATOM   4912  CB  SER C 627     -38.419  36.919  48.019  1.00  1.80           C  
ATOM   4913  OG  SER C 627     -39.822  36.701  47.950  1.00  1.55           O  
ATOM   4914  C   SER C 627     -37.592  39.146  46.974  1.00  1.87           C  
ATOM   4915  O   SER C 627     -36.645  39.699  46.422  1.00  1.55           O  
ATOM   4916  N   PHE C 628     -38.483  39.780  47.748  1.00  1.83           N  
ATOM   4917  CA  PHE C 628     -38.400  41.212  47.974  1.00  1.80           C  
ATOM   4918  CB  PHE C 628     -38.867  41.975  46.714  1.00  1.80           C  
ATOM   4919  CG  PHE C 628     -38.391  43.402  46.689  1.00  2.04           C  
ATOM   4920  CD1 PHE C 628     -37.028  43.681  46.711  1.00  2.04           C  
ATOM   4921  CD2 PHE C 628     -39.298  44.457  46.654  1.00  2.04           C  
ATOM   4922  CE1 PHE C 628     -36.575  44.992  46.709  1.00  2.04           C  
ATOM   4923  CE2 PHE C 628     -38.849  45.770  46.641  1.00  2.04           C  
ATOM   4924  CZ  PHE C 628     -37.486  46.036  46.667  1.00  2.04           C  
ATOM   4925  C   PHE C 628     -39.263  41.508  49.206  1.00  1.87           C  
ATOM   4926  O   PHE C 628     -39.845  40.603  49.794  1.00  1.55           O  
ATOM   4927  N   TYR C 629     -39.307  42.801  49.561  1.00  1.83           N  
ATOM   4928  CA  TYR C 629     -40.116  43.250  50.684  1.00  1.80           C  
ATOM   4929  CB  TYR C 629     -39.942  44.767  50.856  1.00  1.80           C  
ATOM   4930  CG  TYR C 629     -38.539  45.146  51.242  1.00  2.04           C  
ATOM   4931  CD1 TYR C 629     -38.064  44.867  52.518  1.00  2.04           C  
ATOM   4932  CE1 TYR C 629     -36.777  45.230  52.889  1.00  2.04           C  
ATOM   4933  CD2 TYR C 629     -37.703  45.789  50.338  1.00  2.04           C  
ATOM   4934  CE2 TYR C 629     -36.413  46.149  50.697  1.00  2.04           C  
ATOM   4935  CZ  TYR C 629     -35.952  45.873  51.979  1.00  2.04           C  
ATOM   4936  OH  TYR C 629     -34.677  46.222  52.369  1.00  1.55           O  
ATOM   4937  C   TYR C 629     -41.606  42.946  50.447  1.00  1.87           C  
ATOM   4938  O   TYR C 629     -42.054  42.740  49.326  1.00  1.55           O  
ATOM   4939  N   LYS C 630     -42.338  42.962  51.572  1.00  1.83           N
[truncated: 529,088 more chars]
