# Supplementary material for: Predicting the Antigenic Structure of the Pandemic (H1N1) 2009 Influenza Virus Hemagglutinin
Source: PLoS One. 2010 Jan 1;5(1):e8553. doi: 10.1371/journal.pone.0008553 (PMC2797400; doi:10.1371/journal.pone.0008553)
Supplement: File S2 — PDB file of the homology model of H1 HA (A/Bellamy/1942) after energy minimizations. (0.20 MB ZIP) [file pone.0008553.s004.zip › H1N1_1942_homology_model_minimized.pdb]

ATOM      1  N   ASP A   1      29.547  87.958 158.295  1.00  1.65           N  
ATOM      2  CA  ASP A   1      30.433  88.704 157.420  1.00  1.80           C  
ATOM      3  CB  ASP A   1      31.364  89.678 158.175  1.00  1.80           C  
ATOM      4  CG  ASP A   1      30.602  90.620 159.120  1.00  1.87           C  
ATOM      5  OD1 ASP A   1      29.376  90.576 159.150  1.00  1.66           O  
ATOM      6  OD2 ASP A   1      31.226  91.387 159.844  1.00  1.66           O  
ATOM      7  C   ASP A   1      31.253  87.672 156.656  1.00  1.87           C  
ATOM      8  O   ASP A   1      31.801  86.751 157.252  1.00  1.55           O  
ATOM      9  N   THR A   2      31.264  87.829 155.330  1.00  1.83           N  
ATOM     10  CA  THR A   2      31.792  86.794 154.454  1.00  1.80           C  
ATOM     11  CB  THR A   2      30.611  85.947 153.921  1.00  1.80           C  
ATOM     12  OG1 THR A   2      29.490  86.770 153.652  1.00  1.55           O  
ATOM     13  CG2 THR A   2      30.186  84.805 154.857  1.00  1.80           C  
ATOM     14  C   THR A   2      32.525  87.496 153.310  1.00  1.87           C  
ATOM     15  O   THR A   2      32.307  88.673 153.039  1.00  1.55           O  
ATOM     16  N   ILE A   3      33.378  86.698 152.657  1.00  1.83           N  
ATOM     17  CA  ILE A   3      33.925  87.035 151.355  1.00  1.80           C  
ATOM     18  CB  ILE A   3      35.420  87.414 151.439  1.00  1.80           C  
ATOM     19  CG2 ILE A   3      36.272  86.324 152.114  1.00  1.80           C  
ATOM     20  CG1 ILE A   3      35.977  87.804 150.054  1.00  1.80           C  
ATOM     21  CD1 ILE A   3      37.423  88.306 150.094  1.00  1.80           C  
ATOM     22  C   ILE A   3      33.663  85.806 150.497  1.00  1.87           C  
ATOM     23  O   ILE A   3      33.881  84.688 150.940  1.00  1.55           O  
ATOM     24  N   CYS A   4      33.159  86.053 149.280  1.00  1.83           N  
ATOM     25  CA  CYS A   4      32.968  84.963 148.339  1.00  1.80           C  
ATOM     26  CB  CYS A   4      31.484  84.630 148.135  1.00  1.80           C  
ATOM     27  SG  CYS A   4      30.523  84.481 149.663  1.00  1.89           S  
ATOM     28  C   CYS A   4      33.618  85.409 147.045  1.00  1.87           C  
ATOM     29  O   CYS A   4      33.737  86.601 146.786  1.00  1.55           O  
ATOM     30  N   ILE A   5      34.056  84.406 146.290  1.00  1.83           N  
ATOM     31  CA  ILE A   5      34.821  84.621 145.080  1.00  1.80           C  
ATOM     32  CB  ILE A   5      36.245  84.078 145.300  1.00  1.80           C  
ATOM     33  CG2 ILE A   5      37.146  84.334 144.083  1.00  1.80           C  
ATOM     34  CG1 ILE A   5      36.857  84.693 146.577  1.00  1.80           C  
ATOM     35  CD1 ILE A   5      38.244  84.159 146.914  1.00  1.80           C  
ATOM     36  C   ILE A   5      34.044  83.887 143.993  1.00  1.87           C  
ATOM     37  O   ILE A   5      33.400  82.878 144.258  1.00  1.55           O  
ATOM     38  N   GLY A   6      34.095  84.474 142.795  1.00  1.83           N  
ATOM     39  CA  GLY A   6      33.251  83.990 141.723  1.00  1.80           C  
ATOM     40  C   GLY A   6      33.608  84.742 140.455  1.00  1.87           C  
ATOM     41  O   GLY A   6      34.677  85.331 140.338  1.00  1.55           O  
ATOM     42  N   TYR A   7      32.666  84.653 139.512  1.00  1.83           N  
ATOM     43  CA  TYR A   7      32.936  85.054 138.144  1.00  1.80           C  
ATOM     44  CB  TYR A   7      33.484  83.864 137.331  1.00  1.80           C  
ATOM     45  CG  TYR A   7      32.730  82.578 137.554  1.00  2.04           C  
ATOM     46  CD1 TYR A   7      31.653  82.213 136.752  1.00  2.04           C  
ATOM     47  CE1 TYR A   7      30.979  81.017 136.979  1.00  2.04           C  
ATOM     48  CD2 TYR A   7      33.115  81.724 138.580  1.00  2.04           C  
ATOM     49  CE2 TYR A   7      32.446  80.533 138.808  1.00  2.04           C  
ATOM     50  CZ  TYR A   7      31.366  80.176 138.012  1.00  2.04           C  
ATOM     51  OH  TYR A   7      30.675  78.997 138.226  1.00  1.55           O  
ATOM     52  C   TYR A   7      31.647  85.613 137.555  1.00  1.87           C  
ATOM     53  O   TYR A   7      30.570  85.482 138.122  1.00  1.55           O  
ATOM     54  N   HIS A   8      31.850  86.270 136.413  1.00  1.83           N  
ATOM     55  CA  HIS A   8      30.793  86.941 135.675  1.00  1.80           C  
ATOM     56  CB  HIS A   8      31.496  87.623 134.493  1.00  1.80           C  
ATOM     57  CG  HIS A   8      30.559  88.201 133.463  1.00  2.04           C  
ATOM     58  CD2 HIS A   8      30.521  87.917 132.090  1.00  2.04           C  
ATOM     59  ND1 HIS A   8      29.623  89.127 133.730  1.00  1.72           N  
ATOM     60  CE1 HIS A   8      29.030  89.404 132.561  1.00  2.04           C  
ATOM     61  NE2 HIS A   8      29.549  88.685 131.548  1.00  1.72           N  
ATOM     62  C   HIS A   8      29.757  85.916 135.194  1.00  1.87           C  
ATOM     63  O   HIS A   8      30.091  84.793 134.837  1.00  1.55           O  
ATOM     64  N   ALA A   9      28.503  86.380 135.180  1.00  1.83           N  
ATOM     65  CA  ALA A   9      27.472  85.747 134.374  1.00  1.80           C  
ATOM     66  CB  ALA A   9      26.588  84.843 135.235  1.00  1.80           C  
ATOM     67  C   ALA A   9      26.675  86.896 133.763  1.00  1.87           C  
ATOM     68  O   ALA A   9      26.864  88.048 134.133  1.00  1.55           O  
ATOM     69  N   ASN A  10      25.785  86.550 132.831  1.00  1.83           N  
ATOM     70  CA  ASN A  10      25.007  87.572 132.146  1.00  1.80           C  
ATOM     71  CB  ASN A  10      25.835  88.258 131.039  1.00  1.80           C  
ATOM     72  CG  ASN A  10      26.325  87.313 129.933  1.00  1.87           C  
ATOM     73  OD1 ASN A  10      26.027  86.125 129.901  1.00  1.55           O  
ATOM     74  ND2 ASN A  10      27.073  87.920 129.007  1.00  1.83           N  
ATOM     75  C   ASN A  10      23.745  86.916 131.596  1.00  1.87           C  
ATOM     76  O   ASN A  10      23.512  85.730 131.783  1.00  1.55           O  
ATOM     77  N   ASN A  11      22.946  87.745 130.906  1.00  1.83           N  
ATOM     78  CA  ASN A  11      21.733  87.249 130.259  1.00  1.80           C  
ATOM     79  CB  ASN A  11      20.597  88.283 130.364  1.00  1.80           C  
ATOM     80  CG  ASN A  11      20.114  88.467 131.806  1.00  1.87           C  
ATOM     81  OD1 ASN A  11      19.224  87.773 132.288  1.00  1.55           O  
ATOM     82  ND2 ASN A  11      20.730  89.450 132.466  1.00  1.83           N  
ATOM     83  C   ASN A  11      22.052  86.973 128.785  1.00  1.87           C  
ATOM     84  O   ASN A  11      21.348  87.410 127.880  1.00  1.55           O  
ATOM     85  N   SER A  12      23.170  86.253 128.590  1.00  1.83           N  
ATOM     86  CA  SER A  12      23.580  85.927 127.232  1.00  1.80           C  
ATOM     87  CB  SER A  12      25.021  85.397 127.228  1.00  1.80           C  
ATOM     88  OG  SER A  12      25.436  85.025 125.921  1.00  1.55           O  
ATOM     89  C   SER A  12      22.622  84.884 126.644  1.00  1.87           C  
ATOM     90  O   SER A  12      21.958  84.128 127.347  1.00  1.55           O  
ATOM     91  N   THR A  13      22.630  84.899 125.307  1.00  1.83           N  
ATOM     92  CA  THR A  13      21.990  83.871 124.507  1.00  1.80           C  
ATOM     93  CB  THR A  13      20.763  84.492 123.807  1.00  1.80           C  
ATOM     94  OG1 THR A  13      21.004  85.822 123.370  1.00  1.55           O  
ATOM     95  CG2 THR A  13      19.523  84.474 124.716  1.00  1.80           C  
ATOM     96  C   THR A  13      23.012  83.260 123.523  1.00  1.87           C  
ATOM     97  O   THR A  13      22.678  82.383 122.732  1.00  1.55           O  
ATOM     98  N   ASP A  14      24.264  83.760 123.596  1.00  1.83           N  
ATOM     99  CA  ASP A  14      25.302  83.247 122.713  1.00  1.80           C  
ATOM    100  CB  ASP A  14      26.512  84.200 122.607  1.00  1.80           C  
ATOM    101  CG  ASP A  14      26.255  85.509 121.846  1.00  1.87           C  
ATOM    102  OD1 ASP A  14      25.467  85.527 120.907  1.00  1.66           O  
ATOM    103  OD2 ASP A  14      26.884  86.515 122.151  1.00  1.66           O  
ATOM    104  C   ASP A  14      25.772  81.902 123.272  1.00  1.87           C  
ATOM    105  O   ASP A  14      25.760  81.650 124.474  1.00  1.55           O  
ATOM    106  N   THR A  15      26.183  81.054 122.326  1.00  1.83           N  
ATOM    107  CA  THR A  15      26.629  79.731 122.700  1.00  1.80           C  
ATOM    108  CB  THR A  15      25.409  78.823 122.994  1.00  1.80           C  
ATOM    109  OG1 THR A  15      25.774  77.471 123.187  1.00  1.55           O  
ATOM    110  CG2 THR A  15      24.352  78.832 121.887  1.00  1.80           C  
ATOM    111  C   THR A  15      27.503  79.207 121.562  1.00  1.87           C  
ATOM    112  O   THR A  15      27.276  79.514 120.391  1.00  1.55           O  
ATOM    113  N   VAL A  16      28.506  78.423 121.988  1.00  1.83           N  
ATOM    114  CA  VAL A  16      29.387  77.709 121.081  1.00  1.80           C  
ATOM    115  CB  VAL A  16      30.824  78.266 121.149  1.00  1.80           C  
ATOM    116  CG1 VAL A  16      30.892  79.703 120.631  1.00  1.80           C  
ATOM    117  CG2 VAL A  16      31.455  78.175 122.547  1.00  1.80           C  
ATOM    118  C   VAL A  16      29.357  76.237 121.492  1.00  1.87           C  
ATOM    119  O   VAL A  16      29.168  75.901 122.656  1.00  1.55           O  
ATOM    120  N   ASP A  17      29.569  75.391 120.481  1.00  1.83           N  
ATOM    121  CA  ASP A  17      29.829  73.987 120.752  1.00  1.80           C  
ATOM    122  CB  ASP A  17      29.648  73.178 119.455  1.00  1.80           C  
ATOM    123  CG  ASP A  17      28.189  73.166 118.995  1.00  1.87           C  
ATOM    124  OD1 ASP A  17      27.333  72.708 119.744  1.00  1.66           O  
ATOM    125  OD2 ASP A  17      27.903  73.618 117.887  1.00  1.66           O  
ATOM    126  C   ASP A  17      31.272  73.885 121.258  1.00  1.87           C  
ATOM    127  O   ASP A  17      32.078  74.790 121.060  1.00  1.55           O  
ATOM    128  N   THR A  18      31.560  72.751 121.900  1.00  1.83           N  
ATOM    129  CA  THR A  18      32.920  72.449 122.313  1.00  1.80           C  
ATOM    130  CB  THR A  18      33.077  72.802 123.804  1.00  1.80           C  
ATOM    131  OG1 THR A  18      32.270  71.985 124.620  1.00  1.55           O  
ATOM    132  CG2 THR A  18      32.760  74.278 124.096  1.00  1.80           C  
ATOM    133  C   THR A  18      33.133  70.966 121.996  1.00  1.87           C  
ATOM    134  O   THR A  18      32.204  70.284 121.572  1.00  1.55           O  
ATOM    135  N   ILE A  19      34.375  70.498 122.192  1.00  1.83           N  
ATOM    136  CA  ILE A  19      34.689  69.114 121.859  1.00  1.80           C  
ATOM    137  CB  ILE A  19      36.203  68.873 122.064  1.00  1.80           C  
ATOM    138  CG2 ILE A  19      36.619  67.413 121.837  1.00  1.80           C  
ATOM    139  CG1 ILE A  19      37.084  69.830 121.230  1.00  1.80           C  
ATOM    140  CD1 ILE A  19      37.122  69.512 119.730  1.00  1.80           C  
ATOM    141  C   ILE A  19      33.824  68.157 122.713  1.00  1.87           C  
ATOM    142  O   ILE A  19      33.278  67.176 122.222  1.00  1.55           O  
ATOM    143  N   LEU A  20      33.724  68.495 124.008  1.00  1.83           N  
ATOM    144  CA  LEU A  20      32.971  67.627 124.912  1.00  1.80           C  
ATOM    145  CB  LEU A  20      33.560  67.697 126.330  1.00  1.80           C  
ATOM    146  CG  LEU A  20      35.020  67.219 126.436  1.00  1.80           C  
ATOM    147  CD1 LEU A  20      35.561  67.484 127.845  1.00  1.80           C  
ATOM    148  CD2 LEU A  20      35.183  65.732 126.094  1.00  1.80           C  
ATOM    149  C   LEU A  20      31.473  67.985 124.960  1.00  1.87           C  
ATOM    150  O   LEU A  20      30.634  67.102 125.084  1.00  1.55           O  
ATOM    151  N   GLU A  21      31.169  69.297 124.926  1.00  1.83           N  
ATOM    152  CA  GLU A  21      29.819  69.742 125.291  1.00  1.80           C  
ATOM    153  CB  GLU A  21      29.887  70.521 126.616  1.00  1.80           C  
ATOM    154  CG  GLU A  21      28.506  70.755 127.253  1.00  1.80           C  
ATOM    155  CD  GLU A  21      28.581  71.443 128.622  1.00  1.87           C  
ATOM    156  OE1 GLU A  21      29.649  71.533 129.218  1.00  1.66           O  
ATOM    157  OE2 GLU A  21      27.558  71.902 129.113  1.00  1.66           O  
ATOM    158  C   GLU A  21      29.214  70.592 124.163  1.00  1.87           C  
ATOM    159  O   GLU A  21      29.762  71.608 123.749  1.00  1.55           O  
ATOM    160  N   LYS A  22      28.055  70.127 123.678  1.00  1.83           N  
ATOM    161  CA  LYS A  22      27.335  70.921 122.693  1.00  1.80           C  
ATOM    162  CB  LYS A  22      26.263  70.066 122.009  1.00  1.80           C  
ATOM    163  CG  LYS A  22      26.856  68.934 121.164  1.00  1.80           C  
ATOM    164  CD  LYS A  22      25.783  68.214 120.341  1.00  1.80           C  
ATOM    165  CE  LYS A  22      26.364  67.122 119.432  1.00  1.80           C  
ATOM    166  NZ  LYS A  22      25.385  66.559 118.510  1.00  1.65           N  
ATOM    167  C   LYS A  22      26.684  72.125 123.391  1.00  1.87           C  
ATOM    168  O   LYS A  22      26.256  72.049 124.537  1.00  1.55           O  
ATOM    169  N   ASN A  23      26.640  73.217 122.613  1.00  1.83           N  
ATOM    170  CA  ASN A  23      26.022  74.487 122.996  1.00  1.80           C  
ATOM    171  CB  ASN A  23      24.531  74.574 122.607  1.00  1.80           C  
ATOM    172  CG  ASN A  23      23.618  73.530 123.266  1.00  1.87           C  
ATOM    173  OD1 ASN A  23      23.323  72.486 122.695  1.00  1.55           O  
ATOM    174  ND2 ASN A  23      23.109  73.886 124.445  1.00  1.83           N  
ATOM    175  C   ASN A  23      26.281  74.903 124.462  1.00  1.87           C  
ATOM    176  O   ASN A  23      25.374  75.122 125.258  1.00  1.55           O  
ATOM    177  N   VAL A  24      27.578  75.079 124.749  1.00  1.83           N  
ATOM    178  CA  VAL A  24      27.954  75.773 125.973  1.00  1.80           C  
ATOM    179  CB  VAL A  24      29.482  75.678 126.168  1.00  1.80           C  
ATOM    180  CG1 VAL A  24      29.957  76.430 127.420  1.00  1.80           C  
ATOM    181  CG2 VAL A  24      29.938  74.215 126.235  1.00  1.80           C  
ATOM    182  C   VAL A  24      27.506  77.237 125.824  1.00  1.87           C  
ATOM    183  O   VAL A  24      27.902  77.917 124.883  1.00  1.55           O  
ATOM    184  N   THR A  25      26.655  77.687 126.756  1.00  1.83           N  
ATOM    185  CA  THR A  25      26.325  79.104 126.788  1.00  1.80           C  
ATOM    186  CB  THR A  25      25.167  79.304 127.781  1.00  1.80           C  
ATOM    187  OG1 THR A  25      24.255  78.220 127.708  1.00  1.55           O  
ATOM    188  CG2 THR A  25      24.447  80.647 127.582  1.00  1.80           C  
ATOM    189  C   THR A  25      27.581  79.869 127.226  1.00  1.87           C  
ATOM    190  O   THR A  25      28.263  79.454 128.156  1.00  1.55           O  
ATOM    191  N   VAL A  26      27.872  80.968 126.517  1.00  1.83           N  
ATOM    192  CA  VAL A  26      29.086  81.717 126.808  1.00  1.80           C  
ATOM    193  CB  VAL A  26      30.193  81.398 125.790  1.00  1.80           C  
ATOM    194  CG1 VAL A  26      30.585  79.913 125.874  1.00  1.80           C  
ATOM    195  CG2 VAL A  26      29.830  81.787 124.349  1.00  1.80           C  
ATOM    196  C   VAL A  26      28.730  83.190 126.909  1.00  1.87           C  
ATOM    197  O   VAL A  26      27.782  83.664 126.299  1.00  1.55           O  
ATOM    198  N   THR A  27      29.508  83.869 127.758  1.00  1.83           N  
ATOM    199  CA  THR A  27      29.192  85.254 128.049  1.00  1.80           C  
ATOM    200  CB  THR A  27      29.973  85.686 129.302  1.00  1.80           C  
ATOM    201  OG1 THR A  27      31.356  85.430 129.142  1.00  1.55           O  
ATOM    202  CG2 THR A  27      29.447  85.008 130.581  1.00  1.80           C  
ATOM    203  C   THR A  27      29.495  86.124 126.817  1.00  1.87           C  
ATOM    204  O   THR A  27      28.740  87.029 126.479  1.00  1.55           O  
ATOM    205  N   HIS A  28      30.636  85.785 126.179  1.00  1.83           N  
ATOM    206  CA  HIS A  28      31.133  86.536 125.032  1.00  1.80           C  
ATOM    207  CB  HIS A  28      32.267  87.488 125.457  1.00  1.80           C  
ATOM    208  CG  HIS A  28      31.824  88.404 126.575  1.00  2.04           C  
ATOM    209  CD2 HIS A  28      31.430  89.747 126.471  1.00  2.04           C  
ATOM    210  ND1 HIS A  28      31.741  88.037 127.874  1.00  1.72           N  
ATOM    211  CE1 HIS A  28      31.310  89.123 128.536  1.00  2.04           C  
ATOM    212  NE2 HIS A  28      31.114  90.172 127.716  1.00  1.72           N  
ATOM    213  C   HIS A  28      31.682  85.534 124.013  1.00  1.87           C  
ATOM    214  O   HIS A  28      32.210  84.489 124.382  1.00  1.55           O  
ATOM    215  N   SER A  29      31.547  85.900 122.732  1.00  1.83           N  
ATOM    216  CA  SER A  29      32.061  85.063 121.659  1.00  1.80           C  
ATOM    217  CB  SER A  29      31.064  83.921 121.400  1.00  1.80           C  
ATOM    218  OG  SER A  29      29.714  84.359 121.349  1.00  1.55           O  
ATOM    219  C   SER A  29      32.270  85.941 120.416  1.00  1.87           C  
ATOM    220  O   SER A  29      31.722  87.036 120.321  1.00  1.55           O  
ATOM    221  N   VAL A  30      33.063  85.397 119.482  1.00  1.83           N  
ATOM    222  CA  VAL A  30      33.251  85.976 118.162  1.00  1.80           C  
ATOM    223  CB  VAL A  30      34.745  86.289 117.925  1.00  1.80           C  
ATOM    224  CG1 VAL A  30      35.214  87.434 118.836  1.00  1.80           C  
ATOM    225  CG2 VAL A  30      35.657  85.063 118.094  1.00  1.80           C  
ATOM    226  C   VAL A  30      32.688  84.969 117.145  1.00  1.87           C  
ATOM    227  O   VAL A  30      33.067  83.805 117.118  1.00  1.55           O  
ATOM    228  N   ASN A  31      31.744  85.468 116.337  1.00  1.83           N  
ATOM    229  CA  ASN A  31      31.192  84.685 115.238  1.00  1.80           C  
ATOM    230  CB  ASN A  31      29.741  85.126 114.999  1.00  1.80           C  
ATOM    231  CG  ASN A  31      29.080  84.505 113.761  1.00  1.87           C  
ATOM    232  OD1 ASN A  31      28.244  85.128 113.122  1.00  1.55           O  
ATOM    233  ND2 ASN A  31      29.454  83.259 113.456  1.00  1.83           N  
ATOM    234  C   ASN A  31      32.082  84.954 114.020  1.00  1.87           C  
ATOM    235  O   ASN A  31      32.220  86.086 113.576  1.00  1.55           O  
ATOM    236  N   LEU A  32      32.704  83.867 113.549  1.00  1.83           N  
ATOM    237  CA  LEU A  32      33.831  83.967 112.632  1.00  1.80           C  
ATOM    238  CB  LEU A  32      34.878  82.935 113.089  1.00  1.80           C  
ATOM    239  CG  LEU A  32      35.443  83.198 114.498  1.00  1.80           C  
ATOM    240  CD1 LEU A  32      36.371  82.055 114.927  1.00  1.80           C  
ATOM    241  CD2 LEU A  32      36.180  84.544 114.573  1.00  1.80           C  
ATOM    242  C   LEU A  32      33.415  83.710 111.172  1.00  1.87           C  
ATOM    243  O   LEU A  32      34.258  83.671 110.284  1.00  1.55           O  
ATOM    244  N   LEU A  33      32.098  83.515 110.976  1.00  1.83           N  
ATOM    245  CA  LEU A  33      31.557  83.085 109.692  1.00  1.80           C  
ATOM    246  CB  LEU A  33      30.858  81.742 109.953  1.00  1.80           C  
ATOM    247  CG  LEU A  33      30.380  81.019 108.689  1.00  1.80           C  
ATOM    248  CD1 LEU A  33      31.563  80.468 107.892  1.00  1.80           C  
ATOM    249  CD2 LEU A  33      29.422  79.890 109.065  1.00  1.80           C  
ATOM    250  C   LEU A  33      30.543  84.123 109.169  1.00  1.87           C  
ATOM    251  O   LEU A  33      29.447  84.242 109.700  1.00  1.55           O  
ATOM    252  N   GLU A  34      30.954  84.848 108.116  1.00  1.83           N  
ATOM    253  CA  GLU A  34      30.052  85.774 107.434  1.00  1.80           C  
ATOM    254  CB  GLU A  34      30.897  86.782 106.637  1.00  1.80           C  
ATOM    255  CG  GLU A  34      30.095  87.839 105.865  1.00  1.80           C  
ATOM    256  CD  GLU A  34      29.216  88.692 106.791  1.00  1.87           C  
ATOM    257  OE1 GLU A  34      29.745  89.514 107.529  1.00  1.66           O  
ATOM    258  OE2 GLU A  34      28.000  88.534 106.783  1.00  1.66           O  
ATOM    259  C   GLU A  34      29.095  84.977 106.529  1.00  1.87           C  
ATOM    260  O   GLU A  34      29.451  83.952 105.954  1.00  1.55           O  
ATOM    261  N   ASP A  35      27.862  85.491 106.475  1.00  1.83           N  
ATOM    262  CA  ASP A  35      26.736  84.761 105.906  1.00  1.80           C  
ATOM    263  CB  ASP A  35      25.906  84.094 107.025  1.00  1.80           C  
ATOM    264  CG  ASP A  35      25.279  85.061 108.045  1.00  1.87           C  
ATOM    265  OD1 ASP A  35      25.863  86.094 108.356  1.00  1.66           O  
ATOM    266  OD2 ASP A  35      24.201  84.768 108.551  1.00  1.66           O  
ATOM    267  C   ASP A  35      25.854  85.658 105.028  1.00  1.87           C  
ATOM    268  O   ASP A  35      25.247  85.179 104.076  1.00  1.55           O  
ATOM    269  N   SER A  36      25.770  86.952 105.372  1.00  1.83           N  
ATOM    270  CA  SER A  36      24.950  87.839 104.550  1.00  1.80           C  
ATOM    271  CB  SER A  36      24.527  89.067 105.367  1.00  1.80           C  
ATOM    272  OG  SER A  36      23.815  88.735 106.554  1.00  1.55           O  
ATOM    273  C   SER A  36      25.739  88.274 103.303  1.00  1.87           C  
ATOM    274  O   SER A  36      26.950  88.429 103.331  1.00  1.55           O  
ATOM    275  N   HIS A  37      24.977  88.459 102.218  1.00  1.83           N  
ATOM    276  CA  HIS A  37      25.526  88.881 100.936  1.00  1.80           C  
ATOM    277  CB  HIS A  37      25.670  87.670  99.998  1.00  1.80           C  
ATOM    278  CG  HIS A  37      24.391  86.864  99.928  1.00  2.04           C  
ATOM    279  CD2 HIS A  37      23.961  85.848 100.800  1.00  2.04           C  
ATOM    280  ND1 HIS A  37      23.457  87.016  98.968  1.00  1.72           N  
ATOM    281  CE1 HIS A  37      22.489  86.128  99.241  1.00  2.04           C  
ATOM    282  NE2 HIS A  37      22.765  85.406 100.345  1.00  1.72           N  
ATOM    283  C   HIS A  37      24.562  89.935 100.391  1.00  1.87           C  
ATOM    284  O   HIS A  37      23.359  89.845 100.605  1.00  1.55           O  
ATOM    285  N   ASN A  38      25.133  90.964  99.734  1.00  1.83           N  
ATOM    286  CA  ASN A  38      24.308  92.139  99.425  1.00  1.80           C  
ATOM    287  CB  ASN A  38      25.168  93.422  99.322  1.00  1.80           C  
ATOM    288  CG  ASN A  38      25.328  93.966  97.899  1.00  1.87           C  
ATOM    289  OD1 ASN A  38      24.479  94.691  97.397  1.00  1.55           O  
ATOM    290  ND2 ASN A  38      26.421  93.543  97.271  1.00  1.83           N  
ATOM    291  C   ASN A  38      23.366  91.903  98.218  1.00  1.87           C  
ATOM    292  O   ASN A  38      22.496  92.719  97.930  1.00  1.55           O  
ATOM    293  N   GLY A  39      23.580  90.769  97.526  1.00  1.83           N  
ATOM    294  CA  GLY A  39      22.645  90.364  96.477  1.00  1.80           C  
ATOM    295  C   GLY A  39      22.862  91.076  95.131  1.00  1.87           C  
ATOM    296  O   GLY A  39      22.154  90.817  94.163  1.00  1.55           O  
ATOM    297  N   LYS A  40      23.857  91.979  95.110  1.00  1.83           N  
ATOM    298  CA  LYS A  40      24.153  92.783  93.932  1.00  1.80           C  
ATOM    299  CB  LYS A  40      23.874  94.264  94.246  1.00  1.80           C  
ATOM    300  CG  LYS A  40      22.487  94.520  94.859  1.00  1.80           C  
ATOM    301  CD  LYS A  40      22.320  95.967  95.351  1.00  1.80           C  
ATOM    302  CE  LYS A  40      21.426  96.074  96.596  1.00  1.80           C  
ATOM    303  NZ  LYS A  40      21.995  95.396  97.755  1.00  1.65           N  
ATOM    304  C   LYS A  40      25.644  92.616  93.663  1.00  1.87           C  
ATOM    305  O   LYS A  40      26.437  92.611  94.601  1.00  1.55           O  
ATOM    306  N   LEU A  41      26.006  92.491  92.377  1.00  1.83           N  
ATOM    307  CA  LEU A  41      27.420  92.666  92.071  1.00  1.80           C  
ATOM    308  CB  LEU A  41      27.768  92.255  90.634  1.00  1.80           C  
ATOM    309  CG  LEU A  41      27.538  90.778  90.289  1.00  1.80           C  
ATOM    310  CD1 LEU A  41      28.016  90.534  88.853  1.00  1.80           C  
ATOM    311  CD2 LEU A  41      28.244  89.818  91.253  1.00  1.80           C  
ATOM    312  C   LEU A  41      27.764  94.142  92.303  1.00  1.87           C  
ATOM    313  O   LEU A  41      26.888  95.003  92.328  1.00  1.55           O  
ATOM    314  N   CYS A  42      29.065  94.360  92.489  1.00  1.83           N  
ATOM    315  CA  CYS A  42      29.588  95.663  92.837  1.00  1.80           C  
ATOM    316  CB  CYS A  42      29.911  95.684  94.339  1.00  1.80           C  
ATOM    317  SG  CYS A  42      28.432  95.442  95.358  1.00  1.89           S  
ATOM    318  C   CYS A  42      30.842  95.881  91.998  1.00  1.87           C  
ATOM    319  O   CYS A  42      31.350  94.985  91.328  1.00  1.55           O  
ATOM    320  N   ARG A  43      31.295  97.133  92.088  1.00  1.83           N  
ATOM    321  CA  ARG A  43      32.595  97.509  91.580  1.00  1.80           C  
ATOM    322  CB  ARG A  43      32.743  99.038  91.671  1.00  1.80           C  
ATOM    323  CG  ARG A  43      31.731  99.817  90.823  1.00  1.80           C  
ATOM    324  CD  ARG A  43      31.607 101.290  91.238  1.00  1.80           C  
ATOM    325  NE  ARG A  43      30.634 101.982  90.400  1.00  1.83           N  
ATOM    326  CZ  ARG A  43      30.915 102.484  89.179  1.00  1.87           C  
ATOM    327  NH1 ARG A  43      32.137 102.394  88.668  1.00  1.83           N  
ATOM    328  NH2 ARG A  43      29.949 103.074  88.492  1.00  1.83           N  
ATOM    329  C   ARG A  43      33.651  96.858  92.481  1.00  1.87           C  
ATOM    330  O   ARG A  43      33.448  96.714  93.681  1.00  1.55           O  
ATOM    331  N   LEU A  44      34.772  96.500  91.842  1.00  1.83           N  
ATOM    332  CA  LEU A  44      35.972  96.156  92.586  1.00  1.80           C  
ATOM    333  CB  LEU A  44      36.661  94.942  91.938  1.00  1.80           C  
ATOM    334  CG  LEU A  44      37.818  94.344  92.758  1.00  1.80           C  
ATOM    335  CD1 LEU A  44      37.316  93.613  94.010  1.00  1.80           C  
ATOM    336  CD2 LEU A  44      38.652  93.395  91.888  1.00  1.80           C  
ATOM    337  C   LEU A  44      36.865  97.391  92.484  1.00  1.87           C  
ATOM    338  O   LEU A  44      37.268  97.783  91.394  1.00  1.55           O  
ATOM    339  N   LYS A  45      37.134  97.999  93.650  1.00  1.83           N  
ATOM    340  CA  LYS A  45      38.038  99.147  93.704  1.00  1.80           C  
ATOM    341  CB  LYS A  45      39.483  98.720  93.373  1.00  1.80           C  
ATOM    342  CG  LYS A  45      40.053  97.668  94.339  1.00  1.80           C  
ATOM    343  CD  LYS A  45      40.433  98.261  95.702  1.00  1.80           C  
ATOM    344  CE  LYS A  45      41.041  97.219  96.651  1.00  1.80           C  
ATOM    345  NZ  LYS A  45      41.632  97.801  97.851  1.00  1.65           N  
ATOM    346  C   LYS A  45      37.557 100.294  92.785  1.00  1.87           C  
ATOM    347  O   LYS A  45      38.340 101.026  92.189  1.00  1.55           O  
ATOM    348  N   GLY A  46      36.222 100.400  92.709  1.00  1.83           N  
ATOM    349  CA  GLY A  46      35.595 101.473  91.948  1.00  1.80           C  
ATOM    350  C   GLY A  46      35.368 101.103  90.475  1.00  1.87           C  
ATOM    351  O   GLY A  46      34.502 101.667  89.814  1.00  1.55           O  
ATOM    352  N   ILE A  47      36.147 100.126  89.987  1.00  1.83           N  
ATOM    353  CA  ILE A  47      35.999  99.723  88.596  1.00  1.80           C  
ATOM    354  CB  ILE A  47      37.291  99.045  88.088  1.00  1.80           C  
ATOM    355  CG2 ILE A  47      37.313  98.998  86.555  1.00  1.80           C  
ATOM    356  CG1 ILE A  47      38.582  99.693  88.630  1.00  1.80           C  
ATOM    357  CD1 ILE A  47      38.730 101.184  88.295  1.00  1.80           C  
ATOM    358  C   ILE A  47      34.767  98.800  88.509  1.00  1.87           C  
ATOM    359  O   ILE A  47      34.573  97.931  89.353  1.00  1.55           O  
ATOM    360  N   ALA A  48      33.931  99.068  87.491  1.00  1.83           N  
ATOM    361  CA  ALA A  48      32.687  98.325  87.328  1.00  1.80           C  
ATOM    362  CB  ALA A  48      31.650  99.241  86.668  1.00  1.80           C  
ATOM    363  C   ALA A  48      32.942  97.078  86.456  1.00  1.87           C  
ATOM    364  O   ALA A  48      33.853  97.065  85.635  1.00  1.55           O  
ATOM    365  N   PRO A  49      32.111  96.023  86.662  1.00  1.83           N  
ATOM    366  CD  PRO A  49      31.055  95.961  87.675  1.00  1.80           C  
ATOM    367  CA  PRO A  49      32.246  94.787  85.898  1.00  1.80           C  
ATOM    368  CB  PRO A  49      31.440  93.770  86.706  1.00  1.80           C  
ATOM    369  CG  PRO A  49      30.410  94.586  87.491  1.00  1.80           C  
ATOM    370  C   PRO A  49      31.684  94.891  84.467  1.00  1.87           C  
ATOM    371  O   PRO A  49      30.577  95.378  84.243  1.00  1.55           O  
ATOM    372  N   LEU A  50      32.499  94.390  83.520  1.00  1.83           N  
ATOM    373  CA  LEU A  50      32.073  94.231  82.135  1.00  1.80           C  
ATOM    374  CB  LEU A  50      33.283  93.803  81.286  1.00  1.80           C  
ATOM    375  CG  LEU A  50      32.987  93.501  79.807  1.00  1.80           C  
ATOM    376  CD1 LEU A  50      32.685  94.776  79.012  1.00  1.80           C  
ATOM    377  CD2 LEU A  50      34.156  92.732  79.187  1.00  1.80           C  
ATOM    378  C   LEU A  50      30.991  93.145  82.079  1.00  1.87           C  
ATOM    379  O   LEU A  50      31.269  91.960  81.944  1.00  1.55           O  
ATOM    380  N   GLN A  51      29.745  93.612  82.185  1.00  1.83           N  
ATOM    381  CA  GLN A  51      28.619  92.698  82.121  1.00  1.80           C  
ATOM    382  CB  GLN A  51      27.480  93.271  82.968  1.00  1.80           C  
ATOM    383  CG  GLN A  51      27.826  93.276  84.469  1.00  1.80           C  
ATOM    384  CD  GLN A  51      27.026  94.359  85.184  1.00  1.87           C  
ATOM    385  OE1 GLN A  51      25.960  94.122  85.742  1.00  1.55           O  
ATOM    386  NE2 GLN A  51      27.592  95.566  85.095  1.00  1.83           N  
ATOM    387  C   GLN A  51      28.222  92.495  80.657  1.00  1.87           C  
ATOM    388  O   GLN A  51      27.336  93.151  80.123  1.00  1.55           O  
ATOM    389  N   LEU A  52      28.924  91.521  80.057  1.00  1.83           N  
ATOM    390  CA  LEU A  52      28.553  91.053  78.728  1.00  1.80           C  
ATOM    391  CB  LEU A  52      29.598  90.051  78.215  1.00  1.80           C  
ATOM    392  CG  LEU A  52      31.034  90.594  78.179  1.00  1.80           C  
ATOM    393  CD1 LEU A  52      32.011  89.492  77.762  1.00  1.80           C  
ATOM    394  CD2 LEU A  52      31.148  91.793  77.232  1.00  1.80           C  
ATOM    395  C   LEU A  52      27.164  90.400  78.795  1.00  1.87           C  
ATOM    396  O   LEU A  52      26.305  90.557  77.934  1.00  1.55           O  
ATOM    397  N   GLY A  53      26.993  89.702  79.923  1.00  1.83           N  
ATOM    398  CA  GLY A  53      25.690  89.193  80.288  1.00  1.80           C  
ATOM    399  C   GLY A  53      25.256  88.069  79.345  1.00  1.87           C  
ATOM    400  O   GLY A  53      25.716  86.939  79.437  1.00  1.55           O  
ATOM    401  N   LYS A  54      24.316  88.450  78.465  1.00  1.83           N  
ATOM    402  CA  LYS A  54      23.766  87.488  77.519  1.00  1.80           C  
ATOM    403  CB  LYS A  54      22.380  87.937  77.028  1.00  1.80           C  
ATOM    404  CG  LYS A  54      21.302  87.975  78.127  1.00  1.80           C  
ATOM    405  CD  LYS A  54      21.250  89.254  78.982  1.00  1.80           C  
ATOM    406  CE  LYS A  54      20.935  90.523  78.172  1.00  1.80           C  
ATOM    407  NZ  LYS A  54      20.667  91.703  78.987  1.00  1.65           N  
ATOM    408  C   LYS A  54      24.733  87.298  76.336  1.00  1.87           C  
ATOM    409  O   LYS A  54      24.692  86.300  75.623  1.00  1.55           O  
ATOM    410  N   CYS A  55      25.609  88.306  76.179  1.00  1.83           N  
ATOM    411  CA  CYS A  55      26.739  88.154  75.283  1.00  1.80           C  
ATOM    412  CB  CYS A  55      27.294  89.525  74.901  1.00  1.80           C  
ATOM    413  SG  CYS A  55      26.146  90.416  73.826  1.00  1.89           S  
ATOM    414  C   CYS A  55      27.798  87.324  75.999  1.00  1.87           C  
ATOM    415  O   CYS A  55      28.219  87.634  77.105  1.00  1.55           O  
ATOM    416  N   ASN A  56      28.188  86.256  75.304  1.00  1.83           N  
ATOM    417  CA  ASN A  56      29.287  85.434  75.776  1.00  1.80           C  
ATOM    418  CB  ASN A  56      29.113  84.035  75.178  1.00  1.80           C  
ATOM    419  CG  ASN A  56      30.188  83.078  75.683  1.00  1.87           C  
ATOM    420  OD1 ASN A  56      31.301  83.068  75.176  1.00  1.55           O  
ATOM    421  ND2 ASN A  56      29.804  82.274  76.672  1.00  1.83           N  
ATOM    422  C   ASN A  56      30.569  86.094  75.266  1.00  1.87           C  
ATOM    423  O   ASN A  56      30.541  86.769  74.241  1.00  1.55           O  
ATOM    424  N   ILE A  57      31.682  85.859  75.985  1.00  1.83           N  
ATOM    425  CA  ILE A  57      32.971  86.401  75.551  1.00  1.80           C  
ATOM    426  CB  ILE A  57      34.123  85.921  76.459  1.00  1.80           C  
ATOM    427  CG2 ILE A  57      34.106  84.402  76.683  1.00  1.80           C  
ATOM    428  CG1 ILE A  57      34.141  86.686  77.793  1.00  1.80           C  
ATOM    429  CD1 ILE A  57      35.415  86.423  78.601  1.00  1.80           C  
ATOM    430  C   ILE A  57      33.269  86.106  74.062  1.00  1.87           C  
ATOM    431  O   ILE A  57      33.777  86.954  73.345  1.00  1.55           O  
ATOM    432  N   ALA A  58      32.897  84.887  73.632  1.00  1.83           N  
ATOM    433  CA  ALA A  58      33.052  84.497  72.233  1.00  1.80           C  
ATOM    434  CB  ALA A  58      32.400  83.124  72.018  1.00  1.80           C  
ATOM    435  C   ALA A  58      32.397  85.523  71.291  1.00  1.87           C  
ATOM    436  O   ALA A  58      32.993  86.031  70.351  1.00  1.55           O  
ATOM    437  N   GLY A  59      31.118  85.782  71.602  1.00  1.83           N  
ATOM    438  CA  GLY A  59      30.347  86.674  70.751  1.00  1.80           C  
ATOM    439  C   GLY A  59      30.968  88.067  70.754  1.00  1.87           C  
ATOM    440  O   GLY A  59      31.262  88.657  69.725  1.00  1.55           O  
ATOM    441  N   TRP A  60      31.169  88.536  71.989  1.00  1.83           N  
ATOM    442  CA  TRP A  60      31.766  89.836  72.263  1.00  1.80           C  
ATOM    443  CB  TRP A  60      32.044  89.861  73.773  1.00  1.80           C  
ATOM    444  CG  TRP A  60      32.849  91.059  74.234  1.00  2.04           C  
ATOM    445  CD2 TRP A  60      34.055  91.021  75.023  1.00  2.04           C  
ATOM    446  CE2 TRP A  60      34.417  92.360  75.290  1.00  2.04           C  
ATOM    447  CE3 TRP A  60      34.812  89.992  75.516  1.00  2.04           C  
ATOM    448  CD1 TRP A  60      32.540  92.409  74.044  1.00  2.04           C  
ATOM    449  NE1 TRP A  60      33.471  93.172  74.673  1.00  1.72           N  
ATOM    450  CZ2 TRP A  60      35.523  92.624  76.054  1.00  2.04           C  
ATOM    451  CZ3 TRP A  60      35.939  90.258  76.292  1.00  2.04           C  
ATOM    452  CH2 TRP A  60      36.293  91.578  76.564  1.00  2.04           C  
ATOM    453  C   TRP A  60      33.032  90.077  71.412  1.00  1.87           C  
ATOM    454  O   TRP A  60      33.155  91.091  70.734  1.00  1.55           O  
ATOM    455  N   ILE A  61      33.954  89.102  71.476  1.00  1.83           N  
ATOM    456  CA  ILE A  61      35.277  89.327  70.907  1.00  1.80           C  
ATOM    457  CB  ILE A  61      36.294  88.374  71.569  1.00  1.80           C  
ATOM    458  CG2 ILE A  61      36.135  86.905  71.144  1.00  1.80           C  
ATOM    459  CG1 ILE A  61      37.724  88.885  71.351  1.00  1.80           C  
ATOM    460  CD1 ILE A  61      38.756  88.227  72.264  1.00  1.80           C  
ATOM    461  C   ILE A  61      35.254  89.282  69.364  1.00  1.87           C  
ATOM    462  O   ILE A  61      35.943  90.037  68.687  1.00  1.55           O  
ATOM    463  N   LEU A  62      34.401  88.391  68.825  1.00  1.83           N  
ATOM    464  CA  LEU A  62      34.234  88.384  67.369  1.00  1.80           C  
ATOM    465  CB  LEU A  62      33.526  87.089  66.935  1.00  1.80           C  
ATOM    466  CG  LEU A  62      34.226  85.779  67.352  1.00  1.80           C  
ATOM    467  CD1 LEU A  62      33.315  84.583  67.040  1.00  1.80           C  
ATOM    468  CD2 LEU A  62      35.592  85.592  66.678  1.00  1.80           C  
ATOM    469  C   LEU A  62      33.427  89.626  66.903  1.00  1.87           C  
ATOM    470  O   LEU A  62      33.465  90.038  65.748  1.00  1.55           O  
ATOM    471  N   GLY A  63      32.694  90.186  67.876  1.00  1.83           N  
ATOM    472  CA  GLY A  63      31.816  91.309  67.609  1.00  1.80           C  
ATOM    473  C   GLY A  63      30.464  90.787  67.128  1.00  1.87           C  
ATOM    474  O   GLY A  63      30.075  90.948  65.982  1.00  1.55           O  
ATOM    475  N   ASN A  64      29.755  90.136  68.057  1.00  1.83           N  
ATOM    476  CA  ASN A  64      28.435  89.616  67.719  1.00  1.80           C  
ATOM    477  CB  ASN A  64      27.929  88.720  68.862  1.00  1.80           C  
ATOM    478  CG  ASN A  64      26.506  88.220  68.587  1.00  1.87           C  
ATOM    479  OD1 ASN A  64      25.546  88.975  68.643  1.00  1.55           O  
ATOM    480  ND2 ASN A  64      26.425  86.934  68.252  1.00  1.83           N  
ATOM    481  C   ASN A  64      27.496  90.825  67.486  1.00  1.87           C  
ATOM    482  O   ASN A  64      27.531  91.775  68.259  1.00  1.55           O  
ATOM    483  N   PRO A  65      26.666  90.780  66.409  1.00  1.83           N  
ATOM    484  CD  PRO A  65      26.650  89.716  65.402  1.00  1.80           C  
ATOM    485  CA  PRO A  65      25.762  91.889  66.089  1.00  1.80           C  
ATOM    486  CB  PRO A  65      24.871  91.302  64.983  1.00  1.80           C  
ATOM    487  CG  PRO A  65      25.737  90.246  64.298  1.00  1.80           C  
ATOM    488  C   PRO A  65      24.860  92.489  67.190  1.00  1.87           C  
ATOM    489  O   PRO A  65      24.412  93.622  67.063  1.00  1.55           O  
ATOM    490  N   GLU A  66      24.625  91.716  68.262  1.00  1.83           N  
ATOM    491  CA  GLU A  66      23.827  92.220  69.381  1.00  1.80           C  
ATOM    492  CB  GLU A  66      23.066  91.044  70.016  1.00  1.80           C  
ATOM    493  CG  GLU A  66      21.843  90.606  69.186  1.00  1.80           C  
ATOM    494  CD  GLU A  66      20.589  91.452  69.476  1.00  1.87           C  
ATOM    495  OE1 GLU A  66      20.647  92.675  69.428  1.00  1.66           O  
ATOM    496  OE2 GLU A  66      19.540  90.884  69.762  1.00  1.66           O  
ATOM    497  C   GLU A  66      24.719  92.918  70.421  1.00  1.87           C  
ATOM    498  O   GLU A  66      24.289  93.795  71.160  1.00  1.55           O  
ATOM    499  N   CYS A  67      25.980  92.472  70.451  1.00  1.83           N  
ATOM    500  CA  CYS A  67      26.900  92.833  71.520  1.00  1.80           C  
ATOM    501  CB  CYS A  67      27.880  91.666  71.688  1.00  1.80           C  
ATOM    502  SG  CYS A  67      26.979  90.122  71.992  1.00  1.89           S  
ATOM    503  C   CYS A  67      27.636  94.162  71.254  1.00  1.87           C  
ATOM    504  O   CYS A  67      28.579  94.496  71.961  1.00  1.55           O  
ATOM    505  N   GLU A  68      27.169  94.909  70.229  1.00  1.83           N  
ATOM    506  CA  GLU A  68      27.849  96.142  69.829  1.00  1.80           C  
ATOM    507  CB  GLU A  68      27.032  96.906  68.775  1.00  1.80           C  
ATOM    508  CG  GLU A  68      26.993  96.218  67.404  1.00  1.80           C  
ATOM    509  CD  GLU A  68      26.326  97.135  66.375  1.00  1.87           C  
ATOM    510  OE1 GLU A  68      27.012  97.669  65.515  1.00  1.66           O  
ATOM    511  OE2 GLU A  68      25.114  97.294  66.397  1.00  1.66           O  
ATOM    512  C   GLU A  68      28.133  97.080  71.020  1.00  1.87           C  
ATOM    513  O   GLU A  68      29.221  97.622  71.170  1.00  1.55           O  
ATOM    514  N   SER A  69      27.098  97.235  71.859  1.00  1.83           N  
ATOM    515  CA  SER A  69      27.197  98.144  72.991  1.00  1.80           C  
ATOM    516  CB  SER A  69      25.885  98.033  73.781  1.00  1.80           C  
ATOM    517  OG  SER A  69      24.758  98.018  72.910  1.00  1.55           O  
ATOM    518  C   SER A  69      28.418  97.834  73.884  1.00  1.87           C  
ATOM    519  O   SER A  69      29.126  98.717  74.354  1.00  1.55           O  
ATOM    520  N   LEU A  70      28.631  96.526  74.075  1.00  1.83           N  
ATOM    521  CA  LEU A  70      29.669  96.074  74.992  1.00  1.80           C  
ATOM    522  CB  LEU A  70      29.536  94.558  75.168  1.00  1.80           C  
ATOM    523  CG  LEU A  70      28.179  94.157  75.778  1.00  1.80           C  
ATOM    524  CD1 LEU A  70      27.906  92.672  75.555  1.00  1.80           C  
ATOM    525  CD2 LEU A  70      28.092  94.533  77.265  1.00  1.80           C  
ATOM    526  C   LEU A  70      31.066  96.458  74.482  1.00  1.87           C  
ATOM    527  O   LEU A  70      31.998  96.657  75.249  1.00  1.55           O  
ATOM    528  N   LEU A  71      31.148  96.586  73.147  1.00  1.83           N  
ATOM    529  CA  LEU A  71      32.411  96.923  72.507  1.00  1.80           C  
ATOM    530  CB  LEU A  71      32.241  96.917  70.978  1.00  1.80           C  
ATOM    531  CG  LEU A  71      31.638  95.619  70.409  1.00  1.80           C  
ATOM    532  CD1 LEU A  71      31.399  95.769  68.904  1.00  1.80           C  
ATOM    533  CD2 LEU A  71      32.521  94.399  70.694  1.00  1.80           C  
ATOM    534  C   LEU A  71      32.947  98.295  72.964  1.00  1.87           C  
ATOM    535  O   LEU A  71      34.141  98.556  72.894  1.00  1.55           O  
ATOM    536  N   SER A  72      32.024  99.167  73.419  1.00  1.83           N  
ATOM    537  CA  SER A  72      32.476 100.501  73.807  1.00  1.80           C  
ATOM    538  CB  SER A  72      31.286 101.475  73.876  1.00  1.80           C  
ATOM    539  OG  SER A  72      30.293 101.132  74.833  1.00  1.55           O  
ATOM    540  C   SER A  72      33.262 100.487  75.137  1.00  1.87           C  
ATOM    541  O   SER A  72      33.986 101.425  75.456  1.00  1.55           O  
ATOM    542  N   GLU A  73      33.049  99.405  75.906  1.00  1.83           N  
ATOM    543  CA  GLU A  73      33.575  99.336  77.259  1.00  1.80           C  
ATOM    544  CB  GLU A  73      32.731  98.311  78.034  1.00  1.80           C  
ATOM    545  CG  GLU A  73      32.780  98.473  79.565  1.00  1.80           C  
ATOM    546  CD  GLU A  73      32.150  99.783  80.065  1.00  1.87           C  
ATOM    547  OE1 GLU A  73      31.327 100.374  79.376  1.00  1.66           O  
ATOM    548  OE2 GLU A  73      32.472 100.220  81.161  1.00  1.66           O  
ATOM    549  C   GLU A  73      35.059  98.937  77.180  1.00  1.87           C  
ATOM    550  O   GLU A  73      35.413  97.951  76.546  1.00  1.55           O  
ATOM    551  N   ARG A  74      35.901  99.770  77.816  1.00  1.83           N  
ATOM    552  CA  ARG A  74      37.350  99.645  77.652  1.00  1.80           C  
ATOM    553  CB  ARG A  74      37.968 101.049  77.543  1.00  1.80           C  
ATOM    554  CG  ARG A  74      37.554 101.804  76.274  1.00  1.80           C  
ATOM    555  CD  ARG A  74      38.074 103.246  76.272  1.00  1.80           C  
ATOM    556  NE  ARG A  74      37.717 103.909  75.021  1.00  1.83           N  
ATOM    557  CZ  ARG A  74      38.591 104.266  74.050  1.00  1.87           C  
ATOM    558  NH1 ARG A  74      39.888 104.011  74.163  1.00  1.83           N  
ATOM    559  NH2 ARG A  74      38.140 104.884  72.968  1.00  1.83           N  
ATOM    560  C   ARG A  74      38.004  98.920  78.840  1.00  1.87           C  
ATOM    561  O   ARG A  74      39.062  98.317  78.707  1.00  1.55           O  
ATOM    562  N   SER A  75      37.369  99.072  80.014  1.00  1.83           N  
ATOM    563  CA  SER A  75      38.040  98.721  81.258  1.00  1.80           C  
ATOM    564  CB  SER A  75      38.807  99.967  81.757  1.00  1.80           C  
ATOM    565  OG  SER A  75      39.712  99.739  82.828  1.00  1.55           O  
ATOM    566  C   SER A  75      36.973  98.284  82.250  1.00  1.87           C  
ATOM    567  O   SER A  75      35.882  98.838  82.271  1.00  1.55           O  
ATOM    568  N   TRP A  76      37.343  97.266  83.040  1.00  1.83           N  
ATOM    569  CA  TRP A  76      36.421  96.647  83.972  1.00  1.80           C  
ATOM    570  CB  TRP A  76      35.609  95.548  83.271  1.00  1.80           C  
ATOM    571  CG  TRP A  76      36.517  94.614  82.494  1.00  2.04           C  
ATOM    572  CD2 TRP A  76      36.893  94.707  81.103  1.00  2.04           C  
ATOM    573  CE2 TRP A  76      37.769  93.628  80.843  1.00  2.04           C  
ATOM    574  CE3 TRP A  76      36.576  95.584  80.099  1.00  2.04           C  
ATOM    575  CD1 TRP A  76      37.173  93.492  83.007  1.00  2.04           C  
ATOM    576  NE1 TRP A  76      37.906  92.919  82.024  1.00  1.72           N  
ATOM    577  CZ2 TRP A  76      38.305  93.458  79.598  1.00  2.04           C  
ATOM    578  CZ3 TRP A  76      37.122  95.414  78.826  1.00  2.04           C  
ATOM    579  CH2 TRP A  76      37.989  94.351  78.576  1.00  2.04           C  
ATOM    580  C   TRP A  76      37.221  96.073  85.140  1.00  1.87           C  
ATOM    581  O   TRP A  76      38.443  95.977  85.098  1.00  1.55           O  
ATOM    582  N   SER A  77      36.452  95.717  86.174  1.00  1.83           N  
ATOM    583  CA  SER A  77      37.008  95.056  87.340  1.00  1.80           C  
ATOM    584  CB  SER A  77      36.003  95.252  88.474  1.00  1.80           C  
ATOM    585  OG  SER A  77      34.686  95.172  87.940  1.00  1.55           O  
ATOM    586  C   SER A  77      37.196  93.559  87.049  1.00  1.87           C  
ATOM    587  O   SER A  77      38.231  92.964  87.315  1.00  1.55           O  
ATOM    588  N   TYR A  78      36.097  93.006  86.520  1.00  1.83           N  
ATOM    589  CA  TYR A  78      36.011  91.611  86.117  1.00  1.80           C  
ATOM    590  CB  TYR A  78      35.776  90.678  87.330  1.00  1.80           C  
ATOM    591  CG  TYR A  78      34.600  91.082  88.187  1.00  2.04           C  
ATOM    592  CD1 TYR A  78      33.339  90.536  87.974  1.00  2.04           C  
ATOM    593  CE1 TYR A  78      32.259  90.942  88.749  1.00  2.04           C  
ATOM    594  CD2 TYR A  78      34.759  92.013  89.207  1.00  2.04           C  
ATOM    595  CE2 TYR A  78      33.679  92.436  89.972  1.00  2.04           C  
ATOM    596  CZ  TYR A  78      32.416  91.906  89.732  1.00  2.04           C  
ATOM    597  OH  TYR A  78      31.304  92.307  90.449  1.00  1.55           O  
ATOM    598  C   TYR A  78      34.900  91.543  85.064  1.00  1.87           C  
ATOM    599  O   TYR A  78      34.198  92.524  84.836  1.00  1.55           O  
ATOM    600  N   ILE A  79      34.801  90.366  84.426  1.00  1.83           N  
ATOM    601  CA  ILE A  79      33.819  90.159  83.363  1.00  1.80           C  
ATOM    602  CB  ILE A  79      34.489  89.457  82.156  1.00  1.80           C  
ATOM    603  CG2 ILE A  79      33.491  89.251  80.998  1.00  1.80           C  
ATOM    604  CG1 ILE A  79      35.737  90.252  81.701  1.00  1.80           C  
ATOM    605  CD1 ILE A  79      36.452  89.682  80.469  1.00  1.80           C  
ATOM    606  C   ILE A  79      32.650  89.374  83.973  1.00  1.87           C  
ATOM    607  O   ILE A  79      32.815  88.647  84.946  1.00  1.55           O  
ATOM    608  N   VAL A  80      31.462  89.579  83.391  1.00  1.83           N  
ATOM    609  CA  VAL A  80      30.263  88.935  83.898  1.00  1.80           C  
ATOM    610  CB  VAL A  80      29.509  89.880  84.859  1.00  1.80           C  
ATOM    611  CG1 VAL A  80      28.215  89.254  85.398  1.00  1.80           C  
ATOM    612  CG2 VAL A  80      30.395  90.321  86.026  1.00  1.80           C  
ATOM    613  C   VAL A  80      29.405  88.530  82.697  1.00  1.87           C  
ATOM    614  O   VAL A  80      29.191  89.304  81.770  1.00  1.55           O  
ATOM    615  N   GLU A  81      28.932  87.282  82.792  1.00  1.83           N  
ATOM    616  CA  GLU A  81      27.985  86.700  81.851  1.00  1.80           C  
ATOM    617  CB  GLU A  81      28.573  85.394  81.292  1.00  1.80           C  
ATOM    618  CG  GLU A  81      29.960  85.543  80.637  1.00  1.80           C  
ATOM    619  CD  GLU A  81      30.625  84.175  80.431  1.00  1.87           C  
ATOM    620  OE1 GLU A  81      30.602  83.349  81.341  1.00  1.66           O  
ATOM    621  OE2 GLU A  81      31.188  83.927  79.371  1.00  1.66           O  
ATOM    622  C   GLU A  81      26.727  86.405  82.682  1.00  1.87           C  
ATOM    623  O   GLU A  81      26.707  86.671  83.878  1.00  1.55           O  
ATOM    624  N   THR A  82      25.729  85.800  82.028  1.00  1.83           N  
ATOM    625  CA  THR A  82      24.644  85.137  82.746  1.00  1.80           C  
ATOM    626  CB  THR A  82      23.339  85.986  82.761  1.00  1.80           C  
ATOM    627  OG1 THR A  82      22.176  85.166  82.741  1.00  1.55           O  
ATOM    628  CG2 THR A  82      23.212  86.946  81.572  1.00  1.80           C  
ATOM    629  C   THR A  82      24.469  83.777  82.067  1.00  1.87           C  
ATOM    630  O   THR A  82      24.910  83.588  80.938  1.00  1.55           O  
ATOM    631  N   PRO A  83      23.791  82.821  82.765  1.00  1.83           N  
ATOM    632  CD  PRO A  83      23.481  82.868  84.197  1.00  1.80           C  
ATOM    633  CA  PRO A  83      23.334  81.594  82.112  1.00  1.80           C  
ATOM    634  CB  PRO A  83      22.566  80.852  83.218  1.00  1.80           C  
ATOM    635  CG  PRO A  83      23.100  81.426  84.533  1.00  1.80           C  
ATOM    636  C   PRO A  83      22.438  81.797  80.865  1.00  1.87           C  
ATOM    637  O   PRO A  83      22.195  80.870  80.101  1.00  1.55           O  
ATOM    638  N   ASN A  84      22.009  83.062  80.671  1.00  1.83           N  
ATOM    639  CA  ASN A  84      21.344  83.484  79.438  1.00  1.80           C  
ATOM    640  CB  ASN A  84      20.369  84.643  79.729  1.00  1.80           C  
ATOM    641  CG  ASN A  84      19.126  84.175  80.493  1.00  1.87           C  
ATOM    642  OD1 ASN A  84      18.869  84.557  81.630  1.00  1.55           O  
ATOM    643  ND2 ASN A  84      18.354  83.337  79.800  1.00  1.83           N  
ATOM    644  C   ASN A  84      22.375  83.927  78.376  1.00  1.87           C  
ATOM    645  O   ASN A  84      22.074  84.703  77.479  1.00  1.55           O  
ATOM    646  N   SER A  85      23.598  83.393  78.514  1.00  1.83           N  
ATOM    647  CA  SER A  85      24.660  83.577  77.538  1.00  1.80           C  
ATOM    648  CB  SER A  85      25.971  83.065  78.183  1.00  1.80           C  
ATOM    649  OG  SER A  85      26.985  82.673  77.270  1.00  1.55           O  
ATOM    650  C   SER A  85      24.301  82.824  76.239  1.00  1.87           C  
ATOM    651  O   SER A  85      24.730  81.693  76.025  1.00  1.55           O  
ATOM    652  N   GLU A  86      23.510  83.505  75.391  1.00  1.83           N  
ATOM    653  CA  GLU A  86      23.125  82.944  74.098  1.00  1.80           C  
ATOM    654  CB  GLU A  86      21.597  82.972  73.923  1.00  1.80           C  
ATOM    655  CG  GLU A  86      20.957  84.359  74.082  1.00  1.80           C  
ATOM    656  CD  GLU A  86      19.459  84.296  73.753  1.00  1.87           C  
ATOM    657  OE1 GLU A  86      18.654  84.024  74.635  1.00  1.66           O  
ATOM    658  OE2 GLU A  86      19.081  84.517  72.608  1.00  1.66           O  
ATOM    659  C   GLU A  86      23.851  83.655  72.942  1.00  1.87           C  
ATOM    660  O   GLU A  86      24.118  83.055  71.907  1.00  1.55           O  
ATOM    661  N   ASN A  87      24.163  84.948  73.145  1.00  1.83           N  
ATOM    662  CA  ASN A  87      24.819  85.722  72.088  1.00  1.80           C  
ATOM    663  CB  ASN A  87      24.515  87.230  72.218  1.00  1.80           C  
ATOM    664  CG  ASN A  87      23.089  87.568  71.787  1.00  1.87           C  
ATOM    665  OD1 ASN A  87      22.230  87.894  72.598  1.00  1.55           O  
ATOM    666  ND2 ASN A  87      22.878  87.472  70.473  1.00  1.83           N  
ATOM    667  C   ASN A  87      26.332  85.480  72.152  1.00  1.87           C  
ATOM    668  O   ASN A  87      27.111  86.327  72.576  1.00  1.55           O  
ATOM    669  N   GLY A  88      26.697  84.271  71.711  1.00  1.83           N  
ATOM    670  CA  GLY A  88      28.095  83.921  71.532  1.00  1.80           C  
ATOM    671  C   GLY A  88      28.410  84.007  70.044  1.00  1.87           C  
ATOM    672  O   GLY A  88      28.122  85.002  69.390  1.00  1.55           O  
ATOM    673  N   THR A  89      28.986  82.906  69.543  1.00  1.83           N  
ATOM    674  CA  THR A  89      29.157  82.775  68.104  1.00  1.80           C  
ATOM    675  CB  THR A  89      30.085  81.578  67.801  1.00  1.80           C  
ATOM    676  OG1 THR A  89      30.228  81.350  66.419  1.00  1.55           O  
ATOM    677  CG2 THR A  89      29.704  80.270  68.517  1.00  1.80           C  
ATOM    678  C   THR A  89      27.755  82.647  67.476  1.00  1.87           C  
ATOM    679  O   THR A  89      26.928  81.852  67.909  1.00  1.55           O  
ATOM    680  N   CYS A  90      27.528  83.504  66.471  1.00  1.83           N  
ATOM    681  CA  CYS A  90      26.269  83.519  65.754  1.00  1.80           C  
ATOM    682  CB  CYS A  90      26.043  84.911  65.154  1.00  1.80           C  
ATOM    683  SG  CYS A  90      27.332  85.446  64.003  1.00  1.89           S  
ATOM    684  C   CYS A  90      26.259  82.428  64.672  1.00  1.87           C  
ATOM    685  O   CYS A  90      25.255  81.762  64.458  1.00  1.55           O  
ATOM    686  N   TYR A  91      27.415  82.289  64.000  1.00  1.83           N  
ATOM    687  CA  TYR A  91      27.554  81.269  62.963  1.00  1.80           C  
ATOM    688  CB  TYR A  91      28.543  81.794  61.898  1.00  1.80           C  
ATOM    689  CG  TYR A  91      28.355  81.166  60.540  1.00  2.04           C  
ATOM    690  CD1 TYR A  91      27.781  81.897  59.507  1.00  2.04           C  
ATOM    691  CE1 TYR A  91      27.601  81.336  58.251  1.00  2.04           C  
ATOM    692  CD2 TYR A  91      28.751  79.857  60.287  1.00  2.04           C  
ATOM    693  CE2 TYR A  91      28.555  79.286  59.037  1.00  2.04           C  
ATOM    694  CZ  TYR A  91      27.972  80.020  58.017  1.00  2.04           C  
ATOM    695  OH  TYR A  91      27.743  79.433  56.790  1.00  1.55           O  
ATOM    696  C   TYR A  91      28.081  79.997  63.660  1.00  1.87           C  
ATOM    697  O   TYR A  91      28.957  80.098  64.512  1.00  1.55           O  
ATOM    698  N   PRO A  92      27.545  78.795  63.315  1.00  1.83           N  
ATOM    699  CD  PRO A  92      26.442  78.566  62.375  1.00  1.80           C  
ATOM    700  CA  PRO A  92      28.069  77.553  63.889  1.00  1.80           C  
ATOM    701  CB  PRO A  92      27.108  76.476  63.367  1.00  1.80           C  
ATOM    702  CG  PRO A  92      26.550  77.070  62.073  1.00  1.80           C  
ATOM    703  C   PRO A  92      29.488  77.238  63.390  1.00  1.87           C  
ATOM    704  O   PRO A  92      29.734  77.197  62.191  1.00  1.55           O  
ATOM    705  N   GLY A  93      30.398  76.980  64.331  1.00  1.83           N  
ATOM    706  CA  GLY A  93      31.688  76.454  63.914  1.00  1.80           C  
ATOM    707  C   GLY A  93      32.538  76.217  65.148  1.00  1.87           C  
ATOM    708  O   GLY A  93      32.093  76.449  66.268  1.00  1.55           O  
ATOM    709  N   ASP A  94      33.753  75.701  64.898  1.00  1.83           N  
ATOM    710  CA  ASP A  94      34.623  75.370  66.016  1.00  1.80           C  
ATOM    711  CB  ASP A  94      35.664  74.322  65.566  1.00  1.80           C  
ATOM    712  CG  ASP A  94      36.370  73.627  66.737  1.00  1.87           C  
ATOM    713  OD1 ASP A  94      35.906  73.720  67.867  1.00  1.66           O  
ATOM    714  OD2 ASP A  94      37.373  72.958  66.519  1.00  1.66           O  
ATOM    715  C   ASP A  94      35.287  76.674  66.470  1.00  1.87           C  
ATOM    716  O   ASP A  94      35.774  77.440  65.648  1.00  1.55           O  
ATOM    717  N   PHE A  95      35.260  76.921  67.786  1.00  1.83           N  
ATOM    718  CA  PHE A  95      36.022  78.051  68.308  1.00  1.80           C  
ATOM    719  CB  PHE A  95      35.167  78.864  69.302  1.00  1.80           C  
ATOM    720  CG  PHE A  95      35.636  80.295  69.477  1.00  2.04           C  
ATOM    721  CD1 PHE A  95      36.983  80.612  69.654  1.00  2.04           C  
ATOM    722  CD2 PHE A  95      34.712  81.338  69.451  1.00  2.04           C  
ATOM    723  CE1 PHE A  95      37.394  81.931  69.776  1.00  2.04           C  
ATOM    724  CE2 PHE A  95      35.120  82.660  69.584  1.00  2.04           C  
ATOM    725  CZ  PHE A  95      36.464  82.959  69.743  1.00  2.04           C  
ATOM    726  C   PHE A  95      37.283  77.425  68.907  1.00  1.87           C  
ATOM    727  O   PHE A  95      37.280  76.878  70.007  1.00  1.55           O  
ATOM    728  N   ILE A  96      38.338  77.483  68.081  1.00  1.83           N  
ATOM    729  CA  ILE A  96      39.562  76.786  68.409  1.00  1.80           C  
ATOM    730  CB  ILE A  96      40.529  76.858  67.205  1.00  1.80           C  
ATOM    731  CG2 ILE A  96      41.960  76.462  67.585  1.00  1.80           C  
ATOM    732  CG1 ILE A  96      40.059  75.941  66.057  1.00  1.80           C  
ATOM    733  CD1 ILE A  96      38.912  76.490  65.207  1.00  1.80           C  
ATOM    734  C   ILE A  96      40.125  77.385  69.709  1.00  1.87           C  
ATOM    735  O   ILE A  96      40.211  78.596  69.870  1.00  1.55           O  
ATOM    736  N   ASP A  97      40.448  76.442  70.615  1.00  1.83           N  
ATOM    737  CA  ASP A  97      41.052  76.716  71.918  1.00  1.80           C  
ATOM    738  CB  ASP A  97      42.580  76.870  71.797  1.00  1.80           C  
ATOM    739  CG  ASP A  97      43.222  75.592  71.225  1.00  1.87           C  
ATOM    740  OD1 ASP A  97      43.045  74.520  71.794  1.00  1.66           O  
ATOM    741  OD2 ASP A  97      43.907  75.655  70.212  1.00  1.66           O  
ATOM    742  C   ASP A  97      40.351  77.883  72.641  1.00  1.87           C  
ATOM    743  O   ASP A  97      40.959  78.766  73.237  1.00  1.55           O  
ATOM    744  N   TYR A  98      39.016  77.796  72.549  1.00  1.83           N  
ATOM    745  CA  TYR A  98      38.141  78.781  73.160  1.00  1.80           C  
ATOM    746  CB  TYR A  98      36.701  78.460  72.746  1.00  1.80           C  
ATOM    747  CG  TYR A  98      35.686  79.194  73.575  1.00  2.04           C  
ATOM    748  CD1 TYR A  98      35.568  80.576  73.486  1.00  2.04           C  
ATOM    749  CE1 TYR A  98      34.682  81.255  74.308  1.00  2.04           C  
ATOM    750  CD2 TYR A  98      34.885  78.496  74.472  1.00  2.04           C  
ATOM    751  CE2 TYR A  98      33.992  79.173  75.288  1.00  2.04           C  
ATOM    752  CZ  TYR A  98      33.898  80.554  75.214  1.00  2.04           C  
ATOM    753  OH  TYR A  98      33.029  81.217  76.053  1.00  1.55           O  
ATOM    754  C   TYR A  98      38.277  78.802  74.690  1.00  1.87           C  
ATOM    755  O   TYR A  98      38.257  79.855  75.312  1.00  1.55           O  
ATOM    756  N   GLU A  99      38.390  77.606  75.284  1.00  1.83           N  
ATOM    757  CA  GLU A  99      38.401  77.570  76.745  1.00  1.80           C  
ATOM    758  CB  GLU A  99      38.185  76.147  77.298  1.00  1.80           C  
ATOM    759  CG  GLU A  99      39.119  75.043  76.769  1.00  1.80           C  
ATOM    760  CD  GLU A  99      38.819  74.658  75.322  1.00  1.87           C  
ATOM    761  OE1 GLU A  99      37.773  74.076  75.055  1.00  1.66           O  
ATOM    762  OE2 GLU A  99      39.632  74.959  74.458  1.00  1.66           O  
ATOM    763  C   GLU A  99      39.666  78.269  77.283  1.00  1.87           C  
ATOM    764  O   GLU A  99      39.610  79.086  78.194  1.00  1.55           O  
ATOM    765  N   GLU A 100      40.791  77.951  76.623  1.00  1.83           N  
ATOM    766  CA  GLU A 100      42.028  78.677  76.878  1.00  1.80           C  
ATOM    767  CB  GLU A 100      43.148  78.137  75.974  1.00  1.80           C  
ATOM    768  CG  GLU A 100      43.522  76.667  76.255  1.00  1.80           C  
ATOM    769  CD  GLU A 100      44.106  76.441  77.661  1.00  1.87           C  
ATOM    770  OE1 GLU A 100      44.793  77.315  78.174  1.00  1.66           O  
ATOM    771  OE2 GLU A 100      43.868  75.390  78.251  1.00  1.66           O  
ATOM    772  C   GLU A 100      41.816  80.190  76.678  1.00  1.87           C  
ATOM    773  O   GLU A 100      42.238  81.004  77.491  1.00  1.55           O  
ATOM    774  N   LEU A 101      41.109  80.528  75.585  1.00  1.83           N  
ATOM    775  CA  LEU A 101      40.807  81.936  75.344  1.00  1.80           C  
ATOM    776  CB  LEU A 101      40.076  82.112  74.000  1.00  1.80           C  
ATOM    777  CG  LEU A 101      39.891  83.578  73.560  1.00  1.80           C  
ATOM    778  CD1 LEU A 101      41.224  84.332  73.487  1.00  1.80           C  
ATOM    779  CD2 LEU A 101      39.172  83.658  72.210  1.00  1.80           C  
ATOM    780  C   LEU A 101      40.037  82.569  76.528  1.00  1.87           C  
ATOM    781  O   LEU A 101      40.311  83.697  76.916  1.00  1.55           O  
ATOM    782  N   ARG A 102      39.096  81.807  77.119  1.00  1.83           N  
ATOM    783  CA  ARG A 102      38.365  82.336  78.270  1.00  1.80           C  
ATOM    784  CB  ARG A 102      37.345  81.330  78.832  1.00  1.80           C  
ATOM    785  CG  ARG A 102      36.167  81.017  77.899  1.00  1.80           C  
ATOM    786  CD  ARG A 102      35.133  80.103  78.579  1.00  1.80           C  
ATOM    787  NE  ARG A 102      34.566  80.723  79.775  1.00  1.83           N  
ATOM    788  CZ  ARG A 102      33.518  81.578  79.758  1.00  1.87           C  
ATOM    789  NH1 ARG A 102      32.926  81.915  78.623  1.00  1.83           N  
ATOM    790  NH2 ARG A 102      33.067  82.088  80.896  1.00  1.83           N  
ATOM    791  C   ARG A 102      39.347  82.725  79.389  1.00  1.87           C  
ATOM    792  O   ARG A 102      39.251  83.793  79.983  1.00  1.55           O  
ATOM    793  N   GLU A 103      40.299  81.802  79.622  1.00  1.83           N  
ATOM    794  CA  GLU A 103      41.322  82.026  80.640  1.00  1.80           C  
ATOM    795  CB  GLU A 103      42.273  80.813  80.677  1.00  1.80           C  
ATOM    796  CG  GLU A 103      43.278  80.801  81.845  1.00  1.80           C  
ATOM    797  CD  GLU A 103      42.624  80.437  83.181  1.00  1.87           C  
ATOM    798  OE1 GLU A 103      41.774  81.167  83.672  1.00  1.66           O  
ATOM    799  OE2 GLU A 103      42.965  79.416  83.765  1.00  1.66           O  
ATOM    800  C   GLU A 103      42.070  83.341  80.356  1.00  1.87           C  
ATOM    801  O   GLU A 103      42.294  84.168  81.235  1.00  1.55           O  
ATOM    802  N   GLN A 104      42.411  83.500  79.062  1.00  1.83           N  
ATOM    803  CA  GLN A 104      43.094  84.713  78.630  1.00  1.80           C  
ATOM    804  CB  GLN A 104      43.339  84.726  77.107  1.00  1.80           C  
ATOM    805  CG  GLN A 104      44.205  83.564  76.600  1.00  1.80           C  
ATOM    806  CD  GLN A 104      45.594  83.610  77.232  1.00  1.87           C  
ATOM    807  OE1 GLN A 104      46.036  84.644  77.725  1.00  1.55           O  
ATOM    808  NE2 GLN A 104      46.250  82.453  77.185  1.00  1.83           N  
ATOM    809  C   GLN A 104      42.314  85.969  79.050  1.00  1.87           C  
ATOM    810  O   GLN A 104      42.821  86.810  79.785  1.00  1.55           O  
ATOM    811  N   LEU A 105      41.072  86.043  78.538  1.00  1.83           N  
ATOM    812  CA  LEU A 105      40.277  87.255  78.726  1.00  1.80           C  
ATOM    813  CB  LEU A 105      38.980  87.222  77.896  1.00  1.80           C  
ATOM    814  CG  LEU A 105      39.134  87.652  76.423  1.00  1.80           C  
ATOM    815  CD1 LEU A 105      39.517  89.133  76.277  1.00  1.80           C  
ATOM    816  CD2 LEU A 105      40.094  86.755  75.637  1.00  1.80           C  
ATOM    817  C   LEU A 105      39.963  87.500  80.210  1.00  1.87           C  
ATOM    818  O   LEU A 105      39.792  88.635  80.630  1.00  1.55           O  
ATOM    819  N   SER A 106      39.918  86.409  80.994  1.00  1.83           N  
ATOM    820  CA  SER A 106      39.666  86.579  82.424  1.00  1.80           C  
ATOM    821  CB  SER A 106      39.704  85.213  83.121  1.00  1.80           C  
ATOM    822  OG  SER A 106      38.720  84.324  82.620  1.00  1.55           O  
ATOM    823  C   SER A 106      40.687  87.528  83.087  1.00  1.87           C  
ATOM    824  O   SER A 106      40.347  88.313  83.965  1.00  1.55           O  
ATOM    825  N   SER A 107      41.947  87.398  82.627  1.00  1.83           N  
ATOM    826  CA  SER A 107      43.028  88.198  83.197  1.00  1.80           C  
ATOM    827  CB  SER A 107      44.266  87.307  83.427  1.00  1.80           C  
ATOM    828  OG  SER A 107      45.034  87.666  84.567  1.00  1.55           O  
ATOM    829  C   SER A 107      43.353  89.395  82.281  1.00  1.87           C  
ATOM    830  O   SER A 107      44.451  89.939  82.308  1.00  1.55           O  
ATOM    831  N   VAL A 108      42.347  89.778  81.482  1.00  1.83           N  
ATOM    832  CA  VAL A 108      42.350  91.073  80.827  1.00  1.80           C  
ATOM    833  CB  VAL A 108      41.889  90.926  79.363  1.00  1.80           C  
ATOM    834  CG1 VAL A 108      41.835  92.273  78.635  1.00  1.80           C  
ATOM    835  CG2 VAL A 108      42.814  89.982  78.588  1.00  1.80           C  
ATOM    836  C   VAL A 108      41.387  91.908  81.670  1.00  1.87           C  
ATOM    837  O   VAL A 108      40.272  91.483  81.940  1.00  1.55           O  
ATOM    838  N   THR A 109      41.883  93.077  82.107  1.00  1.83           N  
ATOM    839  CA  THR A 109      41.046  93.964  82.914  1.00  1.80           C  
ATOM    840  CB  THR A 109      41.725  94.219  84.281  1.00  1.80           C  
ATOM    841  OG1 THR A 109      40.841  94.634  85.304  1.00  1.55           O  
ATOM    842  CG2 THR A 109      42.920  95.175  84.245  1.00  1.80           C  
ATOM    843  C   THR A 109      40.714  95.231  82.102  1.00  1.87           C  
ATOM    844  O   THR A 109      39.947  96.084  82.532  1.00  1.55           O  
ATOM    845  N   SER A 110      41.336  95.321  80.914  1.00  1.83           N  
ATOM    846  CA  SER A 110      40.987  96.369  79.971  1.00  1.80           C  
ATOM    847  CB  SER A 110      41.446  97.742  80.513  1.00  1.80           C  
ATOM    848  OG  SER A 110      42.716  97.706  81.147  1.00  1.55           O  
ATOM    849  C   SER A 110      41.667  96.020  78.645  1.00  1.87           C  
ATOM    850  O   SER A 110      42.471  95.095  78.576  1.00  1.55           O  
ATOM    851  N   PHE A 111      41.350  96.810  77.620  1.00  1.83           N  
ATOM    852  CA  PHE A 111      42.171  96.806  76.422  1.00  1.80           C  
ATOM    853  CB  PHE A 111      41.926  95.561  75.533  1.00  1.80           C  
ATOM    854  CG  PHE A 111      40.496  95.195  75.207  1.00  2.04           C  
ATOM    855  CD1 PHE A 111      39.552  96.134  74.789  1.00  2.04           C  
ATOM    856  CD2 PHE A 111      40.112  93.858  75.283  1.00  2.04           C  
ATOM    857  CE1 PHE A 111      38.266  95.742  74.446  1.00  2.04           C  
ATOM    858  CE2 PHE A 111      38.828  93.463  74.936  1.00  2.04           C  
ATOM    859  CZ  PHE A 111      37.905  94.407  74.513  1.00  2.04           C  
ATOM    860  C   PHE A 111      41.902  98.120  75.708  1.00  1.87           C  
ATOM    861  O   PHE A 111      41.103  98.932  76.167  1.00  1.55           O  
ATOM    862  N   GLU A 112      42.539  98.246  74.538  1.00  1.83           N  
ATOM    863  CA  GLU A 112      41.988  99.096  73.498  1.00  1.80           C  
ATOM    864  CB  GLU A 112      42.850 100.349  73.265  1.00  1.80           C  
ATOM    865  CG  GLU A 112      44.334 100.090  72.950  1.00  1.80           C  
ATOM    866  CD  GLU A 112      45.086 101.418  72.810  1.00  1.87           C  
ATOM    867  OE1 GLU A 112      44.930 102.097  71.802  1.00  1.66           O  
ATOM    868  OE2 GLU A 112      45.827 101.785  73.714  1.00  1.66           O  
ATOM    869  C   GLU A 112      41.841  98.196  72.267  1.00  1.87           C  
ATOM    870  O   GLU A 112      42.766  97.487  71.885  1.00  1.55           O  
ATOM    871  N   ARG A 113      40.621  98.224  71.709  1.00  1.83           N  
ATOM    872  CA  ARG A 113      40.375  97.512  70.465  1.00  1.80           C  
ATOM    873  CB  ARG A 113      38.910  97.041  70.411  1.00  1.80           C  
ATOM    874  CG  ARG A 113      38.658  96.107  69.220  1.00  1.80           C  
ATOM    875  CD  ARG A 113      37.191  95.734  68.984  1.00  1.80           C  
ATOM    876  NE  ARG A 113      36.441  96.901  68.538  1.00  1.83           N  
ATOM    877  CZ  ARG A 113      35.290  96.806  67.838  1.00  1.87           C  
ATOM    878  NH1 ARG A 113      34.777  95.622  67.529  1.00  1.83           N  
ATOM    879  NH2 ARG A 113      34.669  97.910  67.448  1.00  1.83           N  
ATOM    880  C   ARG A 113      40.692  98.505  69.338  1.00  1.87           C  
ATOM    881  O   ARG A 113      40.303  99.665  69.417  1.00  1.55           O  
ATOM    882  N   PHE A 114      41.415  98.024  68.316  1.00  1.83           N  
ATOM    883  CA  PHE A 114      41.868  98.912  67.251  1.00  1.80           C  
ATOM    884  CB  PHE A 114      43.270  99.455  67.580  1.00  1.80           C  
ATOM    885  CG  PHE A 114      44.340  98.392  67.573  1.00  2.04           C  
ATOM    886  CD1 PHE A 114      44.521  97.547  68.667  1.00  2.04           C  
ATOM    887  CD2 PHE A 114      45.168  98.248  66.464  1.00  2.04           C  
ATOM    888  CE1 PHE A 114      45.522  96.584  68.656  1.00  2.04           C  
ATOM    889  CE2 PHE A 114      46.170  97.290  66.454  1.00  2.04           C  
ATOM    890  CZ  PHE A 114      46.352  96.462  67.551  1.00  2.04           C  
ATOM    891  C   PHE A 114      41.848  98.148  65.925  1.00  1.87           C  
ATOM    892  O   PHE A 114      41.973  96.930  65.891  1.00  1.55           O  
ATOM    893  N   GLU A 115      41.664  98.926  64.845  1.00  1.83           N  
ATOM    894  CA  GLU A 115      41.717  98.346  63.510  1.00  1.80           C  
ATOM    895  CB  GLU A 115      41.254  99.372  62.462  1.00  1.80           C  
ATOM    896  CG  GLU A 115      39.806  99.833  62.661  1.00  1.80           C  
ATOM    897  CD  GLU A 115      39.453 100.950  61.675  1.00  1.87           C  
ATOM    898  OE1 GLU A 115      39.662 102.117  61.996  1.00  1.66           O  
ATOM    899  OE2 GLU A 115      38.961 100.660  60.592  1.00  1.66           O  
ATOM    900  C   GLU A 115      43.169  97.955  63.206  1.00  1.87           C  
ATOM    901  O   GLU A 115      44.030  98.816  63.072  1.00  1.55           O  
ATOM    902  N   ILE A 116      43.389  96.638  63.070  1.00  1.83           N  
ATOM    903  CA  ILE A 116      44.643  96.207  62.468  1.00  1.80           C  
ATOM    904  CB  ILE A 116      44.906  94.711  62.750  1.00  1.80           C  
ATOM    905  CG2 ILE A 116      45.961  94.135  61.792  1.00  1.80           C  
ATOM    906  CG1 ILE A 116      45.364  94.527  64.205  1.00  1.80           C  
ATOM    907  CD1 ILE A 116      45.781  93.089  64.528  1.00  1.80           C  
ATOM    908  C   ILE A 116      44.555  96.510  60.969  1.00  1.87           C  
ATOM    909  O   ILE A 116      45.404  97.179  60.387  1.00  1.55           O  
ATOM    910  N   PHE A 117      43.464  95.968  60.410  1.00  1.83           N  
ATOM    911  CA  PHE A 117      43.222  96.044  58.981  1.00  1.80           C  
ATOM    912  CB  PHE A 117      43.066  94.610  58.426  1.00  1.80           C  
ATOM    913  CG  PHE A 117      44.328  93.783  58.466  1.00  2.04           C  
ATOM    914  CD1 PHE A 117      45.521  94.264  57.933  1.00  2.04           C  
ATOM    915  CD2 PHE A 117      44.319  92.511  59.032  1.00  2.04           C  
ATOM    916  CE1 PHE A 117      46.677  93.495  57.975  1.00  2.04           C  
ATOM    917  CE2 PHE A 117      45.469  91.735  59.065  1.00  2.04           C  
ATOM    918  CZ  PHE A 117      46.653  92.227  58.537  1.00  2.04           C  
ATOM    919  C   PHE A 117      41.918  96.822  58.743  1.00  1.87           C  
ATOM    920  O   PHE A 117      40.861  96.217  58.591  1.00  1.55           O  
ATOM    921  N   PRO A 118      41.988  98.185  58.712  1.00  1.83           N  
ATOM    922  CD  PRO A 118      43.144  99.007  59.070  1.00  1.80           C  
ATOM    923  CA  PRO A 118      40.835  98.969  58.281  1.00  1.80           C  
ATOM    924  CB  PRO A 118      41.360 100.414  58.215  1.00  1.80           C  
ATOM    925  CG  PRO A 118      42.596 100.435  59.115  1.00  1.80           C  
ATOM    926  C   PRO A 118      40.314  98.524  56.901  1.00  1.87           C  
ATOM    927  O   PRO A 118      40.937  98.778  55.874  1.00  1.55           O  
ATOM    928  N   LYS A 119      39.128  97.882  56.950  1.00  1.83           N  
ATOM    929  CA  LYS A 119      38.471  97.240  55.809  1.00  1.80           C  
ATOM    930  CB  LYS A 119      36.950  97.314  56.030  1.00  1.80           C  
ATOM    931  CG  LYS A 119      36.128  96.584  54.959  1.00  1.80           C  
ATOM    932  CD  LYS A 119      34.612  96.725  55.172  1.00  1.80           C  
ATOM    933  CE  LYS A 119      34.047  98.108  54.829  1.00  1.80           C  
ATOM    934  NZ  LYS A 119      34.179  98.460  53.420  1.00  1.65           N  
ATOM    935  C   LYS A 119      38.875  97.840  54.444  1.00  1.87           C  
ATOM    936  O   LYS A 119      39.459  97.183  53.588  1.00  1.55           O  
ATOM    937  N   GLU A 120      38.519  99.134  54.339  1.00  1.83           N  
ATOM    938  CA  GLU A 120      38.719  99.961  53.157  1.00  1.80           C  
ATOM    939  CB  GLU A 120      38.633 101.443  53.576  1.00  1.80           C  
ATOM    940  CG  GLU A 120      37.262 101.882  54.129  1.00  1.80           C  
ATOM    941  CD  GLU A 120      36.222 102.208  53.048  1.00  1.87           C  
ATOM    942  OE1 GLU A 120      36.468 102.002  51.866  1.00  1.66           O  
ATOM    943  OE2 GLU A 120      35.154 102.698  53.390  1.00  1.66           O  
ATOM    944  C   GLU A 120      40.073  99.699  52.467  1.00  1.87           C  
ATOM    945  O   GLU A 120      40.148  99.330  51.300  1.00  1.55           O  
ATOM    946  N   THR A 121      41.126  99.980  53.248  1.00  1.83           N  
ATOM    947  CA  THR A 121      42.457 100.066  52.668  1.00  1.80           C  
ATOM    948  CB  THR A 121      43.257 101.154  53.425  1.00  1.80           C  
ATOM    949  OG1 THR A 121      44.312 101.708  52.654  1.00  1.55           O  
ATOM    950  CG2 THR A 121      43.745 100.728  54.819  1.00  1.80           C  
ATOM    951  C   THR A 121      43.117  98.678  52.674  1.00  1.87           C  
ATOM    952  O   THR A 121      43.934  98.352  51.820  1.00  1.55           O  
ATOM    953  N   SER A 122      42.736  97.883  53.685  1.00  1.83           N  
ATOM    954  CA  SER A 122      43.429  96.623  53.884  1.00  1.80           C  
ATOM    955  CB  SER A 122      43.166  96.150  55.313  1.00  1.80           C  
ATOM    956  OG  SER A 122      43.426  97.186  56.248  1.00  1.55           O  
ATOM    957  C   SER A 122      43.036  95.557  52.858  1.00  1.87           C  
ATOM    958  O   SER A 122      43.856  94.712  52.518  1.00  1.55           O  
ATOM    959  N   TRP A 123      41.779  95.627  52.370  1.00  1.83           N  
ATOM    960  CA  TRP A 123      41.325  94.589  51.436  1.00  1.80           C  
ATOM    961  CB  TRP A 123      40.339  93.660  52.179  1.00  1.80           C  
ATOM    962  CG  TRP A 123      40.883  93.233  53.528  1.00  2.04           C  
ATOM    963  CD2 TRP A 123      41.988  92.346  53.792  1.00  2.04           C  
ATOM    964  CE2 TRP A 123      42.121  92.261  55.197  1.00  2.04           C  
ATOM    965  CE3 TRP A 123      42.835  91.644  52.981  1.00  2.04           C  
ATOM    966  CD1 TRP A 123      40.398  93.641  54.775  1.00  2.04           C  
ATOM    967  NE1 TRP A 123      41.135  93.065  55.755  1.00  1.72           N  
ATOM    968  CZ2 TRP A 123      43.097  91.474  55.743  1.00  2.04           C  
ATOM    969  CZ3 TRP A 123      43.832  90.841  53.535  1.00  2.04           C  
ATOM    970  CH2 TRP A 123      43.962  90.754  54.921  1.00  2.04           C  
ATOM    971  C   TRP A 123      40.639  95.185  50.181  1.00  1.87           C  
ATOM    972  O   TRP A 123      39.487  94.870  49.902  1.00  1.55           O  
ATOM    973  N   PRO A 124      41.356  96.036  49.385  1.00  1.83           N  
ATOM    974  CD  PRO A 124      42.785  96.336  49.470  1.00  1.80           C  
ATOM    975  CA  PRO A 124      40.681  96.792  48.324  1.00  1.80           C  
ATOM    976  CB  PRO A 124      41.748  97.785  47.818  1.00  1.80           C  
ATOM    977  CG  PRO A 124      42.911  97.706  48.808  1.00  1.80           C  
ATOM    978  C   PRO A 124      40.182  95.957  47.126  1.00  1.87           C  
ATOM    979  O   PRO A 124      39.458  96.439  46.261  1.00  1.55           O  
ATOM    980  N   LYS A 125      40.637  94.692  47.103  1.00  1.83           N  
ATOM    981  CA  LYS A 125      40.347  93.836  45.961  1.00  1.80           C  
ATOM    982  CB  LYS A 125      41.267  92.606  45.998  1.00  1.80           C  
ATOM    983  CG  LYS A 125      42.775  92.911  45.966  1.00  1.80           C  
ATOM    984  CD  LYS A 125      43.283  93.486  44.634  1.00  1.80           C  
ATOM    985  CE  LYS A 125      43.410  95.017  44.621  1.00  1.80           C  
ATOM    986  NZ  LYS A 125      43.971  95.535  43.377  1.00  1.65           N  
ATOM    987  C   LYS A 125      38.881  93.374  45.968  1.00  1.87           C  
ATOM    988  O   LYS A 125      38.312  93.045  44.935  1.00  1.55           O  
ATOM    989  N   HIS A 126      38.324  93.318  47.188  1.00  1.83           N  
ATOM    990  CA  HIS A 126      37.049  92.644  47.388  1.00  1.80           C  
ATOM    991  CB  HIS A 126      37.162  91.718  48.609  1.00  1.80           C  
ATOM    992  CG  HIS A 126      38.340  90.792  48.406  1.00  2.04           C  
ATOM    993  CD2 HIS A 126      39.628  90.913  48.948  1.00  2.04           C  
ATOM    994  ND1 HIS A 126      38.318  89.705  47.609  1.00  1.72           N  
ATOM    995  CE1 HIS A 126      39.552  89.180  47.659  1.00  2.04           C  
ATOM    996  NE2 HIS A 126      40.363  89.891  48.460  1.00  1.72           N  
ATOM    997  C   HIS A 126      35.977  93.703  47.616  1.00  1.87           C  
ATOM    998  O   HIS A 126      36.248  94.777  48.139  1.00  1.55           O  
ATOM    999  N   ASN A 127      34.739  93.342  47.235  1.00  1.83           N  
ATOM   1000  CA  ASN A 127      33.602  94.135  47.697  1.00  1.80           C  
ATOM   1001  CB  ASN A 127      32.307  93.779  46.940  1.00  1.80           C  
ATOM   1002  CG  ASN A 127      32.298  94.257  45.489  1.00  1.87           C  
ATOM   1003  OD1 ASN A 127      32.090  93.485  44.561  1.00  1.55           O  
ATOM   1004  ND2 ASN A 127      32.490  95.567  45.333  1.00  1.83           N  
ATOM   1005  C   ASN A 127      33.399  93.795  49.173  1.00  1.87           C  
ATOM   1006  O   ASN A 127      32.669  92.879  49.517  1.00  1.55           O  
ATOM   1007  N   THR A 128      34.103  94.537  50.033  1.00  1.83           N  
ATOM   1008  CA  THR A 128      34.176  94.103  51.423  1.00  1.80           C  
ATOM   1009  CB  THR A 128      35.209  94.973  52.151  1.00  1.80           C  
ATOM   1010  OG1 THR A 128      34.856  96.345  52.086  1.00  1.55           O  
ATOM   1011  CG2 THR A 128      36.645  94.754  51.644  1.00  1.80           C  
ATOM   1012  C   THR A 128      32.802  94.143  52.137  1.00  1.87           C  
ATOM   1013  O   THR A 128      32.544  93.399  53.075  1.00  1.55           O  
ATOM   1014  N   THR A 129      31.959  95.060  51.640  1.00  1.83           N  
ATOM   1015  CA  THR A 129      30.743  95.478  52.319  1.00  1.80           C  
ATOM   1016  CB  THR A 129      29.984  96.407  51.353  1.00  1.80           C  
ATOM   1017  OG1 THR A 129      30.901  97.195  50.610  1.00  1.55           O  
ATOM   1018  CG2 THR A 129      28.930  97.275  52.055  1.00  1.80           C  
ATOM   1019  C   THR A 129      29.844  94.320  52.806  1.00  1.87           C  
ATOM   1020  O   THR A 129      29.278  94.381  53.893  1.00  1.55           O  
ATOM   1021  N   LYS A 130      29.697  93.293  51.946  1.00  1.83           N  
ATOM   1022  CA  LYS A 130      28.671  92.279  52.199  1.00  1.80           C  
ATOM   1023  CB  LYS A 130      28.110  91.732  50.868  1.00  1.80           C  
ATOM   1024  CG  LYS A 130      28.927  90.687  50.081  1.00  1.80           C  
ATOM   1025  CD  LYS A 130      30.388  91.049  49.778  1.00  1.80           C  
ATOM   1026  CE  LYS A 130      31.408  90.659  50.870  1.00  1.80           C  
ATOM   1027  NZ  LYS A 130      31.309  89.275  51.320  1.00  1.65           N  
ATOM   1028  C   LYS A 130      29.146  91.190  53.186  1.00  1.87           C  
ATOM   1029  O   LYS A 130      29.279  90.019  52.848  1.00  1.55           O  
ATOM   1030  N   GLY A 131      29.374  91.631  54.429  1.00  1.83           N  
ATOM   1031  CA  GLY A 131      29.444  90.694  55.535  1.00  1.80           C  
ATOM   1032  C   GLY A 131      28.011  90.502  56.017  1.00  1.87           C  
ATOM   1033  O   GLY A 131      27.494  91.291  56.799  1.00  1.55           O  
ATOM   1034  N   VAL A 132      27.384  89.456  55.466  1.00  1.83           N  
ATOM   1035  CA  VAL A 132      25.957  89.276  55.661  1.00  1.80           C  
ATOM   1036  CB  VAL A 132      25.203  90.034  54.544  1.00  1.80           C  
ATOM   1037  CG1 VAL A 132      25.584  89.582  53.123  1.00  1.80           C  
ATOM   1038  CG2 VAL A 132      23.685  89.993  54.743  1.00  1.80           C  
ATOM   1039  C   VAL A 132      25.671  87.770  55.687  1.00  1.87           C  
ATOM   1040  O   VAL A 132      26.103  87.026  54.814  1.00  1.55           O  
ATOM   1041  N   THR A 133      24.935  87.366  56.731  1.00  1.83           N  
ATOM   1042  CA  THR A 133      24.546  85.981  56.902  1.00  1.80           C  
ATOM   1043  CB  THR A 133      25.775  85.173  57.398  1.00  1.80           C  
ATOM   1044  OG1 THR A 133      25.697  83.790  57.125  1.00  1.55           O  
ATOM   1045  CG2 THR A 133      26.144  85.397  58.868  1.00  1.80           C  
ATOM   1046  C   THR A 133      23.345  85.993  57.866  1.00  1.87           C  
ATOM   1047  O   THR A 133      23.299  86.766  58.819  1.00  1.55           O  
ATOM   1048  N   ALA A 134      22.366  85.124  57.559  1.00  1.83           N  
ATOM   1049  CA  ALA A 134      21.127  85.083  58.335  1.00  1.80           C  
ATOM   1050  CB  ALA A 134      20.056  84.349  57.522  1.00  1.80           C  
ATOM   1051  C   ALA A 134      21.314  84.400  59.704  1.00  1.87           C  
ATOM   1052  O   ALA A 134      20.449  84.442  60.570  1.00  1.55           O  
ATOM   1053  N   ALA A 135      22.494  83.776  59.866  1.00  1.83           N  
ATOM   1054  CA  ALA A 135      22.839  83.234  61.174  1.00  1.80           C  
ATOM   1055  CB  ALA A 135      24.061  82.313  61.050  1.00  1.80           C  
ATOM   1056  C   ALA A 135      23.137  84.358  62.183  1.00  1.87           C  
ATOM   1057  O   ALA A 135      23.055  84.159  63.390  1.00  1.55           O  
ATOM   1058  N   CYS A 136      23.523  85.519  61.616  1.00  1.83           N  
ATOM   1059  CA  CYS A 136      24.115  86.605  62.383  1.00  1.80           C  
ATOM   1060  CB  CYS A 136      25.591  86.724  61.976  1.00  1.80           C  
ATOM   1061  SG  CYS A 136      26.668  87.249  63.326  1.00  1.89           S  
ATOM   1062  C   CYS A 136      23.337  87.897  62.105  1.00  1.87           C  
ATOM   1063  O   CYS A 136      23.887  88.960  61.828  1.00  1.55           O  
ATOM   1064  N   SER A 137      22.013  87.737  62.172  1.00  1.83           N  
ATOM   1065  CA  SER A 137      21.150  88.872  61.918  1.00  1.80           C  
ATOM   1066  CB  SER A 137      19.729  88.361  61.683  1.00  1.80           C  
ATOM   1067  OG  SER A 137      19.795  87.349  60.684  1.00  1.55           O  
ATOM   1068  C   SER A 137      21.205  89.888  63.068  1.00  1.87           C  
ATOM   1069  O   SER A 137      20.940  89.584  64.227  1.00  1.55           O  
ATOM   1070  N   HIS A 138      21.534  91.119  62.656  1.00  1.83           N  
ATOM   1071  CA  HIS A 138      21.269  92.289  63.469  1.00  1.80           C  
ATOM   1072  CB  HIS A 138      21.997  93.468  62.810  1.00  1.80           C  
ATOM   1073  CG  HIS A 138      21.782  94.779  63.533  1.00  2.04           C  
ATOM   1074  CD2 HIS A 138      21.343  95.003  64.849  1.00  2.04           C  
ATOM   1075  ND1 HIS A 138      22.032  95.977  62.963  1.00  1.72           N  
ATOM   1076  CE1 HIS A 138      21.755  96.901  63.897  1.00  2.04           C  
ATOM   1077  NE2 HIS A 138      21.337  96.340  65.046  1.00  1.72           N  
ATOM   1078  C   HIS A 138      19.743  92.487  63.493  1.00  1.87           C  
ATOM   1079  O   HIS A 138      19.157  93.199  62.685  1.00  1.55           O  
ATOM   1080  N   ALA A 139      19.141  91.783  64.462  1.00  1.83           N  
ATOM   1081  CA  ALA A 139      17.695  91.766  64.608  1.00  1.80           C  
ATOM   1082  CB  ALA A 139      17.188  93.116  65.146  1.00  1.80           C  
ATOM   1083  C   ALA A 139      17.025  91.300  63.294  1.00  1.87           C  
ATOM   1084  O   ALA A 139      17.079  90.129  62.932  1.00  1.55           O  
ATOM   1085  N   GLY A 140      16.387  92.265  62.616  1.00  1.83           N  
ATOM   1086  CA  GLY A 140      15.535  91.935  61.482  1.00  1.80           C  
ATOM   1087  C   GLY A 140      16.299  91.816  60.158  1.00  1.87           C  
ATOM   1088  O   GLY A 140      15.719  91.449  59.140  1.00  1.55           O  
ATOM   1089  N   LYS A 141      17.600  92.156  60.198  1.00  1.83           N  
ATOM   1090  CA  LYS A 141      18.416  92.153  58.990  1.00  1.80           C  
ATOM   1091  CB  LYS A 141      18.818  93.588  58.592  1.00  1.80           C  
ATOM   1092  CG  LYS A 141      19.351  94.472  59.736  1.00  1.80           C  
ATOM   1093  CD  LYS A 141      18.252  95.276  60.451  1.00  1.80           C  
ATOM   1094  CE  LYS A 141      18.805  96.222  61.527  1.00  1.80           C  
ATOM   1095  NZ  LYS A 141      17.808  97.150  62.050  1.00  1.65           N  
ATOM   1096  C   LYS A 141      19.640  91.268  59.235  1.00  1.87           C  
ATOM   1097  O   LYS A 141      20.239  91.285  60.302  1.00  1.55           O  
ATOM   1098  N   CYS A 142      19.972  90.493  58.192  1.00  1.83           N  
ATOM   1099  CA  CYS A 142      21.169  89.661  58.218  1.00  1.80           C  
ATOM   1100  CB  CYS A 142      21.229  88.895  56.894  1.00  1.80           C  
ATOM   1101  SG  CYS A 142      19.718  87.948  56.572  1.00  1.89           S  
ATOM   1102  C   CYS A 142      22.417  90.555  58.389  1.00  1.87           C  
ATOM   1103  O   CYS A 142      22.476  91.637  57.815  1.00  1.55           O  
ATOM   1104  N   SER A 143      23.398  90.083  59.181  1.00  1.83           N  
ATOM   1105  CA  SER A 143      24.649  90.831  59.276  1.00  1.80           C  
ATOM   1106  CB  SER A 143      24.536  92.011  60.267  1.00  1.80           C  
ATOM   1107  OG  SER A 143      24.470  91.690  61.646  1.00  1.55           O  
ATOM   1108  C   SER A 143      25.787  89.836  59.532  1.00  1.87           C  
ATOM   1109  O   SER A 143      25.772  88.750  58.967  1.00  1.55           O  
ATOM   1110  N   PHE A 144      26.769  90.231  60.359  1.00  1.83           N  
ATOM   1111  CA  PHE A 144      27.991  89.441  60.465  1.00  1.80           C  
ATOM   1112  CB  PHE A 144      28.776  89.519  59.135  1.00  1.80           C  
ATOM   1113  CG  PHE A 144      29.958  88.589  59.084  1.00  2.04           C  
ATOM   1114  CD1 PHE A 144      29.753  87.215  59.071  1.00  2.04           C  
ATOM   1115  CD2 PHE A 144      31.261  89.081  59.071  1.00  2.04           C  
ATOM   1116  CE1 PHE A 144      30.831  86.343  59.053  1.00  2.04           C  
ATOM   1117  CE2 PHE A 144      32.342  88.209  59.049  1.00  2.04           C  
ATOM   1118  CZ  PHE A 144      32.126  86.838  59.040  1.00  2.04           C  
ATOM   1119  C   PHE A 144      28.807  89.989  61.643  1.00  1.87           C  
ATOM   1120  O   PHE A 144      28.491  91.034  62.201  1.00  1.55           O  
ATOM   1121  N   TYR A 145      29.862  89.223  61.973  1.00  1.83           N  
ATOM   1122  CA  TYR A 145      30.824  89.602  62.996  1.00  1.80           C  
ATOM   1123  CB  TYR A 145      31.911  88.524  63.095  1.00  1.80           C  
ATOM   1124  CG  TYR A 145      31.358  87.226  63.613  1.00  2.04           C  
ATOM   1125  CD1 TYR A 145      30.844  87.157  64.904  1.00  2.04           C  
ATOM   1126  CE1 TYR A 145      30.339  85.964  65.397  1.00  2.04           C  
ATOM   1127  CD2 TYR A 145      31.354  86.083  62.819  1.00  2.04           C  
ATOM   1128  CE2 TYR A 145      30.843  84.889  63.307  1.00  2.04           C  
ATOM   1129  CZ  TYR A 145      30.338  84.832  64.597  1.00  2.04           C  
ATOM   1130  OH  TYR A 145      29.819  83.660  65.097  1.00  1.55           O  
ATOM   1131  C   TYR A 145      31.449  90.973  62.677  1.00  1.87           C  
ATOM   1132  O   TYR A 145      32.186  91.164  61.716  1.00  1.55           O  
ATOM   1133  N   ARG A 146      31.083  91.898  63.567  1.00  1.83           N  
ATOM   1134  CA  ARG A 146      31.318  93.321  63.441  1.00  1.80           C  
ATOM   1135  CB  ARG A 146      30.743  94.009  64.689  1.00  1.80           C  
ATOM   1136  CG  ARG A 146      29.218  93.873  64.822  1.00  1.80           C  
ATOM   1137  CD  ARG A 146      28.475  94.546  63.662  1.00  1.80           C  
ATOM   1138  NE  ARG A 146      27.203  95.085  64.128  1.00  1.83           N  
ATOM   1139  CZ  ARG A 146      25.971  94.758  63.685  1.00  1.87           C  
ATOM   1140  NH1 ARG A 146      25.818  93.811  62.762  1.00  1.83           N  
ATOM   1141  NH2 ARG A 146      24.924  95.399  64.197  1.00  1.83           N  
ATOM   1142  C   ARG A 146      32.797  93.702  63.265  1.00  1.87           C  
ATOM   1143  O   ARG A 146      33.086  94.784  62.770  1.00  1.55           O  
ATOM   1144  N   ASN A 147      33.714  92.812  63.692  1.00  1.83           N  
ATOM   1145  CA  ASN A 147      35.138  93.136  63.558  1.00  1.80           C  
ATOM   1146  CB  ASN A 147      35.775  93.578  64.884  1.00  1.80           C  
ATOM   1147  CG  ASN A 147      35.541  92.645  66.074  1.00  1.87           C  
ATOM   1148  OD1 ASN A 147      34.795  92.985  66.984  1.00  1.55           O  
ATOM   1149  ND2 ASN A 147      36.252  91.516  66.073  1.00  1.83           N  
ATOM   1150  C   ASN A 147      35.929  92.009  62.903  1.00  1.87           C  
ATOM   1151  O   ASN A 147      37.096  91.795  63.220  1.00  1.55           O  
ATOM   1152  N   LEU A 148      35.257  91.360  61.944  1.00  1.83           N  
ATOM   1153  CA  LEU A 148      35.938  90.481  61.001  1.00  1.80           C  
ATOM   1154  CB  LEU A 148      35.568  89.017  61.290  1.00  1.80           C  
ATOM   1155  CG  LEU A 148      36.098  88.495  62.638  1.00  1.80           C  
ATOM   1156  CD1 LEU A 148      35.594  87.076  62.920  1.00  1.80           C  
ATOM   1157  CD2 LEU A 148      37.632  88.529  62.695  1.00  1.80           C  
ATOM   1158  C   LEU A 148      35.488  90.926  59.605  1.00  1.87           C  
ATOM   1159  O   LEU A 148      34.744  91.893  59.484  1.00  1.55           O  
ATOM   1160  N   LEU A 149      35.946  90.194  58.572  1.00  1.83           N  
ATOM   1161  CA  LEU A 149      35.494  90.487  57.215  1.00  1.80           C  
ATOM   1162  CB  LEU A 149      36.439  91.515  56.555  1.00  1.80           C  
ATOM   1163  CG  LEU A 149      35.764  92.418  55.504  1.00  1.80           C  
ATOM   1164  CD1 LEU A 149      35.045  91.630  54.404  1.00  1.80           C  
ATOM   1165  CD2 LEU A 149      34.813  93.433  56.152  1.00  1.80           C  
ATOM   1166  C   LEU A 149      35.443  89.182  56.403  1.00  1.87           C  
ATOM   1167  O   LEU A 149      36.447  88.508  56.212  1.00  1.55           O  
ATOM   1168  N   TRP A 150      34.221  88.874  55.936  1.00  1.83           N  
ATOM   1169  CA  TRP A 150      34.007  87.753  55.028  1.00  1.80           C  
ATOM   1170  CB  TRP A 150      32.538  87.304  55.171  1.00  1.80           C  
ATOM   1171  CG  TRP A 150      32.264  85.942  54.558  1.00  2.04           C  
ATOM   1172  CD2 TRP A 150      31.179  85.056  54.909  1.00  2.04           C  
ATOM   1173  CE2 TRP A 150      31.314  83.898  54.112  1.00  2.04           C  
ATOM   1174  CE3 TRP A 150      30.146  85.149  55.804  1.00  2.04           C  
ATOM   1175  CD1 TRP A 150      32.999  85.282  53.564  1.00  2.04           C  
ATOM   1176  NE1 TRP A 150      32.430  84.080  53.311  1.00  1.72           N  
ATOM   1177  CZ2 TRP A 150      30.421  82.871  54.238  1.00  2.04           C  
ATOM   1178  CZ3 TRP A 150      29.232  84.103  55.935  1.00  2.04           C  
ATOM   1179  CH2 TRP A 150      29.371  82.959  55.151  1.00  2.04           C  
ATOM   1180  C   TRP A 150      34.316  88.234  53.597  1.00  1.87           C  
ATOM   1181  O   TRP A 150      33.427  88.628  52.848  1.00  1.55           O  
ATOM   1182  N   LEU A 151      35.616  88.206  53.269  1.00  1.83           N  
ATOM   1183  CA  LEU A 151      36.050  88.638  51.943  1.00  1.80           C  
ATOM   1184  CB  LEU A 151      37.583  88.764  51.925  1.00  1.80           C  
ATOM   1185  CG  LEU A 151      38.124  89.821  52.908  1.00  1.80           C  
ATOM   1186  CD1 LEU A 151      39.631  89.651  53.128  1.00  1.80           C  
ATOM   1187  CD2 LEU A 151      37.818  91.245  52.426  1.00  1.80           C  
ATOM   1188  C   LEU A 151      35.572  87.615  50.897  1.00  1.87           C  
ATOM   1189  O   LEU A 151      35.576  86.416  51.143  1.00  1.55           O  
ATOM   1190  N   THR A 152      35.143  88.145  49.742  1.00  1.83           N  
ATOM   1191  CA  THR A 152      34.602  87.301  48.687  1.00  1.80           C  
ATOM   1192  CB  THR A 152      33.068  87.223  48.852  1.00  1.80           C  
ATOM   1193  OG1 THR A 152      32.525  88.490  49.198  1.00  1.55           O  
ATOM   1194  CG2 THR A 152      32.667  86.255  49.972  1.00  1.80           C  
ATOM   1195  C   THR A 152      35.061  87.884  47.338  1.00  1.87           C  
ATOM   1196  O   THR A 152      35.692  88.933  47.276  1.00  1.55           O  
ATOM   1197  N   GLU A 153      34.727  87.127  46.285  1.00  1.83           N  
ATOM   1198  CA  GLU A 153      35.042  87.430  44.897  1.00  1.80           C  
ATOM   1199  CB  GLU A 153      34.394  86.299  44.070  1.00  1.80           C  
ATOM   1200  CG  GLU A 153      34.306  86.509  42.544  1.00  1.80           C  
ATOM   1201  CD  GLU A 153      32.903  86.970  42.115  1.00  1.87           C  
ATOM   1202  OE1 GLU A 153      32.033  86.135  41.891  1.00  1.66           O  
ATOM   1203  OE2 GLU A 153      32.686  88.167  41.982  1.00  1.66           O  
ATOM   1204  C   GLU A 153      34.536  88.834  44.518  1.00  1.87           C  
ATOM   1205  O   GLU A 153      33.547  89.328  45.054  1.00  1.55           O  
ATOM   1206  N   LYS A 154      35.289  89.427  43.579  1.00  1.83           N  
ATOM   1207  CA  LYS A 154      34.871  90.628  42.877  1.00  1.80           C  
ATOM   1208  CB  LYS A 154      35.683  91.839  43.365  1.00  1.80           C  
ATOM   1209  CG  LYS A 154      35.185  93.161  42.762  1.00  1.80           C  
ATOM   1210  CD  LYS A 154      35.981  94.389  43.220  1.00  1.80           C  
ATOM   1211  CE  LYS A 154      35.497  95.662  42.508  1.00  1.80           C  
ATOM   1212  NZ  LYS A 154      36.232  96.878  42.836  1.00  1.65           N  
ATOM   1213  C   LYS A 154      35.084  90.326  41.384  1.00  1.87           C  
ATOM   1214  O   LYS A 154      36.101  89.760  40.997  1.00  1.55           O  
ATOM   1215  N   ASP A 155      34.043  90.679  40.607  1.00  1.83           N  
ATOM   1216  CA  ASP A 155      33.856  90.343  39.190  1.00  1.80           C  
ATOM   1217  CB  ASP A 155      33.961  91.562  38.242  1.00  1.80           C  
ATOM   1218  CG  ASP A 155      35.348  92.196  38.111  1.00  1.87           C  
ATOM   1219  OD1 ASP A 155      35.791  92.862  39.035  1.00  1.66           O  
ATOM   1220  OD2 ASP A 155      35.970  92.093  37.060  1.00  1.66           O  
ATOM   1221  C   ASP A 155      34.597  89.070  38.714  1.00  1.87           C  
ATOM   1222  O   ASP A 155      35.272  89.035  37.693  1.00  1.55           O  
ATOM   1223  N   GLY A 156      34.352  88.001  39.485  1.00  1.83           N  
ATOM   1224  CA  GLY A 156      34.791  86.672  39.079  1.00  1.80           C  
ATOM   1225  C   GLY A 156      36.307  86.494  39.199  1.00  1.87           C  
ATOM   1226  O   GLY A 156      36.937  85.815  38.395  1.00  1.55           O  
ATOM   1227  N   SER A 157      36.850  87.130  40.245  1.00  1.83           N  
ATOM   1228  CA  SER A 157      38.267  87.047  40.545  1.00  1.80           C  
ATOM   1229  CB  SER A 157      38.992  88.197  39.817  1.00  1.80           C  
ATOM   1230  OG  SER A 157      40.355  87.934  39.501  1.00  1.55           O  
ATOM   1231  C   SER A 157      38.394  87.140  42.070  1.00  1.87           C  
ATOM   1232  O   SER A 157      37.589  87.778  42.741  1.00  1.55           O  
ATOM   1233  N   TYR A 158      39.434  86.461  42.574  1.00  1.83           N  
ATOM   1234  CA  TYR A 158      39.784  86.531  43.985  1.00  1.80           C  
ATOM   1235  CB  TYR A 158      39.134  85.357  44.737  1.00  1.80           C  
ATOM   1236  CG  TYR A 158      39.209  85.495  46.238  1.00  2.04           C  
ATOM   1237  CD1 TYR A 158      40.390  85.239  46.930  1.00  2.04           C  
ATOM   1238  CE1 TYR A 158      40.446  85.358  48.312  1.00  2.04           C  
ATOM   1239  CD2 TYR A 158      38.084  85.875  46.960  1.00  2.04           C  
ATOM   1240  CE2 TYR A 158      38.135  85.988  48.343  1.00  2.04           C  
ATOM   1241  CZ  TYR A 158      39.311  85.724  49.022  1.00  2.04           C  
ATOM   1242  OH  TYR A 158      39.317  85.819  50.398  1.00  1.55           O  
ATOM   1243  C   TYR A 158      41.319  86.464  44.067  1.00  1.87           C  
ATOM   1244  O   TYR A 158      41.899  85.384  44.093  1.00  1.55           O  
ATOM   1245  N   PRO A 159      41.981  87.648  44.087  1.00  1.83           N  
ATOM   1246  CD  PRO A 159      41.392  88.968  43.866  1.00  1.80           C  
ATOM   1247  CA  PRO A 159      43.421  87.693  44.328  1.00  1.80           C  
ATOM   1248  CB  PRO A 159      43.751  89.193  44.358  1.00  1.80           C  
ATOM   1249  CG  PRO A 159      42.606  89.856  43.588  1.00  1.80           C  
ATOM   1250  C   PRO A 159      43.799  87.000  45.651  1.00  1.87           C  
ATOM   1251  O   PRO A 159      43.247  87.307  46.701  1.00  1.55           O  
ATOM   1252  N   ASN A 160      44.747  86.050  45.551  1.00  1.83           N  
ATOM   1253  CA  ASN A 160      45.257  85.430  46.773  1.00  1.80           C  
ATOM   1254  CB  ASN A 160      46.302  84.359  46.434  1.00  1.80           C  
ATOM   1255  CG  ASN A 160      46.779  83.617  47.691  1.00  1.87           C  
ATOM   1256  OD1 ASN A 160      46.329  83.857  48.805  1.00  1.55           O  
ATOM   1257  ND2 ASN A 160      47.683  82.674  47.436  1.00  1.83           N  
ATOM   1258  C   ASN A 160      45.885  86.523  47.652  1.00  1.87           C  
ATOM   1259  O   ASN A 160      46.774  87.253  47.222  1.00  1.55           O  
ATOM   1260  N   LEU A 161      45.332  86.617  48.865  1.00  1.83           N  
ATOM   1261  CA  LEU A 161      45.695  87.685  49.773  1.00  1.80           C  
ATOM   1262  CB  LEU A 161      44.829  87.596  51.041  1.00  1.80           C  
ATOM   1263  CG  LEU A 161      43.329  87.824  50.794  1.00  1.80           C  
ATOM   1264  CD1 LEU A 161      42.540  87.636  52.095  1.00  1.80           C  
ATOM   1265  CD2 LEU A 161      43.064  89.209  50.194  1.00  1.80           C  
ATOM   1266  C   LEU A 161      47.171  87.571  50.160  1.00  1.87           C  
ATOM   1267  O   LEU A 161      47.755  86.496  50.198  1.00  1.55           O  
ATOM   1268  N   ASN A 162      47.698  88.752  50.495  1.00  1.83           N  
ATOM   1269  CA  ASN A 162      48.934  88.852  51.248  1.00  1.80           C  
ATOM   1270  CB  ASN A 162      50.165  88.849  50.329  1.00  1.80           C  
ATOM   1271  CG  ASN A 162      51.451  88.984  51.155  1.00  1.87           C  
ATOM   1272  OD1 ASN A 162      52.151  89.988  51.100  1.00  1.55           O  
ATOM   1273  ND2 ASN A 162      51.713  87.931  51.930  1.00  1.83           N  
ATOM   1274  C   ASN A 162      48.825  90.166  52.011  1.00  1.87           C  
ATOM   1275  O   ASN A 162      48.672  91.221  51.406  1.00  1.55           O  
ATOM   1276  N   ASN A 163      48.861  90.058  53.344  1.00  1.83           N  
ATOM   1277  CA  ASN A 163      48.773  91.255  54.176  1.00  1.80           C  
ATOM   1278  CB  ASN A 163      47.299  91.621  54.437  1.00  1.80           C  
ATOM   1279  CG  ASN A 163      47.140  93.123  54.697  1.00  1.87           C  
ATOM   1280  OD1 ASN A 163      48.083  93.821  55.051  1.00  1.55           O  
ATOM   1281  ND2 ASN A 163      45.917  93.596  54.451  1.00  1.83           N  
ATOM   1282  C   ASN A 163      49.520  90.931  55.463  1.00  1.87           C  
ATOM   1283  O   ASN A 163      49.833  89.769  55.709  1.00  1.55           O  
ATOM   1284  N   SER A 164      49.833  91.964  56.254  1.00  1.83           N  
ATOM   1285  CA  SER A 164      50.643  91.725  57.440  1.00  1.80           C  
ATOM   1286  CB  SER A 164      52.133  91.653  57.046  1.00  1.80           C  
ATOM   1287  OG  SER A 164      52.353  91.050  55.779  1.00  1.55           O  
ATOM   1288  C   SER A 164      50.420  92.851  58.450  1.00  1.87           C  
ATOM   1289  O   SER A 164      50.084  93.972  58.089  1.00  1.55           O  
ATOM   1290  N   TYR A 165      50.647  92.481  59.717  1.00  1.83           N  
ATOM   1291  CA  TYR A 165      50.610  93.426  60.818  1.00  1.80           C  
ATOM   1292  CB  TYR A 165      49.310  93.245  61.612  1.00  1.80           C  
ATOM   1293  CG  TYR A 165      49.302  94.065  62.878  1.00  2.04           C  
ATOM   1294  CD1 TYR A 165      49.282  95.455  62.827  1.00  2.04           C  
ATOM   1295  CE1 TYR A 165      49.307  96.209  63.993  1.00  2.04           C  
ATOM   1296  CD2 TYR A 165      49.329  93.441  64.118  1.00  2.04           C  
ATOM   1297  CE2 TYR A 165      49.355  94.187  65.287  1.00  2.04           C  
ATOM   1298  CZ  TYR A 165      49.358  95.572  65.230  1.00  2.04           C  
ATOM   1299  OH  TYR A 165      49.425  96.275  66.418  1.00  1.55           O  
ATOM   1300  C   TYR A 165      51.822  93.137  61.701  1.00  1.87           C  
ATOM   1301  O   TYR A 165      52.002  92.026  62.186  1.00  1.55           O  
ATOM   1302  N   VAL A 166      52.630  94.192  61.868  1.00  1.83           N  
ATOM   1303  CA  VAL A 166      53.693  94.189  62.857  1.00  1.80           C  
ATOM   1304  CB  VAL A 166      54.818  95.142  62.397  1.00  1.80           C  
ATOM   1305  CG1 VAL A 166      55.961  95.229  63.421  1.00  1.80           C  
ATOM   1306  CG2 VAL A 166      55.365  94.762  61.012  1.00  1.80           C  
ATOM   1307  C   VAL A 166      53.058  94.707  64.148  1.00  1.87           C  
ATOM   1308  O   VAL A 166      52.394  95.736  64.132  1.00  1.55           O  
ATOM   1309  N   ASN A 167      53.295  93.983  65.253  1.00  1.83           N  
ATOM   1310  CA  ASN A 167      52.842  94.512  66.535  1.00  1.80           C  
ATOM   1311  CB  ASN A 167      52.877  93.432  67.623  1.00  1.80           C  
ATOM   1312  CG  ASN A 167      52.348  93.974  68.961  1.00  1.87           C  
ATOM   1313  OD1 ASN A 167      52.334  95.169  69.227  1.00  1.55           O  
ATOM   1314  ND2 ASN A 167      51.925  93.028  69.790  1.00  1.83           N  
ATOM   1315  C   ASN A 167      53.724  95.708  66.920  1.00  1.87           C  
ATOM   1316  O   ASN A 167      54.766  95.568  67.552  1.00  1.55           O  
ATOM   1317  N   LYS A 168      53.209  96.874  66.511  1.00  1.83           N  
ATOM   1318  CA  LYS A 168      53.760  98.158  66.910  1.00  1.80           C  
ATOM   1319  CB  LYS A 168      53.543  99.161  65.767  1.00  1.80           C  
ATOM   1320  CG  LYS A 168      54.261  98.776  64.464  1.00  1.80           C  
ATOM   1321  CD  LYS A 168      54.018  99.820  63.366  1.00  1.80           C  
ATOM   1322  CE  LYS A 168      54.803  99.555  62.074  1.00  1.80           C  
ATOM   1323  NZ  LYS A 168      54.582 100.554  61.030  1.00  1.65           N  
ATOM   1324  C   LYS A 168      53.065  98.670  68.189  1.00  1.87           C  
ATOM   1325  O   LYS A 168      53.431  99.703  68.742  1.00  1.55           O  
ATOM   1326  N   LYS A 169      52.031  97.916  68.613  1.00  1.83           N  
ATOM   1327  CA  LYS A 169      51.199  98.337  69.732  1.00  1.80           C  
ATOM   1328  CB  LYS A 169      49.995  97.381  69.828  1.00  1.80           C  
ATOM   1329  CG  LYS A 169      48.949  97.749  70.890  1.00  1.80           C  
ATOM   1330  CD  LYS A 169      48.431  99.195  70.812  1.00  1.80           C  
ATOM   1331  CE  LYS A 169      47.851  99.585  69.441  1.00  1.80           C  
ATOM   1332  NZ  LYS A 169      47.511 101.002  69.339  1.00  1.65           N  
ATOM   1333  C   LYS A 169      52.010  98.351  71.038  1.00  1.87           C  
ATOM   1334  O   LYS A 169      51.819  99.187  71.914  1.00  1.55           O  
ATOM   1335  N   GLY A 170      52.929  97.375  71.112  1.00  1.83           N  
ATOM   1336  CA  GLY A 170      53.809  97.302  72.272  1.00  1.80           C  
ATOM   1337  C   GLY A 170      53.080  96.771  73.514  1.00  1.87           C  
ATOM   1338  O   GLY A 170      53.508  96.962  74.646  1.00  1.55           O  
ATOM   1339  N   LYS A 171      51.968  96.084  73.221  1.00  1.83           N  
ATOM   1340  CA  LYS A 171      51.204  95.318  74.190  1.00  1.80           C  
ATOM   1341  CB  LYS A 171      49.961  96.100  74.645  1.00  1.80           C  
ATOM   1342  CG  LYS A 171      50.312  97.422  75.342  1.00  1.80           C  
ATOM   1343  CD  LYS A 171      49.078  98.124  75.918  1.00  1.80           C  
ATOM   1344  CE  LYS A 171      49.421  99.349  76.778  1.00  1.80           C  
ATOM   1345  NZ  LYS A 171      50.069 100.438  76.058  1.00  1.65           N  
ATOM   1346  C   LYS A 171      50.807  94.068  73.414  1.00  1.87           C  
ATOM   1347  O   LYS A 171      50.812  94.105  72.190  1.00  1.55           O  
ATOM   1348  N   GLU A 172      50.502  92.971  74.121  1.00  1.83           N  
ATOM   1349  CA  GLU A 172      50.154  91.769  73.370  1.00  1.80           C  
ATOM   1350  CB  GLU A 172      50.214  90.529  74.274  1.00  1.80           C  
ATOM   1351  CG  GLU A 172      49.263  90.555  75.483  1.00  1.80           C  
ATOM   1352  CD  GLU A 172      49.572  89.395  76.429  1.00  1.87           C  
ATOM   1353  OE1 GLU A 172      49.356  88.251  76.059  1.00  1.66           O  
ATOM   1354  OE2 GLU A 172      50.022  89.623  77.544  1.00  1.66           O  
ATOM   1355  C   GLU A 172      48.797  91.975  72.668  1.00  1.87           C  
ATOM   1356  O   GLU A 172      47.771  92.230  73.292  1.00  1.55           O  
ATOM   1357  N   VAL A 173      48.875  91.903  71.332  1.00  1.83           N  
ATOM   1358  CA  VAL A 173      47.695  92.126  70.517  1.00  1.80           C  
ATOM   1359  CB  VAL A 173      48.084  92.836  69.204  1.00  1.80           C  
ATOM   1360  CG1 VAL A 173      46.881  93.007  68.271  1.00  1.80           C  
ATOM   1361  CG2 VAL A 173      48.714  94.211  69.472  1.00  1.80           C  
ATOM   1362  C   VAL A 173      47.055  90.756  70.276  1.00  1.87           C  
ATOM   1363  O   VAL A 173      47.526  89.958  69.476  1.00  1.55           O  
ATOM   1364  N   LEU A 174      45.960  90.536  71.008  1.00  1.83           N  
ATOM   1365  CA  LEU A 174      45.114  89.391  70.733  1.00  1.80           C  
ATOM   1366  CB  LEU A 174      44.152  89.199  71.911  1.00  1.80           C  
ATOM   1367  CG  LEU A 174      42.992  88.216  71.668  1.00  1.80           C  
ATOM   1368  CD1 LEU A 174      43.441  86.840  71.155  1.00  1.80           C  
ATOM   1369  CD2 LEU A 174      42.158  88.051  72.940  1.00  1.80           C  
ATOM   1370  C   LEU A 174      44.381  89.659  69.413  1.00  1.87           C  
ATOM   1371  O   LEU A 174      43.519  90.527  69.319  1.00  1.55           O  
ATOM   1372  N   VAL A 175      44.800  88.875  68.413  1.00  1.83           N  
ATOM   1373  CA  VAL A 175      44.174  88.865  67.108  1.00  1.80           C  
ATOM   1374  CB  VAL A 175      45.255  88.868  66.005  1.00  1.80           C  
ATOM   1375  CG1 VAL A 175      46.110  90.133  66.103  1.00  1.80           C  
ATOM   1376  CG2 VAL A 175      46.167  87.631  66.031  1.00  1.80           C  
ATOM   1377  C   VAL A 175      43.284  87.622  67.046  1.00  1.87           C  
ATOM   1378  O   VAL A 175      43.561  86.602  67.670  1.00  1.55           O  
ATOM   1379  N   LEU A 176      42.212  87.784  66.263  1.00  1.83           N  
ATOM   1380  CA  LEU A 176      41.316  86.691  65.949  1.00  1.80           C  
ATOM   1381  CB  LEU A 176      39.958  86.828  66.667  1.00  1.80           C  
ATOM   1382  CG  LEU A 176      40.007  86.692  68.205  1.00  1.80           C  
ATOM   1383  CD1 LEU A 176      40.390  87.992  68.925  1.00  1.80           C  
ATOM   1384  CD2 LEU A 176      38.649  86.209  68.732  1.00  1.80           C  
ATOM   1385  C   LEU A 176      41.115  86.760  64.439  1.00  1.87           C  
ATOM   1386  O   LEU A 176      41.348  87.795  63.824  1.00  1.55           O  
ATOM   1387  N   TRP A 177      40.667  85.626  63.905  1.00  1.83           N  
ATOM   1388  CA  TRP A 177      40.204  85.563  62.532  1.00  1.80           C  
ATOM   1389  CB  TRP A 177      41.372  85.546  61.521  1.00  1.80           C  
ATOM   1390  CG  TRP A 177      42.225  84.294  61.569  1.00  2.04           C  
ATOM   1391  CD2 TRP A 177      43.375  84.040  62.403  1.00  2.04           C  
ATOM   1392  CE2 TRP A 177      43.862  82.761  62.043  1.00  2.04           C  
ATOM   1393  CE3 TRP A 177      44.004  84.764  63.382  1.00  2.04           C  
ATOM   1394  CD1 TRP A 177      42.070  83.168  60.754  1.00  2.04           C  
ATOM   1395  NE1 TRP A 177      43.039  82.267  61.040  1.00  1.72           N  
ATOM   1396  CZ2 TRP A 177      44.963  82.247  62.670  1.00  2.04           C  
ATOM   1397  CZ3 TRP A 177      45.126  84.240  64.023  1.00  2.04           C  
ATOM   1398  CH2 TRP A 177      45.605  82.981  63.664  1.00  2.04           C  
ATOM   1399  C   TRP A 177      39.285  84.348  62.468  1.00  1.87           C  
ATOM   1400  O   TRP A 177      38.997  83.728  63.490  1.00  1.55           O  
ATOM   1401  N   GLY A 178      38.863  84.016  61.247  1.00  1.83           N  
ATOM   1402  CA  GLY A 178      38.151  82.767  61.071  1.00  1.80           C  
ATOM   1403  C   GLY A 178      38.538  82.179  59.731  1.00  1.87           C  
ATOM   1404  O   GLY A 178      39.130  82.842  58.889  1.00  1.55           O  
ATOM   1405  N   VAL A 179      38.177  80.905  59.592  1.00  1.83           N  
ATOM   1406  CA  VAL A 179      38.247  80.218  58.318  1.00  1.80           C  
ATOM   1407  CB  VAL A 179      39.354  79.144  58.319  1.00  1.80           C  
ATOM   1408  CG1 VAL A 179      39.441  78.414  56.969  1.00  1.80           C  
ATOM   1409  CG2 VAL A 179      40.723  79.753  58.668  1.00  1.80           C  
ATOM   1410  C   VAL A 179      36.848  79.630  58.130  1.00  1.87           C  
ATOM   1411  O   VAL A 179      36.279  79.034  59.036  1.00  1.55           O  
ATOM   1412  N   HIS A 180      36.317  79.878  56.931  1.00  1.83           N  
ATOM   1413  CA  HIS A 180      35.029  79.329  56.560  1.00  1.80           C  
ATOM   1414  CB  HIS A 180      34.383  80.260  55.525  1.00  1.80           C  
ATOM   1415  CG  HIS A 180      32.990  79.794  55.161  1.00  2.04           C  
ATOM   1416  CD2 HIS A 180      32.011  79.223  55.992  1.00  2.04           C  
ATOM   1417  ND1 HIS A 180      32.503  79.840  53.906  1.00  1.72           N  
ATOM   1418  CE1 HIS A 180      31.271  79.302  53.966  1.00  2.04           C  
ATOM   1419  NE2 HIS A 180      30.950  78.921  55.215  1.00  1.72           N  
ATOM   1420  C   HIS A 180      35.264  77.919  55.996  1.00  1.87           C  
ATOM   1421  O   HIS A 180      36.274  77.632  55.364  1.00  1.55           O  
ATOM   1422  N   HIS A 181      34.267  77.071  56.274  1.00  1.83           N  
ATOM   1423  CA  HIS A 181      34.202  75.697  55.811  1.00  1.80           C  
ATOM   1424  CB  HIS A 181      34.320  74.727  57.003  1.00  1.80           C  
ATOM   1425  CG  HIS A 181      35.594  74.942  57.788  1.00  2.04           C  
ATOM   1426  CD2 HIS A 181      35.897  76.000  58.660  1.00  2.04           C  
ATOM   1427  ND1 HIS A 181      36.650  74.101  57.765  1.00  1.72           N  
ATOM   1428  CE1 HIS A 181      37.565  74.629  58.591  1.00  2.04           C  
ATOM   1429  NE2 HIS A 181      37.139  75.776  59.143  1.00  1.72           N  
ATOM   1430  C   HIS A 181      32.824  75.503  55.145  1.00  1.87           C  
ATOM   1431  O   HIS A 181      31.893  75.007  55.777  1.00  1.55           O  
ATOM   1432  N   PRO A 182      32.715  75.906  53.849  1.00  1.83           N  
ATOM   1433  CD  PRO A 182      33.750  76.615  53.090  1.00  1.80           C  
ATOM   1434  CA  PRO A 182      31.510  75.664  53.050  1.00  1.80           C  
ATOM   1435  CB  PRO A 182      31.971  75.929  51.613  1.00  1.80           C  
ATOM   1436  CG  PRO A 182      33.043  77.002  51.789  1.00  1.80           C  
ATOM   1437  C   PRO A 182      30.855  74.280  53.194  1.00  1.87           C  
ATOM   1438  O   PRO A 182      31.484  73.300  53.576  1.00  1.55           O  
ATOM   1439  N   SER A 183      29.551  74.256  52.897  1.00  1.83           N  
ATOM   1440  CA  SER A 183      28.847  72.985  52.865  1.00  1.80           C  
ATOM   1441  CB  SER A 183      27.352  73.300  52.852  1.00  1.80           C  
ATOM   1442  OG  SER A 183      27.142  74.436  52.014  1.00  1.55           O  
ATOM   1443  C   SER A 183      29.244  72.188  51.616  1.00  1.87           C  
ATOM   1444  O   SER A 183      29.569  71.008  51.659  1.00  1.55           O  
ATOM   1445  N   ASN A 184      29.171  72.939  50.508  1.00  1.83           N  
ATOM   1446  CA  ASN A 184      29.339  72.406  49.165  1.00  1.80           C  
ATOM   1447  CB  ASN A 184      28.016  72.640  48.409  1.00  1.80           C  
ATOM   1448  CG  ASN A 184      27.991  72.037  46.999  1.00  1.87           C  
ATOM   1449  OD1 ASN A 184      28.989  71.566  46.470  1.00  1.55           O  
ATOM   1450  ND2 ASN A 184      26.799  72.097  46.410  1.00  1.83           N  
ATOM   1451  C   ASN A 184      30.508  73.150  48.510  1.00  1.87           C  
ATOM   1452  O   ASN A 184      30.735  74.329  48.761  1.00  1.55           O  
ATOM   1453  N   ILE A 185      31.229  72.422  47.646  1.00  1.83           N  
ATOM   1454  CA  ILE A 185      32.296  73.027  46.856  1.00  1.80           C  
ATOM   1455  CB  ILE A 185      33.064  71.921  46.099  1.00  1.80           C  
ATOM   1456  CG2 ILE A 185      32.161  71.112  45.153  1.00  1.80           C  
ATOM   1457  CG1 ILE A 185      34.303  72.447  45.348  1.00  1.80           C  
ATOM   1458  CD1 ILE A 185      35.298  73.166  46.265  1.00  1.80           C  
ATOM   1459  C   ILE A 185      31.732  74.127  45.928  1.00  1.87           C  
ATOM   1460  O   ILE A 185      32.394  75.106  45.608  1.00  1.55           O  
ATOM   1461  N   LYS A 186      30.454  73.948  45.549  1.00  1.83           N  
ATOM   1462  CA  LYS A 186      29.790  75.020  44.817  1.00  1.80           C  
ATOM   1463  CB  LYS A 186      28.385  74.580  44.374  1.00  1.80           C  
ATOM   1464  CG  LYS A 186      27.758  75.564  43.373  1.00  1.80           C  
ATOM   1465  CD  LYS A 186      26.354  75.151  42.917  1.00  1.80           C  
ATOM   1466  CE  LYS A 186      25.707  76.168  41.962  1.00  1.80           C  
ATOM   1467  NZ  LYS A 186      26.307  76.227  40.631  1.00  1.65           N  
ATOM   1468  C   LYS A 186      29.730  76.303  45.673  1.00  1.87           C  
ATOM   1469  O   LYS A 186      29.985  77.402  45.198  1.00  1.55           O  
ATOM   1470  N   ASP A 187      29.387  76.104  46.960  1.00  1.83           N  
ATOM   1471  CA  ASP A 187      29.224  77.251  47.849  1.00  1.80           C  
ATOM   1472  CB  ASP A 187      28.661  76.798  49.208  1.00  1.80           C  
ATOM   1473  CG  ASP A 187      28.390  77.990  50.134  1.00  1.87           C  
ATOM   1474  OD1 ASP A 187      29.245  78.316  50.942  1.00  1.66           O  
ATOM   1475  OD2 ASP A 187      27.317  78.583  50.064  1.00  1.66           O  
ATOM   1476  C   ASP A 187      30.562  78.013  47.957  1.00  1.87           C  
ATOM   1477  O   ASP A 187      30.643  79.206  47.681  1.00  1.55           O  
ATOM   1478  N   GLN A 188      31.610  77.215  48.267  1.00  1.83           N  
ATOM   1479  CA  GLN A 188      33.012  77.660  48.216  1.00  1.80           C  
ATOM   1480  CB  GLN A 188      33.930  76.413  48.200  1.00  1.80           C  
ATOM   1481  CG  GLN A 188      35.440  76.635  47.935  1.00  1.80           C  
ATOM   1482  CD  GLN A 188      36.225  77.187  49.123  1.00  1.87           C  
ATOM   1483  OE1 GLN A 188      36.984  78.138  49.018  1.00  1.55           O  
ATOM   1484  NE2 GLN A 188      35.993  76.553  50.267  1.00  1.83           N  
ATOM   1485  C   GLN A 188      33.256  78.556  46.983  1.00  1.87           C  
ATOM   1486  O   GLN A 188      33.726  79.683  47.085  1.00  1.55           O  
ATOM   1487  N   GLN A 189      32.885  77.985  45.823  1.00  1.83           N  
ATOM   1488  CA  GLN A 189      33.105  78.666  44.554  1.00  1.80           C  
ATOM   1489  CB  GLN A 189      32.628  77.786  43.384  1.00  1.80           C  
ATOM   1490  CG  GLN A 189      33.183  78.261  42.032  1.00  1.80           C  
ATOM   1491  CD  GLN A 189      32.607  77.444  40.868  1.00  1.87           C  
ATOM   1492  OE1 GLN A 189      32.741  76.227  40.794  1.00  1.55           O  
ATOM   1493  NE2 GLN A 189      31.957  78.174  39.963  1.00  1.83           N  
ATOM   1494  C   GLN A 189      32.418  80.045  44.529  1.00  1.87           C  
ATOM   1495  O   GLN A 189      33.018  81.039  44.147  1.00  1.55           O  
ATOM   1496  N   THR A 190      31.143  80.075  44.950  1.00  1.83           N  
ATOM   1497  CA  THR A 190      30.414  81.337  44.828  1.00  1.80           C  
ATOM   1498  CB  THR A 190      28.921  81.134  45.154  1.00  1.80           C  
ATOM   1499  OG1 THR A 190      28.679  80.732  46.488  1.00  1.55           O  
ATOM   1500  CG2 THR A 190      28.242  80.143  44.202  1.00  1.80           C  
ATOM   1501  C   THR A 190      31.035  82.445  45.708  1.00  1.87           C  
ATOM   1502  O   THR A 190      31.006  83.625  45.377  1.00  1.55           O  
ATOM   1503  N   LEU A 191      31.589  81.991  46.845  1.00  1.83           N  
ATOM   1504  CA  LEU A 191      32.157  82.939  47.789  1.00  1.80           C  
ATOM   1505  CB  LEU A 191      32.355  82.264  49.150  1.00  1.80           C  
ATOM   1506  CG  LEU A 191      31.055  81.959  49.900  1.00  1.80           C  
ATOM   1507  CD1 LEU A 191      31.351  81.058  51.099  1.00  1.80           C  
ATOM   1508  CD2 LEU A 191      30.353  83.242  50.366  1.00  1.80           C  
ATOM   1509  C   LEU A 191      33.499  83.476  47.284  1.00  1.87           C  
ATOM   1510  O   LEU A 191      33.706  84.678  47.175  1.00  1.55           O  
ATOM   1511  N   TYR A 192      34.413  82.526  47.044  1.00  1.83           N  
ATOM   1512  CA  TYR A 192      35.823  82.893  46.930  1.00  1.80           C  
ATOM   1513  CB  TYR A 192      36.652  82.063  47.920  1.00  1.80           C  
ATOM   1514  CG  TYR A 192      36.033  82.063  49.292  1.00  2.04           C  
ATOM   1515  CD1 TYR A 192      35.944  83.232  50.040  1.00  2.04           C  
ATOM   1516  CE1 TYR A 192      35.332  83.228  51.286  1.00  2.04           C  
ATOM   1517  CD2 TYR A 192      35.516  80.888  49.822  1.00  2.04           C  
ATOM   1518  CE2 TYR A 192      34.909  80.874  51.068  1.00  2.04           C  
ATOM   1519  CZ  TYR A 192      34.804  82.047  51.796  1.00  2.04           C  
ATOM   1520  OH  TYR A 192      34.164  82.003  53.016  1.00  1.55           O  
ATOM   1521  C   TYR A 192      36.355  82.703  45.510  1.00  1.87           C  
ATOM   1522  O   TYR A 192      37.512  82.985  45.245  1.00  1.55           O  
ATOM   1523  N   GLN A 193      35.484  82.213  44.614  1.00  1.83           N  
ATOM   1524  CA  GLN A 193      35.840  81.903  43.231  1.00  1.80           C  
ATOM   1525  CB  GLN A 193      36.506  83.100  42.512  1.00  1.80           C  
ATOM   1526  CG  GLN A 193      36.678  82.949  40.990  1.00  1.80           C  
ATOM   1527  CD  GLN A 193      35.386  82.669  40.205  1.00  1.87           C  
ATOM   1528  OE1 GLN A 193      35.405  82.019  39.166  1.00  1.55           O  
ATOM   1529  NE2 GLN A 193      34.273  83.185  40.727  1.00  1.83           N  
ATOM   1530  C   GLN A 193      36.645  80.590  43.153  1.00  1.87           C  
ATOM   1531  O   GLN A 193      36.229  79.626  42.523  1.00  1.55           O  
ATOM   1532  N   LYS A 194      37.815  80.599  43.812  1.00  1.83           N  
ATOM   1533  CA  LYS A 194      38.673  79.423  43.830  1.00  1.80           C  
ATOM   1534  CB  LYS A 194      39.940  79.754  44.641  1.00  1.80           C  
ATOM   1535  CG  LYS A 194      41.096  78.762  44.437  1.00  1.80           C  
ATOM   1536  CD  LYS A 194      41.839  78.998  43.115  1.00  1.80           C  
ATOM   1537  CE  LYS A 194      43.022  78.041  42.913  1.00  1.80           C  
ATOM   1538  NZ  LYS A 194      43.728  78.278  41.658  1.00  1.65           N  
ATOM   1539  C   LYS A 194      37.921  78.234  44.461  1.00  1.87           C  
ATOM   1540  O   LYS A 194      37.196  78.387  45.435  1.00  1.55           O  
ATOM   1541  N   GLU A 195      38.144  77.056  43.851  1.00  1.83           N  
ATOM   1542  CA  GLU A 195      37.612  75.822  44.415  1.00  1.80           C  
ATOM   1543  CB  GLU A 195      37.352  74.792  43.295  1.00  1.80           C  
ATOM   1544  CG  GLU A 195      38.480  74.621  42.251  1.00  1.80           C  
ATOM   1545  CD  GLU A 195      38.115  73.625  41.147  1.00  1.87           C  
ATOM   1546  OE1 GLU A 195      37.011  73.097  41.130  1.00  1.66           O  
ATOM   1547  OE2 GLU A 195      38.955  73.356  40.297  1.00  1.66           O  
ATOM   1548  C   GLU A 195      38.556  75.316  45.522  1.00  1.87           C  
ATOM   1549  O   GLU A 195      38.197  75.211  46.689  1.00  1.55           O  
ATOM   1550  N   ASN A 196      39.791  75.018  45.091  1.00  1.83           N  
ATOM   1551  CA  ASN A 196      40.794  74.483  46.008  1.00  1.80           C  
ATOM   1552  CB  ASN A 196      41.787  73.574  45.262  1.00  1.80           C  
ATOM   1553  CG  ASN A 196      41.167  72.219  44.908  1.00  1.87           C  
ATOM   1554  OD1 ASN A 196      40.266  71.720  45.573  1.00  1.55           O  
ATOM   1555  ND2 ASN A 196      41.702  71.644  43.831  1.00  1.83           N  
ATOM   1556  C   ASN A 196      41.537  75.657  46.639  1.00  1.87           C  
ATOM   1557  O   ASN A 196      42.662  75.981  46.272  1.00  1.55           O  
ATOM   1558  N   ALA A 197      40.825  76.288  47.581  1.00  1.83           N  
ATOM   1559  CA  ALA A 197      41.384  77.424  48.297  1.00  1.80           C  
ATOM   1560  CB  ALA A 197      40.248  78.389  48.639  1.00  1.80           C  
ATOM   1561  C   ALA A 197      42.102  76.935  49.568  1.00  1.87           C  
ATOM   1562  O   ALA A 197      42.098  75.750  49.887  1.00  1.55           O  
ATOM   1563  N   TYR A 198      42.687  77.915  50.272  1.00  1.83           N  
ATOM   1564  CA  TYR A 198      43.366  77.711  51.541  1.00  1.80           C  
ATOM   1565  CB  TYR A 198      44.752  77.059  51.339  1.00  1.80           C  
ATOM   1566  CG  TYR A 198      45.791  78.017  50.814  1.00  2.04           C  
ATOM   1567  CD1 TYR A 198      45.824  78.363  49.470  1.00  2.04           C  
ATOM   1568  CE1 TYR A 198      46.762  79.270  48.997  1.00  2.04           C  
ATOM   1569  CD2 TYR A 198      46.722  78.587  51.677  1.00  2.04           C  
ATOM   1570  CE2 TYR A 198      47.659  79.497  51.212  1.00  2.04           C  
ATOM   1571  CZ  TYR A 198      47.685  79.840  49.862  1.00  2.04           C  
ATOM   1572  OH  TYR A 198      48.608  80.732  49.347  1.00  1.55           O  
ATOM   1573  C   TYR A 198      43.496  79.087  52.211  1.00  1.87           C  
ATOM   1574  O   TYR A 198      43.258  80.120  51.590  1.00  1.55           O  
ATOM   1575  N   VAL A 199      43.916  79.015  53.481  1.00  1.83           N  
ATOM   1576  CA  VAL A 199      44.323  80.166  54.272  1.00  1.80           C  
ATOM   1577  CB  VAL A 199      43.269  80.442  55.370  1.00  1.80           C  
ATOM   1578  CG1 VAL A 199      43.644  81.627  56.276  1.00  1.80           C  
ATOM   1579  CG2 VAL A 199      41.872  80.636  54.772  1.00  1.80           C  
ATOM   1580  C   VAL A 199      45.657  79.753  54.894  1.00  1.87           C  
ATOM   1581  O   VAL A 199      45.892  78.571  55.101  1.00  1.55           O  
ATOM   1582  N   SER A 200      46.504  80.733  55.210  1.00  1.83           N  
ATOM   1583  CA  SER A 200      47.654  80.439  56.047  1.00  1.80           C  
ATOM   1584  CB  SER A 200      48.829  79.903  55.199  1.00  1.80           C  
ATOM   1585  OG  SER A 200      49.997  79.550  55.924  1.00  1.55           O  
ATOM   1586  C   SER A 200      47.997  81.732  56.766  1.00  1.87           C  
ATOM   1587  O   SER A 200      47.815  82.819  56.229  1.00  1.55           O  
ATOM   1588  N   VAL A 201      48.451  81.543  58.014  1.00  1.83           N  
ATOM   1589  CA  VAL A 201      48.828  82.652  58.868  1.00  1.80           C  
ATOM   1590  CB  VAL A 201      47.716  82.949  59.895  1.00  1.80           C  
ATOM   1591  CG1 VAL A 201      48.048  84.187  60.745  1.00  1.80           C  
ATOM   1592  CG2 VAL A 201      46.358  83.131  59.196  1.00  1.80           C  
ATOM   1593  C   VAL A 201      50.148  82.243  59.525  1.00  1.87           C  
ATOM   1594  O   VAL A 201      50.256  81.161  60.094  1.00  1.55           O  
ATOM   1595  N   VAL A 202      51.142  83.129  59.379  1.00  1.83           N  
ATOM   1596  CA  VAL A 202      52.504  82.815  59.786  1.00  1.80           C  
ATOM   1597  CB  VAL A 202      53.321  82.337  58.571  1.00  1.80           C  
ATOM   1598  CG1 VAL A 202      52.774  81.015  58.012  1.00  1.80           C  
ATOM   1599  CG2 VAL A 202      53.386  83.392  57.460  1.00  1.80           C  
ATOM   1600  C   VAL A 202      53.103  84.046  60.469  1.00  1.87           C  
ATOM   1601  O   VAL A 202      52.594  85.153  60.344  1.00  1.55           O  
ATOM   1602  N   SER A 203      54.171  83.774  61.230  1.00  1.83           N  
ATOM   1603  CA  SER A 203      54.681  84.706  62.220  1.00  1.80           C  
ATOM   1604  CB  SER A 203      53.601  84.833  63.323  1.00  1.80           C  
ATOM   1605  OG  SER A 203      54.037  85.066  64.650  1.00  1.55           O  
ATOM   1606  C   SER A 203      56.032  84.132  62.687  1.00  1.87           C  
ATOM   1607  O   SER A 203      56.541  83.171  62.112  1.00  1.55           O  
ATOM   1608  N   SER A 204      56.591  84.740  63.749  1.00  1.83           N  
ATOM   1609  CA  SER A 204      57.618  84.060  64.524  1.00  1.80           C  
ATOM   1610  CB  SER A 204      58.379  85.060  65.422  1.00  1.80           C  
ATOM   1611  OG  SER A 204      59.525  84.520  66.068  1.00  1.55           O  
ATOM   1612  C   SER A 204      56.916  82.997  65.376  1.00  1.87           C  
ATOM   1613  O   SER A 204      57.298  81.834  65.412  1.00  1.55           O  
ATOM   1614  N   ASN A 205      55.881  83.486  66.081  1.00  1.83           N  
ATOM   1615  CA  ASN A 205      55.228  82.655  67.086  1.00  1.80           C  
ATOM   1616  CB  ASN A 205      54.602  83.518  68.207  1.00  1.80           C  
ATOM   1617  CG  ASN A 205      53.129  83.893  67.990  1.00  1.87           C  
ATOM   1618  OD1 ASN A 205      52.223  83.236  68.488  1.00  1.55           O  
ATOM   1619  ND2 ASN A 205      52.938  84.970  67.232  1.00  1.83           N  
ATOM   1620  C   ASN A 205      54.244  81.667  66.437  1.00  1.87           C  
ATOM   1621  O   ASN A 205      54.177  80.504  66.820  1.00  1.55           O  
ATOM   1622  N   TYR A 206      53.483  82.188  65.460  1.00  1.83           N  
ATOM   1623  CA  TYR A 206      52.398  81.410  64.860  1.00  1.80           C  
ATOM   1624  CB  TYR A 206      51.120  82.265  64.836  1.00  1.80           C  
ATOM   1625  CG  TYR A 206      49.890  81.433  64.602  1.00  2.04           C  
ATOM   1626  CD1 TYR A 206      49.251  80.813  65.670  1.00  2.04           C  
ATOM   1627  CE1 TYR A 206      48.125  80.028  65.465  1.00  2.04           C  
ATOM   1628  CD2 TYR A 206      49.378  81.263  63.320  1.00  2.04           C  
ATOM   1629  CE2 TYR A 206      48.252  80.481  63.111  1.00  2.04           C  
ATOM   1630  CZ  TYR A 206      47.622  79.860  64.179  1.00  2.04           C  
ATOM   1631  OH  TYR A 206      46.505  79.086  63.933  1.00  1.55           O  
ATOM   1632  C   TYR A 206      52.825  80.958  63.458  1.00  1.87           C  
ATOM   1633  O   TYR A 206      53.611  81.624  62.795  1.00  1.55           O  
ATOM   1634  N   ASN A 207      52.290  79.797  63.047  1.00  1.83           N  
ATOM   1635  CA  ASN A 207      52.641  79.228  61.747  1.00  1.80           C  
ATOM   1636  CB  ASN A 207      54.090  78.701  61.790  1.00  1.80           C  
ATOM   1637  CG  ASN A 207      54.515  78.023  60.481  1.00  1.87           C  
ATOM   1638  OD1 ASN A 207      54.017  78.316  59.402  1.00  1.55           O  
ATOM   1639  ND2 ASN A 207      55.481  77.117  60.636  1.00  1.83           N  
ATOM   1640  C   ASN A 207      51.663  78.086  61.464  1.00  1.87           C  
ATOM   1641  O   ASN A 207      51.762  77.031  62.083  1.00  1.55           O  
ATOM   1642  N   ARG A 208      50.713  78.331  60.546  1.00  1.83           N  
ATOM   1643  CA  ARG A 208      49.711  77.308  60.269  1.00  1.80           C  
ATOM   1644  CB  ARG A 208      48.666  77.275  61.401  1.00  1.80           C  
ATOM   1645  CG  ARG A 208      47.727  76.064  61.333  1.00  1.80           C  
ATOM   1646  CD  ARG A 208      46.937  75.866  62.629  1.00  1.80           C  
ATOM   1647  NE  ARG A 208      46.047  74.719  62.486  1.00  1.83           N  
ATOM   1648  CZ  ARG A 208      45.308  74.239  63.509  1.00  1.87           C  
ATOM   1649  NH1 ARG A 208      45.330  74.836  64.692  1.00  1.83           N  
ATOM   1650  NH2 ARG A 208      44.554  73.166  63.325  1.00  1.83           N  
ATOM   1651  C   ARG A 208      49.062  77.595  58.911  1.00  1.87           C  
ATOM   1652  O   ARG A 208      49.074  78.718  58.413  1.00  1.55           O  
ATOM   1653  N   ARG A 209      48.508  76.514  58.346  1.00  1.83           N  
ATOM   1654  CA  ARG A 209      47.759  76.569  57.102  1.00  1.80           C  
ATOM   1655  CB  ARG A 209      48.649  76.069  55.952  1.00  1.80           C  
ATOM   1656  CG  ARG A 209      47.943  75.958  54.593  1.00  1.80           C  
ATOM   1657  CD  ARG A 209      48.939  75.882  53.434  1.00  1.80           C  
ATOM   1658  NE  ARG A 209      48.238  75.552  52.199  1.00  1.83           N  
ATOM   1659  CZ  ARG A 209      48.772  75.743  50.971  1.00  1.87           C  
ATOM   1660  NH1 ARG A 209      49.968  76.304  50.837  1.00  1.83           N  
ATOM   1661  NH2 ARG A 209      48.092  75.360  49.899  1.00  1.83           N  
ATOM   1662  C   ARG A 209      46.492  75.736  57.313  1.00  1.87           C  
ATOM   1663  O   ARG A 209      46.475  74.774  58.075  1.00  1.55           O  
ATOM   1664  N   PHE A 210      45.445  76.201  56.620  1.00  1.83           N  
ATOM   1665  CA  PHE A 210      44.080  75.735  56.777  1.00  1.80           C  
ATOM   1666  CB  PHE A 210      43.222  76.815  57.474  1.00  1.80           C  
ATOM   1667  CG  PHE A 210      43.924  77.481  58.631  1.00  2.04           C  
ATOM   1668  CD1 PHE A 210      44.772  78.566  58.418  1.00  2.04           C  
ATOM   1669  CD2 PHE A 210      43.737  77.023  59.930  1.00  2.04           C  
ATOM   1670  CE1 PHE A 210      45.435  79.174  59.475  1.00  2.04           C  
ATOM   1671  CE2 PHE A 210      44.389  77.636  60.990  1.00  2.04           C  
ATOM   1672  CZ  PHE A 210      45.240  78.706  60.765  1.00  2.04           C  
ATOM   1673  C   PHE A 210      43.560  75.523  55.357  1.00  1.87           C  
ATOM   1674  O   PHE A 210      43.914  76.274  54.455  1.00  1.55           O  
ATOM   1675  N   THR A 211      42.721  74.495  55.192  1.00  1.83           N  
ATOM   1676  CA  THR A 211      42.078  74.269  53.906  1.00  1.80           C  
ATOM   1677  CB  THR A 211      42.834  73.159  53.148  1.00  1.80           C  
ATOM   1678  OG1 THR A 211      43.306  72.153  54.027  1.00  1.55           O  
ATOM   1679  CG2 THR A 211      44.001  73.730  52.331  1.00  1.80           C  
ATOM   1680  C   THR A 211      40.602  73.933  54.184  1.00  1.87           C  
ATOM   1681  O   THR A 211      40.257  73.530  55.290  1.00  1.55           O  
ATOM   1682  N   PRO A 212      39.725  74.145  53.165  1.00  1.83           N  
ATOM   1683  CD  PRO A 212      40.059  74.705  51.852  1.00  1.80           C  
ATOM   1684  CA  PRO A 212      38.296  73.900  53.344  1.00  1.80           C  
ATOM   1685  CB  PRO A 212      37.699  74.211  51.962  1.00  1.80           C  
ATOM   1686  CG  PRO A 212      38.712  75.111  51.265  1.00  1.80           C  
ATOM   1687  C   PRO A 212      37.918  72.465  53.778  1.00  1.87           C  
ATOM   1688  O   PRO A 212      37.994  71.517  53.003  1.00  1.55           O  
ATOM   1689  N   GLU A 213      37.438  72.372  55.029  1.00  1.83           N  
ATOM   1690  CA  GLU A 213      36.834  71.125  55.500  1.00  1.80           C  
ATOM   1691  CB  GLU A 213      37.126  70.901  56.995  1.00  1.80           C  
ATOM   1692  CG  GLU A 213      38.613  71.158  57.325  1.00  1.80           C  
ATOM   1693  CD  GLU A 213      39.077  70.675  58.709  1.00  1.87           C  
ATOM   1694  OE1 GLU A 213      38.368  69.931  59.377  1.00  1.66           O  
ATOM   1695  OE2 GLU A 213      40.176  71.033  59.124  1.00  1.66           O  
ATOM   1696  C   GLU A 213      35.333  71.164  55.159  1.00  1.87           C  
ATOM   1697  O   GLU A 213      34.460  71.339  56.004  1.00  1.55           O  
ATOM   1698  N   ILE A 214      35.113  71.050  53.841  1.00  1.83           N  
ATOM   1699  CA  ILE A 214      33.778  71.192  53.276  1.00  1.80           C  
ATOM   1700  CB  ILE A 214      33.902  71.453  51.755  1.00  1.80           C  
ATOM   1701  CG2 ILE A 214      32.554  71.490  51.021  1.00  1.80           C  
ATOM   1702  CG1 ILE A 214      34.672  72.759  51.505  1.00  1.80           C  
ATOM   1703  CD1 ILE A 214      34.915  73.055  50.020  1.00  1.80           C  
ATOM   1704  C   ILE A 214      32.983  69.921  53.602  1.00  1.87           C  
ATOM   1705  O   ILE A 214      33.530  68.824  53.554  1.00  1.55           O  
ATOM   1706  N   ALA A 215      31.700  70.124  53.950  1.00  1.83           N  
ATOM   1707  CA  ALA A 215      30.835  68.981  54.222  1.00  1.80           C  
ATOM   1708  CB  ALA A 215      31.288  68.193  55.464  1.00  1.80           C  
ATOM   1709  C   ALA A 215      29.393  69.457  54.432  1.00  1.87           C  
ATOM   1710  O   ALA A 215      29.124  70.510  55.001  1.00  1.55           O  
ATOM   1711  N   GLU A 216      28.487  68.585  53.975  1.00  1.83           N  
ATOM   1712  CA  GLU A 216      27.066  68.769  54.218  1.00  1.80           C  
ATOM   1713  CB  GLU A 216      26.318  67.821  53.255  1.00  1.80           C  
ATOM   1714  CG  GLU A 216      24.794  68.015  53.189  1.00  1.80           C  
ATOM   1715  CD  GLU A 216      24.376  69.134  52.226  1.00  1.87           C  
ATOM   1716  OE1 GLU A 216      24.569  70.302  52.527  1.00  1.66           O  
ATOM   1717  OE2 GLU A 216      23.837  68.838  51.166  1.00  1.66           O  
ATOM   1718  C   GLU A 216      26.775  68.440  55.698  1.00  1.87           C  
ATOM   1719  O   GLU A 216      26.397  67.327  56.039  1.00  1.55           O  
ATOM   1720  N   ARG A 217      26.980  69.455  56.558  1.00  1.83           N  
ATOM   1721  CA  ARG A 217      26.568  69.302  57.952  1.00  1.80           C  
ATOM   1722  CB  ARG A 217      27.174  70.419  58.828  1.00  1.80           C  
ATOM   1723  CG  ARG A 217      28.532  70.086  59.462  1.00  1.80           C  
ATOM   1724  CD  ARG A 217      29.694  69.944  58.476  1.00  1.80           C  
ATOM   1725  NE  ARG A 217      29.765  71.140  57.661  1.00  1.83           N  
ATOM   1726  CZ  ARG A 217      30.862  71.652  57.077  1.00  1.87           C  
ATOM   1727  NH1 ARG A 217      32.068  71.123  57.249  1.00  1.83           N  
ATOM   1728  NH2 ARG A 217      30.682  72.705  56.300  1.00  1.83           N  
ATOM   1729  C   ARG A 217      25.033  69.409  58.031  1.00  1.87           C  
ATOM   1730  O   ARG A 217      24.393  69.935  57.129  1.00  1.55           O  
ATOM   1731  N   PRO A 218      24.465  68.953  59.181  1.00  1.83           N  
ATOM   1732  CD  PRO A 218      25.139  68.186  60.235  1.00  1.80           C  
ATOM   1733  CA  PRO A 218      23.098  69.317  59.533  1.00  1.80           C  
ATOM   1734  CB  PRO A 218      22.806  68.495  60.791  1.00  1.80           C  
ATOM   1735  CG  PRO A 218      24.178  68.275  61.426  1.00  1.80           C  
ATOM   1736  C   PRO A 218      23.077  70.827  59.834  1.00  1.87           C  
ATOM   1737  O   PRO A 218      23.961  71.355  60.508  1.00  1.55           O  
ATOM   1738  N   LYS A 219      22.075  71.498  59.249  1.00  1.83           N  
ATOM   1739  CA  LYS A 219      22.037  72.947  59.339  1.00  1.80           C  
ATOM   1740  CB  LYS A 219      20.947  73.499  58.414  1.00  1.80           C  
ATOM   1741  CG  LYS A 219      21.218  73.196  56.935  1.00  1.80           C  
ATOM   1742  CD  LYS A 219      20.195  73.841  55.991  1.00  1.80           C  
ATOM   1743  CE  LYS A 219      18.790  73.233  56.111  1.00  1.80           C  
ATOM   1744  NZ  LYS A 219      17.849  73.766  55.134  1.00  1.65           N  
ATOM   1745  C   LYS A 219      21.783  73.405  60.788  1.00  1.87           C  
ATOM   1746  O   LYS A 219      20.828  72.990  61.436  1.00  1.55           O  
ATOM   1747  N   VAL A 220      22.682  74.300  61.218  1.00  1.83           N  
ATOM   1748  CA  VAL A 220      22.553  75.036  62.464  1.00  1.80           C  
ATOM   1749  CB  VAL A 220      23.769  74.730  63.363  1.00  1.80           C  
ATOM   1750  CG1 VAL A 220      23.766  75.574  64.646  1.00  1.80           C  
ATOM   1751  CG2 VAL A 220      23.863  73.237  63.714  1.00  1.80           C  
ATOM   1752  C   VAL A 220      22.508  76.500  62.014  1.00  1.87           C  
ATOM   1753  O   VAL A 220      23.358  76.925  61.246  1.00  1.55           O  
ATOM   1754  N   ARG A 221      21.463  77.229  62.442  1.00  1.83           N  
ATOM   1755  CA  ARG A 221      21.239  78.593  61.951  1.00  1.80           C  
ATOM   1756  CB  ARG A 221      22.362  79.557  62.388  1.00  1.80           C  
ATOM   1757  CG  ARG A 221      22.498  79.727  63.904  1.00  1.80           C  
ATOM   1758  CD  ARG A 221      21.367  80.577  64.493  1.00  1.80           C  
ATOM   1759  NE  ARG A 221      21.556  80.737  65.927  1.00  1.83           N  
ATOM   1760  CZ  ARG A 221      22.160  81.794  66.516  1.00  1.87           C  
ATOM   1761  NH1 ARG A 221      22.691  82.786  65.805  1.00  1.83           N  
ATOM   1762  NH2 ARG A 221      22.206  81.834  67.839  1.00  1.83           N  
ATOM   1763  C   ARG A 221      21.086  78.632  60.412  1.00  1.87           C  
ATOM   1764  O   ARG A 221      21.451  79.600  59.754  1.00  1.55           O  
ATOM   1765  N   GLY A 222      20.565  77.518  59.871  1.00  1.83           N  
ATOM   1766  CA  GLY A 222      20.415  77.413  58.421  1.00  1.80           C  
ATOM   1767  C   GLY A 222      21.743  77.163  57.681  1.00  1.87           C  
ATOM   1768  O   GLY A 222      21.775  77.067  56.459  1.00  1.55           O  
ATOM   1769  N   GLN A 223      22.826  77.061  58.468  1.00  1.83           N  
ATOM   1770  CA  GLN A 223      24.161  76.886  57.925  1.00  1.80           C  
ATOM   1771  CB  GLN A 223      25.167  77.739  58.719  1.00  1.80           C  
ATOM   1772  CG  GLN A 223      24.712  79.191  58.932  1.00  1.80           C  
ATOM   1773  CD  GLN A 223      24.318  79.858  57.609  1.00  1.87           C  
ATOM   1774  OE1 GLN A 223      25.007  79.750  56.603  1.00  1.55           O  
ATOM   1775  NE2 GLN A 223      23.170  80.535  57.658  1.00  1.83           N  
ATOM   1776  C   GLN A 223      24.560  75.418  58.048  1.00  1.87           C  
ATOM   1777  O   GLN A 223      24.719  74.892  59.145  1.00  1.55           O  
ATOM   1778  N   ALA A 224      24.756  74.798  56.876  1.00  1.83           N  
ATOM   1779  CA  ALA A 224      25.560  73.582  56.815  1.00  1.80           C  
ATOM   1780  CB  ALA A 224      25.055  72.682  55.690  1.00  1.80           C  
ATOM   1781  C   ALA A 224      27.045  73.952  56.616  1.00  1.87           C  
ATOM   1782  O   ALA A 224      27.945  73.132  56.764  1.00  1.55           O  
ATOM   1783  N   GLY A 225      27.260  75.237  56.291  1.00  1.83           N  
ATOM   1784  CA  GLY A 225      28.595  75.793  56.428  1.00  1.80           C  
ATOM   1785  C   GLY A 225      28.981  75.778  57.908  1.00  1.87           C  
ATOM   1786  O   GLY A 225      28.126  75.704  58.789  1.00  1.55           O  
ATOM   1787  N   ARG A 226      30.298  75.821  58.132  1.00  1.83           N  
ATOM   1788  CA  ARG A 226      30.818  75.937  59.483  1.00  1.80           C  
ATOM   1789  CB  ARG A 226      31.335  74.570  59.962  1.00  1.80           C  
ATOM   1790  CG  ARG A 226      30.202  73.580  60.276  1.00  1.80           C  
ATOM   1791  CD  ARG A 226      29.412  74.006  61.519  1.00  1.80           C  
ATOM   1792  NE  ARG A 226      28.397  73.021  61.853  1.00  1.83           N  
ATOM   1793  CZ  ARG A 226      27.162  73.008  61.315  1.00  1.87           C  
ATOM   1794  NH1 ARG A 226      26.796  73.940  60.445  1.00  1.83           N  
ATOM   1795  NH2 ARG A 226      26.334  72.036  61.662  1.00  1.83           N  
ATOM   1796  C   ARG A 226      31.911  77.003  59.434  1.00  1.87           C  
ATOM   1797  O   ARG A 226      32.652  77.083  58.464  1.00  1.55           O  
ATOM   1798  N   MET A 227      31.945  77.841  60.476  1.00  1.83           N  
ATOM   1799  CA  MET A 227      32.857  78.976  60.505  1.00  1.80           C  
ATOM   1800  CB  MET A 227      32.028  80.262  60.508  1.00  1.80           C  
ATOM   1801  CG  MET A 227      32.886  81.510  60.335  1.00  1.80           C  
ATOM   1802  SD  MET A 227      31.871  82.980  60.097  1.00  1.97           S  
ATOM   1803  CE  MET A 227      31.423  82.749  58.364  1.00  1.80           C  
ATOM   1804  C   MET A 227      33.729  78.864  61.754  1.00  1.87           C  
ATOM   1805  O   MET A 227      33.283  79.086  62.870  1.00  1.55           O  
ATOM   1806  N   ASN A 228      34.981  78.473  61.503  1.00  1.83           N  
ATOM   1807  CA  ASN A 228      35.911  78.240  62.594  1.00  1.80           C  
ATOM   1808  CB  ASN A 228      36.968  77.233  62.147  1.00  1.80           C  
ATOM   1809  CG  ASN A 228      36.428  75.804  62.166  1.00  1.87           C  
ATOM   1810  OD1 ASN A 228      35.229  75.543  62.261  1.00  1.55           O  
ATOM   1811  ND2 ASN A 228      37.399  74.893  62.121  1.00  1.83           N  
ATOM   1812  C   ASN A 228      36.594  79.558  62.957  1.00  1.87           C  
ATOM   1813  O   ASN A 228      36.868  80.378  62.088  1.00  1.55           O  
ATOM   1814  N   TYR A 229      36.868  79.707  64.264  1.00  1.83           N  
ATOM   1815  CA  TYR A 229      37.469  80.926  64.811  1.00  1.80           C  
ATOM   1816  CB  TYR A 229      36.557  81.540  65.880  1.00  1.80           C  
ATOM   1817  CG  TYR A 229      35.141  81.595  65.396  1.00  2.04           C  
ATOM   1818  CD1 TYR A 229      34.205  80.702  65.899  1.00  2.04           C  
ATOM   1819  CE1 TYR A 229      32.902  80.709  65.435  1.00  2.04           C  
ATOM   1820  CD2 TYR A 229      34.758  82.511  64.425  1.00  2.04           C  
ATOM   1821  CE2 TYR A 229      33.453  82.523  63.956  1.00  2.04           C  
ATOM   1822  CZ  TYR A 229      32.522  81.625  64.458  1.00  2.04           C  
ATOM   1823  OH  TYR A 229      31.231  81.673  63.971  1.00  1.55           O  
ATOM   1824  C   TYR A 229      38.814  80.571  65.443  1.00  1.87           C  
ATOM   1825  O   TYR A 229      38.928  79.603  66.187  1.00  1.55           O  
ATOM   1826  N   TYR A 230      39.803  81.394  65.078  1.00  1.83           N  
ATOM   1827  CA  TYR A 230      41.197  81.180  65.444  1.00  1.80           C  
ATOM   1828  CB  TYR A 230      42.009  80.899  64.173  1.00  1.80           C  
ATOM   1829  CG  TYR A 230      41.566  79.629  63.503  1.00  2.04           C  
ATOM   1830  CD1 TYR A 230      40.571  79.659  62.533  1.00  2.04           C  
ATOM   1831  CE1 TYR A 230      40.120  78.484  61.955  1.00  2.04           C  
ATOM   1832  CD2 TYR A 230      42.126  78.406  63.856  1.00  2.04           C  
ATOM   1833  CE2 TYR A 230      41.681  77.229  63.269  1.00  2.04           C  
ATOM   1834  CZ  TYR A 230      40.657  77.264  62.329  1.00  2.04           C  
ATOM   1835  OH  TYR A 230      40.139  76.108  61.775  1.00  1.55           O  
ATOM   1836  C   TYR A 230      41.683  82.475  66.082  1.00  1.87           C  
ATOM   1837  O   TYR A 230      41.064  83.520  65.908  1.00  1.55           O  
ATOM   1838  N   TRP A 231      42.796  82.351  66.826  1.00  1.83           N  
ATOM   1839  CA  TRP A 231      43.333  83.493  67.550  1.00  1.80           C  
ATOM   1840  CB  TRP A 231      42.549  83.750  68.854  1.00  1.80           C  
ATOM   1841  CG  TRP A 231      42.546  82.549  69.780  1.00  2.04           C  
ATOM   1842  CD2 TRP A 231      43.363  82.320  70.950  1.00  2.04           C  
ATOM   1843  CE2 TRP A 231      42.963  81.073  71.488  1.00  2.04           C  
ATOM   1844  CE3 TRP A 231      44.351  83.042  71.566  1.00  2.04           C  
ATOM   1845  CD1 TRP A 231      41.702  81.441  69.669  1.00  2.04           C  
ATOM   1846  NE1 TRP A 231      41.954  80.574  70.677  1.00  1.72           N  
ATOM   1847  CZ2 TRP A 231      43.557  80.590  72.620  1.00  2.04           C  
ATOM   1848  CZ3 TRP A 231      44.958  82.550  72.724  1.00  2.04           C  
ATOM   1849  CH2 TRP A 231      44.560  81.322  73.252  1.00  2.04           C  
ATOM   1850  C   TRP A 231      44.819  83.271  67.826  1.00  1.87           C  
ATOM   1851  O   TRP A 231      45.339  82.162  67.725  1.00  1.55           O  
ATOM   1852  N   THR A 232      45.462  84.395  68.175  1.00  1.83           N  
ATOM   1853  CA  THR A 232      46.871  84.403  68.526  1.00  1.80           C  
ATOM   1854  CB  THR A 232      47.711  84.448  67.229  1.00  1.80           C  
ATOM   1855  OG1 THR A 232      47.291  83.490  66.277  1.00  1.55           O  
ATOM   1856  CG2 THR A 232      49.219  84.294  67.451  1.00  1.80           C  
ATOM   1857  C   THR A 232      47.108  85.640  69.399  1.00  1.87           C  
ATOM   1858  O   THR A 232      46.428  86.646  69.251  1.00  1.55           O  
ATOM   1859  N   LEU A 233      48.084  85.507  70.310  1.00  1.83           N  
ATOM   1860  CA  LEU A 233      48.508  86.629  71.139  1.00  1.80           C  
ATOM   1861  CB  LEU A 233      48.676  86.161  72.594  1.00  1.80           C  
ATOM   1862  CG  LEU A 233      47.402  85.561  73.212  1.00  1.80           C  
ATOM   1863  CD1 LEU A 233      47.736  84.814  74.507  1.00  1.80           C  
ATOM   1864  CD2 LEU A 233      46.338  86.635  73.461  1.00  1.80           C  
ATOM   1865  C   LEU A 233      49.840  87.131  70.569  1.00  1.87           C  
ATOM   1866  O   LEU A 233      50.905  86.598  70.854  1.00  1.55           O  
ATOM   1867  N   LEU A 234      49.712  88.151  69.714  1.00  1.83           N  
ATOM   1868  CA  LEU A 234      50.864  88.659  68.987  1.00  1.80           C  
ATOM   1869  CB  LEU A 234      50.370  89.631  67.897  1.00  1.80           C  
ATOM   1870  CG  LEU A 234      51.138  89.521  66.575  1.00  1.80           C  
ATOM   1871  CD1 LEU A 234      50.672  90.594  65.592  1.00  1.80           C  
ATOM   1872  CD2 LEU A 234      52.657  89.590  66.734  1.00  1.80           C  
ATOM   1873  C   LEU A 234      51.806  89.396  69.955  1.00  1.87           C  
ATOM   1874  O   LEU A 234      51.424  90.403  70.545  1.00  1.55           O  
ATOM   1875  N   GLU A 235      53.039  88.877  70.077  1.00  1.83           N  
ATOM   1876  CA  GLU A 235      54.018  89.577  70.900  1.00  1.80           C  
ATOM   1877  CB  GLU A 235      55.263  88.706  71.134  1.00  1.80           C  
ATOM   1878  CG  GLU A 235      54.985  87.447  71.978  1.00  1.80           C  
ATOM   1879  CD  GLU A 235      56.263  86.757  72.485  1.00  1.87           C  
ATOM   1880  OE1 GLU A 235      57.364  87.254  72.274  1.00  1.66           O  
ATOM   1881  OE2 GLU A 235      56.164  85.715  73.119  1.00  1.66           O  
ATOM   1882  C   GLU A 235      54.461  90.890  70.207  1.00  1.87           C  
ATOM   1883  O   GLU A 235      54.587  90.951  68.989  1.00  1.55           O  
ATOM   1884  N   PRO A 236      54.728  91.944  71.026  1.00  1.83           N  
ATOM   1885  CD  PRO A 236      54.391  92.018  72.449  1.00  1.80           C  
ATOM   1886  CA  PRO A 236      55.436  93.130  70.546  1.00  1.80           C  
ATOM   1887  CB  PRO A 236      55.860  93.838  71.839  1.00  1.80           C  
ATOM   1888  CG  PRO A 236      54.786  93.441  72.854  1.00  1.80           C  
ATOM   1889  C   PRO A 236      56.648  92.846  69.634  1.00  1.87           C  
ATOM   1890  O   PRO A 236      57.571  92.122  69.994  1.00  1.55           O  
ATOM   1891  N   GLY A 237      56.584  93.457  68.442  1.00  1.83           N  
ATOM   1892  CA  GLY A 237      57.708  93.410  67.516  1.00  1.80           C  
ATOM   1893  C   GLY A 237      57.652  92.224  66.544  1.00  1.87           C  
ATOM   1894  O   GLY A 237      58.332  92.228  65.522  1.00  1.55           O  
ATOM   1895  N   ASP A 238      56.820  91.222  66.886  1.00  1.83           N  
ATOM   1896  CA  ASP A 238      56.605  90.116  65.955  1.00  1.80           C  
ATOM   1897  CB  ASP A 238      56.151  88.866  66.743  1.00  1.80           C  
ATOM   1898  CG  ASP A 238      56.042  87.572  65.916  1.00  1.87           C  
ATOM   1899  OD1 ASP A 238      56.685  87.446  64.879  1.00  1.66           O  
ATOM   1900  OD2 ASP A 238      55.309  86.672  66.305  1.00  1.66           O  
ATOM   1901  C   ASP A 238      55.604  90.611  64.895  1.00  1.87           C  
ATOM   1902  O   ASP A 238      55.143  91.750  64.937  1.00  1.55           O  
ATOM   1903  N   THR A 239      55.319  89.736  63.934  1.00  1.83           N  
ATOM   1904  CA  THR A 239      54.498  90.071  62.801  1.00  1.80           C  
ATOM   1905  CB  THR A 239      55.435  90.409  61.622  1.00  1.80           C  
ATOM   1906  OG1 THR A 239      56.576  91.134  62.051  1.00  1.55           O  
ATOM   1907  CG2 THR A 239      54.722  91.152  60.487  1.00  1.80           C  
ATOM   1908  C   THR A 239      53.654  88.840  62.506  1.00  1.87           C  
ATOM   1909  O   THR A 239      54.117  87.713  62.642  1.00  1.55           O  
ATOM   1910  N   ILE A 240      52.416  89.125  62.094  1.00  1.83           N  
ATOM   1911  CA  ILE A 240      51.557  88.119  61.497  1.00  1.80           C  
ATOM   1912  CB  ILE A 240      50.207  88.046  62.238  1.00  1.80           C  
ATOM   1913  CG2 ILE A 240      50.428  87.382  63.606  1.00  1.80           C  
ATOM   1914  CG1 ILE A 240      49.515  89.422  62.347  1.00  1.80           C  
ATOM   1915  CD1 ILE A 240      48.214  89.393  63.157  1.00  1.80           C  
ATOM   1916  C   ILE A 240      51.423  88.505  60.027  1.00  1.87           C  
ATOM   1917  O   ILE A 240      51.373  89.679  59.676  1.00  1.55           O  
ATOM   1918  N   ILE A 241      51.409  87.454  59.212  1.00  1.83           N  
ATOM   1919  CA  ILE A 241      51.230  87.544  57.780  1.00  1.80           C  
ATOM   1920  CB  ILE A 241      52.521  87.067  57.078  1.00  1.80           C  
ATOM   1921  CG2 ILE A 241      52.347  86.934  55.554  1.00  1.80           C  
ATOM   1922  CG1 ILE A 241      53.722  87.960  57.455  1.00  1.80           C  
ATOM   1923  CD1 ILE A 241      55.031  87.558  56.766  1.00  1.80           C  
ATOM   1924  C   ILE A 241      50.056  86.614  57.505  1.00  1.87           C  
ATOM   1925  O   ILE A 241      49.982  85.542  58.093  1.00  1.55           O  
ATOM   1926  N   PHE A 242      49.161  87.088  56.630  1.00  1.83           N  
ATOM   1927  CA  PHE A 242      47.981  86.341  56.222  1.00  1.80           C  
ATOM   1928  CB  PHE A 242      46.698  87.139  56.519  1.00  1.80           C  
ATOM   1929  CG  PHE A 242      46.407  87.263  57.988  1.00  2.04           C  
ATOM   1930  CD1 PHE A 242      47.023  88.251  58.746  1.00  2.04           C  
ATOM   1931  CD2 PHE A 242      45.513  86.395  58.608  1.00  2.04           C  
ATOM   1932  CE1 PHE A 242      46.754  88.367  60.101  1.00  2.04           C  
ATOM   1933  CE2 PHE A 242      45.249  86.504  59.967  1.00  2.04           C  
ATOM   1934  CZ  PHE A 242      45.871  87.491  60.716  1.00  2.04           C  
ATOM   1935  C   PHE A 242      48.071  86.190  54.710  1.00  1.87           C  
ATOM   1936  O   PHE A 242      48.417  87.141  54.016  1.00  1.55           O  
ATOM   1937  N   GLU A 243      47.706  84.991  54.246  1.00  1.83           N  
ATOM   1938  CA  GLU A 243      47.452  84.758  52.836  1.00  1.80           C  
ATOM   1939  CB  GLU A 243      48.700  84.203  52.128  1.00  1.80           C  
ATOM   1940  CG  GLU A 243      49.318  82.962  52.795  1.00  1.80           C  
ATOM   1941  CD  GLU A 243      50.562  82.509  52.020  1.00  1.87           C  
ATOM   1942  OE1 GLU A 243      50.485  81.522  51.301  1.00  1.66           O  
ATOM   1943  OE2 GLU A 243      51.608  83.140  52.134  1.00  1.66           O  
ATOM   1944  C   GLU A 243      46.259  83.809  52.768  1.00  1.87           C  
ATOM   1945  O   GLU A 243      45.978  83.090  53.724  1.00  1.55           O  
ATOM   1946  N   ALA A 244      45.558  83.878  51.632  1.00  1.83           N  
ATOM   1947  CA  ALA A 244      44.356  83.082  51.450  1.00  1.80           C  
ATOM   1948  CB  ALA A 244      43.280  83.385  52.507  1.00  1.80           C  
ATOM   1949  C   ALA A 244      43.759  83.414  50.088  1.00  1.87           C  
ATOM   1950  O   ALA A 244      43.503  84.569  49.771  1.00  1.55           O  
ATOM   1951  N   ASN A 245      43.520  82.343  49.323  1.00  1.83           N  
ATOM   1952  CA  ASN A 245      42.769  82.463  48.074  1.00  1.80           C  
ATOM   1953  CB  ASN A 245      43.446  81.690  46.929  1.00  1.80           C  
ATOM   1954  CG  ASN A 245      43.600  80.210  47.262  1.00  1.87           C  
ATOM   1955  OD1 ASN A 245      43.247  79.765  48.343  1.00  1.55           O  
ATOM   1956  ND2 ASN A 245      44.159  79.478  46.299  1.00  1.83           N  
ATOM   1957  C   ASN A 245      41.313  82.017  48.303  1.00  1.87           C  
ATOM   1958  O   ASN A 245      40.579  81.738  47.365  1.00  1.55           O  
ATOM   1959  N   GLY A 246      40.932  82.006  49.594  1.00  1.83           N  
ATOM   1960  CA  GLY A 246      39.532  81.902  49.964  1.00  1.80           C  
ATOM   1961  C   GLY A 246      39.452  81.554  51.444  1.00  1.87           C  
ATOM   1962  O   GLY A 246      40.437  81.159  52.049  1.00  1.55           O  
ATOM   1963  N   ASN A 247      38.238  81.695  51.993  1.00  1.83           N  
ATOM   1964  CA  ASN A 247      37.866  81.145  53.302  1.00  1.80           C  
ATOM   1965  CB  ASN A 247      38.244  79.668  53.516  1.00  1.80           C  
ATOM   1966  CG  ASN A 247      37.676  78.809  52.387  1.00  1.87           C  
ATOM   1967  OD1 ASN A 247      36.532  78.376  52.394  1.00  1.55           O  
ATOM   1968  ND2 ASN A 247      38.531  78.648  51.380  1.00  1.83           N  
ATOM   1969  C   ASN A 247      38.339  81.993  54.482  1.00  1.87           C  
ATOM   1970  O   ASN A 247      37.704  81.978  55.528  1.00  1.55           O  
ATOM   1971  N   LEU A 248      39.448  82.732  54.298  1.00  1.83           N  
ATOM   1972  CA  LEU A 248      39.893  83.620  55.368  1.00  1.80           C  
ATOM   1973  CB  LEU A 248      41.252  84.258  55.027  1.00  1.80           C  
ATOM   1974  CG  LEU A 248      41.770  85.304  56.040  1.00  1.80           C  
ATOM   1975  CD1 LEU A 248      41.876  84.760  57.473  1.00  1.80           C  
ATOM   1976  CD2 LEU A 248      43.127  85.863  55.591  1.00  1.80           C  
ATOM   1977  C   LEU A 248      38.833  84.705  55.612  1.00  1.87           C  
ATOM   1978  O   LEU A 248      38.545  85.547  54.769  1.00  1.55           O  
ATOM   1979  N   ILE A 249      38.298  84.617  56.828  1.00  1.83           N  
ATOM   1980  CA  ILE A 249      37.508  85.672  57.418  1.00  1.80           C  
ATOM   1981  CB  ILE A 249      36.457  85.007  58.315  1.00  1.80           C  
ATOM   1982  CG2 ILE A 249      35.760  85.994  59.258  1.00  1.80           C  
ATOM   1983  CG1 ILE A 249      35.443  84.239  57.451  1.00  1.80           C  
ATOM   1984  CD1 ILE A 249      34.829  83.080  58.220  1.00  1.80           C  
ATOM   1985  C   ILE A 249      38.518  86.535  58.175  1.00  1.87           C  
ATOM   1986  O   ILE A 249      39.007  86.182  59.242  1.00  1.55           O  
ATOM   1987  N   ALA A 250      38.849  87.646  57.509  1.00  1.83           N  
ATOM   1988  CA  ALA A 250      40.006  88.418  57.927  1.00  1.80           C  
ATOM   1989  CB  ALA A 250      40.336  89.438  56.834  1.00  1.80           C  
ATOM   1990  C   ALA A 250      39.719  89.143  59.259  1.00  1.87           C  
ATOM   1991  O   ALA A 250      38.588  89.546  59.520  1.00  1.55           O  
ATOM   1992  N   PRO A 251      40.793  89.331  60.079  1.00  1.83           N  
ATOM   1993  CD  PRO A 251      42.126  88.758  59.881  1.00  1.80           C  
ATOM   1994  CA  PRO A 251      40.725  90.249  61.210  1.00  1.80           C  
ATOM   1995  CB  PRO A 251      42.125  90.232  61.851  1.00  1.80           C  
ATOM   1996  CG  PRO A 251      42.926  89.145  61.129  1.00  1.80           C  
ATOM   1997  C   PRO A 251      40.430  91.665  60.703  1.00  1.87           C  
ATOM   1998  O   PRO A 251      41.112  92.147  59.810  1.00  1.55           O  
ATOM   1999  N   TRP A 252      39.421  92.317  61.299  1.00  1.83           N  
ATOM   2000  CA  TRP A 252      39.355  93.765  61.109  1.00  1.80           C  
ATOM   2001  CB  TRP A 252      37.884  94.203  61.017  1.00  1.80           C  
ATOM   2002  CG  TRP A 252      37.698  95.655  60.603  1.00  2.04           C  
ATOM   2003  CD2 TRP A 252      36.515  96.203  59.989  1.00  2.04           C  
ATOM   2004  CE2 TRP A 252      36.732  97.591  59.820  1.00  2.04           C  
ATOM   2005  CE3 TRP A 252      35.333  95.641  59.591  1.00  2.04           C  
ATOM   2006  CD1 TRP A 252      38.579  96.734  60.770  1.00  2.04           C  
ATOM   2007  NE1 TRP A 252      38.000  97.869  60.310  1.00  1.72           N  
ATOM   2008  CZ2 TRP A 252      35.757  98.373  59.261  1.00  2.04           C  
ATOM   2009  CZ3 TRP A 252      34.338  96.434  59.021  1.00  2.04           C  
ATOM   2010  CH2 TRP A 252      34.550  97.803  58.857  1.00  2.04           C  
ATOM   2011  C   TRP A 252      40.136  94.390  62.275  1.00  1.87           C  
ATOM   2012  O   TRP A 252      41.197  94.986  62.107  1.00  1.55           O  
ATOM   2013  N   TYR A 253      39.543  94.221  63.468  1.00  1.83           N  
ATOM   2014  CA  TYR A 253      40.141  94.795  64.669  1.00  1.80           C  
ATOM   2015  CB  TYR A 253      39.071  95.340  65.637  1.00  1.80           C  
ATOM   2016  CG  TYR A 253      38.303  96.548  65.146  1.00  2.04           C  
ATOM   2017  CD1 TYR A 253      37.417  96.469  64.076  1.00  2.04           C  
ATOM   2018  CE1 TYR A 253      36.687  97.576  63.663  1.00  2.04           C  
ATOM   2019  CD2 TYR A 253      38.443  97.774  65.789  1.00  2.04           C  
ATOM   2020  CE2 TYR A 253      37.709  98.880  65.388  1.00  2.04           C  
ATOM   2021  CZ  TYR A 253      36.831  98.788  64.322  1.00  2.04           C  
ATOM   2022  OH  TYR A 253      36.116  99.904  63.934  1.00  1.55           O  
ATOM   2023  C   TYR A 253      40.960  93.701  65.364  1.00  1.87           C  
ATOM   2024  O   TYR A 253      40.912  92.534  64.991  1.00  1.55           O  
ATOM   2025  N   ALA A 254      41.670  94.151  66.406  1.00  1.83           N  
ATOM   2026  CA  ALA A 254      42.289  93.279  67.385  1.00  1.80           C  
ATOM   2027  CB  ALA A 254      43.712  92.930  66.968  1.00  1.80           C  
ATOM   2028  C   ALA A 254      42.279  94.040  68.706  1.00  1.87           C  
ATOM   2029  O   ALA A 254      41.818  95.174  68.774  1.00  1.55           O  
ATOM   2030  N   PHE A 255      42.786  93.340  69.728  1.00  1.83           N  
ATOM   2031  CA  PHE A 255      42.613  93.748  71.112  1.00  1.80           C  
ATOM   2032  CB  PHE A 255      41.760  92.679  71.809  1.00  1.80           C  
ATOM   2033  CG  PHE A 255      40.419  92.531  71.143  1.00  2.04           C  
ATOM   2034  CD1 PHE A 255      40.216  91.613  70.115  1.00  2.04           C  
ATOM   2035  CD2 PHE A 255      39.360  93.327  71.553  1.00  2.04           C  
ATOM   2036  CE1 PHE A 255      38.972  91.506  69.505  1.00  2.04           C  
ATOM   2037  CE2 PHE A 255      38.111  93.201  70.968  1.00  2.04           C  
ATOM   2038  CZ  PHE A 255      37.918  92.297  69.934  1.00  2.04           C  
ATOM   2039  C   PHE A 255      43.990  93.835  71.768  1.00  1.87           C  
ATOM   2040  O   PHE A 255      44.656  92.832  71.989  1.00  1.55           O  
ATOM   2041  N   ALA A 256      44.387  95.078  72.067  1.00  1.83           N  
ATOM   2042  CA  ALA A 256      45.619  95.298  72.811  1.00  1.80           C  
ATOM   2043  CB  ALA A 256      46.015  96.767  72.645  1.00  1.80           C  
ATOM   2044  C   ALA A 256      45.345  95.003  74.292  1.00  1.87           C  
ATOM   2045  O   ALA A 256      44.814  95.845  75.007  1.00  1.55           O  
ATOM   2046  N   LEU A 257      45.688  93.776  74.708  1.00  1.83           N  
ATOM   2047  CA  LEU A 257      45.252  93.328  76.024  1.00  1.80           C  
ATOM   2048  CB  LEU A 257      45.486  91.819  76.183  1.00  1.80           C  
ATOM   2049  CG  LEU A 257      44.757  90.938  75.154  1.00  1.80           C  
ATOM   2050  CD1 LEU A 257      44.918  89.462  75.547  1.00  1.80           C  
ATOM   2051  CD2 LEU A 257      43.275  91.315  75.002  1.00  1.80           C  
ATOM   2052  C   LEU A 257      45.986  94.073  77.149  1.00  1.87           C  
ATOM   2053  O   LEU A 257      47.156  93.829  77.424  1.00  1.55           O  
ATOM   2054  N   SER A 258      45.226  94.946  77.823  1.00  1.83           N  
ATOM   2055  CA  SER A 258      45.682  95.461  79.100  1.00  1.80           C  
ATOM   2056  CB  SER A 258      45.031  96.827  79.337  1.00  1.80           C  
ATOM   2057  OG  SER A 258      45.110  97.673  78.196  1.00  1.55           O  
ATOM   2058  C   SER A 258      45.346  94.406  80.178  1.00  1.87           C  
ATOM   2059  O   SER A 258      44.281  94.372  80.793  1.00  1.55           O  
ATOM   2060  N   ARG A 259      46.349  93.523  80.321  1.00  1.83           N  
ATOM   2061  CA  ARG A 259      46.301  92.460  81.311  1.00  1.80           C  
ATOM   2062  CB  ARG A 259      47.578  91.613  81.224  1.00  1.80           C  
ATOM   2063  CG  ARG A 259      47.754  90.883  79.889  1.00  1.80           C  
ATOM   2064  CD  ARG A 259      46.771  89.722  79.713  1.00  1.80           C  
ATOM   2065  NE  ARG A 259      47.243  88.885  78.620  1.00  1.83           N  
ATOM   2066  CZ  ARG A 259      46.757  87.656  78.349  1.00  1.87           C  
ATOM   2067  NH1 ARG A 259      45.718  87.154  79.005  1.00  1.83           N  
ATOM   2068  NH2 ARG A 259      47.345  86.930  77.414  1.00  1.83           N  
ATOM   2069  C   ARG A 259      46.193  93.059  82.719  1.00  1.87           C  
ATOM   2070  O   ARG A 259      46.565  94.202  82.967  1.00  1.55           O  
ATOM   2071  N   GLY A 260      45.689  92.210  83.616  1.00  1.83           N  
ATOM   2072  CA  GLY A 260      45.659  92.572  85.015  1.00  1.80           C  
ATOM   2073  C   GLY A 260      45.425  91.311  85.830  1.00  1.87           C  
ATOM   2074  O   GLY A 260      44.827  90.346  85.361  1.00  1.55           O  
ATOM   2075  N   PHE A 261      45.926  91.388  87.070  1.00  1.83           N  
ATOM   2076  CA  PHE A 261      45.507  90.452  88.101  1.00  1.80           C  
ATOM   2077  CB  PHE A 261      46.575  90.377  89.206  1.00  1.80           C  
ATOM   2078  CG  PHE A 261      47.936  90.042  88.657  1.00  2.04           C  
ATOM   2079  CD1 PHE A 261      48.934  91.010  88.595  1.00  2.04           C  
ATOM   2080  CD2 PHE A 261      48.214  88.757  88.201  1.00  2.04           C  
ATOM   2081  CE1 PHE A 261      50.188  90.701  88.083  1.00  2.04           C  
ATOM   2082  CE2 PHE A 261      49.467  88.445  87.689  1.00  2.04           C  
ATOM   2083  CZ  PHE A 261      50.455  89.417  87.630  1.00  2.04           C  
ATOM   2084  C   PHE A 261      44.181  90.994  88.646  1.00  1.87           C  
ATOM   2085  O   PHE A 261      43.683  92.014  88.179  1.00  1.55           O  
ATOM   2086  N   GLY A 262      43.637  90.292  89.648  1.00  1.83           N  
ATOM   2087  CA  GLY A 262      42.410  90.767  90.277  1.00  1.80           C  
ATOM   2088  C   GLY A 262      41.170  90.318  89.497  1.00  1.87           C  
ATOM   2089  O   GLY A 262      40.277  89.686  90.047  1.00  1.55           O  
ATOM   2090  N   SER A 263      41.166  90.667  88.199  1.00  1.83           N  
ATOM   2091  CA  SER A 263      40.066  90.282  87.327  1.00  1.80           C  
ATOM   2092  CB  SER A 263      40.252  90.894  85.928  1.00  1.80           C  
ATOM   2093  OG  SER A 263      39.184  90.559  85.047  1.00  1.55           O  
ATOM   2094  C   SER A 263      39.929  88.754  87.254  1.00  1.87           C  
ATOM   2095  O   SER A 263      40.833  87.978  87.556  1.00  1.55           O  
ATOM   2096  N   GLY A 264      38.705  88.417  86.844  1.00  1.83           N  
ATOM   2097  CA  GLY A 264      38.230  87.063  86.678  1.00  1.80           C  
ATOM   2098  C   GLY A 264      36.938  87.195  85.886  1.00  1.87           C  
ATOM   2099  O   GLY A 264      36.722  88.205  85.223  1.00  1.55           O  
ATOM   2100  N   ILE A 265      36.085  86.172  86.007  1.00  1.83           N  
ATOM   2101  CA  ILE A 265      34.810  86.214  85.315  1.00  1.80           C  
ATOM   2102  CB  ILE A 265      34.969  85.712  83.862  1.00  1.80           C  
ATOM   2103  CG2 ILE A 265      35.623  84.320  83.795  1.00  1.80           C  
ATOM   2104  CG1 ILE A 265      33.640  85.751  83.081  1.00  1.80           C  
ATOM   2105  CD1 ILE A 265      33.840  85.671  81.565  1.00  1.80           C  
ATOM   2106  C   ILE A 265      33.823  85.379  86.129  1.00  1.87           C  
ATOM   2107  O   ILE A 265      34.208  84.388  86.738  1.00  1.55           O  
ATOM   2108  N   ILE A 266      32.557  85.828  86.116  1.00  1.83           N  
ATOM   2109  CA  ILE A 266      31.495  85.064  86.758  1.00  1.80           C  
ATOM   2110  CB  ILE A 266      31.227  85.578  88.195  1.00  1.80           C  
ATOM   2111  CG2 ILE A 266      32.378  85.171  89.131  1.00  1.80           C  
ATOM   2112  CG1 ILE A 266      30.976  87.099  88.263  1.00  1.80           C  
ATOM   2113  CD1 ILE A 266      30.391  87.558  89.605  1.00  1.80           C  
ATOM   2114  C   ILE A 266      30.237  85.116  85.874  1.00  1.87           C  
ATOM   2115  O   ILE A 266      29.745  86.175  85.504  1.00  1.55           O  
ATOM   2116  N   THR A 267      29.726  83.918  85.567  1.00  1.83           N  
ATOM   2117  CA  THR A 267      28.412  83.817  84.955  1.00  1.80           C  
ATOM   2118  CB  THR A 267      28.328  82.425  84.301  1.00  1.80           C  
ATOM   2119  OG1 THR A 267      29.579  82.062  83.737  1.00  1.55           O  
ATOM   2120  CG2 THR A 267      27.195  82.303  83.274  1.00  1.80           C  
ATOM   2121  C   THR A 267      27.347  84.042  86.056  1.00  1.87           C  
ATOM   2122  O   THR A 267      26.853  83.110  86.681  1.00  1.55           O  
ATOM   2123  N   SER A 268      27.085  85.334  86.289  1.00  1.83           N  
ATOM   2124  CA  SER A 268      26.265  85.750  87.414  1.00  1.80           C  
ATOM   2125  CB  SER A 268      26.588  87.212  87.747  1.00  1.80           C  
ATOM   2126  OG  SER A 268      25.924  87.603  88.945  1.00  1.55           O  
ATOM   2127  C   SER A 268      24.780  85.634  87.054  1.00  1.87           C  
ATOM   2128  O   SER A 268      24.388  85.618  85.894  1.00  1.55           O  
ATOM   2129  N   ASN A 269      23.986  85.606  88.134  1.00  1.83           N  
ATOM   2130  CA  ASN A 269      22.551  85.856  88.047  1.00  1.80           C  
ATOM   2131  CB  ASN A 269      21.746  84.721  88.701  1.00  1.80           C  
ATOM   2132  CG  ASN A 269      21.965  84.642  90.218  1.00  1.87           C  
ATOM   2133  OD1 ASN A 269      23.071  84.409  90.690  1.00  1.55           O  
ATOM   2134  ND2 ASN A 269      20.870  84.843  90.953  1.00  1.83           N  
ATOM   2135  C   ASN A 269      22.212  87.220  88.681  1.00  1.87           C  
ATOM   2136  O   ASN A 269      21.142  87.771  88.449  1.00  1.55           O  
ATOM   2137  N   ALA A 270      23.157  87.731  89.494  1.00  1.83           N  
ATOM   2138  CA  ALA A 270      22.973  89.028  90.136  1.00  1.80           C  
ATOM   2139  CB  ALA A 270      23.720  89.059  91.477  1.00  1.80           C  
ATOM   2140  C   ALA A 270      23.529  90.117  89.211  1.00  1.87           C  
ATOM   2141  O   ALA A 270      24.664  90.039  88.755  1.00  1.55           O  
ATOM   2142  N   SER A 271      22.683  91.129  88.975  1.00  1.83           N  
ATOM   2143  CA  SER A 271      23.126  92.313  88.259  1.00  1.80           C  
ATOM   2144  CB  SER A 271      21.874  93.129  87.897  1.00  1.80           C  
ATOM   2145  OG  SER A 271      20.800  92.288  87.488  1.00  1.55           O  
ATOM   2146  C   SER A 271      24.055  93.134  89.170  1.00  1.87           C  
ATOM   2147  O   SER A 271      23.972  93.053  90.392  1.00  1.55           O  
ATOM   2148  N   MET A 272      24.921  93.934  88.527  1.00  1.83           N  
ATOM   2149  CA  MET A 272      25.649  94.936  89.292  1.00  1.80           C  
ATOM   2150  CB  MET A 272      26.952  95.310  88.571  1.00  1.80           C  
ATOM   2151  CG  MET A 272      27.775  96.382  89.292  1.00  1.80           C  
ATOM   2152  SD  MET A 272      27.295  98.034  88.759  1.00  1.97           S  
ATOM   2153  CE  MET A 272      28.611  98.945  89.572  1.00  1.80           C  
ATOM   2154  C   MET A 272      24.735  96.149  89.493  1.00  1.87           C  
ATOM   2155  O   MET A 272      23.945  96.511  88.627  1.00  1.55           O  
ATOM   2156  N   HIS A 273      24.894  96.725  90.691  1.00  1.83           N  
ATOM   2157  CA  HIS A 273      24.255  97.977  91.061  1.00  1.80           C  
ATOM   2158  CB  HIS A 273      23.245  97.736  92.196  1.00  1.80           C  
ATOM   2159  CG  HIS A 273      22.030  96.997  91.675  1.00  2.04           C  
ATOM   2160  CD2 HIS A 273      21.897  95.622  91.415  1.00  2.04           C  
ATOM   2161  ND1 HIS A 273      20.852  97.591  91.384  1.00  1.72           N  
ATOM   2162  CE1 HIS A 273      20.032  96.615  90.964  1.00  2.04           C  
ATOM   2163  NE2 HIS A 273      20.636  95.411  90.972  1.00  1.72           N  
ATOM   2164  C   HIS A 273      25.397  98.879  91.528  1.00  1.87           C  
ATOM   2165  O   HIS A 273      26.488  98.396  91.805  1.00  1.55           O  
ATOM   2166  N   GLU A 274      25.109 100.189  91.596  1.00  1.83           N  
ATOM   2167  CA  GLU A 274      26.126 101.133  92.049  1.00  1.80           C  
ATOM   2168  CB  GLU A 274      25.613 102.571  91.878  1.00  1.80           C  
ATOM   2169  CG  GLU A 274      25.527 103.004  90.402  1.00  1.80           C  
ATOM   2170  CD  GLU A 274      26.905 103.165  89.741  1.00  1.87           C  
ATOM   2171  OE1 GLU A 274      27.901 103.358  90.429  1.00  1.66           O  
ATOM   2172  OE2 GLU A 274      26.995 103.116  88.522  1.00  1.66           O  
ATOM   2173  C   GLU A 274      26.499 100.842  93.518  1.00  1.87           C  
ATOM   2174  O   GLU A 274      25.795 101.193  94.461  1.00  1.55           O  
ATOM   2175  N   CYS A 275      27.642 100.161  93.619  1.00  1.83           N  
ATOM   2176  CA  CYS A 275      28.168  99.601  94.846  1.00  1.80           C  
ATOM   2177  CB  CYS A 275      27.480  98.250  95.093  1.00  1.80           C  
ATOM   2178  SG  CYS A 275      28.266  97.214  96.348  1.00  1.89           S  
ATOM   2179  C   CYS A 275      29.657  99.404  94.572  1.00  1.87           C  
ATOM   2180  O   CYS A 275      30.059  99.325  93.418  1.00  1.55           O  
ATOM   2181  N   ASN A 276      30.445  99.334  95.650  1.00  1.83           N  
ATOM   2182  CA  ASN A 276      31.876  99.075  95.530  1.00  1.80           C  
ATOM   2183  CB  ASN A 276      32.645 100.405  95.467  1.00  1.80           C  
ATOM   2184  CG  ASN A 276      34.161 100.175  95.386  1.00  1.87           C  
ATOM   2185  OD1 ASN A 276      34.640  99.221  94.788  1.00  1.55           O  
ATOM   2186  ND2 ASN A 276      34.887 101.091  96.027  1.00  1.83           N  
ATOM   2187  C   ASN A 276      32.266  98.280  96.771  1.00  1.87           C  
ATOM   2188  O   ASN A 276      31.794  98.582  97.864  1.00  1.55           O  
ATOM   2189  N   THR A 277      33.086  97.243  96.566  1.00  1.83           N  
ATOM   2190  CA  THR A 277      33.340  96.304  97.646  1.00  1.80           C  
ATOM   2191  CB  THR A 277      32.153  95.317  97.714  1.00  1.80           C  
ATOM   2192  OG1 THR A 277      30.903  95.965  97.554  1.00  1.55           O  
ATOM   2193  CG2 THR A 277      32.112  94.492  99.005  1.00  1.80           C  
ATOM   2194  C   THR A 277      34.673  95.591  97.370  1.00  1.87           C  
ATOM   2195  O   THR A 277      35.127  95.500  96.236  1.00  1.55           O  
ATOM   2196  N   LYS A 278      35.273  95.121  98.478  1.00  1.83           N  
ATOM   2197  CA  LYS A 278      36.556  94.431  98.405  1.00  1.80           C  
ATOM   2198  CB  LYS A 278      37.305  94.622  99.732  1.00  1.80           C  
ATOM   2199  CG  LYS A 278      37.601  96.101 100.024  1.00  1.80           C  
ATOM   2200  CD  LYS A 278      38.354  96.315 101.343  1.00  1.80           C  
ATOM   2201  CE  LYS A 278      37.481  96.062 102.580  1.00  1.80           C  
ATOM   2202  NZ  LYS A 278      38.162  96.359 103.834  1.00  1.65           N  
ATOM   2203  C   LYS A 278      36.352  92.938  98.101  1.00  1.87           C  
ATOM   2204  O   LYS A 278      37.083  92.336  97.326  1.00  1.55           O  
ATOM   2205  N   CYS A 279      35.329  92.382  98.771  1.00  1.83           N  
ATOM   2206  CA  CYS A 279      34.925  91.002  98.544  1.00  1.80           C  
ATOM   2207  CB  CYS A 279      34.460  90.379  99.864  1.00  1.80           C  
ATOM   2208  SG  CYS A 279      33.593  88.797  99.658  1.00  1.89           S  
ATOM   2209  C   CYS A 279      33.743  91.010  97.579  1.00  1.87           C  
ATOM   2210  O   CYS A 279      32.692  91.563  97.878  1.00  1.55           O  
ATOM   2211  N   GLN A 280      33.961  90.368  96.428  1.00  1.83           N  
ATOM   2212  CA  GLN A 280      32.893  90.145  95.475  1.00  1.80           C  
ATOM   2213  CB  GLN A 280      33.310  90.660  94.095  1.00  1.80           C  
ATOM   2214  CG  GLN A 280      32.214  90.510  93.031  1.00  1.80           C  
ATOM   2215  CD  GLN A 280      31.000  91.369  93.385  1.00  1.87           C  
ATOM   2216  OE1 GLN A 280      31.051  92.588  93.365  1.00  1.55           O  
ATOM   2217  NE2 GLN A 280      29.930  90.684  93.790  1.00  1.83           N  
ATOM   2218  C   GLN A 280      32.639  88.642  95.424  1.00  1.87           C  
ATOM   2219  O   GLN A 280      33.561  87.838  95.341  1.00  1.55           O  
ATOM   2220  N   THR A 281      31.344  88.320  95.446  1.00  1.83           N  
ATOM   2221  CA  THR A 281      30.903  86.944  95.344  1.00  1.80           C  
ATOM   2222  CB  THR A 281      30.567  86.517  96.788  1.00  1.80           C  
ATOM   2223  OG1 THR A 281      31.598  86.928  97.669  1.00  1.55           O  
ATOM   2224  CG2 THR A 281      30.314  85.015  96.952  1.00  1.80           C  
ATOM   2225  C   THR A 281      29.689  86.967  94.392  1.00  1.87           C  
ATOM   2226  O   THR A 281      29.001  87.979  94.314  1.00  1.55           O  
ATOM   2227  N   PRO A 282      29.420  85.858  93.645  1.00  1.83           N  
ATOM   2228  CD  PRO A 282      30.306  84.707  93.462  1.00  1.80           C  
ATOM   2229  CA  PRO A 282      28.226  85.804  92.788  1.00  1.80           C  
ATOM   2230  CB  PRO A 282      28.340  84.454  92.067  1.00  1.80           C  
ATOM   2231  CG  PRO A 282      29.819  84.089  92.147  1.00  1.80           C  
ATOM   2232  C   PRO A 282      26.853  85.897  93.490  1.00  1.87           C  
ATOM   2233  O   PRO A 282      25.825  86.071  92.853  1.00  1.55           O  
ATOM   2234  N   GLN A 283      26.890  85.805  94.834  1.00  1.83           N  
ATOM   2235  CA  GLN A 283      25.699  86.062  95.641  1.00  1.80           C  
ATOM   2236  CB  GLN A 283      25.806  85.261  96.952  1.00  1.80           C  
ATOM   2237  CG  GLN A 283      25.948  83.740  96.758  1.00  1.80           C  
ATOM   2238  CD  GLN A 283      24.693  83.126  96.127  1.00  1.87           C  
ATOM   2239  OE1 GLN A 283      23.737  82.769  96.806  1.00  1.55           O  
ATOM   2240  NE2 GLN A 283      24.745  83.021  94.799  1.00  1.83           N  
ATOM   2241  C   GLN A 283      25.565  87.576  95.930  1.00  1.87           C  
ATOM   2242  O   GLN A 283      24.813  88.013  96.795  1.00  1.55           O  
ATOM   2243  N   GLY A 284      26.347  88.347  95.168  1.00  1.83           N  
ATOM   2244  CA  GLY A 284      26.509  89.754  95.434  1.00  1.80           C  
ATOM   2245  C   GLY A 284      27.732  89.918  96.322  1.00  1.87           C  
ATOM   2246  O   GLY A 284      28.218  88.967  96.922  1.00  1.55           O  
ATOM   2247  N   ALA A 285      28.225  91.163  96.323  1.00  1.83           N  
ATOM   2248  CA  ALA A 285      29.433  91.470  97.069  1.00  1.80           C  
ATOM   2249  CB  ALA A 285      29.980  92.822  96.614  1.00  1.80           C  
ATOM   2250  C   ALA A 285      29.110  91.493  98.562  1.00  1.87           C  
ATOM   2251  O   ALA A 285      27.955  91.652  98.950  1.00  1.55           O  
ATOM   2252  N   ILE A 286      30.182  91.304  99.342  1.00  1.83           N  
ATOM   2253  CA  ILE A 286      30.085  91.129 100.780  1.00  1.80           C  
ATOM   2254  CB  ILE A 286      30.642  89.746 101.192  1.00  1.80           C  
ATOM   2255  CG2 ILE A 286      30.149  89.355 102.592  1.00  1.80           C  
ATOM   2256  CG1 ILE A 286      30.358  88.621 100.172  1.00  1.80           C  
ATOM   2257  CD1 ILE A 286      28.872  88.315  99.973  1.00  1.80           C  
ATOM   2258  C   ILE A 286      30.895  92.262 101.431  1.00  1.87           C  
ATOM   2259  O   ILE A 286      32.080  92.431 101.174  1.00  1.55           O  
ATOM   2260  N   ASN A 287      30.194  93.034 102.271  1.00  1.83           N  
ATOM   2261  CA  ASN A 287      30.867  94.041 103.086  1.00  1.80           C  
ATOM   2262  CB  ASN A 287      29.953  95.270 103.220  1.00  1.80           C  
ATOM   2263  CG  ASN A 287      30.575  96.348 104.117  1.00  1.87           C  
ATOM   2264  OD1 ASN A 287      31.789  96.482 104.227  1.00  1.55           O  
ATOM   2265  ND2 ASN A 287      29.682  97.106 104.755  1.00  1.83           N  
ATOM   2266  C   ASN A 287      31.131  93.395 104.450  1.00  1.87           C  
ATOM   2267  O   ASN A 287      30.216  93.242 105.252  1.00  1.55           O  
ATOM   2268  N   SER A 288      32.391  92.992 104.666  1.00  1.83           N  
ATOM   2269  CA  SER A 288      32.675  92.155 105.823  1.00  1.80           C  
ATOM   2270  CB  SER A 288      32.281  90.716 105.452  1.00  1.80           C  
ATOM   2271  OG  SER A 288      32.707  90.352 104.147  1.00  1.55           O  
ATOM   2272  C   SER A 288      34.157  92.273 106.194  1.00  1.87           C  
ATOM   2273  O   SER A 288      34.941  92.910 105.497  1.00  1.55           O  
ATOM   2274  N   SER A 289      34.487  91.618 107.323  1.00  1.83           N  
ATOM   2275  CA  SER A 289      35.866  91.559 107.793  1.00  1.80           C  
ATOM   2276  CB  SER A 289      36.171  92.839 108.601  1.00  1.80           C  
ATOM   2277  OG  SER A 289      37.515  92.950 109.050  1.00  1.55           O  
ATOM   2278  C   SER A 289      36.080  90.295 108.651  1.00  1.87           C  
ATOM   2279  O   SER A 289      36.946  90.264 109.519  1.00  1.55           O  
ATOM   2280  N   LEU A 290      35.243  89.274 108.393  1.00  1.83           N  
ATOM   2281  CA  LEU A 290      35.358  88.017 109.133  1.00  1.80           C  
ATOM   2282  CB  LEU A 290      33.970  87.359 109.261  1.00  1.80           C  
ATOM   2283  CG  LEU A 290      33.196  87.791 110.522  1.00  1.80           C  
ATOM   2284  CD1 LEU A 290      32.999  89.308 110.620  1.00  1.80           C  
ATOM   2285  CD2 LEU A 290      31.842  87.079 110.595  1.00  1.80           C  
ATOM   2286  C   LEU A 290      36.332  87.111 108.363  1.00  1.87           C  
ATOM   2287  O   LEU A 290      36.572  87.320 107.180  1.00  1.55           O  
ATOM   2288  N   PRO A 291      36.897  86.098 109.071  1.00  1.83           N  
ATOM   2289  CD  PRO A 291      36.729  85.873 110.508  1.00  1.80           C  
ATOM   2290  CA  PRO A 291      37.817  85.162 108.431  1.00  1.80           C  
ATOM   2291  CB  PRO A 291      38.415  84.375 109.606  1.00  1.80           C  
ATOM   2292  CG  PRO A 291      37.441  84.549 110.769  1.00  1.80           C  
ATOM   2293  C   PRO A 291      37.137  84.206 107.437  1.00  1.87           C  
ATOM   2294  O   PRO A 291      37.607  84.007 106.321  1.00  1.55           O  
ATOM   2295  N   PHE A 292      36.019  83.626 107.906  1.00  1.83           N  
ATOM   2296  CA  PHE A 292      35.320  82.619 107.115  1.00  1.80           C  
ATOM   2297  CB  PHE A 292      34.922  81.414 107.981  1.00  1.80           C  
ATOM   2298  CG  PHE A 292      36.088  80.672 108.564  1.00  2.04           C  
ATOM   2299  CD1 PHE A 292      36.773  79.732 107.801  1.00  2.04           C  
ATOM   2300  CD2 PHE A 292      36.469  80.887 109.883  1.00  2.04           C  
ATOM   2301  CE1 PHE A 292      37.812  79.000 108.358  1.00  2.04           C  
ATOM   2302  CE2 PHE A 292      37.509  80.159 110.443  1.00  2.04           C  
ATOM   2303  CZ  PHE A 292      38.175  79.209 109.682  1.00  2.04           C  
ATOM   2304  C   PHE A 292      34.041  83.237 106.561  1.00  1.87           C  
ATOM   2305  O   PHE A 292      33.572  84.269 107.028  1.00  1.55           O  
ATOM   2306  N   GLN A 293      33.481  82.517 105.582  1.00  1.83           N  
ATOM   2307  CA  GLN A 293      32.131  82.770 105.105  1.00  1.80           C  
ATOM   2308  CB  GLN A 293      32.118  83.870 104.025  1.00  1.80           C  
ATOM   2309  CG  GLN A 293      33.135  83.693 102.880  1.00  1.80           C  
ATOM   2310  CD  GLN A 293      32.609  82.929 101.671  1.00  1.87           C  
ATOM   2311  OE1 GLN A 293      31.467  82.496 101.615  1.00  1.55           O  
ATOM   2312  NE2 GLN A 293      33.508  82.815 100.696  1.00  1.83           N  
ATOM   2313  C   GLN A 293      31.595  81.433 104.604  1.00  1.87           C  
ATOM   2314  O   GLN A 293      32.380  80.559 104.265  1.00  1.55           O  
ATOM   2315  N   ASN A 294      30.262  81.293 104.589  1.00  1.83           N  
ATOM   2316  CA  ASN A 294      29.662  80.070 104.037  1.00  1.80           C  
ATOM   2317  CB  ASN A 294      28.958  79.230 105.116  1.00  1.80           C  
ATOM   2318  CG  ASN A 294      27.707  79.897 105.700  1.00  1.87           C  
ATOM   2319  OD1 ASN A 294      27.368  81.037 105.409  1.00  1.55           O  
ATOM   2320  ND2 ASN A 294      27.033  79.109 106.535  1.00  1.83           N  
ATOM   2321  C   ASN A 294      28.703  80.422 102.897  1.00  1.87           C  
ATOM   2322  O   ASN A 294      27.746  79.713 102.607  1.00  1.55           O  
ATOM   2323  N   ILE A 295      29.020  81.563 102.278  1.00  1.83           N  
ATOM   2324  CA  ILE A 295      28.196  82.140 101.235  1.00  1.80           C  
ATOM   2325  CB  ILE A 295      28.491  83.654 101.156  1.00  1.80           C  
ATOM   2326  CG2 ILE A 295      27.664  84.346 100.059  1.00  1.80           C  
ATOM   2327  CG1 ILE A 295      28.243  84.295 102.538  1.00  1.80           C  
ATOM   2328  CD1 ILE A 295      28.530  85.794 102.592  1.00  1.80           C  
ATOM   2329  C   ILE A 295      28.413  81.369  99.921  1.00  1.87           C  
ATOM   2330  O   ILE A 295      27.515  80.685  99.446  1.00  1.55           O  
ATOM   2331  N   HIS A 296      29.624  81.510  99.349  1.00  1.83           N  
ATOM   2332  CA  HIS A 296      29.892  80.897  98.044  1.00  1.80           C  
ATOM   2333  CB  HIS A 296      29.378  81.832  96.921  1.00  1.80           C  
ATOM   2334  CG  HIS A 296      28.491  81.091  95.944  1.00  2.04           C  
ATOM   2335  CD2 HIS A 296      27.245  80.493  96.199  1.00  2.04           C  
ATOM   2336  ND1 HIS A 296      28.784  80.903  94.639  1.00  1.72           N  
ATOM   2337  CE1 HIS A 296      27.755  80.215  94.118  1.00  2.04           C  
ATOM   2338  NE2 HIS A 296      26.810  79.953  95.038  1.00  1.72           N  
ATOM   2339  C   HIS A 296      31.414  80.664  97.934  1.00  1.87           C  
ATOM   2340  O   HIS A 296      32.186  81.418  98.512  1.00  1.55           O  
ATOM   2341  N   PRO A 297      31.835  79.591  97.203  1.00  1.83           N  
ATOM   2342  CD  PRO A 297      30.964  78.630  96.522  1.00  1.80           C  
ATOM   2343  CA  PRO A 297      33.253  79.219  97.147  1.00  1.80           C  
ATOM   2344  CB  PRO A 297      33.209  77.745  96.721  1.00  1.80           C  
ATOM   2345  CG  PRO A 297      31.926  77.616  95.897  1.00  1.80           C  
ATOM   2346  C   PRO A 297      34.119  80.005  96.146  1.00  1.87           C  
ATOM   2347  O   PRO A 297      35.335  79.853  96.118  1.00  1.55           O  
ATOM   2348  N   VAL A 298      33.440  80.816  95.323  1.00  1.83           N  
ATOM   2349  CA  VAL A 298      34.121  81.584  94.288  1.00  1.80           C  
ATOM   2350  CB  VAL A 298      33.497  81.298  92.910  1.00  1.80           C  
ATOM   2351  CG1 VAL A 298      33.936  79.923  92.389  1.00  1.80           C  
ATOM   2352  CG2 VAL A 298      31.969  81.393  92.935  1.00  1.80           C  
ATOM   2353  C   VAL A 298      34.070  83.058  94.694  1.00  1.87           C  
ATOM   2354  O   VAL A 298      33.328  83.453  95.588  1.00  1.55           O  
ATOM   2355  N   THR A 299      34.939  83.822  94.029  1.00  1.83           N  
ATOM   2356  CA  THR A 299      35.379  85.084  94.576  1.00  1.80           C  
ATOM   2357  CB  THR A 299      36.462  84.751  95.635  1.00  1.80           C  
ATOM   2358  OG1 THR A 299      36.002  83.839  96.621  1.00  1.55           O  
ATOM   2359  CG2 THR A 299      37.065  85.990  96.298  1.00  1.80           C  
ATOM   2360  C   THR A 299      35.993  85.907  93.441  1.00  1.87           C  
ATOM   2361  O   THR A 299      36.637  85.365  92.550  1.00  1.55           O  
ATOM   2362  N   ILE A 300      35.804  87.227  93.568  1.00  1.83           N  
ATOM   2363  CA  ILE A 300      36.729  88.193  92.994  1.00  1.80           C  
ATOM   2364  CB  ILE A 300      36.141  88.966  91.784  1.00  1.80           C  
ATOM   2365  CG2 ILE A 300      37.256  89.686  91.009  1.00  1.80           C  
ATOM   2366  CG1 ILE A 300      35.341  88.067  90.818  1.00  1.80           C  
ATOM   2367  CD1 ILE A 300      33.847  88.016  91.147  1.00  1.80           C  
ATOM   2368  C   ILE A 300      37.085  89.104  94.176  1.00  1.87           C  
ATOM   2369  O   ILE A 300      36.221  89.453  94.972  1.00  1.55           O  
ATOM   2370  N   GLY A 301      38.372  89.448  94.278  1.00  1.83           N  
ATOM   2371  CA  GLY A 301      38.772  90.312  95.379  1.00  1.80           C  
ATOM   2372  C   GLY A 301      38.921  89.503  96.672  1.00  1.87           C  
ATOM   2373  O   GLY A 301      39.026  88.285  96.651  1.00  1.55           O  
ATOM   2374  N   GLU A 302      38.976  90.254  97.779  1.00  1.83           N  
ATOM   2375  CA  GLU A 302      39.442  89.724  99.055  1.00  1.80           C  
ATOM   2376  CB  GLU A 302      40.190  90.856  99.786  1.00  1.80           C  
ATOM   2377  CG  GLU A 302      41.380  91.424  98.984  1.00  1.80           C  
ATOM   2378  CD  GLU A 302      42.192  92.470  99.764  1.00  1.87           C  
ATOM   2379  OE1 GLU A 302      41.683  93.060 100.713  1.00  1.66           O  
ATOM   2380  OE2 GLU A 302      43.346  92.708  99.422  1.00  1.66           O  
ATOM   2381  C   GLU A 302      38.254  89.244  99.910  1.00  1.87           C  
ATOM   2382  O   GLU A 302      37.836  89.926 100.841  1.00  1.55           O  
ATOM   2383  N   CYS A 303      37.732  88.056  99.569  1.00  1.83           N  
ATOM   2384  CA  CYS A 303      36.607  87.515 100.338  1.00  1.80           C  
ATOM   2385  CB  CYS A 303      35.683  86.693  99.436  1.00  1.80           C  
ATOM   2386  SG  CYS A 303      34.721  87.743  98.329  1.00  1.89           S  
ATOM   2387  C   CYS A 303      37.109  86.649 101.502  1.00  1.87           C  
ATOM   2388  O   CYS A 303      38.171  86.051 101.429  1.00  1.55           O  
ATOM   2389  N   PRO A 304      36.305  86.558 102.595  1.00  1.83           N  
ATOM   2390  CD  PRO A 304      35.106  87.358 102.845  1.00  1.80           C  
ATOM   2391  CA  PRO A 304      36.553  85.546 103.623  1.00  1.80           C  
ATOM   2392  CB  PRO A 304      35.387  85.699 104.609  1.00  1.80           C  
ATOM   2393  CG  PRO A 304      34.738  87.052 104.298  1.00  1.80           C  
ATOM   2394  C   PRO A 304      36.627  84.128 103.008  1.00  1.87           C  
ATOM   2395  O   PRO A 304      35.964  83.838 102.015  1.00  1.55           O  
ATOM   2396  N   LYS A 305      37.487  83.284 103.600  1.00  1.83           N  
ATOM   2397  CA  LYS A 305      37.618  81.915 103.111  1.00  1.80           C  
ATOM   2398  CB  LYS A 305      38.717  81.185 103.908  1.00  1.80           C  
ATOM   2399  CG  LYS A 305      38.989  79.762 103.387  1.00  1.80           C  
ATOM   2400  CD  LYS A 305      40.081  79.000 104.152  1.00  1.80           C  
ATOM   2401  CE  LYS A 305      41.506  79.545 103.970  1.00  1.80           C  
ATOM   2402  NZ  LYS A 305      41.988  79.593 102.590  1.00  1.65           N  
ATOM   2403  C   LYS A 305      36.265  81.180 103.238  1.00  1.87           C  
ATOM   2404  O   LYS A 305      35.648  81.155 104.297  1.00  1.55           O  
ATOM   2405  N   TYR A 306      35.846  80.593 102.102  1.00  1.83           N  
ATOM   2406  CA  TYR A 306      34.627  79.794 102.122  1.00  1.80           C  
ATOM   2407  CB  TYR A 306      34.229  79.385 100.698  1.00  1.80           C  
ATOM   2408  CG  TYR A 306      32.968  78.556 100.669  1.00  2.04           C  
ATOM   2409  CD1 TYR A 306      31.721  79.157 100.796  1.00  2.04           C  
ATOM   2410  CE1 TYR A 306      30.557  78.401 100.745  1.00  2.04           C  
ATOM   2411  CD2 TYR A 306      33.030  77.175 100.514  1.00  2.04           C  
ATOM   2412  CE2 TYR A 306      31.868  76.417 100.476  1.00  2.04           C  
ATOM   2413  CZ  TYR A 306      30.628  77.024 100.584  1.00  2.04           C  
ATOM   2414  OH  TYR A 306      29.495  76.236 100.516  1.00  1.55           O  
ATOM   2415  C   TYR A 306      34.848  78.541 102.982  1.00  1.87           C  
ATOM   2416  O   TYR A 306      35.930  77.963 102.993  1.00  1.55           O  
ATOM   2417  N   VAL A 307      33.768  78.144 103.665  1.00  1.83           N  
ATOM   2418  CA  VAL A 307      33.756  76.899 104.406  1.00  1.80           C  
ATOM   2419  CB  VAL A 307      34.343  77.161 105.807  1.00  1.80           C  
ATOM   2420  CG1 VAL A 307      33.485  78.115 106.647  1.00  1.80           C  
ATOM   2421  CG2 VAL A 307      34.638  75.859 106.549  1.00  1.80           C  
ATOM   2422  C   VAL A 307      32.302  76.404 104.410  1.00  1.87           C  
ATOM   2423  O   VAL A 307      31.375  77.196 104.288  1.00  1.55           O  
ATOM   2424  N   ARG A 308      32.138  75.071 104.523  1.00  1.83           N  
ATOM   2425  CA  ARG A 308      30.776  74.538 104.446  1.00  1.80           C  
ATOM   2426  CB  ARG A 308      30.777  73.050 104.073  1.00  1.80           C  
ATOM   2427  CG  ARG A 308      31.344  72.763 102.679  1.00  1.80           C  
ATOM   2428  CD  ARG A 308      30.946  71.359 102.211  1.00  1.80           C  
ATOM   2429  NE  ARG A 308      31.334  71.129 100.824  1.00  1.83           N  
ATOM   2430  CZ  ARG A 308      32.381  70.368 100.439  1.00  1.87           C  
ATOM   2431  NH1 ARG A 308      33.233  69.897 101.342  1.00  1.83           N  
ATOM   2432  NH2 ARG A 308      32.528  70.095  99.151  1.00  1.83           N  
ATOM   2433  C   ARG A 308      29.997  74.714 105.763  1.00  1.87           C  
ATOM   2434  O   ARG A 308      28.787  74.520 105.804  1.00  1.55           O  
ATOM   2435  N   SER A 309      30.736  75.052 106.830  1.00  1.83           N  
ATOM   2436  CA  SER A 309      30.140  75.197 108.149  1.00  1.80           C  
ATOM   2437  CB  SER A 309      31.247  75.749 109.050  1.00  1.80           C  
ATOM   2438  OG  SER A 309      32.423  74.994 108.804  1.00  1.55           O  
ATOM   2439  C   SER A 309      28.908  76.119 108.149  1.00  1.87           C  
ATOM   2440  O   SER A 309      28.874  77.152 107.495  1.00  1.55           O  
ATOM   2441  N   THR A 310      27.905  75.682 108.926  1.00  1.83           N  
ATOM   2442  CA  THR A 310      26.701  76.485 109.091  1.00  1.80           C  
ATOM   2443  CB  THR A 310      25.535  75.556 109.504  1.00  1.80           C  
ATOM   2444  OG1 THR A 310      24.263  76.167 109.376  1.00  1.55           O  
ATOM   2445  CG2 THR A 310      25.701  74.911 110.890  1.00  1.80           C  
ATOM   2446  C   THR A 310      26.979  77.630 110.089  1.00  1.87           C  
ATOM   2447  O   THR A 310      26.356  78.684 110.051  1.00  1.55           O  
ATOM   2448  N   LYS A 311      27.949  77.353 110.977  1.00  1.83           N  
ATOM   2449  CA  LYS A 311      28.342  78.284 112.017  1.00  1.80           C  
ATOM   2450  CB  LYS A 311      27.450  78.043 113.248  1.00  1.80           C  
ATOM   2451  CG  LYS A 311      27.758  78.909 114.484  1.00  1.80           C  
ATOM   2452  CD  LYS A 311      26.775  78.589 115.620  1.00  1.80           C  
ATOM   2453  CE  LYS A 311      27.073  79.312 116.942  1.00  1.80           C  
ATOM   2454  NZ  LYS A 311      26.115  79.006 118.001  1.00  1.65           N  
ATOM   2455  C   LYS A 311      29.808  77.975 112.319  1.00  1.87           C  
ATOM   2456  O   LYS A 311      30.224  76.825 112.286  1.00  1.55           O  
ATOM   2457  N   LEU A 312      30.539  79.058 112.613  1.00  1.83           N  
ATOM   2458  CA  LEU A 312      31.820  78.975 113.295  1.00  1.80           C  
ATOM   2459  CB  LEU A 312      33.015  79.122 112.336  1.00  1.80           C  
ATOM   2460  CG  LEU A 312      33.200  77.933 111.379  1.00  1.80           C  
ATOM   2461  CD1 LEU A 312      34.288  78.240 110.347  1.00  1.80           C  
ATOM   2462  CD2 LEU A 312      33.554  76.649 112.139  1.00  1.80           C  
ATOM   2463  C   LEU A 312      31.795  80.146 114.265  1.00  1.87           C  
ATOM   2464  O   LEU A 312      31.479  81.268 113.876  1.00  1.55           O  
ATOM   2465  N   ARG A 313      32.085  79.830 115.531  1.00  1.83           N  
ATOM   2466  CA  ARG A 313      32.066  80.836 116.571  1.00  1.80           C  
ATOM   2467  CB  ARG A 313      30.624  81.089 117.044  1.00  1.80           C  
ATOM   2468  CG  ARG A 313      30.522  82.084 118.209  1.00  1.80           C  
ATOM   2469  CD  ARG A 313      29.130  82.111 118.835  1.00  1.80           C  
ATOM   2470  NE  ARG A 313      28.204  82.827 117.962  1.00  1.83           N  
ATOM   2471  CZ  ARG A 313      27.521  83.940 118.324  1.00  1.87           C  
ATOM   2472  NH1 ARG A 313      27.757  84.542 119.481  1.00  1.83           N  
ATOM   2473  NH2 ARG A 313      26.601  84.427 117.503  1.00  1.83           N  
ATOM   2474  C   ARG A 313      32.934  80.292 117.704  1.00  1.87           C  
ATOM   2475  O   ARG A 313      32.854  79.121 118.061  1.00  1.55           O  
ATOM   2476  N   MET A 314      33.767  81.205 118.209  1.00  1.83           N  
ATOM   2477  CA  MET A 314      34.707  80.905 119.267  1.00  1.80           C  
ATOM   2478  CB  MET A 314      36.090  81.365 118.792  1.00  1.80           C  
ATOM   2479  CG  MET A 314      37.254  80.953 119.699  1.00  1.80           C  
ATOM   2480  SD  MET A 314      38.822  81.377 118.914  1.00  1.97           S  
ATOM   2481  CE  MET A 314      38.777  80.188 117.555  1.00  1.80           C  
ATOM   2482  C   MET A 314      34.231  81.665 120.506  1.00  1.87           C  
ATOM   2483  O   MET A 314      33.724  82.775 120.395  1.00  1.55           O  
ATOM   2484  N   VAL A 315      34.384  81.031 121.678  1.00  1.83           N  
ATOM   2485  CA  VAL A 315      34.107  81.747 122.916  1.00  1.80           C  
ATOM   2486  CB  VAL A 315      33.801  80.787 124.084  1.00  1.80           C  
ATOM   2487  CG1 VAL A 315      34.791  79.630 124.213  1.00  1.80           C  
ATOM   2488  CG2 VAL A 315      33.681  81.519 125.429  1.00  1.80           C  
ATOM   2489  C   VAL A 315      35.303  82.656 123.206  1.00  1.87           C  
ATOM   2490  O   VAL A 315      36.455  82.281 123.024  1.00  1.55           O  
ATOM   2491  N   THR A 316      34.934  83.855 123.662  1.00  1.83           N  
ATOM   2492  CA  THR A 316      35.881  84.900 124.001  1.00  1.80           C  
ATOM   2493  CB  THR A 316      35.592  86.091 123.070  1.00  1.80           C  
ATOM   2494  OG1 THR A 316      35.204  85.610 121.797  1.00  1.55           O  
ATOM   2495  CG2 THR A 316      36.772  87.063 122.931  1.00  1.80           C  
ATOM   2496  C   THR A 316      35.755  85.273 125.489  1.00  1.87           C  
ATOM   2497  O   THR A 316      36.614  85.945 126.041  1.00  1.55           O  
ATOM   2498  N   GLY A 317      34.650  84.807 126.104  1.00  1.83           N  
ATOM   2499  CA  GLY A 317      34.444  85.050 127.523  1.00  1.80           C  
ATOM   2500  C   GLY A 317      33.626  83.901 128.100  1.00  1.87           C  
ATOM   2501  O   GLY A 317      32.614  83.499 127.536  1.00  1.55           O  
ATOM   2502  N   LEU A 318      34.160  83.426 129.239  1.00  1.83           N  
ATOM   2503  CA  LEU A 318      33.715  82.331 130.098  1.00  1.80           C  
ATOM   2504  CB  LEU A 318      33.973  82.683 131.576  1.00  1.80           C  
ATOM   2505  CG  LEU A 318      33.169  83.872 132.149  1.00  1.80           C  
ATOM   2506  CD1 LEU A 318      33.216  83.835 133.680  1.00  1.80           C  
ATOM   2507  CD2 LEU A 318      33.687  85.233 131.660  1.00  1.80           C  
ATOM   2508  C   LEU A 318      32.265  81.863 129.897  1.00  1.87           C  
ATOM   2509  O   LEU A 318      31.353  82.631 129.606  1.00  1.55           O  
ATOM   2510  N   ARG A 319      32.123  80.536 130.091  1.00  1.83           N  
ATOM   2511  CA  ARG A 319      30.811  79.925 129.958  1.00  1.80           C  
ATOM   2512  CB  ARG A 319      30.865  78.393 130.057  1.00  1.80           C  
ATOM   2513  CG  ARG A 319      31.439  77.837 131.369  1.00  1.80           C  
ATOM   2514  CD  ARG A 319      31.585  76.311 131.326  1.00  1.80           C  
ATOM   2515  NE  ARG A 319      30.282  75.693 131.109  1.00  1.83           N  
ATOM   2516  CZ  ARG A 319      30.097  74.435 130.641  1.00  1.87           C  
ATOM   2517  NH1 ARG A 319      31.119  73.649 130.326  1.00  1.83           N  
ATOM   2518  NH2 ARG A 319      28.864  73.981 130.486  1.00  1.83           N  
ATOM   2519  C   ARG A 319      29.845  80.557 130.970  1.00  1.87           C  
ATOM   2520  O   ARG A 319      30.099  80.603 132.167  1.00  1.55           O  
ATOM   2521  N   ASN A 320      28.755  81.080 130.400  1.00  1.83           N  
ATOM   2522  CA  ASN A 320      27.782  81.783 131.208  1.00  1.80           C  
ATOM   2523  CB  ASN A 320      26.828  82.580 130.303  1.00  1.80           C  
ATOM   2524  CG  ASN A 320      25.813  83.324 131.174  1.00  1.87           C  
ATOM   2525  OD1 ASN A 320      26.111  83.725 132.292  1.00  1.55           O  
ATOM   2526  ND2 ASN A 320      24.606  83.449 130.627  1.00  1.83           N  
ATOM   2527  C   ASN A 320      27.001  80.742 132.012  1.00  1.87           C  
ATOM   2528  O   ASN A 320      26.274  79.929 131.451  1.00  1.55           O  
ATOM   2529  N   ILE A 321      27.184  80.832 133.334  1.00  1.83           N  
ATOM   2530  CA  ILE A 321      26.398  80.050 134.275  1.00  1.80           C  
ATOM   2531  CB  ILE A 321      27.340  79.212 135.172  1.00  1.80           C  
ATOM   2532  CG2 ILE A 321      26.542  78.285 136.099  1.00  1.80           C  
ATOM   2533  CG1 ILE A 321      28.394  78.404 134.391  1.00  1.80           C  
ATOM   2534  CD1 ILE A 321      27.795  77.317 133.494  1.00  1.80           C  
ATOM   2535  C   ILE A 321      25.593  81.060 135.117  1.00  1.87           C  
ATOM   2536  O   ILE A 321      26.034  81.446 136.190  1.00  1.55           O  
ATOM   2537  N   PRO A 322      24.414  81.510 134.607  1.00  1.83           N  
ATOM   2538  CD  PRO A 322      23.822  81.124 133.325  1.00  1.80           C  
ATOM   2539  CA  PRO A 322      23.663  82.558 135.295  1.00  1.80           C  
ATOM   2540  CB  PRO A 322      22.836  83.175 134.161  1.00  1.80           C  
ATOM   2541  CG  PRO A 322      22.580  82.012 133.195  1.00  1.80           C  
ATOM   2542  C   PRO A 322      22.747  82.049 136.423  1.00  1.87           C  
ATOM   2543  O   PRO A 322      22.141  82.839 137.137  1.00  1.55           O  
ATOM   2544  N   SER A 323      22.668  80.708 136.547  1.00  1.83           N  
ATOM   2545  CA  SER A 323      21.877  80.081 137.605  1.00  1.80           C  
ATOM   2546  CB  SER A 323      22.602  80.244 138.951  1.00  1.80           C  
ATOM   2547  OG  SER A 323      23.924  79.716 138.910  1.00  1.55           O  
ATOM   2548  C   SER A 323      20.430  80.624 137.652  1.00  1.87           C  
ATOM   2549  O   SER A 323      19.952  81.128 138.666  1.00  1.55           O  
ATOM   2550  N   ILE A 324      19.788  80.474 136.483  1.00  1.83           N  
ATOM   2551  CA  ILE A 324      18.410  80.893 136.285  1.00  1.80           C  
ATOM   2552  CB  ILE A 324      18.235  81.391 134.831  1.00  1.80           C  
ATOM   2553  CG2 ILE A 324      16.776  81.766 134.519  1.00  1.80           C  
ATOM   2554  CG1 ILE A 324      19.171  82.583 134.540  1.00  1.80           C  
ATOM   2555  CD1 ILE A 324      19.281  82.935 133.051  1.00  1.80           C  
ATOM   2556  C   ILE A 324      17.508  79.680 136.607  1.00  1.87           C  
ATOM   2557 1OCT ILE A 324      16.566  79.810 137.380  1.00  1.66           O  
ATOM   2558 2OCT ILE A 324      17.751  78.597 136.084  1.00  1.66           O  
TER    2559      ILE A 324
ATOM   2560  N   GLY B 325      33.652  71.721 135.560  1.00  1.65           N  
ATOM   2561  CA  GLY B 325      34.907  72.424 135.374  1.00  1.80           C  
ATOM   2562  C   GLY B 325      36.049  71.434 135.567  1.00  1.87           C  
ATOM   2563  O   GLY B 325      35.937  70.499 136.350  1.00  1.55           O  
ATOM   2564  N   LEU B 326      37.131  71.664 134.810  1.00  1.83           N  
ATOM   2565  CA  LEU B 326      38.317  70.823 134.900  1.00  1.80           C  
ATOM   2566  CB  LEU B 326      39.215  71.129 133.684  1.00  1.80           C  
ATOM   2567  CG  LEU B 326      40.319  70.090 133.418  1.00  1.80           C  
ATOM   2568  CD1 LEU B 326      39.757  68.805 132.792  1.00  1.80           C  
ATOM   2569  CD2 LEU B 326      41.399  70.677 132.499  1.00  1.80           C  
ATOM   2570  C   LEU B 326      39.026  71.116 136.239  1.00  1.87           C  
ATOM   2571  O   LEU B 326      39.310  70.240 137.050  1.00  1.55           O  
ATOM   2572  N   PHE B 327      39.265  72.425 136.417  1.00  1.83           N  
ATOM   2573  CA  PHE B 327      39.824  72.933 137.663  1.00  1.80           C  
ATOM   2574  CB  PHE B 327      40.461  74.314 137.437  1.00  1.80           C  
ATOM   2575  CG  PHE B 327      41.577  74.215 136.432  1.00  2.04           C  
ATOM   2576  CD1 PHE B 327      41.306  74.253 135.067  1.00  2.04           C  
ATOM   2577  CD2 PHE B 327      42.893  74.057 136.853  1.00  2.04           C  
ATOM   2578  CE1 PHE B 327      42.326  74.105 134.139  1.00  2.04           C  
ATOM   2579  CE2 PHE B 327      43.918  73.922 135.926  1.00  2.04           C  
ATOM   2580  CZ  PHE B 327      43.634  73.935 134.568  1.00  2.04           C  
ATOM   2581  C   PHE B 327      38.711  72.964 138.718  1.00  1.87           C  
ATOM   2582  O   PHE B 327      38.940  72.806 139.911  1.00  1.55           O  
ATOM   2583  N   GLY B 328      37.487  73.105 138.187  1.00  1.83           N  
ATOM   2584  CA  GLY B 328      36.309  72.781 138.972  1.00  1.80           C  
ATOM   2585  C   GLY B 328      35.953  73.896 139.945  1.00  1.87           C  
ATOM   2586  O   GLY B 328      35.356  73.668 140.991  1.00  1.55           O  
ATOM   2587  N   ALA B 329      36.319  75.114 139.522  1.00  1.83           N  
ATOM   2588  CA  ALA B 329      35.768  76.292 140.165  1.00  1.80           C  
ATOM   2589  CB  ALA B 329      36.754  77.458 140.064  1.00  1.80           C  
ATOM   2590  C   ALA B 329      34.439  76.597 139.481  1.00  1.87           C  
ATOM   2591  O   ALA B 329      33.382  76.609 140.100  1.00  1.55           O  
ATOM   2592  N   ILE B 330      34.564  76.810 138.157  1.00  1.83           N  
ATOM   2593  CA  ILE B 330      33.382  77.075 137.348  1.00  1.80           C  
ATOM   2594  CB  ILE B 330      33.771  77.463 135.904  1.00  1.80           C  
ATOM   2595  CG2 ILE B 330      32.531  77.636 135.001  1.00  1.80           C  
ATOM   2596  CG1 ILE B 330      34.620  78.749 135.905  1.00  1.80           C  
ATOM   2597  CD1 ILE B 330      35.107  79.175 134.514  1.00  1.80           C  
ATOM   2598  C   ILE B 330      32.459  75.846 137.399  1.00  1.87           C  
ATOM   2599  O   ILE B 330      32.868  74.716 137.140  1.00  1.55           O  
ATOM   2600  N   ALA B 331      31.207  76.155 137.781  1.00  1.83           N  
ATOM   2601  CA  ALA B 331      30.138  75.179 137.941  1.00  1.80           C  
ATOM   2602  CB  ALA B 331      29.666  74.697 136.561  1.00  1.80           C  
ATOM   2603  C   ALA B 331      30.565  74.010 138.852  1.00  1.87           C  
ATOM   2604  O   ALA B 331      30.153  72.868 138.673  1.00  1.55           O  
ATOM   2605  N   GLY B 332      31.437  74.363 139.809  1.00  1.83           N  
ATOM   2606  CA  GLY B 332      32.100  73.364 140.633  1.00  1.80           C  
ATOM   2607  C   GLY B 332      31.897  73.720 142.098  1.00  1.87           C  
ATOM   2608  O   GLY B 332      30.786  73.648 142.611  1.00  1.55           O  
ATOM   2609  N   PHE B 333      33.000  74.143 142.747  1.00  1.83           N  
ATOM   2610  CA  PHE B 333      32.850  74.626 144.122  1.00  1.80           C  
ATOM   2611  CB  PHE B 333      34.158  74.515 144.933  1.00  1.80           C  
ATOM   2612  CG  PHE B 333      35.270  75.422 144.479  1.00  2.04           C  
ATOM   2613  CD1 PHE B 333      35.321  76.743 144.909  1.00  2.04           C  
ATOM   2614  CD2 PHE B 333      36.273  74.952 143.639  1.00  2.04           C  
ATOM   2615  CE1 PHE B 333      36.348  77.581 144.498  1.00  2.04           C  
ATOM   2616  CE2 PHE B 333      37.307  75.786 143.233  1.00  2.04           C  
ATOM   2617  CZ  PHE B 333      37.345  77.104 143.662  1.00  2.04           C  
ATOM   2618  C   PHE B 333      32.230  76.040 144.155  1.00  1.87           C  
ATOM   2619  O   PHE B 333      31.941  76.578 145.218  1.00  1.55           O  
ATOM   2620  N   ILE B 334      32.029  76.595 142.945  1.00  1.83           N  
ATOM   2621  CA  ILE B 334      31.250  77.806 142.756  1.00  1.80           C  
ATOM   2622  CB  ILE B 334      32.167  78.942 142.261  1.00  1.80           C  
ATOM   2623  CG2 ILE B 334      31.420  80.286 142.252  1.00  1.80           C  
ATOM   2624  CG1 ILE B 334      33.479  79.028 143.062  1.00  1.80           C  
ATOM   2625  CD1 ILE B 334      34.433  80.112 142.558  1.00  1.80           C  
ATOM   2626  C   ILE B 334      30.184  77.455 141.703  1.00  1.87           C  
ATOM   2627  O   ILE B 334      30.495  77.232 140.537  1.00  1.55           O  
ATOM   2628  N   GLU B 335      28.927  77.393 142.174  1.00  1.83           N  
ATOM   2629  CA  GLU B 335      27.859  76.845 141.342  1.00  1.80           C  
ATOM   2630  CB  GLU B 335      26.549  76.759 142.141  1.00  1.80           C  
ATOM   2631  CG  GLU B 335      26.571  75.640 143.195  1.00  1.80           C  
ATOM   2632  CD  GLU B 335      25.163  75.370 143.734  1.00  1.87           C  
ATOM   2633  OE1 GLU B 335      24.444  74.556 143.162  1.00  1.66           O  
ATOM   2634  OE2 GLU B 335      24.783  75.969 144.733  1.00  1.66           O  
ATOM   2635  C   GLU B 335      27.631  77.635 140.040  1.00  1.87           C  
ATOM   2636  O   GLU B 335      27.250  77.061 139.028  1.00  1.55           O  
ATOM   2637  N   GLY B 336      27.855  78.954 140.117  1.00  1.83           N  
ATOM   2638  CA  GLY B 336      27.595  79.776 138.947  1.00  1.80           C  
ATOM   2639  C   GLY B 336      28.109  81.182 139.194  1.00  1.87           C  
ATOM   2640  O   GLY B 336      28.527  81.524 140.296  1.00  1.55           O  
ATOM   2641  N   GLY B 337      28.075  81.954 138.102  1.00  1.83           N  
ATOM   2642  CA  GLY B 337      28.582  83.313 138.131  1.00  1.80           C  
ATOM   2643  C   GLY B 337      27.474  84.256 138.591  1.00  1.87           C  
ATOM   2644  O   GLY B 337      26.291  83.935 138.552  1.00  1.55           O  
ATOM   2645  N   TRP B 338      27.923  85.431 139.042  1.00  1.83           N  
ATOM   2646  CA  TRP B 338      27.004  86.471 139.460  1.00  1.80           C  
ATOM   2647  CB  TRP B 338      27.706  87.410 140.449  1.00  1.80           C  
ATOM   2648  CG  TRP B 338      28.284  86.639 141.618  1.00  2.04           C  
ATOM   2649  CD2 TRP B 338      29.606  86.779 142.168  1.00  2.04           C  
ATOM   2650  CE2 TRP B 338      29.701  85.890 143.263  1.00  2.04           C  
ATOM   2651  CE3 TRP B 338      30.669  87.566 141.828  1.00  2.04           C  
ATOM   2652  CD1 TRP B 338      27.636  85.674 142.395  1.00  2.04           C  
ATOM   2653  NE1 TRP B 338      28.479  85.237 143.364  1.00  1.72           N  
ATOM   2654  CZ2 TRP B 338      30.859  85.824 143.989  1.00  2.04           C  
ATOM   2655  CZ3 TRP B 338      31.849  87.503 142.563  1.00  2.04           C  
ATOM   2656  CH2 TRP B 338      31.943  86.633 143.646  1.00  2.04           C  
ATOM   2657  C   TRP B 338      26.597  87.265 138.219  1.00  1.87           C  
ATOM   2658  O   TRP B 338      27.426  87.899 137.577  1.00  1.55           O  
ATOM   2659  N   THR B 339      25.286  87.237 137.936  1.00  1.83           N  
ATOM   2660  CA  THR B 339      24.777  88.062 136.846  1.00  1.80           C  
ATOM   2661  CB  THR B 339      23.329  87.650 136.522  1.00  1.80           C  
ATOM   2662  OG1 THR B 339      22.534  87.543 137.692  1.00  1.55           O  
ATOM   2663  CG2 THR B 339      23.275  86.350 135.698  1.00  1.80           C  
ATOM   2664  C   THR B 339      24.921  89.567 137.174  1.00  1.87           C  
ATOM   2665  O   THR B 339      24.997  90.421 136.299  1.00  1.55           O  
ATOM   2666  N   GLY B 340      24.984  89.838 138.490  1.00  1.83           N  
ATOM   2667  CA  GLY B 340      25.193  91.207 138.938  1.00  1.80           C  
ATOM   2668  C   GLY B 340      26.590  91.735 138.582  1.00  1.87           C  
ATOM   2669  O   GLY B 340      26.781  92.923 138.349  1.00  1.55           O  
ATOM   2670  N   MET B 341      27.568  90.809 138.566  1.00  1.83           N  
ATOM   2671  CA  MET B 341      28.940  91.230 138.308  1.00  1.80           C  
ATOM   2672  CB  MET B 341      29.935  90.308 139.028  1.00  1.80           C  
ATOM   2673  CG  MET B 341      31.379  90.830 138.939  1.00  1.80           C  
ATOM   2674  SD  MET B 341      32.486  89.972 140.067  1.00  1.97           S  
ATOM   2675  CE  MET B 341      32.849  88.534 139.047  1.00  1.80           C  
ATOM   2676  C   MET B 341      29.186  91.260 136.795  1.00  1.87           C  
ATOM   2677  O   MET B 341      29.821  90.384 136.222  1.00  1.55           O  
ATOM   2678  N   ILE B 342      28.674  92.342 136.193  1.00  1.83           N  
ATOM   2679  CA  ILE B 342      28.937  92.618 134.785  1.00  1.80           C  
ATOM   2680  CB  ILE B 342      27.757  93.397 134.165  1.00  1.80           C  
ATOM   2681  CG2 ILE B 342      26.426  92.656 134.379  1.00  1.80           C  
ATOM   2682  CG1 ILE B 342      27.652  94.882 134.575  1.00  1.80           C  
ATOM   2683  CD1 ILE B 342      27.410  95.146 136.067  1.00  1.80           C  
ATOM   2684  C   ILE B 342      30.291  93.339 134.590  1.00  1.87           C  
ATOM   2685  O   ILE B 342      30.758  93.527 133.473  1.00  1.55           O  
ATOM   2686  N   ASP B 343      30.885  93.742 135.731  1.00  1.83           N  
ATOM   2687  CA  ASP B 343      32.095  94.560 135.705  1.00  1.80           C  
ATOM   2688  CB  ASP B 343      32.515  94.920 137.144  1.00  1.80           C  
ATOM   2689  CG  ASP B 343      31.608  95.964 137.804  1.00  1.87           C  
ATOM   2690  OD1 ASP B 343      31.135  96.872 137.130  1.00  1.66           O  
ATOM   2691  OD2 ASP B 343      31.385  95.882 139.003  1.00  1.66           O  
ATOM   2692  C   ASP B 343      33.259  93.853 134.992  1.00  1.87           C  
ATOM   2693  O   ASP B 343      33.975  94.447 134.192  1.00  1.55           O  
ATOM   2694  N   GLY B 344      33.428  92.572 135.344  1.00  1.83           N  
ATOM   2695  CA  GLY B 344      34.593  91.847 134.863  1.00  1.80           C  
ATOM   2696  C   GLY B 344      34.441  90.385 135.250  1.00  1.87           C  
ATOM   2697  O   GLY B 344      33.507  90.012 135.946  1.00  1.55           O  
ATOM   2698  N   TRP B 345      35.369  89.585 134.709  1.00  1.83           N  
ATOM   2699  CA  TRP B 345      35.116  88.158 134.557  1.00  1.80           C  
ATOM   2700  CB  TRP B 345      35.977  87.610 133.413  1.00  1.80           C  
ATOM   2701  CG  TRP B 345      35.502  88.125 132.063  1.00  2.04           C  
ATOM   2702  CD2 TRP B 345      36.226  88.049 130.820  1.00  2.04           C  
ATOM   2703  CE2 TRP B 345      35.402  88.610 129.817  1.00  2.04           C  
ATOM   2704  CE3 TRP B 345      37.461  87.565 130.497  1.00  2.04           C  
ATOM   2705  CD1 TRP B 345      34.277  88.736 131.756  1.00  2.04           C  
ATOM   2706  NE1 TRP B 345      34.229  89.017 130.433  1.00  1.72           N  
ATOM   2707  CZ2 TRP B 345      35.835  88.662 128.521  1.00  2.04           C  
ATOM   2708  CZ3 TRP B 345      37.910  87.619 129.178  1.00  2.04           C  
ATOM   2709  CH2 TRP B 345      37.094  88.164 128.189  1.00  2.04           C  
ATOM   2710  C   TRP B 345      35.321  87.373 135.854  1.00  1.87           C  
ATOM   2711  O   TRP B 345      34.722  86.322 136.045  1.00  1.55           O  
ATOM   2712  N   TYR B 346      36.189  87.920 136.710  1.00  1.83           N  
ATOM   2713  CA  TYR B 346      36.557  87.274 137.963  1.00  1.80           C  
ATOM   2714  CB  TYR B 346      38.054  86.933 137.928  1.00  1.80           C  
ATOM   2715  CG  TYR B 346      38.423  86.208 136.665  1.00  2.04           C  
ATOM   2716  CD1 TYR B 346      38.187  84.845 136.546  1.00  2.04           C  
ATOM   2717  CE1 TYR B 346      38.524  84.174 135.380  1.00  2.04           C  
ATOM   2718  CD2 TYR B 346      38.995  86.892 135.598  1.00  2.04           C  
ATOM   2719  CE2 TYR B 346      39.347  86.223 134.436  1.00  2.04           C  
ATOM   2720  CZ  TYR B 346      39.119  84.859 134.333  1.00  2.04           C  
ATOM   2721  OH  TYR B 346      39.490  84.169 133.201  1.00  1.55           O  
ATOM   2722  C   TYR B 346      36.294  88.309 139.040  1.00  1.87           C  
ATOM   2723  O   TYR B 346      36.349  89.496 138.743  1.00  1.55           O  
ATOM   2724  N   GLY B 347      36.020  87.865 140.274  1.00  1.83           N  
ATOM   2725  CA  GLY B 347      35.808  88.890 141.281  1.00  1.80           C  
ATOM   2726  C   GLY B 347      35.405  88.310 142.619  1.00  1.87           C  
ATOM   2727  O   GLY B 347      35.442  87.108 142.863  1.00  1.55           O  
ATOM   2728  N   TYR B 348      35.008  89.280 143.451  1.00  1.83           N  
ATOM   2729  CA  TYR B 348      34.623  89.067 144.830  1.00  1.80           C  
ATOM   2730  CB  TYR B 348      35.543  89.876 145.765  1.00  1.80           C  
ATOM   2731  CG  TYR B 348      36.986  89.835 145.334  1.00  2.04           C  
ATOM   2732  CD1 TYR B 348      37.497  90.833 144.508  1.00  2.04           C  
ATOM   2733  CE1 TYR B 348      38.823  90.811 144.101  1.00  2.04           C  
ATOM   2734  CD2 TYR B 348      37.825  88.807 145.748  1.00  2.04           C  
ATOM   2735  CE2 TYR B 348      39.152  88.779 145.340  1.00  2.04           C  
ATOM   2736  CZ  TYR B 348      39.654  89.778 144.518  1.00  2.04           C  
ATOM   2737  OH  TYR B 348      40.979  89.716 144.145  1.00  1.55           O  
ATOM   2738  C   TYR B 348      33.185  89.572 144.969  1.00  1.87           C  
ATOM   2739  O   TYR B 348      32.739  90.437 144.223  1.00  1.55           O  
ATOM   2740  N   HIS B 349      32.513  88.991 145.966  1.00  1.83           N  
ATOM   2741  CA  HIS B 349      31.251  89.500 146.472  1.00  1.80           C  
ATOM   2742  CB  HIS B 349      30.243  88.333 146.552  1.00  1.80           C  
ATOM   2743  CG  HIS B 349      28.932  88.693 147.223  1.00  2.04           C  
ATOM   2744  CD2 HIS B 349      27.850  87.826 147.452  1.00  2.04           C  
ATOM   2745  ND1 HIS B 349      28.615  89.898 147.744  1.00  1.72           N  
ATOM   2746  CE1 HIS B 349      27.390  89.768 148.276  1.00  2.04           C  
ATOM   2747  NE2 HIS B 349      26.901  88.526 148.114  1.00  1.72           N  
ATOM   2748  C   HIS B 349      31.617  90.184 147.796  1.00  1.87           C  
ATOM   2749  O   HIS B 349      32.132  91.294 147.811  1.00  1.55           O  
ATOM   2750  N   HIS B 350      31.396  89.421 148.880  1.00  1.83           N  
ATOM   2751  CA  HIS B 350      31.628  89.860 150.245  1.00  1.80           C  
ATOM   2752  CB  HIS B 350      33.040  90.468 150.483  1.00  1.80           C  
ATOM   2753  CG  HIS B 350      32.983  91.944 150.811  1.00  2.04           C  
ATOM   2754  CD2 HIS B 350      33.121  92.539 152.073  1.00  2.04           C  
ATOM   2755  ND1 HIS B 350      32.755  92.915 149.907  1.00  1.72           N  
ATOM   2756  CE1 HIS B 350      32.753  94.069 150.592  1.00  2.04           C  
ATOM   2757  NE2 HIS B 350      32.973  93.873 151.905  1.00  1.72           N  
ATOM   2758  C   HIS B 350      30.464  90.740 150.717  1.00  1.87           C  
ATOM   2759  O   HIS B 350      29.764  91.381 149.939  1.00  1.55           O  
ATOM   2760  N   GLN B 351      30.326  90.708 152.047  1.00  1.83           N  
ATOM   2761  CA  GLN B 351      29.432  91.612 152.738  1.00  1.80           C  
ATOM   2762  CB  GLN B 351      27.957  91.251 152.488  1.00  1.80           C  
ATOM   2763  CG  GLN B 351      27.620  89.771 152.751  1.00  1.80           C  
ATOM   2764  CD  GLN B 351      26.116  89.472 152.657  1.00  1.87           C  
ATOM   2765  OE1 GLN B 351      25.582  88.638 153.380  1.00  1.55           O  
ATOM   2766  NE2 GLN B 351      25.450  90.188 151.749  1.00  1.83           N  
ATOM   2767  C   GLN B 351      29.787  91.541 154.222  1.00  1.87           C  
ATOM   2768  O   GLN B 351      30.295  90.534 154.707  1.00  1.55           O  
ATOM   2769  N   ASN B 352      29.492  92.654 154.896  1.00  1.83           N  
ATOM   2770  CA  ASN B 352      29.630  92.759 156.342  1.00  1.80           C  
ATOM   2771  CB  ASN B 352      30.994  93.376 156.727  1.00  1.80           C  
ATOM   2772  CG  ASN B 352      31.085  94.884 156.456  1.00  1.87           C  
ATOM   2773  OD1 ASN B 352      30.470  95.414 155.542  1.00  1.55           O  
ATOM   2774  ND2 ASN B 352      31.832  95.556 157.328  1.00  1.83           N  
ATOM   2775  C   ASN B 352      28.409  93.557 156.818  1.00  1.87           C  
ATOM   2776  O   ASN B 352      27.383  93.573 156.147  1.00  1.55           O  
ATOM   2777  N   GLU B 353      28.549  94.236 157.969  1.00  1.83           N  
ATOM   2778  CA  GLU B 353      27.457  95.086 158.431  1.00  1.80           C  
ATOM   2779  CB  GLU B 353      27.690  95.480 159.901  1.00  1.80           C  
ATOM   2780  CG  GLU B 353      29.057  96.128 160.192  1.00  1.80           C  
ATOM   2781  CD  GLU B 353      29.118  96.654 161.630  1.00  1.87           C  
ATOM   2782  OE1 GLU B 353      29.229  95.868 162.562  1.00  1.66           O  
ATOM   2783  OE2 GLU B 353      29.068  97.860 161.829  1.00  1.66           O  
ATOM   2784  C   GLU B 353      27.270  96.329 157.531  1.00  1.87           C  
ATOM   2785  O   GLU B 353      26.164  96.826 157.345  1.00  1.55           O  
ATOM   2786  N   GLN B 354      28.413  96.826 157.028  1.00  1.83           N  
ATOM   2787  CA  GLN B 354      28.432  98.148 156.417  1.00  1.80           C  
ATOM   2788  CB  GLN B 354      29.810  98.796 156.632  1.00  1.80           C  
ATOM   2789  CG  GLN B 354      29.839 100.262 156.168  1.00  1.80           C  
ATOM   2790  CD  GLN B 354      31.092 101.004 156.636  1.00  1.87           C  
ATOM   2791  OE1 GLN B 354      31.023 101.989 157.365  1.00  1.55           O  
ATOM   2792  NE2 GLN B 354      32.230 100.513 156.151  1.00  1.83           N  
ATOM   2793  C   GLN B 354      28.041  98.100 154.929  1.00  1.87           C  
ATOM   2794  O   GLN B 354      27.362  98.995 154.432  1.00  1.55           O  
ATOM   2795  N   GLY B 355      28.512  97.049 154.244  1.00  1.83           N  
ATOM   2796  CA  GLY B 355      28.382  97.011 152.793  1.00  1.80           C  
ATOM   2797  C   GLY B 355      28.214  95.578 152.303  1.00  1.87           C  
ATOM   2798  O   GLY B 355      28.407  94.612 153.032  1.00  1.55           O  
ATOM   2799  N   SER B 356      27.824  95.522 151.024  1.00  1.83           N  
ATOM   2800  CA  SER B 356      27.556  94.288 150.310  1.00  1.80           C  
ATOM   2801  CB  SER B 356      26.211  93.710 150.793  1.00  1.80           C  
ATOM   2802  OG  SER B 356      25.829  92.508 150.134  1.00  1.55           O  
ATOM   2803  C   SER B 356      27.512  94.678 148.828  1.00  1.87           C  
ATOM   2804  O   SER B 356      26.963  95.719 148.473  1.00  1.55           O  
ATOM   2805  N   GLY B 357      28.120  93.823 147.995  1.00  1.83           N  
ATOM   2806  CA  GLY B 357      28.095  94.071 146.561  1.00  1.80           C  
ATOM   2807  C   GLY B 357      29.036  93.090 145.879  1.00  1.87           C  
ATOM   2808  O   GLY B 357      29.573  92.198 146.524  1.00  1.55           O  
ATOM   2809  N   TYR B 358      29.206  93.310 144.564  1.00  1.83           N  
ATOM   2810  CA  TYR B 358      30.188  92.578 143.771  1.00  1.80           C  
ATOM   2811  CB  TYR B 358      29.548  91.953 142.519  1.00  1.80           C  
ATOM   2812  CG  TYR B 358      28.359  91.091 142.844  1.00  2.04           C  
ATOM   2813  CD1 TYR B 358      27.077  91.484 142.473  1.00  2.04           C  
ATOM   2814  CE1 TYR B 358      25.978  90.691 142.773  1.00  2.04           C  
ATOM   2815  CD2 TYR B 358      28.524  89.888 143.519  1.00  2.04           C  
ATOM   2816  CE2 TYR B 358      27.426  89.093 143.821  1.00  2.04           C  
ATOM   2817  CZ  TYR B 358      26.150  89.490 143.450  1.00  2.04           C  
ATOM   2818  OH  TYR B 358      25.073  88.677 143.754  1.00  1.55           O  
ATOM   2819  C   TYR B 358      31.252  93.585 143.342  1.00  1.87           C  
ATOM   2820  O   TYR B 358      30.986  94.780 143.258  1.00  1.55           O  
ATOM   2821  N   ALA B 359      32.443  93.045 143.058  1.00  1.83           N  
ATOM   2822  CA  ALA B 359      33.514  93.832 142.473  1.00  1.80           C  
ATOM   2823  CB  ALA B 359      34.327  94.533 143.565  1.00  1.80           C  
ATOM   2824  C   ALA B 359      34.405  92.868 141.693  1.00  1.87           C  
ATOM   2825  O   ALA B 359      34.988  91.945 142.252  1.00  1.55           O  
ATOM   2826  N   ALA B 360      34.462  93.115 140.377  1.00  1.83           N  
ATOM   2827  CA  ALA B 360      35.301  92.273 139.540  1.00  1.80           C  
ATOM   2828  CB  ALA B 360      34.843  92.326 138.088  1.00  1.80           C  
ATOM   2829  C   ALA B 360      36.757  92.724 139.657  1.00  1.87           C  
ATOM   2830  O   ALA B 360      37.058  93.912 139.609  1.00  1.55           O  
ATOM   2831  N   ASP B 361      37.636  91.721 139.810  1.00  1.83           N  
ATOM   2832  CA  ASP B 361      39.061  92.000 139.819  1.00  1.80           C  
ATOM   2833  CB  ASP B 361      39.854  90.809 140.380  1.00  1.80           C  
ATOM   2834  CG  ASP B 361      41.310  91.225 140.653  1.00  1.87           C  
ATOM   2835  OD1 ASP B 361      41.949  91.794 139.774  1.00  1.66           O  
ATOM   2836  OD2 ASP B 361      41.801  90.998 141.753  1.00  1.66           O  
ATOM   2837  C   ASP B 361      39.492  92.354 138.388  1.00  1.87           C  
ATOM   2838  O   ASP B 361      39.377  91.574 137.444  1.00  1.55           O  
ATOM   2839  N   GLN B 362      39.951  93.607 138.300  1.00  1.83           N  
ATOM   2840  CA  GLN B 362      40.262  94.212 137.021  1.00  1.80           C  
ATOM   2841  CB  GLN B 362      40.644  95.693 137.206  1.00  1.80           C  
ATOM   2842  CG  GLN B 362      39.507  96.584 137.737  1.00  1.80           C  
ATOM   2843  CD  GLN B 362      39.273  96.441 139.247  1.00  1.87           C  
ATOM   2844  OE1 GLN B 362      40.099  95.917 139.987  1.00  1.55           O  
ATOM   2845  NE2 GLN B 362      38.111  96.943 139.659  1.00  1.83           N  
ATOM   2846  C   GLN B 362      41.410  93.465 136.333  1.00  1.87           C  
ATOM   2847  O   GLN B 362      41.398  93.268 135.127  1.00  1.55           O  
ATOM   2848  N   LYS B 363      42.409  93.089 137.148  1.00  1.83           N  
ATOM   2849  CA  LYS B 363      43.679  92.655 136.579  1.00  1.80           C  
ATOM   2850  CB  LYS B 363      44.743  92.566 137.689  1.00  1.80           C  
ATOM   2851  CG  LYS B 363      46.155  92.957 137.225  1.00  1.80           C  
ATOM   2852  CD  LYS B 363      46.783  91.967 136.235  1.00  1.80           C  
ATOM   2853  CE  LYS B 363      48.202  92.373 135.805  1.00  1.80           C  
ATOM   2854  NZ  LYS B 363      49.192  92.368 136.879  1.00  1.65           N  
ATOM   2855  C   LYS B 363      43.495  91.326 135.831  1.00  1.87           C  
ATOM   2856  O   LYS B 363      43.847  91.184 134.667  1.00  1.55           O  
ATOM   2857  N   SER B 364      42.887  90.375 136.556  1.00  1.83           N  
ATOM   2858  CA  SER B 364      42.617  89.072 135.968  1.00  1.80           C  
ATOM   2859  CB  SER B 364      41.940  88.202 137.033  1.00  1.80           C  
ATOM   2860  OG  SER B 364      42.606  88.309 138.283  1.00  1.55           O  
ATOM   2861  C   SER B 364      41.745  89.196 134.703  1.00  1.87           C  
ATOM   2862  O   SER B 364      41.986  88.558 133.687  1.00  1.55           O  
ATOM   2863  N   THR B 365      40.729  90.071 134.819  1.00  1.83           N  
ATOM   2864  CA  THR B 365      39.856  90.279 133.671  1.00  1.80           C  
ATOM   2865  CB  THR B 365      38.696  91.207 134.076  1.00  1.80           C  
ATOM   2866  OG1 THR B 365      38.003  90.652 135.188  1.00  1.55           O  
ATOM   2867  CG2 THR B 365      37.670  91.356 132.951  1.00  1.80           C  
ATOM   2868  C   THR B 365      40.658  90.809 132.457  1.00  1.87           C  
ATOM   2869  O   THR B 365      40.558  90.303 131.349  1.00  1.55           O  
ATOM   2870  N   GLN B 366      41.470  91.840 132.729  1.00  1.83           N  
ATOM   2871  CA  GLN B 366      42.199  92.523 131.669  1.00  1.80           C  
ATOM   2872  CB  GLN B 366      42.950  93.724 132.271  1.00  1.80           C  
ATOM   2873  CG  GLN B 366      43.712  94.580 131.243  1.00  1.80           C  
ATOM   2874  CD  GLN B 366      42.760  95.201 130.213  1.00  1.87           C  
ATOM   2875  OE1 GLN B 366      42.163  96.248 130.437  1.00  1.55           O  
ATOM   2876  NE2 GLN B 366      42.647  94.504 129.083  1.00  1.83           N  
ATOM   2877  C   GLN B 366      43.164  91.559 130.967  1.00  1.87           C  
ATOM   2878  O   GLN B 366      43.262  91.515 129.747  1.00  1.55           O  
ATOM   2879  N   ASN B 367      43.855  90.785 131.818  1.00  1.83           N  
ATOM   2880  CA  ASN B 367      44.799  89.785 131.332  1.00  1.80           C  
ATOM   2881  CB  ASN B 367      45.426  89.014 132.510  1.00  1.80           C  
ATOM   2882  CG  ASN B 367      46.555  89.793 133.193  1.00  1.87           C  
ATOM   2883  OD1 ASN B 367      47.046  90.803 132.703  1.00  1.55           O  
ATOM   2884  ND2 ASN B 367      46.971  89.239 134.334  1.00  1.83           N  
ATOM   2885  C   ASN B 367      44.080  88.792 130.416  1.00  1.87           C  
ATOM   2886  O   ASN B 367      44.537  88.461 129.330  1.00  1.55           O  
ATOM   2887  N   ALA B 368      42.922  88.345 130.925  1.00  1.83           N  
ATOM   2888  CA  ALA B 368      42.142  87.345 130.215  1.00  1.80           C  
ATOM   2889  CB  ALA B 368      40.941  86.952 131.075  1.00  1.80           C  
ATOM   2890  C   ALA B 368      41.705  87.853 128.836  1.00  1.87           C  
ATOM   2891  O   ALA B 368      41.847  87.164 127.837  1.00  1.55           O  
ATOM   2892  N   ILE B 369      41.195  89.094 128.833  1.00  1.83           N  
ATOM   2893  CA  ILE B 369      40.791  89.741 127.588  1.00  1.80           C  
ATOM   2894  CB  ILE B 369      40.262  91.163 127.902  1.00  1.80           C  
ATOM   2895  CG2 ILE B 369      40.060  92.008 126.631  1.00  1.80           C  
ATOM   2896  CG1 ILE B 369      38.947  91.096 128.704  1.00  1.80           C  
ATOM   2897  CD1 ILE B 369      38.551  92.429 129.351  1.00  1.80           C  
ATOM   2898  C   ILE B 369      41.980  89.745 126.608  1.00  1.87           C  
ATOM   2899  O   ILE B 369      41.906  89.245 125.495  1.00  1.55           O  
ATOM   2900  N   ASN B 370      43.090  90.314 127.104  1.00  1.83           N  
ATOM   2901  CA  ASN B 370      44.286  90.478 126.278  1.00  1.80           C  
ATOM   2902  CB  ASN B 370      45.466  90.983 127.128  1.00  1.80           C  
ATOM   2903  CG  ASN B 370      45.269  92.424 127.607  1.00  1.87           C  
ATOM   2904  OD1 ASN B 370      44.315  93.108 127.256  1.00  1.55           O  
ATOM   2905  ND2 ASN B 370      46.235  92.855 128.419  1.00  1.83           N  
ATOM   2906  C   ASN B 370      44.678  89.156 125.600  1.00  1.87           C  
ATOM   2907  O   ASN B 370      44.882  89.075 124.394  1.00  1.55           O  
ATOM   2908  N   GLY B 371      44.763  88.129 126.459  1.00  1.83           N  
ATOM   2909  CA  GLY B 371      45.182  86.815 126.002  1.00  1.80           C  
ATOM   2910  C   GLY B 371      44.217  86.242 124.963  1.00  1.87           C  
ATOM   2911  O   GLY B 371      44.600  85.868 123.864  1.00  1.55           O  
ATOM   2912  N   ILE B 372      42.941  86.180 125.363  1.00  1.83           N  
ATOM   2913  CA  ILE B 372      41.966  85.469 124.546  1.00  1.80           C  
ATOM   2914  CB  ILE B 372      40.664  85.267 125.347  1.00  1.80           C  
ATOM   2915  CG2 ILE B 372      39.564  84.607 124.499  1.00  1.80           C  
ATOM   2916  CG1 ILE B 372      40.934  84.414 126.606  1.00  1.80           C  
ATOM   2917  CD1 ILE B 372      39.767  84.415 127.595  1.00  1.80           C  
ATOM   2918  C   ILE B 372      41.782  86.174 123.187  1.00  1.87           C  
ATOM   2919  O   ILE B 372      41.799  85.552 122.132  1.00  1.55           O  
ATOM   2920  N   THR B 373      41.654  87.506 123.249  1.00  1.83           N  
ATOM   2921  CA  THR B 373      41.588  88.271 122.013  1.00  1.80           C  
ATOM   2922  CB  THR B 373      41.295  89.741 122.369  1.00  1.80           C  
ATOM   2923  OG1 THR B 373      40.153  89.829 123.203  1.00  1.55           O  
ATOM   2924  CG2 THR B 373      41.117  90.650 121.144  1.00  1.80           C  
ATOM   2925  C   THR B 373      42.871  88.094 121.167  1.00  1.87           C  
ATOM   2926  O   THR B 373      42.820  88.109 119.942  1.00  1.55           O  
ATOM   2927  N   ASN B 374      44.016  87.882 121.850  1.00  1.83           N  
ATOM   2928  CA  ASN B 374      45.233  87.593 121.086  1.00  1.80           C  
ATOM   2929  CB  ASN B 374      46.475  87.471 121.984  1.00  1.80           C  
ATOM   2930  CG  ASN B 374      47.749  87.398 121.132  1.00  1.87           C  
ATOM   2931  OD1 ASN B 374      48.336  88.412 120.771  1.00  1.55           O  
ATOM   2932  ND2 ASN B 374      48.132  86.160 120.812  1.00  1.83           N  
ATOM   2933  C   ASN B 374      45.051  86.314 120.256  1.00  1.87           C  
ATOM   2934  O   ASN B 374      45.404  86.266 119.086  1.00  1.55           O  
ATOM   2935  N   LYS B 375      44.440  85.306 120.907  1.00  1.83           N  
ATOM   2936  CA  LYS B 375      44.164  84.053 120.206  1.00  1.80           C  
ATOM   2937  CB  LYS B 375      43.331  83.086 121.065  1.00  1.80           C  
ATOM   2938  CG  LYS B 375      43.871  82.829 122.477  1.00  1.80           C  
ATOM   2939  CD  LYS B 375      42.878  82.026 123.333  1.00  1.80           C  
ATOM   2940  CE  LYS B 375      42.529  80.689 122.689  1.00  1.80           C  
ATOM   2941  NZ  LYS B 375      41.673  79.812 123.476  1.00  1.65           N  
ATOM   2942  C   LYS B 375      43.375  84.326 118.915  1.00  1.87           C  
ATOM   2943  O   LYS B 375      43.733  83.909 117.822  1.00  1.55           O  
ATOM   2944  N   VAL B 376      42.274  85.071 119.125  1.00  1.83           N  
ATOM   2945  CA  VAL B 376      41.378  85.397 118.021  1.00  1.80           C  
ATOM   2946  CB  VAL B 376      40.186  86.230 118.542  1.00  1.80           C  
ATOM   2947  CG1 VAL B 376      39.224  86.637 117.414  1.00  1.80           C  
ATOM   2948  CG2 VAL B 376      39.405  85.471 119.630  1.00  1.80           C  
ATOM   2949  C   VAL B 376      42.155  86.102 116.888  1.00  1.87           C  
ATOM   2950  O   VAL B 376      41.937  85.845 115.711  1.00  1.55           O  
ATOM   2951  N   ASN B 377      43.088  86.974 117.310  1.00  1.83           N  
ATOM   2952  CA  ASN B 377      43.930  87.686 116.353  1.00  1.80           C  
ATOM   2953  CB  ASN B 377      44.869  88.663 117.079  1.00  1.80           C  
ATOM   2954  CG  ASN B 377      45.602  89.555 116.068  1.00  1.87           C  
ATOM   2955  OD1 ASN B 377      45.040  90.489 115.508  1.00  1.55           O  
ATOM   2956  ND2 ASN B 377      46.877  89.224 115.866  1.00  1.83           N  
ATOM   2957  C   ASN B 377      44.720  86.693 115.476  1.00  1.87           C  
ATOM   2958  O   ASN B 377      44.741  86.792 114.254  1.00  1.55           O  
ATOM   2959  N   SER B 378      45.341  85.715 116.159  1.00  1.83           N  
ATOM   2960  CA  SER B 378      46.069  84.678 115.436  1.00  1.80           C  
ATOM   2961  CB  SER B 378      46.648  83.675 116.447  1.00  1.80           C  
ATOM   2962  OG  SER B 378      47.423  84.309 117.453  1.00  1.55           O  
ATOM   2963  C   SER B 378      45.167  83.959 114.410  1.00  1.87           C  
ATOM   2964  O   SER B 378      45.535  83.765 113.257  1.00  1.55           O  
ATOM   2965  N   VAL B 379      43.970  83.586 114.900  1.00  1.83           N  
ATOM   2966  CA  VAL B 379      43.034  82.839 114.067  1.00  1.80           C  
ATOM   2967  CB  VAL B 379      41.766  82.483 114.879  1.00  1.80           C  
ATOM   2968  CG1 VAL B 379      40.682  81.798 114.027  1.00  1.80           C  
ATOM   2969  CG2 VAL B 379      42.109  81.588 116.080  1.00  1.80           C  
ATOM   2970  C   VAL B 379      42.710  83.626 112.784  1.00  1.87           C  
ATOM   2971  O   VAL B 379      42.841  83.120 111.677  1.00  1.55           O  
ATOM   2972  N   ILE B 380      42.275  84.883 112.981  1.00  1.83           N  
ATOM   2973  CA  ILE B 380      41.798  85.637 111.826  1.00  1.80           C  
ATOM   2974  CB  ILE B 380      41.054  86.921 112.256  1.00  1.80           C  
ATOM   2975  CG2 ILE B 380      41.949  87.891 113.040  1.00  1.80           C  
ATOM   2976  CG1 ILE B 380      40.386  87.617 111.055  1.00  1.80           C  
ATOM   2977  CD1 ILE B 380      39.395  88.714 111.458  1.00  1.80           C  
ATOM   2978  C   ILE B 380      42.934  85.888 110.816  1.00  1.87           C  
ATOM   2979  O   ILE B 380      42.723  85.825 109.612  1.00  1.55           O  
ATOM   2980  N   GLU B 381      44.147  86.150 111.347  1.00  1.83           N  
ATOM   2981  CA  GLU B 381      45.267  86.384 110.436  1.00  1.80           C  
ATOM   2982  CB  GLU B 381      46.524  86.831 111.207  1.00  1.80           C  
ATOM   2983  CG  GLU B 381      47.656  87.267 110.255  1.00  1.80           C  
ATOM   2984  CD  GLU B 381      48.892  87.780 110.993  1.00  1.87           C  
ATOM   2985  OE1 GLU B 381      49.756  86.987 111.342  1.00  1.66           O  
ATOM   2986  OE2 GLU B 381      49.013  88.980 111.200  1.00  1.66           O  
ATOM   2987  C   GLU B 381      45.542  85.125 109.591  1.00  1.87           C  
ATOM   2988  O   GLU B 381      45.729  85.177 108.380  1.00  1.55           O  
ATOM   2989  N   LYS B 382      45.540  83.988 110.306  1.00  1.83           N  
ATOM   2990  CA  LYS B 382      45.759  82.703 109.652  1.00  1.80           C  
ATOM   2991  CB  LYS B 382      45.829  81.605 110.730  1.00  1.80           C  
ATOM   2992  CG  LYS B 382      47.198  81.614 111.432  1.00  1.80           C  
ATOM   2993  CD  LYS B 382      47.228  80.840 112.755  1.00  1.80           C  
ATOM   2994  CE  LYS B 382      48.652  80.589 113.285  1.00  1.80           C  
ATOM   2995  NZ  LYS B 382      49.521  81.765 113.365  1.00  1.65           N  
ATOM   2996  C   LYS B 382      44.675  82.439 108.590  1.00  1.87           C  
ATOM   2997  O   LYS B 382      44.945  81.935 107.507  1.00  1.55           O  
ATOM   2998  N   MET B 383      43.447  82.836 108.939  1.00  1.83           N  
ATOM   2999  CA  MET B 383      42.312  82.706 108.036  1.00  1.80           C  
ATOM   3000  CB  MET B 383      41.055  82.467 108.871  1.00  1.80           C  
ATOM   3001  CG  MET B 383      41.101  81.156 109.656  1.00  1.80           C  
ATOM   3002  SD  MET B 383      41.156  79.736 108.543  1.00  1.97           S  
ATOM   3003  CE  MET B 383      42.855  79.211 108.812  1.00  1.80           C  
ATOM   3004  C   MET B 383      42.178  83.970 107.168  1.00  1.87           C  
ATOM   3005  O   MET B 383      41.152  84.640 107.132  1.00  1.55           O  
ATOM   3006  N   ASN B 384      43.287  84.227 106.455  1.00  1.83           N  
ATOM   3007  CA  ASN B 384      43.334  85.342 105.516  1.00  1.80           C  
ATOM   3008  CB  ASN B 384      44.776  85.597 105.032  1.00  1.80           C  
ATOM   3009  CG  ASN B 384      45.439  84.525 104.141  1.00  1.87           C  
ATOM   3010  OD1 ASN B 384      46.548  84.726 103.659  1.00  1.55           O  
ATOM   3011  ND2 ASN B 384      44.770  83.385 103.952  1.00  1.83           N  
ATOM   3012  C   ASN B 384      42.353  85.107 104.355  1.00  1.87           C  
ATOM   3013  O   ASN B 384      41.973  83.977 104.067  1.00  1.55           O  
ATOM   3014  N   THR B 385      41.959  86.229 103.738  1.00  1.83           N  
ATOM   3015  CA  THR B 385      40.948  86.180 102.692  1.00  1.80           C  
ATOM   3016  CB  THR B 385      40.555  87.621 102.303  1.00  1.80           C  
ATOM   3017  OG1 THR B 385      41.677  88.449 102.057  1.00  1.55           O  
ATOM   3018  CG2 THR B 385      39.643  88.276 103.353  1.00  1.80           C  
ATOM   3019  C   THR B 385      41.431  85.366 101.469  1.00  1.87           C  
ATOM   3020  O   THR B 385      42.603  85.361 101.108  1.00  1.55           O  
ATOM   3021  N   GLN B 386      40.442  84.685 100.872  1.00  1.83           N  
ATOM   3022  CA  GLN B 386      40.557  84.137  99.534  1.00  1.80           C  
ATOM   3023  CB  GLN B 386      39.368  83.171  99.334  1.00  1.80           C  
ATOM   3024  CG  GLN B 386      39.109  82.679  97.899  1.00  1.80           C  
ATOM   3025  CD  GLN B 386      40.296  81.907  97.296  1.00  1.87           C  
ATOM   3026  OE1 GLN B 386      41.443  82.338  97.330  1.00  1.55           O  
ATOM   3027  NE2 GLN B 386      39.963  80.724  96.780  1.00  1.83           N  
ATOM   3028  C   GLN B 386      40.528  85.324  98.549  1.00  1.87           C  
ATOM   3029  O   GLN B 386      39.829  86.310  98.757  1.00  1.55           O  
ATOM   3030  N   PHE B 387      41.353  85.169  97.504  1.00  1.83           N  
ATOM   3031  CA  PHE B 387      41.412  86.137  96.417  1.00  1.80           C  
ATOM   3032  CB  PHE B 387      42.865  86.283  95.927  1.00  1.80           C  
ATOM   3033  CG  PHE B 387      43.755  86.905  96.968  1.00  2.04           C  
ATOM   3034  CD1 PHE B 387      44.744  86.159  97.601  1.00  2.04           C  
ATOM   3035  CD2 PHE B 387      43.602  88.245  97.308  1.00  2.04           C  
ATOM   3036  CE1 PHE B 387      45.568  86.742  98.555  1.00  2.04           C  
ATOM   3037  CE2 PHE B 387      44.421  88.831  98.263  1.00  2.04           C  
ATOM   3038  CZ  PHE B 387      45.408  88.080  98.885  1.00  2.04           C  
ATOM   3039  C   PHE B 387      40.500  85.618  95.298  1.00  1.87           C  
ATOM   3040  O   PHE B 387      39.795  84.630  95.460  1.00  1.55           O  
ATOM   3041  N   THR B 388      40.577  86.294  94.141  1.00  1.83           N  
ATOM   3042  CA  THR B 388      39.809  85.850  92.990  1.00  1.80           C  
ATOM   3043  CB  THR B 388      40.148  86.773  91.812  1.00  1.80           C  
ATOM   3044  OG1 THR B 388      40.041  88.100  92.311  1.00  1.55           O  
ATOM   3045  CG2 THR B 388      39.238  86.532  90.590  1.00  1.80           C  
ATOM   3046  C   THR B 388      40.079  84.367  92.649  1.00  1.87           C  
ATOM   3047  O   THR B 388      41.214  83.942  92.452  1.00  1.55           O  
ATOM   3048  N   ALA B 389      38.962  83.634  92.592  1.00  1.83           N  
ATOM   3049  CA  ALA B 389      38.939  82.233  92.222  1.00  1.80           C  
ATOM   3050  CB  ALA B 389      39.220  81.353  93.447  1.00  1.80           C  
ATOM   3051  C   ALA B 389      37.524  81.985  91.707  1.00  1.87           C  
ATOM   3052  O   ALA B 389      36.560  82.174  92.436  1.00  1.55           O  
ATOM   3053  N   VAL B 390      37.445  81.619  90.425  1.00  1.83           N  
ATOM   3054  CA  VAL B 390      36.160  81.540  89.748  1.00  1.80           C  
ATOM   3055  CB  VAL B 390      35.995  82.756  88.811  1.00  1.80           C  
ATOM   3056  CG1 VAL B 390      35.846  84.058  89.615  1.00  1.80           C  
ATOM   3057  CG2 VAL B 390      37.140  82.887  87.796  1.00  1.80           C  
ATOM   3058  C   VAL B 390      36.099  80.194  89.021  1.00  1.87           C  
ATOM   3059  O   VAL B 390      37.112  79.529  88.825  1.00  1.55           O  
ATOM   3060  N   GLY B 391      34.857  79.823  88.670  1.00  1.83           N  
ATOM   3061  CA  GLY B 391      34.636  78.563  87.975  1.00  1.80           C  
ATOM   3062  C   GLY B 391      35.211  78.627  86.556  1.00  1.87           C  
ATOM   3063  O   GLY B 391      35.298  79.691  85.952  1.00  1.55           O  
ATOM   3064  N   LYS B 392      35.611  77.439  86.080  1.00  1.83           N  
ATOM   3065  CA  LYS B 392      36.188  77.297  84.748  1.00  1.80           C  
ATOM   3066  CB  LYS B 392      37.596  76.680  84.840  1.00  1.80           C  
ATOM   3067  CG  LYS B 392      38.432  77.253  85.994  1.00  1.80           C  
ATOM   3068  CD  LYS B 392      39.916  76.882  85.905  1.00  1.80           C  
ATOM   3069  CE  LYS B 392      40.720  77.790  84.964  1.00  1.80           C  
ATOM   3070  NZ  LYS B 392      40.796  79.191  85.379  1.00  1.65           N  
ATOM   3071  C   LYS B 392      35.248  76.401  83.941  1.00  1.87           C  
ATOM   3072  O   LYS B 392      34.269  75.880  84.467  1.00  1.55           O  
ATOM   3073  N   GLU B 393      35.616  76.238  82.662  1.00  1.83           N  
ATOM   3074  CA  GLU B 393      34.945  75.287  81.791  1.00  1.80           C  
ATOM   3075  CB  GLU B 393      34.071  76.005  80.750  1.00  1.80           C  
ATOM   3076  CG  GLU B 393      33.037  76.945  81.398  1.00  1.80           C  
ATOM   3077  CD  GLU B 393      31.883  77.306  80.455  1.00  1.87           C  
ATOM   3078  OE1 GLU B 393      32.058  77.303  79.242  1.00  1.66           O  
ATOM   3079  OE2 GLU B 393      30.791  77.579  80.939  1.00  1.66           O  
ATOM   3080  C   GLU B 393      36.031  74.438  81.129  1.00  1.87           C  
ATOM   3081  O   GLU B 393      37.194  74.826  81.045  1.00  1.55           O  
ATOM   3082  N   PHE B 394      35.577  73.255  80.708  1.00  1.83           N  
ATOM   3083  CA  PHE B 394      36.410  72.233  80.099  1.00  1.80           C  
ATOM   3084  CB  PHE B 394      36.795  71.185  81.155  1.00  1.80           C  
ATOM   3085  CG  PHE B 394      37.718  71.713  82.228  1.00  2.04           C  
ATOM   3086  CD1 PHE B 394      39.098  71.676  82.053  1.00  2.04           C  
ATOM   3087  CD2 PHE B 394      37.212  72.248  83.410  1.00  2.04           C  
ATOM   3088  CE1 PHE B 394      39.953  72.188  83.020  1.00  2.04           C  
ATOM   3089  CE2 PHE B 394      38.063  72.751  84.385  1.00  2.04           C  
ATOM   3090  CZ  PHE B 394      39.436  72.728  84.187  1.00  2.04           C  
ATOM   3091  C   PHE B 394      35.549  71.609  79.000  1.00  1.87           C  
ATOM   3092  O   PHE B 394      34.326  71.677  79.068  1.00  1.55           O  
ATOM   3093  N   ASN B 395      36.222  71.048  77.983  1.00  1.83           N  
ATOM   3094  CA  ASN B 395      35.503  70.405  76.881  1.00  1.80           C  
ATOM   3095  CB  ASN B 395      36.099  70.786  75.511  1.00  1.80           C  
ATOM   3096  CG  ASN B 395      37.497  70.213  75.268  1.00  1.87           C  
ATOM   3097  OD1 ASN B 395      37.668  69.013  75.097  1.00  1.55           O  
ATOM   3098  ND2 ASN B 395      38.471  71.123  75.259  1.00  1.83           N  
ATOM   3099  C   ASN B 395      35.454  68.891  77.134  1.00  1.87           C  
ATOM   3100  O   ASN B 395      36.003  68.377  78.101  1.00  1.55           O  
ATOM   3101  N   ASN B 396      34.747  68.198  76.225  1.00  1.83           N  
ATOM   3102  CA  ASN B 396      34.428  66.785  76.452  1.00  1.80           C  
ATOM   3103  CB  ASN B 396      33.296  66.335  75.507  1.00  1.80           C  
ATOM   3104  CG  ASN B 396      31.937  66.628  76.138  1.00  1.87           C  
ATOM   3105  OD1 ASN B 396      31.534  65.980  77.095  1.00  1.55           O  
ATOM   3106  ND2 ASN B 396      31.263  67.630  75.573  1.00  1.83           N  
ATOM   3107  C   ASN B 396      35.636  65.848  76.291  1.00  1.87           C  
ATOM   3108  O   ASN B 396      35.501  64.642  76.465  1.00  1.55           O  
ATOM   3109  N   LEU B 397      36.792  66.445  75.955  1.00  1.83           N  
ATOM   3110  CA  LEU B 397      38.067  65.738  75.903  1.00  1.80           C  
ATOM   3111  CB  LEU B 397      38.654  65.840  74.487  1.00  1.80           C  
ATOM   3112  CG  LEU B 397      37.730  65.282  73.390  1.00  1.80           C  
ATOM   3113  CD1 LEU B 397      38.274  65.655  72.008  1.00  1.80           C  
ATOM   3114  CD2 LEU B 397      37.553  63.763  73.523  1.00  1.80           C  
ATOM   3115  C   LEU B 397      39.033  66.358  76.928  1.00  1.87           C  
ATOM   3116  O   LEU B 397      40.251  66.345  76.763  1.00  1.55           O  
ATOM   3117  N   GLU B 398      38.411  66.915  77.981  1.00  1.83           N  
ATOM   3118  CA  GLU B 398      39.126  67.419  79.140  1.00  1.80           C  
ATOM   3119  CB  GLU B 398      39.182  68.952  79.108  1.00  1.80           C  
ATOM   3120  CG  GLU B 398      40.016  69.549  77.968  1.00  1.80           C  
ATOM   3121  CD  GLU B 398      40.142  71.060  78.189  1.00  1.87           C  
ATOM   3122  OE1 GLU B 398      39.121  71.727  78.299  1.00  1.66           O  
ATOM   3123  OE2 GLU B 398      41.251  71.577  78.288  1.00  1.66           O  
ATOM   3124  C   GLU B 398      38.402  66.975  80.422  1.00  1.87           C  
ATOM   3125  O   GLU B 398      38.589  67.567  81.475  1.00  1.55           O  
ATOM   3126  N   LYS B 399      37.568  65.927  80.316  1.00  1.83           N  
ATOM   3127  CA  LYS B 399      36.810  65.480  81.490  1.00  1.80           C  
ATOM   3128  CB  LYS B 399      35.911  64.273  81.164  1.00  1.80           C  
ATOM   3129  CG  LYS B 399      34.687  64.575  80.287  1.00  1.80           C  
ATOM   3130  CD  LYS B 399      33.568  65.266  81.076  1.00  1.80           C  
ATOM   3131  CE  LYS B 399      32.276  65.442  80.264  1.00  1.80           C  
ATOM   3132  NZ  LYS B 399      31.167  65.991  81.038  1.00  1.65           N  
ATOM   3133  C   LYS B 399      37.778  65.052  82.602  1.00  1.87           C  
ATOM   3134  O   LYS B 399      37.573  65.301  83.786  1.00  1.55           O  
ATOM   3135  N   ARG B 400      38.868  64.412  82.144  1.00  1.83           N  
ATOM   3136  CA  ARG B 400      39.858  63.945  83.105  1.00  1.80           C  
ATOM   3137  CB  ARG B 400      40.881  63.048  82.388  1.00  1.80           C  
ATOM   3138  CG  ARG B 400      40.223  61.702  82.038  1.00  1.80           C  
ATOM   3139  CD  ARG B 400      40.788  60.946  80.836  1.00  1.80           C  
ATOM   3140  NE  ARG B 400      42.226  60.717  80.925  1.00  1.83           N  
ATOM   3141  CZ  ARG B 400      43.124  61.355  80.139  1.00  1.87           C  
ATOM   3142  NH1 ARG B 400      42.789  62.422  79.424  1.00  1.83           N  
ATOM   3143  NH2 ARG B 400      44.359  60.885  80.071  1.00  1.83           N  
ATOM   3144  C   ARG B 400      40.494  65.116  83.879  1.00  1.87           C  
ATOM   3145  O   ARG B 400      40.980  64.937  84.992  1.00  1.55           O  
ATOM   3146  N   MET B 401      40.430  66.309  83.252  1.00  1.83           N  
ATOM   3147  CA  MET B 401      40.886  67.542  83.879  1.00  1.80           C  
ATOM   3148  CB  MET B 401      41.501  68.475  82.828  1.00  1.80           C  
ATOM   3149  CG  MET B 401      42.387  69.565  83.455  1.00  1.80           C  
ATOM   3150  SD  MET B 401      43.172  70.594  82.201  1.00  1.97           S  
ATOM   3151  CE  MET B 401      44.169  69.336  81.382  1.00  1.80           C  
ATOM   3152  C   MET B 401      39.748  68.239  84.647  1.00  1.87           C  
ATOM   3153  O   MET B 401      40.014  68.899  85.640  1.00  1.55           O  
ATOM   3154  N   GLU B 402      38.483  68.050  84.206  1.00  1.83           N  
ATOM   3155  CA  GLU B 402      37.347  68.558  84.984  1.00  1.80           C  
ATOM   3156  CB  GLU B 402      35.980  68.098  84.423  1.00  1.80           C  
ATOM   3157  CG  GLU B 402      35.486  68.906  83.224  1.00  1.80           C  
ATOM   3158  CD  GLU B 402      34.034  68.598  82.811  1.00  1.87           C  
ATOM   3159  OE1 GLU B 402      33.216  68.219  83.648  1.00  1.66           O  
ATOM   3160  OE2 GLU B 402      33.703  68.768  81.644  1.00  1.66           O  
ATOM   3161  C   GLU B 402      37.427  68.028  86.415  1.00  1.87           C  
ATOM   3162  O   GLU B 402      37.450  68.756  87.398  1.00  1.55           O  
ATOM   3163  N   ASN B 403      37.450  66.689  86.453  1.00  1.83           N  
ATOM   3164  CA  ASN B 403      37.340  66.028  87.744  1.00  1.80           C  
ATOM   3165  CB  ASN B 403      37.078  64.526  87.569  1.00  1.80           C  
ATOM   3166  CG  ASN B 403      35.687  64.280  86.973  1.00  1.87           C  
ATOM   3167  OD1 ASN B 403      34.678  64.728  87.502  1.00  1.55           O  
ATOM   3168  ND2 ASN B 403      35.674  63.566  85.846  1.00  1.83           N  
ATOM   3169  C   ASN B 403      38.592  66.301  88.586  1.00  1.87           C  
ATOM   3170  O   ASN B 403      38.526  66.375  89.803  1.00  1.55           O  
ATOM   3171  N   LEU B 404      39.730  66.490  87.886  1.00  1.83           N  
ATOM   3172  CA  LEU B 404      40.958  66.864  88.587  1.00  1.80           C  
ATOM   3173  CB  LEU B 404      42.142  66.859  87.599  1.00  1.80           C  
ATOM   3174  CG  LEU B 404      43.523  66.589  88.229  1.00  1.80           C  
ATOM   3175  CD1 LEU B 404      44.614  66.678  87.156  1.00  1.80           C  
ATOM   3176  CD2 LEU B 404      43.852  67.515  89.404  1.00  1.80           C  
ATOM   3177  C   LEU B 404      40.785  68.246  89.249  1.00  1.87           C  
ATOM   3178  O   LEU B 404      40.969  68.425  90.442  1.00  1.55           O  
ATOM   3179  N   ASN B 405      40.403  69.207  88.398  1.00  1.83           N  
ATOM   3180  CA  ASN B 405      40.223  70.602  88.791  1.00  1.80           C  
ATOM   3181  CB  ASN B 405      39.634  71.357  87.588  1.00  1.80           C  
ATOM   3182  CG  ASN B 405      39.452  72.846  87.880  1.00  1.87           C  
ATOM   3183  OD1 ASN B 405      38.367  73.316  88.188  1.00  1.55           O  
ATOM   3184  ND2 ASN B 405      40.567  73.563  87.742  1.00  1.83           N  
ATOM   3185  C   ASN B 405      39.303  70.714  90.020  1.00  1.87           C  
ATOM   3186  O   ASN B 405      39.600  71.378  91.007  1.00  1.55           O  
ATOM   3187  N   LYS B 406      38.187  69.982  89.888  1.00  1.83           N  
ATOM   3188  CA  LYS B 406      37.219  69.860  90.964  1.00  1.80           C  
ATOM   3189  CB  LYS B 406      36.061  68.968  90.483  1.00  1.80           C  
ATOM   3190  CG  LYS B 406      35.032  68.637  91.576  1.00  1.80           C  
ATOM   3191  CD  LYS B 406      33.823  67.853  91.046  1.00  1.80           C  
ATOM   3192  CE  LYS B 406      32.612  68.731  90.702  1.00  1.80           C  
ATOM   3193  NZ  LYS B 406      32.843  69.708  89.647  1.00  1.65           N  
ATOM   3194  C   LYS B 406      37.898  69.304  92.225  1.00  1.87           C  
ATOM   3195  O   LYS B 406      37.828  69.895  93.290  1.00  1.55           O  
ATOM   3196  N   LYS B 407      38.548  68.145  92.032  1.00  1.83           N  
ATOM   3197  CA  LYS B 407      39.184  67.404  93.117  1.00  1.80           C  
ATOM   3198  CB  LYS B 407      39.898  66.174  92.520  1.00  1.80           C  
ATOM   3199  CG  LYS B 407      40.583  65.256  93.541  1.00  1.80           C  
ATOM   3200  CD  LYS B 407      41.122  63.956  92.922  1.00  1.80           C  
ATOM   3201  CE  LYS B 407      42.310  64.173  91.968  1.00  1.80           C  
ATOM   3202  NZ  LYS B 407      42.915  62.937  91.471  1.00  1.65           N  
ATOM   3203  C   LYS B 407      40.122  68.308  93.944  1.00  1.87           C  
ATOM   3204  O   LYS B 407      40.139  68.255  95.166  1.00  1.55           O  
ATOM   3205  N   VAL B 408      40.870  69.151  93.212  1.00  1.83           N  
ATOM   3206  CA  VAL B 408      41.734  70.139  93.847  1.00  1.80           C  
ATOM   3207  CB  VAL B 408      42.485  70.949  92.761  1.00  1.80           C  
ATOM   3208  CG1 VAL B 408      43.288  72.125  93.333  1.00  1.80           C  
ATOM   3209  CG2 VAL B 408      43.432  70.043  91.964  1.00  1.80           C  
ATOM   3210  C   VAL B 408      40.915  71.016  94.823  1.00  1.87           C  
ATOM   3211  O   VAL B 408      41.075  70.940  96.037  1.00  1.55           O  
ATOM   3212  N   ASP B 409      40.039  71.854  94.232  1.00  1.83           N  
ATOM   3213  CA  ASP B 409      39.329  72.839  95.056  1.00  1.80           C  
ATOM   3214  CB  ASP B 409      38.285  73.623  94.233  1.00  1.80           C  
ATOM   3215  CG  ASP B 409      38.903  74.741  93.401  1.00  1.87           C  
ATOM   3216  OD1 ASP B 409      39.776  75.450  93.883  1.00  1.66           O  
ATOM   3217  OD2 ASP B 409      38.509  74.935  92.258  1.00  1.66           O  
ATOM   3218  C   ASP B 409      38.593  72.156  96.210  1.00  1.87           C  
ATOM   3219  O   ASP B 409      38.716  72.507  97.376  1.00  1.55           O  
ATOM   3220  N   ASP B 410      37.799  71.174  95.776  1.00  1.83           N  
ATOM   3221  CA  ASP B 410      36.875  70.450  96.631  1.00  1.80           C  
ATOM   3222  CB  ASP B 410      36.205  69.359  95.781  1.00  1.80           C  
ATOM   3223  CG  ASP B 410      35.158  68.546  96.548  1.00  1.87           C  
ATOM   3224  OD1 ASP B 410      34.350  69.123  97.267  1.00  1.66           O  
ATOM   3225  OD2 ASP B 410      35.136  67.329  96.409  1.00  1.66           O  
ATOM   3226  C   ASP B 410      37.612  69.859  97.836  1.00  1.87           C  
ATOM   3227  O   ASP B 410      37.213  70.018  98.981  1.00  1.55           O  
ATOM   3228  N   GLY B 411      38.732  69.190  97.509  1.00  1.83           N  
ATOM   3229  CA  GLY B 411      39.523  68.548  98.550  1.00  1.80           C  
ATOM   3230  C   GLY B 411      40.059  69.557  99.572  1.00  1.87           C  
ATOM   3231  O   GLY B 411      39.966  69.343 100.776  1.00  1.55           O  
ATOM   3232  N   PHE B 412      40.589  70.686  99.052  1.00  1.83           N  
ATOM   3233  CA  PHE B 412      41.012  71.742  99.975  1.00  1.80           C  
ATOM   3234  CB  PHE B 412      41.540  72.990  99.236  1.00  1.80           C  
ATOM   3235  CG  PHE B 412      42.811  72.783  98.449  1.00  2.04           C  
ATOM   3236  CD1 PHE B 412      43.883  72.069  98.975  1.00  2.04           C  
ATOM   3237  CD2 PHE B 412      42.944  73.335  97.178  1.00  2.04           C  
ATOM   3238  CE1 PHE B 412      45.059  71.912  98.257  1.00  2.04           C  
ATOM   3239  CE2 PHE B 412      44.122  73.187  96.458  1.00  2.04           C  
ATOM   3240  CZ  PHE B 412      45.182  72.472  96.995  1.00  2.04           C  
ATOM   3241  C   PHE B 412      39.834  72.171 100.864  1.00  1.87           C  
ATOM   3242  O   PHE B 412      39.963  72.376 102.058  1.00  1.55           O  
ATOM   3243  N   LEU B 413      38.676  72.292 100.210  1.00  1.83           N  
ATOM   3244  CA  LEU B 413      37.474  72.762 100.881  1.00  1.80           C  
ATOM   3245  CB  LEU B 413      36.357  72.845  99.826  1.00  1.80           C  
ATOM   3246  CG  LEU B 413      35.315  73.949 100.047  1.00  1.80           C  
ATOM   3247  CD1 LEU B 413      34.269  73.879  98.928  1.00  1.80           C  
ATOM   3248  CD2 LEU B 413      34.667  73.862 101.431  1.00  1.80           C  
ATOM   3249  C   LEU B 413      37.119  71.840 102.073  1.00  1.87           C  
ATOM   3250  O   LEU B 413      36.825  72.298 103.175  1.00  1.55           O  
ATOM   3251  N   ASP B 414      37.190  70.521 101.804  1.00  1.83           N  
ATOM   3252  CA  ASP B 414      36.945  69.537 102.857  1.00  1.80           C  
ATOM   3253  CB  ASP B 414      37.088  68.088 102.338  1.00  1.80           C  
ATOM   3254  CG  ASP B 414      35.831  67.525 101.669  1.00  1.87           C  
ATOM   3255  OD1 ASP B 414      34.727  67.773 102.141  1.00  1.66           O  
ATOM   3256  OD2 ASP B 414      35.948  66.814 100.678  1.00  1.66           O  
ATOM   3257  C   ASP B 414      37.929  69.762 104.011  1.00  1.87           C  
ATOM   3258  O   ASP B 414      37.545  69.822 105.172  1.00  1.55           O  
ATOM   3259  N   ILE B 415      39.206  69.898 103.619  1.00  1.83           N  
ATOM   3260  CA  ILE B 415      40.275  70.076 104.594  1.00  1.80           C  
ATOM   3261  CB  ILE B 415      41.632  70.135 103.854  1.00  1.80           C  
ATOM   3262  CG2 ILE B 415      42.782  70.597 104.763  1.00  1.80           C  
ATOM   3263  CG1 ILE B 415      41.953  68.758 103.242  1.00  1.80           C  
ATOM   3264  CD1 ILE B 415      42.993  68.783 102.121  1.00  1.80           C  
ATOM   3265  C   ILE B 415      39.995  71.299 105.491  1.00  1.87           C  
ATOM   3266  O   ILE B 415      40.064  71.219 106.709  1.00  1.55           O  
ATOM   3267  N   TRP B 416      39.659  72.427 104.845  1.00  1.83           N  
ATOM   3268  CA  TRP B 416      39.442  73.646 105.614  1.00  1.80           C  
ATOM   3269  CB  TRP B 416      39.301  74.882 104.707  1.00  1.80           C  
ATOM   3270  CG  TRP B 416      40.613  75.189 104.014  1.00  2.04           C  
ATOM   3271  CD2 TRP B 416      41.849  75.616 104.623  1.00  2.04           C  
ATOM   3272  CE2 TRP B 416      42.788  75.780 103.579  1.00  2.04           C  
ATOM   3273  CE3 TRP B 416      42.216  75.871 105.917  1.00  2.04           C  
ATOM   3274  CD1 TRP B 416      40.857  75.120 102.641  1.00  2.04           C  
ATOM   3275  NE1 TRP B 416      42.143  75.468 102.392  1.00  1.72           N  
ATOM   3276  CZ2 TRP B 416      44.063  76.187 103.861  1.00  2.04           C  
ATOM   3277  CZ3 TRP B 416      43.514  76.289 106.208  1.00  2.04           C  
ATOM   3278  CH2 TRP B 416      44.441  76.448 105.178  1.00  2.04           C  
ATOM   3279  C   TRP B 416      38.223  73.513 106.535  1.00  1.87           C  
ATOM   3280  O   TRP B 416      38.235  74.011 107.650  1.00  1.55           O  
ATOM   3281  N   THR B 417      37.182  72.821 106.040  1.00  1.83           N  
ATOM   3282  CA  THR B 417      36.005  72.654 106.892  1.00  1.80           C  
ATOM   3283  CB  THR B 417      34.836  72.078 106.070  1.00  1.80           C  
ATOM   3284  OG1 THR B 417      34.657  72.819 104.870  1.00  1.55           O  
ATOM   3285  CG2 THR B 417      33.507  72.147 106.827  1.00  1.80           C  
ATOM   3286  C   THR B 417      36.355  71.809 108.132  1.00  1.87           C  
ATOM   3287  O   THR B 417      36.162  72.223 109.266  1.00  1.55           O  
ATOM   3288  N   TYR B 418      36.913  70.623 107.843  1.00  1.83           N  
ATOM   3289  CA  TYR B 418      37.339  69.676 108.870  1.00  1.80           C  
ATOM   3290  CB  TYR B 418      38.138  68.576 108.146  1.00  1.80           C  
ATOM   3291  CG  TYR B 418      38.612  67.452 109.030  1.00  2.04           C  
ATOM   3292  CD1 TYR B 418      37.836  66.308 109.185  1.00  2.04           C  
ATOM   3293  CE1 TYR B 418      38.286  65.244 109.957  1.00  2.04           C  
ATOM   3294  CD2 TYR B 418      39.845  67.522 109.672  1.00  2.04           C  
ATOM   3295  CE2 TYR B 418      40.301  66.458 110.441  1.00  2.04           C  
ATOM   3296  CZ  TYR B 418      39.524  65.317 110.583  1.00  2.04           C  
ATOM   3297  OH  TYR B 418      40.004  64.270 111.343  1.00  1.55           O  
ATOM   3298  C   TYR B 418      38.175  70.403 109.941  1.00  1.87           C  
ATOM   3299  O   TYR B 418      37.881  70.407 111.132  1.00  1.55           O  
ATOM   3300  N   ASN B 419      39.218  71.049 109.401  1.00  1.83           N  
ATOM   3301  CA  ASN B 419      40.200  71.748 110.212  1.00  1.80           C  
ATOM   3302  CB  ASN B 419      41.264  72.420 109.323  1.00  1.80           C  
ATOM   3303  CG  ASN B 419      42.223  71.402 108.697  1.00  1.87           C  
ATOM   3304  OD1 ASN B 419      42.144  70.201 108.926  1.00  1.55           O  
ATOM   3305  ND2 ASN B 419      43.161  71.950 107.920  1.00  1.83           N  
ATOM   3306  C   ASN B 419      39.523  72.811 111.077  1.00  1.87           C  
ATOM   3307  O   ASN B 419      39.727  72.871 112.279  1.00  1.55           O  
ATOM   3308  N   ALA B 420      38.727  73.652 110.399  1.00  1.83           N  
ATOM   3309  CA  ALA B 420      38.162  74.825 111.048  1.00  1.80           C  
ATOM   3310  CB  ALA B 420      37.413  75.687 110.023  1.00  1.80           C  
ATOM   3311  C   ALA B 420      37.232  74.424 112.199  1.00  1.87           C  
ATOM   3312  O   ALA B 420      37.268  75.003 113.276  1.00  1.55           O  
ATOM   3313  N   GLU B 421      36.398  73.415 111.924  1.00  1.83           N  
ATOM   3314  CA  GLU B 421      35.419  73.026 112.925  1.00  1.80           C  
ATOM   3315  CB  GLU B 421      34.379  72.113 112.269  1.00  1.80           C  
ATOM   3316  CG  GLU B 421      33.583  72.900 111.209  1.00  1.80           C  
ATOM   3317  CD  GLU B 421      32.517  72.077 110.478  1.00  1.87           C  
ATOM   3318  OE1 GLU B 421      32.691  70.880 110.302  1.00  1.66           O  
ATOM   3319  OE2 GLU B 421      31.490  72.628 110.102  1.00  1.66           O  
ATOM   3320  C   GLU B 421      36.118  72.410 114.150  1.00  1.87           C  
ATOM   3321  O   GLU B 421      35.848  72.776 115.287  1.00  1.55           O  
ATOM   3322  N   LEU B 422      37.065  71.496 113.878  1.00  1.83           N  
ATOM   3323  CA  LEU B 422      37.802  70.943 115.016  1.00  1.80           C  
ATOM   3324  CB  LEU B 422      38.781  69.849 114.565  1.00  1.80           C  
ATOM   3325  CG  LEU B 422      38.105  68.626 113.919  1.00  1.80           C  
ATOM   3326  CD1 LEU B 422      39.158  67.601 113.488  1.00  1.80           C  
ATOM   3327  CD2 LEU B 422      37.071  67.970 114.846  1.00  1.80           C  
ATOM   3328  C   LEU B 422      38.562  72.046 115.774  1.00  1.87           C  
ATOM   3329  O   LEU B 422      38.636  72.053 116.996  1.00  1.55           O  
ATOM   3330  N   LEU B 423      39.112  72.976 114.977  1.00  1.83           N  
ATOM   3331  CA  LEU B 423      39.912  74.056 115.536  1.00  1.80           C  
ATOM   3332  CB  LEU B 423      40.484  74.954 114.423  1.00  1.80           C  
ATOM   3333  CG  LEU B 423      41.243  76.197 114.935  1.00  1.80           C  
ATOM   3334  CD1 LEU B 423      42.411  75.811 115.849  1.00  1.80           C  
ATOM   3335  CD2 LEU B 423      41.729  77.070 113.774  1.00  1.80           C  
ATOM   3336  C   LEU B 423      39.079  74.879 116.517  1.00  1.87           C  
ATOM   3337  O   LEU B 423      39.463  75.068 117.660  1.00  1.55           O  
ATOM   3338  N   VAL B 424      37.935  75.375 116.013  1.00  1.83           N  
ATOM   3339  CA  VAL B 424      37.160  76.320 116.802  1.00  1.80           C  
ATOM   3340  CB  VAL B 424      36.013  76.932 115.961  1.00  1.80           C  
ATOM   3341  CG1 VAL B 424      34.817  75.991 115.749  1.00  1.80           C  
ATOM   3342  CG2 VAL B 424      35.544  78.275 116.537  1.00  1.80           C  
ATOM   3343  C   VAL B 424      36.709  75.641 118.107  1.00  1.87           C  
ATOM   3344  O   VAL B 424      36.815  76.201 119.188  1.00  1.55           O  
ATOM   3345  N   LEU B 425      36.256  74.381 117.951  1.00  1.83           N  
ATOM   3346  CA  LEU B 425      35.834  73.610 119.118  1.00  1.80           C  
ATOM   3347  CB  LEU B 425      35.411  72.200 118.683  1.00  1.80           C  
ATOM   3348  CG  LEU B 425      34.146  72.151 117.814  1.00  1.80           C  
ATOM   3349  CD1 LEU B 425      33.998  70.759 117.188  1.00  1.80           C  
ATOM   3350  CD2 LEU B 425      32.889  72.512 118.607  1.00  1.80           C  
ATOM   3351  C   LEU B 425      36.970  73.508 120.149  1.00  1.87           C  
ATOM   3352  O   LEU B 425      36.803  73.813 121.324  1.00  1.55           O  
ATOM   3353  N   LEU B 426      38.134  73.069 119.643  1.00  1.83           N  
ATOM   3354  CA  LEU B 426      39.276  72.857 120.526  1.00  1.80           C  
ATOM   3355  CB  LEU B 426      40.464  72.305 119.720  1.00  1.80           C  
ATOM   3356  CG  LEU B 426      41.684  71.911 120.577  1.00  1.80           C  
ATOM   3357  CD1 LEU B 426      41.306  70.947 121.711  1.00  1.80           C  
ATOM   3358  CD2 LEU B 426      42.792  71.315 119.701  1.00  1.80           C  
ATOM   3359  C   LEU B 426      39.692  74.171 121.193  1.00  1.87           C  
ATOM   3360  O   LEU B 426      40.166  74.217 122.322  1.00  1.55           O  
ATOM   3361  N   GLU B 427      39.506  75.246 120.419  1.00  1.83           N  
ATOM   3362  CA  GLU B 427      39.938  76.531 120.920  1.00  1.80           C  
ATOM   3363  CB  GLU B 427      39.964  77.556 119.777  1.00  1.80           C  
ATOM   3364  CG  GLU B 427      40.755  78.827 120.118  1.00  1.80           C  
ATOM   3365  CD  GLU B 427      42.210  78.501 120.461  1.00  1.87           C  
ATOM   3366  OE1 GLU B 427      43.075  78.672 119.609  1.00  1.66           O  
ATOM   3367  OE2 GLU B 427      42.472  78.095 121.590  1.00  1.66           O  
ATOM   3368  C   GLU B 427      39.039  76.951 122.086  1.00  1.87           C  
ATOM   3369  O   GLU B 427      39.485  77.456 123.109  1.00  1.55           O  
ATOM   3370  N   ASN B 428      37.748  76.646 121.879  1.00  1.83           N  
ATOM   3371  CA  ASN B 428      36.736  76.894 122.895  1.00  1.80           C  
ATOM   3372  CB  ASN B 428      35.327  76.500 122.402  1.00  1.80           C  
ATOM   3373  CG  ASN B 428      34.910  77.379 121.221  1.00  1.87           C  
ATOM   3374  OD1 ASN B 428      35.456  78.456 121.028  1.00  1.55           O  
ATOM   3375  ND2 ASN B 428      33.920  76.908 120.461  1.00  1.83           N  
ATOM   3376  C   ASN B 428      37.094  76.152 124.186  1.00  1.87           C  
ATOM   3377  O   ASN B 428      37.015  76.706 125.277  1.00  1.55           O  
ATOM   3378  N   GLU B 429      37.528  74.888 123.999  1.00  1.83           N  
ATOM   3379  CA  GLU B 429      38.013  74.118 125.140  1.00  1.80           C  
ATOM   3380  CB  GLU B 429      38.628  72.777 124.707  1.00  1.80           C  
ATOM   3381  CG  GLU B 429      37.620  71.806 124.083  1.00  1.80           C  
ATOM   3382  CD  GLU B 429      36.647  71.235 125.120  1.00  1.87           C  
ATOM   3383  OE1 GLU B 429      36.971  71.198 126.306  1.00  1.66           O  
ATOM   3384  OE2 GLU B 429      35.567  70.806 124.731  1.00  1.66           O  
ATOM   3385  C   GLU B 429      39.062  74.913 125.932  1.00  1.87           C  
ATOM   3386  O   GLU B 429      38.899  75.176 127.115  1.00  1.55           O  
ATOM   3387  N   ARG B 430      40.140  75.283 125.213  1.00  1.83           N  
ATOM   3388  CA  ARG B 430      41.246  75.960 125.889  1.00  1.80           C  
ATOM   3389  CB  ARG B 430      42.419  76.219 124.928  1.00  1.80           C  
ATOM   3390  CG  ARG B 430      43.264  74.968 124.636  1.00  1.80           C  
ATOM   3391  CD  ARG B 430      44.123  74.511 125.828  1.00  1.80           C  
ATOM   3392  NE  ARG B 430      45.074  75.548 126.229  1.00  1.83           N  
ATOM   3393  CZ  ARG B 430      45.925  75.406 127.274  1.00  1.87           C  
ATOM   3394  NH1 ARG B 430      45.956  74.286 127.985  1.00  1.83           N  
ATOM   3395  NH2 ARG B 430      46.752  76.389 127.603  1.00  1.83           N  
ATOM   3396  C   ARG B 430      40.797  77.264 126.573  1.00  1.87           C  
ATOM   3397  O   ARG B 430      41.236  77.573 127.671  1.00  1.55           O  
ATOM   3398  N   THR B 431      39.913  78.015 125.898  1.00  1.83           N  
ATOM   3399  CA  THR B 431      39.437  79.257 126.495  1.00  1.80           C  
ATOM   3400  CB  THR B 431      38.508  79.948 125.481  1.00  1.80           C  
ATOM   3401  OG1 THR B 431      39.178  80.004 124.227  1.00  1.55           O  
ATOM   3402  CG2 THR B 431      38.137  81.372 125.926  1.00  1.80           C  
ATOM   3403  C   THR B 431      38.726  78.985 127.843  1.00  1.87           C  
ATOM   3404  O   THR B 431      38.922  79.669 128.840  1.00  1.55           O  
ATOM   3405  N   LEU B 432      37.879  77.948 127.811  1.00  1.83           N  
ATOM   3406  CA  LEU B 432      37.068  77.662 128.986  1.00  1.80           C  
ATOM   3407  CB  LEU B 432      35.924  76.723 128.584  1.00  1.80           C  
ATOM   3408  CG  LEU B 432      34.871  77.422 127.702  1.00  1.80           C  
ATOM   3409  CD1 LEU B 432      33.913  76.400 127.080  1.00  1.80           C  
ATOM   3410  CD2 LEU B 432      34.088  78.485 128.484  1.00  1.80           C  
ATOM   3411  C   LEU B 432      37.926  77.106 130.133  1.00  1.87           C  
ATOM   3412  O   LEU B 432      37.730  77.452 131.292  1.00  1.55           O  
ATOM   3413  N   ASP B 433      38.900  76.263 129.755  1.00  1.83           N  
ATOM   3414  CA  ASP B 433      39.838  75.716 130.735  1.00  1.80           C  
ATOM   3415  CB  ASP B 433      40.866  74.776 130.060  1.00  1.80           C  
ATOM   3416  CG  ASP B 433      40.324  73.411 129.606  1.00  1.87           C  
ATOM   3417  OD1 ASP B 433      39.194  73.055 129.919  1.00  1.66           O  
ATOM   3418  OD2 ASP B 433      41.057  72.694 128.930  1.00  1.66           O  
ATOM   3419  C   ASP B 433      40.604  76.869 131.402  1.00  1.87           C  
ATOM   3420  O   ASP B 433      40.769  76.937 132.613  1.00  1.55           O  
ATOM   3421  N   PHE B 434      41.059  77.771 130.517  1.00  1.83           N  
ATOM   3422  CA  PHE B 434      41.822  78.935 130.952  1.00  1.80           C  
ATOM   3423  CB  PHE B 434      42.165  79.793 129.723  1.00  1.80           C  
ATOM   3424  CG  PHE B 434      42.746  81.138 130.068  1.00  2.04           C  
ATOM   3425  CD1 PHE B 434      44.089  81.266 130.404  1.00  2.04           C  
ATOM   3426  CD2 PHE B 434      41.942  82.273 130.047  1.00  2.04           C  
ATOM   3427  CE1 PHE B 434      44.623  82.513 130.705  1.00  2.04           C  
ATOM   3428  CE2 PHE B 434      42.473  83.518 130.345  1.00  2.04           C  
ATOM   3429  CZ  PHE B 434      43.816  83.642 130.674  1.00  2.04           C  
ATOM   3430  C   PHE B 434      41.032  79.716 132.018  1.00  1.87           C  
ATOM   3431  O   PHE B 434      41.519  79.992 133.109  1.00  1.55           O  
ATOM   3432  N   HIS B 435      39.774  80.025 131.662  1.00  1.83           N  
ATOM   3433  CA  HIS B 435      38.908  80.732 132.604  1.00  1.80           C  
ATOM   3434  CB  HIS B 435      37.494  80.879 132.026  1.00  1.80           C  
ATOM   3435  CG  HIS B 435      37.467  81.947 130.960  1.00  2.04           C  
ATOM   3436  CD2 HIS B 435      37.037  81.835 129.629  1.00  2.04           C  
ATOM   3437  ND1 HIS B 435      37.829  83.228 131.177  1.00  1.72           N  
ATOM   3438  CE1 HIS B 435      37.624  83.874 130.022  1.00  2.04           C  
ATOM   3439  NE2 HIS B 435      37.143  83.059 129.067  1.00  1.72           N  
ATOM   3440  C   HIS B 435      38.843  80.012 133.962  1.00  1.87           C  
ATOM   3441  O   HIS B 435      39.091  80.596 135.011  1.00  1.55           O  
ATOM   3442  N   ASP B 436      38.510  78.715 133.874  1.00  1.83           N  
ATOM   3443  CA  ASP B 436      38.310  77.894 135.068  1.00  1.80           C  
ATOM   3444  CB  ASP B 436      37.995  76.458 134.609  1.00  1.80           C  
ATOM   3445  CG  ASP B 436      37.475  75.510 135.701  1.00  1.87           C  
ATOM   3446  OD1 ASP B 436      37.157  75.930 136.808  1.00  1.66           O  
ATOM   3447  OD2 ASP B 436      37.375  74.321 135.429  1.00  1.66           O  
ATOM   3448  C   ASP B 436      39.532  77.982 136.003  1.00  1.87           C  
ATOM   3449  O   ASP B 436      39.426  78.268 137.191  1.00  1.55           O  
ATOM   3450  N   SER B 437      40.711  77.800 135.383  1.00  1.83           N  
ATOM   3451  CA  SER B 437      41.944  77.858 136.158  1.00  1.80           C  
ATOM   3452  CB  SER B 437      43.156  77.574 135.258  1.00  1.80           C  
ATOM   3453  OG  SER B 437      43.488  78.659 134.412  1.00  1.55           O  
ATOM   3454  C   SER B 437      42.108  79.215 136.868  1.00  1.87           C  
ATOM   3455  O   SER B 437      42.588  79.292 137.990  1.00  1.55           O  
ATOM   3456  N   ASN B 438      41.689  80.284 136.164  1.00  1.83           N  
ATOM   3457  CA  ASN B 438      41.837  81.620 136.739  1.00  1.80           C  
ATOM   3458  CB  ASN B 438      41.484  82.721 135.725  1.00  1.80           C  
ATOM   3459  CG  ASN B 438      42.697  83.134 134.894  1.00  1.87           C  
ATOM   3460  OD1 ASN B 438      43.464  84.010 135.273  1.00  1.55           O  
ATOM   3461  ND2 ASN B 438      42.815  82.488 133.736  1.00  1.83           N  
ATOM   3462  C   ASN B 438      40.959  81.758 137.987  1.00  1.87           C  
ATOM   3463  O   ASN B 438      41.408  82.220 139.028  1.00  1.55           O  
ATOM   3464  N   VAL B 439      39.696  81.312 137.839  1.00  1.83           N  
ATOM   3465  CA  VAL B 439      38.768  81.368 138.967  1.00  1.80           C  
ATOM   3466  CB  VAL B 439      37.396  80.773 138.575  1.00  1.80           C  
ATOM   3467  CG1 VAL B 439      36.391  80.871 139.729  1.00  1.80           C  
ATOM   3468  CG2 VAL B 439      36.778  81.428 137.332  1.00  1.80           C  
ATOM   3469  C   VAL B 439      39.366  80.610 140.174  1.00  1.87           C  
ATOM   3470  O   VAL B 439      39.441  81.109 141.291  1.00  1.55           O  
ATOM   3471  N   LYS B 440      39.810  79.379 139.859  1.00  1.83           N  
ATOM   3472  CA  LYS B 440      40.456  78.524 140.847  1.00  1.80           C  
ATOM   3473  CB  LYS B 440      40.974  77.254 140.142  1.00  1.80           C  
ATOM   3474  CG  LYS B 440      41.881  76.351 140.994  1.00  1.80           C  
ATOM   3475  CD  LYS B 440      41.224  75.872 142.293  1.00  1.80           C  
ATOM   3476  CE  LYS B 440      42.147  74.941 143.090  1.00  1.80           C  
ATOM   3477  NZ  LYS B 440      41.596  74.500 144.365  1.00  1.65           N  
ATOM   3478  C   LYS B 440      41.572  79.293 141.578  1.00  1.87           C  
ATOM   3479  O   LYS B 440      41.577  79.419 142.793  1.00  1.55           O  
ATOM   3480  N   ASN B 441      42.495  79.814 140.757  1.00  1.83           N  
ATOM   3481  CA  ASN B 441      43.676  80.507 141.265  1.00  1.80           C  
ATOM   3482  CB  ASN B 441      44.547  81.029 140.105  1.00  1.80           C  
ATOM   3483  CG  ASN B 441      45.659  80.039 139.745  1.00  1.87           C  
ATOM   3484  OD1 ASN B 441      46.752  80.084 140.292  1.00  1.55           O  
ATOM   3485  ND2 ASN B 441      45.340  79.167 138.790  1.00  1.83           N  
ATOM   3486  C   ASN B 441      43.293  81.673 142.184  1.00  1.87           C  
ATOM   3487  O   ASN B 441      43.940  81.915 143.192  1.00  1.55           O  
ATOM   3488  N   LEU B 442      42.214  82.377 141.800  1.00  1.83           N  
ATOM   3489  CA  LEU B 442      41.749  83.491 142.621  1.00  1.80           C  
ATOM   3490  CB  LEU B 442      40.582  84.198 141.904  1.00  1.80           C  
ATOM   3491  CG  LEU B 442      40.112  85.508 142.566  1.00  1.80           C  
ATOM   3492  CD1 LEU B 442      41.235  86.548 142.646  1.00  1.80           C  
ATOM   3493  CD2 LEU B 442      38.908  86.099 141.819  1.00  1.80           C  
ATOM   3494  C   LEU B 442      41.347  82.987 144.021  1.00  1.87           C  
ATOM   3495  O   LEU B 442      41.658  83.583 145.047  1.00  1.55           O  
ATOM   3496  N   TYR B 443      40.664  81.830 144.005  1.00  1.83           N  
ATOM   3497  CA  TYR B 443      40.234  81.245 145.268  1.00  1.80           C  
ATOM   3498  CB  TYR B 443      39.363  80.008 144.994  1.00  1.80           C  
ATOM   3499  CG  TYR B 443      38.591  79.616 146.221  1.00  2.04           C  
ATOM   3500  CD1 TYR B 443      37.501  80.379 146.621  1.00  2.04           C  
ATOM   3501  CE1 TYR B 443      36.806  80.066 147.778  1.00  2.04           C  
ATOM   3502  CD2 TYR B 443      38.957  78.509 146.978  1.00  2.04           C  
ATOM   3503  CE2 TYR B 443      38.259  78.191 148.136  1.00  2.04           C  
ATOM   3504  CZ  TYR B 443      37.194  78.980 148.545  1.00  2.04           C  
ATOM   3505  OH  TYR B 443      36.536  78.704 149.723  1.00  1.55           O  
ATOM   3506  C   TYR B 443      41.449  80.915 146.160  1.00  1.87           C  
ATOM   3507  O   TYR B 443      41.525  81.280 147.330  1.00  1.55           O  
ATOM   3508  N   GLU B 444      42.406  80.235 145.504  1.00  1.83           N  
ATOM   3509  CA  GLU B 444      43.639  79.832 146.165  1.00  1.80           C  
ATOM   3510  CB  GLU B 444      44.514  79.009 145.206  1.00  1.80           C  
ATOM   3511  CG  GLU B 444      43.833  77.733 144.676  1.00  1.80           C  
ATOM   3512  CD  GLU B 444      43.302  76.835 145.798  1.00  1.87           C  
ATOM   3513  OE1 GLU B 444      44.078  76.288 146.569  1.00  1.66           O  
ATOM   3514  OE2 GLU B 444      42.096  76.663 145.915  1.00  1.66           O  
ATOM   3515  C   GLU B 444      44.404  81.054 146.724  1.00  1.87           C  
ATOM   3516  O   GLU B 444      44.992  81.022 147.800  1.00  1.55           O  
ATOM   3517  N   LYS B 445      44.351  82.138 145.939  1.00  1.83           N  
ATOM   3518  CA  LYS B 445      45.041  83.364 146.309  1.00  1.80           C  
ATOM   3519  CB  LYS B 445      44.854  84.401 145.186  1.00  1.80           C  
ATOM   3520  CG  LYS B 445      45.629  85.705 145.412  1.00  1.80           C  
ATOM   3521  CD  LYS B 445      45.515  86.664 144.220  1.00  1.80           C  
ATOM   3522  CE  LYS B 445      46.196  88.013 144.490  1.00  1.80           C  
ATOM   3523  NZ  LYS B 445      46.245  88.901 143.334  1.00  1.65           N  
ATOM   3524  C   LYS B 445      44.532  83.874 147.670  1.00  1.87           C  
ATOM   3525  O   LYS B 445      45.294  84.105 148.602  1.00  1.55           O  
ATOM   3526  N   VAL B 446      43.199  84.015 147.730  1.00  1.83           N  
ATOM   3527  CA  VAL B 446      42.600  84.589 148.927  1.00  1.80           C  
ATOM   3528  CB  VAL B 446      41.108  84.873 148.676  1.00  1.80           C  
ATOM   3529  CG1 VAL B 446      40.358  85.259 149.961  1.00  1.80           C  
ATOM   3530  CG2 VAL B 446      40.953  85.977 147.614  1.00  1.80           C  
ATOM   3531  C   VAL B 446      42.865  83.704 150.160  1.00  1.87           C  
ATOM   3532  O   VAL B 446      43.249  84.200 151.212  1.00  1.55           O  
ATOM   3533  N   LYS B 447      42.683  82.376 149.999  1.00  1.83           N  
ATOM   3534  CA  LYS B 447      42.932  81.516 151.164  1.00  1.80           C  
ATOM   3535  CB  LYS B 447      42.588  80.040 150.891  1.00  1.80           C  
ATOM   3536  CG  LYS B 447      43.370  79.467 149.711  1.00  1.80           C  
ATOM   3537  CD  LYS B 447      43.292  77.950 149.527  1.00  1.80           C  
ATOM   3538  CE  LYS B 447      41.931  77.448 149.044  1.00  1.80           C  
ATOM   3539  NZ  LYS B 447      42.012  76.080 148.544  1.00  1.65           N  
ATOM   3540  C   LYS B 447      44.391  81.646 151.657  1.00  1.87           C  
ATOM   3541  O   LYS B 447      44.672  81.534 152.843  1.00  1.55           O  
ATOM   3542  N   SER B 448      45.294  81.911 150.693  1.00  1.83           N  
ATOM   3543  CA  SER B 448      46.708  82.062 151.021  1.00  1.80           C  
ATOM   3544  CB  SER B 448      47.500  82.321 149.723  1.00  1.80           C  
ATOM   3545  OG  SER B 448      48.859  81.912 149.785  1.00  1.55           O  
ATOM   3546  C   SER B 448      46.914  83.201 152.043  1.00  1.87           C  
ATOM   3547  O   SER B 448      47.778  83.142 152.911  1.00  1.55           O  
ATOM   3548  N   GLN B 449      46.072  84.234 151.870  1.00  1.83           N  
ATOM   3549  CA  GLN B 449      46.133  85.403 152.733  1.00  1.80           C  
ATOM   3550  CB  GLN B 449      45.446  86.582 152.034  1.00  1.80           C  
ATOM   3551  CG  GLN B 449      46.140  86.974 150.726  1.00  1.80           C  
ATOM   3552  CD  GLN B 449      45.346  88.081 150.043  1.00  1.87           C  
ATOM   3553  OE1 GLN B 449      44.614  87.843 149.094  1.00  1.55           O  
ATOM   3554  NE2 GLN B 449      45.512  89.286 150.589  1.00  1.83           N  
ATOM   3555  C   GLN B 449      45.432  85.133 154.070  1.00  1.87           C  
ATOM   3556  O   GLN B 449      45.958  85.414 155.138  1.00  1.55           O  
ATOM   3557  N   LEU B 450      44.195  84.630 153.932  1.00  1.83           N  
ATOM   3558  CA  LEU B 450      43.308  84.551 155.083  1.00  1.80           C  
ATOM   3559  CB  LEU B 450      41.860  84.287 154.630  1.00  1.80           C  
ATOM   3560  CG  LEU B 450      41.257  85.390 153.741  1.00  1.80           C  
ATOM   3561  CD1 LEU B 450      39.809  85.042 153.368  1.00  1.80           C  
ATOM   3562  CD2 LEU B 450      41.317  86.771 154.409  1.00  1.80           C  
ATOM   3563  C   LEU B 450      43.770  83.466 156.063  1.00  1.87           C  
ATOM   3564  O   LEU B 450      43.802  83.669 157.267  1.00  1.55           O  
ATOM   3565  N   ARG B 451      44.086  82.299 155.491  1.00  1.83           N  
ATOM   3566  CA  ARG B 451      44.475  81.122 156.260  1.00  1.80           C  
ATOM   3567  CB  ARG B 451      45.942  81.214 156.722  1.00  1.80           C  
ATOM   3568  CG  ARG B 451      46.918  81.400 155.552  1.00  1.80           C  
ATOM   3569  CD  ARG B 451      48.381  81.267 155.993  1.00  1.80           C  
ATOM   3570  NE  ARG B 451      49.266  81.438 154.845  1.00  1.83           N  
ATOM   3571  CZ  ARG B 451      50.495  80.873 154.743  1.00  1.87           C  
ATOM   3572  NH1 ARG B 451      51.020  80.154 155.731  1.00  1.83           N  
ATOM   3573  NH2 ARG B 451      51.187  81.040 153.627  1.00  1.83           N  
ATOM   3574  C   ARG B 451      43.473  80.809 157.402  1.00  1.87           C  
ATOM   3575  O   ARG B 451      42.470  80.137 157.196  1.00  1.55           O  
ATOM   3576  N   ASN B 452      43.802  81.307 158.607  1.00  1.83           N  
ATOM   3577  CA  ASN B 452      43.041  80.969 159.814  1.00  1.80           C  
ATOM   3578  CB  ASN B 452      43.994  80.815 161.012  1.00  1.80           C  
ATOM   3579  CG  ASN B 452      44.935  79.625 160.823  1.00  1.87           C  
ATOM   3580  OD1 ASN B 452      44.570  78.473 161.030  1.00  1.55           O  
ATOM   3581  ND2 ASN B 452      46.160  79.952 160.408  1.00  1.83           N  
ATOM   3582  C   ASN B 452      41.994  82.046 160.151  1.00  1.87           C  
ATOM   3583  O   ASN B 452      41.317  81.972 161.169  1.00  1.55           O  
ATOM   3584  N   ASN B 453      41.908  83.061 159.274  1.00  1.83           N  
ATOM   3585  CA  ASN B 453      41.057  84.222 159.542  1.00  1.80           C  
ATOM   3586  CB  ASN B 453      41.450  85.406 158.636  1.00  1.80           C  
ATOM   3587  CG  ASN B 453      42.579  86.247 159.243  1.00  1.87           C  
ATOM   3588  OD1 ASN B 453      42.408  87.392 159.643  1.00  1.55           O  
ATOM   3589  ND2 ASN B 453      43.759  85.641 159.240  1.00  1.83           N  
ATOM   3590  C   ASN B 453      39.582  83.879 159.304  1.00  1.87           C  
ATOM   3591  O   ASN B 453      38.696  84.272 160.054  1.00  1.55           O  
ATOM   3592  N   ALA B 454      39.368  83.149 158.199  1.00  1.83           N  
ATOM   3593  CA  ALA B 454      38.016  82.865 157.740  1.00  1.80           C  
ATOM   3594  CB  ALA B 454      37.721  83.693 156.484  1.00  1.80           C  
ATOM   3595  C   ALA B 454      37.917  81.375 157.428  1.00  1.87           C  
ATOM   3596  O   ALA B 454      38.805  80.793 156.818  1.00  1.55           O  
ATOM   3597  N   LYS B 455      36.803  80.798 157.893  1.00  1.83           N  
ATOM   3598  CA  LYS B 455      36.508  79.407 157.603  1.00  1.80           C  
ATOM   3599  CB  LYS B 455      35.469  78.855 158.596  1.00  1.80           C  
ATOM   3600  CG  LYS B 455      34.278  79.786 158.881  1.00  1.80           C  
ATOM   3601  CD  LYS B 455      33.291  79.157 159.870  1.00  1.80           C  
ATOM   3602  CE  LYS B 455      32.128  80.095 160.216  1.00  1.80           C  
ATOM   3603  NZ  LYS B 455      31.250  79.580 161.260  1.00  1.65           N  
ATOM   3604  C   LYS B 455      35.991  79.308 156.163  1.00  1.87           C  
ATOM   3605  O   LYS B 455      35.131  80.071 155.739  1.00  1.55           O  
ATOM   3606  N   GLU B 456      36.557  78.321 155.456  1.00  1.83           N  
ATOM   3607  CA  GLU B 456      36.077  77.973 154.129  1.00  1.80           C  
ATOM   3608  CB  GLU B 456      37.012  76.913 153.525  1.00  1.80           C  
ATOM   3609  CG  GLU B 456      38.471  77.374 153.393  1.00  1.80           C  
ATOM   3610  CD  GLU B 456      39.372  76.190 153.026  1.00  1.87           C  
ATOM   3611  OE1 GLU B 456      39.745  75.430 153.912  1.00  1.66           O  
ATOM   3612  OE2 GLU B 456      39.696  76.013 151.861  1.00  1.66           O  
ATOM   3613  C   GLU B 456      34.675  77.362 154.268  1.00  1.87           C  
ATOM   3614  O   GLU B 456      34.519  76.270 154.809  1.00  1.55           O  
ATOM   3615  N   ILE B 457      33.678  78.096 153.771  1.00  1.83           N  
ATOM   3616  CA  ILE B 457      32.325  77.567 153.800  1.00  1.80           C  
ATOM   3617  CB  ILE B 457      31.309  78.730 153.728  1.00  1.80           C  
ATOM   3618  CG2 ILE B 457      29.852  78.240 153.720  1.00  1.80           C  
ATOM   3619  CG1 ILE B 457      31.538  79.750 154.858  1.00  1.80           C  
ATOM   3620  CD1 ILE B 457      31.488  79.134 156.262  1.00  1.80           C  
ATOM   3621  C   ILE B 457      32.195  76.545 152.663  1.00  1.87           C  
ATOM   3622  O   ILE B 457      32.144  75.338 152.875  1.00  1.55           O  
ATOM   3623  N   GLY B 458      32.149  77.119 151.458  1.00  1.83           N  
ATOM   3624  CA  GLY B 458      31.766  76.387 150.264  1.00  1.80           C  
ATOM   3625  C   GLY B 458      31.013  77.381 149.395  1.00  1.87           C  
ATOM   3626  O   GLY B 458      30.758  78.500 149.824  1.00  1.55           O  
ATOM   3627  N   ASN B 459      30.693  76.962 148.161  1.00  1.83           N  
ATOM   3628  CA  ASN B 459      29.986  77.843 147.224  1.00  1.80           C  
ATOM   3629  CB  ASN B 459      28.571  78.220 147.712  1.00  1.80           C  
ATOM   3630  CG  ASN B 459      27.703  76.986 147.971  1.00  1.87           C  
ATOM   3631  OD1 ASN B 459      27.837  75.952 147.328  1.00  1.55           O  
ATOM   3632  ND2 ASN B 459      26.814  77.136 148.955  1.00  1.83           N  
ATOM   3633  C   ASN B 459      30.812  79.112 146.933  1.00  1.87           C  
ATOM   3634  O   ASN B 459      30.285  80.190 146.682  1.00  1.55           O  
ATOM   3635  N   GLY B 460      32.140  78.915 147.016  1.00  1.83           N  
ATOM   3636  CA  GLY B 460      33.082  80.004 146.802  1.00  1.80           C  
ATOM   3637  C   GLY B 460      33.189  80.988 147.980  1.00  1.87           C  
ATOM   3638  O   GLY B 460      33.884  81.989 147.865  1.00  1.55           O  
ATOM   3639  N   CYS B 461      32.491  80.691 149.095  1.00  1.83           N  
ATOM   3640  CA  CYS B 461      32.444  81.603 150.240  1.00  1.80           C  
ATOM   3641  CB  CYS B 461      31.006  81.709 150.766  1.00  1.80           C  
ATOM   3642  SG  CYS B 461      29.864  82.549 149.643  1.00  1.89           S  
ATOM   3643  C   CYS B 461      33.355  81.123 151.381  1.00  1.87           C  
ATOM   3644  O   CYS B 461      33.534  79.931 151.613  1.00  1.55           O  
ATOM   3645  N   PHE B 462      33.852  82.144 152.099  1.00  1.83           N  
ATOM   3646  CA  PHE B 462      34.484  82.034 153.403  1.00  1.80           C  
ATOM   3647  CB  PHE B 462      35.923  82.592 153.418  1.00  1.80           C  
ATOM   3648  CG  PHE B 462      36.849  82.090 152.343  1.00  2.04           C  
ATOM   3649  CD1 PHE B 462      37.832  81.148 152.634  1.00  2.04           C  
ATOM   3650  CD2 PHE B 462      36.777  82.608 151.054  1.00  2.04           C  
ATOM   3651  CE1 PHE B 462      38.749  80.761 151.663  1.00  2.04           C  
ATOM   3652  CE2 PHE B 462      37.692  82.224 150.087  1.00  2.04           C  
ATOM   3653  CZ  PHE B 462      38.686  81.306 150.389  1.00  2.04           C  
ATOM   3654  C   PHE B 462      33.661  82.941 154.336  1.00  1.87           C  
ATOM   3655  O   PHE B 462      33.171  83.982 153.905  1.00  1.55           O  
ATOM   3656  N   GLU B 463      33.552  82.524 155.607  1.00  1.83           N  
ATOM   3657  CA  GLU B 463      32.975  83.371 156.648  1.00  1.80           C  
ATOM   3658  CB  GLU B 463      31.833  82.634 157.367  1.00  1.80           C  
ATOM   3659  CG  GLU B 463      31.108  83.505 158.410  1.00  1.80           C  
ATOM   3660  CD  GLU B 463      29.876  82.851 159.056  1.00  1.87           C  
ATOM   3661  OE1 GLU B 463      29.556  81.701 158.775  1.00  1.66           O  
ATOM   3662  OE2 GLU B 463      29.215  83.506 159.853  1.00  1.66           O  
ATOM   3663  C   GLU B 463      34.117  83.725 157.601  1.00  1.87           C  
ATOM   3664  O   GLU B 463      34.921  82.874 157.964  1.00  1.55           O  
ATOM   3665  N   PHE B 464      34.171  85.015 157.954  1.00  1.83           N  
ATOM   3666  CA  PHE B 464      35.244  85.482 158.821  1.00  1.80           C  
ATOM   3667  CB  PHE B 464      35.373  87.006 158.702  1.00  1.80           C  
ATOM   3668  CG  PHE B 464      35.938  87.416 157.370  1.00  2.04           C  
ATOM   3669  CD1 PHE B 464      35.104  87.807 156.329  1.00  2.04           C  
ATOM   3670  CD2 PHE B 464      37.314  87.418 157.166  1.00  2.04           C  
ATOM   3671  CE1 PHE B 464      35.636  88.200 155.109  1.00  2.04           C  
ATOM   3672  CE2 PHE B 464      37.850  87.813 155.949  1.00  2.04           C  
ATOM   3673  CZ  PHE B 464      37.010  88.205 154.918  1.00  2.04           C  
ATOM   3674  C   PHE B 464      34.918  85.097 160.268  1.00  1.87           C  
ATOM   3675  O   PHE B 464      33.799  85.276 160.729  1.00  1.55           O  
ATOM   3676  N   TYR B 465      35.951  84.592 160.963  1.00  1.83           N  
ATOM   3677  CA  TYR B 465      35.818  84.361 162.398  1.00  1.80           C  
ATOM   3678  CB  TYR B 465      36.993  83.506 162.913  1.00  1.80           C  
ATOM   3679  CG  TYR B 465      36.818  82.034 162.659  1.00  2.04           C  
ATOM   3680  CD1 TYR B 465      35.985  81.283 163.480  1.00  2.04           C  
ATOM   3681  CE1 TYR B 465      35.851  79.914 163.295  1.00  2.04           C  
ATOM   3682  CD2 TYR B 465      37.501  81.396 161.630  1.00  2.04           C  
ATOM   3683  CE2 TYR B 465      37.373  80.026 161.445  1.00  2.04           C  
ATOM   3684  CZ  TYR B 465      36.555  79.276 162.280  1.00  2.04           C  
ATOM   3685  OH  TYR B 465      36.467  77.909 162.082  1.00  1.55           O  
ATOM   3686  C   TYR B 465      35.820  85.716 163.128  1.00  1.87           C  
ATOM   3687  O   TYR B 465      34.892  86.094 163.831  1.00  1.55           O  
ATOM   3688  N   HIS B 466      36.954  86.402 162.916  1.00  1.83           N  
ATOM   3689  CA  HIS B 466      37.239  87.640 163.639  1.00  1.80           C  
ATOM   3690  CB  HIS B 466      38.701  88.066 163.412  1.00  1.80           C  
ATOM   3691  CG  HIS B 466      38.986  88.205 161.935  1.00  2.04           C  
ATOM   3692  CD2 HIS B 466      39.434  87.206 161.061  1.00  2.04           C  
ATOM   3693  ND1 HIS B 466      38.809  89.339 161.226  1.00  1.72           N  
ATOM   3694  CE1 HIS B 466      39.136  89.040 159.958  1.00  2.04           C  
ATOM   3695  NE2 HIS B 466      39.514  87.759 159.834  1.00  1.72           N  
ATOM   3696  C   HIS B 466      36.274  88.773 163.245  1.00  1.87           C  
ATOM   3697  O   HIS B 466      35.943  89.631 164.056  1.00  1.55           O  
ATOM   3698  N   LYS B 467      35.856  88.705 161.964  1.00  1.83           N  
ATOM   3699  CA  LYS B 467      35.053  89.744 161.321  1.00  1.80           C  
ATOM   3700  CB  LYS B 467      33.791  90.127 162.126  1.00  1.80           C  
ATOM   3701  CG  LYS B 467      33.014  88.940 162.722  1.00  1.80           C  
ATOM   3702  CD  LYS B 467      32.412  87.998 161.676  1.00  1.80           C  
ATOM   3703  CE  LYS B 467      31.798  86.735 162.302  1.00  1.80           C  
ATOM   3704  NZ  LYS B 467      30.667  86.969 163.200  1.00  1.65           N  
ATOM   3705  C   LYS B 467      35.951  90.968 161.062  1.00  1.87           C  
ATOM   3706  O   LYS B 467      36.894  91.231 161.801  1.00  1.55           O  
ATOM   3707  N   CYS B 468      35.648  91.692 159.978  1.00  1.83           N  
ATOM   3708  CA  CYS B 468      36.435  92.887 159.705  1.00  1.80           C  
ATOM   3709  CB  CYS B 468      37.807  92.522 159.123  1.00  1.80           C  
ATOM   3710  SG  CYS B 468      37.752  91.566 157.585  1.00  1.89           S  
ATOM   3711  C   CYS B 468      35.632  93.787 158.771  1.00  1.87           C  
ATOM   3712  O   CYS B 468      34.686  93.354 158.123  1.00  1.55           O  
ATOM   3713  N   ASN B 469      36.027  95.070 158.785  1.00  1.83           N  
ATOM   3714  CA  ASN B 469      35.299  96.064 158.009  1.00  1.80           C  
ATOM   3715  CB  ASN B 469      35.424  97.444 158.680  1.00  1.80           C  
ATOM   3716  CG  ASN B 469      34.317  98.400 158.215  1.00  1.87           C  
ATOM   3717  OD1 ASN B 469      33.395  98.021 157.502  1.00  1.55           O  
ATOM   3718  ND2 ASN B 469      34.450  99.645 158.666  1.00  1.83           N  
ATOM   3719  C   ASN B 469      35.843  96.063 156.577  1.00  1.87           C  
ATOM   3720  O   ASN B 469      36.903  95.511 156.300  1.00  1.55           O  
ATOM   3721  N   ASN B 470      35.074  96.719 155.690  1.00  1.83           N  
ATOM   3722  CA  ASN B 470      35.353  96.754 154.254  1.00  1.80           C  
ATOM   3723  CB  ASN B 470      34.401  97.713 153.514  1.00  1.80           C  
ATOM   3724  CG  ASN B 470      32.919  97.463 153.818  1.00  1.87           C  
ATOM   3725  OD1 ASN B 470      32.198  98.366 154.221  1.00  1.55           O  
ATOM   3726  ND2 ASN B 470      32.501  96.208 153.662  1.00  1.83           N  
ATOM   3727  C   ASN B 470      36.811  97.144 153.951  1.00  1.87           C  
ATOM   3728  O   ASN B 470      37.412  96.654 153.005  1.00  1.55           O  
ATOM   3729  N   GLU B 471      37.361  98.016 154.818  1.00  1.83           N  
ATOM   3730  CA  GLU B 471      38.764  98.411 154.702  1.00  1.80           C  
ATOM   3731  CB  GLU B 471      39.119  99.300 155.912  1.00  1.80           C  
ATOM   3732  CG  GLU B 471      40.461 100.053 155.806  1.00  1.80           C  
ATOM   3733  CD  GLU B 471      40.483 101.190 154.775  1.00  1.87           C  
ATOM   3734  OE1 GLU B 471      39.481 101.460 154.124  1.00  1.66           O  
ATOM   3735  OE2 GLU B 471      41.518 101.827 154.621  1.00  1.66           O  
ATOM   3736  C   GLU B 471      39.688  97.173 154.605  1.00  1.87           C  
ATOM   3737  O   GLU B 471      40.473  97.012 153.679  1.00  1.55           O  
ATOM   3738  N   CYS B 472      39.520  96.287 155.598  1.00  1.83           N  
ATOM   3739  CA  CYS B 472      40.327  95.072 155.634  1.00  1.80           C  
ATOM   3740  CB  CYS B 472      40.012  94.304 156.916  1.00  1.80           C  
ATOM   3741  SG  CYS B 472      40.196  95.333 158.398  1.00  1.89           S  
ATOM   3742  C   CYS B 472      40.053  94.173 154.417  1.00  1.87           C  
ATOM   3743  O   CYS B 472      40.913  93.439 153.946  1.00  1.55           O  
ATOM   3744  N   MET B 473      38.805  94.273 153.928  1.00  1.83           N  
ATOM   3745  CA  MET B 473      38.427  93.498 152.752  1.00  1.80           C  
ATOM   3746  CB  MET B 473      36.915  93.592 152.500  1.00  1.80           C  
ATOM   3747  CG  MET B 473      36.088  93.234 153.742  1.00  1.80           C  
ATOM   3748  SD  MET B 473      36.152  91.477 154.121  1.00  1.97           S  
ATOM   3749  CE  MET B 473      34.922  91.447 155.440  1.00  1.80           C  
ATOM   3750  C   MET B 473      39.248  93.954 151.533  1.00  1.87           C  
ATOM   3751  O   MET B 473      39.679  93.144 150.723  1.00  1.55           O  
ATOM   3752  N   GLU B 474      39.495  95.278 151.468  1.00  1.83           N  
ATOM   3753  CA  GLU B 474      40.413  95.803 150.457  1.00  1.80           C  
ATOM   3754  CB  GLU B 474      40.565  97.330 150.607  1.00  1.80           C  
ATOM   3755  CG  GLU B 474      41.336  98.023 149.460  1.00  1.80           C  
ATOM   3756  CD  GLU B 474      40.482  98.344 148.229  1.00  1.87           C  
ATOM   3757  OE1 GLU B 474      39.304  98.647 148.366  1.00  1.66           O  
ATOM   3758  OE2 GLU B 474      41.000  98.313 147.119  1.00  1.66           O  
ATOM   3759  C   GLU B 474      41.781  95.110 150.600  1.00  1.87           C  
ATOM   3760  O   GLU B 474      42.377  94.657 149.633  1.00  1.55           O  
ATOM   3761  N   SER B 475      42.227  95.029 151.867  1.00  1.83           N  
ATOM   3762  CA  SER B 475      43.498  94.378 152.166  1.00  1.80           C  
ATOM   3763  CB  SER B 475      43.788  94.538 153.665  1.00  1.80           C  
ATOM   3764  OG  SER B 475      43.390  95.814 154.147  1.00  1.55           O  
ATOM   3765  C   SER B 475      43.535  92.889 151.742  1.00  1.87           C  
ATOM   3766  O   SER B 475      44.595  92.329 151.485  1.00  1.55           O  
ATOM   3767  N   VAL B 476      42.341  92.271 151.668  1.00  1.83           N  
ATOM   3768  CA  VAL B 476      42.290  90.952 151.048  1.00  1.80           C  
ATOM   3769  CB  VAL B 476      40.959  90.213 151.318  1.00  1.80           C  
ATOM   3770  CG1 VAL B 476      41.020  88.773 150.786  1.00  1.80           C  
ATOM   3771  CG2 VAL B 476      40.603  90.183 152.809  1.00  1.80           C  
ATOM   3772  C   VAL B 476      42.561  91.119 149.541  1.00  1.87           C  
ATOM   3773  O   VAL B 476      43.549  90.629 149.013  1.00  1.55           O  
ATOM   3774  N   LYS B 477      41.637  91.847 148.892  1.00  1.83           N  
ATOM   3775  CA  LYS B 477      41.627  91.979 147.435  1.00  1.80           C  
ATOM   3776  CB  LYS B 477      40.660  93.105 147.030  1.00  1.80           C  
ATOM   3777  CG  LYS B 477      39.192  92.872 147.413  1.00  1.80           C  
ATOM   3778  CD  LYS B 477      38.347  94.111 147.092  1.00  1.80           C  
ATOM   3779  CE  LYS B 477      36.873  93.973 147.489  1.00  1.80           C  
ATOM   3780  NZ  LYS B 477      36.115  95.205 147.288  1.00  1.65           N  
ATOM   3781  C   LYS B 477      43.019  92.307 146.852  1.00  1.87           C  
ATOM   3782  O   LYS B 477      43.463  91.737 145.862  1.00  1.55           O  
ATOM   3783  N   ASN B 478      43.660  93.289 147.504  1.00  1.83           N  
ATOM   3784  CA  ASN B 478      44.886  93.868 146.961  1.00  1.80           C  
ATOM   3785  CB  ASN B 478      45.175  95.246 147.586  1.00  1.80           C  
ATOM   3786  CG  ASN B 478      45.622  95.193 149.050  1.00  1.87           C  
ATOM   3787  OD1 ASN B 478      45.744  94.139 149.656  1.00  1.55           O  
ATOM   3788  ND2 ASN B 478      45.867  96.392 149.579  1.00  1.83           N  
ATOM   3789  C   ASN B 478      46.086  92.904 147.059  1.00  1.87           C  
ATOM   3790  O   ASN B 478      47.104  93.097 146.401  1.00  1.55           O  
ATOM   3791  N   GLY B 479      45.902  91.849 147.868  1.00  1.83           N  
ATOM   3792  CA  GLY B 479      46.871  90.764 147.923  1.00  1.80           C  
ATOM   3793  C   GLY B 479      47.819  90.877 149.123  1.00  1.87           C  
ATOM   3794  O   GLY B 479      48.692  90.038 149.317  1.00  1.55           O  
ATOM   3795  N   THR B 480      47.607  91.938 149.916  1.00  1.83           N  
ATOM   3796  CA  THR B 480      48.365  92.118 151.141  1.00  1.80           C  
ATOM   3797  CB  THR B 480      48.492  93.640 151.381  1.00  1.80           C  
ATOM   3798  OG1 THR B 480      48.960  94.302 150.216  1.00  1.55           O  
ATOM   3799  CG2 THR B 480      49.378  94.005 152.583  1.00  1.80           C  
ATOM   3800  C   THR B 480      47.671  91.299 152.257  1.00  1.87           C  
ATOM   3801  O   THR B 480      47.751  90.075 152.282  1.00  1.55           O  
ATOM   3802  N   TYR B 481      46.976  92.010 153.162  1.00  1.83           N  
ATOM   3803  CA  TYR B 481      46.328  91.414 154.324  1.00  1.80           C  
ATOM   3804  CB  TYR B 481      45.432  90.209 153.967  1.00  1.80           C  
ATOM   3805  CG  TYR B 481      44.375  89.967 155.008  1.00  2.04           C  
ATOM   3806  CD1 TYR B 481      43.231  90.755 155.042  1.00  2.04           C  
ATOM   3807  CE1 TYR B 481      42.256  90.547 156.006  1.00  2.04           C  
ATOM   3808  CD2 TYR B 481      44.523  88.959 155.950  1.00  2.04           C  
ATOM   3809  CE2 TYR B 481      43.550  88.749 156.916  1.00  2.04           C  
ATOM   3810  CZ  TYR B 481      42.410  89.548 156.954  1.00  2.04           C  
ATOM   3811  OH  TYR B 481      41.421  89.390 157.907  1.00  1.55           O  
ATOM   3812  C   TYR B 481      47.381  91.125 155.410  1.00  1.87           C  
ATOM   3813  O   TYR B 481      47.424  91.797 156.431  1.00  1.55           O  
ATOM   3814  N   ASP B 482      48.234  90.125 155.118  1.00  1.83           N  
ATOM   3815  CA  ASP B 482      49.382  89.786 155.965  1.00  1.80           C  
ATOM   3816  CB  ASP B 482      50.484  90.877 155.909  1.00  1.80           C  
ATOM   3817  CG  ASP B 482      51.385  90.855 154.671  1.00  1.87           C  
ATOM   3818  OD1 ASP B 482      51.470  89.842 153.988  1.00  1.66           O  
ATOM   3819  OD2 ASP B 482      52.052  91.852 154.404  1.00  1.66           O  
ATOM   3820  C   ASP B 482      48.976  89.515 157.433  1.00  1.87           C  
ATOM   3821  O   ASP B 482      49.521  90.098 158.364  1.00  1.55           O  
ATOM   3822  N   TYR B 483      48.040  88.563 157.587  1.00  1.83           N  
ATOM   3823  CA  TYR B 483      47.737  88.040 158.921  1.00  1.80           C  
ATOM   3824  CB  TYR B 483      46.443  88.661 159.487  1.00  1.80           C  
ATOM   3825  CG  TYR B 483      46.573  90.117 159.839  1.00  2.04           C  
ATOM   3826  CD1 TYR B 483      47.314  90.503 160.951  1.00  2.04           C  
ATOM   3827  CE1 TYR B 483      47.432  91.843 161.294  1.00  2.04           C  
ATOM   3828  CD2 TYR B 483      45.950  91.095 159.073  1.00  2.04           C  
ATOM   3829  CE2 TYR B 483      46.063  92.436 159.414  1.00  2.04           C  
ATOM   3830  CZ  TYR B 483      46.803  92.816 160.524  1.00  2.04           C  
ATOM   3831  OH  TYR B 483      46.903  94.161 160.837  1.00  1.55           O  
ATOM   3832  C   TYR B 483      47.549  86.514 158.838  1.00  1.87           C  
ATOM   3833  O   TYR B 483      46.419  86.043 158.785  1.00  1.55           O  
ATOM   3834  N   PRO B 484      48.677  85.751 158.830  1.00  1.83           N  
ATOM   3835  CD  PRO B 484      50.043  86.257 158.686  1.00  1.80           C  
ATOM   3836  CA  PRO B 484      48.612  84.292 158.924  1.00  1.80           C  
ATOM   3837  CB  PRO B 484      50.081  83.843 158.841  1.00  1.80           C  
ATOM   3838  CG  PRO B 484      50.835  85.029 158.238  1.00  1.80           C  
ATOM   3839  C   PRO B 484      47.963  83.764 160.231  1.00  1.87           C  
ATOM   3840 1OCT PRO B 484      47.296  82.737 160.203  1.00  1.66           O  
ATOM   3841 2OCT PRO B 484      48.137  84.372 161.283  1.00  1.66           O  
TER    3842      PRO B 484
ATOM   3843  N   ASP C 485      36.484  51.680 160.097  1.00  1.65           N  
ATOM   3844  CA  ASP C 485      35.530  52.141 159.104  1.00  1.80           C  
ATOM   3845  CB  ASP C 485      34.285  52.816 159.708  1.00  1.80           C  
ATOM   3846  CG  ASP C 485      33.502  51.883 160.636  1.00  1.87           C  
ATOM   3847  OD1 ASP C 485      34.097  50.982 161.216  1.00  1.66           O  
ATOM   3848  OD2 ASP C 485      32.302  52.061 160.795  1.00  1.66           O  
ATOM   3849  C   ASP C 485      36.262  53.137 158.222  1.00  1.87           C  
ATOM   3850  O   ASP C 485      37.113  53.880 158.702  1.00  1.55           O  
ATOM   3851  N   THR C 486      35.938  53.107 156.926  1.00  1.83           N  
ATOM   3852  CA  THR C 486      36.704  53.896 155.975  1.00  1.80           C  
ATOM   3853  CB  THR C 486      38.034  53.165 155.655  1.00  1.80           C  
ATOM   3854  OG1 THR C 486      38.588  52.559 156.811  1.00  1.55           O  
ATOM   3855  CG2 THR C 486      39.093  54.058 154.995  1.00  1.80           C  
ATOM   3856  C   THR C 486      35.843  54.081 154.722  1.00  1.87           C  
ATOM   3857  O   THR C 486      35.087  53.199 154.329  1.00  1.55           O  
ATOM   3858  N   ILE C 487      36.007  55.274 154.145  1.00  1.83           N  
ATOM   3859  CA  ILE C 487      35.471  55.612 152.837  1.00  1.80           C  
ATOM   3860  CB  ILE C 487      34.541  56.842 152.969  1.00  1.80           C  
ATOM   3861  CG2 ILE C 487      35.187  57.982 153.773  1.00  1.80           C  
ATOM   3862  CG1 ILE C 487      34.023  57.382 151.621  1.00  1.80           C  
ATOM   3863  CD1 ILE C 487      33.140  56.389 150.861  1.00  1.80           C  
ATOM   3864  C   ILE C 487      36.716  55.883 151.995  1.00  1.87           C  
ATOM   3865  O   ILE C 487      37.723  56.334 152.527  1.00  1.55           O  
ATOM   3866  N   CYS C 488      36.643  55.570 150.696  1.00  1.83           N  
ATOM   3867  CA  CYS C 488      37.816  55.800 149.864  1.00  1.80           C  
ATOM   3868  CB  CYS C 488      38.796  54.631 150.034  1.00  1.80           C  
ATOM   3869  SG  CYS C 488      40.428  54.931 149.328  1.00  1.89           S  
ATOM   3870  C   CYS C 488      37.357  55.957 148.422  1.00  1.87           C  
ATOM   3871  O   CYS C 488      36.270  55.519 148.072  1.00  1.55           O  
ATOM   3872  N   ILE C 489      38.216  56.618 147.637  1.00  1.83           N  
ATOM   3873  CA  ILE C 489      37.944  56.935 146.242  1.00  1.80           C  
ATOM   3874  CB  ILE C 489      37.838  58.471 146.086  1.00  1.80           C  
ATOM   3875  CG2 ILE C 489      37.676  58.926 144.625  1.00  1.80           C  
ATOM   3876  CG1 ILE C 489      36.713  59.052 146.964  1.00  1.80           C  
ATOM   3877  CD1 ILE C 489      35.325  58.510 146.605  1.00  1.80           C  
ATOM   3878  C   ILE C 489      39.085  56.341 145.415  1.00  1.87           C  
ATOM   3879  O   ILE C 489      40.205  56.198 145.890  1.00  1.55           O  
ATOM   3880  N   GLY C 490      38.728  56.001 144.171  1.00  1.83           N  
ATOM   3881  CA  GLY C 490      39.689  55.446 143.238  1.00  1.80           C  
ATOM   3882  C   GLY C 490      39.016  55.347 141.874  1.00  1.87           C  
ATOM   3883  O   GLY C 490      38.033  56.030 141.601  1.00  1.55           O  
ATOM   3884  N   TYR C 491      39.589  54.470 141.040  1.00  1.83           N  
ATOM   3885  CA  TYR C 491      39.098  54.307 139.681  1.00  1.80           C  
ATOM   3886  CB  TYR C 491      39.733  55.340 138.731  1.00  1.80           C  
ATOM   3887  CG  TYR C 491      41.234  55.417 138.844  1.00  2.04           C  
ATOM   3888  CD1 TYR C 491      42.055  54.480 138.223  1.00  2.04           C  
ATOM   3889  CE1 TYR C 491      43.438  54.572 138.326  1.00  2.04           C  
ATOM   3890  CD2 TYR C 491      41.824  56.446 139.567  1.00  2.04           C  
ATOM   3891  CE2 TYR C 491      43.202  56.541 139.665  1.00  2.04           C  
ATOM   3892  CZ  TYR C 491      44.017  55.600 139.052  1.00  2.04           C  
ATOM   3893  OH  TYR C 491      45.394  55.680 139.143  1.00  1.55           O  
ATOM   3894  C   TYR C 491      39.373  52.877 139.223  1.00  1.87           C  
ATOM   3895  O   TYR C 491      40.056  52.102 139.876  1.00  1.55           O  
ATOM   3896  N   HIS C 492      38.767  52.609 138.071  1.00  1.83           N  
ATOM   3897  CA  HIS C 492      38.707  51.322 137.414  1.00  1.80           C  
ATOM   3898  CB  HIS C 492      37.568  51.481 136.397  1.00  1.80           C  
ATOM   3899  CG  HIS C 492      37.461  50.328 135.430  1.00  2.04           C  
ATOM   3900  CD2 HIS C 492      37.852  50.318 134.082  1.00  2.04           C  
ATOM   3901  ND1 HIS C 492      36.933  49.126 135.727  1.00  1.72           N  
ATOM   3902  CE1 HIS C 492      36.995  48.405 134.599  1.00  2.04           C  
ATOM   3903  NE2 HIS C 492      37.547  49.099 133.584  1.00  1.72           N  
ATOM   3904  C   HIS C 492      40.036  51.022 136.715  1.00  1.87           C  
ATOM   3905  O   HIS C 492      40.645  51.893 136.107  1.00  1.55           O  
ATOM   3906  N   ALA C 493      40.414  49.742 136.805  1.00  1.83           N  
ATOM   3907  CA  ALA C 493      41.387  49.164 135.891  1.00  1.80           C  
ATOM   3908  CB  ALA C 493      42.733  48.993 136.592  1.00  1.80           C  
ATOM   3909  C   ALA C 493      40.800  47.819 135.465  1.00  1.87           C  
ATOM   3910  O   ALA C 493      39.874  47.319 136.091  1.00  1.55           O  
ATOM   3911  N   ASN C 494      41.349  47.274 134.375  1.00  1.83           N  
ATOM   3912  CA  ASN C 494      40.794  46.060 133.789  1.00  1.80           C  
ATOM   3913  CB  ASN C 494      39.621  46.394 132.842  1.00  1.80           C  
ATOM   3914  CG  ASN C 494      40.003  47.293 131.656  1.00  1.87           C  
ATOM   3915  OD1 ASN C 494      41.144  47.339 131.222  1.00  1.55           O  
ATOM   3916  ND2 ASN C 494      38.977  47.949 131.110  1.00  1.83           N  
ATOM   3917  C   ASN C 494      41.933  45.293 133.116  1.00  1.87           C  
ATOM   3918  O   ASN C 494      43.102  45.612 133.291  1.00  1.55           O  
ATOM   3919  N   ASN C 495      41.541  44.263 132.351  1.00  1.83           N  
ATOM   3920  CA  ASN C 495      42.505  43.407 131.660  1.00  1.80           C  
ATOM   3921  CB  ASN C 495      42.093  41.928 131.786  1.00  1.80           C  
ATOM   3922  CG  ASN C 495      40.805  41.609 131.007  1.00  1.87           C  
ATOM   3923  OD1 ASN C 495      39.752  42.190 131.246  1.00  1.55           O  
ATOM   3924  ND2 ASN C 495      40.939  40.672 130.068  1.00  1.83           N  
ATOM   3925  C   ASN C 495      42.629  43.803 130.180  1.00  1.87           C  
ATOM   3926  O   ASN C 495      43.141  43.047 129.363  1.00  1.55           O  
ATOM   3927  N   SER C 496      42.113  45.001 129.867  1.00  1.83           N  
ATOM   3928  CA  SER C 496      42.118  45.464 128.490  1.00  1.80           C  
ATOM   3929  CB  SER C 496      41.033  46.546 128.332  1.00  1.80           C  
ATOM   3930  OG  SER C 496      40.382  46.494 127.068  1.00  1.55           O  
ATOM   3931  C   SER C 496      43.545  45.953 128.182  1.00  1.87           C  
ATOM   3932  O   SER C 496      44.040  46.913 128.762  1.00  1.55           O  
ATOM   3933  N   THR C 497      44.192  45.188 127.292  1.00  1.83           N  
ATOM   3934  CA  THR C 497      45.619  45.358 127.044  1.00  1.80           C  
ATOM   3935  CB  THR C 497      46.262  43.957 126.923  1.00  1.80           C  
ATOM   3936  OG1 THR C 497      47.678  44.001 126.924  1.00  1.55           O  
ATOM   3937  CG2 THR C 497      45.755  43.140 125.722  1.00  1.80           C  
ATOM   3938  C   THR C 497      45.868  46.220 125.794  1.00  1.87           C  
ATOM   3939  O   THR C 497      47.003  46.375 125.353  1.00  1.55           O  
ATOM   3940  N   ASP C 498      44.769  46.742 125.221  1.00  1.83           N  
ATOM   3941  CA  ASP C 498      44.898  47.590 124.047  1.00  1.80           C  
ATOM   3942  CB  ASP C 498      43.579  47.717 123.260  1.00  1.80           C  
ATOM   3943  CG  ASP C 498      42.396  48.205 124.100  1.00  1.87           C  
ATOM   3944  OD1 ASP C 498      42.058  47.546 125.075  1.00  1.66           O  
ATOM   3945  OD2 ASP C 498      41.786  49.212 123.753  1.00  1.66           O  
ATOM   3946  C   ASP C 498      45.488  48.945 124.464  1.00  1.87           C  
ATOM   3947  O   ASP C 498      45.437  49.375 125.614  1.00  1.55           O  
ATOM   3948  N   THR C 499      46.128  49.526 123.444  1.00  1.83           N  
ATOM   3949  CA  THR C 499      47.044  50.625 123.648  1.00  1.80           C  
ATOM   3950  CB  THR C 499      48.475  50.060 123.560  1.00  1.80           C  
ATOM   3951  OG1 THR C 499      48.579  49.057 122.564  1.00  1.55           O  
ATOM   3952  CG2 THR C 499      48.984  49.523 124.902  1.00  1.80           C  
ATOM   3953  C   THR C 499      46.789  51.667 122.558  1.00  1.87           C  
ATOM   3954  O   THR C 499      46.561  51.333 121.397  1.00  1.55           O  
ATOM   3955  N   VAL C 500      46.852  52.930 122.995  1.00  1.83           N  
ATOM   3956  CA  VAL C 500      46.821  54.062 122.086  1.00  1.80           C  
ATOM   3957  CB  VAL C 500      45.623  54.967 122.421  1.00  1.80           C  
ATOM   3958  CG1 VAL C 500      44.298  54.260 122.115  1.00  1.80           C  
ATOM   3959  CG2 VAL C 500      45.650  55.500 123.863  1.00  1.80           C  
ATOM   3960  C   VAL C 500      48.144  54.805 122.276  1.00  1.87           C  
ATOM   3961  O   VAL C 500      48.756  54.729 123.333  1.00  1.55           O  
ATOM   3962  N   ASP C 501      48.544  55.528 121.227  1.00  1.83           N  
ATOM   3963  CA  ASP C 501      49.625  56.486 121.418  1.00  1.80           C  
ATOM   3964  CB  ASP C 501      50.351  56.761 120.091  1.00  1.80           C  
ATOM   3965  CG  ASP C 501      51.183  55.579 119.587  1.00  1.87           C  
ATOM   3966  OD1 ASP C 501      51.617  54.758 120.386  1.00  1.66           O  
ATOM   3967  OD2 ASP C 501      51.396  55.471 118.383  1.00  1.66           O  
ATOM   3968  C   ASP C 501      48.977  57.770 121.934  1.00  1.87           C  
ATOM   3969  O   ASP C 501      47.796  58.018 121.715  1.00  1.55           O  
ATOM   3970  N   THR C 502      49.802  58.567 122.610  1.00  1.83           N  
ATOM   3971  CA  THR C 502      49.431  59.918 122.995  1.00  1.80           C  
ATOM   3972  CB  THR C 502      49.336  59.972 124.527  1.00  1.80           C  
ATOM   3973  OG1 THR C 502      50.573  59.635 125.118  1.00  1.55           O  
ATOM   3974  CG2 THR C 502      48.236  59.063 125.092  1.00  1.80           C  
ATOM   3975  C   THR C 502      50.544  60.790 122.410  1.00  1.87           C  
ATOM   3976  O   THR C 502      51.290  60.316 121.558  1.00  1.55           O  
ATOM   3977  N   ILE C 503      50.667  62.043 122.879  1.00  1.83           N  
ATOM   3978  CA  ILE C 503      51.767  62.841 122.337  1.00  1.80           C  
ATOM   3979  CB  ILE C 503      51.375  64.324 122.195  1.00  1.80           C  
ATOM   3980  CG2 ILE C 503      50.270  64.477 121.133  1.00  1.80           C  
ATOM   3981  CG1 ILE C 503      50.955  64.980 123.518  1.00  1.80           C  
ATOM   3982  CD1 ILE C 503      50.802  66.496 123.388  1.00  1.80           C  
ATOM   3983  C   ILE C 503      53.054  62.581 123.146  1.00  1.87           C  
ATOM   3984  O   ILE C 503      54.140  62.477 122.587  1.00  1.55           O  
ATOM   3985  N   LEU C 504      52.886  62.463 124.478  1.00  1.83           N  
ATOM   3986  CA  LEU C 504      54.065  62.289 125.324  1.00  1.80           C  
ATOM   3987  CB  LEU C 504      53.849  62.838 126.746  1.00  1.80           C  
ATOM   3988  CG  LEU C 504      53.342  64.291 126.821  1.00  1.80           C  
ATOM   3989  CD1 LEU C 504      53.339  64.773 128.278  1.00  1.80           C  
ATOM   3990  CD2 LEU C 504      54.149  65.261 125.946  1.00  1.80           C  
ATOM   3991  C   LEU C 504      54.499  60.817 125.407  1.00  1.87           C  
ATOM   3992  O   LEU C 504      55.671  60.537 125.627  1.00  1.55           O  
ATOM   3993  N   GLU C 505      53.528  59.895 125.263  1.00  1.83           N  
ATOM   3994  CA  GLU C 505      53.834  58.482 125.507  1.00  1.80           C  
ATOM   3995  CB  GLU C 505      53.322  58.068 126.896  1.00  1.80           C  
ATOM   3996  CG  GLU C 505      54.064  58.798 128.030  1.00  1.80           C  
ATOM   3997  CD  GLU C 505      53.582  58.307 129.398  1.00  1.87           C  
ATOM   3998  OE1 GLU C 505      53.960  57.218 129.817  1.00  1.66           O  
ATOM   3999  OE2 GLU C 505      52.826  59.011 130.056  1.00  1.66           O  
ATOM   4000  C   GLU C 505      53.212  57.601 124.416  1.00  1.87           C  
ATOM   4001  O   GLU C 505      52.046  57.725 124.061  1.00  1.55           O  
ATOM   4002  N   LYS C 506      54.049  56.693 123.906  1.00  1.83           N  
ATOM   4003  CA  LYS C 506      53.551  55.719 122.947  1.00  1.80           C  
ATOM   4004  CB  LYS C 506      54.696  55.280 122.019  1.00  1.80           C  
ATOM   4005  CG  LYS C 506      55.524  56.449 121.455  1.00  1.80           C  
ATOM   4006  CD  LYS C 506      54.713  57.473 120.648  1.00  1.80           C  
ATOM   4007  CE  LYS C 506      55.597  58.627 120.152  1.00  1.80           C  
ATOM   4008  NZ  LYS C 506      54.973  59.455 119.128  1.00  1.65           N  
ATOM   4009  C   LYS C 506      52.996  54.526 123.737  1.00  1.87           C  
ATOM   4010  O   LYS C 506      53.512  54.175 124.792  1.00  1.55           O  
ATOM   4011  N   ASN C 507      51.948  53.919 123.167  1.00  1.83           N  
ATOM   4012  CA  ASN C 507      51.433  52.630 123.627  1.00  1.80           C  
ATOM   4013  CB  ASN C 507      52.450  51.483 123.455  1.00  1.80           C  
ATOM   4014  CG  ASN C 507      52.941  51.348 122.012  1.00  1.87           C  
ATOM   4015  OD1 ASN C 507      52.199  50.979 121.109  1.00  1.55           O  
ATOM   4016  ND2 ASN C 507      54.229  51.653 121.840  1.00  1.83           N  
ATOM   4017  C   ASN C 507      50.951  52.668 125.088  1.00  1.87           C  
ATOM   4018  O   ASN C 507      51.212  51.765 125.874  1.00  1.55           O  
ATOM   4019  N   VAL C 508      50.220  53.741 125.400  1.00  1.83           N  
ATOM   4020  CA  VAL C 508      49.561  53.852 126.690  1.00  1.80           C  
ATOM   4021  CB  VAL C 508      49.026  55.291 126.851  1.00  1.80           C  
ATOM   4022  CG1 VAL C 508      48.440  55.527 128.250  1.00  1.80           C  
ATOM   4023  CG2 VAL C 508      50.113  56.331 126.545  1.00  1.80           C  
ATOM   4024  C   VAL C 508      48.410  52.831 126.727  1.00  1.87           C  
ATOM   4025  O   VAL C 508      47.502  52.887 125.906  1.00  1.55           O  
ATOM   4026  N   THR C 509      48.489  51.905 127.698  1.00  1.83           N  
ATOM   4027  CA  THR C 509      47.388  50.972 127.899  1.00  1.80           C  
ATOM   4028  CB  THR C 509      47.819  49.906 128.924  1.00  1.80           C  
ATOM   4029  OG1 THR C 509      49.221  49.701 128.879  1.00  1.55           O  
ATOM   4030  CG2 THR C 509      47.058  48.583 128.739  1.00  1.80           C  
ATOM   4031  C   THR C 509      46.174  51.760 128.414  1.00  1.87           C  
ATOM   4032  O   THR C 509      46.312  52.606 129.292  1.00  1.55           O  
ATOM   4033  N   VAL C 510      45.008  51.466 127.834  1.00  1.83           N  
ATOM   4034  CA  VAL C 510      43.822  52.265 128.110  1.00  1.80           C  
ATOM   4035  CB  VAL C 510      43.652  53.293 126.977  1.00  1.80           C  
ATOM   4036  CG1 VAL C 510      44.563  54.507 127.218  1.00  1.80           C  
ATOM   4037  CG2 VAL C 510      43.939  52.688 125.594  1.00  1.80           C  
ATOM   4038  C   VAL C 510      42.634  51.316 128.282  1.00  1.87           C  
ATOM   4039  O   VAL C 510      42.592  50.241 127.702  1.00  1.55           O  
ATOM   4040  N   THR C 511      41.713  51.732 129.164  1.00  1.83           N  
ATOM   4041  CA  THR C 511      40.697  50.789 129.611  1.00  1.80           C  
ATOM   4042  CB  THR C 511      40.051  51.295 130.914  1.00  1.80           C  
ATOM   4043  OG1 THR C 511      39.597  52.630 130.781  1.00  1.55           O  
ATOM   4044  CG2 THR C 511      40.987  51.156 132.122  1.00  1.80           C  
ATOM   4045  C   THR C 511      39.641  50.552 128.522  1.00  1.87           C  
ATOM   4046  O   THR C 511      39.089  49.463 128.413  1.00  1.55           O  
ATOM   4047  N   HIS C 512      39.377  51.631 127.756  1.00  1.83           N  
ATOM   4048  CA  HIS C 512      38.303  51.623 126.766  1.00  1.80           C  
ATOM   4049  CB  HIS C 512      37.028  52.248 127.369  1.00  1.80           C  
ATOM   4050  CG  HIS C 512      36.553  51.508 128.599  1.00  2.04           C  
ATOM   4051  CD2 HIS C 512      35.556  50.523 128.667  1.00  2.04           C  
ATOM   4052  ND1 HIS C 512      37.035  51.711 129.848  1.00  1.72           N  
ATOM   4053  CE1 HIS C 512      36.350  50.874 130.646  1.00  2.04           C  
ATOM   4054  NE2 HIS C 512      35.449  50.147 129.961  1.00  1.72           N  
ATOM   4055  C   HIS C 512      38.747  52.511 125.600  1.00  1.87           C  
ATOM   4056  O   HIS C 512      39.148  53.644 125.834  1.00  1.55           O  
ATOM   4057  N   SER C 513      38.652  51.994 124.363  1.00  1.83           N  
ATOM   4058  CA  SER C 513      39.031  52.772 123.180  1.00  1.80           C  
ATOM   4059  CB  SER C 513      40.512  52.546 122.862  1.00  1.80           C  
ATOM   4060  OG  SER C 513      41.328  52.810 123.988  1.00  1.55           O  
ATOM   4061  C   SER C 513      38.174  52.348 121.980  1.00  1.87           C  
ATOM   4062  O   SER C 513      37.613  51.258 121.951  1.00  1.55           O  
ATOM   4063  N   VAL C 514      38.120  53.274 121.013  1.00  1.83           N  
ATOM   4064  CA  VAL C 514      37.492  53.073 119.717  1.00  1.80           C  
ATOM   4065  CB  VAL C 514      36.488  54.222 119.462  1.00  1.80           C  
ATOM   4066  CG1 VAL C 514      37.137  55.612 119.539  1.00  1.80           C  
ATOM   4067  CG2 VAL C 514      35.716  54.064 118.144  1.00  1.80           C  
ATOM   4068  C   VAL C 514      38.635  53.024 118.692  1.00  1.87           C  
ATOM   4069  O   VAL C 514      39.715  53.552 118.932  1.00  1.55           O  
ATOM   4070  N   ASN C 515      38.347  52.361 117.566  1.00  1.83           N  
ATOM   4071  CA  ASN C 515      39.283  52.210 116.457  1.00  1.80           C  
ATOM   4072  CB  ASN C 515      39.350  50.710 116.125  1.00  1.80           C  
ATOM   4073  CG  ASN C 515      40.017  50.349 114.791  1.00  1.87           C  
ATOM   4074  OD1 ASN C 515      39.565  49.452 114.094  1.00  1.55           O  
ATOM   4075  ND2 ASN C 515      41.098  51.058 114.463  1.00  1.83           N  
ATOM   4076  C   ASN C 515      38.717  53.042 115.303  1.00  1.87           C  
ATOM   4077  O   ASN C 515      37.562  52.882 114.935  1.00  1.55           O  
ATOM   4078  N   LEU C 516      39.560  53.957 114.790  1.00  1.83           N  
ATOM   4079  CA  LEU C 516      39.089  54.926 113.801  1.00  1.80           C  
ATOM   4080  CB  LEU C 516      39.747  56.297 114.045  1.00  1.80           C  
ATOM   4081  CG  LEU C 516      39.742  56.793 115.502  1.00  1.80           C  
ATOM   4082  CD1 LEU C 516      40.480  58.135 115.591  1.00  1.80           C  
ATOM   4083  CD2 LEU C 516      38.317  56.937 116.046  1.00  1.80           C  
ATOM   4084  C   LEU C 516      39.401  54.474 112.360  1.00  1.87           C  
ATOM   4085  O   LEU C 516      38.892  55.042 111.403  1.00  1.55           O  
ATOM   4086  N   LEU C 517      40.293  53.473 112.264  1.00  1.83           N  
ATOM   4087  CA  LEU C 517      40.851  53.044 110.987  1.00  1.80           C  
ATOM   4088  CB  LEU C 517      42.373  53.239 111.075  1.00  1.80           C  
ATOM   4089  CG  LEU C 517      43.157  52.936 109.791  1.00  1.80           C  
ATOM   4090  CD1 LEU C 517      43.053  54.095 108.795  1.00  1.80           C  
ATOM   4091  CD2 LEU C 517      44.618  52.652 110.138  1.00  1.80           C  
ATOM   4092  C   LEU C 517      40.529  51.558 110.794  1.00  1.87           C  
ATOM   4093  O   LEU C 517      41.026  50.722 111.540  1.00  1.55           O  
ATOM   4094  N   GLU C 518      39.695  51.277 109.779  1.00  1.83           N  
ATOM   4095  CA  GLU C 518      39.429  49.890 109.407  1.00  1.80           C  
ATOM   4096  CB  GLU C 518      38.030  49.780 108.777  1.00  1.80           C  
ATOM   4097  CG  GLU C 518      37.589  48.344 108.416  1.00  1.80           C  
ATOM   4098  CD  GLU C 518      37.594  47.402 109.626  1.00  1.87           C  
ATOM   4099  OE1 GLU C 518      36.558  47.231 110.262  1.00  1.66           O  
ATOM   4100  OE2 GLU C 518      38.635  46.826 109.925  1.00  1.66           O  
ATOM   4101  C   GLU C 518      40.511  49.436 108.415  1.00  1.87           C  
ATOM   4102  O   GLU C 518      40.945  50.203 107.562  1.00  1.55           O  
ATOM   4103  N   ASP C 519      40.913  48.167 108.573  1.00  1.83           N  
ATOM   4104  CA  ASP C 519      41.872  47.549 107.658  1.00  1.80           C  
ATOM   4105  CB  ASP C 519      43.231  47.302 108.343  1.00  1.80           C  
ATOM   4106  CG  ASP C 519      43.241  46.149 109.354  1.00  1.87           C  
ATOM   4107  OD1 ASP C 519      42.564  46.237 110.372  1.00  1.66           O  
ATOM   4108  OD2 ASP C 519      43.949  45.166 109.147  1.00  1.66           O  
ATOM   4109  C   ASP C 519      41.298  46.274 107.010  1.00  1.87           C  
ATOM   4110  O   ASP C 519      41.872  45.735 106.070  1.00  1.55           O  
ATOM   4111  N   SER C 520      40.155  45.809 107.539  1.00  1.83           N  
ATOM   4112  CA  SER C 520      39.556  44.594 107.006  1.00  1.80           C  
ATOM   4113  CB  SER C 520      38.666  43.947 108.080  1.00  1.80           C  
ATOM   4114  OG  SER C 520      39.409  43.480 109.201  1.00  1.55           O  
ATOM   4115  C   SER C 520      38.729  44.920 105.750  1.00  1.87           C  
ATOM   4116  O   SER C 520      38.004  45.904 105.679  1.00  1.55           O  
ATOM   4117  N   HIS C 521      38.876  44.001 104.787  1.00  1.83           N  
ATOM   4118  CA  HIS C 521      38.050  43.954 103.592  1.00  1.80           C  
ATOM   4119  CB  HIS C 521      38.702  44.693 102.406  1.00  1.80           C  
ATOM   4120  CG  HIS C 521      40.087  44.167 102.083  1.00  2.04           C  
ATOM   4121  CD2 HIS C 521      41.265  44.328 102.835  1.00  2.04           C  
ATOM   4122  ND1 HIS C 521      40.394  43.452 100.977  1.00  1.72           N  
ATOM   4123  CE1 HIS C 521      41.708  43.187 101.056  1.00  2.04           C  
ATOM   4124  NE2 HIS C 521      42.262  43.703 102.168  1.00  1.72           N  
ATOM   4125  C   HIS C 521      37.835  42.464 103.325  1.00  1.87           C  
ATOM   4126  O   HIS C 521      38.704  41.645 103.598  1.00  1.55           O  
ATOM   4127  N   ASN C 522      36.625  42.151 102.843  1.00  1.83           N  
ATOM   4128  CA  ASN C 522      36.219  40.748 102.732  1.00  1.80           C  
ATOM   4129  CB  ASN C 522      34.689  40.639 102.645  1.00  1.80           C  
ATOM   4130  CG  ASN C 522      34.026  40.941 103.991  1.00  1.87           C  
ATOM   4131  OD1 ASN C 522      34.270  40.279 104.995  1.00  1.55           O  
ATOM   4132  ND2 ASN C 522      33.181  41.971 103.963  1.00  1.83           N  
ATOM   4133  C   ASN C 522      36.820  40.073 101.493  1.00  1.87           C  
ATOM   4134  O   ASN C 522      36.695  38.866 101.309  1.00  1.55           O  
ATOM   4135  N   GLY C 523      37.444  40.899 100.637  1.00  1.83           N  
ATOM   4136  CA  GLY C 523      37.747  40.417  99.298  1.00  1.80           C  
ATOM   4137  C   GLY C 523      36.437  40.411  98.513  1.00  1.87           C  
ATOM   4138  O   GLY C 523      35.436  40.940  98.985  1.00  1.55           O  
ATOM   4139  N   LYS C 524      36.510  39.772  97.334  1.00  1.83           N  
ATOM   4140  CA  LYS C 524      35.346  39.542  96.482  1.00  1.80           C  
ATOM   4141  CB  LYS C 524      34.246  38.755  97.223  1.00  1.80           C  
ATOM   4142  CG  LYS C 524      34.750  37.399  97.745  1.00  1.80           C  
ATOM   4143  CD  LYS C 524      33.709  36.637  98.573  1.00  1.80           C  
ATOM   4144  CE  LYS C 524      33.535  37.224  99.983  1.00  1.80           C  
ATOM   4145  NZ  LYS C 524      32.721  36.391 100.861  1.00  1.65           N  
ATOM   4146  C   LYS C 524      34.807  40.863  95.902  1.00  1.87           C  
ATOM   4147  O   LYS C 524      34.807  41.913  96.534  1.00  1.55           O  
ATOM   4148  N   LEU C 525      34.358  40.736  94.648  1.00  1.83           N  
ATOM   4149  CA  LEU C 525      33.566  41.798  94.054  1.00  1.80           C  
ATOM   4150  CB  LEU C 525      33.862  41.920  92.555  1.00  1.80           C  
ATOM   4151  CG  LEU C 525      35.350  42.095  92.225  1.00  1.80           C  
ATOM   4152  CD1 LEU C 525      35.508  42.223  90.712  1.00  1.80           C  
ATOM   4153  CD2 LEU C 525      35.986  43.291  92.947  1.00  1.80           C  
ATOM   4154  C   LEU C 525      32.109  41.440  94.338  1.00  1.87           C  
ATOM   4155  O   LEU C 525      31.716  40.283  94.236  1.00  1.55           O  
ATOM   4156  N   CYS C 526      31.366  42.473  94.745  1.00  1.83           N  
ATOM   4157  CA  CYS C 526      29.988  42.341  95.183  1.00  1.80           C  
ATOM   4158  CB  CYS C 526      29.944  42.593  96.694  1.00  1.80           C  
ATOM   4159  SG  CYS C 526      30.898  41.384  97.646  1.00  1.89           S  
ATOM   4160  C   CYS C 526      29.172  43.398  94.439  1.00  1.87           C  
ATOM   4161  O   CYS C 526      29.717  44.306  93.819  1.00  1.55           O  
ATOM   4162  N   ARG C 527      27.847  43.220  94.525  1.00  1.83           N  
ATOM   4163  CA  ARG C 527      26.924  44.182  93.946  1.00  1.80           C  
ATOM   4164  CB  ARG C 527      25.581  43.479  93.631  1.00  1.80           C  
ATOM   4165  CG  ARG C 527      24.847  42.902  94.852  1.00  1.80           C  
ATOM   4166  CD  ARG C 527      23.553  42.123  94.569  1.00  1.80           C  
ATOM   4167  NE  ARG C 527      23.790  40.795  94.013  1.00  1.83           N  
ATOM   4168  CZ  ARG C 527      23.622  40.461  92.715  1.00  1.87           C  
ATOM   4169  NH1 ARG C 527      23.353  41.382  91.795  1.00  1.83           N  
ATOM   4170  NH2 ARG C 527      23.712  39.185  92.367  1.00  1.83           N  
ATOM   4171  C   ARG C 527      26.786  45.346  94.944  1.00  1.87           C  
ATOM   4172  O   ARG C 527      26.788  45.128  96.148  1.00  1.55           O  
ATOM   4173  N   LEU C 528      26.688  46.572  94.407  1.00  1.83           N  
ATOM   4174  CA  LEU C 528      26.426  47.741  95.241  1.00  1.80           C  
ATOM   4175  CB  LEU C 528      27.083  49.012  94.666  1.00  1.80           C  
ATOM   4176  CG  LEU C 528      28.609  49.121  94.836  1.00  1.80           C  
ATOM   4177  CD1 LEU C 528      29.044  49.343  96.290  1.00  1.80           C  
ATOM   4178  CD2 LEU C 528      29.352  47.944  94.209  1.00  1.80           C  
ATOM   4179  C   LEU C 528      24.910  47.932  95.242  1.00  1.87           C  
ATOM   4180  O   LEU C 528      24.313  48.285  94.228  1.00  1.55           O  
ATOM   4181  N   LYS C 529      24.325  47.670  96.418  1.00  1.83           N  
ATOM   4182  CA  LYS C 529      22.891  47.830  96.629  1.00  1.80           C  
ATOM   4183  CB  LYS C 529      22.514  49.316  96.774  1.00  1.80           C  
ATOM   4184  CG  LYS C 529      23.222  50.056  97.921  1.00  1.80           C  
ATOM   4185  CD  LYS C 529      24.590  50.650  97.553  1.00  1.80           C  
ATOM   4186  CE  LYS C 529      25.006  51.742  98.549  1.00  1.80           C  
ATOM   4187  NZ  LYS C 529      26.282  52.372  98.242  1.00  1.65           N  
ATOM   4188  C   LYS C 529      22.051  47.165  95.512  1.00  1.87           C  
ATOM   4189  O   LYS C 529      21.034  47.698  95.075  1.00  1.55           O  
ATOM   4190  N   GLY C 530      22.523  45.985  95.079  1.00  1.83           N  
ATOM   4191  CA  GLY C 530      21.796  45.242  94.051  1.00  1.80           C  
ATOM   4192  C   GLY C 530      22.564  45.154  92.724  1.00  1.87           C  
ATOM   4193  O   GLY C 530      22.680  44.087  92.126  1.00  1.55           O  
ATOM   4194  N   ILE C 531      23.071  46.312  92.272  1.00  1.83           N  
ATOM   4195  CA  ILE C 531      23.606  46.364  90.913  1.00  1.80           C  
ATOM   4196  CB  ILE C 531      23.561  47.808  90.380  1.00  1.80           C  
ATOM   4197  CG2 ILE C 531      23.991  47.876  88.906  1.00  1.80           C  
ATOM   4198  CG1 ILE C 531      22.189  48.483  90.583  1.00  1.80           C  
ATOM   4199  CD1 ILE C 531      21.016  47.730  89.941  1.00  1.80           C  
ATOM   4200  C   ILE C 531      25.031  45.775  90.904  1.00  1.87           C  
ATOM   4201  O   ILE C 531      25.853  46.077  91.763  1.00  1.55           O  
ATOM   4202  N   ALA C 532      25.257  44.894  89.918  1.00  1.83           N  
ATOM   4203  CA  ALA C 532      26.496  44.130  89.835  1.00  1.80           C  
ATOM   4204  CB  ALA C 532      26.143  42.744  89.277  1.00  1.80           C  
ATOM   4205  C   ALA C 532      27.500  44.854  88.911  1.00  1.87           C  
ATOM   4206  O   ALA C 532      27.112  45.675  88.086  1.00  1.55           O  
ATOM   4207  N   PRO C 533      28.808  44.512  89.065  1.00  1.83           N  
ATOM   4208  CD  PRO C 533      29.340  43.618  90.095  1.00  1.80           C  
ATOM   4209  CA  PRO C 533      29.842  45.029  88.175  1.00  1.80           C  
ATOM   4210  CB  PRO C 533      31.167  44.523  88.757  1.00  1.80           C  
ATOM   4211  CG  PRO C 533      30.793  43.362  89.682  1.00  1.80           C  
ATOM   4212  C   PRO C 533      29.722  44.516  86.734  1.00  1.87           C  
ATOM   4213  O   PRO C 533      29.493  43.334  86.492  1.00  1.55           O  
ATOM   4214  N   LEU C 534      29.930  45.446  85.787  1.00  1.83           N  
ATOM   4215  CA  LEU C 534      30.259  45.007  84.437  1.00  1.80           C  
ATOM   4216  CB  LEU C 534      30.199  46.204  83.474  1.00  1.80           C  
ATOM   4217  CG  LEU C 534      30.765  45.951  82.067  1.00  1.80           C  
ATOM   4218  CD1 LEU C 534      30.118  44.740  81.383  1.00  1.80           C  
ATOM   4219  CD2 LEU C 534      30.593  47.206  81.212  1.00  1.80           C  
ATOM   4220  C   LEU C 534      31.669  44.389  84.466  1.00  1.87           C  
ATOM   4221  O   LEU C 534      32.677  45.075  84.350  1.00  1.55           O  
ATOM   4222  N   GLN C 535      31.674  43.059  84.623  1.00  1.83           N  
ATOM   4223  CA  GLN C 535      32.924  42.316  84.574  1.00  1.80           C  
ATOM   4224  CB  GLN C 535      32.692  40.898  85.131  1.00  1.80           C  
ATOM   4225  CG  GLN C 535      32.291  40.866  86.617  1.00  1.80           C  
ATOM   4226  CD  GLN C 535      33.469  41.225  87.526  1.00  1.87           C  
ATOM   4227  OE1 GLN C 535      33.538  42.306  88.086  1.00  1.55           O  
ATOM   4228  NE2 GLN C 535      34.388  40.264  87.640  1.00  1.83           N  
ATOM   4229  C   GLN C 535      33.415  42.232  83.118  1.00  1.87           C  
ATOM   4230  O   GLN C 535      33.125  41.276  82.410  1.00  1.55           O  
ATOM   4231  N   LEU C 536      34.185  43.257  82.717  1.00  1.83           N  
ATOM   4232  CA  LEU C 536      34.835  43.221  81.409  1.00  1.80           C  
ATOM   4233  CB  LEU C 536      35.581  44.532  81.117  1.00  1.80           C  
ATOM   4234  CG  LEU C 536      34.699  45.785  81.072  1.00  1.80           C  
ATOM   4235  CD1 LEU C 536      35.575  47.024  80.858  1.00  1.80           C  
ATOM   4236  CD2 LEU C 536      33.643  45.702  79.966  1.00  1.80           C  
ATOM   4237  C   LEU C 536      35.849  42.071  81.349  1.00  1.87           C  
ATOM   4238  O   LEU C 536      36.035  41.410  80.333  1.00  1.55           O  
ATOM   4239  N   GLY C 537      36.492  41.867  82.509  1.00  1.83           N  
ATOM   4240  CA  GLY C 537      37.391  40.730  82.608  1.00  1.80           C  
ATOM   4241  C   GLY C 537      38.631  40.937  81.730  1.00  1.87           C  
ATOM   4242  O   GLY C 537      39.481  41.783  81.994  1.00  1.55           O  
ATOM   4243  N   LYS C 538      38.670  40.104  80.678  1.00  1.83           N  
ATOM   4244  CA  LYS C 538      39.797  40.073  79.757  1.00  1.80           C  
ATOM   4245  CB  LYS C 538      39.831  38.711  79.047  1.00  1.80           C  
ATOM   4246  CG  LYS C 538      39.935  37.518  80.015  1.00  1.80           C  
ATOM   4247  CD  LYS C 538      41.213  37.517  80.869  1.00  1.80           C  
ATOM   4248  CE  LYS C 538      42.503  37.459  80.040  1.00  1.80           C  
ATOM   4249  NZ  LYS C 538      42.621  36.271  79.199  1.00  1.65           N  
ATOM   4250  C   LYS C 538      39.719  41.213  78.725  1.00  1.87           C  
ATOM   4251  O   LYS C 538      40.700  41.528  78.059  1.00  1.55           O  
ATOM   4252  N   CYS C 539      38.517  41.804  78.621  1.00  1.83           N  
ATOM   4253  CA  CYS C 539      38.351  42.989  77.792  1.00  1.80           C  
ATOM   4254  CB  CYS C 539      36.884  43.117  77.367  1.00  1.80           C  
ATOM   4255  SG  CYS C 539      36.400  41.751  76.290  1.00  1.89           S  
ATOM   4256  C   CYS C 539      38.749  44.215  78.607  1.00  1.87           C  
ATOM   4257  O   CYS C 539      38.559  44.264  79.816  1.00  1.55           O  
ATOM   4258  N   ASN C 540      39.272  45.201  77.872  1.00  1.83           N  
ATOM   4259  CA  ASN C 540      39.316  46.566  78.383  1.00  1.80           C  
ATOM   4260  CB  ASN C 540      40.733  47.158  78.284  1.00  1.80           C  
ATOM   4261  CG  ASN C 540      41.212  47.348  76.850  1.00  1.87           C  
ATOM   4262  OD1 ASN C 540      40.771  48.251  76.148  1.00  1.55           O  
ATOM   4263  ND2 ASN C 540      42.167  46.494  76.483  1.00  1.83           N  
ATOM   4264  C   ASN C 540      38.261  47.360  77.605  1.00  1.87           C  
ATOM   4265  O   ASN C 540      37.660  46.852  76.662  1.00  1.55           O  
ATOM   4266  N   ILE C 541      38.059  48.613  78.046  1.00  1.83           N  
ATOM   4267  CA  ILE C 541      37.008  49.469  77.491  1.00  1.80           C  
ATOM   4268  CB  ILE C 541      37.074  50.881  78.120  1.00  1.80           C  
ATOM   4269  CG2 ILE C 541      36.090  51.881  77.489  1.00  1.80           C  
ATOM   4270  CG1 ILE C 541      36.896  50.856  79.649  1.00  1.80           C  
ATOM   4271  CD1 ILE C 541      35.449  50.648  80.111  1.00  1.80           C  
ATOM   4272  C   ILE C 541      37.057  49.533  75.948  1.00  1.87           C  
ATOM   4273  O   ILE C 541      36.025  49.556  75.293  1.00  1.55           O  
ATOM   4274  N   ALA C 542      38.279  49.554  75.387  1.00  1.83           N  
ATOM   4275  CA  ALA C 542      38.376  49.636  73.931  1.00  1.80           C  
ATOM   4276  CB  ALA C 542      39.838  49.716  73.472  1.00  1.80           C  
ATOM   4277  C   ALA C 542      37.706  48.416  73.291  1.00  1.87           C  
ATOM   4278  O   ALA C 542      36.942  48.507  72.340  1.00  1.55           O  
ATOM   4279  N   GLY C 543      38.042  47.266  73.893  1.00  1.83           N  
ATOM   4280  CA  GLY C 543      37.530  46.001  73.389  1.00  1.80           C  
ATOM   4281  C   GLY C 543      36.010  45.989  73.456  1.00  1.87           C  
ATOM   4282  O   GLY C 543      35.315  45.734  72.483  1.00  1.55           O  
ATOM   4283  N   TRP C 544      35.545  46.322  74.664  1.00  1.83           N  
ATOM   4284  CA  TRP C 544      34.120  46.424  74.935  1.00  1.80           C  
ATOM   4285  CB  TRP C 544      33.994  47.031  76.339  1.00  1.80           C  
ATOM   4286  CG  TRP C 544      32.556  47.201  76.779  1.00  2.04           C  
ATOM   4287  CD2 TRP C 544      32.027  48.303  77.541  1.00  2.04           C  
ATOM   4288  CE2 TRP C 544      30.656  48.038  77.749  1.00  2.04           C  
ATOM   4289  CE3 TRP C 544      32.593  49.440  78.049  1.00  2.04           C  
ATOM   4290  CD1 TRP C 544      31.492  46.322  76.556  1.00  2.04           C  
ATOM   4291  NE1 TRP C 544      30.372  46.824  77.133  1.00  1.72           N  
ATOM   4292  CZ2 TRP C 544      29.897  48.923  78.465  1.00  2.04           C  
ATOM   4293  CZ3 TRP C 544      31.823  50.344  78.779  1.00  2.04           C  
ATOM   4294  CH2 TRP C 544      30.470  50.083  78.987  1.00  2.04           C  
ATOM   4295  C   TRP C 544      33.394  47.257  73.854  1.00  1.87           C  
ATOM   4296  O   TRP C 544      32.542  46.772  73.120  1.00  1.55           O  
ATOM   4297  N   ILE C 545      33.788  48.532  73.794  1.00  1.83           N  
ATOM   4298  CA  ILE C 545      33.047  49.510  73.015  1.00  1.80           C  
ATOM   4299  CB  ILE C 545      33.575  50.908  73.387  1.00  1.80           C  
ATOM   4300  CG2 ILE C 545      32.982  52.011  72.508  1.00  1.80           C  
ATOM   4301  CG1 ILE C 545      33.345  51.232  74.877  1.00  1.80           C  
ATOM   4302  CD1 ILE C 545      31.872  51.483  75.242  1.00  1.80           C  
ATOM   4303  C   ILE C 545      33.113  49.198  71.504  1.00  1.87           C  
ATOM   4304  O   ILE C 545      32.129  49.327  70.785  1.00  1.55           O  
ATOM   4305  N   LEU C 546      34.298  48.758  71.051  1.00  1.83           N  
ATOM   4306  CA  LEU C 546      34.418  48.411  69.635  1.00  1.80           C  
ATOM   4307  CB  LEU C 546      35.899  48.322  69.234  1.00  1.80           C  
ATOM   4308  CG  LEU C 546      36.714  49.609  69.468  1.00  1.80           C  
ATOM   4309  CD1 LEU C 546      38.213  49.333  69.284  1.00  1.80           C  
ATOM   4310  CD2 LEU C 546      36.277  50.750  68.543  1.00  1.80           C  
ATOM   4311  C   LEU C 546      33.690  47.081  69.329  1.00  1.87           C  
ATOM   4312  O   LEU C 546      33.311  46.786  68.201  1.00  1.55           O  
ATOM   4313  N   GLY C 547      33.505  46.286  70.391  1.00  1.83           N  
ATOM   4314  CA  GLY C 547      32.894  44.980  70.209  1.00  1.80           C  
ATOM   4315  C   GLY C 547      33.916  44.020  69.612  1.00  1.87           C  
ATOM   4316  O   GLY C 547      33.658  43.312  68.650  1.00  1.55           O  
ATOM   4317  N   ASN C 548      35.102  44.046  70.236  1.00  1.83           N  
ATOM   4318  CA  ASN C 548      36.153  43.081  69.938  1.00  1.80           C  
ATOM   4319  CB  ASN C 548      37.276  43.282  70.974  1.00  1.80           C  
ATOM   4320  CG  ASN C 548      38.416  42.263  70.841  1.00  1.87           C  
ATOM   4321  OD1 ASN C 548      38.199  41.064  70.741  1.00  1.55           O  
ATOM   4322  ND2 ASN C 548      39.635  42.802  70.818  1.00  1.83           N  
ATOM   4323  C   ASN C 548      35.538  41.665  70.029  1.00  1.87           C  
ATOM   4324  O   ASN C 548      34.739  41.415  70.924  1.00  1.55           O  
ATOM   4325  N   PRO C 549      35.896  40.755  69.083  1.00  1.83           N  
ATOM   4326  CD  PRO C 549      36.767  41.034  67.938  1.00  1.80           C  
ATOM   4327  CA  PRO C 549      35.340  39.399  69.080  1.00  1.80           C  
ATOM   4328  CB  PRO C 549      36.134  38.682  67.977  1.00  1.80           C  
ATOM   4329  CG  PRO C 549      36.702  39.778  67.074  1.00  1.80           C  
ATOM   4330  C   PRO C 549      35.376  38.564  70.385  1.00  1.87           C  
ATOM   4331  O   PRO C 549      34.721  37.531  70.479  1.00  1.55           O  
ATOM   4332  N   GLU C 550      36.137  39.048  71.377  1.00  1.83           N  
ATOM   4333  CA  GLU C 550      36.128  38.451  72.707  1.00  1.80           C  
ATOM   4334  CB  GLU C 550      37.442  38.836  73.407  1.00  1.80           C  
ATOM   4335  CG  GLU C 550      38.705  38.338  72.679  1.00  1.80           C  
ATOM   4336  CD  GLU C 550      38.914  36.824  72.801  1.00  1.87           C  
ATOM   4337  OE1 GLU C 550      39.007  36.306  73.911  1.00  1.66           O  
ATOM   4338  OE2 GLU C 550      39.018  36.150  71.784  1.00  1.66           O  
ATOM   4339  C   GLU C 550      34.923  38.978  73.518  1.00  1.87           C  
ATOM   4340  O   GLU C 550      34.236  38.251  74.225  1.00  1.55           O  
ATOM   4341  N   CYS C 551      34.740  40.300  73.390  1.00  1.83           N  
ATOM   4342  CA  CYS C 551      33.903  41.094  74.283  1.00  1.80           C  
ATOM   4343  CB  CYS C 551      34.374  42.551  74.190  1.00  1.80           C  
ATOM   4344  SG  CYS C 551      36.150  42.664  74.485  1.00  1.89           S  
ATOM   4345  C   CYS C 551      32.404  41.021  73.961  1.00  1.87           C  
ATOM   4346  O   CYS C 551      31.602  41.703  74.588  1.00  1.55           O  
ATOM   4347  N   GLU C 552      32.046  40.181  72.976  1.00  1.83           N  
ATOM   4348  CA  GLU C 552      30.658  40.114  72.522  1.00  1.80           C  
ATOM   4349  CB  GLU C 552      30.551  39.020  71.452  1.00  1.80           C  
ATOM   4350  CG  GLU C 552      29.221  39.034  70.679  1.00  1.80           C  
ATOM   4351  CD  GLU C 552      29.163  37.981  69.567  1.00  1.87           C  
ATOM   4352  OE1 GLU C 552      30.143  37.286  69.324  1.00  1.66           O  
ATOM   4353  OE2 GLU C 552      28.124  37.848  68.932  1.00  1.66           O  
ATOM   4354  C   GLU C 552      29.677  39.879  73.694  1.00  1.87           C  
ATOM   4355  O   GLU C 552      28.628  40.503  73.801  1.00  1.55           O  
ATOM   4356  N   SER C 553      30.102  38.976  74.592  1.00  1.83           N  
ATOM   4357  CA  SER C 553      29.307  38.661  75.772  1.00  1.80           C  
ATOM   4358  CB  SER C 553      30.140  37.684  76.612  1.00  1.80           C  
ATOM   4359  OG  SER C 553      30.774  36.719  75.779  1.00  1.55           O  
ATOM   4360  C   SER C 553      28.932  39.923  76.585  1.00  1.87           C  
ATOM   4361  O   SER C 553      27.819  40.083  77.073  1.00  1.55           O  
ATOM   4362  N   LEU C 554      29.931  40.813  76.684  1.00  1.83           N  
ATOM   4363  CA  LEU C 554      29.807  42.024  77.486  1.00  1.80           C  
ATOM   4364  CB  LEU C 554      31.177  42.712  77.586  1.00  1.80           C  
ATOM   4365  CG  LEU C 554      32.277  41.788  78.135  1.00  1.80           C  
ATOM   4366  CD1 LEU C 554      33.649  42.445  78.009  1.00  1.80           C  
ATOM   4367  CD2 LEU C 554      32.002  41.384  79.587  1.00  1.80           C  
ATOM   4368  C   LEU C 554      28.771  42.984  76.889  1.00  1.87           C  
ATOM   4369  O   LEU C 554      28.177  43.798  77.580  1.00  1.55           O  
ATOM   4370  N   LEU C 555      28.560  42.831  75.572  1.00  1.83           N  
ATOM   4371  CA  LEU C 555      27.573  43.651  74.881  1.00  1.80           C  
ATOM   4372  CB  LEU C 555      27.754  43.506  73.358  1.00  1.80           C  
ATOM   4373  CG  LEU C 555      29.197  43.752  72.874  1.00  1.80           C  
ATOM   4374  CD1 LEU C 555      29.326  43.492  71.370  1.00  1.80           C  
ATOM   4375  CD2 LEU C 555      29.681  45.164  73.215  1.00  1.80           C  
ATOM   4376  C   LEU C 555      26.133  43.285  75.314  1.00  1.87           C  
ATOM   4377  O   LEU C 555      25.182  44.009  75.042  1.00  1.55           O  
ATOM   4378  N   SER C 556      26.018  42.135  76.002  1.00  1.83           N  
ATOM   4379  CA  SER C 556      24.733  41.717  76.548  1.00  1.80           C  
ATOM   4380  CB  SER C 556      24.760  40.190  76.748  1.00  1.80           C  
ATOM   4381  OG  SER C 556      23.473  39.587  76.738  1.00  1.55           O  
ATOM   4382  C   SER C 556      24.427  42.448  77.876  1.00  1.87           C  
ATOM   4383  O   SER C 556      23.289  42.470  78.335  1.00  1.55           O  
ATOM   4384  N   GLU C 557      25.482  43.017  78.483  1.00  1.83           N  
ATOM   4385  CA  GLU C 557      25.323  43.682  79.769  1.00  1.80           C  
ATOM   4386  CB  GLU C 557      26.660  43.649  80.522  1.00  1.80           C  
ATOM   4387  CG  GLU C 557      27.191  42.227  80.786  1.00  1.80           C  
ATOM   4388  CD  GLU C 557      26.218  41.366  81.608  1.00  1.87           C  
ATOM   4389  OE1 GLU C 557      25.675  40.394  81.093  1.00  1.66           O  
ATOM   4390  OE2 GLU C 557      26.005  41.649  82.781  1.00  1.66           O  
ATOM   4391  C   GLU C 557      24.856  45.121  79.512  1.00  1.87           C  
ATOM   4392  O   GLU C 557      25.427  45.840  78.702  1.00  1.55           O  
ATOM   4393  N   ARG C 558      23.769  45.483  80.217  1.00  1.83           N  
ATOM   4394  CA  ARG C 558      23.080  46.742  79.935  1.00  1.80           C  
ATOM   4395  CB  ARG C 558      21.610  46.439  79.604  1.00  1.80           C  
ATOM   4396  CG  ARG C 558      21.458  45.638  78.300  1.00  1.80           C  
ATOM   4397  CD  ARG C 558      20.017  45.190  78.015  1.00  1.80           C  
ATOM   4398  NE  ARG C 558      19.105  46.330  77.949  1.00  1.83           N  
ATOM   4399  CZ  ARG C 558      18.254  46.694  78.937  1.00  1.87           C  
ATOM   4400  NH1 ARG C 558      18.194  46.018  80.076  1.00  1.83           N  
ATOM   4401  NH2 ARG C 558      17.468  47.744  78.760  1.00  1.83           N  
ATOM   4402  C   ARG C 558      23.165  47.726  81.114  1.00  1.87           C  
ATOM   4403  O   ARG C 558      22.837  48.898  80.966  1.00  1.55           O  
ATOM   4404  N   SER C 559      23.587  47.214  82.284  1.00  1.83           N  
ATOM   4405  CA  SER C 559      23.649  48.076  83.457  1.00  1.80           C  
ATOM   4406  CB  SER C 559      22.258  48.169  84.112  1.00  1.80           C  
ATOM   4407  OG  SER C 559      21.666  46.903  84.370  1.00  1.55           O  
ATOM   4408  C   SER C 559      24.700  47.520  84.418  1.00  1.87           C  
ATOM   4409  O   SER C 559      24.974  46.323  84.418  1.00  1.55           O  
ATOM   4410  N   TRP C 560      25.286  48.445  85.193  1.00  1.83           N  
ATOM   4411  CA  TRP C 560      26.393  48.119  86.076  1.00  1.80           C  
ATOM   4412  CB  TRP C 560      27.693  47.946  85.271  1.00  1.80           C  
ATOM   4413  CG  TRP C 560      27.872  49.102  84.304  1.00  2.04           C  
ATOM   4414  CD2 TRP C 560      27.477  49.156  82.917  1.00  2.04           C  
ATOM   4415  CE2 TRP C 560      27.793  50.453  82.450  1.00  2.04           C  
ATOM   4416  CE3 TRP C 560      26.897  48.246  82.072  1.00  2.04           C  
ATOM   4417  CD1 TRP C 560      28.414  50.353  84.610  1.00  2.04           C  
ATOM   4418  NE1 TRP C 560      28.362  51.144  83.511  1.00  1.72           N  
ATOM   4419  CZ2 TRP C 560      27.511  50.802  81.158  1.00  2.04           C  
ATOM   4420  CZ3 TRP C 560      26.609  48.598  80.753  1.00  2.04           C  
ATOM   4421  CH2 TRP C 560      26.914  49.880  80.300  1.00  2.04           C  
ATOM   4422  C   TRP C 560      26.534  49.243  87.106  1.00  1.87           C  
ATOM   4423  O   TRP C 560      26.118  50.375  86.884  1.00  1.55           O  
ATOM   4424  N   SER C 561      27.139  48.853  88.235  1.00  1.83           N  
ATOM   4425  CA  SER C 561      27.424  49.780  89.324  1.00  1.80           C  
ATOM   4426  CB  SER C 561      27.267  48.992  90.629  1.00  1.80           C  
ATOM   4427  OG  SER C 561      27.591  47.625  90.380  1.00  1.55           O  
ATOM   4428  C   SER C 561      28.845  50.344  89.185  1.00  1.87           C  
ATOM   4429  O   SER C 561      29.126  51.492  89.507  1.00  1.55           O  
ATOM   4430  N   TYR C 562      29.713  49.454  88.694  1.00  1.83           N  
ATOM   4431  CA  TYR C 562      31.110  49.765  88.454  1.00  1.80           C  
ATOM   4432  CB  TYR C 562      31.977  49.655  89.731  1.00  1.80           C  
ATOM   4433  CG  TYR C 562      31.998  48.312  90.433  1.00  2.04           C  
ATOM   4434  CD1 TYR C 562      30.846  47.760  90.984  1.00  2.04           C  
ATOM   4435  CE1 TYR C 562      30.882  46.561  91.681  1.00  2.04           C  
ATOM   4436  CD2 TYR C 562      33.192  47.615  90.586  1.00  2.04           C  
ATOM   4437  CE2 TYR C 562      33.238  46.421  91.301  1.00  2.04           C  
ATOM   4438  CZ  TYR C 562      32.087  45.896  91.866  1.00  2.04           C  
ATOM   4439  OH  TYR C 562      32.170  44.737  92.615  1.00  1.55           O  
ATOM   4440  C   TYR C 562      31.540  48.825  87.338  1.00  1.87           C  
ATOM   4441  O   TYR C 562      30.898  47.808  87.103  1.00  1.55           O  
ATOM   4442  N   ILE C 563      32.596  49.231  86.634  1.00  1.83           N  
ATOM   4443  CA  ILE C 563      33.096  48.449  85.517  1.00  1.80           C  
ATOM   4444  CB  ILE C 563      33.186  49.344  84.264  1.00  1.80           C  
ATOM   4445  CG2 ILE C 563      33.724  48.550  83.068  1.00  1.80           C  
ATOM   4446  CG1 ILE C 563      31.815  49.979  83.934  1.00  1.80           C  
ATOM   4447  CD1 ILE C 563      31.829  50.949  82.744  1.00  1.80           C  
ATOM   4448  C   ILE C 563      34.439  47.895  85.989  1.00  1.87           C  
ATOM   4449  O   ILE C 563      35.175  48.562  86.705  1.00  1.55           O  
ATOM   4450  N   VAL C 564      34.690  46.640  85.603  1.00  1.83           N  
ATOM   4451  CA  VAL C 564      35.804  45.882  86.148  1.00  1.80           C  
ATOM   4452  CB  VAL C 564      35.278  44.829  87.144  1.00  1.80           C  
ATOM   4453  CG1 VAL C 564      36.403  43.975  87.747  1.00  1.80           C  
ATOM   4454  CG2 VAL C 564      34.460  45.478  88.269  1.00  1.80           C  
ATOM   4455  C   VAL C 564      36.554  45.230  84.982  1.00  1.87           C  
ATOM   4456  O   VAL C 564      36.133  44.231  84.403  1.00  1.55           O  
ATOM   4457  N   GLU C 565      37.706  45.849  84.712  1.00  1.83           N  
ATOM   4458  CA  GLU C 565      38.749  45.196  83.943  1.00  1.80           C  
ATOM   4459  CB  GLU C 565      39.635  46.285  83.317  1.00  1.80           C  
ATOM   4460  CG  GLU C 565      38.837  47.229  82.402  1.00  1.80           C  
ATOM   4461  CD  GLU C 565      39.690  48.362  81.824  1.00  1.87           C  
ATOM   4462  OE1 GLU C 565      40.570  48.876  82.506  1.00  1.66           O  
ATOM   4463  OE2 GLU C 565      39.462  48.759  80.690  1.00  1.66           O  
ATOM   4464  C   GLU C 565      39.516  44.310  84.937  1.00  1.87           C  
ATOM   4465  O   GLU C 565      39.116  44.163  86.087  1.00  1.55           O  
ATOM   4466  N   THR C 566      40.621  43.735  84.460  1.00  1.83           N  
ATOM   4467  CA  THR C 566      41.445  42.917  85.337  1.00  1.80           C  
ATOM   4468  CB  THR C 566      41.143  41.430  85.058  1.00  1.80           C  
ATOM   4469  OG1 THR C 566      41.481  41.091  83.727  1.00  1.55           O  
ATOM   4470  CG2 THR C 566      39.693  41.033  85.377  1.00  1.80           C  
ATOM   4471  C   THR C 566      42.890  43.264  84.987  1.00  1.87           C  
ATOM   4472  O   THR C 566      43.135  43.887  83.958  1.00  1.55           O  
ATOM   4473  N   PRO C 567      43.863  42.802  85.816  1.00  1.83           N  
ATOM   4474  CD  PRO C 567      43.660  42.207  87.138  1.00  1.80           C  
ATOM   4475  CA  PRO C 567      45.271  42.949  85.452  1.00  1.80           C  
ATOM   4476  CB  PRO C 567      46.016  42.250  86.602  1.00  1.80           C  
ATOM   4477  CG  PRO C 567      45.042  42.276  87.784  1.00  1.80           C  
ATOM   4478  C   PRO C 567      45.687  42.344  84.087  1.00  1.87           C  
ATOM   4479  O   PRO C 567      46.786  42.589  83.597  1.00  1.55           O  
ATOM   4480  N   ASN C 568      44.758  41.558  83.501  1.00  1.83           N  
ATOM   4481  CA  ASN C 568      44.981  40.917  82.212  1.00  1.80           C  
ATOM   4482  CB  ASN C 568      45.103  39.391  82.377  1.00  1.80           C  
ATOM   4483  CG  ASN C 568      46.297  38.998  83.251  1.00  1.87           C  
ATOM   4484  OD1 ASN C 568      47.430  38.879  82.797  1.00  1.55           O  
ATOM   4485  ND2 ASN C 568      45.985  38.788  84.532  1.00  1.83           N  
ATOM   4486  C   ASN C 568      43.797  41.236  81.291  1.00  1.87           C  
ATOM   4487  O   ASN C 568      43.264  40.362  80.617  1.00  1.55           O  
ATOM   4488  N   SER C 569      43.411  42.527  81.280  1.00  1.83           N  
ATOM   4489  CA  SER C 569      42.377  42.972  80.344  1.00  1.80           C  
ATOM   4490  CB  SER C 569      41.647  44.195  80.915  1.00  1.80           C  
ATOM   4491  OG  SER C 569      42.525  45.084  81.594  1.00  1.55           O  
ATOM   4492  C   SER C 569      43.014  43.247  78.962  1.00  1.87           C  
ATOM   4493  O   SER C 569      43.029  44.364  78.449  1.00  1.55           O  
ATOM   4494  N   GLU C 570      43.590  42.161  78.423  1.00  1.83           N  
ATOM   4495  CA  GLU C 570      44.499  42.295  77.299  1.00  1.80           C  
ATOM   4496  CB  GLU C 570      45.210  40.960  77.027  1.00  1.80           C  
ATOM   4497  CG  GLU C 570      45.997  40.428  78.240  1.00  1.80           C  
ATOM   4498  CD  GLU C 570      46.884  39.219  77.912  1.00  1.87           C  
ATOM   4499  OE1 GLU C 570      46.779  38.636  76.838  1.00  1.66           O  
ATOM   4500  OE2 GLU C 570      47.699  38.849  78.745  1.00  1.66           O  
ATOM   4501  C   GLU C 570      43.775  42.780  76.034  1.00  1.87           C  
ATOM   4502  O   GLU C 570      44.291  43.604  75.285  1.00  1.55           O  
ATOM   4503  N   ASN C 571      42.587  42.194  75.796  1.00  1.83           N  
ATOM   4504  CA  ASN C 571      41.954  42.453  74.505  1.00  1.80           C  
ATOM   4505  CB  ASN C 571      41.033  41.306  74.046  1.00  1.80           C  
ATOM   4506  CG  ASN C 571      39.575  41.454  74.471  1.00  1.87           C  
ATOM   4507  OD1 ASN C 571      38.809  42.200  73.876  1.00  1.55           O  
ATOM   4508  ND2 ASN C 571      39.229  40.670  75.492  1.00  1.83           N  
ATOM   4509  C   ASN C 571      41.285  43.837  74.531  1.00  1.87           C  
ATOM   4510  O   ASN C 571      40.536  44.185  75.438  1.00  1.55           O  
ATOM   4511  N   GLY C 572      41.641  44.597  73.488  1.00  1.83           N  
ATOM   4512  CA  GLY C 572      41.111  45.930  73.296  1.00  1.80           C  
ATOM   4513  C   GLY C 572      40.930  46.137  71.800  1.00  1.87           C  
ATOM   4514  O   GLY C 572      39.977  45.667  71.191  1.00  1.55           O  
ATOM   4515  N   THR C 573      41.929  46.821  71.235  1.00  1.83           N  
ATOM   4516  CA  THR C 573      41.989  46.934  69.790  1.00  1.80           C  
ATOM   4517  CB  THR C 573      42.730  48.233  69.427  1.00  1.80           C  
ATOM   4518  OG1 THR C 573      43.877  48.443  70.236  1.00  1.55           O  
ATOM   4519  CG2 THR C 573      41.793  49.448  69.522  1.00  1.80           C  
ATOM   4520  C   THR C 573      42.652  45.650  69.241  1.00  1.87           C  
ATOM   4521  O   THR C 573      43.835  45.397  69.440  1.00  1.55           O  
ATOM   4522  N   CYS C 574      41.809  44.829  68.587  1.00  1.83           N  
ATOM   4523  CA  CYS C 574      42.312  43.618  67.950  1.00  1.80           C  
ATOM   4524  CB  CYS C 574      41.166  42.666  67.568  1.00  1.80           C  
ATOM   4525  SG  CYS C 574      39.817  43.370  66.587  1.00  1.89           S  
ATOM   4526  C   CYS C 574      43.176  44.000  66.742  1.00  1.87           C  
ATOM   4527  O   CYS C 574      44.257  43.464  66.543  1.00  1.55           O  
ATOM   4528  N   TYR C 575      42.647  44.963  65.968  1.00  1.83           N  
ATOM   4529  CA  TYR C 575      43.422  45.526  64.871  1.00  1.80           C  
ATOM   4530  CB  TYR C 575      42.505  45.905  63.696  1.00  1.80           C  
ATOM   4531  CG  TYR C 575      43.301  46.000  62.423  1.00  2.04           C  
ATOM   4532  CD1 TYR C 575      43.360  44.912  61.561  1.00  2.04           C  
ATOM   4533  CE1 TYR C 575      44.118  44.962  60.402  1.00  2.04           C  
ATOM   4534  CD2 TYR C 575      44.010  47.152  62.097  1.00  2.04           C  
ATOM   4535  CE2 TYR C 575      44.782  47.199  60.944  1.00  2.04           C  
ATOM   4536  CZ  TYR C 575      44.847  46.104  60.097  1.00  2.04           C  
ATOM   4537  OH  TYR C 575      45.648  46.158  58.973  1.00  1.55           O  
ATOM   4538  C   TYR C 575      44.179  46.768  65.407  1.00  1.87           C  
ATOM   4539  O   TYR C 575      43.558  47.695  65.920  1.00  1.55           O  
ATOM   4540  N   PRO C 576      45.532  46.776  65.280  1.00  1.83           N  
ATOM   4541  CD  PRO C 576      46.336  45.669  64.763  1.00  1.80           C  
ATOM   4542  CA  PRO C 576      46.340  47.926  65.687  1.00  1.80           C  
ATOM   4543  CB  PRO C 576      47.756  47.580  65.209  1.00  1.80           C  
ATOM   4544  CG  PRO C 576      47.772  46.062  65.092  1.00  1.80           C  
ATOM   4545  C   PRO C 576      45.924  49.287  65.095  1.00  1.87           C  
ATOM   4546  O   PRO C 576      45.766  49.443  63.891  1.00  1.55           O  
ATOM   4547  N   GLY C 577      45.809  50.267  65.993  1.00  1.83           N  
ATOM   4548  CA  GLY C 577      45.738  51.644  65.541  1.00  1.80           C  
ATOM   4549  C   GLY C 577      45.370  52.513  66.729  1.00  1.87           C  
ATOM   4550  O   GLY C 577      45.077  52.012  67.810  1.00  1.55           O  
ATOM   4551  N   ASP C 578      45.460  53.829  66.495  1.00  1.83           N  
ATOM   4552  CA  ASP C 578      45.297  54.769  67.592  1.00  1.80           C  
ATOM   4553  CB  ASP C 578      46.041  56.077  67.261  1.00  1.80           C  
ATOM   4554  CG  ASP C 578      46.322  56.941  68.499  1.00  1.87           C  
ATOM   4555  OD1 ASP C 578      46.557  56.401  69.575  1.00  1.66           O  
ATOM   4556  OD2 ASP C 578      46.354  58.159  68.389  1.00  1.66           O  
ATOM   4557  C   ASP C 578      43.798  54.991  67.829  1.00  1.87           C  
ATOM   4558  O   ASP C 578      43.040  55.304  66.918  1.00  1.55           O  
ATOM   4559  N   PHE C 579      43.418  54.781  69.093  1.00  1.83           N  
ATOM   4560  CA  PHE C 579      42.065  55.072  69.530  1.00  1.80           C  
ATOM   4561  CB  PHE C 579      41.670  53.978  70.537  1.00  1.80           C  
ATOM   4562  CG  PHE C 579      40.193  53.865  70.837  1.00  2.04           C  
ATOM   4563  CD1 PHE C 579      39.348  54.974  70.922  1.00  2.04           C  
ATOM   4564  CD2 PHE C 579      39.651  52.599  71.043  1.00  2.04           C  
ATOM   4565  CE1 PHE C 579      37.997  54.810  71.193  1.00  2.04           C  
ATOM   4566  CE2 PHE C 579      38.303  52.435  71.319  1.00  2.04           C  
ATOM   4567  CZ  PHE C 579      37.473  53.541  71.391  1.00  2.04           C  
ATOM   4568  C   PHE C 579      42.132  56.482  70.129  1.00  1.87           C  
ATOM   4569  O   PHE C 579      42.535  56.675  71.272  1.00  1.55           O  
ATOM   4570  N   ILE C 580      41.763  57.453  69.281  1.00  1.83           N  
ATOM   4571  CA  ILE C 580      41.939  58.856  69.627  1.00  1.80           C  
ATOM   4572  CB  ILE C 580      41.542  59.730  68.412  1.00  1.80           C  
ATOM   4573  CG2 ILE C 580      41.225  61.187  68.782  1.00  1.80           C  
ATOM   4574  CG1 ILE C 580      42.652  59.737  67.340  1.00  1.80           C  
ATOM   4575  CD1 ILE C 580      42.882  58.401  66.628  1.00  1.80           C  
ATOM   4576  C   ILE C 580      41.150  59.160  70.919  1.00  1.87           C  
ATOM   4577  O   ILE C 580      39.958  58.898  71.028  1.00  1.55           O  
ATOM   4578  N   ASP C 581      41.919  59.693  71.886  1.00  1.83           N  
ATOM   4579  CA  ASP C 581      41.429  60.072  73.211  1.00  1.80           C  
ATOM   4580  CB  ASP C 581      40.773  61.461  73.198  1.00  1.80           C  
ATOM   4581  CG  ASP C 581      41.787  62.567  72.899  1.00  1.87           C  
ATOM   4582  OD1 ASP C 581      42.849  62.605  73.517  1.00  1.66           O  
ATOM   4583  OD2 ASP C 581      41.526  63.400  72.045  1.00  1.66           O  
ATOM   4584  C   ASP C 581      40.532  59.001  73.853  1.00  1.87           C  
ATOM   4585  O   ASP C 581      39.538  59.279  74.514  1.00  1.55           O  
ATOM   4586  N   TYR C 582      40.996  57.757  73.668  1.00  1.83           N  
ATOM   4587  CA  TYR C 582      40.428  56.599  74.346  1.00  1.80           C  
ATOM   4588  CB  TYR C 582      41.375  55.424  74.077  1.00  1.80           C  
ATOM   4589  CG  TYR C 582      41.060  54.177  74.858  1.00  2.04           C  
ATOM   4590  CD1 TYR C 582      39.755  53.714  74.986  1.00  2.04           C  
ATOM   4591  CE1 TYR C 582      39.486  52.582  75.740  1.00  2.04           C  
ATOM   4592  CD2 TYR C 582      42.089  53.475  75.474  1.00  2.04           C  
ATOM   4593  CE2 TYR C 582      41.824  52.338  76.219  1.00  2.04           C  
ATOM   4594  CZ  TYR C 582      40.519  51.896  76.363  1.00  2.04           C  
ATOM   4595  OH  TYR C 582      40.247  50.785  77.135  1.00  1.55           O  
ATOM   4596  C   TYR C 582      40.276  56.858  75.856  1.00  1.87           C  
ATOM   4597  O   TYR C 582      39.260  56.567  76.468  1.00  1.55           O  
ATOM   4598  N   GLU C 583      41.334  57.457  76.414  1.00  1.83           N  
ATOM   4599  CA  GLU C 583      41.327  57.815  77.827  1.00  1.80           C  
ATOM   4600  CB  GLU C 583      42.615  58.570  78.200  1.00  1.80           C  
ATOM   4601  CG  GLU C 583      43.934  57.797  77.975  1.00  1.80           C  
ATOM   4602  CD  GLU C 583      44.345  57.600  76.507  1.00  1.87           C  
ATOM   4603  OE1 GLU C 583      44.031  58.436  75.663  1.00  1.66           O  
ATOM   4604  OE2 GLU C 583      44.982  56.596  76.207  1.00  1.66           O  
ATOM   4605  C   GLU C 583      40.070  58.642  78.204  1.00  1.87           C  
ATOM   4606  O   GLU C 583      39.367  58.347  79.165  1.00  1.55           O  
ATOM   4607  N   GLU C 584      39.823  59.683  77.392  1.00  1.83           N  
ATOM   4608  CA  GLU C 584      38.667  60.536  77.648  1.00  1.80           C  
ATOM   4609  CB  GLU C 584      38.704  61.762  76.722  1.00  1.80           C  
ATOM   4610  CG  GLU C 584      39.793  62.771  77.143  1.00  1.80           C  
ATOM   4611  CD  GLU C 584      39.424  63.488  78.451  1.00  1.87           C  
ATOM   4612  OE1 GLU C 584      38.244  63.714  78.685  1.00  1.66           O  
ATOM   4613  OE2 GLU C 584      40.313  63.810  79.236  1.00  1.66           O  
ATOM   4614  C   GLU C 584      37.361  59.741  77.495  1.00  1.87           C  
ATOM   4615  O   GLU C 584      36.425  59.910  78.265  1.00  1.55           O  
ATOM   4616  N   LEU C 585      37.355  58.846  76.491  1.00  1.83           N  
ATOM   4617  CA  LEU C 585      36.204  57.966  76.321  1.00  1.80           C  
ATOM   4618  CB  LEU C 585      36.393  57.067  75.089  1.00  1.80           C  
ATOM   4619  CG  LEU C 585      35.246  56.068  74.862  1.00  1.80           C  
ATOM   4620  CD1 LEU C 585      33.894  56.764  74.658  1.00  1.80           C  
ATOM   4621  CD2 LEU C 585      35.563  55.148  73.686  1.00  1.80           C  
ATOM   4622  C   LEU C 585      35.939  57.145  77.600  1.00  1.87           C  
ATOM   4623  O   LEU C 585      34.804  56.995  78.027  1.00  1.55           O  
ATOM   4624  N   ARG C 586      37.025  56.647  78.213  1.00  1.83           N  
ATOM   4625  CA  ARG C 586      36.872  55.888  79.452  1.00  1.80           C  
ATOM   4626  CB  ARG C 586      38.229  55.349  79.939  1.00  1.80           C  
ATOM   4627  CG  ARG C 586      38.880  54.356  78.964  1.00  1.80           C  
ATOM   4628  CD  ARG C 586      40.338  54.049  79.331  1.00  1.80           C  
ATOM   4629  NE  ARG C 586      40.433  53.432  80.646  1.00  1.83           N  
ATOM   4630  CZ  ARG C 586      40.393  52.097  80.853  1.00  1.87           C  
ATOM   4631  NH1 ARG C 586      40.244  51.245  79.847  1.00  1.83           N  
ATOM   4632  NH2 ARG C 586      40.502  51.625  82.085  1.00  1.83           N  
ATOM   4633  C   ARG C 586      36.215  56.758  80.545  1.00  1.87           C  
ATOM   4634  O   ARG C 586      35.327  56.317  81.265  1.00  1.55           O  
ATOM   4635  N   GLU C 587      36.682  58.016  80.622  1.00  1.83           N  
ATOM   4636  CA  GLU C 587      36.127  58.916  81.636  1.00  1.80           C  
ATOM   4637  CB  GLU C 587      36.895  60.250  81.643  1.00  1.80           C  
ATOM   4638  CG  GLU C 587      36.628  61.139  82.879  1.00  1.80           C  
ATOM   4639  CD  GLU C 587      37.390  60.735  84.158  1.00  1.87           C  
ATOM   4640  OE1 GLU C 587      37.647  59.557  84.377  1.00  1.66           O  
ATOM   4641  OE2 GLU C 587      37.710  61.616  84.951  1.00  1.66           O  
ATOM   4642  C   GLU C 587      34.617  59.126  81.396  1.00  1.87           C  
ATOM   4643  O   GLU C 587      33.793  59.033  82.300  1.00  1.55           O  
ATOM   4644  N   GLN C 588      34.297  59.372  80.114  1.00  1.83           N  
ATOM   4645  CA  GLN C 588      32.907  59.557  79.709  1.00  1.80           C  
ATOM   4646  CB  GLN C 588      32.838  59.788  78.187  1.00  1.80           C  
ATOM   4647  CG  GLN C 588      33.485  61.111  77.729  1.00  1.80           C  
ATOM   4648  CD  GLN C 588      32.591  62.319  78.022  1.00  1.87           C  
ATOM   4649  OE1 GLN C 588      31.561  62.214  78.677  1.00  1.55           O  
ATOM   4650  NE2 GLN C 588      33.007  63.456  77.466  1.00  1.83           N  
ATOM   4651  C   GLN C 588      32.058  58.339  80.127  1.00  1.87           C  
ATOM   4652  O   GLN C 588      31.004  58.463  80.736  1.00  1.55           O  
ATOM   4653  N   LEU C 589      32.593  57.162  79.787  1.00  1.83           N  
ATOM   4654  CA  LEU C 589      31.893  55.915  80.056  1.00  1.80           C  
ATOM   4655  CB  LEU C 589      32.601  54.757  79.346  1.00  1.80           C  
ATOM   4656  CG  LEU C 589      32.395  54.786  77.823  1.00  1.80           C  
ATOM   4657  CD1 LEU C 589      33.434  53.905  77.136  1.00  1.80           C  
ATOM   4658  CD2 LEU C 589      30.977  54.337  77.433  1.00  1.80           C  
ATOM   4659  C   LEU C 589      31.774  55.639  81.560  1.00  1.87           C  
ATOM   4660  O   LEU C 589      30.857  54.960  81.998  1.00  1.55           O  
ATOM   4661  N   SER C 590      32.708  56.201  82.342  1.00  1.83           N  
ATOM   4662  CA  SER C 590      32.626  56.006  83.783  1.00  1.80           C  
ATOM   4663  CB  SER C 590      33.850  56.636  84.456  1.00  1.80           C  
ATOM   4664  OG  SER C 590      35.045  56.020  84.007  1.00  1.55           O  
ATOM   4665  C   SER C 590      31.322  56.582  84.365  1.00  1.87           C  
ATOM   4666  O   SER C 590      30.773  56.056  85.320  1.00  1.55           O  
ATOM   4667  N   SER C 591      30.848  57.681  83.749  1.00  1.83           N  
ATOM   4668  CA  SER C 591      29.627  58.296  84.262  1.00  1.80           C  
ATOM   4669  CB  SER C 591      29.639  59.797  83.913  1.00  1.80           C  
ATOM   4670  OG  SER C 591      30.372  60.083  82.724  1.00  1.55           O  
ATOM   4671  C   SER C 591      28.365  57.559  83.750  1.00  1.87           C  
ATOM   4672  O   SER C 591      27.243  57.887  84.119  1.00  1.55           O  
ATOM   4673  N   VAL C 592      28.596  56.572  82.869  1.00  1.83           N  
ATOM   4674  CA  VAL C 592      27.520  55.751  82.343  1.00  1.80           C  
ATOM   4675  CB  VAL C 592      27.874  55.297  80.910  1.00  1.80           C  
ATOM   4676  CG1 VAL C 592      26.720  54.539  80.251  1.00  1.80           C  
ATOM   4677  CG2 VAL C 592      28.273  56.478  80.017  1.00  1.80           C  
ATOM   4678  C   VAL C 592      27.367  54.566  83.302  1.00  1.87           C  
ATOM   4679  O   VAL C 592      28.346  53.942  83.690  1.00  1.55           O  
ATOM   4680  N   THR C 593      26.104  54.304  83.667  1.00  1.83           N  
ATOM   4681  CA  THR C 593      25.772  53.171  84.530  1.00  1.80           C  
ATOM   4682  CB  THR C 593      25.088  53.696  85.818  1.00  1.80           C  
ATOM   4683  OG1 THR C 593      24.643  52.707  86.738  1.00  1.55           O  
ATOM   4684  CG2 THR C 593      23.888  54.601  85.511  1.00  1.80           C  
ATOM   4685  C   THR C 593      24.923  52.152  83.749  1.00  1.87           C  
ATOM   4686  O   THR C 593      24.638  51.058  84.226  1.00  1.55           O  
ATOM   4687  N   SER C 594      24.548  52.553  82.525  1.00  1.83           N  
ATOM   4688  CA  SER C 594      23.791  51.663  81.666  1.00  1.80           C  
ATOM   4689  CB  SER C 594      22.386  51.461  82.261  1.00  1.80           C  
ATOM   4690  OG  SER C 594      21.900  52.657  82.870  1.00  1.55           O  
ATOM   4691  C   SER C 594      23.743  52.317  80.288  1.00  1.87           C  
ATOM   4692  O   SER C 594      24.066  53.490  80.148  1.00  1.55           O  
ATOM   4693  N   PHE C 595      23.319  51.548  79.280  1.00  1.83           N  
ATOM   4694  CA  PHE C 595      23.057  52.177  77.991  1.00  1.80           C  
ATOM   4695  CB  PHE C 595      24.348  52.495  77.193  1.00  1.80           C  
ATOM   4696  CG  PHE C 595      25.346  51.385  76.938  1.00  2.04           C  
ATOM   4697  CD1 PHE C 595      24.983  50.059  76.695  1.00  2.04           C  
ATOM   4698  CD2 PHE C 595      26.701  51.711  76.908  1.00  2.04           C  
ATOM   4699  CE1 PHE C 595      25.944  49.094  76.424  1.00  2.04           C  
ATOM   4700  CE2 PHE C 595      27.664  50.752  76.629  1.00  2.04           C  
ATOM   4701  CZ  PHE C 595      27.285  49.441  76.386  1.00  2.04           C  
ATOM   4702  C   PHE C 595      22.067  51.306  77.233  1.00  1.87           C  
ATOM   4703  O   PHE C 595      21.765  50.192  77.648  1.00  1.55           O  
ATOM   4704  N   GLU C 596      21.611  51.853  76.098  1.00  1.83           N  
ATOM   4705  CA  GLU C 596      20.980  51.017  75.092  1.00  1.80           C  
ATOM   4706  CB  GLU C 596      19.633  51.609  74.642  1.00  1.80           C  
ATOM   4707  CG  GLU C 596      18.726  50.534  74.011  1.00  1.80           C  
ATOM   4708  CD  GLU C 596      17.451  51.090  73.369  1.00  1.87           C  
ATOM   4709  OE1 GLU C 596      17.047  52.208  73.655  1.00  1.66           O  
ATOM   4710  OE2 GLU C 596      16.850  50.415  72.545  1.00  1.66           O  
ATOM   4711  C   GLU C 596      21.974  50.933  73.930  1.00  1.87           C  
ATOM   4712  O   GLU C 596      22.254  51.924  73.269  1.00  1.55           O  
ATOM   4713  N   ARG C 597      22.494  49.715  73.733  1.00  1.83           N  
ATOM   4714  CA  ARG C 597      23.254  49.421  72.529  1.00  1.80           C  
ATOM   4715  CB  ARG C 597      24.144  48.196  72.809  1.00  1.80           C  
ATOM   4716  CG  ARG C 597      24.917  47.692  71.584  1.00  1.80           C  
ATOM   4717  CD  ARG C 597      25.835  46.514  71.921  1.00  1.80           C  
ATOM   4718  NE  ARG C 597      26.491  46.017  70.716  1.00  1.83           N  
ATOM   4719  CZ  ARG C 597      26.094  44.939  69.998  1.00  1.87           C  
ATOM   4720  NH1 ARG C 597      24.982  44.284  70.302  1.00  1.83           N  
ATOM   4721  NH2 ARG C 597      26.837  44.535  68.978  1.00  1.83           N  
ATOM   4722  C   ARG C 597      22.221  49.139  71.426  1.00  1.87           C  
ATOM   4723  O   ARG C 597      21.253  48.421  71.657  1.00  1.55           O  
ATOM   4724  N   PHE C 598      22.451  49.730  70.243  1.00  1.83           N  
ATOM   4725  CA  PHE C 598      21.496  49.562  69.153  1.00  1.80           C  
ATOM   4726  CB  PHE C 598      20.354  50.586  69.279  1.00  1.80           C  
ATOM   4727  CG  PHE C 598      20.791  52.013  69.061  1.00  2.04           C  
ATOM   4728  CD1 PHE C 598      21.419  52.732  70.074  1.00  2.04           C  
ATOM   4729  CD2 PHE C 598      20.558  52.639  67.841  1.00  2.04           C  
ATOM   4730  CE1 PHE C 598      21.792  54.055  69.882  1.00  2.04           C  
ATOM   4731  CE2 PHE C 598      20.933  53.959  67.644  1.00  2.04           C  
ATOM   4732  CZ  PHE C 598      21.542  54.671  68.666  1.00  2.04           C  
ATOM   4733  C   PHE C 598      22.234  49.718  67.825  1.00  1.87           C  
ATOM   4734  O   PHE C 598      23.277  50.358  67.761  1.00  1.55           O  
ATOM   4735  N   GLU C 599      21.657  49.093  66.781  1.00  1.83           N  
ATOM   4736  CA  GLU C 599      22.199  49.287  65.442  1.00  1.80           C  
ATOM   4737  CB  GLU C 599      21.502  48.371  64.418  1.00  1.80           C  
ATOM   4738  CG  GLU C 599      21.649  46.864  64.669  1.00  1.80           C  
ATOM   4739  CD  GLU C 599      20.870  46.085  63.600  1.00  1.87           C  
ATOM   4740  OE1 GLU C 599      19.661  45.927  63.733  1.00  1.66           O  
ATOM   4741  OE2 GLU C 599      21.468  45.629  62.635  1.00  1.66           O  
ATOM   4742  C   GLU C 599      21.938  50.748  65.035  1.00  1.87           C  
ATOM   4743  O   GLU C 599      20.810  51.126  64.738  1.00  1.55           O  
ATOM   4744  N   ILE C 600      23.018  51.542  65.049  1.00  1.83           N  
ATOM   4745  CA  ILE C 600      22.882  52.917  64.590  1.00  1.80           C  
ATOM   4746  CB  ILE C 600      24.059  53.785  65.076  1.00  1.80           C  
ATOM   4747  CG2 ILE C 600      25.442  53.200  64.747  1.00  1.80           C  
ATOM   4748  CG1 ILE C 600      23.918  55.230  64.572  1.00  1.80           C  
ATOM   4749  CD1 ILE C 600      24.868  56.220  65.247  1.00  1.80           C  
ATOM   4750  C   ILE C 600      22.714  52.909  63.066  1.00  1.87           C  
ATOM   4751  O   ILE C 600      21.847  53.572  62.506  1.00  1.55           O  
ATOM   4752  N   PHE C 601      23.577  52.084  62.458  1.00  1.83           N  
ATOM   4753  CA  PHE C 601      23.543  51.878  61.023  1.00  1.80           C  
ATOM   4754  CB  PHE C 601      24.773  52.518  60.374  1.00  1.80           C  
ATOM   4755  CG  PHE C 601      24.840  54.013  60.507  1.00  2.04           C  
ATOM   4756  CD1 PHE C 601      23.895  54.814  59.881  1.00  2.04           C  
ATOM   4757  CD2 PHE C 601      25.861  54.615  61.235  1.00  2.04           C  
ATOM   4758  CE1 PHE C 601      23.981  56.196  59.959  1.00  2.04           C  
ATOM   4759  CE2 PHE C 601      25.941  55.997  61.327  1.00  2.04           C  
ATOM   4760  CZ  PHE C 601      25.004  56.792  60.683  1.00  2.04           C  
ATOM   4761  C   PHE C 601      23.586  50.368  60.757  1.00  1.87           C  
ATOM   4762  O   PHE C 601      24.656  49.787  60.610  1.00  1.55           O  
ATOM   4763  N   PRO C 602      22.393  49.724  60.700  1.00  1.83           N  
ATOM   4764  CD  PRO C 602      21.099  50.297  61.062  1.00  1.80           C  
ATOM   4765  CA  PRO C 602      22.314  48.348  60.220  1.00  1.80           C  
ATOM   4766  CB  PRO C 602      20.806  48.059  60.156  1.00  1.80           C  
ATOM   4767  CG  PRO C 602      20.152  49.098  61.072  1.00  1.80           C  
ATOM   4768  C   PRO C 602      22.980  48.199  58.834  1.00  1.87           C  
ATOM   4769  O   PRO C 602      22.557  48.797  57.851  1.00  1.55           O  
ATOM   4770  N   LYS C 603      24.046  47.379  58.805  1.00  1.83           N  
ATOM   4771  CA  LYS C 603      24.901  47.302  57.622  1.00  1.80           C  
ATOM   4772  CB  LYS C 603      25.996  46.245  57.836  1.00  1.80           C  
ATOM   4773  CG  LYS C 603      25.487  44.832  58.174  1.00  1.80           C  
ATOM   4774  CD  LYS C 603      26.592  43.909  58.697  1.00  1.80           C  
ATOM   4775  CE  LYS C 603      27.715  43.641  57.687  1.00  1.80           C  
ATOM   4776  NZ  LYS C 603      27.302  42.962  56.462  1.00  1.65           N  
ATOM   4777  C   LYS C 603      24.094  47.112  56.322  1.00  1.87           C  
ATOM   4778  O   LYS C 603      24.204  47.883  55.374  1.00  1.55           O  
ATOM   4779  N   GLU C 604      23.243  46.078  56.348  1.00  1.83           N  
ATOM   4780  CA  GLU C 604      22.329  45.885  55.237  1.00  1.80           C  
ATOM   4781  CB  GLU C 604      21.853  44.423  55.235  1.00  1.80           C  
ATOM   4782  CG  GLU C 604      21.048  44.042  53.976  1.00  1.80           C  
ATOM   4783  CD  GLU C 604      20.691  42.553  53.933  1.00  1.87           C  
ATOM   4784  OE1 GLU C 604      20.531  41.934  54.979  1.00  1.66           O  
ATOM   4785  OE2 GLU C 604      20.554  42.002  52.847  1.00  1.66           O  
ATOM   4786  C   GLU C 604      21.167  46.888  55.387  1.00  1.87           C  
ATOM   4787  O   GLU C 604      20.176  46.613  56.053  1.00  1.55           O  
ATOM   4788  N   THR C 605      21.384  48.034  54.720  1.00  1.83           N  
ATOM   4789  CA  THR C 605      20.467  49.134  54.405  1.00  1.80           C  
ATOM   4790  CB  THR C 605      19.090  49.155  55.115  1.00  1.80           C  
ATOM   4791  OG1 THR C 605      19.167  49.002  56.517  1.00  1.55           O  
ATOM   4792  CG2 THR C 605      18.083  48.167  54.506  1.00  1.80           C  
ATOM   4793  C   THR C 605      21.212  50.472  54.558  1.00  1.87           C  
ATOM   4794  O   THR C 605      21.100  51.357  53.718  1.00  1.55           O  
ATOM   4795  N   SER C 606      22.015  50.559  55.632  1.00  1.83           N  
ATOM   4796  CA  SER C 606      22.826  51.753  55.829  1.00  1.80           C  
ATOM   4797  CB  SER C 606      23.238  51.843  57.303  1.00  1.80           C  
ATOM   4798  OG  SER C 606      22.150  51.738  58.207  1.00  1.55           O  
ATOM   4799  C   SER C 606      24.061  51.769  54.906  1.00  1.87           C  
ATOM   4800  O   SER C 606      24.350  52.766  54.255  1.00  1.55           O  
ATOM   4801  N   TRP C 607      24.767  50.620  54.885  1.00  1.83           N  
ATOM   4802  CA  TRP C 607      25.974  50.491  54.067  1.00  1.80           C  
ATOM   4803  CB  TRP C 607      27.228  50.443  54.974  1.00  1.80           C  
ATOM   4804  CG  TRP C 607      27.177  51.413  56.138  1.00  2.04           C  
ATOM   4805  CD2 TRP C 607      27.516  52.815  56.160  1.00  2.04           C  
ATOM   4806  CE2 TRP C 607      27.371  53.256  57.497  1.00  2.04           C  
ATOM   4807  CE3 TRP C 607      27.926  53.692  55.199  1.00  2.04           C  
ATOM   4808  CD1 TRP C 607      26.838  51.080  57.450  1.00  2.04           C  
ATOM   4809  NE1 TRP C 607      26.958  52.167  58.244  1.00  1.72           N  
ATOM   4810  CZ2 TRP C 607      27.644  54.553  57.830  1.00  2.04           C  
ATOM   4811  CZ3 TRP C 607      28.204  55.018  55.531  1.00  2.04           C  
ATOM   4812  CH2 TRP C 607      28.065  55.447  56.849  1.00  2.04           C  
ATOM   4813  C   TRP C 607      25.938  49.189  53.219  1.00  1.87           C  
ATOM   4814  O   TRP C 607      26.891  48.419  53.232  1.00  1.55           O  
ATOM   4815  N   PRO C 608      24.836  48.929  52.460  1.00  1.83           N  
ATOM   4816  CD  PRO C 608      23.736  49.841  52.166  1.00  1.80           C  
ATOM   4817  CA  PRO C 608      24.665  47.605  51.860  1.00  1.80           C  
ATOM   4818  CB  PRO C 608      23.181  47.591  51.466  1.00  1.80           C  
ATOM   4819  CG  PRO C 608      22.832  49.060  51.209  1.00  1.80           C  
ATOM   4820  C   PRO C 608      25.529  47.383  50.604  1.00  1.87           C  
ATOM   4821  O   PRO C 608      25.665  46.269  50.111  1.00  1.55           O  
ATOM   4822  N   LYS C 609      26.094  48.498  50.105  1.00  1.83           N  
ATOM   4823  CA  LYS C 609      26.785  48.473  48.822  1.00  1.80           C  
ATOM   4824  CB  LYS C 609      26.544  49.804  48.094  1.00  1.80           C  
ATOM   4825  CG  LYS C 609      25.060  50.164  47.919  1.00  1.80           C  
ATOM   4826  CD  LYS C 609      24.852  51.396  47.021  1.00  1.80           C  
ATOM   4827  CE  LYS C 609      25.204  52.737  47.690  1.00  1.80           C  
ATOM   4828  NZ  LYS C 609      24.109  53.333  48.452  1.00  1.65           N  
ATOM   4829  C   LYS C 609      28.297  48.252  48.996  1.00  1.87           C  
ATOM   4830  O   LYS C 609      29.080  48.559  48.105  1.00  1.55           O  
ATOM   4831  N   HIS C 610      28.667  47.751  50.185  1.00  1.83           N  
ATOM   4832  CA  HIS C 610      30.071  47.619  50.550  1.00  1.80           C  
ATOM   4833  CB  HIS C 610      30.454  48.707  51.567  1.00  1.80           C  
ATOM   4834  CG  HIS C 610      30.153  50.050  50.949  1.00  2.04           C  
ATOM   4835  CD2 HIS C 610      28.984  50.808  51.107  1.00  2.04           C  
ATOM   4836  ND1 HIS C 610      30.962  50.689  50.080  1.00  1.72           N  
ATOM   4837  CE1 HIS C 610      30.302  51.801  49.712  1.00  2.04           C  
ATOM   4838  NE2 HIS C 610      29.105  51.895  50.317  1.00  1.72           N  
ATOM   4839  C   HIS C 610      30.228  46.240  51.165  1.00  1.87           C  
ATOM   4840  O   HIS C 610      29.367  45.791  51.915  1.00  1.55           O  
ATOM   4841  N   ASN C 611      31.339  45.578  50.814  1.00  1.83           N  
ATOM   4842  CA  ASN C 611      31.615  44.311  51.478  1.00  1.80           C  
ATOM   4843  CB  ASN C 611      32.756  43.535  50.796  1.00  1.80           C  
ATOM   4844  CG  ASN C 611      32.199  42.523  49.792  1.00  1.87           C  
ATOM   4845  OD1 ASN C 611      31.510  41.580  50.160  1.00  1.55           O  
ATOM   4846  ND2 ASN C 611      32.540  42.739  48.524  1.00  1.83           N  
ATOM   4847  C   ASN C 611      31.993  44.609  52.928  1.00  1.87           C  
ATOM   4848  O   ASN C 611      32.587  45.635  53.239  1.00  1.55           O  
ATOM   4849  N   THR C 612      31.614  43.646  53.773  1.00  1.83           N  
ATOM   4850  CA  THR C 612      31.963  43.672  55.183  1.00  1.80           C  
ATOM   4851  CB  THR C 612      30.771  44.225  55.980  1.00  1.80           C  
ATOM   4852  OG1 THR C 612      29.549  43.778  55.415  1.00  1.55           O  
ATOM   4853  CG2 THR C 612      30.805  45.759  56.083  1.00  1.80           C  
ATOM   4854  C   THR C 612      32.360  42.252  55.613  1.00  1.87           C  
ATOM   4855  O   THR C 612      33.255  42.055  56.420  1.00  1.55           O  
ATOM   4856  N   THR C 613      31.702  41.266  54.976  1.00  1.83           N  
ATOM   4857  CA  THR C 613      32.102  39.882  55.210  1.00  1.80           C  
ATOM   4858  CB  THR C 613      31.122  38.936  54.495  1.00  1.80           C  
ATOM   4859  OG1 THR C 613      31.068  39.176  53.101  1.00  1.55           O  
ATOM   4860  CG2 THR C 613      29.711  38.987  55.105  1.00  1.80           C  
ATOM   4861  C   THR C 613      33.569  39.636  54.781  1.00  1.87           C  
ATOM   4862  O   THR C 613      34.312  38.896  55.414  1.00  1.55           O  
ATOM   4863  N   LYS C 614      33.946  40.326  53.687  1.00  1.83           N  
ATOM   4864  CA  LYS C 614      35.342  40.311  53.257  1.00  1.80           C  
ATOM   4865  CB  LYS C 614      35.458  40.767  51.794  1.00  1.80           C  
ATOM   4866  CG  LYS C 614      34.573  39.981  50.814  1.00  1.80           C  
ATOM   4867  CD  LYS C 614      34.876  38.475  50.796  1.00  1.80           C  
ATOM   4868  CE  LYS C 614      34.131  37.707  49.691  1.00  1.80           C  
ATOM   4869  NZ  LYS C 614      34.716  37.813  48.356  1.00  1.65           N  
ATOM   4870  C   LYS C 614      36.204  41.227  54.147  1.00  1.87           C  
ATOM   4871  O   LYS C 614      37.408  41.046  54.277  1.00  1.55           O  
ATOM   4872  N   GLY C 615      35.525  42.225  54.732  1.00  1.83           N  
ATOM   4873  CA  GLY C 615      36.168  43.183  55.618  1.00  1.80           C  
ATOM   4874  C   GLY C 615      36.307  42.586  57.023  1.00  1.87           C  
ATOM   4875  O   GLY C 615      35.670  42.999  57.985  1.00  1.55           O  
ATOM   4876  N   VAL C 616      37.182  41.577  57.057  1.00  1.83           N  
ATOM   4877  CA  VAL C 616      37.503  40.825  58.253  1.00  1.80           C  
ATOM   4878  CB  VAL C 616      36.815  39.445  58.220  1.00  1.80           C  
ATOM   4879  CG1 VAL C 616      35.296  39.590  58.373  1.00  1.80           C  
ATOM   4880  CG2 VAL C 616      37.149  38.634  56.955  1.00  1.80           C  
ATOM   4881  C   VAL C 616      39.023  40.710  58.269  1.00  1.87           C  
ATOM   4882  O   VAL C 616      39.688  41.017  57.285  1.00  1.55           O  
ATOM   4883  N   THR C 617      39.535  40.277  59.422  1.00  1.83           N  
ATOM   4884  CA  THR C 617      40.963  40.318  59.645  1.00  1.80           C  
ATOM   4885  CB  THR C 617      41.308  41.771  60.048  1.00  1.80           C  
ATOM   4886  OG1 THR C 617      42.685  42.077  60.073  1.00  1.55           O  
ATOM   4887  CG2 THR C 617      40.629  42.236  61.345  1.00  1.80           C  
ATOM   4888  C   THR C 617      41.265  39.261  60.712  1.00  1.87           C  
ATOM   4889  O   THR C 617      40.515  39.093  61.668  1.00  1.55           O  
ATOM   4890  N   ALA C 618      42.388  38.552  60.493  1.00  1.83           N  
ATOM   4891  CA  ALA C 618      42.784  37.484  61.407  1.00  1.80           C  
ATOM   4892  CB  ALA C 618      43.940  36.684  60.799  1.00  1.80           C  
ATOM   4893  C   ALA C 618      43.182  38.043  62.787  1.00  1.87           C  
ATOM   4894  O   ALA C 618      43.068  37.395  63.820  1.00  1.55           O  
ATOM   4895  N   ALA C 619      43.617  39.317  62.743  1.00  1.83           N  
ATOM   4896  CA  ALA C 619      43.842  40.082  63.965  1.00  1.80           C  
ATOM   4897  CB  ALA C 619      44.102  41.552  63.604  1.00  1.80           C  
ATOM   4898  C   ALA C 619      42.637  39.984  64.924  1.00  1.87           C  
ATOM   4899  O   ALA C 619      42.785  39.878  66.136  1.00  1.55           O  
ATOM   4900  N   CYS C 620      41.453  40.027  64.289  1.00  1.83           N  
ATOM   4901  CA  CYS C 620      40.177  40.005  64.984  1.00  1.80           C  
ATOM   4902  CB  CYS C 620      39.347  41.203  64.503  1.00  1.80           C  
ATOM   4903  SG  CYS C 620      40.213  42.788  64.673  1.00  1.89           S  
ATOM   4904  C   CYS C 620      39.455  38.681  64.687  1.00  1.87           C  
ATOM   4905  O   CYS C 620      38.253  38.647  64.438  1.00  1.55           O  
ATOM   4906  N   SER C 621      40.232  37.589  64.742  1.00  1.83           N  
ATOM   4907  CA  SER C 621      39.596  36.283  64.704  1.00  1.80           C  
ATOM   4908  CB  SER C 621      40.645  35.196  64.455  1.00  1.80           C  
ATOM   4909  OG  SER C 621      41.204  35.328  63.156  1.00  1.55           O  
ATOM   4910  C   SER C 621      38.887  35.987  66.034  1.00  1.87           C  
ATOM   4911  O   SER C 621      39.454  36.147  67.110  1.00  1.55           O  
ATOM   4912  N   HIS C 622      37.647  35.497  65.891  1.00  1.83           N  
ATOM   4913  CA  HIS C 622      37.005  34.782  66.980  1.00  1.80           C  
ATOM   4914  CB  HIS C 622      35.482  34.949  66.885  1.00  1.80           C  
ATOM   4915  CG  HIS C 622      34.825  34.269  68.067  1.00  2.04           C  
ATOM   4916  CD2 HIS C 622      34.351  32.948  68.131  1.00  2.04           C  
ATOM   4917  ND1 HIS C 622      34.612  34.853  69.266  1.00  1.72           N  
ATOM   4918  CE1 HIS C 622      34.029  33.919  70.035  1.00  2.04           C  
ATOM   4919  NE2 HIS C 622      33.858  32.756  69.376  1.00  1.72           N  
ATOM   4920  C   HIS C 622      37.372  33.302  66.809  1.00  1.87           C  
ATOM   4921  O   HIS C 622      36.953  32.663  65.852  1.00  1.55           O  
ATOM   4922  N   ALA C 623      38.170  32.791  67.761  1.00  1.83           N  
ATOM   4923  CA  ALA C 623      38.480  31.361  67.802  1.00  1.80           C  
ATOM   4924  CB  ALA C 623      37.248  30.564  68.258  1.00  1.80           C  
ATOM   4925  C   ALA C 623      39.011  30.838  66.449  1.00  1.87           C  
ATOM   4926  O   ALA C 623      38.591  29.808  65.933  1.00  1.55           O  
ATOM   4927  N   GLY C 624      39.949  31.626  65.904  1.00  1.83           N  
ATOM   4928  CA  GLY C 624      40.605  31.249  64.655  1.00  1.80           C  
ATOM   4929  C   GLY C 624      39.863  31.736  63.401  1.00  1.87           C  
ATOM   4930  O   GLY C 624      40.462  31.900  62.345  1.00  1.55           O  
ATOM   4931  N   LYS C 625      38.550  31.973  63.552  1.00  1.83           N  
ATOM   4932  CA  LYS C 625      37.758  32.458  62.430  1.00  1.80           C  
ATOM   4933  CB  LYS C 625      36.290  32.047  62.631  1.00  1.80           C  
ATOM   4934  CG  LYS C 625      36.114  30.524  62.725  1.00  1.80           C  
ATOM   4935  CD  LYS C 625      34.641  30.101  62.799  1.00  1.80           C  
ATOM   4936  CE  LYS C 625      34.486  28.576  62.894  1.00  1.80           C  
ATOM   4937  NZ  LYS C 625      33.105  28.107  62.897  1.00  1.65           N  
ATOM   4938  C   LYS C 625      37.883  33.987  62.359  1.00  1.87           C  
ATOM   4939  O   LYS C 625      37.351  34.700  63.201  1.00  1.55           O
[truncated: 533,279 more chars]
