# Supplementary material for: Predicting the Antigenic Structure of the Pandemic (H1N1) 2009 Influenza Virus Hemagglutinin
Source: PLoS One. 2010 Jan 1;5(1):e8553. doi: 10.1371/journal.pone.0008553 (PMC2797400; doi:10.1371/journal.pone.0008553)
Supplement: File S3 — PDB file of the homology model of H1 HA (A/Albany/4836/1950) after energy minimizations. (0.20 MB ZIP) [file pone.0008553.s005.zip]

Archive with 1 entries (1 files):
- H1N1_1950_homology_model_minimized.pdb
