# Supplementary material for: Predicting the Antigenic Structure of the Pandemic (H1N1) 2009 Influenza Virus Hemagglutinin
Source: PLoS One. 2010 Jan 1;5(1):e8553. doi: 10.1371/journal.pone.0008553 (PMC2797400; doi:10.1371/journal.pone.0008553)
Supplement: File S3 — PDB file of the homology model of H1 HA (A/Albany/4836/1950) after energy minimizations. (0.20 MB ZIP) [file pone.0008553.s005.zip › H1N1_1950_homology_model_minimized.pdb]

ATOM      1  N   ASP A   1     -19.043  20.263  54.409  1.00  1.65           N  
ATOM      2  CA  ASP A   1     -18.360  20.885  53.291  1.00  1.80           C  
ATOM      3  CB  ASP A   1     -17.316  21.941  53.718  1.00  1.80           C  
ATOM      4  CG  ASP A   1     -17.902  23.042  54.612  1.00  1.87           C  
ATOM      5  OD1 ASP A   1     -19.103  23.283  54.568  1.00  1.66           O  
ATOM      6  OD2 ASP A   1     -17.157  23.658  55.362  1.00  1.66           O  
ATOM      7  C   ASP A   1     -17.686  19.751  52.521  1.00  1.87           C  
ATOM      8  O   ASP A   1     -17.172  18.816  53.130  1.00  1.55           O  
ATOM      9  N   THR A   2     -17.744  19.848  51.188  1.00  1.83           N  
ATOM     10  CA  THR A   2     -17.315  18.752  50.330  1.00  1.80           C  
ATOM     11  CB  THR A   2     -18.537  17.844  50.047  1.00  1.80           C  
ATOM     12  OG1 THR A   2     -19.744  18.578  50.146  1.00  1.55           O  
ATOM     13  CG2 THR A   2     -18.627  16.630  50.980  1.00  1.80           C  
ATOM     14  C   THR A   2     -16.747  19.341  49.030  1.00  1.87           C  
ATOM     15  O   THR A   2     -17.064  20.461  48.639  1.00  1.55           O  
ATOM     16  N   ILE A   3     -15.911  18.509  48.391  1.00  1.83           N  
ATOM     17  CA  ILE A   3     -15.471  18.749  47.025  1.00  1.80           C  
ATOM     18  CB  ILE A   3     -14.023  19.292  46.995  1.00  1.80           C  
ATOM     19  CG2 ILE A   3     -13.010  18.314  47.615  1.00  1.80           C  
ATOM     20  CG1 ILE A   3     -13.607  19.710  45.569  1.00  1.80           C  
ATOM     21  CD1 ILE A   3     -12.259  20.438  45.511  1.00  1.80           C  
ATOM     22  C   ILE A   3     -15.629  17.408  46.301  1.00  1.87           C  
ATOM     23  O   ILE A   3     -15.505  16.353  46.910  1.00  1.55           O  
ATOM     24  N   CYS A   4     -15.925  17.513  45.004  1.00  1.83           N  
ATOM     25  CA  CYS A   4     -16.104  16.373  44.127  1.00  1.80           C  
ATOM     26  CB  CYS A   4     -17.587  16.179  43.805  1.00  1.80           C  
ATOM     27  SG  CYS A   4     -18.633  15.841  45.242  1.00  1.89           S  
ATOM     28  C   CYS A   4     -15.335  16.688  42.855  1.00  1.87           C  
ATOM     29  O   CYS A   4     -15.383  17.802  42.359  1.00  1.55           O  
ATOM     30  N   ILE A   5     -14.616  15.675  42.385  1.00  1.83           N  
ATOM     31  CA  ILE A   5     -13.894  15.740  41.132  1.00  1.80           C  
ATOM     32  CB  ILE A   5     -12.577  14.943  41.282  1.00  1.80           C  
ATOM     33  CG2 ILE A   5     -11.950  14.580  39.927  1.00  1.80           C  
ATOM     34  CG1 ILE A   5     -11.549  15.694  42.156  1.00  1.80           C  
ATOM     35  CD1 ILE A   5     -11.982  15.909  43.614  1.00  1.80           C  
ATOM     36  C   ILE A   5     -14.856  15.131  40.116  1.00  1.87           C  
ATOM     37  O   ILE A   5     -15.662  14.273  40.457  1.00  1.55           O  
ATOM     38  N   GLY A   6     -14.759  15.620  38.878  1.00  1.83           N  
ATOM     39  CA  GLY A   6     -15.683  15.112  37.885  1.00  1.80           C  
ATOM     40  C   GLY A   6     -15.493  15.859  36.585  1.00  1.87           C  
ATOM     41  O   GLY A   6     -14.433  16.413  36.308  1.00  1.55           O  
ATOM     42  N   TYR A   7     -16.571  15.801  35.796  1.00  1.83           N  
ATOM     43  CA  TYR A   7     -16.481  16.211  34.412  1.00  1.80           C  
ATOM     44  CB  TYR A   7     -16.063  15.023  33.525  1.00  1.80           C  
ATOM     45  CG  TYR A   7     -16.838  13.756  33.794  1.00  2.04           C  
ATOM     46  CD1 TYR A   7     -18.125  13.583  33.296  1.00  2.04           C  
ATOM     47  CE1 TYR A   7     -18.818  12.403  33.517  1.00  2.04           C  
ATOM     48  CD2 TYR A   7     -16.269  12.722  34.530  1.00  2.04           C  
ATOM     49  CE2 TYR A   7     -16.964  11.544  34.763  1.00  2.04           C  
ATOM     50  CZ  TYR A   7     -18.244  11.383  34.256  1.00  2.04           C  
ATOM     51  OH  TYR A   7     -18.957  10.220  34.462  1.00  1.55           O  
ATOM     52  C   TYR A   7     -17.810  16.816  33.972  1.00  1.87           C  
ATOM     53  O   TYR A   7     -18.824  16.766  34.655  1.00  1.55           O  
ATOM     54  N   HIS A   8     -17.688  17.394  32.783  1.00  1.83           N  
ATOM     55  CA  HIS A   8     -18.708  18.128  32.066  1.00  1.80           C  
ATOM     56  CB  HIS A   8     -17.931  18.736  30.897  1.00  1.80           C  
ATOM     57  CG  HIS A   8     -18.696  19.751  30.087  1.00  2.04           C  
ATOM     58  CD2 HIS A   8     -19.612  19.530  29.048  1.00  2.04           C  
ATOM     59  ND1 HIS A   8     -18.531  21.077  30.231  1.00  1.72           N  
ATOM     60  CE1 HIS A   8     -19.314  21.653  29.309  1.00  2.04           C  
ATOM     61  NE2 HIS A   8     -19.981  20.742  28.576  1.00  1.72           N  
ATOM     62  C   HIS A   8     -19.782  17.169  31.549  1.00  1.87           C  
ATOM     63  O   HIS A   8     -19.507  16.024  31.213  1.00  1.55           O  
ATOM     64  N   ALA A   9     -20.996  17.715  31.457  1.00  1.83           N  
ATOM     65  CA  ALA A   9     -22.008  17.137  30.589  1.00  1.80           C  
ATOM     66  CB  ALA A   9     -22.996  16.301  31.397  1.00  1.80           C  
ATOM     67  C   ALA A   9     -22.700  18.317  29.917  1.00  1.87           C  
ATOM     68  O   ALA A   9     -22.593  19.444  30.380  1.00  1.55           O  
ATOM     69  N   ASN A  10     -23.384  18.022  28.811  1.00  1.83           N  
ATOM     70  CA  ASN A  10     -24.037  19.069  28.037  1.00  1.80           C  
ATOM     71  CB  ASN A  10     -23.059  19.713  27.029  1.00  1.80           C  
ATOM     72  CG  ASN A  10     -22.573  18.759  25.930  1.00  1.87           C  
ATOM     73  OD1 ASN A  10     -22.966  17.604  25.853  1.00  1.55           O  
ATOM     74  ND2 ASN A  10     -21.723  19.315  25.067  1.00  1.83           N  
ATOM     75  C   ASN A  10     -25.271  18.450  27.379  1.00  1.87           C  
ATOM     76  O   ASN A  10     -25.649  17.323  27.674  1.00  1.55           O  
ATOM     77  N   ASN A  11     -25.876  19.238  26.477  1.00  1.83           N  
ATOM     78  CA  ASN A  11     -27.087  18.795  25.782  1.00  1.80           C  
ATOM     79  CB  ASN A  11     -28.039  19.984  25.549  1.00  1.80           C  
ATOM     80  CG  ASN A  11     -27.433  21.083  24.660  1.00  1.87           C  
ATOM     81  OD1 ASN A  11     -27.058  20.869  23.514  1.00  1.55           O  
ATOM     82  ND2 ASN A  11     -27.341  22.273  25.258  1.00  1.83           N  
ATOM     83  C   ASN A  11     -26.754  18.075  24.461  1.00  1.87           C  
ATOM     84  O   ASN A  11     -27.607  17.917  23.594  1.00  1.55           O  
ATOM     85  N   SER A  12     -25.482  17.653  24.341  1.00  1.83           N  
ATOM     86  CA  SER A  12     -25.058  17.011  23.108  1.00  1.80           C  
ATOM     87  CB  SER A  12     -23.543  16.786  23.111  1.00  1.80           C  
ATOM     88  OG  SER A  12     -23.130  16.249  21.859  1.00  1.55           O  
ATOM     89  C   SER A  12     -25.751  15.654  22.966  1.00  1.87           C  
ATOM     90  O   SER A  12     -25.925  14.910  23.926  1.00  1.55           O  
ATOM     91  N   THR A  13     -26.085  15.381  21.700  1.00  1.83           N  
ATOM     92  CA  THR A  13     -26.496  14.054  21.288  1.00  1.80           C  
ATOM     93  CB  THR A  13     -28.016  14.050  21.031  1.00  1.80           C  
ATOM     94  OG1 THR A  13     -28.454  15.231  20.379  1.00  1.55           O  
ATOM     95  CG2 THR A  13     -28.806  13.848  22.335  1.00  1.80           C  
ATOM     96  C   THR A  13     -25.653  13.623  20.073  1.00  1.87           C  
ATOM     97  O   THR A  13     -26.032  12.732  19.316  1.00  1.55           O  
ATOM     98  N   ASP A  14     -24.479  14.285  19.929  1.00  1.83           N  
ATOM     99  CA  ASP A  14     -23.578  13.861  18.862  1.00  1.80           C  
ATOM    100  CB  ASP A  14     -22.342  14.769  18.717  1.00  1.80           C  
ATOM    101  CG  ASP A  14     -22.636  16.156  18.132  1.00  1.87           C  
ATOM    102  OD1 ASP A  14     -23.658  16.341  17.476  1.00  1.66           O  
ATOM    103  OD2 ASP A  14     -21.833  17.066  18.318  1.00  1.66           O  
ATOM    104  C   ASP A  14     -23.121  12.440  19.190  1.00  1.87           C  
ATOM    105  O   ASP A  14     -22.541  12.171  20.235  1.00  1.55           O  
ATOM    106  N   THR A  15     -23.479  11.561  18.253  1.00  1.83           N  
ATOM    107  CA  THR A  15     -23.307  10.137  18.429  1.00  1.80           C  
ATOM    108  CB  THR A  15     -24.688   9.477  18.215  1.00  1.80           C  
ATOM    109  OG1 THR A  15     -25.639  10.404  17.706  1.00  1.55           O  
ATOM    110  CG2 THR A  15     -25.234   8.864  19.511  1.00  1.80           C  
ATOM    111  C   THR A  15     -22.227   9.677  17.441  1.00  1.87           C  
ATOM    112  O   THR A  15     -22.480   9.454  16.259  1.00  1.55           O  
ATOM    113  N   VAL A  16     -21.008   9.579  17.993  1.00  1.83           N  
ATOM    114  CA  VAL A  16     -19.915   9.001  17.226  1.00  1.80           C  
ATOM    115  CB  VAL A  16     -18.561   9.503  17.770  1.00  1.80           C  
ATOM    116  CG1 VAL A  16     -18.436  11.025  17.618  1.00  1.80           C  
ATOM    117  CG2 VAL A  16     -18.303   9.071  19.224  1.00  1.80           C  
ATOM    118  C   VAL A  16     -20.047   7.481  17.345  1.00  1.87           C  
ATOM    119  O   VAL A  16     -20.828   6.982  18.145  1.00  1.55           O  
ATOM    120  N   ASP A  17     -19.233   6.783  16.548  1.00  1.83           N  
ATOM    121  CA  ASP A  17     -19.069   5.351  16.750  1.00  1.80           C  
ATOM    122  CB  ASP A  17     -19.270   4.584  15.429  1.00  1.80           C  
ATOM    123  CG  ASP A  17     -20.728   4.599  14.958  1.00  1.87           C  
ATOM    124  OD1 ASP A  17     -21.609   4.226  15.725  1.00  1.66           O  
ATOM    125  OD2 ASP A  17     -20.985   4.979  13.819  1.00  1.66           O  
ATOM    126  C   ASP A  17     -17.648   5.171  17.275  1.00  1.87           C  
ATOM    127  O   ASP A  17     -16.739   5.903  16.903  1.00  1.55           O  
ATOM    128  N   THR A  18     -17.503   4.177  18.150  1.00  1.83           N  
ATOM    129  CA  THR A  18     -16.186   3.648  18.459  1.00  1.80           C  
ATOM    130  CB  THR A  18     -15.952   3.738  19.969  1.00  1.80           C  
ATOM    131  OG1 THR A  18     -16.948   3.038  20.685  1.00  1.55           O  
ATOM    132  CG2 THR A  18     -15.847   5.176  20.479  1.00  1.80           C  
ATOM    133  C   THR A  18     -16.251   2.212  17.945  1.00  1.87           C  
ATOM    134  O   THR A  18     -17.300   1.799  17.459  1.00  1.55           O  
ATOM    135  N   VAL A  19     -15.133   1.469  18.025  1.00  1.83           N  
ATOM    136  CA  VAL A  19     -15.181   0.143  17.416  1.00  1.80           C  
ATOM    137  CB  VAL A  19     -13.762  -0.292  16.980  1.00  1.80           C  
ATOM    138  CG1 VAL A  19     -12.826  -0.659  18.135  1.00  1.80           C  
ATOM    139  CG2 VAL A  19     -13.797  -1.388  15.909  1.00  1.80           C  
ATOM    140  C   VAL A  19     -15.962  -0.808  18.357  1.00  1.87           C  
ATOM    141  O   VAL A  19     -16.766  -1.627  17.930  1.00  1.55           O  
ATOM    142  N   LEU A  20     -15.723  -0.612  19.665  1.00  1.83           N  
ATOM    143  CA  LEU A  20     -16.461  -1.360  20.672  1.00  1.80           C  
ATOM    144  CB  LEU A  20     -15.856  -1.145  22.077  1.00  1.80           C  
ATOM    145  CG  LEU A  20     -14.413  -1.668  22.241  1.00  1.80           C  
ATOM    146  CD1 LEU A  20     -13.752  -1.075  23.491  1.00  1.80           C  
ATOM    147  CD2 LEU A  20     -14.349  -3.198  22.319  1.00  1.80           C  
ATOM    148  C   LEU A  20     -17.943  -0.943  20.661  1.00  1.87           C  
ATOM    149  O   LEU A  20     -18.825  -1.780  20.539  1.00  1.55           O  
ATOM    150  N   GLU A  21     -18.175   0.375  20.823  1.00  1.83           N  
ATOM    151  CA  GLU A  21     -19.533   0.862  21.060  1.00  1.80           C  
ATOM    152  CB  GLU A  21     -19.592   1.538  22.437  1.00  1.80           C  
ATOM    153  CG  GLU A  21     -21.023   1.922  22.858  1.00  1.80           C  
ATOM    154  CD  GLU A  21     -21.060   2.540  24.256  1.00  1.87           C  
ATOM    155  OE1 GLU A  21     -20.072   3.115  24.688  1.00  1.66           O  
ATOM    156  OE2 GLU A  21     -22.082   2.453  24.926  1.00  1.66           O  
ATOM    157  C   GLU A  21     -19.936   1.828  19.939  1.00  1.87           C  
ATOM    158  O   GLU A  21     -19.460   2.955  19.848  1.00  1.55           O  
ATOM    159  N   LYS A  22     -20.845   1.331  19.093  1.00  1.83           N  
ATOM    160  CA  LYS A  22     -21.418   2.194  18.072  1.00  1.80           C  
ATOM    161  CB  LYS A  22     -22.050   1.314  16.979  1.00  1.80           C  
ATOM    162  CG  LYS A  22     -21.009   0.442  16.255  1.00  1.80           C  
ATOM    163  CD  LYS A  22     -21.633  -0.469  15.187  1.00  1.80           C  
ATOM    164  CE  LYS A  22     -20.602  -1.371  14.489  1.00  1.80           C  
ATOM    165  NZ  LYS A  22     -21.169  -2.170  13.406  1.00  1.65           N  
ATOM    166  C   LYS A  22     -22.466   3.090  18.757  1.00  1.87           C  
ATOM    167  O   LYS A  22     -23.285   2.603  19.530  1.00  1.55           O  
ATOM    168  N   ASN A  23     -22.406   4.394  18.447  1.00  1.83           N  
ATOM    169  CA  ASN A  23     -23.329   5.408  18.965  1.00  1.80           C  
ATOM    170  CB  ASN A  23     -24.824   5.018  18.886  1.00  1.80           C  
ATOM    171  CG  ASN A  23     -25.264   4.582  17.490  1.00  1.87           C  
ATOM    172  OD1 ASN A  23     -25.593   5.389  16.627  1.00  1.55           O  
ATOM    173  ND2 ASN A  23     -25.297   3.259  17.324  1.00  1.83           N  
ATOM    174  C   ASN A  23     -22.986   5.810  20.413  1.00  1.87           C  
ATOM    175  O   ASN A  23     -23.838   5.783  21.295  1.00  1.55           O  
ATOM    176  N   VAL A  24     -21.721   6.215  20.614  1.00  1.83           N  
ATOM    177  CA  VAL A  24     -21.357   6.872  21.865  1.00  1.80           C  
ATOM    178  CB  VAL A  24     -19.832   6.836  22.110  1.00  1.80           C  
ATOM    179  CG1 VAL A  24     -19.474   7.321  23.528  1.00  1.80           C  
ATOM    180  CG2 VAL A  24     -19.256   5.441  21.848  1.00  1.80           C  
ATOM    181  C   VAL A  24     -21.817   8.333  21.781  1.00  1.87           C  
ATOM    182  O   VAL A  24     -21.390   9.078  20.907  1.00  1.55           O  
ATOM    183  N   THR A  25     -22.677   8.700  22.738  1.00  1.83           N  
ATOM    184  CA  THR A  25     -23.007  10.100  22.937  1.00  1.80           C  
ATOM    185  CB  THR A  25     -24.215  10.146  23.897  1.00  1.80           C  
ATOM    186  OG1 THR A  25     -24.987   8.959  23.806  1.00  1.55           O  
ATOM    187  CG2 THR A  25     -25.096  11.379  23.666  1.00  1.80           C  
ATOM    188  C   THR A  25     -21.780  10.804  23.551  1.00  1.87           C  
ATOM    189  O   THR A  25     -21.309  10.404  24.612  1.00  1.55           O  
ATOM    190  N   VAL A  26     -21.279  11.833  22.855  1.00  1.83           N  
ATOM    191  CA  VAL A  26     -20.060  12.508  23.290  1.00  1.80           C  
ATOM    192  CB  VAL A  26     -18.898  12.141  22.352  1.00  1.80           C  
ATOM    193  CG1 VAL A  26     -18.551  10.651  22.484  1.00  1.80           C  
ATOM    194  CG2 VAL A  26     -19.179  12.495  20.882  1.00  1.80           C  
ATOM    195  C   VAL A  26     -20.322  14.016  23.363  1.00  1.87           C  
ATOM    196  O   VAL A  26     -21.275  14.528  22.786  1.00  1.55           O  
ATOM    197  N   THR A  27     -19.447  14.699  24.118  1.00  1.83           N  
ATOM    198  CA  THR A  27     -19.648  16.118  24.375  1.00  1.80           C  
ATOM    199  CB  THR A  27     -18.549  16.600  25.344  1.00  1.80           C  
ATOM    200  OG1 THR A  27     -18.114  15.546  26.180  1.00  1.55           O  
ATOM    201  CG2 THR A  27     -18.984  17.803  26.183  1.00  1.80           C  
ATOM    202  C   THR A  27     -19.641  16.931  23.069  1.00  1.87           C  
ATOM    203  O   THR A  27     -20.479  17.797  22.848  1.00  1.55           O  
ATOM    204  N   HIS A  28     -18.631  16.606  22.242  1.00  1.83           N  
ATOM    205  CA  HIS A  28     -18.419  17.304  20.983  1.00  1.80           C  
ATOM    206  CB  HIS A  28     -17.340  18.400  21.105  1.00  1.80           C  
ATOM    207  CG  HIS A  28     -17.539  19.289  22.311  1.00  2.04           C  
ATOM    208  CD2 HIS A  28     -16.791  19.276  23.497  1.00  2.04           C  
ATOM    209  ND1 HIS A  28     -18.475  20.258  22.411  1.00  1.72           N  
ATOM    210  CE1 HIS A  28     -18.299  20.818  23.620  1.00  2.04           C  
ATOM    211  NE2 HIS A  28     -17.287  20.244  24.301  1.00  1.72           N  
ATOM    212  C   HIS A  28     -17.908  16.262  19.990  1.00  1.87           C  
ATOM    213  O   HIS A  28     -17.439  15.197  20.382  1.00  1.55           O  
ATOM    214  N   SER A  29     -17.983  16.650  18.713  1.00  1.83           N  
ATOM    215  CA  SER A  29     -17.357  15.874  17.659  1.00  1.80           C  
ATOM    216  CB  SER A  29     -18.368  14.839  17.133  1.00  1.80           C  
ATOM    217  OG  SER A  29     -19.601  15.417  16.719  1.00  1.55           O  
ATOM    218  C   SER A  29     -16.938  16.861  16.568  1.00  1.87           C  
ATOM    219  O   SER A  29     -17.361  18.015  16.571  1.00  1.55           O  
ATOM    220  N   VAL A  30     -16.138  16.342  15.631  1.00  1.83           N  
ATOM    221  CA  VAL A  30     -15.868  17.006  14.372  1.00  1.80           C  
ATOM    222  CB  VAL A  30     -14.373  17.373  14.268  1.00  1.80           C  
ATOM    223  CG1 VAL A  30     -14.016  18.479  15.273  1.00  1.80           C  
ATOM    224  CG2 VAL A  30     -13.439  16.170  14.468  1.00  1.80           C  
ATOM    225  C   VAL A  30     -16.331  16.040  13.274  1.00  1.87           C  
ATOM    226  O   VAL A  30     -15.909  14.892  13.211  1.00  1.55           O  
ATOM    227  N   ASN A  31     -17.243  16.556  12.439  1.00  1.83           N  
ATOM    228  CA  ASN A  31     -17.688  15.822  11.261  1.00  1.80           C  
ATOM    229  CB  ASN A  31     -19.064  16.373  10.856  1.00  1.80           C  
ATOM    230  CG  ASN A  31     -19.603  15.914   9.493  1.00  1.87           C  
ATOM    231  OD1 ASN A  31     -20.311  16.660   8.833  1.00  1.55           O  
ATOM    232  ND2 ASN A  31     -19.258  14.688   9.090  1.00  1.83           N  
ATOM    233  C   ASN A  31     -16.642  16.060  10.175  1.00  1.87           C  
ATOM    234  O   ASN A  31     -16.411  17.192   9.780  1.00  1.55           O  
ATOM    235  N   LEU A  32     -16.012  14.954   9.748  1.00  1.83           N  
ATOM    236  CA  LEU A  32     -14.872  15.043   8.839  1.00  1.80           C  
ATOM    237  CB  LEU A  32     -13.745  14.131   9.363  1.00  1.80           C  
ATOM    238  CG  LEU A  32     -13.259  14.485  10.783  1.00  1.80           C  
ATOM    239  CD1 LEU A  32     -12.229  13.464  11.284  1.00  1.80           C  
ATOM    240  CD2 LEU A  32     -12.674  15.904  10.848  1.00  1.80           C  
ATOM    241  C   LEU A  32     -15.261  14.650   7.402  1.00  1.87           C  
ATOM    242  O   LEU A  32     -14.404  14.514   6.538  1.00  1.55           O  
ATOM    243  N   LEU A  33     -16.579  14.467   7.200  1.00  1.83           N  
ATOM    244  CA  LEU A  33     -17.110  14.002   5.925  1.00  1.80           C  
ATOM    245  CB  LEU A  33     -17.694  12.597   6.138  1.00  1.80           C  
ATOM    246  CG  LEU A  33     -18.294  11.960   4.876  1.00  1.80           C  
ATOM    247  CD1 LEU A  33     -17.191  11.586   3.896  1.00  1.80           C  
ATOM    248  CD2 LEU A  33     -19.135  10.736   5.232  1.00  1.80           C  
ATOM    249  C   LEU A  33     -18.226  14.949   5.487  1.00  1.87           C  
ATOM    250  O   LEU A  33     -19.275  14.995   6.119  1.00  1.55           O  
ATOM    251  N   GLU A  34     -17.955  15.680   4.393  1.00  1.83           N  
ATOM    252  CA  GLU A  34     -18.943  16.618   3.868  1.00  1.80           C  
ATOM    253  CB  GLU A  34     -18.237  17.837   3.246  1.00  1.80           C  
ATOM    254  CG  GLU A  34     -18.842  19.194   3.656  1.00  1.80           C  
ATOM    255  CD  GLU A  34     -20.350  19.265   3.396  1.00  1.87           C  
ATOM    256  OE1 GLU A  34     -20.753  19.627   2.300  1.00  1.66           O  
ATOM    257  OE2 GLU A  34     -21.129  18.957   4.292  1.00  1.66           O  
ATOM    258  C   GLU A  34     -19.847  15.893   2.858  1.00  1.87           C  
ATOM    259  O   GLU A  34     -19.395  15.081   2.052  1.00  1.55           O  
ATOM    260  N   ASP A  35     -21.141  16.220   2.996  1.00  1.83           N  
ATOM    261  CA  ASP A  35     -22.220  15.556   2.271  1.00  1.80           C  
ATOM    262  CB  ASP A  35     -23.103  14.739   3.239  1.00  1.80           C  
ATOM    263  CG  ASP A  35     -23.924  15.553   4.252  1.00  1.87           C  
ATOM    264  OD1 ASP A  35     -23.636  16.716   4.492  1.00  1.66           O  
ATOM    265  OD2 ASP A  35     -24.864  15.012   4.824  1.00  1.66           O  
ATOM    266  C   ASP A  35     -23.068  16.562   1.465  1.00  1.87           C  
ATOM    267  O   ASP A  35     -23.786  16.195   0.542  1.00  1.55           O  
ATOM    268  N   SER A  36     -22.967  17.840   1.847  1.00  1.83           N  
ATOM    269  CA  SER A  36     -23.849  18.857   1.302  1.00  1.80           C  
ATOM    270  CB  SER A  36     -24.279  19.773   2.451  1.00  1.80           C  
ATOM    271  OG  SER A  36     -24.960  19.040   3.464  1.00  1.55           O  
ATOM    272  C   SER A  36     -23.145  19.635   0.188  1.00  1.87           C  
ATOM    273  O   SER A  36     -22.910  20.836   0.275  1.00  1.55           O  
ATOM    274  N   HIS A  37     -22.881  18.881  -0.896  1.00  1.83           N  
ATOM    275  CA  HIS A  37     -22.514  19.543  -2.148  1.00  1.80           C  
ATOM    276  CB  HIS A  37     -22.287  18.516  -3.268  1.00  1.80           C  
ATOM    277  CG  HIS A  37     -23.580  17.855  -3.705  1.00  2.04           C  
ATOM    278  CD2 HIS A  37     -24.365  16.920  -3.008  1.00  2.04           C  
ATOM    279  ND1 HIS A  37     -24.175  18.093  -4.892  1.00  1.72           N  
ATOM    280  CE1 HIS A  37     -25.282  17.335  -4.919  1.00  2.04           C  
ATOM    281  NE2 HIS A  37     -25.423  16.613  -3.793  1.00  1.72           N  
ATOM    282  C   HIS A  37     -23.624  20.542  -2.529  1.00  1.87           C  
ATOM    283  O   HIS A  37     -24.792  20.319  -2.232  1.00  1.55           O  
ATOM    284  N   ASN A  38     -23.206  21.665  -3.136  1.00  1.83           N  
ATOM    285  CA  ASN A  38     -24.179  22.747  -3.297  1.00  1.80           C  
ATOM    286  CB  ASN A  38     -23.482  24.111  -3.481  1.00  1.80           C  
ATOM    287  CG  ASN A  38     -23.384  24.568  -4.936  1.00  1.87           C  
ATOM    288  OD1 ASN A  38     -24.322  25.133  -5.485  1.00  1.55           O  
ATOM    289  ND2 ASN A  38     -22.243  24.252  -5.535  1.00  1.83           N  
ATOM    290  C   ASN A  38     -25.217  22.404  -4.392  1.00  1.87           C  
ATOM    291  O   ASN A  38     -26.383  22.771  -4.306  1.00  1.55           O  
ATOM    292  N   GLY A  39     -24.723  21.674  -5.410  1.00  1.83           N  
ATOM    293  CA  GLY A  39     -25.595  21.174  -6.472  1.00  1.80           C  
ATOM    294  C   GLY A  39     -25.405  21.936  -7.786  1.00  1.87           C  
ATOM    295  O   GLY A  39     -25.575  21.389  -8.869  1.00  1.55           O  
ATOM    296  N   LYS A  40     -25.052  23.223  -7.647  1.00  1.83           N  
ATOM    297  CA  LYS A  40     -24.837  24.066  -8.816  1.00  1.80           C  
ATOM    298  CB  LYS A  40     -25.174  25.524  -8.462  1.00  1.80           C  
ATOM    299  CG  LYS A  40     -26.538  25.686  -7.763  1.00  1.80           C  
ATOM    300  CD  LYS A  40     -26.911  27.144  -7.452  1.00  1.80           C  
ATOM    301  CE  LYS A  40     -25.926  27.869  -6.527  1.00  1.80           C  
ATOM    302  NZ  LYS A  40     -25.872  27.312  -5.182  1.00  1.65           N  
ATOM    303  C   LYS A  40     -23.359  23.949  -9.206  1.00  1.87           C  
ATOM    304  O   LYS A  40     -22.499  23.868  -8.335  1.00  1.55           O  
ATOM    305  N   LEU A  41     -23.092  23.946 -10.523  1.00  1.83           N  
ATOM    306  CA  LEU A  41     -21.705  24.114 -10.940  1.00  1.80           C  
ATOM    307  CB  LEU A  41     -21.470  23.855 -12.440  1.00  1.80           C  
ATOM    308  CG  LEU A  41     -21.887  22.481 -12.978  1.00  1.80           C  
ATOM    309  CD1 LEU A  41     -21.888  22.542 -14.514  1.00  1.80           C  
ATOM    310  CD2 LEU A  41     -20.943  21.384 -12.477  1.00  1.80           C  
ATOM    311  C   LEU A  41     -21.307  25.563 -10.641  1.00  1.87           C  
ATOM    312  O   LEU A  41     -22.117  26.479 -10.753  1.00  1.55           O  
ATOM    313  N   CYS A  42     -20.031  25.695 -10.282  1.00  1.83           N  
ATOM    314  CA  CYS A  42     -19.405  26.982 -10.062  1.00  1.80           C  
ATOM    315  CB  CYS A  42     -18.993  27.080  -8.588  1.00  1.80           C  
ATOM    316  SG  CYS A  42     -20.409  26.977  -7.463  1.00  1.89           S  
ATOM    317  C   CYS A  42     -18.197  27.048 -10.993  1.00  1.87           C  
ATOM    318  O   CYS A  42     -17.814  26.063 -11.613  1.00  1.55           O  
ATOM    319  N   ARG A  43     -17.639  28.262 -11.054  1.00  1.83           N  
ATOM    320  CA  ARG A  43     -16.372  28.482 -11.723  1.00  1.80           C  
ATOM    321  CB  ARG A  43     -16.147  29.988 -11.924  1.00  1.80           C  
ATOM    322  CG  ARG A  43     -17.215  30.641 -12.805  1.00  1.80           C  
ATOM    323  CD  ARG A  43     -16.733  31.975 -13.370  1.00  1.80           C  
ATOM    324  NE  ARG A  43     -17.793  32.660 -14.094  1.00  1.83           N  
ATOM    325  CZ  ARG A  43     -17.547  33.767 -14.831  1.00  1.87           C  
ATOM    326  NH1 ARG A  43     -16.316  34.255 -14.924  1.00  1.83           N  
ATOM    327  NH2 ARG A  43     -18.544  34.368 -15.462  1.00  1.83           N  
ATOM    328  C   ARG A  43     -15.253  27.894 -10.859  1.00  1.87           C  
ATOM    329  O   ARG A  43     -15.442  27.555  -9.696  1.00  1.55           O  
ATOM    330  N   LEU A  44     -14.096  27.809 -11.527  1.00  1.83           N  
ATOM    331  CA  LEU A  44     -12.858  27.400 -10.896  1.00  1.80           C  
ATOM    332  CB  LEU A  44     -12.309  26.206 -11.694  1.00  1.80           C  
ATOM    333  CG  LEU A  44     -11.152  25.454 -11.020  1.00  1.80           C  
ATOM    334  CD1 LEU A  44     -11.641  24.657  -9.801  1.00  1.80           C  
ATOM    335  CD2 LEU A  44     -10.463  24.529 -12.033  1.00  1.80           C  
ATOM    336  C   LEU A  44     -11.939  28.619 -11.007  1.00  1.87           C  
ATOM    337  O   LEU A  44     -11.559  29.003 -12.104  1.00  1.55           O  
ATOM    338  N   LYS A  45     -11.627  29.239  -9.861  1.00  1.83           N  
ATOM    339  CA  LYS A  45     -10.778  30.434  -9.855  1.00  1.80           C  
ATOM    340  CB  LYS A  45      -9.315  30.091 -10.209  1.00  1.80           C  
ATOM    341  CG  LYS A  45      -8.586  29.269  -9.137  1.00  1.80           C  
ATOM    342  CD  LYS A  45      -8.408  30.064  -7.833  1.00  1.80           C  
ATOM    343  CE  LYS A  45      -7.339  29.499  -6.887  1.00  1.80           C  
ATOM    344  NZ  LYS A  45      -7.699  28.245  -6.240  1.00  1.65           N  
ATOM    345  C   LYS A  45     -11.331  31.548 -10.776  1.00  1.87           C  
ATOM    346  O   LYS A  45     -10.595  32.331 -11.370  1.00  1.55           O  
ATOM    347  N   GLY A  46     -12.669  31.577 -10.857  1.00  1.83           N  
ATOM    348  CA  GLY A  46     -13.339  32.633 -11.598  1.00  1.80           C  
ATOM    349  C   GLY A  46     -13.351  32.421 -13.117  1.00  1.87           C  
ATOM    350  O   GLY A  46     -14.033  33.151 -13.828  1.00  1.55           O  
ATOM    351  N   ILE A  47     -12.613  31.402 -13.598  1.00  1.83           N  
ATOM    352  CA  ILE A  47     -12.718  31.031 -15.006  1.00  1.80           C  
ATOM    353  CB  ILE A  47     -11.334  30.665 -15.600  1.00  1.80           C  
ATOM    354  CG2 ILE A  47     -10.479  29.779 -14.687  1.00  1.80           C  
ATOM    355  CG1 ILE A  47     -11.433  30.061 -17.013  1.00  1.80           C  
ATOM    356  CD1 ILE A  47     -11.891  31.065 -18.077  1.00  1.80           C  
ATOM    357  C   ILE A  47     -13.806  29.941 -15.087  1.00  1.87           C  
ATOM    358  O   ILE A  47     -13.883  29.035 -14.262  1.00  1.55           O  
ATOM    359  N   ALA A  48     -14.688  30.150 -16.078  1.00  1.83           N  
ATOM    360  CA  ALA A  48     -15.891  29.343 -16.198  1.00  1.80           C  
ATOM    361  CB  ALA A  48     -16.967  30.177 -16.904  1.00  1.80           C  
ATOM    362  C   ALA A  48     -15.599  28.073 -17.018  1.00  1.87           C  
ATOM    363  O   ALA A  48     -14.724  28.067 -17.877  1.00  1.55           O  
ATOM    364  N   PRO A  49     -16.379  26.998 -16.737  1.00  1.83           N  
ATOM    365  CD  PRO A  49     -17.370  26.920 -15.662  1.00  1.80           C  
ATOM    366  CA  PRO A  49     -16.299  25.775 -17.520  1.00  1.80           C  
ATOM    367  CB  PRO A  49     -17.049  24.746 -16.672  1.00  1.80           C  
ATOM    368  CG  PRO A  49     -18.056  25.567 -15.860  1.00  1.80           C  
ATOM    369  C   PRO A  49     -16.993  25.950 -18.878  1.00  1.87           C  
ATOM    370  O   PRO A  49     -18.061  26.549 -18.980  1.00  1.55           O  
ATOM    371  N   LEU A  50     -16.338  25.407 -19.914  1.00  1.83           N  
ATOM    372  CA  LEU A  50     -16.965  25.363 -21.228  1.00  1.80           C  
ATOM    373  CB  LEU A  50     -15.901  24.974 -22.266  1.00  1.80           C  
ATOM    374  CG  LEU A  50     -16.440  24.622 -23.659  1.00  1.80           C  
ATOM    375  CD1 LEU A  50     -17.292  25.747 -24.251  1.00  1.80           C  
ATOM    376  CD2 LEU A  50     -15.275  24.277 -24.581  1.00  1.80           C  
ATOM    377  C   LEU A  50     -18.124  24.351 -21.199  1.00  1.87           C  
ATOM    378  O   LEU A  50     -17.943  23.163 -21.422  1.00  1.55           O  
ATOM    379  N   GLN A  51     -19.319  24.884 -20.915  1.00  1.83           N  
ATOM    380  CA  GLN A  51     -20.515  24.054 -20.924  1.00  1.80           C  
ATOM    381  CB  GLN A  51     -21.615  24.766 -20.129  1.00  1.80           C  
ATOM    382  CG  GLN A  51     -21.271  24.903 -18.637  1.00  1.80           C  
ATOM    383  CD  GLN A  51     -22.297  25.814 -17.964  1.00  1.87           C  
ATOM    384  OE1 GLN A  51     -23.339  25.382 -17.490  1.00  1.55           O  
ATOM    385  NE2 GLN A  51     -21.946  27.100 -17.977  1.00  1.83           N  
ATOM    386  C   GLN A  51     -20.954  23.812 -22.376  1.00  1.87           C  
ATOM    387  O   GLN A  51     -21.582  24.659 -23.001  1.00  1.55           O  
ATOM    388  N   LEU A  52     -20.596  22.616 -22.866  1.00  1.83           N  
ATOM    389  CA  LEU A  52     -20.932  22.228 -24.230  1.00  1.80           C  
ATOM    390  CB  LEU A  52     -20.120  20.990 -24.637  1.00  1.80           C  
ATOM    391  CG  LEU A  52     -18.595  21.175 -24.612  1.00  1.80           C  
ATOM    392  CD1 LEU A  52     -17.916  19.826 -24.853  1.00  1.80           C  
ATOM    393  CD2 LEU A  52     -18.109  22.186 -25.655  1.00  1.80           C  
ATOM    394  C   LEU A  52     -22.440  21.939 -24.366  1.00  1.87           C  
ATOM    395  O   LEU A  52     -23.057  22.172 -25.400  1.00  1.55           O  
ATOM    396  N   GLY A  53     -23.003  21.432 -23.257  1.00  1.83           N  
ATOM    397  CA  GLY A  53     -24.445  21.223 -23.219  1.00  1.80           C  
ATOM    398  C   GLY A  53     -24.870  20.145 -24.219  1.00  1.87           C  
ATOM    399  O   GLY A  53     -24.636  18.966 -24.004  1.00  1.55           O  
ATOM    400  N   LYS A  54     -25.498  20.610 -25.314  1.00  1.83           N  
ATOM    401  CA  LYS A  54     -25.984  19.688 -26.340  1.00  1.80           C  
ATOM    402  CB  LYS A  54     -27.055  20.352 -27.227  1.00  1.80           C  
ATOM    403  CG  LYS A  54     -26.726  21.775 -27.728  1.00  1.80           C  
ATOM    404  CD  LYS A  54     -27.426  22.873 -26.909  1.00  1.80           C  
ATOM    405  CE  LYS A  54     -27.261  24.290 -27.483  1.00  1.80           C  
ATOM    406  NZ  LYS A  54     -25.991  24.935 -27.176  1.00  1.65           N  
ATOM    407  C   LYS A  54     -24.827  19.114 -27.183  1.00  1.87           C  
ATOM    408  O   LYS A  54     -24.903  18.013 -27.722  1.00  1.55           O  
ATOM    409  N   CYS A  55     -23.750  19.914 -27.254  1.00  1.83           N  
ATOM    410  CA  CYS A  55     -22.568  19.450 -27.959  1.00  1.80           C  
ATOM    411  CB  CYS A  55     -21.714  20.651 -28.380  1.00  1.80           C  
ATOM    412  SG  CYS A  55     -22.608  21.692 -29.552  1.00  1.89           S  
ATOM    413  C   CYS A  55     -21.773  18.533 -27.035  1.00  1.87           C  
ATOM    414  O   CYS A  55     -21.786  18.685 -25.819  1.00  1.55           O  
ATOM    415  N   ASN A  56     -21.073  17.604 -27.699  1.00  1.83           N  
ATOM    416  CA  ASN A  56     -19.971  16.880 -27.073  1.00  1.80           C  
ATOM    417  CB  ASN A  56     -20.130  15.357 -27.222  1.00  1.80           C  
ATOM    418  CG  ASN A  56     -20.253  14.905 -28.671  1.00  1.87           C  
ATOM    419  OD1 ASN A  56     -19.375  15.130 -29.496  1.00  1.55           O  
ATOM    420  ND2 ASN A  56     -21.394  14.259 -28.923  1.00  1.83           N  
ATOM    421  C   ASN A  56     -18.681  17.386 -27.719  1.00  1.87           C  
ATOM    422  O   ASN A  56     -18.710  18.147 -28.682  1.00  1.55           O  
ATOM    423  N   ILE A  57     -17.565  16.931 -27.121  1.00  1.83           N  
ATOM    424  CA  ILE A  57     -16.235  17.395 -27.506  1.00  1.80           C  
ATOM    425  CB  ILE A  57     -15.172  16.664 -26.657  1.00  1.80           C  
ATOM    426  CG2 ILE A  57     -13.736  16.890 -27.155  1.00  1.80           C  
ATOM    427  CG1 ILE A  57     -15.297  16.994 -25.156  1.00  1.80           C  
ATOM    428  CD1 ILE A  57     -14.625  18.306 -24.746  1.00  1.80           C  
ATOM    429  C   ILE A  57     -16.000  17.212 -29.017  1.00  1.87           C  
ATOM    430  O   ILE A  57     -15.568  18.131 -29.703  1.00  1.55           O  
ATOM    431  N   ALA A  58     -16.311  15.991 -29.496  1.00  1.83           N  
ATOM    432  CA  ALA A  58     -16.115  15.693 -30.916  1.00  1.80           C  
ATOM    433  CB  ALA A  58     -16.655  14.302 -31.274  1.00  1.80           C  
ATOM    434  C   ALA A  58     -16.809  16.744 -31.798  1.00  1.87           C  
ATOM    435  O   ALA A  58     -16.215  17.350 -32.681  1.00  1.55           O  
ATOM    436  N   GLY A  59     -18.103  16.926 -31.498  1.00  1.83           N  
ATOM    437  CA  GLY A  59     -18.901  17.849 -32.297  1.00  1.80           C  
ATOM    438  C   GLY A  59     -18.281  19.239 -32.307  1.00  1.87           C  
ATOM    439  O   GLY A  59     -18.080  19.857 -33.345  1.00  1.55           O  
ATOM    440  N   TRP A  60     -17.976  19.681 -31.083  1.00  1.83           N  
ATOM    441  CA  TRP A  60     -17.423  21.007 -30.879  1.00  1.80           C  
ATOM    442  CB  TRP A  60     -17.170  21.151 -29.373  1.00  1.80           C  
ATOM    443  CG  TRP A  60     -16.468  22.445 -29.021  1.00  2.04           C  
ATOM    444  CD2 TRP A  60     -15.236  22.572 -28.290  1.00  2.04           C  
ATOM    445  CE2 TRP A  60     -14.973  23.955 -28.163  1.00  2.04           C  
ATOM    446  CE3 TRP A  60     -14.378  21.653 -27.750  1.00  2.04           C  
ATOM    447  CD1 TRP A  60     -16.895  23.746 -29.311  1.00  2.04           C  
ATOM    448  NE1 TRP A  60     -16.007  24.634 -28.796  1.00  1.72           N  
ATOM    449  CZ2 TRP A  60     -13.857  24.375 -27.492  1.00  2.04           C  
ATOM    450  CZ3 TRP A  60     -13.240  22.077 -27.069  1.00  2.04           C  
ATOM    451  CH2 TRP A  60     -12.982  23.439 -26.939  1.00  2.04           C  
ATOM    452  C   TRP A  60     -16.164  21.238 -31.747  1.00  1.87           C  
ATOM    453  O   TRP A  60     -16.066  22.225 -32.465  1.00  1.55           O  
ATOM    454  N   ILE A  61     -15.218  20.283 -31.656  1.00  1.83           N  
ATOM    455  CA  ILE A  61     -13.925  20.517 -32.297  1.00  1.80           C  
ATOM    456  CB  ILE A  61     -12.841  19.611 -31.680  1.00  1.80           C  
ATOM    457  CG2 ILE A  61     -13.048  18.120 -31.998  1.00  1.80           C  
ATOM    458  CG1 ILE A  61     -11.445  20.106 -32.088  1.00  1.80           C  
ATOM    459  CD1 ILE A  61     -10.308  19.466 -31.294  1.00  1.80           C  
ATOM    460  C   ILE A  61     -14.013  20.416 -33.836  1.00  1.87           C  
ATOM    461  O   ILE A  61     -13.318  21.116 -34.562  1.00  1.55           O  
ATOM    462  N   LEU A  62     -14.910  19.532 -34.311  1.00  1.83           N  
ATOM    463  CA  LEU A  62     -15.130  19.458 -35.757  1.00  1.80           C  
ATOM    464  CB  LEU A  62     -16.037  18.256 -36.076  1.00  1.80           C  
ATOM    465  CG  LEU A  62     -15.443  16.885 -35.692  1.00  1.80           C  
ATOM    466  CD1 LEU A  62     -16.502  15.781 -35.822  1.00  1.80           C  
ATOM    467  CD2 LEU A  62     -14.208  16.537 -36.524  1.00  1.80           C  
ATOM    468  C   LEU A  62     -15.773  20.766 -36.274  1.00  1.87           C  
ATOM    469  O   LEU A  62     -15.569  21.207 -37.400  1.00  1.55           O  
ATOM    470  N   GLY A  63     -16.567  21.349 -35.365  1.00  1.83           N  
ATOM    471  CA  GLY A  63     -17.240  22.606 -35.641  1.00  1.80           C  
ATOM    472  C   GLY A  63     -18.689  22.338 -36.039  1.00  1.87           C  
ATOM    473  O   GLY A  63     -19.205  22.835 -37.030  1.00  1.55           O  
ATOM    474  N   ASN A  64     -19.310  21.494 -35.212  1.00  1.83           N  
ATOM    475  CA  ASN A  64     -20.689  21.085 -35.433  1.00  1.80           C  
ATOM    476  CB  ASN A  64     -21.010  19.984 -34.407  1.00  1.80           C  
ATOM    477  CG  ASN A  64     -22.479  19.574 -34.469  1.00  1.87           C  
ATOM    478  OD1 ASN A  64     -23.355  20.383 -34.221  1.00  1.55           O  
ATOM    479  ND2 ASN A  64     -22.709  18.309 -34.816  1.00  1.83           N  
ATOM    480  C   ASN A  64     -21.598  22.337 -35.286  1.00  1.87           C  
ATOM    481  O   ASN A  64     -21.399  23.120 -34.365  1.00  1.55           O  
ATOM    482  N   PRO A  65     -22.575  22.538 -36.216  1.00  1.83           N  
ATOM    483  CD  PRO A  65     -22.803  21.715 -37.407  1.00  1.80           C  
ATOM    484  CA  PRO A  65     -23.420  23.740 -36.174  1.00  1.80           C  
ATOM    485  CB  PRO A  65     -24.346  23.583 -37.390  1.00  1.80           C  
ATOM    486  CG  PRO A  65     -23.631  22.608 -38.326  1.00  1.80           C  
ATOM    487  C   PRO A  65     -24.261  24.040 -34.908  1.00  1.87           C  
ATOM    488  O   PRO A  65     -24.659  25.175 -34.682  1.00  1.55           O  
ATOM    489  N   GLU A  66     -24.481  23.021 -34.065  1.00  1.83           N  
ATOM    490  CA  GLU A  66     -25.152  23.286 -32.794  1.00  1.80           C  
ATOM    491  CB  GLU A  66     -25.647  21.952 -32.199  1.00  1.80           C  
ATOM    492  CG  GLU A  66     -27.146  21.663 -32.423  1.00  1.80           C  
ATOM    493  CD  GLU A  66     -27.587  21.576 -33.888  1.00  1.87           C  
ATOM    494  OE1 GLU A  66     -26.881  21.008 -34.711  1.00  1.66           O  
ATOM    495  OE2 GLU A  66     -28.662  22.071 -34.211  1.00  1.66           O  
ATOM    496  C   GLU A  66     -24.209  24.038 -31.821  1.00  1.87           C  
ATOM    497  O   GLU A  66     -24.641  24.620 -30.831  1.00  1.55           O  
ATOM    498  N   CYS A  67     -22.905  23.969 -32.137  1.00  1.83           N  
ATOM    499  CA  CYS A  67     -21.851  24.361 -31.209  1.00  1.80           C  
ATOM    500  CB  CYS A  67     -20.736  23.307 -31.290  1.00  1.80           C  
ATOM    501  SG  CYS A  67     -21.426  21.638 -31.211  1.00  1.89           S  
ATOM    502  C   CYS A  67     -21.286  25.760 -31.497  1.00  1.87           C  
ATOM    503  O   CYS A  67     -20.283  26.145 -30.909  1.00  1.55           O  
ATOM    504  N   GLU A  68     -21.949  26.510 -32.400  1.00  1.83           N  
ATOM    505  CA  GLU A  68     -21.399  27.803 -32.819  1.00  1.80           C  
ATOM    506  CB  GLU A  68     -22.361  28.523 -33.775  1.00  1.80           C  
ATOM    507  CG  GLU A  68     -22.536  27.814 -35.134  1.00  1.80           C  
ATOM    508  CD  GLU A  68     -23.434  28.591 -36.116  1.00  1.87           C  
ATOM    509  OE1 GLU A  68     -23.972  29.641 -35.770  1.00  1.66           O  
ATOM    510  OE2 GLU A  68     -23.590  28.149 -37.249  1.00  1.66           O  
ATOM    511  C   GLU A  68     -21.036  28.716 -31.623  1.00  1.87           C  
ATOM    512  O   GLU A  68     -19.964  29.307 -31.558  1.00  1.55           O  
ATOM    513  N   SER A  69     -21.977  28.777 -30.669  1.00  1.83           N  
ATOM    514  CA  SER A  69     -21.766  29.594 -29.480  1.00  1.80           C  
ATOM    515  CB  SER A  69     -23.001  29.402 -28.587  1.00  1.80           C  
ATOM    516  OG  SER A  69     -24.191  29.327 -29.368  1.00  1.55           O  
ATOM    517  C   SER A  69     -20.468  29.207 -28.734  1.00  1.87           C  
ATOM    518  O   SER A  69     -19.733  30.031 -28.202  1.00  1.55           O  
ATOM    519  N   LEU A  70     -20.237  27.888 -28.736  1.00  1.83           N  
ATOM    520  CA  LEU A  70     -19.137  27.309 -27.982  1.00  1.80           C  
ATOM    521  CB  LEU A  70     -19.320  25.787 -27.910  1.00  1.80           C  
ATOM    522  CG  LEU A  70     -20.662  25.367 -27.287  1.00  1.80           C  
ATOM    523  CD1 LEU A  70     -20.905  23.871 -27.482  1.00  1.80           C  
ATOM    524  CD2 LEU A  70     -20.740  25.737 -25.801  1.00  1.80           C  
ATOM    525  C   LEU A  70     -17.781  27.677 -28.599  1.00  1.87           C  
ATOM    526  O   LEU A  70     -16.768  27.691 -27.915  1.00  1.55           O  
ATOM    527  N   PHE A  71     -17.792  28.014 -29.903  1.00  1.83           N  
ATOM    528  CA  PHE A  71     -16.542  28.469 -30.520  1.00  1.80           C  
ATOM    529  CB  PHE A  71     -16.708  28.739 -32.031  1.00  1.80           C  
ATOM    530  CG  PHE A  71     -17.309  27.628 -32.856  1.00  2.04           C  
ATOM    531  CD1 PHE A  71     -17.371  26.307 -32.415  1.00  2.04           C  
ATOM    532  CD2 PHE A  71     -17.834  27.938 -34.107  1.00  2.04           C  
ATOM    533  CE1 PHE A  71     -17.982  25.333 -33.190  1.00  2.04           C  
ATOM    534  CE2 PHE A  71     -18.439  26.964 -34.888  1.00  2.04           C  
ATOM    535  CZ  PHE A  71     -18.526  25.661 -34.423  1.00  2.04           C  
ATOM    536  C   PHE A  71     -16.054  29.778 -29.860  1.00  1.87           C  
ATOM    537  O   PHE A  71     -14.871  30.095 -29.838  1.00  1.55           O  
ATOM    538  N   SER A  72     -17.051  30.522 -29.346  1.00  1.83           N  
ATOM    539  CA  SER A  72     -16.799  31.833 -28.767  1.00  1.80           C  
ATOM    540  CB  SER A  72     -18.155  32.526 -28.510  1.00  1.80           C  
ATOM    541  OG  SER A  72     -18.108  33.947 -28.550  1.00  1.55           O  
ATOM    542  C   SER A  72     -15.961  31.718 -27.475  1.00  1.87           C  
ATOM    543  O   SER A  72     -15.244  32.639 -27.098  1.00  1.55           O  
ATOM    544  N   LYS A  73     -16.097  30.556 -26.811  1.00  1.83           N  
ATOM    545  CA  LYS A  73     -15.370  30.338 -25.567  1.00  1.80           C  
ATOM    546  CB  LYS A  73     -16.000  29.161 -24.802  1.00  1.80           C  
ATOM    547  CG  LYS A  73     -17.157  29.569 -23.876  1.00  1.80           C  
ATOM    548  CD  LYS A  73     -18.409  30.083 -24.601  1.00  1.80           C  
ATOM    549  CE  LYS A  73     -19.500  30.522 -23.612  1.00  1.80           C  
ATOM    550  NZ  LYS A  73     -20.690  31.077 -24.244  1.00  1.65           N  
ATOM    551  C   LYS A  73     -13.893  30.060 -25.894  1.00  1.87           C  
ATOM    552  O   LYS A  73     -13.479  28.929 -26.104  1.00  1.55           O  
ATOM    553  N   LYS A  74     -13.122  31.157 -25.898  1.00  1.83           N  
ATOM    554  CA  LYS A  74     -11.698  31.037 -26.182  1.00  1.80           C  
ATOM    555  CB  LYS A  74     -11.064  32.433 -26.297  1.00  1.80           C  
ATOM    556  CG  LYS A  74     -11.692  33.324 -27.379  1.00  1.80           C  
ATOM    557  CD  LYS A  74     -10.984  34.685 -27.449  1.00  1.80           C  
ATOM    558  CE  LYS A  74     -11.635  35.679 -28.421  1.00  1.80           C  
ATOM    559  NZ  LYS A  74     -11.622  35.266 -29.818  1.00  1.65           N  
ATOM    560  C   LYS A  74     -10.972  30.236 -25.082  1.00  1.87           C  
ATOM    561  O   LYS A  74      -9.999  29.539 -25.340  1.00  1.55           O  
ATOM    562  N   SER A  75     -11.476  30.423 -23.847  1.00  1.83           N  
ATOM    563  CA  SER A  75     -10.849  29.831 -22.676  1.00  1.80           C  
ATOM    564  CB  SER A  75      -9.963  30.884 -21.988  1.00  1.80           C  
ATOM    565  OG  SER A  75     -10.614  32.134 -21.799  1.00  1.55           O  
ATOM    566  C   SER A  75     -11.943  29.295 -21.743  1.00  1.87           C  
ATOM    567  O   SER A  75     -13.105  29.683 -21.838  1.00  1.55           O  
ATOM    568  N   TRP A  76     -11.501  28.388 -20.861  1.00  1.83           N  
ATOM    569  CA  TRP A  76     -12.357  27.690 -19.921  1.00  1.80           C  
ATOM    570  CB  TRP A  76     -13.087  26.534 -20.628  1.00  1.80           C  
ATOM    571  CG  TRP A  76     -12.099  25.655 -21.374  1.00  2.04           C  
ATOM    572  CD2 TRP A  76     -11.696  25.758 -22.755  1.00  2.04           C  
ATOM    573  CE2 TRP A  76     -10.719  24.759 -22.976  1.00  2.04           C  
ATOM    574  CE3 TRP A  76     -12.063  26.593 -23.776  1.00  2.04           C  
ATOM    575  CD1 TRP A  76     -11.360  24.602 -20.831  1.00  2.04           C  
ATOM    576  NE1 TRP A  76     -10.548  24.080 -21.778  1.00  1.72           N  
ATOM    577  CZ2 TRP A  76     -10.136  24.629 -24.205  1.00  2.04           C  
ATOM    578  CZ3 TRP A  76     -11.471  26.465 -25.030  1.00  2.04           C  
ATOM    579  CH2 TRP A  76     -10.505  25.484 -25.242  1.00  2.04           C  
ATOM    580  C   TRP A  76     -11.459  27.161 -18.801  1.00  1.87           C  
ATOM    581  O   TRP A  76     -10.241  27.109 -18.934  1.00  1.55           O  
ATOM    582  N   SER A  77     -12.115  26.769 -17.702  1.00  1.83           N  
ATOM    583  CA  SER A  77     -11.392  26.127 -16.618  1.00  1.80           C  
ATOM    584  CB  SER A  77     -12.280  26.218 -15.371  1.00  1.80           C  
ATOM    585  OG  SER A  77     -13.640  25.986 -15.732  1.00  1.55           O  
ATOM    586  C   SER A  77     -11.121  24.669 -17.019  1.00  1.87           C  
ATOM    587  O   SER A  77      -9.997  24.193 -17.126  1.00  1.55           O  
ATOM    588  N   TYR A  78     -12.270  24.025 -17.241  1.00  1.83           N  
ATOM    589  CA  TYR A  78     -12.379  22.667 -17.733  1.00  1.80           C  
ATOM    590  CB  TYR A  78     -12.519  21.698 -16.542  1.00  1.80           C  
ATOM    591  CG  TYR A  78     -13.773  21.917 -15.740  1.00  2.04           C  
ATOM    592  CD1 TYR A  78     -14.928  21.213 -16.053  1.00  2.04           C  
ATOM    593  CE1 TYR A  78     -16.093  21.405 -15.333  1.00  2.04           C  
ATOM    594  CD2 TYR A  78     -13.799  22.814 -14.679  1.00  2.04           C  
ATOM    595  CE2 TYR A  78     -14.962  23.002 -13.944  1.00  2.04           C  
ATOM    596  CZ  TYR A  78     -16.109  22.300 -14.274  1.00  2.04           C  
ATOM    597  OH  TYR A  78     -17.260  22.504 -13.551  1.00  1.55           O  
ATOM    598  C   TYR A  78     -13.590  22.680 -18.677  1.00  1.87           C  
ATOM    599  O   TYR A  78     -14.314  23.670 -18.745  1.00  1.55           O  
ATOM    600  N   ILE A  79     -13.762  21.573 -19.405  1.00  1.83           N  
ATOM    601  CA  ILE A  79     -14.875  21.449 -20.334  1.00  1.80           C  
ATOM    602  CB  ILE A  79     -14.400  20.893 -21.693  1.00  1.80           C  
ATOM    603  CG2 ILE A  79     -15.538  21.003 -22.721  1.00  1.80           C  
ATOM    604  CG1 ILE A  79     -13.130  21.616 -22.195  1.00  1.80           C  
ATOM    605  CD1 ILE A  79     -12.543  21.020 -23.480  1.00  1.80           C  
ATOM    606  C   ILE A  79     -15.929  20.561 -19.660  1.00  1.87           C  
ATOM    607  O   ILE A  79     -15.608  19.622 -18.939  1.00  1.55           O  
ATOM    608  N   ALA A  80     -17.188  20.936 -19.895  1.00  1.83           N  
ATOM    609  CA  ALA A  80     -18.322  20.271 -19.285  1.00  1.80           C  
ATOM    610  CB  ALA A  80     -19.001  21.217 -18.287  1.00  1.80           C  
ATOM    611  C   ALA A  80     -19.282  19.852 -20.402  1.00  1.87           C  
ATOM    612  O   ALA A  80     -20.080  20.640 -20.899  1.00  1.55           O  
ATOM    613  N   GLU A  81     -19.167  18.561 -20.742  1.00  1.83           N  
ATOM    614  CA  GLU A  81     -20.254  17.888 -21.432  1.00  1.80           C  
ATOM    615  CB  GLU A  81     -19.754  16.543 -21.978  1.00  1.80           C  
ATOM    616  CG  GLU A  81     -18.668  16.688 -23.053  1.00  1.80           C  
ATOM    617  CD  GLU A  81     -18.164  15.322 -23.514  1.00  1.87           C  
ATOM    618  OE1 GLU A  81     -17.900  14.465 -22.679  1.00  1.66           O  
ATOM    619  OE2 GLU A  81     -18.016  15.099 -24.710  1.00  1.66           O  
ATOM    620  C   GLU A  81     -21.346  17.652 -20.379  1.00  1.87           C  
ATOM    621  O   GLU A  81     -21.200  18.018 -19.218  1.00  1.55           O  
ATOM    622  N   THR A  82     -22.415  16.999 -20.827  1.00  1.83           N  
ATOM    623  CA  THR A  82     -23.513  16.636 -19.959  1.00  1.80           C  
ATOM    624  CB  THR A  82     -24.531  17.800 -19.958  1.00  1.80           C  
ATOM    625  OG1 THR A  82     -25.091  17.983 -21.246  1.00  1.55           O  
ATOM    626  CG2 THR A  82     -23.979  19.138 -19.441  1.00  1.80           C  
ATOM    627  C   THR A  82     -24.128  15.377 -20.580  1.00  1.87           C  
ATOM    628  O   THR A  82     -23.771  15.001 -21.692  1.00  1.55           O  
ATOM    629  N   PRO A  83     -25.110  14.750 -19.885  1.00  1.83           N  
ATOM    630  CD  PRO A  83     -25.379  14.890 -18.454  1.00  1.80           C  
ATOM    631  CA  PRO A  83     -25.967  13.772 -20.553  1.00  1.80           C  
ATOM    632  CB  PRO A  83     -26.962  13.354 -19.457  1.00  1.80           C  
ATOM    633  CG  PRO A  83     -26.262  13.684 -18.133  1.00  1.80           C  
ATOM    634  C   PRO A  83     -26.720  14.288 -21.807  1.00  1.87           C  
ATOM    635  O   PRO A  83     -27.283  13.509 -22.567  1.00  1.55           O  
ATOM    636  N   ASN A  84     -26.693  15.627 -21.994  1.00  1.83           N  
ATOM    637  CA  ASN A  84     -27.362  16.241 -23.138  1.00  1.80           C  
ATOM    638  CB  ASN A  84     -27.753  17.709 -22.877  1.00  1.80           C  
ATOM    639  CG  ASN A  84     -28.564  17.896 -21.597  1.00  1.87           C  
ATOM    640  OD1 ASN A  84     -29.757  17.622 -21.532  1.00  1.55           O  
ATOM    641  ND2 ASN A  84     -27.854  18.406 -20.589  1.00  1.83           N  
ATOM    642  C   ASN A  84     -26.459  16.245 -24.374  1.00  1.87           C  
ATOM    643  O   ASN A  84     -26.926  16.543 -25.465  1.00  1.55           O  
ATOM    644  N   SER A  85     -25.164  15.941 -24.157  1.00  1.83           N  
ATOM    645  CA  SER A  85     -24.142  16.129 -25.181  1.00  1.80           C  
ATOM    646  CB  SER A  85     -22.782  16.184 -24.468  1.00  1.80           C  
ATOM    647  OG  SER A  85     -22.750  17.231 -23.509  1.00  1.55           O  
ATOM    648  C   SER A  85     -24.185  15.050 -26.281  1.00  1.87           C  
ATOM    649  O   SER A  85     -23.292  14.221 -26.424  1.00  1.55           O  
ATOM    650  N   GLU A  86     -25.268  15.130 -27.064  1.00  1.83           N  
ATOM    651  CA  GLU A  86     -25.521  14.191 -28.139  1.00  1.80           C  
ATOM    652  CB  GLU A  86     -27.019  14.189 -28.492  1.00  1.80           C  
ATOM    653  CG  GLU A  86     -27.932  13.741 -27.338  1.00  1.80           C  
ATOM    654  CD  GLU A  86     -29.396  13.676 -27.796  1.00  1.87           C  
ATOM    655  OE1 GLU A  86     -29.950  12.589 -27.900  1.00  1.66           O  
ATOM    656  OE2 GLU A  86     -29.995  14.713 -28.052  1.00  1.66           O  
ATOM    657  C   GLU A  86     -24.700  14.574 -29.375  1.00  1.87           C  
ATOM    658  O   GLU A  86     -24.011  13.750 -29.964  1.00  1.55           O  
ATOM    659  N   ASN A  87     -24.856  15.851 -29.777  1.00  1.83           N  
ATOM    660  CA  ASN A  87     -24.398  16.206 -31.117  1.00  1.80           C  
ATOM    661  CB  ASN A  87     -25.071  17.473 -31.675  1.00  1.80           C  
ATOM    662  CG  ASN A  87     -24.756  18.782 -30.950  1.00  1.87           C  
ATOM    663  OD1 ASN A  87     -25.570  19.326 -30.220  1.00  1.55           O  
ATOM    664  ND2 ASN A  87     -23.586  19.323 -31.282  1.00  1.83           N  
ATOM    665  C   ASN A  87     -22.862  16.232 -31.169  1.00  1.87           C  
ATOM    666  O   ASN A  87     -22.194  17.061 -30.559  1.00  1.55           O  
ATOM    667  N   GLY A  88     -22.368  15.245 -31.927  1.00  1.83           N  
ATOM    668  CA  GLY A  88     -20.948  15.054 -32.138  1.00  1.80           C  
ATOM    669  C   GLY A  88     -20.665  15.154 -33.631  1.00  1.87           C  
ATOM    670  O   GLY A  88     -20.884  16.176 -34.271  1.00  1.55           O  
ATOM    671  N   THR A  89     -20.198  14.021 -34.154  1.00  1.83           N  
ATOM    672  CA  THR A  89     -20.025  13.866 -35.584  1.00  1.80           C  
ATOM    673  CB  THR A  89     -19.277  12.530 -35.769  1.00  1.80           C  
ATOM    674  OG1 THR A  89     -18.566  12.192 -34.586  1.00  1.55           O  
ATOM    675  CG2 THR A  89     -18.318  12.551 -36.958  1.00  1.80           C  
ATOM    676  C   THR A  89     -21.423  13.864 -36.238  1.00  1.87           C  
ATOM    677  O   THR A  89     -22.256  13.014 -35.937  1.00  1.55           O  
ATOM    678  N   CYS A  90     -21.664  14.877 -37.091  1.00  1.83           N  
ATOM    679  CA  CYS A  90     -22.963  14.954 -37.751  1.00  1.80           C  
ATOM    680  CB  CYS A  90     -23.218  16.363 -38.315  1.00  1.80           C  
ATOM    681  SG  CYS A  90     -22.454  16.748 -39.915  1.00  1.89           S  
ATOM    682  C   CYS A  90     -23.031  13.873 -38.838  1.00  1.87           C  
ATOM    683  O   CYS A  90     -24.048  13.227 -39.061  1.00  1.55           O  
ATOM    684  N   TYR A  91     -21.863  13.709 -39.476  1.00  1.83           N  
ATOM    685  CA  TYR A  91     -21.656  12.612 -40.407  1.00  1.80           C  
ATOM    686  CB  TYR A  91     -20.421  12.969 -41.268  1.00  1.80           C  
ATOM    687  CG  TYR A  91     -20.588  12.621 -42.722  1.00  2.04           C  
ATOM    688  CD1 TYR A  91     -20.362  11.327 -43.175  1.00  2.04           C  
ATOM    689  CE1 TYR A  91     -20.509  11.013 -44.518  1.00  2.04           C  
ATOM    690  CD2 TYR A  91     -20.955  13.602 -43.640  1.00  2.04           C  
ATOM    691  CE2 TYR A  91     -21.084  13.291 -44.988  1.00  2.04           C  
ATOM    692  CZ  TYR A  91     -20.871  11.994 -45.426  1.00  2.04           C  
ATOM    693  OH  TYR A  91     -21.043  11.683 -46.756  1.00  1.55           O  
ATOM    694  C   TYR A  91     -21.392  11.339 -39.564  1.00  1.87           C  
ATOM    695  O   TYR A  91     -20.779  11.428 -38.506  1.00  1.55           O  
ATOM    696  N   PRO A  92     -21.831  10.141 -40.042  1.00  1.83           N  
ATOM    697  CD  PRO A  92     -22.761   9.927 -41.147  1.00  1.80           C  
ATOM    698  CA  PRO A  92     -21.324   8.891 -39.481  1.00  1.80           C  
ATOM    699  CB  PRO A  92     -22.051   7.790 -40.272  1.00  1.80           C  
ATOM    700  CG  PRO A  92     -22.533   8.472 -41.555  1.00  1.80           C  
ATOM    701  C   PRO A  92     -19.806   8.837 -39.708  1.00  1.87           C  
ATOM    702  O   PRO A  92     -19.334   9.000 -40.829  1.00  1.55           O  
ATOM    703  N   GLY A  93     -19.073   8.642 -38.606  1.00  1.83           N  
ATOM    704  CA  GLY A  93     -17.633   8.741 -38.734  1.00  1.80           C  
ATOM    705  C   GLY A  93     -16.950   8.161 -37.511  1.00  1.87           C  
ATOM    706  O   GLY A  93     -17.432   8.279 -36.390  1.00  1.55           O  
ATOM    707  N   TYR A  94     -15.803   7.529 -37.790  1.00  1.83           N  
ATOM    708  CA  TYR A  94     -14.909   7.097 -36.732  1.00  1.80           C  
ATOM    709  CB  TYR A  94     -14.137   5.858 -37.217  1.00  1.80           C  
ATOM    710  CG  TYR A  94     -13.246   5.270 -36.156  1.00  2.04           C  
ATOM    711  CD1 TYR A  94     -13.795   4.675 -35.027  1.00  2.04           C  
ATOM    712  CE1 TYR A  94     -12.980   4.116 -34.052  1.00  2.04           C  
ATOM    713  CD2 TYR A  94     -11.863   5.302 -36.298  1.00  2.04           C  
ATOM    714  CE2 TYR A  94     -11.045   4.736 -35.329  1.00  2.04           C  
ATOM    715  CZ  TYR A  94     -11.597   4.144 -34.202  1.00  2.04           C  
ATOM    716  OH  TYR A  94     -10.744   3.594 -33.264  1.00  1.55           O  
ATOM    717  C   TYR A  94     -13.951   8.258 -36.459  1.00  1.87           C  
ATOM    718  O   TYR A  94     -13.143   8.611 -37.308  1.00  1.55           O  
ATOM    719  N   PHE A  95     -14.085   8.837 -35.257  1.00  1.83           N  
ATOM    720  CA  PHE A  95     -13.100   9.815 -34.808  1.00  1.80           C  
ATOM    721  CB  PHE A  95     -13.779  10.789 -33.825  1.00  1.80           C  
ATOM    722  CG  PHE A  95     -13.026  12.082 -33.604  1.00  2.04           C  
ATOM    723  CD1 PHE A  95     -11.693  12.096 -33.193  1.00  2.04           C  
ATOM    724  CD2 PHE A  95     -13.673  13.302 -33.795  1.00  2.04           C  
ATOM    725  CE1 PHE A  95     -11.030  13.294 -32.973  1.00  2.04           C  
ATOM    726  CE2 PHE A  95     -13.012  14.504 -33.575  1.00  2.04           C  
ATOM    727  CZ  PHE A  95     -11.687  14.499 -33.162  1.00  2.04           C  
ATOM    728  C   PHE A  95     -11.950   9.011 -34.179  1.00  1.87           C  
ATOM    729  O   PHE A  95     -12.031   8.540 -33.049  1.00  1.55           O  
ATOM    730  N   ALA A  96     -10.902   8.849 -34.993  1.00  1.83           N  
ATOM    731  CA  ALA A  96      -9.765   8.042 -34.589  1.00  1.80           C  
ATOM    732  CB  ALA A  96      -8.780   7.966 -35.755  1.00  1.80           C  
ATOM    733  C   ALA A  96      -9.103   8.647 -33.345  1.00  1.87           C  
ATOM    734  O   ALA A  96      -8.853   9.843 -33.277  1.00  1.55           O  
ATOM    735  N   ASP A  97      -8.868   7.750 -32.376  1.00  1.83           N  
ATOM    736  CA  ASP A  97      -8.151   8.075 -31.144  1.00  1.80           C  
ATOM    737  CB  ASP A  97      -6.641   8.200 -31.402  1.00  1.80           C  
ATOM    738  CG  ASP A  97      -6.082   6.900 -31.994  1.00  1.87           C  
ATOM    739  OD1 ASP A  97      -6.302   5.835 -31.427  1.00  1.66           O  
ATOM    740  OD2 ASP A  97      -5.422   6.938 -33.025  1.00  1.66           O  
ATOM    741  C   ASP A  97      -8.728   9.311 -30.436  1.00  1.87           C  
ATOM    742  O   ASP A  97      -8.026  10.087 -29.798  1.00  1.55           O  
ATOM    743  N   TYR A  98     -10.061   9.417 -30.561  1.00  1.83           N  
ATOM    744  CA  TYR A  98     -10.824  10.493 -29.941  1.00  1.80           C  
ATOM    745  CB  TYR A  98     -12.307  10.204 -30.221  1.00  1.80           C  
ATOM    746  CG  TYR A  98     -13.298  11.120 -29.545  1.00  2.04           C  
ATOM    747  CD1 TYR A  98     -13.115  12.499 -29.503  1.00  2.04           C  
ATOM    748  CE1 TYR A  98     -14.051  13.312 -28.873  1.00  2.04           C  
ATOM    749  CD2 TYR A  98     -14.435  10.577 -28.957  1.00  2.04           C  
ATOM    750  CE2 TYR A  98     -15.373  11.386 -28.332  1.00  2.04           C  
ATOM    751  CZ  TYR A  98     -15.180  12.758 -28.286  1.00  2.04           C  
ATOM    752  OH  TYR A  98     -16.090  13.577 -27.645  1.00  1.55           O  
ATOM    753  C   TYR A  98     -10.527  10.568 -28.435  1.00  1.87           C  
ATOM    754  O   TYR A  98     -10.261  11.622 -27.879  1.00  1.55           O  
ATOM    755  N   GLU A  99     -10.564   9.387 -27.814  1.00  1.83           N  
ATOM    756  CA  GLU A  99     -10.370   9.284 -26.378  1.00  1.80           C  
ATOM    757  CB  GLU A  99     -10.563   7.822 -25.938  1.00  1.80           C  
ATOM    758  CG  GLU A  99     -11.908   7.190 -26.369  1.00  1.80           C  
ATOM    759  CD  GLU A  99     -11.959   6.720 -27.830  1.00  1.87           C  
ATOM    760  OE1 GLU A  99     -10.910   6.508 -28.431  1.00  1.66           O  
ATOM    761  OE2 GLU A  99     -13.052   6.551 -28.359  1.00  1.66           O  
ATOM    762  C   GLU A  99      -8.988   9.833 -25.955  1.00  1.87           C  
ATOM    763  O   GLU A  99      -8.857  10.565 -24.981  1.00  1.55           O  
ATOM    764  N   GLU A 100      -7.969   9.463 -26.752  1.00  1.83           N  
ATOM    765  CA  GLU A 100      -6.632   9.986 -26.475  1.00  1.80           C  
ATOM    766  CB  GLU A 100      -5.581   9.268 -27.340  1.00  1.80           C  
ATOM    767  CG  GLU A 100      -5.432   7.770 -27.009  1.00  1.80           C  
ATOM    768  CD  GLU A 100      -4.901   7.487 -25.594  1.00  1.87           C  
ATOM    769  OE1 GLU A 100      -4.486   8.400 -24.893  1.00  1.66           O  
ATOM    770  OE2 GLU A 100      -4.930   6.337 -25.177  1.00  1.66           O  
ATOM    771  C   GLU A 100      -6.588  11.510 -26.683  1.00  1.87           C  
ATOM    772  O   GLU A 100      -5.949  12.247 -25.938  1.00  1.55           O  
ATOM    773  N   LEU A 101      -7.326  11.958 -27.712  1.00  1.83           N  
ATOM    774  CA  LEU A 101      -7.425  13.395 -27.943  1.00  1.80           C  
ATOM    775  CB  LEU A 101      -8.189  13.702 -29.244  1.00  1.80           C  
ATOM    776  CG  LEU A 101      -8.197  15.197 -29.623  1.00  1.80           C  
ATOM    777  CD1 LEU A 101      -6.779  15.774 -29.715  1.00  1.80           C  
ATOM    778  CD2 LEU A 101      -8.953  15.422 -30.937  1.00  1.80           C  
ATOM    779  C   LEU A 101      -8.092  14.090 -26.744  1.00  1.87           C  
ATOM    780  O   LEU A 101      -7.741  15.201 -26.375  1.00  1.55           O  
ATOM    781  N   ARG A 102      -9.056  13.386 -26.131  1.00  1.83           N  
ATOM    782  CA  ARG A 102      -9.721  13.945 -24.963  1.00  1.80           C  
ATOM    783  CB  ARG A 102     -10.947  13.113 -24.558  1.00  1.80           C  
ATOM    784  CG  ARG A 102     -12.088  13.181 -25.588  1.00  1.80           C  
ATOM    785  CD  ARG A 102     -13.199  12.166 -25.298  1.00  1.80           C  
ATOM    786  NE  ARG A 102     -13.817  12.428 -24.006  1.00  1.83           N  
ATOM    787  CZ  ARG A 102     -15.006  13.045 -23.827  1.00  1.87           C  
ATOM    788  NH1 ARG A 102     -15.733  13.498 -24.848  1.00  1.83           N  
ATOM    789  NH2 ARG A 102     -15.454  13.202 -22.592  1.00  1.83           N  
ATOM    790  C   ARG A 102      -8.720  14.103 -23.806  1.00  1.87           C  
ATOM    791  O   ARG A 102      -8.768  15.090 -23.088  1.00  1.55           O  
ATOM    792  N   GLU A 103      -7.791  13.138 -23.671  1.00  1.83           N  
ATOM    793  CA  GLU A 103      -6.735  13.328 -22.673  1.00  1.80           C  
ATOM    794  CB  GLU A 103      -5.817  12.098 -22.602  1.00  1.80           C  
ATOM    795  CG  GLU A 103      -6.351  10.981 -21.695  1.00  1.80           C  
ATOM    796  CD  GLU A 103      -6.410  11.413 -20.225  1.00  1.87           C  
ATOM    797  OE1 GLU A 103      -7.496  11.601 -19.682  1.00  1.66           O  
ATOM    798  OE2 GLU A 103      -5.355  11.561 -19.619  1.00  1.66           O  
ATOM    799  C   GLU A 103      -5.920  14.597 -22.975  1.00  1.87           C  
ATOM    800  O   GLU A 103      -5.725  15.457 -22.122  1.00  1.55           O  
ATOM    801  N   GLN A 104      -5.479  14.675 -24.244  1.00  1.83           N  
ATOM    802  CA  GLN A 104      -4.707  15.840 -24.681  1.00  1.80           C  
ATOM    803  CB  GLN A 104      -4.499  15.793 -26.207  1.00  1.80           C  
ATOM    804  CG  GLN A 104      -3.582  14.652 -26.677  1.00  1.80           C  
ATOM    805  CD  GLN A 104      -2.132  14.937 -26.276  1.00  1.87           C  
ATOM    806  OE1 GLN A 104      -1.784  16.044 -25.867  1.00  1.55           O  
ATOM    807  NE2 GLN A 104      -1.314  13.895 -26.427  1.00  1.83           N  
ATOM    808  C   GLN A 104      -5.418  17.153 -24.299  1.00  1.87           C  
ATOM    809  O   GLN A 104      -4.827  18.078 -23.758  1.00  1.55           O  
ATOM    810  N   LEU A 105      -6.712  17.138 -24.640  1.00  1.83           N  
ATOM    811  CA  LEU A 105      -7.589  18.287 -24.538  1.00  1.80           C  
ATOM    812  CB  LEU A 105      -8.866  17.967 -25.324  1.00  1.80           C  
ATOM    813  CG  LEU A 105      -9.898  19.104 -25.374  1.00  1.80           C  
ATOM    814  CD1 LEU A 105      -9.362  20.360 -26.076  1.00  1.80           C  
ATOM    815  CD2 LEU A 105     -11.165  18.599 -26.060  1.00  1.80           C  
ATOM    816  C   LEU A 105      -7.903  18.624 -23.073  1.00  1.87           C  
ATOM    817  O   LEU A 105      -8.114  19.773 -22.717  1.00  1.55           O  
ATOM    818  N   SER A 106      -7.922  17.577 -22.232  1.00  1.83           N  
ATOM    819  CA  SER A 106      -8.149  17.797 -20.807  1.00  1.80           C  
ATOM    820  CB  SER A 106      -8.058  16.460 -20.063  1.00  1.80           C  
ATOM    821  OG  SER A 106      -9.129  15.606 -20.420  1.00  1.55           O  
ATOM    822  C   SER A 106      -7.132  18.798 -20.250  1.00  1.87           C  
ATOM    823  O   SER A 106      -7.468  19.714 -19.512  1.00  1.55           O  
ATOM    824  N   SER A 107      -5.884  18.585 -20.689  1.00  1.83           N  
ATOM    825  CA  SER A 107      -4.834  19.520 -20.333  1.00  1.80           C  
ATOM    826  CB  SER A 107      -3.497  18.768 -20.369  1.00  1.80           C  
ATOM    827  OG  SER A 107      -3.555  17.531 -19.669  1.00  1.55           O  
ATOM    828  C   SER A 107      -4.802  20.725 -21.295  1.00  1.87           C  
ATOM    829  O   SER A 107      -3.739  21.111 -21.767  1.00  1.55           O  
ATOM    830  N   VAL A 108      -5.984  21.311 -21.554  1.00  1.83           N  
ATOM    831  CA  VAL A 108      -6.100  22.537 -22.337  1.00  1.80           C  
ATOM    832  CB  VAL A 108      -6.498  22.258 -23.803  1.00  1.80           C  
ATOM    833  CG1 VAL A 108      -6.534  23.531 -24.657  1.00  1.80           C  
ATOM    834  CG2 VAL A 108      -5.540  21.265 -24.470  1.00  1.80           C  
ATOM    835  C   VAL A 108      -7.119  23.417 -21.610  1.00  1.87           C  
ATOM    836  O   VAL A 108      -8.117  22.939 -21.084  1.00  1.55           O  
ATOM    837  N   SER A 109      -6.777  24.712 -21.593  1.00  1.83           N  
ATOM    838  CA  SER A 109      -7.558  25.732 -20.913  1.00  1.80           C  
ATOM    839  CB  SER A 109      -6.670  26.374 -19.842  1.00  1.80           C  
ATOM    840  OG  SER A 109      -5.440  26.886 -20.348  1.00  1.55           O  
ATOM    841  C   SER A 109      -8.040  26.800 -21.907  1.00  1.87           C  
ATOM    842  O   SER A 109      -8.874  27.641 -21.589  1.00  1.55           O  
ATOM    843  N   SER A 110      -7.438  26.786 -23.105  1.00  1.83           N  
ATOM    844  CA  SER A 110      -7.839  27.738 -24.130  1.00  1.80           C  
ATOM    845  CB  SER A 110      -7.290  29.162 -23.838  1.00  1.80           C  
ATOM    846  OG  SER A 110      -7.029  29.447 -22.471  1.00  1.55           O  
ATOM    847  C   SER A 110      -7.286  27.222 -25.453  1.00  1.87           C  
ATOM    848  O   SER A 110      -6.492  26.290 -25.476  1.00  1.55           O  
ATOM    849  N   PHE A 111      -7.690  27.898 -26.528  1.00  1.83           N  
ATOM    850  CA  PHE A 111      -6.910  27.782 -27.748  1.00  1.80           C  
ATOM    851  CB  PHE A 111      -7.160  26.462 -28.514  1.00  1.80           C  
ATOM    852  CG  PHE A 111      -8.593  26.046 -28.753  1.00  2.04           C  
ATOM    853  CD1 PHE A 111      -9.589  26.943 -29.139  1.00  2.04           C  
ATOM    854  CD2 PHE A 111      -8.929  24.700 -28.618  1.00  2.04           C  
ATOM    855  CE1 PHE A 111     -10.879  26.504 -29.399  1.00  2.04           C  
ATOM    856  CE2 PHE A 111     -10.216  24.255 -28.886  1.00  2.04           C  
ATOM    857  CZ  PHE A 111     -11.188  25.158 -29.284  1.00  2.04           C  
ATOM    858  C   PHE A 111      -7.166  29.023 -28.586  1.00  1.87           C  
ATOM    859  O   PHE A 111      -8.081  29.796 -28.320  1.00  1.55           O  
ATOM    860  N   GLU A 112      -6.330  29.153 -29.621  1.00  1.83           N  
ATOM    861  CA  GLU A 112      -6.650  30.060 -30.710  1.00  1.80           C  
ATOM    862  CB  GLU A 112      -5.429  30.944 -31.019  1.00  1.80           C  
ATOM    863  CG  GLU A 112      -5.774  32.196 -31.847  1.00  1.80           C  
ATOM    864  CD  GLU A 112      -4.541  33.065 -32.117  1.00  1.87           C  
ATOM    865  OE1 GLU A 112      -3.837  33.418 -31.178  1.00  1.66           O  
ATOM    866  OE2 GLU A 112      -4.281  33.402 -33.267  1.00  1.66           O  
ATOM    867  C   GLU A 112      -7.041  29.158 -31.882  1.00  1.87           C  
ATOM    868  O   GLU A 112      -6.202  28.450 -32.427  1.00  1.55           O  
ATOM    869  N   ARG A 113      -8.342  29.188 -32.218  1.00  1.83           N  
ATOM    870  CA  ARG A 113      -8.774  28.523 -33.440  1.00  1.80           C  
ATOM    871  CB  ARG A 113     -10.276  28.184 -33.365  1.00  1.80           C  
ATOM    872  CG  ARG A 113     -10.724  27.315 -34.550  1.00  1.80           C  
ATOM    873  CD  ARG A 113     -12.234  27.047 -34.625  1.00  1.80           C  
ATOM    874  NE  ARG A 113     -12.906  28.178 -35.259  1.00  1.83           N  
ATOM    875  CZ  ARG A 113     -13.982  28.057 -36.074  1.00  1.87           C  
ATOM    876  NH1 ARG A 113     -14.571  26.885 -36.276  1.00  1.83           N  
ATOM    877  NH2 ARG A 113     -14.457  29.133 -36.685  1.00  1.83           N  
ATOM    878  C   ARG A 113      -8.487  29.507 -34.582  1.00  1.87           C  
ATOM    879  O   ARG A 113      -8.993  30.625 -34.574  1.00  1.55           O  
ATOM    880  N   PHE A 114      -7.652  29.067 -35.533  1.00  1.83           N  
ATOM    881  CA  PHE A 114      -7.239  29.937 -36.630  1.00  1.80           C  
ATOM    882  CB  PHE A 114      -5.788  30.404 -36.421  1.00  1.80           C  
ATOM    883  CG  PHE A 114      -4.780  29.285 -36.533  1.00  2.04           C  
ATOM    884  CD1 PHE A 114      -4.506  28.460 -35.446  1.00  2.04           C  
ATOM    885  CD2 PHE A 114      -4.108  29.065 -37.732  1.00  2.04           C  
ATOM    886  CE1 PHE A 114      -3.574  27.438 -35.552  1.00  2.04           C  
ATOM    887  CE2 PHE A 114      -3.180  28.040 -37.841  1.00  2.04           C  
ATOM    888  CZ  PHE A 114      -2.905  27.233 -36.749  1.00  2.04           C  
ATOM    889  C   PHE A 114      -7.374  29.153 -37.929  1.00  1.87           C  
ATOM    890  O   PHE A 114      -7.225  27.938 -37.941  1.00  1.55           O  
ATOM    891  N   GLU A 115      -7.656  29.893 -39.013  1.00  1.83           N  
ATOM    892  CA  GLU A 115      -7.666  29.269 -40.330  1.00  1.80           C  
ATOM    893  CB  GLU A 115      -8.146  30.278 -41.381  1.00  1.80           C  
ATOM    894  CG  GLU A 115      -9.634  30.633 -41.259  1.00  1.80           C  
ATOM    895  CD  GLU A 115     -10.028  31.704 -42.284  1.00  1.87           C  
ATOM    896  OE1 GLU A 115      -9.803  32.882 -42.026  1.00  1.66           O  
ATOM    897  OE2 GLU A 115     -10.572  31.371 -43.333  1.00  1.66           O  
ATOM    898  C   GLU A 115      -6.235  28.814 -40.678  1.00  1.87           C  
ATOM    899  O   GLU A 115      -5.361  29.626 -40.962  1.00  1.55           O  
ATOM    900  N   ILE A 116      -6.054  27.487 -40.638  1.00  1.83           N  
ATOM    901  CA  ILE A 116      -4.767  26.902 -40.989  1.00  1.80           C  
ATOM    902  CB  ILE A 116      -4.586  25.540 -40.284  1.00  1.80           C  
ATOM    903  CG2 ILE A 116      -5.634  24.495 -40.699  1.00  1.80           C  
ATOM    904  CG1 ILE A 116      -3.157  25.003 -40.460  1.00  1.80           C  
ATOM    905  CD1 ILE A 116      -2.817  23.844 -39.515  1.00  1.80           C  
ATOM    906  C   ILE A 116      -4.640  26.863 -42.521  1.00  1.87           C  
ATOM    907  O   ILE A 116      -3.599  27.171 -43.089  1.00  1.55           O  
ATOM    908  N   PHE A 117      -5.786  26.525 -43.138  1.00  1.83           N  
ATOM    909  CA  PHE A 117      -5.943  26.649 -44.581  1.00  1.80           C  
ATOM    910  CB  PHE A 117      -6.080  25.259 -45.229  1.00  1.80           C  
ATOM    911  CG  PHE A 117      -4.854  24.396 -45.071  1.00  2.04           C  
ATOM    912  CD1 PHE A 117      -3.639  24.789 -45.623  1.00  2.04           C  
ATOM    913  CD2 PHE A 117      -4.921  23.182 -44.393  1.00  2.04           C  
ATOM    914  CE1 PHE A 117      -2.513  23.984 -45.506  1.00  2.04           C  
ATOM    915  CE2 PHE A 117      -3.800  22.369 -44.284  1.00  2.04           C  
ATOM    916  CZ  PHE A 117      -2.594  22.768 -44.842  1.00  2.04           C  
ATOM    917  C   PHE A 117      -7.222  27.466 -44.842  1.00  1.87           C  
ATOM    918  O   PHE A 117      -8.294  26.901 -45.037  1.00  1.55           O  
ATOM    919  N   PRO A 118      -7.103  28.824 -44.817  1.00  1.83           N  
ATOM    920  CD  PRO A 118      -5.882  29.569 -44.508  1.00  1.80           C  
ATOM    921  CA  PRO A 118      -8.253  29.680 -45.091  1.00  1.80           C  
ATOM    922  CB  PRO A 118      -7.664  31.102 -45.137  1.00  1.80           C  
ATOM    923  CG  PRO A 118      -6.334  31.026 -44.385  1.00  1.80           C  
ATOM    924  C   PRO A 118      -8.976  29.341 -46.410  1.00  1.87           C  
ATOM    925  O   PRO A 118      -8.501  29.637 -47.499  1.00  1.55           O  
ATOM    926  N   LYS A 119     -10.165  28.742 -46.219  1.00  1.83           N  
ATOM    927  CA  LYS A 119     -11.051  28.202 -47.248  1.00  1.80           C  
ATOM    928  CB  LYS A 119     -12.494  28.502 -46.806  1.00  1.80           C  
ATOM    929  CG  LYS A 119     -13.602  27.960 -47.721  1.00  1.80           C  
ATOM    930  CD  LYS A 119     -14.984  28.310 -47.152  1.00  1.80           C  
ATOM    931  CE  LYS A 119     -16.143  27.941 -48.087  1.00  1.80           C  
ATOM    932  NZ  LYS A 119     -17.438  28.403 -47.596  1.00  1.65           N  
ATOM    933  C   LYS A 119     -10.728  28.664 -48.689  1.00  1.87           C  
ATOM    934  O   LYS A 119     -10.120  27.947 -49.477  1.00  1.55           O  
ATOM    935  N   GLU A 120     -11.194  29.887 -48.986  1.00  1.83           N  
ATOM    936  CA  GLU A 120     -11.185  30.362 -50.364  1.00  1.80           C  
ATOM    937  CB  GLU A 120     -11.951  31.692 -50.450  1.00  1.80           C  
ATOM    938  CG  GLU A 120     -13.357  31.615 -49.828  1.00  1.80           C  
ATOM    939  CD  GLU A 120     -14.091  32.944 -49.996  1.00  1.87           C  
ATOM    940  OE1 GLU A 120     -13.749  33.910 -49.325  1.00  1.66           O  
ATOM    941  OE2 GLU A 120     -15.020  33.027 -50.788  1.00  1.66           O  
ATOM    942  C   GLU A 120      -9.750  30.539 -50.900  1.00  1.87           C  
ATOM    943  O   GLU A 120      -9.479  30.370 -52.081  1.00  1.55           O  
ATOM    944  N   ARG A 121      -8.863  30.918 -49.965  1.00  1.83           N  
ATOM    945  CA  ARG A 121      -7.494  31.243 -50.332  1.00  1.80           C  
ATOM    946  CB  ARG A 121      -6.835  32.012 -49.174  1.00  1.80           C  
ATOM    947  CG  ARG A 121      -5.381  32.461 -49.405  1.00  1.80           C  
ATOM    948  CD  ARG A 121      -5.209  33.491 -50.529  1.00  1.80           C  
ATOM    949  NE  ARG A 121      -5.273  32.854 -51.839  1.00  1.83           N  
ATOM    950  CZ  ARG A 121      -5.336  33.567 -52.988  1.00  1.87           C  
ATOM    951  NH1 ARG A 121      -5.333  34.896 -52.976  1.00  1.83           N  
ATOM    952  NH2 ARG A 121      -5.403  32.923 -54.142  1.00  1.83           N  
ATOM    953  C   ARG A 121      -6.709  29.968 -50.663  1.00  1.87           C  
ATOM    954  O   ARG A 121      -5.925  29.930 -51.605  1.00  1.55           O  
ATOM    955  N   SER A 122      -6.949  28.951 -49.822  1.00  1.83           N  
ATOM    956  CA  SER A 122      -6.197  27.711 -49.905  1.00  1.80           C  
ATOM    957  CB  SER A 122      -6.294  26.996 -48.548  1.00  1.80           C  
ATOM    958  OG  SER A 122      -5.857  27.826 -47.481  1.00  1.55           O  
ATOM    959  C   SER A 122      -6.697  26.819 -51.048  1.00  1.87           C  
ATOM    960  O   SER A 122      -5.902  26.234 -51.775  1.00  1.55           O  
ATOM    961  N   TRP A 123      -8.035  26.731 -51.176  1.00  1.83           N  
ATOM    962  CA  TRP A 123      -8.602  25.713 -52.062  1.00  1.80           C  
ATOM    963  CB  TRP A 123      -9.573  24.849 -51.230  1.00  1.80           C  
ATOM    964  CG  TRP A 123      -8.947  24.449 -49.911  1.00  2.04           C  
ATOM    965  CD2 TRP A 123      -7.808  23.598 -49.687  1.00  2.04           C  
ATOM    966  CE2 TRP A 123      -7.607  23.540 -48.287  1.00  2.04           C  
ATOM    967  CE3 TRP A 123      -6.973  22.915 -50.527  1.00  2.04           C  
ATOM    968  CD1 TRP A 123      -9.379  24.865 -48.652  1.00  2.04           C  
ATOM    969  NE1 TRP A 123      -8.585  24.328 -47.696  1.00  1.72           N  
ATOM    970  CZ2 TRP A 123      -6.581  22.797 -47.775  1.00  2.04           C  
ATOM    971  CZ3 TRP A 123      -5.925  22.161 -50.004  1.00  2.04           C  
ATOM    972  CH2 TRP A 123      -5.727  22.098 -48.626  1.00  2.04           C  
ATOM    973  C   TRP A 123      -9.356  26.245 -53.310  1.00  1.87           C  
ATOM    974  O   TRP A 123     -10.383  25.678 -53.656  1.00  1.55           O  
ATOM    975  N   PRO A 124      -8.855  27.287 -54.047  1.00  1.83           N  
ATOM    976  CD  PRO A 124      -7.704  28.129 -53.729  1.00  1.80           C  
ATOM    977  CA  PRO A 124      -9.537  27.695 -55.286  1.00  1.80           C  
ATOM    978  CB  PRO A 124      -8.628  28.784 -55.882  1.00  1.80           C  
ATOM    979  CG  PRO A 124      -7.757  29.281 -54.732  1.00  1.80           C  
ATOM    980  C   PRO A 124      -9.723  26.599 -56.359  1.00  1.87           C  
ATOM    981  O   PRO A 124     -10.543  26.706 -57.262  1.00  1.55           O  
ATOM    982  N   LYS A 125      -8.905  25.545 -56.201  1.00  1.83           N  
ATOM    983  CA  LYS A 125      -8.901  24.432 -57.138  1.00  1.80           C  
ATOM    984  CB  LYS A 125      -7.613  23.617 -56.907  1.00  1.80           C  
ATOM    985  CG  LYS A 125      -6.425  24.088 -57.766  1.00  1.80           C  
ATOM    986  CD  LYS A 125      -6.000  25.549 -57.550  1.00  1.80           C  
ATOM    987  CE  LYS A 125      -4.788  25.913 -58.422  1.00  1.80           C  
ATOM    988  NZ  LYS A 125      -4.400  27.318 -58.377  1.00  1.65           N  
ATOM    989  C   LYS A 125     -10.146  23.539 -56.977  1.00  1.87           C  
ATOM    990  O   LYS A 125     -10.420  22.698 -57.824  1.00  1.55           O  
ATOM    991  N   HIS A 126     -10.854  23.733 -55.852  1.00  1.83           N  
ATOM    992  CA  HIS A 126     -11.935  22.838 -55.477  1.00  1.80           C  
ATOM    993  CB  HIS A 126     -11.564  22.096 -54.183  1.00  1.80           C  
ATOM    994  CG  HIS A 126     -10.252  21.381 -54.390  1.00  2.04           C  
ATOM    995  CD2 HIS A 126      -8.989  21.758 -53.909  1.00  2.04           C  
ATOM    996  ND1 HIS A 126     -10.113  20.261 -55.127  1.00  1.72           N  
ATOM    997  CE1 HIS A 126      -8.803  19.965 -55.099  1.00  2.04           C  
ATOM    998  NE2 HIS A 126      -8.101  20.854 -54.372  1.00  1.72           N  
ATOM    999  C   HIS A 126     -13.166  23.691 -55.234  1.00  1.87           C  
ATOM   1000  O   HIS A 126     -13.077  24.885 -54.977  1.00  1.55           O  
ATOM   1001  N   ASN A 127     -14.308  23.001 -55.309  1.00  1.83           N  
ATOM   1002  CA  ASN A 127     -15.529  23.552 -54.740  1.00  1.80           C  
ATOM   1003  CB  ASN A 127     -16.755  23.093 -55.544  1.00  1.80           C  
ATOM   1004  CG  ASN A 127     -16.927  23.917 -56.820  1.00  1.87           C  
ATOM   1005  OD1 ASN A 127     -17.135  25.125 -56.783  1.00  1.55           O  
ATOM   1006  ND2 ASN A 127     -16.876  23.206 -57.946  1.00  1.83           N  
ATOM   1007  C   ASN A 127     -15.612  22.976 -53.333  1.00  1.87           C  
ATOM   1008  O   ASN A 127     -15.070  21.908 -53.074  1.00  1.55           O  
ATOM   1009  N   ILE A 128     -16.321  23.699 -52.458  1.00  1.83           N  
ATOM   1010  CA  ILE A 128     -16.695  23.132 -51.162  1.00  1.80           C  
ATOM   1011  CB  ILE A 128     -15.979  23.848 -49.993  1.00  1.80           C  
ATOM   1012  CG2 ILE A 128     -16.242  23.095 -48.676  1.00  1.80           C  
ATOM   1013  CG1 ILE A 128     -14.456  23.964 -50.226  1.00  1.80           C  
ATOM   1014  CD1 ILE A 128     -14.012  25.259 -50.917  1.00  1.80           C  
ATOM   1015  C   ILE A 128     -18.232  23.144 -51.041  1.00  1.87           C  
ATOM   1016  O   ILE A 128     -18.826  22.365 -50.313  1.00  1.55           O  
ATOM   1017  N   THR A 129     -18.857  24.027 -51.835  1.00  1.83           N  
ATOM   1018  CA  THR A 129     -20.308  24.172 -51.819  1.00  1.80           C  
ATOM   1019  CB  THR A 129     -20.632  25.345 -52.764  1.00  1.80           C  
ATOM   1020  OG1 THR A 129     -19.617  26.334 -52.670  1.00  1.55           O  
ATOM   1021  CG2 THR A 129     -22.019  25.959 -52.525  1.00  1.80           C  
ATOM   1022  C   THR A 129     -21.054  22.871 -52.220  1.00  1.87           C  
ATOM   1023  O   THR A 129     -22.221  22.674 -51.902  1.00  1.55           O  
ATOM   1024  N   ARG A 130     -20.315  21.998 -52.927  1.00  1.83           N  
ATOM   1025  CA  ARG A 130     -20.870  20.700 -53.293  1.00  1.80           C  
ATOM   1026  CB  ARG A 130     -20.091  20.121 -54.483  1.00  1.80           C  
ATOM   1027  CG  ARG A 130     -19.923  21.112 -55.644  1.00  1.80           C  
ATOM   1028  CD  ARG A 130     -19.083  20.536 -56.784  1.00  1.80           C  
ATOM   1029  NE  ARG A 130     -19.802  19.437 -57.414  1.00  1.83           N  
ATOM   1030  CZ  ARG A 130     -19.354  18.834 -58.535  1.00  1.87           C  
ATOM   1031  NH1 ARG A 130     -18.179  19.173 -59.042  1.00  1.83           N  
ATOM   1032  NH2 ARG A 130     -20.097  17.911 -59.127  1.00  1.83           N  
ATOM   1033  C   ARG A 130     -20.801  19.738 -52.091  1.00  1.87           C  
ATOM   1034  O   ARG A 130     -21.666  18.896 -51.878  1.00  1.55           O  
ATOM   1035  N   GLY A 131     -19.710  19.909 -51.328  1.00  1.83           N  
ATOM   1036  CA  GLY A 131     -19.433  19.065 -50.178  1.00  1.80           C  
ATOM   1037  C   GLY A 131     -20.195  19.567 -48.948  1.00  1.87           C  
ATOM   1038  O   GLY A 131     -19.633  20.045 -47.971  1.00  1.55           O  
ATOM   1039  N   VAL A 132     -21.517  19.435 -49.078  1.00  1.83           N  
ATOM   1040  CA  VAL A 132     -22.464  19.922 -48.091  1.00  1.80           C  
ATOM   1041  CB  VAL A 132     -23.007  21.295 -48.554  1.00  1.80           C  
ATOM   1042  CG1 VAL A 132     -23.945  21.925 -47.524  1.00  1.80           C  
ATOM   1043  CG2 VAL A 132     -21.868  22.282 -48.860  1.00  1.80           C  
ATOM   1044  C   VAL A 132     -23.539  18.833 -48.028  1.00  1.87           C  
ATOM   1045  O   VAL A 132     -23.711  18.090 -48.989  1.00  1.55           O  
ATOM   1046  N   THR A 133     -24.218  18.735 -46.876  1.00  1.83           N  
ATOM   1047  CA  THR A 133     -25.141  17.629 -46.673  1.00  1.80           C  
ATOM   1048  CB  THR A 133     -24.384  16.501 -45.929  1.00  1.80           C  
ATOM   1049  OG1 THR A 133     -25.168  15.355 -45.642  1.00  1.55           O  
ATOM   1050  CG2 THR A 133     -23.796  16.947 -44.590  1.00  1.80           C  
ATOM   1051  C   THR A 133     -26.393  18.166 -45.960  1.00  1.87           C  
ATOM   1052  O   THR A 133     -26.334  18.926 -44.999  1.00  1.55           O  
ATOM   1053  N   ALA A 134     -27.543  17.736 -46.510  1.00  1.83           N  
ATOM   1054  CA  ALA A 134     -28.829  18.081 -45.913  1.00  1.80           C  
ATOM   1055  CB  ALA A 134     -29.959  17.761 -46.898  1.00  1.80           C  
ATOM   1056  C   ALA A 134     -29.024  17.319 -44.594  1.00  1.87           C  
ATOM   1057  O   ALA A 134     -29.726  17.731 -43.681  1.00  1.55           O  
ATOM   1058  N   ALA A 135     -28.313  16.185 -44.526  1.00  1.83           N  
ATOM   1059  CA  ALA A 135     -28.294  15.426 -43.288  1.00  1.80           C  
ATOM   1060  CB  ALA A 135     -28.145  13.939 -43.628  1.00  1.80           C  
ATOM   1061  C   ALA A 135     -27.201  15.959 -42.332  1.00  1.87           C  
ATOM   1062  O   ALA A 135     -26.655  15.215 -41.527  1.00  1.55           O  
ATOM   1063  N   CYS A 136     -26.919  17.272 -42.452  1.00  1.83           N  
ATOM   1064  CA  CYS A 136     -26.328  18.057 -41.370  1.00  1.80           C  
ATOM   1065  CB  CYS A 136     -24.785  18.056 -41.372  1.00  1.80           C  
ATOM   1066  SG  CYS A 136     -23.993  16.433 -41.226  1.00  1.89           S  
ATOM   1067  C   CYS A 136     -26.824  19.510 -41.494  1.00  1.87           C  
ATOM   1068  O   CYS A 136     -26.102  20.446 -41.178  1.00  1.55           O  
ATOM   1069  N   SER A 137     -28.072  19.664 -41.978  1.00  1.83           N  
ATOM   1070  CA  SER A 137     -28.599  21.012 -42.161  1.00  1.80           C  
ATOM   1071  CB  SER A 137     -30.023  20.933 -42.723  1.00  1.80           C  
ATOM   1072  OG  SER A 137     -30.002  20.380 -44.030  1.00  1.55           O  
ATOM   1073  C   SER A 137     -28.648  21.804 -40.840  1.00  1.87           C  
ATOM   1074  O   SER A 137     -28.940  21.270 -39.775  1.00  1.55           O  
ATOM   1075  N   HIS A 138     -28.390  23.112 -41.003  1.00  1.83           N  
ATOM   1076  CA  HIS A 138     -28.609  24.098 -39.957  1.00  1.80           C  
ATOM   1077  CB  HIS A 138     -27.294  24.835 -39.667  1.00  1.80           C  
ATOM   1078  CG  HIS A 138     -27.484  25.770 -38.495  1.00  2.04           C  
ATOM   1079  CD2 HIS A 138     -27.790  25.417 -37.172  1.00  2.04           C  
ATOM   1080  ND1 HIS A 138     -27.387  27.114 -38.563  1.00  1.72           N  
ATOM   1081  CE1 HIS A 138     -27.624  27.564 -37.319  1.00  2.04           C  
ATOM   1082  NE2 HIS A 138     -27.872  26.562 -36.455  1.00  1.72           N  
ATOM   1083  C   HIS A 138     -29.687  25.049 -40.494  1.00  1.87           C  
ATOM   1084  O   HIS A 138     -29.636  25.459 -41.646  1.00  1.55           O  
ATOM   1085  N   LYS A 139     -30.694  25.321 -39.642  1.00  1.83           N  
ATOM   1086  CA  LYS A 139     -31.867  26.100 -40.049  1.00  1.80           C  
ATOM   1087  CB  LYS A 139     -31.518  27.579 -40.307  1.00  1.80           C  
ATOM   1088  CG  LYS A 139     -30.950  28.294 -39.074  1.00  1.80           C  
ATOM   1089  CD  LYS A 139     -30.760  29.798 -39.317  1.00  1.80           C  
ATOM   1090  CE  LYS A 139     -30.248  30.537 -38.075  1.00  1.80           C  
ATOM   1091  NZ  LYS A 139     -30.088  31.972 -38.273  1.00  1.65           N  
ATOM   1092  C   LYS A 139     -32.583  25.484 -41.273  1.00  1.87           C  
ATOM   1093  O   LYS A 139     -33.203  26.173 -42.076  1.00  1.55           O  
ATOM   1094  N   GLY A 140     -32.456  24.149 -41.374  1.00  1.83           N  
ATOM   1095  CA  GLY A 140     -33.090  23.432 -42.474  1.00  1.80           C  
ATOM   1096  C   GLY A 140     -32.486  23.762 -43.851  1.00  1.87           C  
ATOM   1097  O   GLY A 140     -33.084  23.482 -44.885  1.00  1.55           O  
ATOM   1098  N   LYS A 141     -31.279  24.348 -43.811  1.00  1.83           N  
ATOM   1099  CA  LYS A 141     -30.471  24.560 -45.000  1.00  1.80           C  
ATOM   1100  CB  LYS A 141     -29.985  26.018 -45.041  1.00  1.80           C  
ATOM   1101  CG  LYS A 141     -31.144  27.026 -45.097  1.00  1.80           C  
ATOM   1102  CD  LYS A 141     -30.676  28.486 -45.181  1.00  1.80           C  
ATOM   1103  CE  LYS A 141     -30.074  28.857 -46.545  1.00  1.80           C  
ATOM   1104  NZ  LYS A 141     -29.740  30.273 -46.666  1.00  1.65           N  
ATOM   1105  C   LYS A 141     -29.284  23.607 -44.874  1.00  1.87           C  
ATOM   1106  O   LYS A 141     -28.676  23.512 -43.814  1.00  1.55           O  
ATOM   1107  N   SER A 142     -29.001  22.900 -45.982  1.00  1.83           N  
ATOM   1108  CA  SER A 142     -27.904  21.939 -45.965  1.00  1.80           C  
ATOM   1109  CB  SER A 142     -27.819  21.224 -47.322  1.00  1.80           C  
ATOM   1110  OG  SER A 142     -27.742  22.085 -48.451  1.00  1.55           O  
ATOM   1111  C   SER A 142     -26.591  22.635 -45.560  1.00  1.87           C  
ATOM   1112  O   SER A 142     -26.340  23.780 -45.922  1.00  1.55           O  
ATOM   1113  N   SER A 143     -25.807  21.907 -44.754  1.00  1.83           N  
ATOM   1114  CA  SER A 143     -24.633  22.509 -44.150  1.00  1.80           C  
ATOM   1115  CB  SER A 143     -25.031  23.170 -42.811  1.00  1.80           C  
ATOM   1116  OG  SER A 143     -23.952  23.767 -42.102  1.00  1.55           O  
ATOM   1117  C   SER A 143     -23.581  21.411 -44.019  1.00  1.87           C  
ATOM   1118  O   SER A 143     -23.777  20.264 -44.409  1.00  1.55           O  
ATOM   1119  N   PHE A 144     -22.455  21.862 -43.466  1.00  1.83           N  
ATOM   1120  CA  PHE A 144     -21.350  21.020 -43.057  1.00  1.80           C  
ATOM   1121  CB  PHE A 144     -20.307  20.985 -44.197  1.00  1.80           C  
ATOM   1122  CG  PHE A 144     -19.326  19.843 -44.104  1.00  2.04           C  
ATOM   1123  CD1 PHE A 144     -19.762  18.526 -44.225  1.00  2.04           C  
ATOM   1124  CD2 PHE A 144     -17.968  20.086 -43.913  1.00  2.04           C  
ATOM   1125  CE1 PHE A 144     -18.860  17.471 -44.157  1.00  2.04           C  
ATOM   1126  CE2 PHE A 144     -17.063  19.034 -43.845  1.00  2.04           C  
ATOM   1127  CZ  PHE A 144     -17.508  17.725 -43.967  1.00  2.04           C  
ATOM   1128  C   PHE A 144     -20.853  21.672 -41.757  1.00  1.87           C  
ATOM   1129  O   PHE A 144     -21.490  22.589 -41.240  1.00  1.55           O  
ATOM   1130  N   TYR A 145     -19.712  21.171 -41.265  1.00  1.83           N  
ATOM   1131  CA  TYR A 145     -19.106  21.728 -40.062  1.00  1.80           C  
ATOM   1132  CB  TYR A 145     -18.000  20.797 -39.535  1.00  1.80           C  
ATOM   1133  CG  TYR A 145     -18.449  19.376 -39.310  1.00  2.04           C  
ATOM   1134  CD1 TYR A 145     -18.801  18.926 -38.041  1.00  2.04           C  
ATOM   1135  CE1 TYR A 145     -19.153  17.596 -37.834  1.00  2.04           C  
ATOM   1136  CD2 TYR A 145     -18.489  18.479 -40.370  1.00  2.04           C  
ATOM   1137  CE2 TYR A 145     -18.859  17.160 -40.175  1.00  2.04           C  
ATOM   1138  CZ  TYR A 145     -19.163  16.708 -38.900  1.00  2.04           C  
ATOM   1139  OH  TYR A 145     -19.458  15.377 -38.688  1.00  1.55           O  
ATOM   1140  C   TYR A 145     -18.522  23.117 -40.390  1.00  1.87           C  
ATOM   1141  O   TYR A 145     -18.539  23.570 -41.527  1.00  1.55           O  
ATOM   1142  N   ARG A 146     -18.011  23.749 -39.325  1.00  1.83           N  
ATOM   1143  CA  ARG A 146     -17.528  25.122 -39.378  1.00  1.80           C  
ATOM   1144  CB  ARG A 146     -18.259  25.971 -38.328  1.00  1.80           C  
ATOM   1145  CG  ARG A 146     -19.694  26.332 -38.718  1.00  1.80           C  
ATOM   1146  CD  ARG A 146     -20.758  25.349 -38.224  1.00  1.80           C  
ATOM   1147  NE  ARG A 146     -22.056  25.980 -38.417  1.00  1.83           N  
ATOM   1148  CZ  ARG A 146     -22.744  25.976 -39.579  1.00  1.87           C  
ATOM   1149  NH1 ARG A 146     -22.348  25.246 -40.612  1.00  1.83           N  
ATOM   1150  NH2 ARG A 146     -23.833  26.726 -39.665  1.00  1.83           N  
ATOM   1151  C   ARG A 146     -16.015  25.207 -39.139  1.00  1.87           C  
ATOM   1152  O   ARG A 146     -15.504  26.260 -38.774  1.00  1.55           O  
ATOM   1153  N   ASN A 147     -15.303  24.094 -39.378  1.00  1.83           N  
ATOM   1154  CA  ASN A 147     -13.859  24.252 -39.559  1.00  1.80           C  
ATOM   1155  CB  ASN A 147     -13.058  24.612 -38.291  1.00  1.80           C  
ATOM   1156  CG  ASN A 147     -13.397  23.761 -37.071  1.00  1.87           C  
ATOM   1157  OD1 ASN A 147     -14.128  24.199 -36.190  1.00  1.55           O  
ATOM   1158  ND2 ASN A 147     -12.797  22.570 -37.040  1.00  1.83           N  
ATOM   1159  C   ASN A 147     -13.239  23.046 -40.262  1.00  1.87           C  
ATOM   1160  O   ASN A 147     -12.086  22.703 -40.026  1.00  1.55           O  
ATOM   1161  N   LEU A 148     -14.038  22.465 -41.164  1.00  1.83           N  
ATOM   1162  CA  LEU A 148     -13.570  21.376 -42.006  1.00  1.80           C  
ATOM   1163  CB  LEU A 148     -14.001  20.034 -41.390  1.00  1.80           C  
ATOM   1164  CG  LEU A 148     -13.252  19.658 -40.098  1.00  1.80           C  
ATOM   1165  CD1 LEU A 148     -13.851  18.396 -39.474  1.00  1.80           C  
ATOM   1166  CD2 LEU A 148     -11.751  19.452 -40.342  1.00  1.80           C  
ATOM   1167  C   LEU A 148     -14.237  21.602 -43.362  1.00  1.87           C  
ATOM   1168  O   LEU A 148     -15.364  22.078 -43.406  1.00  1.55           O  
ATOM   1169  N   LEU A 149     -13.493  21.294 -44.436  1.00  1.83           N  
ATOM   1170  CA  LEU A 149     -13.941  21.612 -45.790  1.00  1.80           C  
ATOM   1171  CB  LEU A 149     -13.003  22.662 -46.411  1.00  1.80           C  
ATOM   1172  CG  LEU A 149     -12.983  23.998 -45.649  1.00  1.80           C  
ATOM   1173  CD1 LEU A 149     -11.810  24.864 -46.104  1.00  1.80           C  
ATOM   1174  CD2 LEU A 149     -14.296  24.777 -45.794  1.00  1.80           C  
ATOM   1175  C   LEU A 149     -13.918  20.334 -46.635  1.00  1.87           C  
ATOM   1176  O   LEU A 149     -12.874  19.748 -46.885  1.00  1.55           O  
ATOM   1177  N   TRP A 150     -15.123  19.947 -47.065  1.00  1.83           N  
ATOM   1178  CA  TRP A 150     -15.278  18.828 -47.983  1.00  1.80           C  
ATOM   1179  CB  TRP A 150     -16.700  18.292 -47.772  1.00  1.80           C  
ATOM   1180  CG  TRP A 150     -17.056  17.073 -48.602  1.00  2.04           C  
ATOM   1181  CD2 TRP A 150     -18.311  16.368 -48.533  1.00  2.04           C  
ATOM   1182  CE2 TRP A 150     -18.250  15.312 -49.468  1.00  2.04           C  
ATOM   1183  CE3 TRP A 150     -19.435  16.554 -47.778  1.00  2.04           C  
ATOM   1184  CD1 TRP A 150     -16.291  16.417 -49.574  1.00  2.04           C  
ATOM   1185  NE1 TRP A 150     -17.006  15.378 -50.076  1.00  1.72           N  
ATOM   1186  CZ2 TRP A 150     -19.319  14.472 -49.618  1.00  2.04           C  
ATOM   1187  CZ3 TRP A 150     -20.528  15.702 -47.929  1.00  2.04           C  
ATOM   1188  CH2 TRP A 150     -20.469  14.656 -48.849  1.00  2.04           C  
ATOM   1189  C   TRP A 150     -15.024  19.357 -49.409  1.00  1.87           C  
ATOM   1190  O   TRP A 150     -15.920  19.800 -50.115  1.00  1.55           O  
ATOM   1191  N   LEU A 151     -13.732  19.290 -49.760  1.00  1.83           N  
ATOM   1192  CA  LEU A 151     -13.285  19.694 -51.086  1.00  1.80           C  
ATOM   1193  CB  LEU A 151     -11.747  19.658 -51.132  1.00  1.80           C  
ATOM   1194  CG  LEU A 151     -11.045  20.441 -50.002  1.00  1.80           C  
ATOM   1195  CD1 LEU A 151      -9.526  20.393 -50.193  1.00  1.80           C  
ATOM   1196  CD2 LEU A 151     -11.534  21.891 -49.902  1.00  1.80           C  
ATOM   1197  C   LEU A 151     -13.870  18.731 -52.136  1.00  1.87           C  
ATOM   1198  O   LEU A 151     -13.981  17.535 -51.900  1.00  1.55           O  
ATOM   1199  N   THR A 152     -14.235  19.306 -53.289  1.00  1.83           N  
ATOM   1200  CA  THR A 152     -14.880  18.555 -54.352  1.00  1.80           C  
ATOM   1201  CB  THR A 152     -16.409  18.714 -54.209  1.00  1.80           C  
ATOM   1202  OG1 THR A 152     -16.767  20.074 -54.072  1.00  1.55           O  
ATOM   1203  CG2 THR A 152     -16.987  17.905 -53.035  1.00  1.80           C  
ATOM   1204  C   THR A 152     -14.362  19.093 -55.696  1.00  1.87           C  
ATOM   1205  O   THR A 152     -13.683  20.115 -55.768  1.00  1.55           O  
ATOM   1206  N   GLU A 153     -14.721  18.323 -56.736  1.00  1.83           N  
ATOM   1207  CA  GLU A 153     -14.378  18.606 -58.119  1.00  1.80           C  
ATOM   1208  CB  GLU A 153     -14.983  17.479 -58.988  1.00  1.80           C  
ATOM   1209  CG  GLU A 153     -14.928  17.690 -60.515  1.00  1.80           C  
ATOM   1210  CD  GLU A 153     -16.179  18.389 -61.047  1.00  1.87           C  
ATOM   1211  OE1 GLU A 153     -17.168  17.724 -61.327  1.00  1.66           O  
ATOM   1212  OE2 GLU A 153     -16.198  19.605 -61.153  1.00  1.66           O  
ATOM   1213  C   GLU A 153     -14.887  20.001 -58.504  1.00  1.87           C  
ATOM   1214  O   GLU A 153     -15.959  20.441 -58.087  1.00  1.55           O  
ATOM   1215  N   LYS A 154     -14.042  20.649 -59.314  1.00  1.83           N  
ATOM   1216  CA  LYS A 154     -14.351  21.922 -59.925  1.00  1.80           C  
ATOM   1217  CB  LYS A 154     -13.609  23.023 -59.154  1.00  1.80           C  
ATOM   1218  CG  LYS A 154     -13.952  24.446 -59.611  1.00  1.80           C  
ATOM   1219  CD  LYS A 154     -13.318  25.503 -58.699  1.00  1.80           C  
ATOM   1220  CE  LYS A 154     -13.652  26.948 -59.101  1.00  1.80           C  
ATOM   1221  NZ  LYS A 154     -13.127  27.374 -60.394  1.00  1.65           N  
ATOM   1222  C   LYS A 154     -13.917  21.822 -61.396  1.00  1.87           C  
ATOM   1223  O   LYS A 154     -12.821  21.375 -61.716  1.00  1.55           O  
ATOM   1224  N   ASN A 155     -14.848  22.241 -62.268  1.00  1.83           N  
ATOM   1225  CA  ASN A 155     -14.645  22.262 -63.718  1.00  1.80           C  
ATOM   1226  CB  ASN A 155     -13.695  23.401 -64.128  1.00  1.80           C  
ATOM   1227  CG  ASN A 155     -13.740  23.644 -65.645  1.00  1.87           C  
ATOM   1228  OD1 ASN A 155     -14.778  23.530 -66.290  1.00  1.55           O  
ATOM   1229  ND2 ASN A 155     -12.571  24.006 -66.178  1.00  1.83           N  
ATOM   1230  C   ASN A 155     -14.176  20.896 -64.264  1.00  1.87           C  
ATOM   1231  O   ASN A 155     -13.323  20.793 -65.140  1.00  1.55           O  
ATOM   1232  N   GLY A 156     -14.799  19.856 -63.692  1.00  1.83           N  
ATOM   1233  CA  GLY A 156     -14.568  18.490 -64.143  1.00  1.80           C  
ATOM   1234  C   GLY A 156     -13.168  17.976 -63.794  1.00  1.87           C  
ATOM   1235  O   GLY A 156     -12.683  17.017 -64.385  1.00  1.55           O  
ATOM   1236  N   SER A 157     -12.541  18.652 -62.821  1.00  1.83           N  
ATOM   1237  CA  SER A 157     -11.177  18.344 -62.436  1.00  1.80           C  
ATOM   1238  CB  SER A 157     -10.268  19.463 -62.986  1.00  1.80           C  
ATOM   1239  OG  SER A 157      -8.928  19.065 -63.252  1.00  1.55           O  
ATOM   1240  C   SER A 157     -11.150  18.291 -60.907  1.00  1.87           C  
ATOM   1241  O   SER A 157     -11.800  19.082 -60.236  1.00  1.55           O  
ATOM   1242  N   TYR A 158     -10.357  17.345 -60.389  1.00  1.83           N  
ATOM   1243  CA  TYR A 158      -9.951  17.409 -58.992  1.00  1.80           C  
ATOM   1244  CB  TYR A 158     -10.506  16.210 -58.205  1.00  1.80           C  
ATOM   1245  CG  TYR A 158     -10.384  16.419 -56.716  1.00  2.04           C  
ATOM   1246  CD1 TYR A 158      -9.167  16.233 -56.067  1.00  2.04           C  
ATOM   1247  CE1 TYR A 158      -9.054  16.419 -54.697  1.00  2.04           C  
ATOM   1248  CD2 TYR A 158     -11.490  16.801 -55.966  1.00  2.04           C  
ATOM   1249  CE2 TYR A 158     -11.382  16.984 -54.595  1.00  2.04           C  
ATOM   1250  CZ  TYR A 158     -10.171  16.781 -53.955  1.00  2.04           C  
ATOM   1251  OH  TYR A 158     -10.111  16.921 -52.587  1.00  1.55           O  
ATOM   1252  C   TYR A 158      -8.414  17.424 -58.998  1.00  1.87           C  
ATOM   1253  O   TYR A 158      -7.778  16.376 -59.002  1.00  1.55           O  
ATOM   1254  N   PRO A 159      -7.819  18.646 -59.023  1.00  1.83           N  
ATOM   1255  CD  PRO A 159      -8.500  19.935 -59.173  1.00  1.80           C  
ATOM   1256  CA  PRO A 159      -6.371  18.777 -58.887  1.00  1.80           C  
ATOM   1257  CB  PRO A 159      -6.145  20.297 -58.813  1.00  1.80           C  
ATOM   1258  CG  PRO A 159      -7.364  20.894 -59.519  1.00  1.80           C  
ATOM   1259  C   PRO A 159      -5.853  18.065 -57.624  1.00  1.87           C  
ATOM   1260  O   PRO A 159      -6.382  18.274 -56.541  1.00  1.55           O  
ATOM   1261  N   ASN A 160      -4.820  17.217 -57.794  1.00  1.83           N  
ATOM   1262  CA  ASN A 160      -4.191  16.658 -56.596  1.00  1.80           C  
ATOM   1263  CB  ASN A 160      -3.150  15.585 -56.956  1.00  1.80           C  
ATOM   1264  CG  ASN A 160      -2.485  15.010 -55.689  1.00  1.87           C  
ATOM   1265  OD1 ASN A 160      -2.991  14.090 -55.060  1.00  1.55           O  
ATOM   1266  ND2 ASN A 160      -1.319  15.575 -55.370  1.00  1.83           N  
ATOM   1267  C   ASN A 160      -3.519  17.801 -55.828  1.00  1.87           C  
ATOM   1268  O   ASN A 160      -2.464  18.294 -56.216  1.00  1.55           O  
ATOM   1269  N   LEU A 161      -4.196  18.208 -54.750  1.00  1.83           N  
ATOM   1270  CA  LEU A 161      -3.670  19.291 -53.943  1.00  1.80           C  
ATOM   1271  CB  LEU A 161      -4.729  19.792 -52.944  1.00  1.80           C  
ATOM   1272  CG  LEU A 161      -5.240  18.737 -51.932  1.00  1.80           C  
ATOM   1273  CD1 LEU A 161      -4.443  18.704 -50.616  1.00  1.80           C  
ATOM   1274  CD2 LEU A 161      -6.732  18.944 -51.649  1.00  1.80           C  
ATOM   1275  C   LEU A 161      -2.434  18.784 -53.215  1.00  1.87           C  
ATOM   1276  O   LEU A 161      -2.321  17.604 -52.904  1.00  1.55           O  
ATOM   1277  N   LYS A 162      -1.566  19.760 -52.937  1.00  1.83           N  
ATOM   1278  CA  LYS A 162      -0.518  19.603 -51.953  1.00  1.80           C  
ATOM   1279  CB  LYS A 162       0.774  19.103 -52.614  1.00  1.80           C  
ATOM   1280  CG  LYS A 162       1.909  18.863 -51.604  1.00  1.80           C  
ATOM   1281  CD  LYS A 162       3.194  18.337 -52.258  1.00  1.80           C  
ATOM   1282  CE  LYS A 162       3.894  19.343 -53.186  1.00  1.80           C  
ATOM   1283  NZ  LYS A 162       4.505  20.491 -52.521  1.00  1.65           N  
ATOM   1284  C   LYS A 162      -0.346  20.992 -51.338  1.00  1.87           C  
ATOM   1285  O   LYS A 162      -0.092  21.954 -52.056  1.00  1.55           O  
ATOM   1286  N   LYS A 163      -0.537  21.062 -50.014  1.00  1.83           N  
ATOM   1287  CA  LYS A 163      -0.428  22.320 -49.284  1.00  1.80           C  
ATOM   1288  CB  LYS A 163      -1.815  22.927 -48.997  1.00  1.80           C  
ATOM   1289  CG  LYS A 163      -2.617  23.295 -50.254  1.00  1.80           C  
ATOM   1290  CD  LYS A 163      -1.972  24.403 -51.101  1.00  1.80           C  
ATOM   1291  CE  LYS A 163      -2.808  24.728 -52.343  1.00  1.80           C  
ATOM   1292  NZ  LYS A 163      -2.208  25.730 -53.214  1.00  1.65           N  
ATOM   1293  C   LYS A 163       0.299  22.006 -47.982  1.00  1.87           C  
ATOM   1294  O   LYS A 163       0.475  20.847 -47.628  1.00  1.55           O  
ATOM   1295  N   SER A 164       0.723  23.074 -47.298  1.00  1.83           N  
ATOM   1296  CA  SER A 164       1.455  22.881 -46.060  1.00  1.80           C  
ATOM   1297  CB  SER A 164       2.924  22.562 -46.393  1.00  1.80           C  
ATOM   1298  OG  SER A 164       3.487  23.441 -47.357  1.00  1.55           O  
ATOM   1299  C   SER A 164       1.311  24.143 -45.209  1.00  1.87           C  
ATOM   1300  O   SER A 164       0.908  25.195 -45.694  1.00  1.55           O  
ATOM   1301  N   TYR A 165       1.648  23.961 -43.926  1.00  1.83           N  
ATOM   1302  CA  TYR A 165       1.605  25.043 -42.957  1.00  1.80           C  
ATOM   1303  CB  TYR A 165       0.217  25.104 -42.296  1.00  1.80           C  
ATOM   1304  CG  TYR A 165       0.204  25.916 -41.026  1.00  2.04           C  
ATOM   1305  CD1 TYR A 165       0.067  27.299 -41.065  1.00  2.04           C  
ATOM   1306  CE1 TYR A 165       0.081  28.040 -39.891  1.00  2.04           C  
ATOM   1307  CD2 TYR A 165       0.339  25.284 -39.794  1.00  2.04           C  
ATOM   1308  CE2 TYR A 165       0.337  26.019 -38.619  1.00  2.04           C  
ATOM   1309  CZ  TYR A 165       0.220  27.398 -38.667  1.00  2.04           C  
ATOM   1310  OH  TYR A 165       0.250  28.111 -37.489  1.00  1.55           O  
ATOM   1311  C   TYR A 165       2.700  24.744 -41.933  1.00  1.87           C  
ATOM   1312  O   TYR A 165       2.734  23.672 -41.336  1.00  1.55           O  
ATOM   1313  N   VAL A 166       3.585  25.743 -41.789  1.00  1.83           N  
ATOM   1314  CA  VAL A 166       4.610  25.723 -40.759  1.00  1.80           C  
ATOM   1315  CB  VAL A 166       5.770  26.651 -41.185  1.00  1.80           C  
ATOM   1316  CG1 VAL A 166       6.898  26.711 -40.142  1.00  1.80           C  
ATOM   1317  CG2 VAL A 166       6.342  26.254 -42.554  1.00  1.80           C  
ATOM   1318  C   VAL A 166       3.943  26.226 -39.477  1.00  1.87           C  
ATOM   1319  O   VAL A 166       3.156  27.161 -39.519  1.00  1.55           O  
ATOM   1320  N   ASN A 167       4.279  25.578 -38.351  1.00  1.83           N  
ATOM   1321  CA  ASN A 167       3.686  26.011 -37.089  1.00  1.80           C  
ATOM   1322  CB  ASN A 167       4.067  25.036 -35.970  1.00  1.80           C  
ATOM   1323  CG  ASN A 167       3.275  25.361 -34.698  1.00  1.87           C  
ATOM   1324  OD1 ASN A 167       3.116  26.511 -34.305  1.00  1.55           O  
ATOM   1325  ND2 ASN A 167       2.765  24.290 -34.099  1.00  1.83           N  
ATOM   1326  C   ASN A 167       4.143  27.447 -36.758  1.00  1.87           C  
ATOM   1327  O   ASN A 167       5.312  27.696 -36.487  1.00  1.55           O  
ATOM   1328  N   ASN A 168       3.166  28.369 -36.818  1.00  1.83           N  
ATOM   1329  CA  ASN A 168       3.457  29.782 -36.572  1.00  1.80           C  
ATOM   1330  CB  ASN A 168       2.686  30.670 -37.573  1.00  1.80           C  
ATOM   1331  CG  ASN A 168       3.473  30.905 -38.866  1.00  1.87           C  
ATOM   1332  OD1 ASN A 168       4.114  31.936 -39.054  1.00  1.55           O  
ATOM   1333  ND2 ASN A 168       3.379  29.921 -39.757  1.00  1.83           N  
ATOM   1334  C   ASN A 168       3.076  30.187 -35.140  1.00  1.87           C  
ATOM   1335  O   ASN A 168       3.364  31.300 -34.712  1.00  1.55           O  
ATOM   1336  N   LYS A 169       2.385  29.271 -34.438  1.00  1.83           N  
ATOM   1337  CA  LYS A 169       1.703  29.653 -33.202  1.00  1.80           C  
ATOM   1338  CB  LYS A 169       0.373  28.893 -33.088  1.00  1.80           C  
ATOM   1339  CG  LYS A 169      -0.615  29.310 -34.184  1.00  1.80           C  
ATOM   1340  CD  LYS A 169      -1.213  30.709 -33.959  1.00  1.80           C  
ATOM   1341  CE  LYS A 169      -1.873  31.272 -35.223  1.00  1.80           C  
ATOM   1342  NZ  LYS A 169      -2.315  32.652 -35.073  1.00  1.65           N  
ATOM   1343  C   LYS A 169       2.563  29.435 -31.956  1.00  1.87           C  
ATOM   1344  O   LYS A 169       2.163  29.815 -30.862  1.00  1.55           O  
ATOM   1345  N   GLU A 170       3.747  28.824 -32.154  1.00  1.83           N  
ATOM   1346  CA  GLU A 170       4.710  28.698 -31.057  1.00  1.80           C  
ATOM   1347  CB  GLU A 170       5.100  30.103 -30.532  1.00  1.80           C  
ATOM   1348  CG  GLU A 170       6.451  30.185 -29.793  1.00  1.80           C  
ATOM   1349  CD  GLU A 170       7.678  30.404 -30.685  1.00  1.87           C  
ATOM   1350  OE1 GLU A 170       7.587  30.333 -31.904  1.00  1.66           O  
ATOM   1351  OE2 GLU A 170       8.748  30.666 -30.151  1.00  1.66           O  
ATOM   1352  C   GLU A 170       4.153  27.785 -29.934  1.00  1.87           C  
ATOM   1353  O   GLU A 170       4.592  27.816 -28.788  1.00  1.55           O  
ATOM   1354  N   LYS A 171       3.150  26.988 -30.337  1.00  1.83           N  
ATOM   1355  CA  LYS A 171       2.372  26.144 -29.446  1.00  1.80           C  
ATOM   1356  CB  LYS A 171       1.119  26.902 -28.970  1.00  1.80           C  
ATOM   1357  CG  LYS A 171       1.418  27.956 -27.893  1.00  1.80           C  
ATOM   1358  CD  LYS A 171       0.228  28.882 -27.610  1.00  1.80           C  
ATOM   1359  CE  LYS A 171       0.078  29.967 -28.688  1.00  1.80           C  
ATOM   1360  NZ  LYS A 171      -0.993  30.921 -28.425  1.00  1.65           N  
ATOM   1361  C   LYS A 171       1.961  24.948 -30.297  1.00  1.87           C  
ATOM   1362  O   LYS A 171       2.024  25.009 -31.516  1.00  1.55           O  
ATOM   1363  N   GLU A 172       1.536  23.879 -29.613  1.00  1.83           N  
ATOM   1364  CA  GLU A 172       1.035  22.716 -30.332  1.00  1.80           C  
ATOM   1365  CB  GLU A 172       0.765  21.601 -29.315  1.00  1.80           C  
ATOM   1366  CG  GLU A 172       2.072  21.046 -28.720  1.00  1.80           C  
ATOM   1367  CD  GLU A 172       1.788  20.161 -27.510  1.00  1.87           C  
ATOM   1368  OE1 GLU A 172       1.510  20.684 -26.438  1.00  1.66           O  
ATOM   1369  OE2 GLU A 172       1.841  18.944 -27.620  1.00  1.66           O  
ATOM   1370  C   GLU A 172      -0.251  23.094 -31.094  1.00  1.87           C  
ATOM   1371  O   GLU A 172      -1.254  23.484 -30.507  1.00  1.55           O  
ATOM   1372  N   VAL A 173      -0.150  22.965 -32.424  1.00  1.83           N  
ATOM   1373  CA  VAL A 173      -1.283  23.222 -33.298  1.00  1.80           C  
ATOM   1374  CB  VAL A 173      -0.773  23.953 -34.559  1.00  1.80           C  
ATOM   1375  CG1 VAL A 173      -1.796  23.972 -35.702  1.00  1.80           C  
ATOM   1376  CG2 VAL A 173      -0.346  25.390 -34.220  1.00  1.80           C  
ATOM   1377  C   VAL A 173      -1.948  21.867 -33.582  1.00  1.87           C  
ATOM   1378  O   VAL A 173      -1.410  21.016 -34.277  1.00  1.55           O  
ATOM   1379  N   LEU A 174      -3.139  21.720 -32.994  1.00  1.83           N  
ATOM   1380  CA  LEU A 174      -3.969  20.551 -33.220  1.00  1.80           C  
ATOM   1381  CB  LEU A 174      -4.907  20.425 -32.010  1.00  1.80           C  
ATOM   1382  CG  LEU A 174      -5.986  19.337 -32.119  1.00  1.80           C  
ATOM   1383  CD1 LEU A 174      -5.409  17.938 -32.370  1.00  1.80           C  
ATOM   1384  CD2 LEU A 174      -6.872  19.344 -30.870  1.00  1.80           C  
ATOM   1385  C   LEU A 174      -4.733  20.744 -34.539  1.00  1.87           C  
ATOM   1386  O   LEU A 174      -5.636  21.568 -34.641  1.00  1.55           O  
ATOM   1387  N   VAL A 175      -4.309  19.953 -35.532  1.00  1.83           N  
ATOM   1388  CA  VAL A 175      -4.924  19.929 -36.849  1.00  1.80           C  
ATOM   1389  CB  VAL A 175      -3.817  19.800 -37.920  1.00  1.80           C  
ATOM   1390  CG1 VAL A 175      -4.386  19.941 -39.340  1.00  1.80           C  
ATOM   1391  CG2 VAL A 175      -2.689  20.819 -37.696  1.00  1.80           C  
ATOM   1392  C   VAL A 175      -5.854  18.708 -36.895  1.00  1.87           C  
ATOM   1393  O   VAL A 175      -5.442  17.604 -36.556  1.00  1.55           O  
ATOM   1394  N   LEU A 176      -7.102  18.962 -37.332  1.00  1.83           N  
ATOM   1395  CA  LEU A 176      -8.062  17.894 -37.594  1.00  1.80           C  
ATOM   1396  CB  LEU A 176      -9.403  18.126 -36.867  1.00  1.80           C  
ATOM   1397  CG  LEU A 176      -9.373  17.879 -35.346  1.00  1.80           C  
ATOM   1398  CD1 LEU A 176      -8.680  19.001 -34.568  1.00  1.80           C  
ATOM   1399  CD2 LEU A 176     -10.796  17.678 -34.806  1.00  1.80           C  
ATOM   1400  C   LEU A 176      -8.327  17.906 -39.099  1.00  1.87           C  
ATOM   1401  O   LEU A 176      -8.288  18.952 -39.734  1.00  1.55           O  
ATOM   1402  N   TRP A 177      -8.613  16.708 -39.614  1.00  1.83           N  
ATOM   1403  CA  TRP A 177      -9.111  16.550 -40.968  1.00  1.80           C  
ATOM   1404  CB  TRP A 177      -7.962  16.419 -41.986  1.00  1.80           C  
ATOM   1405  CG  TRP A 177      -7.085  15.207 -41.741  1.00  2.04           C  
ATOM   1406  CD2 TRP A 177      -5.984  15.115 -40.821  1.00  2.04           C  
ATOM   1407  CE2 TRP A 177      -5.440  13.817 -40.955  1.00  2.04           C  
ATOM   1408  CE3 TRP A 177      -5.436  16.004 -39.940  1.00  2.04           C  
ATOM   1409  CD1 TRP A 177      -7.166  13.972 -42.394  1.00  2.04           C  
ATOM   1410  NE1 TRP A 177      -6.188  13.155 -41.923  1.00  1.72           N  
ATOM   1411  CZ2 TRP A 177      -4.362  13.454 -40.195  1.00  2.04           C  
ATOM   1412  CZ3 TRP A 177      -4.338  15.638 -39.170  1.00  2.04           C  
ATOM   1413  CH2 TRP A 177      -3.798  14.358 -39.296  1.00  2.04           C  
ATOM   1414  C   TRP A 177     -10.020  15.328 -40.940  1.00  1.87           C  
ATOM   1415  O   TRP A 177     -10.295  14.757 -39.888  1.00  1.55           O  
ATOM   1416  N   GLY A 178     -10.450  14.940 -42.136  1.00  1.83           N  
ATOM   1417  CA  GLY A 178     -11.094  13.651 -42.264  1.00  1.80           C  
ATOM   1418  C   GLY A 178     -10.837  13.167 -43.669  1.00  1.87           C  
ATOM   1419  O   GLY A 178     -10.274  13.878 -44.494  1.00  1.55           O  
ATOM   1420  N   VAL A 179     -11.277  11.933 -43.891  1.00  1.83           N  
ATOM   1421  CA  VAL A 179     -11.242  11.330 -45.202  1.00  1.80           C  
ATOM   1422  CB  VAL A 179     -10.082  10.324 -45.294  1.00  1.80           C  
ATOM   1423  CG1 VAL A 179      -8.737  11.047 -45.113  1.00  1.80           C  
ATOM   1424  CG2 VAL A 179     -10.209   9.181 -44.279  1.00  1.80           C  
ATOM   1425  C   VAL A 179     -12.627  10.717 -45.401  1.00  1.87           C  
ATOM   1426  O   VAL A 179     -13.194  10.110 -44.498  1.00  1.55           O  
ATOM   1427  N   HIS A 180     -13.149  10.961 -46.603  1.00  1.83           N  
ATOM   1428  CA  HIS A 180     -14.453  10.462 -46.980  1.00  1.80           C  
ATOM   1429  CB  HIS A 180     -15.026  11.375 -48.077  1.00  1.80           C  
ATOM   1430  CG  HIS A 180     -16.486  11.095 -48.374  1.00  2.04           C  
ATOM   1431  CD2 HIS A 180     -17.499  10.616 -47.523  1.00  2.04           C  
ATOM   1432  ND1 HIS A 180     -17.027  11.285 -49.590  1.00  1.72           N  
ATOM   1433  CE1 HIS A 180     -18.317  10.930 -49.492  1.00  2.04           C  
ATOM   1434  NE2 HIS A 180     -18.635  10.522 -48.247  1.00  1.72           N  
ATOM   1435  C   HIS A 180     -14.277   9.026 -47.474  1.00  1.87           C  
ATOM   1436  O   HIS A 180     -13.293   8.668 -48.109  1.00  1.55           O  
ATOM   1437  N   HIS A 181     -15.300   8.246 -47.130  1.00  1.83           N  
ATOM   1438  CA  HIS A 181     -15.472   6.888 -47.592  1.00  1.80           C  
ATOM   1439  CB  HIS A 181     -15.499   5.924 -46.388  1.00  1.80           C  
ATOM   1440  CG  HIS A 181     -14.135   5.736 -45.755  1.00  2.04           C  
ATOM   1441  CD2 HIS A 181     -13.287   6.700 -45.184  1.00  2.04           C  
ATOM   1442  ND1 HIS A 181     -13.540   4.531 -45.627  1.00  1.72           N  
ATOM   1443  CE1 HIS A 181     -12.370   4.753 -44.999  1.00  2.04           C  
ATOM   1444  NE2 HIS A 181     -12.191   6.055 -44.721  1.00  1.72           N  
ATOM   1445  C   HIS A 181     -16.835   6.838 -48.304  1.00  1.87           C  
ATOM   1446  O   HIS A 181     -17.829   6.414 -47.716  1.00  1.55           O  
ATOM   1447  N   PRO A 182     -16.861   7.265 -49.597  1.00  1.83           N  
ATOM   1448  CD  PRO A 182     -15.806   8.024 -50.281  1.00  1.80           C  
ATOM   1449  CA  PRO A 182     -18.001   6.993 -50.469  1.00  1.80           C  
ATOM   1450  CB  PRO A 182     -17.491   7.324 -51.877  1.00  1.80           C  
ATOM   1451  CG  PRO A 182     -16.426   8.392 -51.633  1.00  1.80           C  
ATOM   1452  C   PRO A 182     -18.588   5.571 -50.370  1.00  1.87           C  
ATOM   1453  O   PRO A 182     -17.942   4.613 -49.948  1.00  1.55           O  
ATOM   1454  N   SER A 183     -19.871   5.517 -50.753  1.00  1.83           N  
ATOM   1455  CA  SER A 183     -20.576   4.247 -50.817  1.00  1.80           C  
ATOM   1456  CB  SER A 183     -22.046   4.535 -51.178  1.00  1.80           C  
ATOM   1457  OG  SER A 183     -22.911   3.430 -50.989  1.00  1.55           O  
ATOM   1458  C   SER A 183     -19.925   3.343 -51.876  1.00  1.87           C  
ATOM   1459  O   SER A 183     -19.597   2.187 -51.641  1.00  1.55           O  
ATOM   1460  N   ASN A 184     -19.792   3.944 -53.066  1.00  1.83           N  
ATOM   1461  CA  ASN A 184     -19.399   3.183 -54.239  1.00  1.80           C  
ATOM   1462  CB  ASN A 184     -20.635   2.623 -54.974  1.00  1.80           C  
ATOM   1463  CG  ASN A 184     -21.482   3.717 -55.638  1.00  1.87           C  
ATOM   1464  OD1 ASN A 184     -21.401   4.887 -55.292  1.00  1.55           O  
ATOM   1465  ND2 ASN A 184     -22.268   3.285 -56.623  1.00  1.83           N  
ATOM   1466  C   ASN A 184     -18.562   4.087 -55.140  1.00  1.87           C  
ATOM   1467  O   ASN A 184     -18.385   5.280 -54.901  1.00  1.55           O  
ATOM   1468  N   ILE A 185     -18.078   3.423 -56.201  1.00  1.83           N  
ATOM   1469  CA  ILE A 185     -17.222   4.065 -57.186  1.00  1.80           C  
ATOM   1470  CB  ILE A 185     -16.805   3.027 -58.254  1.00  1.80           C  
ATOM   1471  CG2 ILE A 185     -18.007   2.445 -59.022  1.00  1.80           C  
ATOM   1472  CG1 ILE A 185     -15.742   3.586 -59.218  1.00  1.80           C  
ATOM   1473  CD1 ILE A 185     -15.136   2.513 -60.133  1.00  1.80           C  
ATOM   1474  C   ILE A 185     -17.899   5.303 -57.799  1.00  1.87           C  
ATOM   1475  O   ILE A 185     -17.250   6.301 -58.081  1.00  1.55           O  
ATOM   1476  N   GLU A 186     -19.228   5.200 -57.989  1.00  1.83           N  
ATOM   1477  CA  GLU A 186     -19.910   6.304 -58.652  1.00  1.80           C  
ATOM   1478  CB  GLU A 186     -21.320   5.878 -59.123  1.00  1.80           C  
ATOM   1479  CG  GLU A 186     -22.492   6.276 -58.209  1.00  1.80           C  
ATOM   1480  CD  GLU A 186     -23.813   5.697 -58.712  1.00  1.87           C  
ATOM   1481  OE1 GLU A 186     -24.195   5.955 -59.846  1.00  1.66           O  
ATOM   1482  OE2 GLU A 186     -24.470   4.979 -57.972  1.00  1.66           O  
ATOM   1483  C   GLU A 186     -19.872   7.567 -57.768  1.00  1.87           C  
ATOM   1484  O   GLU A 186     -19.615   8.666 -58.241  1.00  1.55           O  
ATOM   1485  N   ASP A 187     -20.122   7.350 -56.462  1.00  1.83           N  
ATOM   1486  CA  ASP A 187     -20.229   8.482 -55.547  1.00  1.80           C  
ATOM   1487  CB  ASP A 187     -20.744   7.971 -54.190  1.00  1.80           C  
ATOM   1488  CG  ASP A 187     -21.085   9.112 -53.223  1.00  1.87           C  
ATOM   1489  OD1 ASP A 187     -21.937   9.932 -53.551  1.00  1.66           O  
ATOM   1490  OD2 ASP A 187     -20.524   9.168 -52.135  1.00  1.66           O  
ATOM   1491  C   ASP A 187     -18.869   9.203 -55.454  1.00  1.87           C  
ATOM   1492  O   ASP A 187     -18.745  10.415 -55.612  1.00  1.55           O  
ATOM   1493  N   GLN A 188     -17.846   8.341 -55.264  1.00  1.83           N  
ATOM   1494  CA  GLN A 188     -16.435   8.732 -55.335  1.00  1.80           C  
ATOM   1495  CB  GLN A 188     -15.594   7.431 -55.335  1.00  1.80           C  
ATOM   1496  CG  GLN A 188     -14.075   7.559 -55.594  1.00  1.80           C  
ATOM   1497  CD  GLN A 188     -13.281   8.180 -54.441  1.00  1.87           C  
ATOM   1498  OE1 GLN A 188     -12.536   9.133 -54.610  1.00  1.55           O  
ATOM   1499  NE2 GLN A 188     -13.503   7.622 -53.252  1.00  1.83           N  
ATOM   1500  C   GLN A 188     -16.176   9.599 -56.587  1.00  1.87           C  
ATOM   1501  O   GLN A 188     -15.650  10.703 -56.518  1.00  1.55           O  
ATOM   1502  N   LYS A 189     -16.594   9.027 -57.725  1.00  1.83           N  
ATOM   1503  CA  LYS A 189     -16.360   9.632 -59.029  1.00  1.80           C  
ATOM   1504  CB  LYS A 189     -16.964   8.720 -60.112  1.00  1.80           C  
ATOM   1505  CG  LYS A 189     -16.692   9.153 -61.559  1.00  1.80           C  
ATOM   1506  CD  LYS A 189     -17.452   8.255 -62.547  1.00  1.80           C  
ATOM   1507  CE  LYS A 189     -17.255   8.631 -64.024  1.00  1.80           C  
ATOM   1508  NZ  LYS A 189     -16.011   8.147 -64.606  1.00  1.65           N  
ATOM   1509  C   LYS A 189     -16.944  11.053 -59.088  1.00  1.87           C  
ATOM   1510  O   LYS A 189     -16.275  11.994 -59.496  1.00  1.55           O  
ATOM   1511  N   THR A 190     -18.209  11.179 -58.656  1.00  1.83           N  
ATOM   1512  CA  THR A 190     -18.862  12.475 -58.787  1.00  1.80           C  
ATOM   1513  CB  THR A 190     -20.346  12.334 -58.394  1.00  1.80           C  
ATOM   1514  OG1 THR A 190     -20.563  11.407 -57.346  1.00  1.55           O  
ATOM   1515  CG2 THR A 190     -21.186  11.819 -59.566  1.00  1.80           C  
ATOM   1516  C   THR A 190     -18.159  13.569 -57.958  1.00  1.87           C  
ATOM   1517  O   THR A 190     -18.147  14.738 -58.323  1.00  1.55           O  
ATOM   1518  N   LEU A 191     -17.596  13.138 -56.817  1.00  1.83           N  
ATOM   1519  CA  LEU A 191     -17.013  14.124 -55.915  1.00  1.80           C  
ATOM   1520  CB  LEU A 191     -16.995  13.564 -54.490  1.00  1.80           C  
ATOM   1521  CG  LEU A 191     -18.378  13.372 -53.856  1.00  1.80           C  
ATOM   1522  CD1 LEU A 191     -18.267  12.453 -52.636  1.00  1.80           C  
ATOM   1523  CD2 LEU A 191     -19.001  14.717 -53.452  1.00  1.80           C  
ATOM   1524  C   LEU A 191     -15.580  14.483 -56.334  1.00  1.87           C  
ATOM   1525  O   LEU A 191     -15.168  15.634 -56.262  1.00  1.55           O  
ATOM   1526  N   TYR A 192     -14.833  13.429 -56.707  1.00  1.83           N  
ATOM   1527  CA  TYR A 192     -13.374  13.519 -56.709  1.00  1.80           C  
ATOM   1528  CB  TYR A 192     -12.810  12.604 -55.610  1.00  1.80           C  
ATOM   1529  CG  TYR A 192     -13.473  12.812 -54.271  1.00  2.04           C  
ATOM   1530  CD1 TYR A 192     -13.506  14.064 -53.666  1.00  2.04           C  
ATOM   1531  CE1 TYR A 192     -14.127  14.241 -52.435  1.00  2.04           C  
ATOM   1532  CD2 TYR A 192     -14.076  11.743 -53.620  1.00  2.04           C  
ATOM   1533  CE2 TYR A 192     -14.691  11.910 -52.392  1.00  2.04           C  
ATOM   1534  CZ  TYR A 192     -14.722  13.158 -51.800  1.00  2.04           C  
ATOM   1535  OH  TYR A 192     -15.352  13.285 -50.582  1.00  1.55           O  
ATOM   1536  C   TYR A 192     -12.758  13.128 -58.058  1.00  1.87           C  
ATOM   1537  O   TYR A 192     -11.564  13.291 -58.259  1.00  1.55           O  
ATOM   1538  N   ARG A 193     -13.601  12.610 -58.965  1.00  1.83           N  
ATOM   1539  CA  ARG A 193     -13.171  12.202 -60.303  1.00  1.80           C  
ATOM   1540  CB  ARG A 193     -12.446  13.326 -61.081  1.00  1.80           C  
ATOM   1541  CG  ARG A 193     -13.344  14.544 -61.347  1.00  1.80           C  
ATOM   1542  CD  ARG A 193     -14.259  14.353 -62.565  1.00  1.80           C  
ATOM   1543  NE  ARG A 193     -13.453  14.350 -63.783  1.00  1.83           N  
ATOM   1544  CZ  ARG A 193     -13.411  13.374 -64.718  1.00  1.87           C  
ATOM   1545  NH1 ARG A 193     -14.156  12.282 -64.610  1.00  1.83           N  
ATOM   1546  NH2 ARG A 193     -12.603  13.520 -65.758  1.00  1.83           N  
ATOM   1547  C   ARG A 193     -12.363  10.889 -60.275  1.00  1.87           C  
ATOM   1548  O   ARG A 193     -12.833   9.854 -60.731  1.00  1.55           O  
ATOM   1549  N   LYS A 194     -11.117  10.988 -59.781  1.00  1.83           N  
ATOM   1550  CA  LYS A 194     -10.200   9.860 -59.910  1.00  1.80           C  
ATOM   1551  CB  LYS A 194      -8.760  10.311 -59.620  1.00  1.80           C  
ATOM   1552  CG  LYS A 194      -7.719   9.311 -60.149  1.00  1.80           C  
ATOM   1553  CD  LYS A 194      -6.281   9.845 -60.119  1.00  1.80           C  
ATOM   1554  CE  LYS A 194      -5.311   8.901 -60.848  1.00  1.80           C  
ATOM   1555  NZ  LYS A 194      -3.932   9.372 -60.930  1.00  1.65           N  
ATOM   1556  C   LYS A 194     -10.650   8.701 -59.001  1.00  1.87           C  
ATOM   1557  O   LYS A 194     -11.126   8.901 -57.892  1.00  1.55           O  
ATOM   1558  N   GLU A 195     -10.482   7.490 -59.560  1.00  1.83           N  
ATOM   1559  CA  GLU A 195     -10.982   6.282 -58.920  1.00  1.80           C  
ATOM   1560  CB  GLU A 195     -10.976   5.139 -59.950  1.00  1.80           C  
ATOM   1561  CG  GLU A 195     -11.880   5.430 -61.163  1.00  1.80           C  
ATOM   1562  CD  GLU A 195     -11.859   4.316 -62.216  1.00  1.87           C  
ATOM   1563  OE1 GLU A 195     -10.874   3.593 -62.335  1.00  1.66           O  
ATOM   1564  OE2 GLU A 195     -12.837   4.164 -62.940  1.00  1.66           O  
ATOM   1565  C   GLU A 195     -10.135   5.923 -57.684  1.00  1.87           C  
ATOM   1566  O   GLU A 195     -10.627   5.822 -56.565  1.00  1.55           O  
ATOM   1567  N   ASN A 196      -8.834   5.721 -57.953  1.00  1.83           N  
ATOM   1568  CA  ASN A 196      -7.902   5.298 -56.906  1.00  1.80           C  
ATOM   1569  CB  ASN A 196      -6.737   4.491 -57.509  1.00  1.80           C  
ATOM   1570  CG  ASN A 196      -7.206   3.122 -58.003  1.00  1.87           C  
ATOM   1571  OD1 ASN A 196      -7.530   2.928 -59.170  1.00  1.55           O  
ATOM   1572  ND2 ASN A 196      -7.216   2.178 -57.062  1.00  1.83           N  
ATOM   1573  C   ASN A 196      -7.365   6.534 -56.179  1.00  1.87           C  
ATOM   1574  O   ASN A 196      -6.173   6.824 -56.173  1.00  1.55           O  
ATOM   1575  N   ALA A 197      -8.325   7.257 -55.588  1.00  1.83           N  
ATOM   1576  CA  ALA A 197      -7.990   8.463 -54.855  1.00  1.80           C  
ATOM   1577  CB  ALA A 197      -9.234   9.349 -54.763  1.00  1.80           C  
ATOM   1578  C   ALA A 197      -7.482   8.076 -53.460  1.00  1.87           C  
ATOM   1579  O   ALA A 197      -7.705   6.963 -52.997  1.00  1.55           O  
ATOM   1580  N   TYR A 198      -6.801   9.040 -52.824  1.00  1.83           N  
ATOM   1581  CA  TYR A 198      -6.280   8.869 -51.481  1.00  1.80           C  
ATOM   1582  CB  TYR A 198      -5.133   7.836 -51.425  1.00  1.80           C  
ATOM   1583  CG  TYR A 198      -3.875   8.288 -52.120  1.00  2.04           C  
ATOM   1584  CD1 TYR A 198      -3.770   8.234 -53.505  1.00  2.04           C  
ATOM   1585  CE1 TYR A 198      -2.613   8.655 -54.145  1.00  2.04           C  
ATOM   1586  CD2 TYR A 198      -2.798   8.768 -51.382  1.00  2.04           C  
ATOM   1587  CE2 TYR A 198      -1.638   9.185 -52.018  1.00  2.04           C  
ATOM   1588  CZ  TYR A 198      -1.536   9.128 -53.400  1.00  2.04           C  
ATOM   1589  OH  TYR A 198      -0.358   9.542 -53.992  1.00  1.55           O  
ATOM   1590  C   TYR A 198      -5.839  10.242 -50.966  1.00  1.87           C  
ATOM   1591  O   TYR A 198      -5.763  11.220 -51.705  1.00  1.55           O  
ATOM   1592  N   VAL A 199      -5.566  10.233 -49.658  1.00  1.83           N  
ATOM   1593  CA  VAL A 199      -5.103  11.409 -48.944  1.00  1.80           C  
ATOM   1594  CB  VAL A 199      -6.176  11.788 -47.899  1.00  1.80           C  
ATOM   1595  CG1 VAL A 199      -5.796  13.009 -47.049  1.00  1.80           C  
ATOM   1596  CG2 VAL A 199      -7.538  12.009 -48.573  1.00  1.80           C  
ATOM   1597  C   VAL A 199      -3.775  10.997 -48.307  1.00  1.87           C  
ATOM   1598  O   VAL A 199      -3.517   9.816 -48.106  1.00  1.55           O  
ATOM   1599  N   SER A 200      -2.960  12.001 -47.976  1.00  1.83           N  
ATOM   1600  CA  SER A 200      -1.798  11.750 -47.150  1.00  1.80           C  
ATOM   1601  CB  SER A 200      -0.608  11.272 -48.006  1.00  1.80           C  
ATOM   1602  OG  SER A 200       0.582  11.022 -47.274  1.00  1.55           O  
ATOM   1603  C   SER A 200      -1.515  13.038 -46.392  1.00  1.87           C  
ATOM   1604  O   SER A 200      -1.675  14.137 -46.908  1.00  1.55           O  
ATOM   1605  N   VAL A 201      -1.148  12.818 -45.126  1.00  1.83           N  
ATOM   1606  CA  VAL A 201      -0.874  13.895 -44.198  1.00  1.80           C  
ATOM   1607  CB  VAL A 201      -2.062  14.091 -43.239  1.00  1.80           C  
ATOM   1608  CG1 VAL A 201      -1.792  15.246 -42.263  1.00  1.80           C  
ATOM   1609  CG2 VAL A 201      -3.358  14.328 -44.028  1.00  1.80           C  
ATOM   1610  C   VAL A 201       0.393  13.478 -43.464  1.00  1.87           C  
ATOM   1611  O   VAL A 201       0.520  12.341 -43.020  1.00  1.55           O  
ATOM   1612  N   VAL A 202       1.326  14.431 -43.405  1.00  1.83           N  
ATOM   1613  CA  VAL A 202       2.650  14.148 -42.892  1.00  1.80           C  
ATOM   1614  CB  VAL A 202       3.573  13.726 -44.059  1.00  1.80           C  
ATOM   1615  CG1 VAL A 202       3.059  12.497 -44.834  1.00  1.80           C  
ATOM   1616  CG2 VAL A 202       3.815  14.870 -45.061  1.00  1.80           C  
ATOM   1617  C   VAL A 202       3.150  15.418 -42.200  1.00  1.87           C  
ATOM   1618  O   VAL A 202       2.570  16.488 -42.350  1.00  1.55           O  
ATOM   1619  N   SER A 203       4.263  15.237 -41.482  1.00  1.83           N  
ATOM   1620  CA  SER A 203       5.020  16.353 -40.952  1.00  1.80           C  
ATOM   1621  CB  SER A 203       4.272  16.990 -39.767  1.00  1.80           C  
ATOM   1622  OG  SER A 203       4.018  16.036 -38.740  1.00  1.55           O  
ATOM   1623  C   SER A 203       6.423  15.806 -40.620  1.00  1.87           C  
ATOM   1624  O   SER A 203       6.912  14.888 -41.279  1.00  1.55           O  
ATOM   1625  N   SER A 204       7.041  16.353 -39.565  1.00  1.83           N  
ATOM   1626  CA  SER A 204       8.170  15.653 -38.974  1.00  1.80           C  
ATOM   1627  CB  SER A 204       9.036  16.610 -38.143  1.00  1.80           C  
ATOM   1628  OG  SER A 204       9.486  17.698 -38.936  1.00  1.55           O  
ATOM   1629  C   SER A 204       7.627  14.530 -38.087  1.00  1.87           C  
ATOM   1630  O   SER A 204       8.114  13.406 -38.084  1.00  1.55           O  
ATOM   1631  N   ASN A 205       6.604  14.927 -37.313  1.00  1.83           N  
ATOM   1632  CA  ASN A 205       6.130  14.056 -36.246  1.00  1.80           C  
ATOM   1633  CB  ASN A 205       5.586  14.902 -35.080  1.00  1.80           C  
ATOM   1634  CG  ASN A 205       4.091  15.225 -35.151  1.00  1.87           C  
ATOM   1635  OD1 ASN A 205       3.264  14.452 -34.692  1.00  1.55           O  
ATOM   1636  ND2 ASN A 205       3.789  16.411 -35.679  1.00  1.83           N  
ATOM   1637  C   ASN A 205       5.140  12.996 -36.769  1.00  1.87           C  
ATOM   1638  O   ASN A 205       5.113  11.865 -36.297  1.00  1.55           O  
ATOM   1639  N   TYR A 206       4.338  13.429 -37.753  1.00  1.83           N  
ATOM   1640  CA  TYR A 206       3.235  12.640 -38.284  1.00  1.80           C  
ATOM   1641  CB  TYR A 206       1.987  13.538 -38.344  1.00  1.80           C  
ATOM   1642  CG  TYR A 206       0.722  12.751 -38.548  1.00  2.04           C  
ATOM   1643  CD1 TYR A 206       0.097  12.137 -37.469  1.00  2.04           C  
ATOM   1644  CE1 TYR A 206      -1.064  11.397 -37.644  1.00  2.04           C  
ATOM   1645  CD2 TYR A 206       0.161  12.622 -39.811  1.00  2.04           C  
ATOM   1646  CE2 TYR A 206      -0.997  11.881 -39.992  1.00  2.04           C  
ATOM   1647  CZ  TYR A 206      -1.614  11.265 -38.915  1.00  2.04           C  
ATOM   1648  OH  TYR A 206      -2.761  10.530 -39.144  1.00  1.55           O  
ATOM   1649  C   TYR A 206       3.638  12.135 -39.675  1.00  1.87           C  
ATOM   1650  O   TYR A 206       4.496  12.716 -40.329  1.00  1.55           O  
ATOM   1651  N   ASN A 207       2.995  11.036 -40.100  1.00  1.83           N  
ATOM   1652  CA  ASN A 207       3.252  10.489 -41.432  1.00  1.80           C  
ATOM   1653  CB  ASN A 207       4.675   9.899 -41.506  1.00  1.80           C  
ATOM   1654  CG  ASN A 207       4.969   9.274 -42.875  1.00  1.87           C  
ATOM   1655  OD1 ASN A 207       4.581   9.778 -43.921  1.00  1.55           O  
ATOM   1656  ND2 ASN A 207       5.679   8.149 -42.812  1.00  1.83           N  
ATOM   1657  C   ASN A 207       2.216   9.391 -41.694  1.00  1.87           C  
ATOM   1658  O   ASN A 207       2.228   8.371 -41.014  1.00  1.55           O  
ATOM   1659  N   LYS A 208       1.321   9.631 -42.668  1.00  1.83           N  
ATOM   1660  CA  LYS A 208       0.281   8.646 -42.949  1.00  1.80           C  
ATOM   1661  CB  LYS A 208      -0.802   8.706 -41.851  1.00  1.80           C  
ATOM   1662  CG  LYS A 208      -1.806   7.543 -41.914  1.00  1.80           C  
ATOM   1663  CD  LYS A 208      -2.649   7.384 -40.642  1.00  1.80           C  
ATOM   1664  CE  LYS A 208      -1.850   6.832 -39.452  1.00  1.80           C  
ATOM   1665  NZ  LYS A 208      -2.666   6.476 -38.296  1.00  1.65           N  
ATOM   1666  C   LYS A 208      -0.317   8.916 -44.339  1.00  1.87           C  
ATOM   1667  O   LYS A 208      -0.273  10.032 -44.848  1.00  1.55           O  
ATOM   1668  N   ARG A 209      -0.881   7.835 -44.910  1.00  1.83           N  
ATOM   1669  CA  ARG A 209      -1.730   7.933 -46.091  1.00  1.80           C  
ATOM   1670  CB  ARG A 209      -0.999   7.537 -47.388  1.00  1.80           C  
ATOM   1671  CG  ARG A 209      -0.396   6.122 -47.389  1.00  1.80           C  
ATOM   1672  CD  ARG A 209       0.224   5.759 -48.744  1.00  1.80           C  
ATOM   1673  NE  ARG A 209      -0.812   5.631 -49.765  1.00  1.83           N  
ATOM   1674  CZ  ARG A 209      -0.532   5.572 -51.088  1.00  1.87           C  
ATOM   1675  NH1 ARG A 209       0.716   5.673 -51.523  1.00  1.83           N  
ATOM   1676  NH2 ARG A 209      -1.519   5.405 -51.956  1.00  1.83           N  
ATOM   1677  C   ARG A 209      -2.981   7.085 -45.833  1.00  1.87           C  
ATOM   1678  O   ARG A 209      -2.955   6.122 -45.073  1.00  1.55           O  
ATOM   1679  N   PHE A 210      -4.064   7.540 -46.480  1.00  1.83           N  
ATOM   1680  CA  PHE A 210      -5.416   7.083 -46.210  1.00  1.80           C  
ATOM   1681  CB  PHE A 210      -6.243   8.237 -45.606  1.00  1.80           C  
ATOM   1682  CG  PHE A 210      -5.575   8.912 -44.435  1.00  2.04           C  
ATOM   1683  CD1 PHE A 210      -4.645   9.929 -44.638  1.00  2.04           C  
ATOM   1684  CD2 PHE A 210      -5.880   8.532 -43.134  1.00  2.04           C  
ATOM   1685  CE1 PHE A 210      -4.014  10.542 -43.564  1.00  2.04           C  
ATOM   1686  CE2 PHE A 210      -5.259   9.149 -42.058  1.00  2.04           C  
ATOM   1687  CZ  PHE A 210      -4.321  10.148 -42.271  1.00  2.04           C  
ATOM   1688  C   PHE A 210      -6.043   6.688 -47.550  1.00  1.87           C  
ATOM   1689  O   PHE A 210      -6.297   7.538 -48.399  1.00  1.55           O  
ATOM   1690  N   THR A 211      -6.285   5.379 -47.691  1.00  1.83           N  
ATOM   1691  CA  THR A 211      -7.056   4.883 -48.820  1.00  1.80           C  
ATOM   1692  CB  THR A 211      -6.544   3.475 -49.173  1.00  1.80           C  
ATOM   1693  OG1 THR A 211      -5.129   3.407 -49.085  1.00  1.55           O  
ATOM   1694  CG2 THR A 211      -7.034   3.007 -50.551  1.00  1.80           C  
ATOM   1695  C   THR A 211      -8.544   4.817 -48.397  1.00  1.87           C  
ATOM   1696  O   THR A 211      -8.873   4.166 -47.413  1.00  1.55           O  
ATOM   1697  N   PRO A 212      -9.447   5.493 -49.154  1.00  1.83           N  
ATOM   1698  CD  PRO A 212      -9.119   6.444 -50.208  1.00  1.80           C  
ATOM   1699  CA  PRO A 212     -10.884   5.329 -48.949  1.00  1.80           C  
ATOM   1700  CB  PRO A 212     -11.523   6.172 -50.064  1.00  1.80           C  
ATOM   1701  CG  PRO A 212     -10.438   7.160 -50.488  1.00  1.80           C  
ATOM   1702  C   PRO A 212     -11.338   3.856 -49.047  1.00  1.87           C  
ATOM   1703  O   PRO A 212     -11.185   3.202 -50.073  1.00  1.55           O  
ATOM   1704  N   GLU A 213     -11.911   3.388 -47.933  1.00  1.83           N  
ATOM   1705  CA  GLU A 213     -12.510   2.062 -47.877  1.00  1.80           C  
ATOM   1706  CB  GLU A 213     -12.259   1.440 -46.492  1.00  1.80           C  
ATOM   1707  CG  GLU A 213     -10.746   1.344 -46.203  1.00  1.80           C  
ATOM   1708  CD  GLU A 213     -10.380   0.830 -44.808  1.00  1.87           C  
ATOM   1709  OE1 GLU A 213     -11.244   0.672 -43.955  1.00  1.66           O  
ATOM   1710  OE2 GLU A 213      -9.203   0.595 -44.565  1.00  1.66           O  
ATOM   1711  C   GLU A 213     -13.992   2.234 -48.249  1.00  1.87           C  
ATOM   1712  O   GLU A 213     -14.849   2.579 -47.436  1.00  1.55           O  
ATOM   1713  N   ILE A 214     -14.195   2.031 -49.556  1.00  1.83           N  
ATOM   1714  CA  ILE A 214     -15.486   2.205 -50.198  1.00  1.80           C  
ATOM   1715  CB  ILE A 214     -15.232   2.481 -51.697  1.00  1.80           C  
ATOM   1716  CG2 ILE A 214     -16.525   2.741 -52.477  1.00  1.80           C  
ATOM   1717  CG1 ILE A 214     -14.230   3.630 -51.916  1.00  1.80           C  
ATOM   1718  CD1 ILE A 214     -14.573   4.899 -51.129  1.00  1.80           C  
ATOM   1719  C   ILE A 214     -16.299   0.923 -49.973  1.00  1.87           C  
ATOM   1720  O   ILE A 214     -15.758  -0.176 -50.055  1.00  1.55           O  
ATOM   1721  N   ALA A 215     -17.594   1.119 -49.667  1.00  1.83           N  
ATOM   1722  CA  ALA A 215     -18.468  -0.019 -49.423  1.00  1.80           C  
ATOM   1723  CB  ALA A 215     -18.097  -0.736 -48.115  1.00  1.80           C  
ATOM   1724  C   ALA A 215     -19.919   0.457 -49.308  1.00  1.87           C  
ATOM   1725  O   ALA A 215     -20.205   1.481 -48.694  1.00  1.55           O  
ATOM   1726  N   GLU A 216     -20.808  -0.379 -49.877  1.00  1.83           N  
ATOM   1727  CA  GLU A 216     -22.222  -0.294 -49.542  1.00  1.80           C  
ATOM   1728  CB  GLU A 216     -23.039  -1.227 -50.452  1.00  1.80           C  
ATOM   1729  CG  GLU A 216     -23.111  -0.731 -51.906  1.00  1.80           C  
ATOM   1730  CD  GLU A 216     -23.829  -1.716 -52.839  1.00  1.87           C  
ATOM   1731  OE1 GLU A 216     -24.835  -2.304 -52.464  1.00  1.66           O  
ATOM   1732  OE2 GLU A 216     -23.395  -1.912 -53.967  1.00  1.66           O  
ATOM   1733  C   GLU A 216     -22.380  -0.722 -48.075  1.00  1.87           C  
ATOM   1734  O   GLU A 216     -21.883  -1.761 -47.657  1.00  1.55           O  
ATOM   1735  N   ARG A 217     -23.063   0.150 -47.325  1.00  1.83           N  
ATOM   1736  CA  ARG A 217     -23.149   0.018 -45.881  1.00  1.80           C  
ATOM   1737  CB  ARG A 217     -22.127   0.979 -45.253  1.00  1.80           C  
ATOM   1738  CG  ARG A 217     -20.706   0.412 -45.315  1.00  1.80           C  
ATOM   1739  CD  ARG A 217     -19.634   1.388 -44.834  1.00  1.80           C  
ATOM   1740  NE  ARG A 217     -19.659   2.556 -45.701  1.00  1.83           N  
ATOM   1741  CZ  ARG A 217     -18.661   2.989 -46.497  1.00  1.87           C  
ATOM   1742  NH1 ARG A 217     -17.459   2.415 -46.498  1.00  1.83           N  
ATOM   1743  NH2 ARG A 217     -18.929   4.019 -47.280  1.00  1.83           N  
ATOM   1744  C   ARG A 217     -24.570   0.408 -45.468  1.00  1.87           C  
ATOM   1745  O   ARG A 217     -25.274   1.065 -46.226  1.00  1.55           O  
ATOM   1746  N   PRO A 218     -24.955   0.013 -44.221  1.00  1.83           N  
ATOM   1747  CD  PRO A 218     -24.234  -0.936 -43.370  1.00  1.80           C  
ATOM   1748  CA  PRO A 218     -26.139   0.565 -43.566  1.00  1.80           C  
ATOM   1749  CB  PRO A 218     -25.967   0.162 -42.099  1.00  1.80           C  
ATOM   1750  CG  PRO A 218     -25.167  -1.133 -42.172  1.00  1.80           C  
ATOM   1751  C   PRO A 218     -26.229   2.086 -43.703  1.00  1.87           C  
ATOM   1752  O   PRO A 218     -25.260   2.802 -43.457  1.00  1.55           O  
ATOM   1753  N   LYS A 219     -27.416   2.518 -44.149  1.00  1.83           N  
ATOM   1754  CA  LYS A 219     -27.635   3.918 -44.463  1.00  1.80           C  
ATOM   1755  CB  LYS A 219     -28.847   4.039 -45.403  1.00  1.80           C  
ATOM   1756  CG  LYS A 219     -28.818   3.085 -46.608  1.00  1.80           C  
ATOM   1757  CD  LYS A 219     -27.578   3.242 -47.498  1.00  1.80           C  
ATOM   1758  CE  LYS A 219     -27.566   2.245 -48.670  1.00  1.80           C  
ATOM   1759  NZ  LYS A 219     -28.626   2.434 -49.658  1.00  1.65           N  
ATOM   1760  C   LYS A 219     -27.845   4.721 -43.165  1.00  1.87           C  
ATOM   1761  O   LYS A 219     -28.956   5.105 -42.815  1.00  1.55           O  
ATOM   1762  N   VAL A 220     -26.722   4.962 -42.478  1.00  1.83           N  
ATOM   1763  CA  VAL A 220     -26.739   5.767 -41.267  1.00  1.80           C  
ATOM   1764  CB  VAL A 220     -25.394   5.627 -40.529  1.00  1.80           C  
ATOM   1765  CG1 VAL A 220     -25.385   6.442 -39.227  1.00  1.80           C  
ATOM   1766  CG2 VAL A 220     -25.068   4.157 -40.220  1.00  1.80           C  
ATOM   1767  C   VAL A 220     -27.010   7.204 -41.722  1.00  1.87           C  
ATOM   1768  O   VAL A 220     -26.451   7.651 -42.711  1.00  1.55           O  
ATOM   1769  N   ARG A 221     -27.950   7.857 -41.017  1.00  1.83           N  
ATOM   1770  CA  ARG A 221     -28.530   9.130 -41.452  1.00  1.80           C  
ATOM   1771  CB  ARG A 221     -27.605  10.335 -41.153  1.00  1.80           C  
ATOM   1772  CG  ARG A 221     -26.339  10.415 -42.018  1.00  1.80           C  
ATOM   1773  CD  ARG A 221     -25.583  11.742 -41.913  1.00  1.80           C  
ATOM   1774  NE  ARG A 221     -24.692  11.815 -43.067  1.00  1.83           N  
ATOM   1775  CZ  ARG A 221     -24.529  12.934 -43.797  1.00  1.87           C  
ATOM   1776  NH1 ARG A 221     -24.875  14.116 -43.318  1.00  1.83           N  
ATOM   1777  NH2 ARG A 221     -24.045  12.841 -45.026  1.00  1.83           N  
ATOM   1778  C   ARG A 221     -29.043   9.079 -42.920  1.00  1.87           C  
ATOM   1779  O   ARG A 221     -29.118  10.083 -43.616  1.00  1.55           O  
ATOM   1780  N   GLY A 222     -29.397   7.851 -43.343  1.00  1.83           N  
ATOM   1781  CA  GLY A 222     -29.861   7.628 -44.707  1.00  1.80           C  
ATOM   1782  C   GLY A 222     -28.738   7.757 -45.750  1.00  1.87           C  
ATOM   1783  O   GLY A 222     -28.983   8.095 -46.903  1.00  1.55           O  
ATOM   1784  N   GLN A 223     -27.502   7.482 -45.298  1.00  1.83           N  
ATOM   1785  CA  GLN A 223     -26.301   7.656 -46.109  1.00  1.80           C  
ATOM   1786  CB  GLN A 223     -25.615   8.974 -45.700  1.00  1.80           C  
ATOM   1787  CG  GLN A 223     -26.483  10.242 -45.864  1.00  1.80           C  
ATOM   1788  CD  GLN A 223     -26.493  10.766 -47.301  1.00  1.87           C  
ATOM   1789  OE1 GLN A 223     -25.781  11.703 -47.641  1.00  1.55           O  
ATOM   1790  NE2 GLN A 223     -27.324  10.129 -48.122  1.00  1.83           N  
ATOM   1791  C   GLN A 223     -25.360   6.462 -45.840  1.00  1.87           C  
ATOM   1792  O   GLN A 223     -25.096   6.097 -44.699  1.00  1.55           O  
ATOM   1793  N   ALA A 224     -24.872   5.861 -46.939  1.00  1.83           N  
ATOM   1794  CA  ALA A 224     -23.898   4.775 -46.794  1.00  1.80           C  
ATOM   1795  CB  ALA A 224     -23.889   3.886 -48.040  1.00  1.80           C  
ATOM   1796  C   ALA A 224     -22.481   5.332 -46.552  1.00  1.87           C  
ATOM   1797  O   ALA A 224     -21.629   4.672 -45.965  1.00  1.55           O  
ATOM   1798  N   GLY A 225     -22.267   6.564 -47.041  1.00  1.83           N  
ATOM   1799  CA  GLY A 225     -20.974   7.213 -46.853  1.00  1.80           C  
ATOM   1800  C   GLY A 225     -20.620   7.330 -45.363  1.00  1.87           C  
ATOM   1801  O   GLY A 225     -21.482   7.285 -44.491  1.00  1.55           O  
ATOM   1802  N   ARG A 226     -19.310   7.464 -45.128  1.00  1.83           N  
ATOM   1803  CA  ARG A 226     -18.768   7.629 -43.787  1.00  1.80           C  
ATOM   1804  CB  ARG A 226     -18.285   6.245 -43.282  1.00  1.80           C  
ATOM   1805  CG  ARG A 226     -18.839   5.834 -41.904  1.00  1.80           C  
ATOM   1806  CD  ARG A 226     -19.823   4.656 -41.954  1.00  1.80           C  
ATOM   1807  NE  ARG A 226     -21.052   5.034 -42.643  1.00  1.83           N  
ATOM   1808  CZ  ARG A 226     -22.116   4.206 -42.729  1.00  1.87           C  
ATOM   1809  NH1 ARG A 226     -22.087   2.991 -42.183  1.00  1.83           N  
ATOM   1810  NH2 ARG A 226     -23.205   4.613 -43.366  1.00  1.83           N  
ATOM   1811  C   ARG A 226     -17.606   8.612 -43.958  1.00  1.87           C  
ATOM   1812  O   ARG A 226     -16.970   8.586 -45.000  1.00  1.55           O  
ATOM   1813  N   ILE A 227     -17.351   9.469 -42.958  1.00  1.83           N  
ATOM   1814  CA  ILE A 227     -16.126  10.275 -42.972  1.00  1.80           C  
ATOM   1815  CB  ILE A 227     -16.397  11.799 -43.065  1.00  1.80           C  
ATOM   1816  CG2 ILE A 227     -15.100  12.620 -42.904  1.00  1.80           C  
ATOM   1817  CG1 ILE A 227     -17.060  12.163 -44.405  1.00  1.80           C  
ATOM   1818  CD1 ILE A 227     -17.589  13.599 -44.475  1.00  1.80           C  
ATOM   1819  C   ILE A 227     -15.403   9.914 -41.680  1.00  1.87           C  
ATOM   1820  O   ILE A 227     -15.962  10.019 -40.600  1.00  1.55           O  
ATOM   1821  N   ASN A 228     -14.158   9.454 -41.838  1.00  1.83           N  
ATOM   1822  CA  ASN A 228     -13.361   9.114 -40.667  1.00  1.80           C  
ATOM   1823  CB  ASN A 228     -12.594   7.811 -40.914  1.00  1.80           C  
ATOM   1824  CG  ASN A 228     -13.600   6.658 -40.990  1.00  1.87           C  
ATOM   1825  OD1 ASN A 228     -14.554   6.587 -40.226  1.00  1.55           O  
ATOM   1826  ND2 ASN A 228     -13.366   5.771 -41.956  1.00  1.83           N  
ATOM   1827  C   ASN A 228     -12.447  10.305 -40.415  1.00  1.87           C  
ATOM   1828  O   ASN A 228     -11.860  10.857 -41.337  1.00  1.55           O  
ATOM   1829  N   TYR A 229     -12.428  10.705 -39.137  1.00  1.83           N  
ATOM   1830  CA  TYR A 229     -11.835  11.966 -38.722  1.00  1.80           C  
ATOM   1831  CB  TYR A 229     -12.813  12.738 -37.825  1.00  1.80           C  
ATOM   1832  CG  TYR A 229     -14.048  13.156 -38.577  1.00  2.04           C  
ATOM   1833  CD1 TYR A 229     -15.154  12.317 -38.639  1.00  2.04           C  
ATOM   1834  CE1 TYR A 229     -16.301  12.714 -39.309  1.00  2.04           C  
ATOM   1835  CD2 TYR A 229     -14.105  14.392 -39.213  1.00  2.04           C  
ATOM   1836  CE2 TYR A 229     -15.263  14.799 -39.868  1.00  2.04           C  
ATOM   1837  CZ  TYR A 229     -16.365  13.958 -39.907  1.00  2.04           C  
ATOM   1838  OH  TYR A 229     -17.533  14.340 -40.531  1.00  1.55           O  
ATOM   1839  C   TYR A 229     -10.545  11.631 -37.982  1.00  1.87           C  
ATOM   1840  O   TYR A 229     -10.506  10.740 -37.139  1.00  1.55           O  
ATOM   1841  N   TYR A 230      -9.505  12.363 -38.388  1.00  1.83           N  
ATOM   1842  CA  TYR A 230      -8.133  12.109 -37.981  1.00  1.80           C  
ATOM   1843  CB  TYR A 230      -7.348  11.517 -39.161  1.00  1.80           C  
ATOM   1844  CG  TYR A 230      -7.778  10.113 -39.483  1.00  2.04           C  
ATOM   1845  CD1 TYR A 230      -8.707   9.867 -40.487  1.00  2.04           C  
ATOM   1846  CE1 TYR A 230      -9.101   8.567 -40.773  1.00  2.04           C  
ATOM   1847  CD2 TYR A 230      -7.250   9.038 -38.775  1.00  2.04           C  
ATOM   1848  CE2 TYR A 230      -7.644   7.737 -39.061  1.00  2.04           C  
ATOM   1849  CZ  TYR A 230      -8.575   7.500 -40.066  1.00  2.04           C  
ATOM   1850  OH  TYR A 230      -8.997   6.222 -40.382  1.00  1.55           O  
ATOM   1851  C   TYR A 230      -7.557  13.460 -37.565  1.00  1.87           C  
ATOM   1852  O   TYR A 230      -8.146  14.505 -37.827  1.00  1.55           O  
ATOM   1853  N   TRP A 231      -6.414  13.382 -36.871  1.00  1.83           N  
ATOM   1854  CA  TRP A 231      -5.830  14.587 -36.305  1.00  1.80           C  
ATOM   1855  CB  TRP A 231      -6.568  15.011 -35.021  1.00  1.80           C  
ATOM   1856  CG  TRP A 231      -6.563  13.898 -33.995  1.00  2.04           C  
ATOM   1857  CD2 TRP A 231      -5.644  13.696 -32.901  1.00  2.04           C  
ATOM   1858  CE2 TRP A 231      -6.056  12.516 -32.238  1.00  2.04           C  
ATOM   1859  CE3 TRP A 231      -4.553  14.389 -32.448  1.00  2.04           C  
ATOM   1860  CD1 TRP A 231      -7.478  12.845 -33.944  1.00  2.04           C  
ATOM   1861  NE1 TRP A 231      -7.171  12.035 -32.908  1.00  1.72           N  
ATOM   1862  CZ2 TRP A 231      -5.369  12.068 -31.144  1.00  2.04           C  
ATOM   1863  CZ3 TRP A 231      -3.848  13.934 -31.333  1.00  2.04           C  
ATOM   1864  CH2 TRP A 231      -4.259  12.773 -30.679  1.00  2.04           C  
ATOM   1865  C   TRP A 231      -4.352  14.321 -36.030  1.00  1.87           C  
ATOM   1866  O   TRP A 231      -3.899  13.181 -35.994  1.00  1.55           O  
ATOM   1867  N   THR A 232      -3.645  15.435 -35.815  1.00  1.83           N  
ATOM   1868  CA  THR A 232      -2.314  15.373 -35.246  1.00  1.80           C  
ATOM   1869  CB  THR A 232      -1.225  15.196 -36.330  1.00  1.80           C  
ATOM   1870  OG1 THR A 232       0.005  14.791 -35.756  1.00  1.55           O  
ATOM   1871  CG2 THR A 232      -1.019  16.406 -37.263  1.00  1.80           C  
ATOM   1872  C   THR A 232      -2.144  16.661 -34.462  1.00  1.87           C  
ATOM   1873  O   THR A 232      -2.731  17.685 -34.786  1.00  1.55           O  
ATOM   1874  N   LEU A 233      -1.298  16.554 -33.433  1.00  1.83           N  
ATOM   1875  CA  LEU A 233      -0.666  17.760 -32.934  1.00  1.80           C  
ATOM   1876  CB  LEU A 233      -0.197  17.542 -31.486  1.00  1.80           C  
ATOM   1877  CG  LEU A 233      -1.356  17.252 -30.513  1.00  1.80           C  
ATOM   1878  CD1 LEU A 233      -0.837  16.780 -29.153  1.00  1.80           C  
ATOM   1879  CD2 LEU A 233      -2.266  18.470 -30.335  1.00  1.80           C  
ATOM   1880  C   LEU A 233       0.507  18.014 -33.882  1.00  1.87           C  
ATOM   1881  O   LEU A 233       1.117  17.077 -34.393  1.00  1.55           O  
ATOM   1882  N   LEU A 234       0.756  19.306 -34.105  1.00  1.83           N  
ATOM   1883  CA  LEU A 234       1.900  19.764 -34.863  1.00  1.80           C  
ATOM   1884  CB  LEU A 234       1.421  20.656 -36.022  1.00  1.80           C  
ATOM   1885  CG  LEU A 234       2.544  21.042 -36.998  1.00  1.80           C  
ATOM   1886  CD1 LEU A 234       3.049  19.798 -37.750  1.00  1.80           C  
ATOM   1887  CD2 LEU A 234       2.096  22.155 -37.957  1.00  1.80           C  
ATOM   1888  C   LEU A 234       2.752  20.550 -33.874  1.00  1.87           C  
ATOM   1889  O   LEU A 234       2.298  21.537 -33.300  1.00  1.55           O  
ATOM   1890  N   GLU A 235       3.980  20.045 -33.681  1.00  1.83           N  
ATOM   1891  CA  GLU A 235       4.882  20.649 -32.712  1.00  1.80           C  
ATOM   1892  CB  GLU A 235       6.188  19.828 -32.664  1.00  1.80           C  
ATOM   1893  CG  GLU A 235       6.009  18.496 -31.910  1.00  1.80           C  
ATOM   1894  CD  GLU A 235       7.332  17.749 -31.687  1.00  1.87           C  
ATOM   1895  OE1 GLU A 235       8.340  18.373 -31.368  1.00  1.66           O  
ATOM   1896  OE2 GLU A 235       7.362  16.532 -31.819  1.00  1.66           O  
ATOM   1897  C   GLU A 235       5.140  22.129 -33.082  1.00  1.87           C  
ATOM   1898  O   GLU A 235       5.006  22.517 -34.241  1.00  1.55           O  
ATOM   1899  N   PRO A 236       5.514  22.942 -32.054  1.00  1.83           N  
ATOM   1900  CD  PRO A 236       5.713  22.498 -30.673  1.00  1.80           C  
ATOM   1901  CA  PRO A 236       5.668  24.393 -32.206  1.00  1.80           C  
ATOM   1902  CB  PRO A 236       6.067  24.883 -30.801  1.00  1.80           C  
ATOM   1903  CG  PRO A 236       6.491  23.638 -30.022  1.00  1.80           C  
ATOM   1904  C   PRO A 236       6.634  24.935 -33.288  1.00  1.87           C  
ATOM   1905  O   PRO A 236       6.772  26.143 -33.438  1.00  1.55           O  
ATOM   1906  N   GLY A 237       7.284  24.027 -34.035  1.00  1.83           N  
ATOM   1907  CA  GLY A 237       8.083  24.469 -35.171  1.00  1.80           C  
ATOM   1908  C   GLY A 237       8.206  23.364 -36.220  1.00  1.87           C  
ATOM   1909  O   GLY A 237       9.237  23.215 -36.868  1.00  1.55           O  
ATOM   1910  N   ASP A 238       7.110  22.590 -36.332  1.00  1.83           N  
ATOM   1911  CA  ASP A 238       7.023  21.539 -37.343  1.00  1.80           C  
ATOM   1912  CB  ASP A 238       6.362  20.298 -36.699  1.00  1.80           C  
ATOM   1913  CG  ASP A 238       6.503  18.994 -37.500  1.00  1.87           C  
ATOM   1914  OD1 ASP A 238       7.141  19.002 -38.545  1.00  1.66           O  
ATOM   1915  OD2 ASP A 238       5.975  17.968 -37.085  1.00  1.66           O  
ATOM   1916  C   ASP A 238       6.283  22.133 -38.561  1.00  1.87           C  
ATOM   1917  O   ASP A 238       6.178  23.350 -38.702  1.00  1.55           O  
ATOM   1918  N   THR A 239       5.785  21.257 -39.437  1.00  1.83           N  
ATOM   1919  CA  THR A 239       5.120  21.660 -40.655  1.00  1.80           C  
ATOM   1920  CB  THR A 239       6.196  21.947 -41.730  1.00  1.80           C  
ATOM   1921  OG1 THR A 239       7.301  22.679 -41.228  1.00  1.55           O  
ATOM   1922  CG2 THR A 239       5.625  22.656 -42.963  1.00  1.80           C  
ATOM   1923  C   THR A 239       4.224  20.501 -41.102  1.00  1.87           C  
ATOM   1924  O   THR A 239       4.709  19.411 -41.370  1.00  1.55           O  
ATOM   1925  N   ILE A 240       2.910  20.772 -41.170  1.00  1.83           N  
ATOM   1926  CA  ILE A 240       2.053  19.809 -41.849  1.00  1.80           C  
ATOM   1927  CB  ILE A 240       0.555  20.010 -41.522  1.00  1.80           C  
ATOM   1928  CG2 ILE A 240       0.175  19.404 -40.163  1.00  1.80           C  
ATOM   1929  CG1 ILE A 240       0.111  21.482 -41.626  1.00  1.80           C  
ATOM   1930  CD1 ILE A 240      -1.412  21.651 -41.666  1.00  1.80           C  
ATOM   1931  C   ILE A 240       2.283  19.974 -43.356  1.00  1.87           C  
ATOM   1932  O   ILE A 240       2.472  21.081 -43.851  1.00  1.55           O  
ATOM   1933  N   ILE A 241       2.213  18.825 -44.038  1.00  1.83           N  
ATOM   1934  CA  ILE A 241       1.976  18.804 -45.467  1.00  1.80           C  
ATOM   1935  CB  ILE A 241       3.218  18.351 -46.264  1.00  1.80           C  
ATOM   1936  CG2 ILE A 241       2.981  18.524 -47.776  1.00  1.80           C  
ATOM   1937  CG1 ILE A 241       4.499  19.078 -45.797  1.00  1.80           C  
ATOM   1938  CD1 ILE A 241       5.738  18.726 -46.629  1.00  1.80           C  
ATOM   1939  C   ILE A 241       0.790  17.850 -45.639  1.00  1.87           C  
ATOM   1940  O   ILE A 241       0.731  16.794 -45.018  1.00  1.55           O  
ATOM   1941  N   PHE A 242      -0.147  18.317 -46.467  1.00  1.83           N  
ATOM   1942  CA  PHE A 242      -1.341  17.585 -46.848  1.00  1.80           C  
ATOM   1943  CB  PHE A 242      -2.596  18.434 -46.569  1.00  1.80           C  
ATOM   1944  CG  PHE A 242      -3.085  18.275 -45.157  1.00  2.04           C  
ATOM   1945  CD1 PHE A 242      -2.364  18.793 -44.087  1.00  2.04           C  
ATOM   1946  CD2 PHE A 242      -4.271  17.596 -44.905  1.00  2.04           C  
ATOM   1947  CE1 PHE A 242      -2.818  18.623 -42.787  1.00  2.04           C  
ATOM   1948  CE2 PHE A 242      -4.727  17.431 -43.608  1.00  2.04           C  
ATOM   1949  CZ  PHE A 242      -4.000  17.946 -42.548  1.00  2.04           C  
ATOM   1950  C   PHE A 242      -1.218  17.394 -48.350  1.00  1.87           C  
ATOM   1951  O   PHE A 242      -0.733  18.282 -49.040  1.00  1.55           O  
ATOM   1952  N   GLU A 243      -1.689  16.232 -48.811  1.00  1.83           N  
ATOM   1953  CA  GLU A 243      -1.771  15.932 -50.228  1.00  1.80           C  
ATOM   1954  CB  GLU A 243      -0.508  15.169 -50.663  1.00  1.80           C  
ATOM   1955  CG  GLU A 243      -0.363  15.065 -52.192  1.00  1.80           C  
ATOM   1956  CD  GLU A 243       0.956  14.449 -52.673  1.00  1.87           C  
ATOM   1957  OE1 GLU A 243       1.829  14.142 -51.868  1.00  1.66           O  
ATOM   1958  OE2 GLU A 243       1.109  14.272 -53.877  1.00  1.66           O  
ATOM   1959  C   GLU A 243      -3.048  15.106 -50.400  1.00  1.87           C  
ATOM   1960  O   GLU A 243      -3.395  14.335 -49.511  1.00  1.55           O  
ATOM   1961  N   ALA A 244      -3.746  15.310 -51.530  1.00  1.83           N  
ATOM   1962  CA  ALA A 244      -4.968  14.542 -51.759  1.00  1.80           C  
ATOM   1963  CB  ALA A 244      -6.080  14.979 -50.791  1.00  1.80           C  
ATOM   1964  C   ALA A 244      -5.461  14.750 -53.195  1.00  1.87           C  
ATOM   1965  O   ALA A 244      -5.575  15.874 -53.670  1.00  1.55           O  
ATOM   1966  N   ASN A 245      -5.797  13.623 -53.839  1.00  1.83           N  
ATOM   1967  CA  ASN A 245      -6.484  13.679 -55.132  1.00  1.80           C  
ATOM   1968  CB  ASN A 245      -5.789  12.810 -56.196  1.00  1.80           C  
ATOM   1969  CG  ASN A 245      -5.748  11.347 -55.776  1.00  1.87           C  
ATOM   1970  OD1 ASN A 245      -6.297  10.970 -54.755  1.00  1.55           O  
ATOM   1971  ND2 ASN A 245      -5.079  10.546 -56.604  1.00  1.83           N  
ATOM   1972  C   ASN A 245      -7.958  13.280 -54.963  1.00  1.87           C  
ATOM   1973  O   ASN A 245      -8.668  13.078 -55.938  1.00  1.55           O  
ATOM   1974  N   GLY A 246      -8.386  13.207 -53.691  1.00  1.83           N  
ATOM   1975  CA  GLY A 246      -9.803  13.055 -53.409  1.00  1.80           C  
ATOM   1976  C   GLY A 246      -9.967  12.776 -51.923  1.00  1.87           C  
ATOM   1977  O   GLY A 246      -9.017  12.419 -51.244  1.00  1.55           O  
ATOM   1978  N   ASN A 247     -11.215  12.925 -51.461  1.00  1.83           N  
ATOM   1979  CA  ASN A 247     -11.671  12.380 -50.179  1.00  1.80           C  
ATOM   1980  CB  ASN A 247     -11.372  10.878 -49.992  1.00  1.80           C  
ATOM   1981  CG  ASN A 247     -11.967  10.048 -51.140  1.00  1.87           C  
ATOM   1982  OD1 ASN A 247     -13.102   9.589 -51.106  1.00  1.55           O  
ATOM   1983  ND2 ASN A 247     -11.146   9.917 -52.181  1.00  1.83           N  
ATOM   1984  C   ASN A 247     -11.224  13.197 -48.959  1.00  1.87           C  
ATOM   1985  O   ASN A 247     -11.829  13.077 -47.904  1.00  1.55           O  
ATOM   1986  N   LEU A 248     -10.181  14.029 -49.112  1.00  1.83           N  
ATOM   1987  CA  LEU A 248      -9.751  14.855 -47.983  1.00  1.80           C  
ATOM   1988  CB  LEU A 248      -8.426  15.562 -48.341  1.00  1.80           C  
ATOM   1989  CG  LEU A 248      -7.938  16.622 -47.329  1.00  1.80           C  
ATOM   1990  CD1 LEU A 248      -7.666  16.038 -45.935  1.00  1.80           C  
ATOM   1991  CD2 LEU A 248      -6.694  17.349 -47.856  1.00  1.80           C  
ATOM   1992  C   LEU A 248     -10.847  15.877 -47.616  1.00  1.87           C  
ATOM   1993  O   LEU A 248     -11.171  16.781 -48.380  1.00  1.55           O  
ATOM   1994  N   ILE A 249     -11.350  15.703 -46.387  1.00  1.83           N  
ATOM   1995  CA  ILE A 249     -12.018  16.791 -45.696  1.00  1.80           C  
ATOM   1996  CB  ILE A 249     -13.016  16.235 -44.653  1.00  1.80           C  
ATOM   1997  CG2 ILE A 249     -13.432  17.293 -43.622  1.00  1.80           C  
ATOM   1998  CG1 ILE A 249     -14.296  15.684 -45.300  1.00  1.80           C  
ATOM   1999  CD1 ILE A 249     -14.106  14.435 -46.158  1.00  1.80           C  
ATOM   2000  C   ILE A 249     -10.883  17.603 -45.052  1.00  1.87           C  
ATOM   2001  O   ILE A 249     -10.320  17.228 -44.029  1.00  1.55           O  
ATOM   2002  N   ALA A 250     -10.551  18.705 -45.736  1.00  1.83           N  
ATOM   2003  CA  ALA A 250      -9.368  19.459 -45.354  1.00  1.80           C  
ATOM   2004  CB  ALA A 250      -9.005  20.430 -46.481  1.00  1.80           C  
ATOM   2005  C   ALA A 250      -9.619  20.224 -44.036  1.00  1.87           C  
ATOM   2006  O   ALA A 250     -10.737  20.659 -43.769  1.00  1.55           O  
ATOM   2007  N   PRO A 251      -8.535  20.405 -43.227  1.00  1.83           N  
ATOM   2008  CD  PRO A 251      -7.206  19.829 -43.427  1.00  1.80           C  
ATOM   2009  CA  PRO A 251      -8.603  21.299 -42.078  1.00  1.80           C  
ATOM   2010  CB  PRO A 251      -7.200  21.261 -41.444  1.00  1.80           C  
ATOM   2011  CG  PRO A 251      -6.457  20.110 -42.120  1.00  1.80           C  
ATOM   2012  C   PRO A 251      -8.900  22.725 -42.555  1.00  1.87           C  
ATOM   2013  O   PRO A 251      -8.133  23.286 -43.324  1.00  1.55           O  
ATOM   2014  N   TRP A 252     -10.012  23.302 -42.078  1.00  1.83           N  
ATOM   2015  CA  TRP A 252     -10.163  24.734 -42.323  1.00  1.80           C  
ATOM   2016  CB  TRP A 252     -11.638  25.117 -42.170  1.00  1.80           C  
ATOM   2017  CG  TRP A 252     -11.972  26.521 -42.636  1.00  2.04           C  
ATOM   2018  CD2 TRP A 252     -13.303  27.059 -42.767  1.00  2.04           C  
ATOM   2019  CE2 TRP A 252     -13.167  28.408 -43.163  1.00  2.04           C  
ATOM   2020  CE3 TRP A 252     -14.548  26.522 -42.577  1.00  2.04           C  
ATOM   2021  CD1 TRP A 252     -11.092  27.559 -42.966  1.00  2.04           C  
ATOM   2022  NE1 TRP A 252     -11.808  28.670 -43.270  1.00  1.72           N  
ATOM   2023  CZ2 TRP A 252     -14.283  29.177 -43.356  1.00  2.04           C  
ATOM   2024  CZ3 TRP A 252     -15.686  27.302 -42.771  1.00  2.04           C  
ATOM   2025  CH2 TRP A 252     -15.552  28.634 -43.162  1.00  2.04           C  
ATOM   2026  C   TRP A 252      -9.288  25.454 -41.286  1.00  1.87           C  
ATOM   2027  O   TRP A 252      -8.384  26.221 -41.599  1.00  1.55           O  
ATOM   2028  N   HIS A 253      -9.635  25.148 -40.022  1.00  1.83           N  
ATOM   2029  CA  HIS A 253      -8.930  25.740 -38.896  1.00  1.80           C  
ATOM   2030  CB  HIS A 253      -9.876  26.378 -37.860  1.00  1.80           C  
ATOM   2031  CG  HIS A 253     -10.713  27.510 -38.423  1.00  2.04           C  
ATOM   2032  CD2 HIS A 253     -10.760  28.835 -37.963  1.00  2.04           C  
ATOM   2033  ND1 HIS A 253     -11.592  27.397 -39.442  1.00  1.72           N  
ATOM   2034  CE1 HIS A 253     -12.156  28.609 -39.590  1.00  2.04           C  
ATOM   2035  NE2 HIS A 253     -11.672  29.498 -38.707  1.00  1.72           N  
ATOM   2036  C   HIS A 253      -8.149  24.630 -38.210  1.00  1.87           C  
ATOM   2037  O   HIS A 253      -8.456  23.453 -38.366  1.00  1.55           O  
ATOM   2038  N   ALA A 254      -7.162  25.085 -37.433  1.00  1.83           N  
ATOM   2039  CA  ALA A 254      -6.491  24.256 -36.450  1.00  1.80           C  
ATOM   2040  CB  ALA A 254      -5.064  23.941 -36.896  1.00  1.80           C  
ATOM   2041  C   ALA A 254      -6.517  25.064 -35.156  1.00  1.87           C  
ATOM   2042  O   ALA A 254      -6.836  26.249 -35.158  1.00  1.55           O  
ATOM   2043  N   PHE A 255      -6.209  24.348 -34.072  1.00  1.83           N  
ATOM   2044  CA  PHE A 255      -6.398  24.860 -32.727  1.00  1.80           C  
ATOM   2045  CB  PHE A 255      -7.324  23.889 -31.978  1.00  1.80           C  
ATOM   2046  CG  PHE A 255      -8.670  23.733 -32.641  1.00  2.04           C  
ATOM   2047  CD1 PHE A 255      -8.893  22.753 -33.608  1.00  2.04           C  
ATOM   2048  CD2 PHE A 255      -9.719  24.567 -32.282  1.00  2.04           C  
ATOM   2049  CE1 PHE A 255     -10.148  22.613 -34.192  1.00  2.04           C  
ATOM   2050  CE2 PHE A 255     -10.978  24.414 -32.846  1.00  2.04           C  
ATOM   2051  CZ  PHE A 255     -11.192  23.440 -33.807  1.00  2.04           C  
ATOM   2052  C   PHE A 255      -5.029  24.918 -32.048  1.00  1.87           C  
ATOM   2053  O   PHE A 255      -4.456  23.892 -31.705  1.00  1.55           O  
ATOM   2054  N   ALA A 256      -4.519  26.147 -31.870  1.00  1.83           N  
ATOM   2055  CA  ALA A 256      -3.288  26.307 -31.102  1.00  1.80           C  
ATOM   2056  CB  ALA A 256      -2.685  27.689 -31.372  1.00  1.80           C  
ATOM   2057  C   ALA A 256      -3.633  26.151 -29.613  1.00  1.87           C  
ATOM   2058  O   ALA A 256      -4.208  27.049 -29.009  1.00  1.55           O  
ATOM   2059  N   LEU A 257      -3.293  24.968 -29.084  1.00  1.83           N  
ATOM   2060  CA  LEU A 257      -3.740  24.577 -27.754  1.00  1.80           C  
ATOM   2061  CB  LEU A 257      -3.542  23.065 -27.555  1.00  1.80           C  
ATOM   2062  CG  LEU A 257      -4.234  22.175 -28.602  1.00  1.80           C  
ATOM   2063  CD1 LEU A 257      -4.023  20.699 -28.236  1.00  1.80           C  
ATOM   2064  CD2 LEU A 257      -5.730  22.489 -28.744  1.00  1.80           C  
ATOM   2065  C   LEU A 257      -2.968  25.330 -26.661  1.00  1.87           C  
ATOM   2066  O   LEU A 257      -1.785  25.099 -26.438  1.00  1.55           O  
ATOM   2067  N   SER A 258      -3.707  26.200 -25.963  1.00  1.83           N  
ATOM   2068  CA  SER A 258      -3.199  26.745 -24.718  1.00  1.80           C  
ATOM   2069  CB  SER A 258      -3.986  28.024 -24.409  1.00  1.80           C  
ATOM   2070  OG  SER A 258      -4.284  28.766 -25.586  1.00  1.55           O  
ATOM   2071  C   SER A 258      -3.407  25.692 -23.613  1.00  1.87           C  
ATOM   2072  O   SER A 258      -4.505  25.532 -23.086  1.00  1.55           O  
ATOM   2073  N   ARG A 259      -2.312  24.972 -23.308  1.00  1.83           N  
ATOM   2074  CA  ARG A 259      -2.399  23.900 -22.319  1.00  1.80           C  
ATOM   2075  CB  ARG A 259      -1.037  23.213 -22.130  1.00  1.80           C  
ATOM   2076  CG  ARG A 259      -0.560  22.423 -23.364  1.00  1.80           C  
ATOM   2077  CD  ARG A 259      -1.379  21.146 -23.632  1.00  1.80           C  
ATOM   2078  NE  ARG A 259      -0.713  20.336 -24.647  1.00  1.83           N  
ATOM   2079  CZ  ARG A 259      -1.074  19.083 -24.999  1.00  1.87           C  
ATOM   2080  NH1 ARG A 259      -2.166  18.511 -24.510  1.00  1.83           N  
ATOM   2081  NH2 ARG A 259      -0.322  18.402 -25.855  1.00  1.83           N  
ATOM   2082  C   ARG A 259      -2.973  24.435 -20.982  1.00  1.87           C  
ATOM   2083  O   ARG A 259      -2.973  25.630 -20.709  1.00  1.55           O  
ATOM   2084  N   GLY A 260      -3.513  23.489 -20.208  1.00  1.83           N  
ATOM   2085  CA  GLY A 260      -4.284  23.809 -19.016  1.00  1.80           C  
ATOM   2086  C   GLY A 260      -3.928  22.807 -17.932  1.00  1.87           C  
ATOM   2087  O   GLY A 260      -3.943  21.604 -18.162  1.00  1.55           O  
ATOM   2088  N   PHE A 261      -3.570  23.362 -16.767  1.00  1.83           N  
ATOM   2089  CA  PHE A 261      -3.122  22.554 -15.641  1.00  1.80           C  
ATOM   2090  CB  PHE A 261      -1.750  23.057 -15.166  1.00  1.80           C  
ATOM   2091  CG  PHE A 261      -0.742  23.015 -16.288  1.00  2.04           C  
ATOM   2092  CD1 PHE A 261      -0.298  24.189 -16.891  1.00  2.04           C  
ATOM   2093  CD2 PHE A 261      -0.251  21.796 -16.745  1.00  2.04           C  
ATOM   2094  CE1 PHE A 261       0.613  24.143 -17.939  1.00  2.04           C  
ATOM   2095  CE2 PHE A 261       0.659  21.748 -17.793  1.00  2.04           C  
ATOM   2096  CZ  PHE A 261       1.091  22.922 -18.392  1.00  2.04           C  
ATOM   2097  C   PHE A 261      -4.190  22.662 -14.547  1.00  1.87           C  
ATOM   2098  O   PHE A 261      -4.411  23.719 -13.963  1.00  1.55           O  
ATOM   2099  N   GLY A 262      -4.861  21.518 -14.346  1.00  1.83           N  
ATOM   2100  CA  GLY A 262      -6.029  21.452 -13.474  1.00  1.80           C  
ATOM   2101  C   GLY A 262      -7.323  21.401 -14.295  1.00  1.87           C  
ATOM   2102  O   GLY A 262      -8.391  21.086 -13.781  1.00  1.55           O  
ATOM   2103  N   SER A 263      -7.162  21.703 -15.592  1.00  1.83           N  
ATOM   2104  CA  SER A 263      -8.231  21.533 -16.560  1.00  1.80           C  
ATOM   2105  CB  SER A 263      -7.724  22.186 -17.856  1.00  1.80           C  
ATOM   2106  OG  SER A 263      -7.261  23.507 -17.590  1.00  1.55           O  
ATOM   2107  C   SER A 263      -8.566  20.034 -16.723  1.00  1.87           C  
ATOM   2108  O   SER A 263      -7.808  19.158 -16.315  1.00  1.55           O  
ATOM   2109  N   GLY A 264      -9.754  19.798 -17.298  1.00  1.83           N  
ATOM   2110  CA  GLY A 264     -10.248  18.439 -17.453  1.00  1.80           C  
ATOM   2111  C   GLY A 264     -11.486  18.490 -18.338  1.00  1.87           C  
ATOM   2112  O   GLY A 264     -11.821  19.543 -18.865  1.00  1.55           O  
ATOM   2113  N   ILE A 265     -12.145  17.327 -18.462  1.00  1.83           N  
ATOM   2114  CA  ILE A 265     -13.400  17.229 -19.197  1.00  1.80           C  
ATOM   2115  CB  ILE A 265     -13.175  16.623 -20.604  1.00  1.80           C  
ATOM   2116  CG2 ILE A 265     -14.486  16.607 -21.409  1.00  1.80           C  
ATOM   2117  CG1 ILE A 265     -12.057  17.351 -21.379  1.00  1.80           C  
ATOM   2118  CD1 ILE A 265     -11.712  16.705 -22.725  1.00  1.80           C  
ATOM   2119  C   ILE A 265     -14.310  16.324 -18.353  1.00  1.87           C  
ATOM   2120  O   ILE A 265     -13.926  15.205 -18.038  1.00  1.55           O  
ATOM   2121  N   ILE A 266     -15.496  16.838 -17.988  1.00  1.83           N  
ATOM   2122  CA  ILE A 266     -16.443  16.038 -17.211  1.00  1.80           C  
ATOM   2123  CB  ILE A 266     -16.498  16.498 -15.737  1.00  1.80           C  
ATOM   2124  CG2 ILE A 266     -15.158  16.227 -15.043  1.00  1.80           C  
ATOM   2125  CG1 ILE A 266     -16.921  17.972 -15.567  1.00  1.80           C  
ATOM   2126  CD1 ILE A 266     -17.305  18.331 -14.123  1.00  1.80           C  
ATOM   2127  C   ILE A 266     -17.815  16.120 -17.881  1.00  1.87           C  
ATOM   2128  O   ILE A 266     -18.103  17.044 -18.629  1.00  1.55           O  
ATOM   2129  N   THR A 267     -18.636  15.112 -17.558  1.00  1.83           N  
ATOM   2130  CA  THR A 267     -20.024  15.094 -17.979  1.00  1.80           C  
ATOM   2131  CB  THR A 267     -20.340  13.670 -18.475  1.00  1.80           C  
ATOM   2132  OG1 THR A 267     -19.230  13.114 -19.162  1.00  1.55           O  
ATOM   2133  CG2 THR A 267     -21.600  13.626 -19.348  1.00  1.80           C  
ATOM   2134  C   THR A 267     -20.891  15.503 -16.773  1.00  1.87           C  
ATOM   2135  O   THR A 267     -21.272  14.677 -15.950  1.00  1.55           O  
ATOM   2136  N   SER A 268     -21.152  16.814 -16.689  1.00  1.83           N  
ATOM   2137  CA  SER A 268     -21.947  17.312 -15.578  1.00  1.80           C  
ATOM   2138  CB  SER A 268     -21.770  18.822 -15.421  1.00  1.80           C  
ATOM   2139  OG  SER A 268     -22.481  19.253 -14.268  1.00  1.55           O  
ATOM   2140  C   SER A 268     -23.426  16.994 -15.798  1.00  1.87           C  
ATOM   2141  O   SER A 268     -23.936  17.028 -16.910  1.00  1.55           O  
ATOM   2142  N   ASN A 269     -24.083  16.722 -14.659  1.00  1.83           N  
ATOM   2143  CA  ASN A 269     -25.545  16.709 -14.623  1.00  1.80           C  
ATOM   2144  CB  ASN A 269     -26.094  15.410 -14.012  1.00  1.80           C  
ATOM   2145  CG  ASN A 269     -25.841  15.301 -12.506  1.00  1.87           C  
ATOM   2146  OD1 ASN A 269     -26.668  15.674 -11.680  1.00  1.55           O  
ATOM   2147  ND2 ASN A 269     -24.658  14.773 -12.204  1.00  1.83           N  
ATOM   2148  C   ASN A 269     -26.046  17.961 -13.885  1.00  1.87           C  
ATOM   2149  O   ASN A 269     -27.164  18.418 -14.096  1.00  1.55           O  
ATOM   2150  N   ALA A 270     -25.151  18.508 -13.036  1.00  1.83           N  
ATOM   2151  CA  ALA A 270     -25.415  19.796 -12.408  1.00  1.80           C  
ATOM   2152  CB  ALA A 270     -24.326  20.071 -11.366  1.00  1.80           C  
ATOM   2153  C   ALA A 270     -25.422  20.897 -13.480  1.00  1.87           C  
ATOM   2154  O   ALA A 270     -24.787  20.771 -14.523  1.00  1.55           O  
ATOM   2155  N   SER A 271     -26.175  21.957 -13.155  1.00  1.83           N  
ATOM   2156  CA  SER A 271     -26.279  23.146 -13.989  1.00  1.80           C  
ATOM   2157  CB  SER A 271     -27.766  23.515 -14.106  1.00  1.80           C  
ATOM   2158  OG  SER A 271     -28.589  22.376 -14.333  1.00  1.55           O  
ATOM   2159  C   SER A 271     -25.498  24.268 -13.292  1.00  1.87           C  
ATOM   2160  O   SER A 271     -25.446  24.316 -12.069  1.00  1.55           O  
ATOM   2161  N   MET A 272     -24.873  25.133 -14.105  1.00  1.83           N  
ATOM   2162  CA  MET A 272     -24.031  26.189 -13.555  1.00  1.80           C  
ATOM   2163  CB  MET A 272     -22.923  26.523 -14.566  1.00  1.80           C  
ATOM   2164  CG  MET A 272     -21.781  27.337 -13.951  1.00  1.80           C  
ATOM   2165  SD  MET A 272     -20.697  27.988 -15.222  1.00  1.97           S  
ATOM   2166  CE  MET A 272     -19.852  29.207 -14.210  1.00  1.80           C  
ATOM   2167  C   MET A 272     -24.853  27.446 -13.237  1.00  1.87           C  
ATOM   2168  O   MET A 272     -25.745  27.839 -13.985  1.00  1.55           O  
ATOM   2169  N   ASP A 273     -24.461  28.051 -12.105  1.00  1.83           N  
ATOM   2170  CA  ASP A 273     -24.974  29.344 -11.673  1.00  1.80           C  
ATOM   2171  CB  ASP A 273     -25.898  29.171 -10.451  1.00  1.80           C  
ATOM   2172  CG  ASP A 273     -27.341  28.880 -10.884  1.00  1.87           C  
ATOM   2173  OD1 ASP A 273     -28.082  29.821 -11.150  1.00  1.66           O  
ATOM   2174  OD2 ASP A 273     -27.747  27.727 -10.951  1.00  1.66           O  
ATOM   2175  C   ASP A 273     -23.746  30.194 -11.343  1.00  1.87           C  
ATOM   2176  O   ASP A 273     -22.616  29.721 -11.395  1.00  1.55           O  
ATOM   2177  N   GLU A 274     -24.014  31.467 -11.020  1.00  1.83           N  
ATOM   2178  CA  GLU A 274     -22.930  32.416 -10.805  1.00  1.80           C  
ATOM   2179  CB  GLU A 274     -23.458  33.847 -11.020  1.00  1.80           C  
ATOM   2180  CG  GLU A 274     -24.026  34.101 -12.432  1.00  1.80           C  
ATOM   2181  CD  GLU A 274     -22.968  33.959 -13.536  1.00  1.87           C  
ATOM   2182  OE1 GLU A 274     -21.944  34.630 -13.474  1.00  1.66           O  
ATOM   2183  OE2 GLU A 274     -23.168  33.190 -14.473  1.00  1.66           O  
ATOM   2184  C   GLU A 274     -22.335  32.234  -9.393  1.00  1.87           C  
ATOM   2185  O   GLU A 274     -22.681  32.942  -8.451  1.00  1.55           O  
ATOM   2186  N   CYS A 275     -21.413  31.263  -9.318  1.00  1.83           N  
ATOM   2187  CA  CYS A 275     -20.613  31.008  -8.126  1.00  1.80           C  
ATOM   2188  CB  CYS A 275     -21.259  29.899  -7.279  1.00  1.80           C  
ATOM   2189  SG  CYS A 275     -21.689  28.392  -8.190  1.00  1.89           S  
ATOM   2190  C   CYS A 275     -19.211  30.619  -8.599  1.00  1.87           C  
ATOM   2191  O   CYS A 275     -18.997  30.382  -9.781  1.00  1.55           O  
ATOM   2192  N   ASP A 276     -18.286  30.573  -7.628  1.00  1.83           N  
ATOM   2193  CA  ASP A 276     -16.892  30.186  -7.843  1.00  1.80           C  
ATOM   2194  CB  ASP A 276     -16.022  31.449  -7.977  1.00  1.80           C  
ATOM   2195  CG  ASP A 276     -14.522  31.132  -7.969  1.00  1.87           C  
ATOM   2196  OD1 ASP A 276     -14.095  30.216  -8.662  1.00  1.66           O  
ATOM   2197  OD2 ASP A 276     -13.783  31.805  -7.257  1.00  1.66           O  
ATOM   2198  C   ASP A 276     -16.495  29.377  -6.603  1.00  1.87           C  
ATOM   2199  O   ASP A 276     -16.927  29.705  -5.499  1.00  1.55           O  
ATOM   2200  N   THR A 277     -15.717  28.306  -6.814  1.00  1.83           N  
ATOM   2201  CA  THR A 277     -15.426  27.405  -5.708  1.00  1.80           C  
ATOM   2202  CB  THR A 277     -16.635  26.464  -5.492  1.00  1.80           C  
ATOM   2203  OG1 THR A 277     -17.873  27.142  -5.606  1.00  1.55           O  
ATOM   2204  CG2 THR A 277     -16.605  25.732  -4.139  1.00  1.80           C  
ATOM   2205  C   THR A 277     -14.134  26.632  -6.016  1.00  1.87           C  
ATOM   2206  O   THR A 277     -13.708  26.514  -7.157  1.00  1.55           O  
ATOM   2207  N   LYS A 278     -13.539  26.133  -4.916  1.00  1.83           N  
ATOM   2208  CA  LYS A 278     -12.298  25.377  -4.990  1.00  1.80           C  
ATOM   2209  CB  LYS A 278     -11.770  25.208  -3.555  1.00  1.80           C  
ATOM   2210  CG  LYS A 278     -10.389  24.539  -3.466  1.00  1.80           C  
ATOM   2211  CD  LYS A 278      -9.847  24.486  -2.031  1.00  1.80           C  
ATOM   2212  CE  LYS A 278      -9.418  25.861  -1.500  1.00  1.80           C  
ATOM   2213  NZ  LYS A 278      -8.865  25.822  -0.153  1.00  1.65           N  
ATOM   2214  C   LYS A 278     -12.527  24.025  -5.686  1.00  1.87           C  
ATOM   2215  O   LYS A 278     -11.869  23.674  -6.655  1.00  1.55           O  
ATOM   2216  N   CYS A 279     -13.487  23.289  -5.106  1.00  1.83           N  
ATOM   2217  CA  CYS A 279     -13.807  21.951  -5.583  1.00  1.80           C  
ATOM   2218  CB  CYS A 279     -14.103  21.060  -4.374  1.00  1.80           C  
ATOM   2219  SG  CYS A 279     -14.784  19.434  -4.800  1.00  1.89           S  
ATOM   2220  C   CYS A 279     -15.054  22.031  -6.461  1.00  1.87           C  
ATOM   2221  O   CYS A 279     -16.107  22.467  -6.008  1.00  1.55           O  
ATOM   2222  N   GLN A 280     -14.877  21.578  -7.712  1.00  1.83           N  
ATOM   2223  CA  GLN A 280     -15.977  21.467  -8.661  1.00  1.80           C  
ATOM   2224  CB  GLN A 280     -15.658  22.299  -9.930  1.00  1.80           C  
ATOM   2225  CG  GLN A 280     -16.700  23.391 -10.232  1.00  1.80           C  
ATOM   2226  CD  GLN A 280     -18.094  22.772 -10.293  1.00  1.87           C  
ATOM   2227  OE1 GLN A 280     -18.983  23.118  -9.532  1.00  1.55           O  
ATOM   2228  NE2 GLN A 280     -18.193  21.750 -11.134  1.00  1.83           N  
ATOM   2229  C   GLN A 280     -16.143  19.971  -8.968  1.00  1.87           C  
ATOM   2230  O   GLN A 280     -15.160  19.244  -9.022  1.00  1.55           O  
ATOM   2231  N   THR A 281     -17.400  19.537  -9.164  1.00  1.83           N  
ATOM   2232  CA  THR A 281     -17.639  18.171  -9.621  1.00  1.80           C  
ATOM   2233  CB  THR A 281     -17.897  17.248  -8.404  1.00  1.80           C  
ATOM   2234  OG1 THR A 281     -19.183  17.448  -7.850  1.00  1.55           O  
ATOM   2235  CG2 THR A 281     -16.807  17.318  -7.324  1.00  1.80           C  
ATOM   2236  C   THR A 281     -18.859  18.205 -10.564  1.00  1.87           C  
ATOM   2237  O   THR A 281     -19.550  19.219 -10.644  1.00  1.55           O  
ATOM   2238  N   PRO A 282     -19.149  17.058 -11.247  1.00  1.83           N  
ATOM   2239  CD  PRO A 282     -18.236  15.928 -11.433  1.00  1.80           C  
ATOM   2240  CA  PRO A 282     -20.425  16.887 -11.951  1.00  1.80           C  
ATOM   2241  CB  PRO A 282     -20.349  15.435 -12.464  1.00  1.80           C  
ATOM   2242  CG  PRO A 282     -18.856  15.140 -12.584  1.00  1.80           C  
ATOM   2243  C   PRO A 282     -21.717  17.054 -11.117  1.00  1.87           C  
ATOM   2244  O   PRO A 282     -22.809  17.180 -11.665  1.00  1.55           O  
ATOM   2245  N   GLN A 283     -21.521  17.051  -9.781  1.00  1.83           N  
ATOM   2246  CA  GLN A 283     -22.603  17.241  -8.821  1.00  1.80           C  
ATOM   2247  CB  GLN A 283     -22.367  16.317  -7.608  1.00  1.80           C  
ATOM   2248  CG  GLN A 283     -22.385  14.818  -7.947  1.00  1.80           C  
ATOM   2249  CD  GLN A 283     -23.781  14.358  -8.366  1.00  1.87           C  
ATOM   2250  OE1 GLN A 283     -24.040  14.046  -9.520  1.00  1.55           O  
ATOM   2251  NE2 GLN A 283     -24.667  14.344  -7.370  1.00  1.83           N  
ATOM   2252  C   GLN A 283     -22.641  18.704  -8.342  1.00  1.87           C  
ATOM   2253  O   GLN A 283     -23.282  19.031  -7.350  1.00  1.55           O  
ATOM   2254  N   GLY A 284     -21.919  19.566  -9.069  1.00  1.83           N  
ATOM   2255  CA  GLY A 284     -21.780  20.931  -8.601  1.00  1.80           C  
ATOM   2256  C   GLY A 284     -20.574  21.020  -7.675  1.00  1.87           C  
ATOM   2257  O   GLY A 284     -19.865  20.047  -7.436  1.00  1.55           O  
ATOM   2258  N   ALA A 285     -20.370  22.244  -7.186  1.00  1.83           N  
ATOM   2259  CA  ALA A 285     -19.216  22.483  -6.341  1.00  1.80           C  
ATOM   2260  CB  ALA A 285     -18.863  23.968  -6.349  1.00  1.80           C  
ATOM   2261  C   ALA A 285     -19.498  21.989  -4.925  1.00  1.87           C  
ATOM   2262  O   ALA A 285     -20.627  22.033  -4.442  1.00  1.55           O  
ATOM   2263  N   ILE A 286     -18.409  21.523  -4.302  1.00  1.83           N  
ATOM   2264  CA  ILE A 286     -18.440  21.011  -2.941  1.00  1.80           C  
ATOM   2265  CB  ILE A 286     -17.849  19.579  -2.892  1.00  1.80           C  
ATOM   2266  CG2 ILE A 286     -18.006  18.973  -1.486  1.00  1.80           C  
ATOM   2267  CG1 ILE A 286     -18.465  18.646  -3.956  1.00  1.80           C  
ATOM   2268  CD1 ILE A 286     -17.739  17.299  -4.078  1.00  1.80           C  
ATOM   2269  C   ILE A 286     -17.618  21.995  -2.089  1.00  1.87           C  
ATOM   2270  O   ILE A 286     -16.411  21.855  -1.943  1.00  1.55           O  
ATOM   2271  N   ASN A 287     -18.324  23.002  -1.548  1.00  1.83           N  
ATOM   2272  CA  ASN A 287     -17.654  24.000  -0.713  1.00  1.80           C  
ATOM   2273  CB  ASN A 287     -18.501  25.285  -0.674  1.00  1.80           C  
ATOM   2274  CG  ASN A 287     -17.844  26.377   0.186  1.00  1.87           C  
ATOM   2275  OD1 ASN A 287     -16.630  26.440   0.337  1.00  1.55           O  
ATOM   2276  ND2 ASN A 287     -18.709  27.233   0.730  1.00  1.83           N  
ATOM   2277  C   ASN A 287     -17.427  23.416   0.699  1.00  1.87           C  
ATOM   2278  O   ASN A 287     -18.135  23.730   1.651  1.00  1.55           O  
ATOM   2279  N   SER A 288     -16.418  22.536   0.757  1.00  1.83           N  
ATOM   2280  CA  SER A 288     -16.036  21.850   1.982  1.00  1.80           C  
ATOM   2281  CB  SER A 288     -15.871  20.351   1.689  1.00  1.80           C  
ATOM   2282  OG  SER A 288     -15.496  19.638   2.863  1.00  1.55           O  
ATOM   2283  C   SER A 288     -14.698  22.425   2.459  1.00  1.87           C  
ATOM   2284  O   SER A 288     -13.954  23.045   1.705  1.00  1.55           O  
ATOM   2285  N   SER A 289     -14.440  22.125   3.739  1.00  1.83           N  
ATOM   2286  CA  SER A 289     -13.109  22.224   4.323  1.00  1.80           C  
ATOM   2287  CB  SER A 289     -13.090  23.397   5.315  1.00  1.80           C  
ATOM   2288  OG  SER A 289     -13.710  24.568   4.792  1.00  1.55           O  
ATOM   2289  C   SER A 289     -12.736  20.902   5.033  1.00  1.87           C  
ATOM   2290  O   SER A 289     -11.655  20.761   5.595  1.00  1.55           O  
ATOM   2291  N   LEU A 290     -13.693  19.958   5.007  1.00  1.83           N  
ATOM   2292  CA  LEU A 290     -13.499  18.672   5.661  1.00  1.80           C  
ATOM   2293  CB  LEU A 290     -14.865  17.996   5.883  1.00  1.80           C  
ATOM   2294  CG  LEU A 290     -15.895  18.889   6.594  1.00  1.80           C  
ATOM   2295  CD1 LEU A 290     -17.189  18.112   6.861  1.00  1.80           C  
ATOM   2296  CD2 LEU A 290     -15.337  19.476   7.898  1.00  1.80           C  
ATOM   2297  C   LEU A 290     -12.604  17.819   4.753  1.00  1.87           C  
ATOM   2298  O   LEU A 290     -12.574  18.033   3.547  1.00  1.55           O  
ATOM   2299  N   PRO A 291     -11.855  16.856   5.353  1.00  1.83           N  
ATOM   2300  CD  PRO A 291     -11.840  16.540   6.782  1.00  1.80           C  
ATOM   2301  CA  PRO A 291     -10.906  16.072   4.567  1.00  1.80           C  
ATOM   2302  CB  PRO A 291     -10.080  15.329   5.627  1.00  1.80           C  
ATOM   2303  CG  PRO A 291     -10.957  15.297   6.883  1.00  1.80           C  
ATOM   2304  C   PRO A 291     -11.578  15.069   3.616  1.00  1.87           C  
ATOM   2305  O   PRO A 291     -11.058  14.778   2.543  1.00  1.55           O  
ATOM   2306  N   PHE A 292     -12.757  14.584   4.045  1.00  1.83           N  
ATOM   2307  CA  PHE A 292     -13.478  13.599   3.249  1.00  1.80           C  
ATOM   2308  CB  PHE A 292     -13.890  12.388   4.097  1.00  1.80           C  
ATOM   2309  CG  PHE A 292     -12.731  11.602   4.634  1.00  2.04           C  
ATOM   2310  CD1 PHE A 292     -12.053  10.708   3.811  1.00  2.04           C  
ATOM   2311  CD2 PHE A 292     -12.340  11.734   5.961  1.00  2.04           C  
ATOM   2312  CE1 PHE A 292     -11.014   9.940   4.316  1.00  2.04           C  
ATOM   2313  CE2 PHE A 292     -11.296  10.973   6.467  1.00  2.04           C  
ATOM   2314  CZ  PHE A 292     -10.635  10.072   5.644  1.00  2.04           C  
ATOM   2315  C   PHE A 292     -14.745  14.242   2.695  1.00  1.87           C  
ATOM   2316  O   PHE A 292     -15.277  15.211   3.230  1.00  1.55           O  
ATOM   2317  N   GLN A 293     -15.221  13.602   1.621  1.00  1.83           N  
ATOM   2318  CA  GLN A 293     -16.519  13.907   1.053  1.00  1.80           C  
ATOM   2319  CB  GLN A 293     -16.374  15.015  -0.005  1.00  1.80           C  
ATOM   2320  CG  GLN A 293     -15.364  14.727  -1.138  1.00  1.80           C  
ATOM   2321  CD  GLN A 293     -15.947  13.982  -2.341  1.00  1.87           C  
ATOM   2322  OE1 GLN A 293     -17.120  13.642  -2.400  1.00  1.55           O  
ATOM   2323  NE2 GLN A 293     -15.054  13.775  -3.305  1.00  1.83           N  
ATOM   2324  C   GLN A 293     -17.060  12.592   0.498  1.00  1.87           C  
ATOM   2325  O   GLN A 293     -16.286  11.737   0.082  1.00  1.55           O  
ATOM   2326  N   ASN A 294     -18.393  12.445   0.539  1.00  1.83           N  
ATOM   2327  CA  ASN A 294     -19.013  11.236  -0.021  1.00  1.80           C  
ATOM   2328  CB  ASN A 294     -19.739  10.405   1.049  1.00  1.80           C  
ATOM   2329  CG  ASN A 294     -20.958  11.105   1.658  1.00  1.87           C  
ATOM   2330  OD1 ASN A 294     -21.309  12.230   1.327  1.00  1.55           O  
ATOM   2331  ND2 ASN A 294     -21.583  10.363   2.569  1.00  1.83           N  
ATOM   2332  C   ASN A 294     -19.949  11.607  -1.176  1.00  1.87           C  
ATOM   2333  O   ASN A 294     -20.897  10.898  -1.491  1.00  1.55           O  
ATOM   2334  N   ILE A 295     -19.621  12.751  -1.794  1.00  1.83           N  
ATOM   2335  CA  ILE A 295     -20.398  13.251  -2.916  1.00  1.80           C  
ATOM   2336  CB  ILE A 295     -20.065  14.734  -3.216  1.00  1.80           C  
ATOM   2337  CG2 ILE A 295     -21.046  15.355  -4.220  1.00  1.80           C  
ATOM   2338  CG1 ILE A 295     -19.969  15.598  -1.948  1.00  1.80           C  
ATOM   2339  CD1 ILE A 295     -21.205  15.568  -1.056  1.00  1.80           C  
ATOM   2340  C   ILE A 295     -20.148  12.369  -4.149  1.00  1.87           C  
ATOM   2341  O   ILE A 295     -21.055  11.731  -4.672  1.00  1.55           O  
ATOM   2342  N   HIS A 296     -18.888  12.417  -4.624  1.00  1.83           N  
ATOM   2343  CA  HIS A 296     -18.644  11.976  -5.995  1.00  1.80           C  
ATOM   2344  CB  HIS A 296     -19.114  13.109  -6.932  1.00  1.80           C  
ATOM   2345  CG  HIS A 296     -19.473  12.571  -8.290  1.00  2.04           C  
ATOM   2346  CD2 HIS A 296     -20.577  11.772  -8.627  1.00  2.04           C  
ATOM   2347  ND1 HIS A 296     -18.748  12.792  -9.401  1.00  1.72           N  
ATOM   2348  CE1 HIS A 296     -19.390  12.144 -10.391  1.00  2.04           C  
ATOM   2349  NE2 HIS A 296     -20.495  11.519  -9.952  1.00  1.72           N  
ATOM   2350  C   HIS A 296     -17.134  11.715  -6.186  1.00  1.87           C  
ATOM   2351  O   HIS A 296     -16.318  12.437  -5.627  1.00  1.55           O  
ATOM   2352  N   PRO A 297     -16.773  10.670  -6.988  1.00  1.83           N  
ATOM   2353  CD  PRO A 297     -17.684   9.665  -7.544  1.00  1.80           C  
ATOM   2354  CA  PRO A 297     -15.364  10.380  -7.266  1.00  1.80           C  
ATOM   2355  CB  PRO A 297     -15.386   8.920  -7.747  1.00  1.80           C  
ATOM   2356  CG  PRO A 297     -16.783   8.716  -8.337  1.00  1.80           C  
ATOM   2357  C   PRO A 297     -14.704  11.240  -8.365  1.00  1.87           C  
ATOM   2358  O   PRO A 297     -13.498  11.166  -8.565  1.00  1.55           O  
ATOM   2359  N   VAL A 298     -15.534  12.028  -9.077  1.00  1.83           N  
ATOM   2360  CA  VAL A 298     -14.993  12.917 -10.107  1.00  1.80           C  
ATOM   2361  CB  VAL A 298     -15.958  13.035 -11.305  1.00  1.80           C  
ATOM   2362  CG1 VAL A 298     -15.431  13.989 -12.386  1.00  1.80           C  
ATOM   2363  CG2 VAL A 298     -16.248  11.655 -11.913  1.00  1.80           C  
ATOM   2364  C   VAL A 298     -14.734  14.277  -9.450  1.00  1.87           C  
ATOM   2365  O   VAL A 298     -15.549  14.770  -8.678  1.00  1.55           O  
ATOM   2366  N   THR A 299     -13.568  14.825  -9.806  1.00  1.83           N  
ATOM   2367  CA  THR A 299     -13.000  15.978  -9.142  1.00  1.80           C  
ATOM   2368  CB  THR A 299     -11.838  15.452  -8.276  1.00  1.80           C  
ATOM   2369  OG1 THR A 299     -12.315  14.542  -7.302  1.00  1.55           O  
ATOM   2370  CG2 THR A 299     -10.976  16.547  -7.637  1.00  1.80           C  
ATOM   2371  C   THR A 299     -12.481  16.956 -10.195  1.00  1.87           C  
ATOM   2372  O   THR A 299     -11.864  16.573 -11.182  1.00  1.55           O  
ATOM   2373  N   ILE A 300     -12.734  18.227  -9.869  1.00  1.83           N  
ATOM   2374  CA  ILE A 300     -12.023  19.368 -10.407  1.00  1.80           C  
ATOM   2375  CB  ILE A 300     -12.983  20.305 -11.165  1.00  1.80           C  
ATOM   2376  CG2 ILE A 300     -12.235  21.483 -11.805  1.00  1.80           C  
ATOM   2377  CG1 ILE A 300     -13.920  19.605 -12.173  1.00  1.80           C  
ATOM   2378  CD1 ILE A 300     -13.214  18.942 -13.360  1.00  1.80           C  
ATOM   2379  C   ILE A 300     -11.492  20.103  -9.165  1.00  1.87           C  
ATOM   2380  O   ILE A 300     -12.206  20.246  -8.178  1.00  1.55           O  
ATOM   2381  N   GLY A 301     -10.241  20.568  -9.276  1.00  1.83           N  
ATOM   2382  CA  GLY A 301      -9.652  21.342  -8.192  1.00  1.80           C  
ATOM   2383  C   GLY A 301      -9.332  20.431  -7.007  1.00  1.87           C  
ATOM   2384  O   GLY A 301      -9.409  19.212  -7.106  1.00  1.55           O  
ATOM   2385  N   GLU A 302      -8.955  21.082  -5.898  1.00  1.83           N  
ATOM   2386  CA  GLU A 302      -8.582  20.374  -4.685  1.00  1.80           C  
ATOM   2387  CB  GLU A 302      -7.741  21.305  -3.788  1.00  1.80           C  
ATOM   2388  CG  GLU A 302      -6.533  21.962  -4.489  1.00  1.80           C  
ATOM   2389  CD  GLU A 302      -6.850  23.379  -4.987  1.00  1.87           C  
ATOM   2390  OE1 GLU A 302      -7.433  23.527  -6.054  1.00  1.66           O  
ATOM   2391  OE2 GLU A 302      -6.495  24.344  -4.314  1.00  1.66           O  
ATOM   2392  C   GLU A 302      -9.844  19.923  -3.922  1.00  1.87           C  
ATOM   2393  O   GLU A 302     -10.259  20.555  -2.955  1.00  1.55           O  
ATOM   2394  N   CYS A 303     -10.444  18.820  -4.393  1.00  1.83           N  
ATOM   2395  CA  CYS A 303     -11.618  18.315  -3.687  1.00  1.80           C  
ATOM   2396  CB  CYS A 303     -12.499  17.489  -4.623  1.00  1.80           C  
ATOM   2397  SG  CYS A 303     -13.330  18.500  -5.877  1.00  1.89           S  
ATOM   2398  C   CYS A 303     -11.177  17.462  -2.485  1.00  1.87           C  
ATOM   2399  O   CYS A 303     -10.113  16.856  -2.498  1.00  1.55           O  
ATOM   2400  N   PRO A 304     -12.041  17.407  -1.438  1.00  1.83           N  
ATOM   2401  CD  PRO A 304     -13.238  18.229  -1.277  1.00  1.80           C  
ATOM   2402  CA  PRO A 304     -11.863  16.430  -0.368  1.00  1.80           C  
ATOM   2403  CB  PRO A 304     -13.051  16.641   0.578  1.00  1.80           C  
ATOM   2404  CG  PRO A 304     -13.694  17.964   0.157  1.00  1.80           C  
ATOM   2405  C   PRO A 304     -11.829  14.997  -0.927  1.00  1.87           C  
ATOM   2406  O   PRO A 304     -12.449  14.693  -1.944  1.00  1.55           O  
ATOM   2407  N   LYS A 305     -11.045  14.161  -0.232  1.00  1.83           N  
ATOM   2408  CA  LYS A 305     -10.918  12.763  -0.608  1.00  1.80           C  
ATOM   2409  CB  LYS A 305     -10.031  12.064   0.442  1.00  1.80           C  
ATOM   2410  CG  LYS A 305      -9.394  10.751  -0.042  1.00  1.80           C  
ATOM   2411  CD  LYS A 305      -8.210  10.996  -0.990  1.00  1.80           C  
ATOM   2412  CE  LYS A 305      -7.420   9.720  -1.316  1.00  1.80           C  
ATOM   2413  NZ  LYS A 305      -6.259   9.959  -2.169  1.00  1.65           N  
ATOM   2414  C   LYS A 305     -12.318  12.120  -0.648  1.00  1.87           C  
ATOM   2415  O   LYS A 305     -13.052  12.152   0.334  1.00  1.55           O  
ATOM   2416  N   TYR A 306     -12.654  11.558  -1.822  1.00  1.83           N  
ATOM   2417  CA  TYR A 306     -13.906  10.816  -1.906  1.00  1.80           C  
ATOM   2418  CB  TYR A 306     -14.191  10.416  -3.366  1.00  1.80           C  
ATOM   2419  CG  TYR A 306     -15.476   9.643  -3.538  1.00  2.04           C  
ATOM   2420  CD1 TYR A 306     -16.689  10.147  -3.075  1.00  2.04           C  
ATOM   2421  CE1 TYR A 306     -17.865   9.425  -3.242  1.00  2.04           C  
ATOM   2422  CD2 TYR A 306     -15.468   8.405  -4.171  1.00  2.04           C  
ATOM   2423  CE2 TYR A 306     -16.641   7.683  -4.339  1.00  2.04           C  
ATOM   2424  CZ  TYR A 306     -17.843   8.190  -3.874  1.00  2.04           C  
ATOM   2425  OH  TYR A 306     -18.998   7.456  -4.059  1.00  1.55           O  
ATOM   2426  C   TYR A 306     -13.776   9.581  -1.002  1.00  1.87           C  
ATOM   2427  O   TYR A 306     -12.693   9.021  -0.873  1.00  1.55           O  
ATOM   2428  N   VAL A 307     -14.899   9.192  -0.388  1.00  1.83           N  
ATOM   2429  CA  VAL A 307     -14.900   7.995   0.435  1.00  1.80           C  
ATOM   2430  CB  VAL A 307     -14.391   8.355   1.848  1.00  1.80           C  
ATOM   2431  CG1 VAL A 307     -15.362   9.244   2.630  1.00  1.80           C  
ATOM   2432  CG2 VAL A 307     -13.990   7.128   2.665  1.00  1.80           C  
ATOM   2433  C   VAL A 307     -16.325   7.433   0.404  1.00  1.87           C  
ATOM   2434  O   VAL A 307     -17.277   8.150   0.114  1.00  1.55           O  
ATOM   2435  N   ARG A 308     -16.412   6.122   0.690  1.00  1.83           N  
ATOM   2436  CA  ARG A 308     -17.700   5.431   0.626  1.00  1.80           C  
ATOM   2437  CB  ARG A 308     -17.454   3.958   0.243  1.00  1.80           C  
ATOM   2438  CG  ARG A 308     -17.411   3.791  -1.281  1.00  1.80           C  
ATOM   2439  CD  ARG A 308     -16.841   2.451  -1.759  1.00  1.80           C  
ATOM   2440  NE  ARG A 308     -17.024   2.381  -3.206  1.00  1.83           N  
ATOM   2441  CZ  ARG A 308     -16.311   1.591  -4.037  1.00  1.87           C  
ATOM   2442  NH1 ARG A 308     -15.355   0.788  -3.593  1.00  1.83           N  
ATOM   2443  NH2 ARG A 308     -16.570   1.612  -5.335  1.00  1.83           N  
ATOM   2444  C   ARG A 308     -18.507   5.564   1.934  1.00  1.87           C  
ATOM   2445  O   ARG A 308     -19.657   5.143   2.011  1.00  1.55           O  
ATOM   2446  N   SER A 309     -17.867   6.155   2.954  1.00  1.83           N  
ATOM   2447  CA  SER A 309     -18.543   6.323   4.232  1.00  1.80           C  
ATOM   2448  CB  SER A 309     -17.509   6.890   5.205  1.00  1.80           C  
ATOM   2449  OG  SER A 309     -16.322   6.122   5.103  1.00  1.55           O  
ATOM   2450  C   SER A 309     -19.775   7.244   4.121  1.00  1.87           C  
ATOM   2451  O   SER A 309     -19.814   8.183   3.337  1.00  1.55           O  
ATOM   2452  N   THR A 310     -20.767   6.911   4.963  1.00  1.83           N  
ATOM   2453  CA  THR A 310     -22.003   7.680   5.015  1.00  1.80           C  
ATOM   2454  CB  THR A 310     -23.172   6.725   5.357  1.00  1.80           C  
ATOM   2455  OG1 THR A 310     -24.446   7.292   5.111  1.00  1.55           O  
ATOM   2456  CG2 THR A 310     -23.110   6.125   6.773  1.00  1.80           C  
ATOM   2457  C   THR A 310     -21.856   8.858   6.002  1.00  1.87           C  
ATOM   2458  O   THR A 310     -22.455   9.913   5.832  1.00  1.55           O  
ATOM   2459  N   LYS A 311     -21.047   8.610   7.048  1.00  1.83           N  
ATOM   2460  CA  LYS A 311     -20.945   9.533   8.170  1.00  1.80           C  
ATOM   2461  CB  LYS A 311     -22.136   9.264   9.112  1.00  1.80           C  
ATOM   2462  CG  LYS A 311     -22.193  10.120  10.387  1.00  1.80           C  
ATOM   2463  CD  LYS A 311     -23.476   9.828  11.184  1.00  1.80           C  
ATOM   2464  CE  LYS A 311     -23.550  10.520  12.555  1.00  1.80           C  
ATOM   2465  NZ  LYS A 311     -22.989   9.729  13.648  1.00  1.65           N  
ATOM   2466  C   LYS A 311     -19.607   9.245   8.860  1.00  1.87           C  
ATOM   2467  O   LYS A 311     -19.333   8.106   9.219  1.00  1.55           O  
ATOM   2468  N   LEU A 312     -18.803  10.313   9.009  1.00  1.83           N  
ATOM   2469  CA  LEU A 312     -17.567  10.240   9.783  1.00  1.80           C  
ATOM   2470  CB  LEU A 312     -16.311  10.375   8.899  1.00  1.80           C  
ATOM   2471  CG  LEU A 312     -16.155   9.300   7.809  1.00  1.80           C  
ATOM   2472  CD1 LEU A 312     -14.977   9.639   6.884  1.00  1.80           C  
ATOM   2473  CD2 LEU A 312     -15.964   7.902   8.410  1.00  1.80           C  
ATOM   2474  C   LEU A 312     -17.597  11.404  10.776  1.00  1.87           C  
ATOM   2475  O   LEU A 312     -17.668  12.570  10.385  1.00  1.55           O  
ATOM   2476  N   ARG A 313     -17.538  11.029  12.058  1.00  1.83           N  
ATOM   2477  CA  ARG A 313     -17.370  11.999  13.122  1.00  1.80           C  
ATOM   2478  CB  ARG A 313     -18.692  12.249  13.858  1.00  1.80           C  
ATOM   2479  CG  ARG A 313     -19.608  13.226  13.126  1.00  1.80           C  
ATOM   2480  CD  ARG A 313     -20.933  13.406  13.863  1.00  1.80           C  
ATOM   2481  NE  ARG A 313     -21.734  14.425  13.196  1.00  1.83           N  
ATOM   2482  CZ  ARG A 313     -21.696  15.735  13.521  1.00  1.87           C  
ATOM   2483  NH1 ARG A 313     -20.919  16.175  14.503  1.00  1.83           N  
ATOM   2484  NH2 ARG A 313     -22.439  16.591  12.835  1.00  1.83           N  
ATOM   2485  C   ARG A 313     -16.348  11.426  14.095  1.00  1.87           C  
ATOM   2486  O   ARG A 313     -16.497  10.320  14.604  1.00  1.55           O  
ATOM   2487  N   MET A 314     -15.318  12.248  14.314  1.00  1.83           N  
ATOM   2488  CA  MET A 314     -14.374  11.978  15.378  1.00  1.80           C  
ATOM   2489  CB  MET A 314     -13.006  12.524  14.952  1.00  1.80           C  
ATOM   2490  CG  MET A 314     -11.838  12.030  15.811  1.00  1.80           C  
ATOM   2491  SD  MET A 314     -10.260  12.441  15.041  1.00  1.97           S  
ATOM   2492  CE  MET A 314     -10.286  11.260  13.675  1.00  1.80           C  
ATOM   2493  C   MET A 314     -14.950  12.668  16.619  1.00  1.87           C  
ATOM   2494  O   MET A 314     -15.597  13.701  16.498  1.00  1.55           O  
ATOM   2495  N   VAL A 315     -14.741  12.063  17.793  1.00  1.83           N  
ATOM   2496  CA  VAL A 315     -15.172  12.722  19.021  1.00  1.80           C  
ATOM   2497  CB  VAL A 315     -15.357  11.685  20.153  1.00  1.80           C  
ATOM   2498  CG1 VAL A 315     -14.229  10.656  20.222  1.00  1.80           C  
ATOM   2499  CG2 VAL A 315     -15.567  12.318  21.525  1.00  1.80           C  
ATOM   2500  C   VAL A 315     -14.150  13.826  19.336  1.00  1.87           C  
ATOM   2501  O   VAL A 315     -13.042  13.846  18.808  1.00  1.55           O  
ATOM   2502  N   THR A 316     -14.583  14.750  20.199  1.00  1.83           N  
ATOM   2503  CA  THR A 316     -13.708  15.830  20.617  1.00  1.80           C  
ATOM   2504  CB  THR A 316     -13.793  16.954  19.557  1.00  1.80           C  
ATOM   2505  OG1 THR A 316     -14.042  16.433  18.263  1.00  1.55           O  
ATOM   2506  CG2 THR A 316     -12.537  17.831  19.517  1.00  1.80           C  
ATOM   2507  C   THR A 316     -14.143  16.282  22.023  1.00  1.87           C  
ATOM   2508  O   THR A 316     -14.309  17.460  22.301  1.00  1.55           O  
ATOM   2509  N   GLY A 317     -14.355  15.263  22.868  1.00  1.83           N  
ATOM   2510  CA  GLY A 317     -14.886  15.464  24.206  1.00  1.80           C  
ATOM   2511  C   GLY A 317     -15.100  14.081  24.812  1.00  1.87           C  
ATOM   2512  O   GLY A 317     -14.799  13.079  24.178  1.00  1.55           O  
ATOM   2513  N   LEU A 318     -15.606  14.052  26.048  1.00  1.83           N  
ATOM   2514  CA  LEU A 318     -15.762  12.770  26.724  1.00  1.80           C  
ATOM   2515  CB  LEU A 318     -15.543  12.947  28.238  1.00  1.80           C  
ATOM   2516  CG  LEU A 318     -16.440  14.009  28.905  1.00  1.80           C  
ATOM   2517  CD1 LEU A 318     -16.838  13.568  30.312  1.00  1.80           C  
ATOM   2518  CD2 LEU A 318     -15.773  15.395  28.966  1.00  1.80           C  
ATOM   2519  C   LEU A 318     -17.145  12.214  26.371  1.00  1.87           C  
ATOM   2520  O   LEU A 318     -17.890  12.799  25.596  1.00  1.55           O  
ATOM   2521  N   ARG A 319     -17.467  11.068  26.996  1.00  1.83           N  
ATOM   2522  CA  ARG A 319     -18.835  10.579  26.895  1.00  1.80           C  
ATOM   2523  CB  ARG A 319     -18.940   9.210  27.584  1.00  1.80           C  
ATOM   2524  CG  ARG A 319     -20.313   8.538  27.415  1.00  1.80           C  
ATOM   2525  CD  ARG A 319     -20.450   7.267  28.265  1.00  1.80           C  
ATOM   2526  NE  ARG A 319     -19.469   6.261  27.868  1.00  1.83           N  
ATOM   2527  CZ  ARG A 319     -19.709   5.267  26.982  1.00  1.87           C  
ATOM   2528  NH1 ARG A 319     -20.887   5.135  26.384  1.00  1.83           N  
ATOM   2529  NH2 ARG A 319     -18.744   4.406  26.700  1.00  1.83           N  
ATOM   2530  C   ARG A 319     -19.745  11.598  27.598  1.00  1.87           C  
ATOM   2531  O   ARG A 319     -19.561  11.903  28.770  1.00  1.55           O  
ATOM   2532  N   ASN A 320     -20.712  12.121  26.831  1.00  1.83           N  
ATOM   2533  CA  ASN A 320     -21.671  13.025  27.446  1.00  1.80           C  
ATOM   2534  CB  ASN A 320     -22.458  13.823  26.392  1.00  1.80           C  
ATOM   2535  CG  ASN A 320     -23.441  14.754  27.115  1.00  1.87           C  
ATOM   2536  OD1 ASN A 320     -23.186  15.192  28.230  1.00  1.55           O  
ATOM   2537  ND2 ASN A 320     -24.576  15.001  26.462  1.00  1.83           N  
ATOM   2538  C   ASN A 320     -22.632  12.175  28.284  1.00  1.87           C  
ATOM   2539  O   ASN A 320     -23.323  11.309  27.761  1.00  1.55           O  
ATOM   2540  N   ILE A 321     -22.626  12.469  29.589  1.00  1.83           N  
ATOM   2541  CA  ILE A 321     -23.533  11.821  30.522  1.00  1.80           C  
ATOM   2542  CB  ILE A 321     -22.736  10.956  31.531  1.00  1.80           C  
ATOM   2543  CG2 ILE A 321     -23.693  10.218  32.485  1.00  1.80           C  
ATOM   2544  CG1 ILE A 321     -21.794   9.950  30.836  1.00  1.80           C  
ATOM   2545  CD1 ILE A 321     -20.760   9.346  31.791  1.00  1.80           C  
ATOM   2546  C   ILE A 321     -24.292  12.946  31.246  1.00  1.87           C  
ATOM   2547  O   ILE A 321     -23.833  13.419  32.277  1.00  1.55           O  
ATOM   2548  N   PRO A 322     -25.468  13.368  30.695  1.00  1.83           N  
ATOM   2549  CD  PRO A 322     -26.009  12.916  29.412  1.00  1.80           C  
ATOM   2550  CA  PRO A 322     -26.278  14.420  31.322  1.00  1.80           C  
ATOM   2551  CB  PRO A 322     -27.538  14.480  30.447  1.00  1.80           C  
ATOM   2552  CG  PRO A 322     -27.094  13.944  29.085  1.00  1.80           C  
ATOM   2553  C   PRO A 322     -26.658  14.235  32.805  1.00  1.87           C  
ATOM   2554  O   PRO A 322     -27.028  15.185  33.485  1.00  1.55           O  
ATOM   2555  N   SER A 323     -26.506  12.984  33.280  1.00  1.83           N  
ATOM   2556  CA  SER A 323     -26.503  12.720  34.714  1.00  1.80           C  
ATOM   2557  CB  SER A 323     -25.266  13.393  35.348  1.00  1.80           C  
ATOM   2558  OG  SER A 323     -24.804  12.756  36.530  1.00  1.55           O  
ATOM   2559  C   SER A 323     -27.838  13.163  35.351  1.00  1.87           C  
ATOM   2560  O   SER A 323     -27.881  13.869  36.357  1.00  1.55           O  
ATOM   2561  N   ILE A 324     -28.908  12.707  34.677  1.00  1.83           N  
ATOM   2562  CA  ILE A 324     -30.270  13.072  35.034  1.00  1.80           C  
ATOM   2563  CB  ILE A 324     -31.076  13.244  33.723  1.00  1.80           C  
ATOM   2564  CG2 ILE A 324     -31.327  11.934  32.963  1.00  1.80           C  
ATOM   2565  CG1 ILE A 324     -32.358  14.087  33.872  1.00  1.80           C  
ATOM   2566  CD1 ILE A 324     -33.530  13.387  34.567  1.00  1.80           C  
ATOM   2567  C   ILE A 324     -30.809  12.011  36.030  1.00  1.87           C  
ATOM   2568 1OCT ILE A 324     -30.683  10.818  35.776  1.00  1.66           O  
ATOM   2569 2OCT ILE A 324     -31.321  12.369  37.083  1.00  1.66           O  
TER    2570      ILE A 324
ATOM   2571  N   GLY B 325     -15.524   2.330  32.201  1.00  1.65           N  
ATOM   2572  CA  GLY B 325     -14.360   3.184  32.062  1.00  1.80           C  
ATOM   2573  C   GLY B 325     -13.110   2.335  32.230  1.00  1.87           C  
ATOM   2574  O   GLY B 325     -13.070   1.439  33.063  1.00  1.55           O  
ATOM   2575  N   LEU B 326     -12.113   2.635  31.387  1.00  1.83           N  
ATOM   2576  CA  LEU B 326     -10.862   1.891  31.408  1.00  1.80           C  
ATOM   2577  CB  LEU B 326     -10.067   2.234  30.132  1.00  1.80           C  
ATOM   2578  CG  LEU B 326      -8.973   1.213  29.783  1.00  1.80           C  
ATOM   2579  CD1 LEU B 326      -9.568  -0.092  29.234  1.00  1.80           C  
ATOM   2580  CD2 LEU B 326      -7.978   1.799  28.770  1.00  1.80           C  
ATOM   2581  C   LEU B 326     -10.079   2.240  32.691  1.00  1.87           C  
ATOM   2582  O   LEU B 326      -9.498   1.389  33.358  1.00  1.55           O  
ATOM   2583  N   PHE B 327     -10.142   3.551  32.982  1.00  1.83           N  
ATOM   2584  CA  PHE B 327      -9.545   4.141  34.174  1.00  1.80           C  
ATOM   2585  CB  PHE B 327      -8.846   5.452  33.791  1.00  1.80           C  
ATOM   2586  CG  PHE B 327      -7.731   5.179  32.819  1.00  2.04           C  
ATOM   2587  CD1 PHE B 327      -7.927   5.339  31.452  1.00  2.04           C  
ATOM   2588  CD2 PHE B 327      -6.492   4.742  33.278  1.00  2.04           C  
ATOM   2589  CE1 PHE B 327      -6.906   5.055  30.555  1.00  2.04           C  
ATOM   2590  CE2 PHE B 327      -5.469   4.458  32.383  1.00  2.04           C  
ATOM   2591  CZ  PHE B 327      -5.678   4.609  31.022  1.00  2.04           C  
ATOM   2592  C   PHE B 327     -10.617   4.331  35.263  1.00  1.87           C  
ATOM   2593  O   PHE B 327     -10.323   4.316  36.453  1.00  1.55           O  
ATOM   2594  N   GLY B 328     -11.875   4.431  34.802  1.00  1.83           N  
ATOM   2595  CA  GLY B 328     -13.000   4.144  35.692  1.00  1.80           C  
ATOM   2596  C   GLY B 328     -13.627   5.391  36.327  1.00  1.87           C  
ATOM   2597  O   GLY B 328     -14.467   5.291  37.213  1.00  1.55           O  
ATOM   2598  N   ALA B 329     -13.207   6.561  35.828  1.00  1.83           N  
ATOM   2599  CA  ALA B 329     -13.882   7.802  36.179  1.00  1.80           C  
ATOM   2600  CB  ALA B 329     -12.991   9.005  35.837  1.00  1.80           C  
ATOM   2601  C   ALA B 329     -15.227   7.885  35.442  1.00  1.87           C  
ATOM   2602  O   ALA B 329     -16.280   8.008  36.056  1.00  1.55           O  
ATOM   2603  N   ILE B 330     -15.133   7.833  34.100  1.00  1.83           N  
ATOM   2604  CA  ILE B 330     -16.334   8.067  33.294  1.00  1.80           C  
ATOM   2605  CB  ILE B 330     -16.006   8.174  31.790  1.00  1.80           C  
ATOM   2606  CG2 ILE B 330     -17.207   8.682  30.980  1.00  1.80           C  
ATOM   2607  CG1 ILE B 330     -14.765   9.031  31.493  1.00  1.80           C  
ATOM   2608  CD1 ILE B 330     -14.805  10.451  32.076  1.00  1.80           C  
ATOM   2609  C   ILE B 330     -17.368   6.954  33.557  1.00  1.87           C  
ATOM   2610  O   ILE B 330     -17.070   5.769  33.449  1.00  1.55           O  
ATOM   2611  N   ALA B 331     -18.580   7.419  33.916  1.00  1.83           N  
ATOM   2612  CA  ALA B 331     -19.715   6.573  34.270  1.00  1.80           C  
ATOM   2613  CB  ALA B 331     -20.301   5.897  33.021  1.00  1.80           C  
ATOM   2614  C   ALA B 331     -19.359   5.523  35.342  1.00  1.87           C  
ATOM   2615  O   ALA B 331     -19.946   4.446  35.392  1.00  1.55           O  
ATOM   2616  N   GLY B 332     -18.352   5.872  36.154  1.00  1.83           N  
ATOM   2617  CA  GLY B 332     -17.732   4.889  37.033  1.00  1.80           C  
ATOM   2618  C   GLY B 332     -17.947   5.298  38.479  1.00  1.87           C  
ATOM   2619  O   GLY B 332     -19.068   5.298  38.974  1.00  1.55           O  
ATOM   2620  N   PHE B 333     -16.831   5.674  39.133  1.00  1.83           N  
ATOM   2621  CA  PHE B 333     -16.970   6.207  40.490  1.00  1.80           C  
ATOM   2622  CB  PHE B 333     -15.662   6.092  41.297  1.00  1.80           C  
ATOM   2623  CG  PHE B 333     -14.551   7.001  40.837  1.00  2.04           C  
ATOM   2624  CD1 PHE B 333     -14.436   8.284  41.358  1.00  2.04           C  
ATOM   2625  CD2 PHE B 333     -13.615   6.569  39.905  1.00  2.04           C  
ATOM   2626  CE1 PHE B 333     -13.405   9.122  40.959  1.00  2.04           C  
ATOM   2627  CE2 PHE B 333     -12.584   7.406  39.499  1.00  2.04           C  
ATOM   2628  CZ  PHE B 333     -12.476   8.684  40.026  1.00  2.04           C  
ATOM   2629  C   PHE B 333     -17.542   7.640  40.459  1.00  1.87           C  
ATOM   2630  O   PHE B 333     -17.987   8.176  41.469  1.00  1.55           O  
ATOM   2631  N   ILE B 334     -17.517   8.206  39.239  1.00  1.83           N  
ATOM   2632  CA  ILE B 334     -18.176   9.463  38.937  1.00  1.80           C  
ATOM   2633  CB  ILE B 334     -17.152  10.426  38.300  1.00  1.80           C  
ATOM   2634  CG2 ILE B 334     -17.714  11.853  38.214  1.00  1.80           C  
ATOM   2635  CG1 ILE B 334     -15.800  10.378  39.040  1.00  1.80           C  
ATOM   2636  CD1 ILE B 334     -14.780  11.408  38.559  1.00  1.80           C  
ATOM   2637  C   ILE B 334     -19.313   9.102  37.968  1.00  1.87           C  
ATOM   2638  O   ILE B 334     -19.078   8.759  36.814  1.00  1.55           O  
ATOM   2639  N   GLU B 335     -20.543   9.142  38.504  1.00  1.83           N  
ATOM   2640  CA  GLU B 335     -21.656   8.514  37.797  1.00  1.80           C  
ATOM   2641  CB  GLU B 335     -22.909   8.498  38.685  1.00  1.80           C  
ATOM   2642  CG  GLU B 335     -22.681   7.837  40.059  1.00  1.80           C  
ATOM   2643  CD  GLU B 335     -23.999   7.568  40.801  1.00  1.87           C  
ATOM   2644  OE1 GLU B 335     -24.938   8.345  40.678  1.00  1.66           O  
ATOM   2645  OE2 GLU B 335     -24.101   6.565  41.499  1.00  1.66           O  
ATOM   2646  C   GLU B 335     -21.978   9.199  36.453  1.00  1.87           C  
ATOM   2647  O   GLU B 335     -22.369   8.552  35.488  1.00  1.55           O  
ATOM   2648  N   GLY B 336     -21.818  10.529  36.460  1.00  1.83           N  
ATOM   2649  CA  GLY B 336     -22.161  11.306  35.281  1.00  1.80           C  
ATOM   2650  C   GLY B 336     -21.674  12.731  35.485  1.00  1.87           C  
ATOM   2651  O   GLY B 336     -21.175  13.080  36.551  1.00  1.55           O  
ATOM   2652  N   GLY B 337     -21.786  13.503  34.395  1.00  1.83           N  
ATOM   2653  CA  GLY B 337     -21.144  14.805  34.349  1.00  1.80           C  
ATOM   2654  C   GLY B 337     -22.123  15.884  34.786  1.00  1.87           C  
ATOM   2655  O   GLY B 337     -23.332  15.777  34.611  1.00  1.55           O  
ATOM   2656  N   TRP B 338     -21.532  16.932  35.368  1.00  1.83           N  
ATOM   2657  CA  TRP B 338     -22.313  18.091  35.750  1.00  1.80           C  
ATOM   2658  CB  TRP B 338     -21.483  19.000  36.666  1.00  1.80           C  
ATOM   2659  CG  TRP B 338     -20.917  18.222  37.833  1.00  2.04           C  
ATOM   2660  CD2 TRP B 338     -19.538  18.168  38.239  1.00  2.04           C  
ATOM   2661  CE2 TRP B 338     -19.472  17.347  39.387  1.00  2.04           C  
ATOM   2662  CE3 TRP B 338     -18.404  18.741  37.736  1.00  2.04           C  
ATOM   2663  CD1 TRP B 338     -21.627  17.432  38.742  1.00  2.04           C  
ATOM   2664  NE1 TRP B 338     -20.767  16.920  39.657  1.00  1.72           N  
ATOM   2665  CZ2 TRP B 338     -18.269  17.132  40.003  1.00  2.04           C  
ATOM   2666  CZ3 TRP B 338     -17.179  18.525  38.358  1.00  2.04           C  
ATOM   2667  CH2 TRP B 338     -17.113  17.724  39.496  1.00  2.04           C  
ATOM   2668  C   TRP B 338     -22.673  18.873  34.484  1.00  1.87           C  
ATOM   2669  O   TRP B 338     -21.801  19.382  33.788  1.00  1.55           O  
ATOM   2670  N   THR B 339     -23.988  18.987  34.251  1.00  1.83           N  
ATOM   2671  CA  THR B 339     -24.439  19.860  33.175  1.00  1.80           C  
ATOM   2672  CB  THR B 339     -25.908  19.553  32.832  1.00  1.80           C  
ATOM   2673  OG1 THR B 339     -26.724  19.473  33.989  1.00  1.55           O  
ATOM   2674  CG2 THR B 339     -26.043  18.282  31.974  1.00  1.80           C  
ATOM   2675  C   THR B 339     -24.204  21.355  33.512  1.00  1.87           C  
ATOM   2676  O   THR B 339     -24.272  22.225  32.651  1.00  1.55           O  
ATOM   2677  N   GLY B 340     -23.923  21.605  34.804  1.00  1.83           N  
ATOM   2678  CA  GLY B 340     -23.677  22.970  35.248  1.00  1.80           C  
ATOM   2679  C   GLY B 340     -22.262  23.468  34.926  1.00  1.87           C  
ATOM   2680  O   GLY B 340     -22.021  24.669  34.868  1.00  1.55           O  
ATOM   2681  N   MET B 341     -21.323  22.517  34.742  1.00  1.83           N  
ATOM   2682  CA  MET B 341     -19.921  22.916  34.612  1.00  1.80           C  
ATOM   2683  CB  MET B 341     -18.999  21.803  35.137  1.00  1.80           C  
ATOM   2684  CG  MET B 341     -17.540  22.272  35.269  1.00  1.80           C  
ATOM   2685  SD  MET B 341     -16.482  20.985  35.941  1.00  1.97           S  
ATOM   2686  CE  MET B 341     -16.026  20.187  34.394  1.00  1.80           C  
ATOM   2687  C   MET B 341     -19.599  23.272  33.150  1.00  1.87           C  
ATOM   2688  O   MET B 341     -18.867  22.579  32.457  1.00  1.55           O  
ATOM   2689  N   ILE B 342     -20.164  24.411  32.730  1.00  1.83           N  
ATOM   2690  CA  ILE B 342     -20.032  24.853  31.347  1.00  1.80           C  
ATOM   2691  CB  ILE B 342     -21.004  26.027  31.112  1.00  1.80           C  
ATOM   2692  CG2 ILE B 342     -22.457  25.535  31.222  1.00  1.80           C  
ATOM   2693  CG1 ILE B 342     -20.749  27.211  32.068  1.00  1.80           C  
ATOM   2694  CD1 ILE B 342     -21.530  28.474  31.684  1.00  1.80           C  
ATOM   2695  C   ILE B 342     -18.577  25.226  30.965  1.00  1.87           C  
ATOM   2696  O   ILE B 342     -18.233  25.340  29.794  1.00  1.55           O  
ATOM   2697  N   ASP B 343     -17.764  25.435  32.015  1.00  1.83           N  
ATOM   2698  CA  ASP B 343     -16.440  26.025  31.863  1.00  1.80           C  
ATOM   2699  CB  ASP B 343     -15.858  26.311  33.259  1.00  1.80           C  
ATOM   2700  CG  ASP B 343     -16.574  27.495  33.910  1.00  1.87           C  
ATOM   2701  OD1 ASP B 343     -16.450  28.611  33.418  1.00  1.66           O  
ATOM   2702  OD2 ASP B 343     -17.258  27.314  34.909  1.00  1.66           O  
ATOM   2703  C   ASP B 343     -15.480  25.158  31.027  1.00  1.87           C  
ATOM   2704  O   ASP B 343     -14.667  25.673  30.267  1.00  1.55           O  
ATOM   2705  N   GLY B 344     -15.585  23.835  31.207  1.00  1.83           N  
ATOM   2706  CA  GLY B 344     -14.611  22.962  30.561  1.00  1.80           C  
ATOM   2707  C   GLY B 344     -14.948  21.520  30.902  1.00  1.87           C  
ATOM   2708  O   GLY B 344     -15.978  21.254  31.508  1.00  1.55           O  
ATOM   2709  N   TRP B 345     -14.051  20.626  30.455  1.00  1.83           N  
ATOM   2710  CA  TRP B 345     -14.308  19.191  30.455  1.00  1.80           C  
ATOM   2711  CB  TRP B 345     -13.398  18.476  29.442  1.00  1.80           C  
ATOM   2712  CG  TRP B 345     -13.759  18.828  28.011  1.00  2.04           C  
ATOM   2713  CD2 TRP B 345     -12.874  18.786  26.874  1.00  2.04           C  
ATOM   2714  CE2 TRP B 345     -13.631  19.167  25.742  1.00  2.04           C  
ATOM   2715  CE3 TRP B 345     -11.551  18.463  26.737  1.00  2.04           C  
ATOM   2716  CD1 TRP B 345     -15.008  19.234  27.519  1.00  2.04           C  
ATOM   2717  NE1 TRP B 345     -14.922  19.431  26.182  1.00  1.72           N  
ATOM   2718  CZ2 TRP B 345     -13.042  19.213  24.509  1.00  2.04           C  
ATOM   2719  CZ3 TRP B 345     -10.948  18.509  25.480  1.00  2.04           C  
ATOM   2720  CH2 TRP B 345     -11.694  18.883  24.363  1.00  2.04           C  
ATOM   2721  C   TRP B 345     -14.125  18.567  31.840  1.00  1.87           C  
ATOM   2722  O   TRP B 345     -14.943  17.766  32.271  1.00  1.55           O  
ATOM   2723  N   TYR B 346     -13.006  18.923  32.488  1.00  1.83           N  
ATOM   2724  CA  TYR B 346     -12.688  18.330  33.789  1.00  1.80           C  
ATOM   2725  CB  TYR B 346     -11.231  17.848  33.848  1.00  1.80           C  
ATOM   2726  CG  TYR B 346     -10.748  17.155  32.605  1.00  2.04           C  
ATOM   2727  CD1 TYR B 346     -11.515  16.211  31.927  1.00  2.04           C  
ATOM   2728  CE1 TYR B 346     -11.006  15.572  30.805  1.00  2.04           C  
ATOM   2729  CD2 TYR B 346      -9.480  17.456  32.130  1.00  2.04           C  
ATOM   2730  CE2 TYR B 346      -8.964  16.817  31.018  1.00  2.04           C  
ATOM   2731  CZ  TYR B 346      -9.727  15.865  30.356  1.00  2.04           C  
ATOM   2732  OH  TYR B 346      -9.227  15.185  29.266  1.00  1.55           O  
ATOM   2733  C   TYR B 346     -12.842  19.430  34.823  1.00  1.87           C  
ATOM   2734  O   TYR B 346     -12.638  20.594  34.503  1.00  1.55           O  
ATOM   2735  N   GLY B 347     -13.170  19.039  36.060  1.00  1.83           N  
ATOM   2736  CA  GLY B 347     -13.223  20.072  37.078  1.00  1.80           C  
ATOM   2737  C   GLY B 347     -13.647  19.500  38.411  1.00  1.87           C  
ATOM   2738  O   GLY B 347     -13.592  18.299  38.660  1.00  1.55           O  
ATOM   2739  N   TYR B 348     -14.089  20.467  39.225  1.00  1.83           N  
ATOM   2740  CA  TYR B 348     -14.539  20.242  40.579  1.00  1.80           C  
ATOM   2741  CB  TYR B 348     -13.644  21.003  41.575  1.00  1.80           C  
ATOM   2742  CG  TYR B 348     -12.181  20.898  41.240  1.00  2.04           C  
ATOM   2743  CD1 TYR B 348     -11.551  21.927  40.545  1.00  2.04           C  
ATOM   2744  CE1 TYR B 348     -10.198  21.856  40.250  1.00  2.04           C  
ATOM   2745  CD2 TYR B 348     -11.443  19.783  41.616  1.00  2.04           C  
ATOM   2746  CE2 TYR B 348     -10.089  19.708  41.315  1.00  2.04           C  
ATOM   2747  CZ  TYR B 348      -9.462  20.747  40.646  1.00  2.04           C  
ATOM   2748  OH  TYR B 348      -8.108  20.676  40.393  1.00  1.55           O  
ATOM   2749  C   TYR B 348     -15.962  20.794  40.686  1.00  1.87           C  
ATOM   2750  O   TYR B 348     -16.334  21.734  39.991  1.00  1.55           O  
ATOM   2751  N   HIS B 349     -16.699  20.188  41.615  1.00  1.83           N  
ATOM   2752  CA  HIS B 349     -17.907  20.750  42.186  1.00  1.80           C  
ATOM   2753  CB  HIS B 349     -19.097  19.821  41.908  1.00  1.80           C  
ATOM   2754  CG  HIS B 349     -20.353  20.313  42.591  1.00  2.04           C  
ATOM   2755  CD2 HIS B 349     -21.302  19.541  43.279  1.00  2.04           C  
ATOM   2756  ND1 HIS B 349     -20.741  21.606  42.643  1.00  1.72           N  
ATOM   2757  CE1 HIS B 349     -21.888  21.622  43.340  1.00  2.04           C  
ATOM   2758  NE2 HIS B 349     -22.253  20.388  43.739  1.00  1.72           N  
ATOM   2759  C   HIS B 349     -17.581  20.819  43.672  1.00  1.87           C  
ATOM   2760  O   HIS B 349     -16.800  20.014  44.160  1.00  1.55           O  
ATOM   2761  N   HIS B 350     -18.148  21.807  44.361  1.00  1.83           N  
ATOM   2762  CA  HIS B 350     -17.818  21.949  45.768  1.00  1.80           C  
ATOM   2763  CB  HIS B 350     -16.471  22.673  45.959  1.00  1.80           C  
ATOM   2764  CG  HIS B 350     -16.546  24.116  45.505  1.00  2.04           C  
ATOM   2765  CD2 HIS B 350     -16.134  25.250  46.218  1.00  2.04           C  
ATOM   2766  ND1 HIS B 350     -17.047  24.529  44.322  1.00  1.72           N  
ATOM   2767  CE1 HIS B 350     -16.947  25.865  44.315  1.00  2.04           C  
ATOM   2768  NE2 HIS B 350     -16.391  26.332  45.450  1.00  1.72           N  
ATOM   2769  C   HIS B 350     -18.952  22.708  46.433  1.00  1.87           C  
ATOM   2770  O   HIS B 350     -19.724  23.407  45.783  1.00  1.55           O  
ATOM   2771  N   GLN B 351     -18.994  22.526  47.755  1.00  1.83           N  
ATOM   2772  CA  GLN B 351     -19.967  23.218  48.565  1.00  1.80           C  
ATOM   2773  CB  GLN B 351     -21.302  22.450  48.572  1.00  1.80           C  
ATOM   2774  CG  GLN B 351     -21.188  21.011  49.096  1.00  1.80           C  
ATOM   2775  CD  GLN B 351     -22.492  20.229  48.902  1.00  1.87           C  
ATOM   2776  OE1 GLN B 351     -23.554  20.783  48.635  1.00  1.55           O  
ATOM   2777  NE2 GLN B 351     -22.350  18.913  49.042  1.00  1.83           N  
ATOM   2778  C   GLN B 351     -19.359  23.379  49.955  1.00  1.87           C  
ATOM   2779  O   GLN B 351     -18.899  22.426  50.572  1.00  1.55           O  
ATOM   2780  N   ASN B 352     -19.369  24.642  50.376  1.00  1.83           N  
ATOM   2781  CA  ASN B 352     -19.022  25.056  51.720  1.00  1.80           C  
ATOM   2782  CB  ASN B 352     -17.813  26.013  51.660  1.00  1.80           C  
ATOM   2783  CG  ASN B 352     -17.669  26.911  52.897  1.00  1.87           C  
ATOM   2784  OD1 ASN B 352     -17.815  28.123  52.824  1.00  1.55           O  
ATOM   2785  ND2 ASN B 352     -17.435  26.280  54.043  1.00  1.83           N  
ATOM   2786  C   ASN B 352     -20.290  25.737  52.238  1.00  1.87           C  
ATOM   2787  O   ASN B 352     -21.160  26.111  51.460  1.00  1.55           O  
ATOM   2788  N   GLU B 353     -20.338  25.894  53.568  1.00  1.83           N  
ATOM   2789  CA  GLU B 353     -21.353  26.687  54.250  1.00  1.80           C  
ATOM   2790  CB  GLU B 353     -20.819  27.015  55.655  1.00  1.80           C  
ATOM   2791  CG  GLU B 353     -21.886  27.559  56.617  1.00  1.80           C  
ATOM   2792  CD  GLU B 353     -21.283  27.910  57.982  1.00  1.87           C  
ATOM   2793  OE1 GLU B 353     -20.563  28.895  58.093  1.00  1.66           O  
ATOM   2794  OE2 GLU B 353     -21.547  27.211  58.953  1.00  1.66           O  
ATOM   2795  C   GLU B 353     -21.725  27.981  53.480  1.00  1.87           C  
ATOM   2796  O   GLU B 353     -22.896  28.294  53.291  1.00  1.55           O  
ATOM   2797  N   GLN B 354     -20.674  28.714  53.066  1.00  1.83           N  
ATOM   2798  CA  GLN B 354     -20.904  29.997  52.414  1.00  1.80           C  
ATOM   2799  CB  GLN B 354     -19.600  30.803  52.333  1.00  1.80           C  
ATOM   2800  CG  GLN B 354     -19.039  31.188  53.710  1.00  1.80           C  
ATOM   2801  CD  GLN B 354     -17.865  32.167  53.558  1.00  1.87           C  
ATOM   2802  OE1 GLN B 354     -17.940  33.161  52.842  1.00  1.55           O  
ATOM   2803  NE2 GLN B 354     -16.783  31.852  54.266  1.00  1.83           N  
ATOM   2804  C   GLN B 354     -21.533  29.823  51.017  1.00  1.87           C  
ATOM   2805  O   GLN B 354     -22.565  30.419  50.716  1.00  1.55           O  
ATOM   2806  N   GLY B 355     -20.864  29.014  50.179  1.00  1.83           N  
ATOM   2807  CA  GLY B 355     -21.307  28.907  48.795  1.00  1.80           C  
ATOM   2808  C   GLY B 355     -20.789  27.625  48.150  1.00  1.87           C  
ATOM   2809  O   GLY B 355     -19.977  26.894  48.708  1.00  1.55           O  
ATOM   2810  N   SER B 356     -21.326  27.390  46.945  1.00  1.83           N  
ATOM   2811  CA  SER B 356     -21.036  26.184  46.189  1.00  1.80           C  
ATOM   2812  CB  SER B 356     -22.174  25.177  46.434  1.00  1.80           C  
ATOM   2813  OG  SER B 356     -23.471  25.748  46.299  1.00  1.55           O  
ATOM   2814  C   SER B 356     -20.929  26.576  44.713  1.00  1.87           C  
ATOM   2815  O   SER B 356     -21.365  27.654  44.313  1.00  1.55           O  
ATOM   2816  N   GLY B 357     -20.336  25.667  43.928  1.00  1.83           N  
ATOM   2817  CA  GLY B 357     -20.262  25.926  42.500  1.00  1.80           C  
ATOM   2818  C   GLY B 357     -19.488  24.811  41.813  1.00  1.87           C  
ATOM   2819  O   GLY B 357     -19.036  23.862  42.451  1.00  1.55           O  
ATOM   2820  N   TYR B 358     -19.370  24.996  40.491  1.00  1.83           N  
ATOM   2821  CA  TYR B 358     -18.557  24.152  39.628  1.00  1.80           C  
ATOM   2822  CB  TYR B 358     -19.361  23.702  38.394  1.00  1.80           C  
ATOM   2823  CG  TYR B 358     -20.687  23.101  38.766  1.00  2.04           C  
ATOM   2824  CD1 TYR B 358     -21.849  23.864  38.710  1.00  2.04           C  
ATOM   2825  CE1 TYR B 358     -23.074  23.317  39.067  1.00  2.04           C  
ATOM   2826  CD2 TYR B 358     -20.770  21.777  39.177  1.00  2.04           C  
ATOM   2827  CE2 TYR B 358     -21.993  21.228  39.539  1.00  2.04           C  
ATOM   2828  CZ  TYR B 358     -23.148  21.994  39.487  1.00  2.04           C  
ATOM   2829  OH  TYR B 358     -24.353  21.422  39.850  1.00  1.55           O  
ATOM   2830  C   TYR B 358     -17.378  25.015  39.178  1.00  1.87           C  
ATOM   2831  O   TYR B 358     -17.478  26.238  39.166  1.00  1.55           O  
ATOM   2832  N   ALA B 359     -16.287  24.339  38.802  1.00  1.83           N  
ATOM   2833  CA  ALA B 359     -15.136  25.028  38.239  1.00  1.80           C  
ATOM   2834  CB  ALA B 359     -14.243  25.582  39.357  1.00  1.80           C  
ATOM   2835  C   ALA B 359     -14.348  24.013  37.418  1.00  1.87           C  
ATOM   2836  O   ALA B 359     -13.857  23.024  37.948  1.00  1.55           O  
ATOM   2837  N   ALA B 360     -14.252  24.291  36.108  1.00  1.83           N  
ATOM   2838  CA  ALA B 360     -13.414  23.433  35.283  1.00  1.80           C  
ATOM   2839  CB  ALA B 360     -13.730  23.622  33.803  1.00  1.80           C  
ATOM   2840  C   ALA B 360     -11.946  23.759  35.575  1.00  1.87           C  
ATOM   2841  O   ALA B 360     -11.575  24.926  35.667  1.00  1.55           O  
ATOM   2842  N   ASP B 361     -11.136  22.698  35.730  1.00  1.83           N  
ATOM   2843  CA  ASP B 361      -9.709  22.933  35.930  1.00  1.80           C  
ATOM   2844  CB  ASP B 361      -8.961  21.682  36.438  1.00  1.80           C  
ATOM   2845  CG  ASP B 361      -7.434  21.902  36.427  1.00  1.87           C  
ATOM   2846  OD1 ASP B 361      -6.985  23.025  36.642  1.00  1.66           O  
ATOM   2847  OD2 ASP B 361      -6.692  20.959  36.183  1.00  1.66           O  
ATOM   2848  C   ASP B 361      -9.119  23.405  34.594  1.00  1.87           C  
ATOM   2849  O   ASP B 361      -9.017  22.652  33.631  1.00  1.55           O  
ATOM   2850  N   GLN B 362      -8.729  24.689  34.614  1.00  1.83           N  
ATOM   2851  CA  GLN B 362      -8.118  25.320  33.457  1.00  1.80           C  
ATOM   2852  CB  GLN B 362      -7.631  26.731  33.833  1.00  1.80           C  
ATOM   2853  CG  GLN B 362      -8.765  27.724  34.150  1.00  1.80           C  
ATOM   2854  CD  GLN B 362      -9.597  28.085  32.912  1.00  1.87           C  
ATOM   2855  OE1 GLN B 362     -10.807  27.904  32.865  1.00  1.55           O  
ATOM   2856  NE2 GLN B 362      -8.885  28.611  31.915  1.00  1.83           N  
ATOM   2857  C   GLN B 362      -6.939  24.490  32.923  1.00  1.87           C  
ATOM   2858  O   GLN B 362      -6.758  24.352  31.723  1.00  1.55           O  
ATOM   2859  N   LYS B 363      -6.144  23.962  33.872  1.00  1.83           N  
ATOM   2860  CA  LYS B 363      -4.897  23.320  33.485  1.00  1.80           C  
ATOM   2861  CB  LYS B 363      -4.072  22.998  34.745  1.00  1.80           C  
ATOM   2862  CG  LYS B 363      -2.648  22.516  34.435  1.00  1.80           C  
ATOM   2863  CD  LYS B 363      -1.805  22.342  35.705  1.00  1.80           C  
ATOM   2864  CE  LYS B 363      -0.373  21.866  35.408  1.00  1.80           C  
ATOM   2865  NZ  LYS B 363       0.501  21.813  36.577  1.00  1.65           N  
ATOM   2866  C   LYS B 363      -5.175  22.076  32.625  1.00  1.87           C  
ATOM   2867  O   LYS B 363      -4.858  22.026  31.441  1.00  1.55           O  
ATOM   2868  N   SER B 364      -5.776  21.069  33.276  1.00  1.83           N  
ATOM   2869  CA  SER B 364      -5.932  19.811  32.555  1.00  1.80           C  
ATOM   2870  CB  SER B 364      -6.294  18.659  33.500  1.00  1.80           C  
ATOM   2871  OG  SER B 364      -7.389  18.953  34.353  1.00  1.55           O  
ATOM   2872  C   SER B 364      -6.907  19.958  31.375  1.00  1.87           C  
ATOM   2873  O   SER B 364      -6.713  19.341  30.336  1.00  1.55           O  
ATOM   2874  N   THR B 365      -7.941  20.807  31.547  1.00  1.83           N  
ATOM   2875  CA  THR B 365      -8.887  20.950  30.442  1.00  1.80           C  
ATOM   2876  CB  THR B 365     -10.186  21.661  30.899  1.00  1.80           C  
ATOM   2877  OG1 THR B 365     -11.315  21.213  30.170  1.00  1.55           O  
ATOM   2878  CG2 THR B 365     -10.127  23.198  30.885  1.00  1.80           C  
ATOM   2879  C   THR B 365      -8.198  21.608  29.224  1.00  1.87           C  
ATOM   2880  O   THR B 365      -8.381  21.186  28.091  1.00  1.55           O  
ATOM   2881  N   GLN B 366      -7.376  22.640  29.495  1.00  1.83           N  
ATOM   2882  CA  GLN B 366      -6.714  23.324  28.386  1.00  1.80           C  
ATOM   2883  CB  GLN B 366      -5.971  24.572  28.890  1.00  1.80           C  
ATOM   2884  CG  GLN B 366      -5.222  25.364  27.802  1.00  1.80           C  
ATOM   2885  CD  GLN B 366      -6.170  25.894  26.718  1.00  1.87           C  
ATOM   2886  OE1 GLN B 366      -6.750  26.967  26.837  1.00  1.55           O  
ATOM   2887  NE2 GLN B 366      -6.291  25.091  25.659  1.00  1.83           N  
ATOM   2888  C   GLN B 366      -5.751  22.364  27.677  1.00  1.87           C  
ATOM   2889  O   GLN B 366      -5.688  22.295  26.456  1.00  1.55           O  
ATOM   2890  N   ASN B 367      -5.020  21.620  28.522  1.00  1.83           N  
ATOM   2891  CA  ASN B 367      -4.066  20.647  28.001  1.00  1.80           C  
ATOM   2892  CB  ASN B 367      -3.339  19.931  29.152  1.00  1.80           C  
ATOM   2893  CG  ASN B 367      -2.312  20.838  29.836  1.00  1.87           C  
ATOM   2894  OD1 ASN B 367      -1.883  21.856  29.306  1.00  1.55           O  
ATOM   2895  ND2 ASN B 367      -1.922  20.404  31.036  1.00  1.83           N  
ATOM   2896  C   ASN B 367      -4.783  19.613  27.125  1.00  1.87           C  
ATOM   2897  O   ASN B 367      -4.302  19.210  26.073  1.00  1.55           O  
ATOM   2898  N   ALA B 368      -5.974  19.230  27.611  1.00  1.83           N  
ATOM   2899  CA  ALA B 368      -6.796  18.276  26.888  1.00  1.80           C  
ATOM   2900  CB  ALA B 368      -8.056  17.949  27.690  1.00  1.80           C  
ATOM   2901  C   ALA B 368      -7.160  18.818  25.510  1.00  1.87           C  
ATOM   2902  O   ALA B 368      -6.947  18.168  24.502  1.00  1.55           O  
ATOM   2903  N   ILE B 369      -7.703  20.044  25.514  1.00  1.83           N  
ATOM   2904  CA  ILE B 369      -8.102  20.681  24.263  1.00  1.80           C  
ATOM   2905  CB  ILE B 369      -8.667  22.088  24.560  1.00  1.80           C  
ATOM   2906  CG2 ILE B 369      -8.947  22.886  23.273  1.00  1.80           C  
ATOM   2907  CG1 ILE B 369      -9.954  21.995  25.409  1.00  1.80           C  
ATOM   2908  CD1 ILE B 369     -10.340  23.317  26.081  1.00  1.80           C  
ATOM   2909  C   ILE B 369      -6.916  20.693  23.276  1.00  1.87           C  
ATOM   2910  O   ILE B 369      -7.052  20.353  22.106  1.00  1.55           O  
ATOM   2911  N   ASN B 370      -5.745  21.060  23.819  1.00  1.83           N  
ATOM   2912  CA  ASN B 370      -4.536  21.109  22.999  1.00  1.80           C  
ATOM   2913  CB  ASN B 370      -3.298  21.487  23.835  1.00  1.80           C  
ATOM   2914  CG  ASN B 370      -3.379  22.908  24.400  1.00  1.87           C  
ATOM   2915  OD1 ASN B 370      -4.215  23.719  24.024  1.00  1.55           O  
ATOM   2916  ND2 ASN B 370      -2.447  23.166  25.321  1.00  1.83           N  
ATOM   2917  C   ASN B 370      -4.300  19.756  22.303  1.00  1.87           C  
ATOM   2918  O   ASN B 370      -4.264  19.656  21.082  1.00  1.55           O  
ATOM   2919  N   GLY B 371      -4.148  18.725  23.150  1.00  1.83           N  
ATOM   2920  CA  GLY B 371      -3.778  17.408  22.643  1.00  1.80           C  
ATOM   2921  C   GLY B 371      -4.815  16.854  21.661  1.00  1.87           C  
ATOM   2922  O   GLY B 371      -4.497  16.388  20.576  1.00  1.55           O  
ATOM   2923  N   ILE B 372      -6.075  16.952  22.102  1.00  1.83           N  
ATOM   2924  CA  ILE B 372      -7.221  16.494  21.327  1.00  1.80           C  
ATOM   2925  CB  ILE B 372      -8.506  16.817  22.130  1.00  1.80           C  
ATOM   2926  CG2 ILE B 372      -9.800  16.742  21.302  1.00  1.80           C  
ATOM   2927  CG1 ILE B 372      -8.616  15.950  23.405  1.00  1.80           C  
ATOM   2928  CD1 ILE B 372      -9.022  14.499  23.138  1.00  1.80           C  
ATOM   2929  C   ILE B 372      -7.208  17.133  19.925  1.00  1.87           C  
ATOM   2930  O   ILE B 372      -7.244  16.455  18.905  1.00  1.55           O  
ATOM   2931  N   THR B 373      -7.139  18.473  19.922  1.00  1.83           N  
ATOM   2932  CA  THR B 373      -7.193  19.161  18.639  1.00  1.80           C  
ATOM   2933  CB  THR B 373      -7.295  20.680  18.857  1.00  1.80           C  
ATOM   2934  OG1 THR B 373      -6.230  21.178  19.641  1.00  1.55           O  
ATOM   2935  CG2 THR B 373      -8.640  21.088  19.482  1.00  1.80           C  
ATOM   2936  C   THR B 373      -5.990  18.777  17.756  1.00  1.87           C  
ATOM   2937  O   THR B 373      -6.104  18.656  16.544  1.00  1.55           O  
ATOM   2938  N   ASN B 374      -4.840  18.563  18.420  1.00  1.83           N  
ATOM   2939  CA  ASN B 374      -3.641  18.170  17.686  1.00  1.80           C  
ATOM   2940  CB  ASN B 374      -2.442  18.082  18.644  1.00  1.80           C  
ATOM   2941  CG  ASN B 374      -1.130  17.926  17.867  1.00  1.87           C  
ATOM   2942  OD1 ASN B 374      -0.468  18.898  17.527  1.00  1.55           O  
ATOM   2943  ND2 ASN B 374      -0.795  16.666  17.591  1.00  1.83           N  
ATOM   2944  C   ASN B 374      -3.870  16.835  16.955  1.00  1.87           C  
ATOM   2945  O   ASN B 374      -3.669  16.713  15.755  1.00  1.55           O  
ATOM   2946  N   LYS B 375      -4.343  15.871  17.757  1.00  1.83           N  
ATOM   2947  CA  LYS B 375      -4.681  14.530  17.295  1.00  1.80           C  
ATOM   2948  CB  LYS B 375      -5.310  13.796  18.502  1.00  1.80           C  
ATOM   2949  CG  LYS B 375      -6.202  12.567  18.236  1.00  1.80           C  
ATOM   2950  CD  LYS B 375      -6.701  11.988  19.573  1.00  1.80           C  
ATOM   2951  CE  LYS B 375      -7.659  10.783  19.485  1.00  1.80           C  
ATOM   2952  NZ  LYS B 375      -8.994  11.053  18.944  1.00  1.65           N  
ATOM   2953  C   LYS B 375      -5.579  14.590  16.043  1.00  1.87           C  
ATOM   2954  O   LYS B 375      -5.334  13.925  15.042  1.00  1.55           O  
ATOM   2955  N   VAL B 376      -6.620  15.437  16.150  1.00  1.83           N  
ATOM   2956  CA  VAL B 376      -7.523  15.638  15.015  1.00  1.80           C  
ATOM   2957  CB  VAL B 376      -8.702  16.542  15.445  1.00  1.80           C  
ATOM   2958  CG1 VAL B 376      -9.626  16.914  14.273  1.00  1.80           C  
ATOM   2959  CG2 VAL B 376      -9.534  15.887  16.561  1.00  1.80           C  
ATOM   2960  C   VAL B 376      -6.756  16.222  13.807  1.00  1.87           C  
ATOM   2961  O   VAL B 376      -6.880  15.756  12.680  1.00  1.55           O  
ATOM   2962  N   ASN B 377      -5.975  17.275  14.113  1.00  1.83           N  
ATOM   2963  CA  ASN B 377      -5.300  18.078  13.092  1.00  1.80           C  
ATOM   2964  CB  ASN B 377      -4.368  19.142  13.707  1.00  1.80           C  
ATOM   2965  CG  ASN B 377      -5.125  20.377  14.212  1.00  1.87           C  
ATOM   2966  OD1 ASN B 377      -6.230  20.694  13.786  1.00  1.55           O  
ATOM   2967  ND2 ASN B 377      -4.451  21.077  15.128  1.00  1.83           N  
ATOM   2968  C   ASN B 377      -4.494  17.181  12.149  1.00  1.87           C  
ATOM   2969  O   ASN B 377      -4.564  17.302  10.932  1.00  1.55           O  
ATOM   2970  N   SER B 378      -3.755  16.253  12.783  1.00  1.83           N  
ATOM   2971  CA  SER B 378      -2.982  15.281  12.025  1.00  1.80           C  
ATOM   2972  CB  SER B 378      -2.403  14.261  13.014  1.00  1.80           C  
ATOM   2973  OG  SER B 378      -1.747  14.902  14.098  1.00  1.55           O  
ATOM   2974  C   SER B 378      -3.826  14.582  10.937  1.00  1.87           C  
ATOM   2975  O   SER B 378      -3.436  14.499   9.781  1.00  1.55           O  
ATOM   2976  N   VAL B 379      -4.999  14.090  11.365  1.00  1.83           N  
ATOM   2977  CA  VAL B 379      -5.832  13.322  10.449  1.00  1.80           C  
ATOM   2978  CB  VAL B 379      -7.052  12.749  11.205  1.00  1.80           C  
ATOM   2979  CG1 VAL B 379      -7.939  11.886  10.291  1.00  1.80           C  
ATOM   2980  CG2 VAL B 379      -6.612  11.934  12.431  1.00  1.80           C  
ATOM   2981  C   VAL B 379      -6.243  14.191   9.245  1.00  1.87           C  
ATOM   2982  O   VAL B 379      -6.053  13.826   8.091  1.00  1.55           O  
ATOM   2983  N   ILE B 380      -6.821  15.357   9.583  1.00  1.83           N  
ATOM   2984  CA  ILE B 380      -7.388  16.197   8.531  1.00  1.80           C  
ATOM   2985  CB  ILE B 380      -8.220  17.356   9.131  1.00  1.80           C  
ATOM   2986  CG2 ILE B 380      -7.465  18.131  10.217  1.00  1.80           C  
ATOM   2987  CG1 ILE B 380      -8.771  18.301   8.047  1.00  1.80           C  
ATOM   2988  CD1 ILE B 380      -9.859  19.252   8.563  1.00  1.80           C  
ATOM   2989  C   ILE B 380      -6.310  16.648   7.522  1.00  1.87           C  
ATOM   2990  O   ILE B 380      -6.542  16.657   6.320  1.00  1.55           O  
ATOM   2991  N   GLU B 381      -5.124  17.003   8.051  1.00  1.83           N  
ATOM   2992  CA  GLU B 381      -4.051  17.404   7.146  1.00  1.80           C  
ATOM   2993  CB  GLU B 381      -2.853  17.952   7.934  1.00  1.80           C  
ATOM   2994  CG  GLU B 381      -3.139  19.298   8.622  1.00  1.80           C  
ATOM   2995  CD  GLU B 381      -1.868  19.963   9.166  1.00  1.87           C  
ATOM   2996  OE1 GLU B 381      -0.779  19.410   9.052  1.00  1.66           O  
ATOM   2997  OE2 GLU B 381      -1.960  21.056   9.709  1.00  1.66           O  
ATOM   2998  C   GLU B 381      -3.596  16.232   6.260  1.00  1.87           C  
ATOM   2999  O   GLU B 381      -3.487  16.345   5.045  1.00  1.55           O  
ATOM   3000  N   LYS B 382      -3.303  15.107   6.931  1.00  1.83           N  
ATOM   3001  CA  LYS B 382      -2.712  13.979   6.218  1.00  1.80           C  
ATOM   3002  CB  LYS B 382      -2.294  12.889   7.215  1.00  1.80           C  
ATOM   3003  CG  LYS B 382      -1.162  13.336   8.161  1.00  1.80           C  
ATOM   3004  CD  LYS B 382       0.190  13.512   7.460  1.00  1.80           C  
ATOM   3005  CE  LYS B 382       1.319  13.872   8.440  1.00  1.80           C  
ATOM   3006  NZ  LYS B 382       2.592  14.145   7.783  1.00  1.65           N  
ATOM   3007  C   LYS B 382      -3.660  13.438   5.134  1.00  1.87           C  
ATOM   3008  O   LYS B 382      -3.226  12.967   4.089  1.00  1.55           O  
ATOM   3009  N   MET B 383      -4.966  13.570   5.407  1.00  1.83           N  
ATOM   3010  CA  MET B 383      -5.949  13.333   4.360  1.00  1.80           C  
ATOM   3011  CB  MET B 383      -7.322  13.110   5.000  1.00  1.80           C  
ATOM   3012  CG  MET B 383      -7.406  11.807   5.809  1.00  1.80           C  
ATOM   3013  SD  MET B 383      -6.899  10.335   4.885  1.00  1.97           S  
ATOM   3014  CE  MET B 383      -7.793  10.572   3.336  1.00  1.80           C  
ATOM   3015  C   MET B 383      -5.964  14.536   3.397  1.00  1.87           C  
ATOM   3016  O   MET B 383      -6.788  15.438   3.484  1.00  1.55           O  
ATOM   3017  N   ASN B 384      -4.990  14.478   2.475  1.00  1.83           N  
ATOM   3018  CA  ASN B 384      -4.866  15.504   1.443  1.00  1.80           C  
ATOM   3019  CB  ASN B 384      -3.589  15.274   0.606  1.00  1.80           C  
ATOM   3020  CG  ASN B 384      -2.295  15.830   1.220  1.00  1.87           C  
ATOM   3021  OD1 ASN B 384      -1.333  16.111   0.513  1.00  1.55           O  
ATOM   3022  ND2 ASN B 384      -2.287  15.986   2.544  1.00  1.83           N  
ATOM   3023  C   ASN B 384      -6.086  15.445   0.514  1.00  1.87           C  
ATOM   3024  O   ASN B 384      -6.755  14.426   0.388  1.00  1.55           O  
ATOM   3025  N   THR B 385      -6.315  16.596  -0.131  1.00  1.83           N  
ATOM   3026  CA  THR B 385      -7.305  16.661  -1.194  1.00  1.80           C  
ATOM   3027  CB  THR B 385      -7.577  18.146  -1.512  1.00  1.80           C  
ATOM   3028  OG1 THR B 385      -6.377  18.890  -1.630  1.00  1.55           O  
ATOM   3029  CG2 THR B 385      -8.507  18.808  -0.480  1.00  1.80           C  
ATOM   3030  C   THR B 385      -6.768  15.897  -2.424  1.00  1.87           C  
ATOM   3031  O   THR B 385      -5.582  15.589  -2.521  1.00  1.55           O  
ATOM   3032  N   GLN B 386      -7.702  15.615  -3.343  1.00  1.83           N  
ATOM   3033  CA  GLN B 386      -7.372  15.102  -4.662  1.00  1.80           C  
ATOM   3034  CB  GLN B 386      -8.325  13.942  -4.995  1.00  1.80           C  
ATOM   3035  CG  GLN B 386      -7.923  13.173  -6.269  1.00  1.80           C  
ATOM   3036  CD  GLN B 386      -8.778  11.918  -6.493  1.00  1.87           C  
ATOM   3037  OE1 GLN B 386      -9.378  11.721  -7.541  1.00  1.55           O  
ATOM   3038  NE2 GLN B 386      -8.793  11.072  -5.462  1.00  1.83           N  
ATOM   3039  C   GLN B 386      -7.545  16.284  -5.618  1.00  1.87           C  
ATOM   3040  O   GLN B 386      -8.429  17.108  -5.420  1.00  1.55           O  
ATOM   3041  N   PHE B 387      -6.651  16.336  -6.617  1.00  1.83           N  
ATOM   3042  CA  PHE B 387      -6.751  17.356  -7.655  1.00  1.80           C  
ATOM   3043  CB  PHE B 387      -5.355  17.626  -8.247  1.00  1.80           C  
ATOM   3044  CG  PHE B 387      -4.347  17.942  -7.176  1.00  2.04           C  
ATOM   3045  CD1 PHE B 387      -3.292  17.072  -6.913  1.00  2.04           C  
ATOM   3046  CD2 PHE B 387      -4.460  19.108  -6.428  1.00  2.04           C  
ATOM   3047  CE1 PHE B 387      -2.373  17.360  -5.914  1.00  2.04           C  
ATOM   3048  CE2 PHE B 387      -3.544  19.399  -5.427  1.00  2.04           C  
ATOM   3049  CZ  PHE B 387      -2.498  18.524  -5.167  1.00  2.04           C  
ATOM   3050  C   PHE B 387      -7.708  16.832  -8.733  1.00  1.87           C  
ATOM   3051  O   PHE B 387      -8.235  15.732  -8.618  1.00  1.55           O  
ATOM   3052  N   THR B 388      -7.871  17.641  -9.795  1.00  1.83           N  
ATOM   3053  CA  THR B 388      -8.695  17.246 -10.929  1.00  1.80           C  
ATOM   3054  CB  THR B 388      -8.470  18.267 -12.056  1.00  1.80           C  
ATOM   3055  OG1 THR B 388      -8.653  19.552 -11.475  1.00  1.55           O  
ATOM   3056  CG2 THR B 388      -9.417  18.038 -13.248  1.00  1.80           C  
ATOM   3057  C   THR B 388      -8.396  15.800 -11.401  1.00  1.87           C  
ATOM   3058  O   THR B 388      -7.277  15.461 -11.772  1.00  1.55           O  
ATOM   3059  N   ALA B 389      -9.474  15.001 -11.369  1.00  1.83           N  
ATOM   3060  CA  ALA B 389      -9.478  13.617 -11.803  1.00  1.80           C  
ATOM   3061  CB  ALA B 389      -9.306  12.692 -10.595  1.00  1.80           C  
ATOM   3062  C   ALA B 389     -10.841  13.392 -12.458  1.00  1.87           C  
ATOM   3063  O   ALA B 389     -11.877  13.548 -11.821  1.00  1.55           O  
ATOM   3064  N   VAL B 390     -10.779  13.089 -13.764  1.00  1.83           N  
ATOM   3065  CA  VAL B 390     -11.961  13.151 -14.608  1.00  1.80           C  
ATOM   3066  CB  VAL B 390     -11.872  14.389 -15.521  1.00  1.80           C  
ATOM   3067  CG1 VAL B 390     -11.906  15.681 -14.688  1.00  1.80           C  
ATOM   3068  CG2 VAL B 390     -10.635  14.378 -16.432  1.00  1.80           C  
ATOM   3069  C   VAL B 390     -12.122  11.818 -15.352  1.00  1.87           C  
ATOM   3070  O   VAL B 390     -11.176  11.052 -15.514  1.00  1.55           O  
ATOM   3071  N   GLY B 391     -13.388  11.578 -15.733  1.00  1.83           N  
ATOM   3072  CA  GLY B 391     -13.769  10.307 -16.330  1.00  1.80           C  
ATOM   3073  C   GLY B 391     -13.199  10.174 -17.745  1.00  1.87           C  
ATOM   3074  O   GLY B 391     -12.961  11.158 -18.439  1.00  1.55           O  
ATOM   3075  N   LYS B 392     -12.981   8.905 -18.111  1.00  1.83           N  
ATOM   3076  CA  LYS B 392     -12.334   8.556 -19.368  1.00  1.80           C  
ATOM   3077  CB  LYS B 392     -11.072   7.736 -19.061  1.00  1.80           C  
ATOM   3078  CG  LYS B 392     -10.136   8.459 -18.086  1.00  1.80           C  
ATOM   3079  CD  LYS B 392      -8.864   7.668 -17.782  1.00  1.80           C  
ATOM   3080  CE  LYS B 392      -8.093   8.312 -16.623  1.00  1.80           C  
ATOM   3081  NZ  LYS B 392      -6.806   7.688 -16.366  1.00  1.65           N  
ATOM   3082  C   LYS B 392     -13.325   7.732 -20.185  1.00  1.87           C  
ATOM   3083  O   LYS B 392     -14.366   7.322 -19.681  1.00  1.55           O  
ATOM   3084  N   GLU B 393     -12.935   7.507 -21.449  1.00  1.83           N  
ATOM   3085  CA  GLU B 393     -13.678   6.627 -22.336  1.00  1.80           C  
ATOM   3086  CB  GLU B 393     -14.492   7.429 -23.364  1.00  1.80           C  
ATOM   3087  CG  GLU B 393     -15.521   8.360 -22.696  1.00  1.80           C  
ATOM   3088  CD  GLU B 393     -16.641   8.805 -23.646  1.00  1.87           C  
ATOM   3089  OE1 GLU B 393     -16.481   8.753 -24.859  1.00  1.66           O  
ATOM   3090  OE2 GLU B 393     -17.699   9.194 -23.169  1.00  1.66           O  
ATOM   3091  C   GLU B 393     -12.661   5.708 -23.014  1.00  1.87           C  
ATOM   3092  O   GLU B 393     -11.497   6.061 -23.194  1.00  1.55           O  
ATOM   3093  N   PHE B 394     -13.175   4.515 -23.340  1.00  1.83           N  
ATOM   3094  CA  PHE B 394     -12.397   3.428 -23.912  1.00  1.80           C  
ATOM   3095  CB  PHE B 394     -11.999   2.451 -22.797  1.00  1.80           C  
ATOM   3096  CG  PHE B 394     -11.070   3.097 -21.805  1.00  2.04           C  
ATOM   3097  CD1 PHE B 394      -9.714   3.229 -22.084  1.00  2.04           C  
ATOM   3098  CD2 PHE B 394     -11.559   3.585 -20.598  1.00  2.04           C  
ATOM   3099  CE1 PHE B 394      -8.865   3.853 -21.180  1.00  2.04           C  
ATOM   3100  CE2 PHE B 394     -10.711   4.192 -19.684  1.00  2.04           C  
ATOM   3101  CZ  PHE B 394      -9.363   4.332 -19.977  1.00  2.04           C  
ATOM   3102  C   PHE B 394     -13.304   2.763 -24.946  1.00  1.87           C  
ATOM   3103  O   PHE B 394     -14.516   2.719 -24.765  1.00  1.55           O  
ATOM   3104  N   ASN B 395     -12.685   2.311 -26.049  1.00  1.83           N  
ATOM   3105  CA  ASN B 395     -13.465   1.762 -27.156  1.00  1.80           C  
ATOM   3106  CB  ASN B 395     -12.836   2.111 -28.526  1.00  1.80           C  
ATOM   3107  CG  ASN B 395     -11.758   1.141 -29.025  1.00  1.87           C  
ATOM   3108  OD1 ASN B 395     -12.056   0.085 -29.564  1.00  1.55           O  
ATOM   3109  ND2 ASN B 395     -10.510   1.569 -28.873  1.00  1.83           N  
ATOM   3110  C   ASN B 395     -13.712   0.260 -26.927  1.00  1.87           C  
ATOM   3111  O   ASN B 395     -13.343  -0.316 -25.908  1.00  1.55           O  
ATOM   3112  N   LYS B 396     -14.369  -0.334 -27.936  1.00  1.83           N  
ATOM   3113  CA  LYS B 396     -14.811  -1.721 -27.882  1.00  1.80           C  
ATOM   3114  CB  LYS B 396     -15.552  -2.015 -29.202  1.00  1.80           C  
ATOM   3115  CG  LYS B 396     -16.253  -3.379 -29.271  1.00  1.80           C  
ATOM   3116  CD  LYS B 396     -17.340  -3.428 -30.357  1.00  1.80           C  
ATOM   3117  CE  LYS B 396     -16.799  -3.457 -31.796  1.00  1.80           C  
ATOM   3118  NZ  LYS B 396     -17.827  -3.295 -32.819  1.00  1.65           N  
ATOM   3119  C   LYS B 396     -13.656  -2.706 -27.577  1.00  1.87           C  
ATOM   3120  O   LYS B 396     -13.854  -3.733 -26.939  1.00  1.55           O  
ATOM   3121  N   LEU B 397     -12.457  -2.325 -28.054  1.00  1.83           N  
ATOM   3122  CA  LEU B 397     -11.239  -3.112 -27.894  1.00  1.80           C  
ATOM   3123  CB  LEU B 397     -10.488  -3.189 -29.240  1.00  1.80           C  
ATOM   3124  CG  LEU B 397     -11.272  -3.794 -30.422  1.00  1.80           C  
ATOM   3125  CD1 LEU B 397     -12.125  -5.002 -30.025  1.00  1.80           C  
ATOM   3126  CD2 LEU B 397     -12.088  -2.748 -31.193  1.00  1.80           C  
ATOM   3127  C   LEU B 397     -10.305  -2.478 -26.842  1.00  1.87           C  
ATOM   3128  O   LEU B 397      -9.084  -2.540 -26.968  1.00  1.55           O  
ATOM   3129  N   GLU B 398     -10.925  -1.848 -25.830  1.00  1.83           N  
ATOM   3130  CA  GLU B 398     -10.156  -1.275 -24.726  1.00  1.80           C  
ATOM   3131  CB  GLU B 398      -9.993   0.239 -24.929  1.00  1.80           C  
ATOM   3132  CG  GLU B 398      -9.071   0.596 -26.101  1.00  1.80           C  
ATOM   3133  CD  GLU B 398      -8.900   2.104 -26.293  1.00  1.87           C  
ATOM   3134  OE1 GLU B 398      -9.792   2.872 -25.952  1.00  1.66           O  
ATOM   3135  OE2 GLU B 398      -7.865   2.520 -26.797  1.00  1.66           O  
ATOM   3136  C   GLU B 398     -10.861  -1.552 -23.388  1.00  1.87           C  
ATOM   3137  O   GLU B 398     -10.667  -0.843 -22.408  1.00  1.55           O  
ATOM   3138  N   LYS B 399     -11.700  -2.594 -23.378  1.00  1.83           N  
ATOM   3139  CA  LYS B 399     -12.454  -2.891 -22.167  1.00  1.80           C  
ATOM   3140  CB  LYS B 399     -13.564  -3.916 -22.438  1.00  1.80           C  
ATOM   3141  CG  LYS B 399     -14.597  -3.432 -23.466  1.00  1.80           C  
ATOM   3142  CD  LYS B 399     -15.446  -2.263 -22.944  1.00  1.80           C  
ATOM   3143  CE  LYS B 399     -16.512  -1.823 -23.953  1.00  1.80           C  
ATOM   3144  NZ  LYS B 399     -17.383  -0.765 -23.459  1.00  1.65           N  
ATOM   3145  C   LYS B 399     -11.530  -3.390 -21.053  1.00  1.87           C  
ATOM   3146  O   LYS B 399     -11.782  -3.146 -19.880  1.00  1.55           O  
ATOM   3147  N   ARG B 400     -10.434  -4.061 -21.457  1.00  1.83           N  
ATOM   3148  CA  ARG B 400      -9.428  -4.422 -20.462  1.00  1.80           C  
ATOM   3149  CB  ARG B 400      -8.246  -5.171 -21.092  1.00  1.80           C  
ATOM   3150  CG  ARG B 400      -8.601  -6.581 -21.574  1.00  1.80           C  
ATOM   3151  CD  ARG B 400      -7.427  -7.259 -22.268  1.00  1.80           C  
ATOM   3152  NE  ARG B 400      -7.101  -6.456 -23.438  1.00  1.83           N  
ATOM   3153  CZ  ARG B 400      -5.863  -6.308 -23.937  1.00  1.87           C  
ATOM   3154  NH1 ARG B 400      -4.849  -6.991 -23.433  1.00  1.83           N  
ATOM   3155  NH2 ARG B 400      -5.662  -5.466 -24.938  1.00  1.83           N  
ATOM   3156  C   ARG B 400      -8.891  -3.156 -19.789  1.00  1.87           C  
ATOM   3157  O   ARG B 400      -8.827  -3.057 -18.572  1.00  1.55           O  
ATOM   3158  N   MET B 401      -8.512  -2.203 -20.659  1.00  1.83           N  
ATOM   3159  CA  MET B 401      -7.912  -0.956 -20.190  1.00  1.80           C  
ATOM   3160  CB  MET B 401      -7.559  -0.078 -21.402  1.00  1.80           C  
ATOM   3161  CG  MET B 401      -6.673   1.121 -21.044  1.00  1.80           C  
ATOM   3162  SD  MET B 401      -6.232   2.070 -22.512  1.00  1.97           S  
ATOM   3163  CE  MET B 401      -5.084   0.913 -23.276  1.00  1.80           C  
ATOM   3164  C   MET B 401      -8.857  -0.227 -19.220  1.00  1.87           C  
ATOM   3165  O   MET B 401      -8.468   0.218 -18.147  1.00  1.55           O  
ATOM   3166  N   GLU B 402     -10.127  -0.169 -19.647  1.00  1.83           N  
ATOM   3167  CA  GLU B 402     -11.149   0.456 -18.821  1.00  1.80           C  
ATOM   3168  CB  GLU B 402     -12.500   0.422 -19.551  1.00  1.80           C  
ATOM   3169  CG  GLU B 402     -13.579   1.209 -18.789  1.00  1.80           C  
ATOM   3170  CD  GLU B 402     -14.902   1.238 -19.549  1.00  1.87           C  
ATOM   3171  OE1 GLU B 402     -15.721   0.353 -19.337  1.00  1.66           O  
ATOM   3172  OE2 GLU B 402     -15.128   2.154 -20.333  1.00  1.66           O  
ATOM   3173  C   GLU B 402     -11.247  -0.251 -17.462  1.00  1.87           C  
ATOM   3174  O   GLU B 402     -11.206   0.361 -16.402  1.00  1.55           O  
ATOM   3175  N   ASN B 403     -11.373  -1.580 -17.557  1.00  1.83           N  
ATOM   3176  CA  ASN B 403     -11.568  -2.400 -16.367  1.00  1.80           C  
ATOM   3177  CB  ASN B 403     -11.778  -3.878 -16.750  1.00  1.80           C  
ATOM   3178  CG  ASN B 403     -13.175  -4.148 -17.330  1.00  1.87           C  
ATOM   3179  OD1 ASN B 403     -14.139  -3.442 -17.061  1.00  1.55           O  
ATOM   3180  ND2 ASN B 403     -13.252  -5.230 -18.103  1.00  1.83           N  
ATOM   3181  C   ASN B 403     -10.375  -2.258 -15.409  1.00  1.87           C  
ATOM   3182  O   ASN B 403     -10.524  -2.293 -14.196  1.00  1.55           O  
ATOM   3183  N   LEU B 404      -9.191  -2.079 -16.016  1.00  1.83           N  
ATOM   3184  CA  LEU B 404      -7.956  -1.885 -15.269  1.00  1.80           C  
ATOM   3185  CB  LEU B 404      -6.775  -1.945 -16.260  1.00  1.80           C  
ATOM   3186  CG  LEU B 404      -5.404  -2.289 -15.650  1.00  1.80           C  
ATOM   3187  CD1 LEU B 404      -4.356  -2.452 -16.759  1.00  1.80           C  
ATOM   3188  CD2 LEU B 404      -4.937  -1.252 -14.625  1.00  1.80           C  
ATOM   3189  C   LEU B 404      -8.032  -0.548 -14.507  1.00  1.87           C  
ATOM   3190  O   LEU B 404      -7.773  -0.463 -13.315  1.00  1.55           O  
ATOM   3191  N   ASN B 405      -8.444   0.488 -15.253  1.00  1.83           N  
ATOM   3192  CA  ASN B 405      -8.602   1.812 -14.653  1.00  1.80           C  
ATOM   3193  CB  ASN B 405      -9.093   2.791 -15.731  1.00  1.80           C  
ATOM   3194  CG  ASN B 405      -9.230   4.221 -15.191  1.00  1.87           C  
ATOM   3195  OD1 ASN B 405      -8.364   4.739 -14.496  1.00  1.55           O  
ATOM   3196  ND2 ASN B 405     -10.357   4.836 -15.546  1.00  1.83           N  
ATOM   3197  C   ASN B 405      -9.559   1.758 -13.445  1.00  1.87           C  
ATOM   3198  O   ASN B 405      -9.281   2.268 -12.367  1.00  1.55           O  
ATOM   3199  N   LYS B 406     -10.690   1.077 -13.696  1.00  1.83           N  
ATOM   3200  CA  LYS B 406     -11.731   0.929 -12.689  1.00  1.80           C  
ATOM   3201  CB  LYS B 406     -12.914   0.147 -13.290  1.00  1.80           C  
ATOM   3202  CG  LYS B 406     -14.148   0.148 -12.373  1.00  1.80           C  
ATOM   3203  CD  LYS B 406     -15.421  -0.393 -13.044  1.00  1.80           C  
ATOM   3204  CE  LYS B 406     -15.420  -1.905 -13.319  1.00  1.80           C  
ATOM   3205  NZ  LYS B 406     -15.545  -2.759 -12.141  1.00  1.65           N  
ATOM   3206  C   LYS B 406     -11.176   0.241 -11.431  1.00  1.87           C  
ATOM   3207  O   LYS B 406     -11.335   0.709 -10.313  1.00  1.55           O  
ATOM   3208  N   LYS B 407     -10.505  -0.892 -11.702  1.00  1.83           N  
ATOM   3209  CA  LYS B 407      -9.874  -1.718 -10.677  1.00  1.80           C  
ATOM   3210  CB  LYS B 407      -9.078  -2.817 -11.412  1.00  1.80           C  
ATOM   3211  CG  LYS B 407      -8.093  -3.655 -10.581  1.00  1.80           C  
ATOM   3212  CD  LYS B 407      -7.382  -4.681 -11.480  1.00  1.80           C  
ATOM   3213  CE  LYS B 407      -6.353  -5.553 -10.749  1.00  1.80           C  
ATOM   3214  NZ  LYS B 407      -5.760  -6.598 -11.582  1.00  1.65           N  
ATOM   3215  C   LYS B 407      -8.999  -0.855  -9.755  1.00  1.87           C  
ATOM   3216  O   LYS B 407      -9.105  -0.895  -8.537  1.00  1.55           O  
ATOM   3217  N   VAL B 408      -8.144  -0.064 -10.420  1.00  1.83           N  
ATOM   3218  CA  VAL B 408      -7.237   0.825  -9.709  1.00  1.80           C  
ATOM   3219  CB  VAL B 408      -6.327   1.516 -10.753  1.00  1.80           C  
ATOM   3220  CG1 VAL B 408      -5.463   2.642 -10.173  1.00  1.80           C  
ATOM   3221  CG2 VAL B 408      -5.409   0.476 -11.416  1.00  1.80           C  
ATOM   3222  C   VAL B 408      -8.025   1.773  -8.773  1.00  1.87           C  
ATOM   3223  O   VAL B 408      -7.807   1.793  -7.564  1.00  1.55           O  
ATOM   3224  N   ASP B 409      -8.943   2.549  -9.389  1.00  1.83           N  
ATOM   3225  CA  ASP B 409      -9.659   3.575  -8.619  1.00  1.80           C  
ATOM   3226  CB  ASP B 409     -10.762   4.260  -9.454  1.00  1.80           C  
ATOM   3227  CG  ASP B 409     -10.223   5.368 -10.349  1.00  1.87           C  
ATOM   3228  OD1 ASP B 409      -9.446   6.197  -9.895  1.00  1.66           O  
ATOM   3229  OD2 ASP B 409     -10.567   5.428 -11.520  1.00  1.66           O  
ATOM   3230  C   ASP B 409     -10.327   2.967  -7.382  1.00  1.87           C  
ATOM   3231  O   ASP B 409     -10.162   3.418  -6.255  1.00  1.55           O  
ATOM   3232  N   ASP B 410     -11.106   1.924  -7.699  1.00  1.83           N  
ATOM   3233  CA  ASP B 410     -11.930   1.227  -6.726  1.00  1.80           C  
ATOM   3234  CB  ASP B 410     -12.615   0.053  -7.447  1.00  1.80           C  
ATOM   3235  CG  ASP B 410     -13.564  -0.721  -6.531  1.00  1.87           C  
ATOM   3236  OD1 ASP B 410     -14.548  -0.149  -6.079  1.00  1.66           O  
ATOM   3237  OD2 ASP B 410     -13.341  -1.900  -6.282  1.00  1.66           O  
ATOM   3238  C   ASP B 410     -11.076   0.751  -5.541  1.00  1.87           C  
ATOM   3239  O   ASP B 410     -11.372   1.013  -4.381  1.00  1.55           O  
ATOM   3240  N   GLY B 411      -9.988   0.063  -5.925  1.00  1.83           N  
ATOM   3241  CA  GLY B 411      -9.043  -0.471  -4.956  1.00  1.80           C  
ATOM   3242  C   GLY B 411      -8.575   0.597  -3.966  1.00  1.87           C  
ATOM   3243  O   GLY B 411      -8.675   0.427  -2.755  1.00  1.55           O  
ATOM   3244  N   PHE B 412      -8.085   1.719  -4.533  1.00  1.83           N  
ATOM   3245  CA  PHE B 412      -7.607   2.783  -3.653  1.00  1.80           C  
ATOM   3246  CB  PHE B 412      -7.067   3.983  -4.453  1.00  1.80           C  
ATOM   3247  CG  PHE B 412      -5.799   3.687  -5.206  1.00  2.04           C  
ATOM   3248  CD1 PHE B 412      -4.746   3.025  -4.585  1.00  2.04           C  
ATOM   3249  CD2 PHE B 412      -5.651   4.086  -6.530  1.00  2.04           C  
ATOM   3250  CE1 PHE B 412      -3.573   2.758  -5.265  1.00  2.04           C  
ATOM   3251  CE2 PHE B 412      -4.468   3.832  -7.211  1.00  2.04           C  
ATOM   3252  CZ  PHE B 412      -3.433   3.156  -6.581  1.00  2.04           C  
ATOM   3253  C   PHE B 412      -8.728   3.271  -2.739  1.00  1.87           C  
ATOM   3254  O   PHE B 412      -8.559   3.431  -1.539  1.00  1.55           O  
ATOM   3255  N   LEU B 413      -9.876   3.515  -3.379  1.00  1.83           N  
ATOM   3256  CA  LEU B 413     -10.987   4.141  -2.682  1.00  1.80           C  
ATOM   3257  CB  LEU B 413     -12.137   4.331  -3.691  1.00  1.80           C  
ATOM   3258  CG  LEU B 413     -13.175   5.416  -3.345  1.00  1.80           C  
ATOM   3259  CD1 LEU B 413     -14.286   4.910  -2.428  1.00  1.80           C  
ATOM   3260  CD2 LEU B 413     -12.545   6.698  -2.791  1.00  1.80           C  
ATOM   3261  C   LEU B 413     -11.378   3.319  -1.439  1.00  1.87           C  
ATOM   3262  O   LEU B 413     -11.588   3.852  -0.353  1.00  1.55           O  
ATOM   3263  N   ASP B 414     -11.419   1.993  -1.654  1.00  1.83           N  
ATOM   3264  CA  ASP B 414     -11.766   1.095  -0.560  1.00  1.80           C  
ATOM   3265  CB  ASP B 414     -11.963  -0.352  -1.064  1.00  1.80           C  
ATOM   3266  CG  ASP B 414     -13.419  -0.710  -1.396  1.00  1.87           C  
ATOM   3267  OD1 ASP B 414     -14.328   0.079  -1.150  1.00  1.66           O  
ATOM   3268  OD2 ASP B 414     -13.652  -1.799  -1.907  1.00  1.66           O  
ATOM   3269  C   ASP B 414     -10.707   1.154   0.545  1.00  1.87           C  
ATOM   3270  O   ASP B 414     -11.044   1.163   1.721  1.00  1.55           O  
ATOM   3271  N   ILE B 415      -9.425   1.221   0.137  1.00  1.83           N  
ATOM   3272  CA  ILE B 415      -8.365   1.362   1.138  1.00  1.80           C  
ATOM   3273  CB  ILE B 415      -6.961   1.299   0.490  1.00  1.80           C  
ATOM   3274  CG2 ILE B 415      -5.850   1.731   1.468  1.00  1.80           C  
ATOM   3275  CG1 ILE B 415      -6.699  -0.129  -0.018  1.00  1.80           C  
ATOM   3276  CD1 ILE B 415      -5.409  -0.305  -0.820  1.00  1.80           C  
ATOM   3277  C   ILE B 415      -8.575   2.636   1.978  1.00  1.87           C  
ATOM   3278  O   ILE B 415      -8.507   2.605   3.200  1.00  1.55           O  
ATOM   3279  N   TRP B 416      -8.841   3.754   1.287  1.00  1.83           N  
ATOM   3280  CA  TRP B 416      -9.001   4.998   2.033  1.00  1.80           C  
ATOM   3281  CB  TRP B 416      -9.084   6.207   1.092  1.00  1.80           C  
ATOM   3282  CG  TRP B 416      -7.724   6.415   0.465  1.00  2.04           C  
ATOM   3283  CD2 TRP B 416      -6.525   6.883   1.117  1.00  2.04           C  
ATOM   3284  CE2 TRP B 416      -5.500   6.875   0.144  1.00  2.04           C  
ATOM   3285  CE3 TRP B 416      -6.254   7.294   2.393  1.00  2.04           C  
ATOM   3286  CD1 TRP B 416      -7.376   6.155  -0.861  1.00  2.04           C  
ATOM   3287  NE1 TRP B 416      -6.062   6.428  -1.043  1.00  1.72           N  
ATOM   3288  CZ2 TRP B 416      -4.235   7.270   0.479  1.00  2.04           C  
ATOM   3289  CZ3 TRP B 416      -4.965   7.704   2.736  1.00  2.04           C  
ATOM   3290  CH2 TRP B 416      -3.951   7.689   1.778  1.00  2.04           C  
ATOM   3291  C   TRP B 416     -10.216   4.934   2.961  1.00  1.87           C  
ATOM   3292  O   TRP B 416     -10.186   5.449   4.068  1.00  1.55           O  
ATOM   3293  N   THR B 417     -11.266   4.255   2.476  1.00  1.83           N  
ATOM   3294  CA  THR B 417     -12.434   4.061   3.328  1.00  1.80           C  
ATOM   3295  CB  THR B 417     -13.569   3.434   2.496  1.00  1.80           C  
ATOM   3296  OG1 THR B 417     -13.791   4.194   1.314  1.00  1.55           O  
ATOM   3297  CG2 THR B 417     -14.902   3.403   3.252  1.00  1.80           C  
ATOM   3298  C   THR B 417     -12.056   3.223   4.567  1.00  1.87           C  
ATOM   3299  O   THR B 417     -12.425   3.532   5.688  1.00  1.55           O  
ATOM   3300  N   TYR B 418     -11.273   2.166   4.309  1.00  1.83           N  
ATOM   3301  CA  TYR B 418     -10.883   1.254   5.376  1.00  1.80           C  
ATOM   3302  CB  TYR B 418     -10.030   0.133   4.755  1.00  1.80           C  
ATOM   3303  CG  TYR B 418      -9.712  -0.969   5.725  1.00  2.04           C  
ATOM   3304  CD1 TYR B 418     -10.691  -1.891   6.072  1.00  2.04           C  
ATOM   3305  CE1 TYR B 418     -10.410  -2.930   6.946  1.00  2.04           C  
ATOM   3306  CD2 TYR B 418      -8.440  -1.093   6.273  1.00  2.04           C  
ATOM   3307  CE2 TYR B 418      -8.150  -2.139   7.140  1.00  2.04           C  
ATOM   3308  CZ  TYR B 418      -9.130  -3.063   7.474  1.00  2.04           C  
ATOM   3309  OH  TYR B 418      -8.803  -4.103   8.322  1.00  1.55           O  
ATOM   3310  C   TYR B 418     -10.131   2.034   6.469  1.00  1.87           C  
ATOM   3311  O   TYR B 418     -10.484   2.043   7.642  1.00  1.55           O  
ATOM   3312  N   ASN B 419      -9.096   2.727   5.976  1.00  1.83           N  
ATOM   3313  CA  ASN B 419      -8.238   3.529   6.835  1.00  1.80           C  
ATOM   3314  CB  ASN B 419      -7.149   4.230   6.000  1.00  1.80           C  
ATOM   3315  CG  ASN B 419      -5.966   3.304   5.707  1.00  1.87           C  
ATOM   3316  OD1 ASN B 419      -5.956   2.128   6.048  1.00  1.55           O  
ATOM   3317  ND2 ASN B 419      -4.941   3.922   5.113  1.00  1.83           N  
ATOM   3318  C   ASN B 419      -9.054   4.577   7.595  1.00  1.87           C  
ATOM   3319  O   ASN B 419      -8.852   4.794   8.780  1.00  1.55           O  
ATOM   3320  N   ALA B 420      -9.974   5.212   6.852  1.00  1.83           N  
ATOM   3321  CA  ALA B 420     -10.783   6.284   7.416  1.00  1.80           C  
ATOM   3322  CB  ALA B 420     -11.729   6.856   6.347  1.00  1.80           C  
ATOM   3323  C   ALA B 420     -11.585   5.766   8.614  1.00  1.87           C  
ATOM   3324  O   ALA B 420     -11.461   6.238   9.736  1.00  1.55           O  
ATOM   3325  N   GLU B 421     -12.420   4.774   8.292  1.00  1.83           N  
ATOM   3326  CA  GLU B 421     -13.383   4.273   9.252  1.00  1.80           C  
ATOM   3327  CB  GLU B 421     -14.326   3.278   8.561  1.00  1.80           C  
ATOM   3328  CG  GLU B 421     -15.145   3.997   7.472  1.00  1.80           C  
ATOM   3329  CD  GLU B 421     -16.198   3.126   6.780  1.00  1.87           C  
ATOM   3330  OE1 GLU B 421     -16.034   1.916   6.679  1.00  1.66           O  
ATOM   3331  OE2 GLU B 421     -17.214   3.663   6.350  1.00  1.66           O  
ATOM   3332  C   GLU B 421     -12.669   3.696  10.477  1.00  1.87           C  
ATOM   3333  O   GLU B 421     -12.984   4.049  11.605  1.00  1.55           O  
ATOM   3334  N   LEU B 422     -11.677   2.828  10.215  1.00  1.83           N  
ATOM   3335  CA  LEU B 422     -10.907   2.286  11.334  1.00  1.80           C  
ATOM   3336  CB  LEU B 422      -9.804   1.328  10.839  1.00  1.80           C  
ATOM   3337  CG  LEU B 422     -10.259  -0.141  10.728  1.00  1.80           C  
ATOM   3338  CD1 LEU B 422     -11.292  -0.368   9.619  1.00  1.80           C  
ATOM   3339  CD2 LEU B 422      -9.055  -1.065  10.523  1.00  1.80           C  
ATOM   3340  C   LEU B 422     -10.317   3.422  12.194  1.00  1.87           C  
ATOM   3341  O   LEU B 422     -10.472   3.438  13.409  1.00  1.55           O  
ATOM   3342  N   LEU B 423      -9.637   4.364  11.508  1.00  1.83           N  
ATOM   3343  CA  LEU B 423      -8.934   5.418  12.236  1.00  1.80           C  
ATOM   3344  CB  LEU B 423      -8.170   6.328  11.257  1.00  1.80           C  
ATOM   3345  CG  LEU B 423      -7.239   7.366  11.915  1.00  1.80           C  
ATOM   3346  CD1 LEU B 423      -6.186   6.708  12.815  1.00  1.80           C  
ATOM   3347  CD2 LEU B 423      -6.548   8.220  10.844  1.00  1.80           C  
ATOM   3348  C   LEU B 423      -9.896   6.204  13.147  1.00  1.87           C  
ATOM   3349  O   LEU B 423      -9.625   6.407  14.320  1.00  1.55           O  
ATOM   3350  N   VAL B 424     -11.039   6.602  12.562  1.00  1.83           N  
ATOM   3351  CA  VAL B 424     -12.065   7.300  13.331  1.00  1.80           C  
ATOM   3352  CB  VAL B 424     -13.246   7.669  12.403  1.00  1.80           C  
ATOM   3353  CG1 VAL B 424     -14.472   8.213  13.158  1.00  1.80           C  
ATOM   3354  CG2 VAL B 424     -12.805   8.697  11.347  1.00  1.80           C  
ATOM   3355  C   VAL B 424     -12.490   6.470  14.559  1.00  1.87           C  
ATOM   3356  O   VAL B 424     -12.432   6.944  15.685  1.00  1.55           O  
ATOM   3357  N   LEU B 425     -12.921   5.221  14.306  1.00  1.83           N  
ATOM   3358  CA  LEU B 425     -13.470   4.439  15.413  1.00  1.80           C  
ATOM   3359  CB  LEU B 425     -13.918   3.046  14.942  1.00  1.80           C  
ATOM   3360  CG  LEU B 425     -15.029   3.034  13.884  1.00  1.80           C  
ATOM   3361  CD1 LEU B 425     -15.322   1.595  13.442  1.00  1.80           C  
ATOM   3362  CD2 LEU B 425     -16.306   3.723  14.369  1.00  1.80           C  
ATOM   3363  C   LEU B 425     -12.456   4.282  16.561  1.00  1.87           C  
ATOM   3364  O   LEU B 425     -12.758   4.518  17.724  1.00  1.55           O  
ATOM   3365  N   LEU B 426     -11.251   3.853  16.166  1.00  1.83           N  
ATOM   3366  CA  LEU B 426     -10.227   3.547  17.155  1.00  1.80           C  
ATOM   3367  CB  LEU B 426      -9.017   2.893  16.461  1.00  1.80           C  
ATOM   3368  CG  LEU B 426      -9.136   1.367  16.238  1.00  1.80           C  
ATOM   3369  CD1 LEU B 426      -9.343   0.608  17.554  1.00  1.80           C  
ATOM   3370  CD2 LEU B 426     -10.194   0.948  15.208  1.00  1.80           C  
ATOM   3371  C   LEU B 426      -9.808   4.819  17.911  1.00  1.87           C  
ATOM   3372  O   LEU B 426      -9.752   4.861  19.132  1.00  1.55           O  
ATOM   3373  N   GLU B 427      -9.522   5.868  17.137  1.00  1.83           N  
ATOM   3374  CA  GLU B 427      -9.080   7.096  17.783  1.00  1.80           C  
ATOM   3375  CB  GLU B 427      -8.472   8.044  16.746  1.00  1.80           C  
ATOM   3376  CG  GLU B 427      -7.220   7.448  16.080  1.00  1.80           C  
ATOM   3377  CD  GLU B 427      -6.119   7.175  17.108  1.00  1.87           C  
ATOM   3378  OE1 GLU B 427      -5.683   8.114  17.768  1.00  1.66           O  
ATOM   3379  OE2 GLU B 427      -5.711   6.027  17.253  1.00  1.66           O  
ATOM   3380  C   GLU B 427     -10.218   7.767  18.565  1.00  1.87           C  
ATOM   3381  O   GLU B 427      -9.977   8.593  19.441  1.00  1.55           O  
ATOM   3382  N   ASN B 428     -11.454   7.355  18.234  1.00  1.83           N  
ATOM   3383  CA  ASN B 428     -12.595   7.770  19.035  1.00  1.80           C  
ATOM   3384  CB  ASN B 428     -13.945   7.508  18.331  1.00  1.80           C  
ATOM   3385  CG  ASN B 428     -14.200   8.555  17.248  1.00  1.87           C  
ATOM   3386  OD1 ASN B 428     -13.507   9.559  17.160  1.00  1.55           O  
ATOM   3387  ND2 ASN B 428     -15.258   8.321  16.473  1.00  1.83           N  
ATOM   3388  C   ASN B 428     -12.527   7.095  20.404  1.00  1.87           C  
ATOM   3389  O   ASN B 428     -12.798   7.737  21.411  1.00  1.55           O  
ATOM   3390  N   GLU B 429     -12.100   5.810  20.417  1.00  1.83           N  
ATOM   3391  CA  GLU B 429     -11.838   5.150  21.701  1.00  1.80           C  
ATOM   3392  CB  GLU B 429     -11.172   3.760  21.537  1.00  1.80           C  
ATOM   3393  CG  GLU B 429     -11.914   2.771  20.625  1.00  1.80           C  
ATOM   3394  CD  GLU B 429     -13.107   2.089  21.292  1.00  1.87           C  
ATOM   3395  OE1 GLU B 429     -13.397   2.345  22.456  1.00  1.66           O  
ATOM   3396  OE2 GLU B 429     -13.750   1.294  20.621  1.00  1.66           O  
ATOM   3397  C   GLU B 429     -10.878   6.020  22.527  1.00  1.87           C  
ATOM   3398  O   GLU B 429     -11.141   6.409  23.657  1.00  1.55           O  
ATOM   3399  N   ARG B 430      -9.750   6.289  21.849  1.00  1.83           N  
ATOM   3400  CA  ARG B 430      -8.600   6.933  22.467  1.00  1.80           C  
ATOM   3401  CB  ARG B 430      -7.527   7.187  21.398  1.00  1.80           C  
ATOM   3402  CG  ARG B 430      -6.962   5.890  20.797  1.00  1.80           C  
ATOM   3403  CD  ARG B 430      -5.907   5.233  21.691  1.00  1.80           C  
ATOM   3404  NE  ARG B 430      -4.764   6.129  21.790  1.00  1.83           N  
ATOM   3405  CZ  ARG B 430      -3.797   6.020  22.722  1.00  1.87           C  
ATOM   3406  NH1 ARG B 430      -3.841   5.061  23.638  1.00  1.83           N  
ATOM   3407  NH2 ARG B 430      -2.801   6.891  22.716  1.00  1.83           N  
ATOM   3408  C   ARG B 430      -8.979   8.239  23.178  1.00  1.87           C  
ATOM   3409  O   ARG B 430      -8.539   8.497  24.291  1.00  1.55           O  
ATOM   3410  N   THR B 431      -9.819   9.035  22.499  1.00  1.83           N  
ATOM   3411  CA  THR B 431     -10.327  10.245  23.132  1.00  1.80           C  
ATOM   3412  CB  THR B 431     -11.295  10.901  22.131  1.00  1.80           C  
ATOM   3413  OG1 THR B 431     -10.604  11.177  20.925  1.00  1.55           O  
ATOM   3414  CG2 THR B 431     -11.981  12.164  22.671  1.00  1.80           C  
ATOM   3415  C   THR B 431     -10.993   9.941  24.493  1.00  1.87           C  
ATOM   3416  O   THR B 431     -10.692  10.552  25.511  1.00  1.55           O  
ATOM   3417  N   LEU B 432     -11.911   8.962  24.460  1.00  1.83           N  
ATOM   3418  CA  LEU B 432     -12.669   8.677  25.672  1.00  1.80           C  
ATOM   3419  CB  LEU B 432     -13.779   7.644  25.406  1.00  1.80           C  
ATOM   3420  CG  LEU B 432     -14.716   8.015  24.240  1.00  1.80           C  
ATOM   3421  CD1 LEU B 432     -15.638   6.843  23.888  1.00  1.80           C  
ATOM   3422  CD2 LEU B 432     -15.536   9.283  24.529  1.00  1.80           C  
ATOM   3423  C   LEU B 432     -11.734   8.192  26.793  1.00  1.87           C  
ATOM   3424  O   LEU B 432     -11.843   8.617  27.935  1.00  1.55           O  
ATOM   3425  N   ASP B 433     -10.810   7.296  26.402  1.00  1.83           N  
ATOM   3426  CA  ASP B 433      -9.875   6.708  27.366  1.00  1.80           C  
ATOM   3427  CB  ASP B 433      -8.930   5.693  26.678  1.00  1.80           C  
ATOM   3428  CG  ASP B 433      -9.570   4.359  26.267  1.00  1.87           C  
ATOM   3429  OD1 ASP B 433     -10.689   4.064  26.670  1.00  1.66           O  
ATOM   3430  OD2 ASP B 433      -8.926   3.597  25.550  1.00  1.66           O  
ATOM   3431  C   ASP B 433      -9.015   7.807  28.011  1.00  1.87           C  
ATOM   3432  O   ASP B 433      -8.739   7.816  29.204  1.00  1.55           O  
ATOM   3433  N   PHE B 434      -8.604   8.736  27.137  1.00  1.83           N  
ATOM   3434  CA  PHE B 434      -7.781   9.860  27.559  1.00  1.80           C  
ATOM   3435  CB  PHE B 434      -7.425  10.687  26.312  1.00  1.80           C  
ATOM   3436  CG  PHE B 434      -6.770  12.006  26.616  1.00  2.04           C  
ATOM   3437  CD1 PHE B 434      -5.423  12.069  26.959  1.00  2.04           C  
ATOM   3438  CD2 PHE B 434      -7.505  13.186  26.541  1.00  2.04           C  
ATOM   3439  CE1 PHE B 434      -4.818  13.292  27.216  1.00  2.04           C  
ATOM   3440  CE2 PHE B 434      -6.901  14.409  26.791  1.00  2.04           C  
ATOM   3441  CZ  PHE B 434      -5.556  14.463  27.131  1.00  2.04           C  
ATOM   3442  C   PHE B 434      -8.513  10.681  28.635  1.00  1.87           C  
ATOM   3443  O   PHE B 434      -7.992  10.943  29.715  1.00  1.55           O  
ATOM   3444  N   HIS B 435      -9.756  11.062  28.291  1.00  1.83           N  
ATOM   3445  CA  HIS B 435     -10.543  11.869  29.225  1.00  1.80           C  
ATOM   3446  CB  HIS B 435     -11.909  12.218  28.621  1.00  1.80           C  
ATOM   3447  CG  HIS B 435     -11.755  13.121  27.416  1.00  2.04           C  
ATOM   3448  CD2 HIS B 435     -12.277  12.935  26.126  1.00  2.04           C  
ATOM   3449  ND1 HIS B 435     -11.089  14.294  27.425  1.00  1.72           N  
ATOM   3450  CE1 HIS B 435     -11.203  14.804  26.191  1.00  2.04           C  
ATOM   3451  NE2 HIS B 435     -11.917  14.007  25.382  1.00  1.72           N  
ATOM   3452  C   HIS B 435     -10.737  11.139  30.568  1.00  1.87           C  
ATOM   3453  O   HIS B 435     -10.641  11.725  31.642  1.00  1.55           O  
ATOM   3454  N   ASP B 436     -10.990   9.828  30.432  1.00  1.83           N  
ATOM   3455  CA  ASP B 436     -11.185   8.968  31.596  1.00  1.80           C  
ATOM   3456  CB  ASP B 436     -11.439   7.533  31.082  1.00  1.80           C  
ATOM   3457  CG  ASP B 436     -11.976   6.548  32.122  1.00  1.87           C  
ATOM   3458  OD1 ASP B 436     -12.260   6.938  33.242  1.00  1.66           O  
ATOM   3459  OD2 ASP B 436     -12.128   5.372  31.810  1.00  1.66           O  
ATOM   3460  C   ASP B 436      -9.977   9.072  32.540  1.00  1.87           C  
ATOM   3461  O   ASP B 436     -10.084   9.431  33.708  1.00  1.55           O  
ATOM   3462  N   SER B 437      -8.806   8.802  31.940  1.00  1.83           N  
ATOM   3463  CA  SER B 437      -7.558   8.887  32.682  1.00  1.80           C  
ATOM   3464  CB  SER B 437      -6.374   8.680  31.730  1.00  1.80           C  
ATOM   3465  OG  SER B 437      -5.117   8.846  32.365  1.00  1.55           O  
ATOM   3466  C   SER B 437      -7.413  10.245  33.382  1.00  1.87           C  
ATOM   3467  O   SER B 437      -7.006  10.320  34.534  1.00  1.55           O  
ATOM   3468  N   ASN B 438      -7.759  11.312  32.639  1.00  1.83           N  
ATOM   3469  CA  ASN B 438      -7.549  12.655  33.177  1.00  1.80           C  
ATOM   3470  CB  ASN B 438      -7.999  13.731  32.175  1.00  1.80           C  
ATOM   3471  CG  ASN B 438      -6.839  14.194  31.294  1.00  1.87           C  
ATOM   3472  OD1 ASN B 438      -6.191  15.195  31.567  1.00  1.55           O  
ATOM   3473  ND2 ASN B 438      -6.630  13.450  30.209  1.00  1.83           N  
ATOM   3474  C   ASN B 438      -8.294  12.837  34.502  1.00  1.87           C  
ATOM   3475  O   ASN B 438      -7.716  13.202  35.518  1.00  1.55           O  
ATOM   3476  N   VAL B 439      -9.607  12.560  34.445  1.00  1.83           N  
ATOM   3477  CA  VAL B 439     -10.406  12.811  35.640  1.00  1.80           C  
ATOM   3478  CB  VAL B 439     -11.910  12.748  35.327  1.00  1.80           C  
ATOM   3479  CG1 VAL B 439     -12.724  13.218  36.543  1.00  1.80           C  
ATOM   3480  CG2 VAL B 439     -12.272  13.599  34.100  1.00  1.80           C  
ATOM   3481  C   VAL B 439     -10.008  11.839  36.770  1.00  1.87           C  
ATOM   3482  O   VAL B 439      -9.981  12.196  37.942  1.00  1.55           O  
ATOM   3483  N   LYS B 440      -9.672  10.602  36.358  1.00  1.83           N  
ATOM   3484  CA  LYS B 440      -9.215   9.608  37.327  1.00  1.80           C  
ATOM   3485  CB  LYS B 440      -8.871   8.303  36.581  1.00  1.80           C  
ATOM   3486  CG  LYS B 440      -8.764   7.056  37.473  1.00  1.80           C  
ATOM   3487  CD  LYS B 440      -7.550   7.041  38.412  1.00  1.80           C  
ATOM   3488  CE  LYS B 440      -7.243   5.648  38.981  1.00  1.80           C  
ATOM   3489  NZ  LYS B 440      -8.301   5.084  39.813  1.00  1.65           N  
ATOM   3490  C   LYS B 440      -8.018  10.170  38.124  1.00  1.87           C  
ATOM   3491  O   LYS B 440      -8.006  10.219  39.348  1.00  1.55           O  
ATOM   3492  N   ASN B 441      -7.038  10.635  37.333  1.00  1.83           N  
ATOM   3493  CA  ASN B 441      -5.829  11.244  37.874  1.00  1.80           C  
ATOM   3494  CB  ASN B 441      -4.891  11.731  36.750  1.00  1.80           C  
ATOM   3495  CG  ASN B 441      -3.879  10.655  36.351  1.00  1.87           C  
ATOM   3496  OD1 ASN B 441      -2.795  10.562  36.913  1.00  1.55           O  
ATOM   3497  ND2 ASN B 441      -4.267   9.870  35.348  1.00  1.83           N  
ATOM   3498  C   ASN B 441      -6.181  12.429  38.771  1.00  1.87           C  
ATOM   3499  O   ASN B 441      -5.578  12.627  39.814  1.00  1.55           O  
ATOM   3500  N   LEU B 442      -7.188  13.200  38.335  1.00  1.83           N  
ATOM   3501  CA  LEU B 442      -7.606  14.356  39.119  1.00  1.80           C  
ATOM   3502  CB  LEU B 442      -8.661  15.163  38.336  1.00  1.80           C  
ATOM   3503  CG  LEU B 442      -9.052  16.511  38.973  1.00  1.80           C  
ATOM   3504  CD1 LEU B 442      -7.823  17.369  39.298  1.00  1.80           C  
ATOM   3505  CD2 LEU B 442     -10.014  17.290  38.061  1.00  1.80           C  
ATOM   3506  C   LEU B 442      -8.096  13.924  40.519  1.00  1.87           C  
ATOM   3507  O   LEU B 442      -7.824  14.578  41.519  1.00  1.55           O  
ATOM   3508  N   TYR B 443      -8.798  12.777  40.557  1.00  1.83           N  
ATOM   3509  CA  TYR B 443      -9.288  12.304  41.848  1.00  1.80           C  
ATOM   3510  CB  TYR B 443     -10.324  11.182  41.676  1.00  1.80           C  
ATOM   3511  CG  TYR B 443     -11.030  10.843  42.968  1.00  2.04           C  
ATOM   3512  CD1 TYR B 443     -11.711  11.824  43.683  1.00  2.04           C  
ATOM   3513  CE1 TYR B 443     -12.370  11.519  44.866  1.00  2.04           C  
ATOM   3514  CD2 TYR B 443     -11.027   9.545  43.467  1.00  2.04           C  
ATOM   3515  CE2 TYR B 443     -11.691   9.236  44.649  1.00  2.04           C  
ATOM   3516  CZ  TYR B 443     -12.369  10.219  45.354  1.00  2.04           C  
ATOM   3517  OH  TYR B 443     -13.038   9.876  46.515  1.00  1.55           O  
ATOM   3518  C   TYR B 443      -8.109  11.881  42.738  1.00  1.87           C  
ATOM   3519  O   TYR B 443      -8.022  12.263  43.898  1.00  1.55           O  
ATOM   3520  N   GLU B 444      -7.182  11.128  42.120  1.00  1.83           N  
ATOM   3521  CA  GLU B 444      -5.953  10.758  42.823  1.00  1.80           C  
ATOM   3522  CB  GLU B 444      -5.024   9.976  41.874  1.00  1.80           C  
ATOM   3523  CG  GLU B 444      -5.580   8.615  41.415  1.00  1.80           C  
ATOM   3524  CD  GLU B 444      -5.682   7.586  42.552  1.00  1.87           C  
ATOM   3525  OE1 GLU B 444      -4.695   7.360  43.249  1.00  1.66           O  
ATOM   3526  OE2 GLU B 444      -6.737   6.990  42.743  1.00  1.66           O  
ATOM   3527  C   GLU B 444      -5.222  12.008  43.368  1.00  1.87           C  
ATOM   3528  O   GLU B 444      -4.686  12.029  44.471  1.00  1.55           O  
ATOM   3529  N   LYS B 445      -5.241  13.050  42.525  1.00  1.83           N  
ATOM   3530  CA  LYS B 445      -4.571  14.303  42.833  1.00  1.80           C  
ATOM   3531  CB  LYS B 445      -4.699  15.255  41.629  1.00  1.80           C  
ATOM   3532  CG  LYS B 445      -3.609  16.331  41.548  1.00  1.80           C  
ATOM   3533  CD  LYS B 445      -3.742  17.434  42.605  1.00  1.80           C  
ATOM   3534  CE  LYS B 445      -2.733  18.570  42.400  1.00  1.80           C  
ATOM   3535  NZ  LYS B 445      -2.871  19.263  41.123  1.00  1.65           N  
ATOM   3536  C   LYS B 445      -5.153  14.890  44.130  1.00  1.87           C  
ATOM   3537  O   LYS B 445      -4.467  15.060  45.128  1.00  1.55           O  
ATOM   3538  N   VAL B 446      -6.464  15.175  44.082  1.00  1.83           N  
ATOM   3539  CA  VAL B 446      -7.074  15.817  45.242  1.00  1.80           C  
ATOM   3540  CB  VAL B 446      -8.502  16.292  44.916  1.00  1.80           C  
ATOM   3541  CG1 VAL B 446      -9.158  17.020  46.106  1.00  1.80           C  
ATOM   3542  CG2 VAL B 446      -8.519  17.211  43.685  1.00  1.80           C  
ATOM   3543  C   VAL B 446      -7.005  14.891  46.480  1.00  1.87           C  
ATOM   3544  O   VAL B 446      -6.863  15.352  47.604  1.00  1.55           O  
ATOM   3545  N   LYS B 447      -7.051  13.576  46.220  1.00  1.83           N  
ATOM   3546  CA  LYS B 447      -6.924  12.613  47.309  1.00  1.80           C  
ATOM   3547  CB  LYS B 447      -7.054  11.178  46.762  1.00  1.80           C  
ATOM   3548  CG  LYS B 447      -7.215  10.133  47.872  1.00  1.80           C  
ATOM   3549  CD  LYS B 447      -7.596   8.749  47.333  1.00  1.80           C  
ATOM   3550  CE  LYS B 447      -7.720   7.715  48.462  1.00  1.80           C  
ATOM   3551  NZ  LYS B 447      -8.136   6.389  48.022  1.00  1.65           N  
ATOM   3552  C   LYS B 447      -5.591  12.809  48.053  1.00  1.87           C  
ATOM   3553  O   LYS B 447      -5.537  12.907  49.272  1.00  1.55           O  
ATOM   3554  N   SER B 448      -4.522  12.874  47.245  1.00  1.83           N  
ATOM   3555  CA  SER B 448      -3.193  13.034  47.824  1.00  1.80           C  
ATOM   3556  CB  SER B 448      -2.119  12.633  46.799  1.00  1.80           C  
ATOM   3557  OG  SER B 448      -2.340  13.156  45.497  1.00  1.55           O  
ATOM   3558  C   SER B 448      -2.975  14.460  48.370  1.00  1.87           C  
ATOM   3559  O   SER B 448      -2.085  14.694  49.176  1.00  1.55           O  
ATOM   3560  N   GLN B 449      -3.827  15.391  47.910  1.00  1.83           N  
ATOM   3561  CA  GLN B 449      -3.776  16.750  48.431  1.00  1.80           C  
ATOM   3562  CB  GLN B 449      -4.587  17.677  47.507  1.00  1.80           C  
ATOM   3563  CG  GLN B 449      -4.507  19.155  47.920  1.00  1.80           C  
ATOM   3564  CD  GLN B 449      -5.185  20.117  46.935  1.00  1.87           C  
ATOM   3565  OE1 GLN B 449      -4.835  21.284  46.852  1.00  1.55           O  
ATOM   3566  NE2 GLN B 449      -6.155  19.587  46.189  1.00  1.83           N  
ATOM   3567  C   GLN B 449      -4.306  16.786  49.877  1.00  1.87           C  
ATOM   3568  O   GLN B 449      -3.663  17.288  50.789  1.00  1.55           O  
ATOM   3569  N   LEU B 450      -5.532  16.258  50.012  1.00  1.83           N  
ATOM   3570  CA  LEU B 450      -6.270  16.424  51.259  1.00  1.80           C  
ATOM   3571  CB  LEU B 450      -7.780  16.328  50.990  1.00  1.80           C  
ATOM   3572  CG  LEU B 450      -8.293  17.361  49.966  1.00  1.80           C  
ATOM   3573  CD1 LEU B 450      -9.803  17.208  49.747  1.00  1.80           C  
ATOM   3574  CD2 LEU B 450      -7.944  18.795  50.388  1.00  1.80           C  
ATOM   3575  C   LEU B 450      -5.817  15.402  52.311  1.00  1.87           C  
ATOM   3576  O   LEU B 450      -5.740  15.697  53.499  1.00  1.55           O  
ATOM   3577  N   LYS B 451      -5.508  14.193  51.820  1.00  1.83           N  
ATOM   3578  CA  LYS B 451      -4.990  13.138  52.683  1.00  1.80           C  
ATOM   3579  CB  LYS B 451      -3.566  13.488  53.164  1.00  1.80           C  
ATOM   3580  CG  LYS B 451      -2.608  13.866  52.029  1.00  1.80           C  
ATOM   3581  CD  LYS B 451      -1.205  14.188  52.556  1.00  1.80           C  
ATOM   3582  CE  LYS B 451      -0.243  14.626  51.443  1.00  1.80           C  
ATOM   3583  NZ  LYS B 451       1.146  14.780  51.870  1.00  1.65           N  
ATOM   3584  C   LYS B 451      -5.982  12.863  53.839  1.00  1.87           C  
ATOM   3585  O   LYS B 451      -7.183  12.760  53.633  1.00  1.55           O  
ATOM   3586  N   ASN B 452      -5.439  12.790  55.069  1.00  1.83           N  
ATOM   3587  CA  ASN B 452      -6.282  12.485  56.226  1.00  1.80           C  
ATOM   3588  CB  ASN B 452      -5.432  12.226  57.488  1.00  1.80           C  
ATOM   3589  CG  ASN B 452      -4.784  13.500  58.061  1.00  1.87           C  
ATOM   3590  OD1 ASN B 452      -5.366  14.219  58.863  1.00  1.55           O  
ATOM   3591  ND2 ASN B 452      -3.562  13.748  57.588  1.00  1.83           N  
ATOM   3592  C   ASN B 452      -7.328  13.583  56.506  1.00  1.87           C  
ATOM   3593  O   ASN B 452      -8.280  13.376  57.246  1.00  1.55           O  
ATOM   3594  N   ASN B 453      -7.097  14.760  55.901  1.00  1.83           N  
ATOM   3595  CA  ASN B 453      -7.883  15.931  56.271  1.00  1.80           C  
ATOM   3596  CB  ASN B 453      -7.182  17.219  55.821  1.00  1.80           C  
ATOM   3597  CG  ASN B 453      -5.839  17.422  56.533  1.00  1.87           C  
ATOM   3598  OD1 ASN B 453      -5.779  17.790  57.700  1.00  1.55           O  
ATOM   3599  ND2 ASN B 453      -4.775  17.185  55.765  1.00  1.83           N  
ATOM   3600  C   ASN B 453      -9.306  15.881  55.689  1.00  1.87           C  
ATOM   3601  O   ASN B 453     -10.189  16.594  56.153  1.00  1.55           O  
ATOM   3602  N   ALA B 454      -9.505  15.019  54.671  1.00  1.83           N  
ATOM   3603  CA  ALA B 454     -10.839  14.880  54.090  1.00  1.80           C  
ATOM   3604  CB  ALA B 454     -11.001  15.834  52.900  1.00  1.80           C  
ATOM   3605  C   ALA B 454     -11.016  13.429  53.641  1.00  1.87           C  
ATOM   3606  O   ALA B 454     -10.161  12.873  52.964  1.00  1.55           O  
ATOM   3607  N   LYS B 455     -12.136  12.839  54.079  1.00  1.83           N  
ATOM   3608  CA  LYS B 455     -12.385  11.429  53.811  1.00  1.80           C  
ATOM   3609  CB  LYS B 455     -13.129  10.779  54.986  1.00  1.80           C  
ATOM   3610  CG  LYS B 455     -14.363  11.569  55.449  1.00  1.80           C  
ATOM   3611  CD  LYS B 455     -15.263  10.777  56.405  1.00  1.80           C  
ATOM   3612  CE  LYS B 455     -16.407  10.018  55.710  1.00  1.80           C  
ATOM   3613  NZ  LYS B 455     -15.997   8.912  54.846  1.00  1.65           N  
ATOM   3614  C   LYS B 455     -13.222  11.301  52.537  1.00  1.87           C  
ATOM   3615  O   LYS B 455     -14.097  12.112  52.267  1.00  1.55           O  
ATOM   3616  N   GLU B 456     -12.922  10.220  51.805  1.00  1.83           N  
ATOM   3617  CA  GLU B 456     -13.727   9.813  50.660  1.00  1.80           C  
ATOM   3618  CB  GLU B 456     -13.160   8.480  50.135  1.00  1.80           C  
ATOM   3619  CG  GLU B 456     -11.677   8.542  49.717  1.00  1.80           C  
ATOM   3620  CD  GLU B 456     -11.073   7.135  49.626  1.00  1.87           C  
ATOM   3621  OE1 GLU B 456     -10.871   6.501  50.655  1.00  1.66           O  
ATOM   3622  OE2 GLU B 456     -10.800   6.660  48.533  1.00  1.66           O  
ATOM   3623  C   GLU B 456     -15.184   9.583  51.117  1.00  1.87           C  
ATOM   3624  O   GLU B 456     -15.420   9.178  52.255  1.00  1.55           O  
ATOM   3625  N   ILE B 457     -16.122   9.820  50.183  1.00  1.83           N  
ATOM   3626  CA  ILE B 457     -17.504   9.381  50.401  1.00  1.80           C  
ATOM   3627  CB  ILE B 457     -18.390  10.486  51.023  1.00  1.80           C  
ATOM   3628  CG2 ILE B 457     -17.906  10.857  52.429  1.00  1.80           C  
ATOM   3629  CG1 ILE B 457     -18.607  11.730  50.132  1.00  1.80           C  
ATOM   3630  CD1 ILE B 457     -17.566  12.831  50.335  1.00  1.80           C  
ATOM   3631  C   ILE B 457     -18.112   8.826  49.101  1.00  1.87           C  
ATOM   3632  O   ILE B 457     -19.323   8.840  48.899  1.00  1.55           O  
ATOM   3633  N   GLY B 458     -17.214   8.334  48.229  1.00  1.83           N  
ATOM   3634  CA  GLY B 458     -17.668   7.905  46.914  1.00  1.80           C  
ATOM   3635  C   GLY B 458     -18.054   9.134  46.091  1.00  1.87           C  
ATOM   3636  O   GLY B 458     -17.805  10.264  46.492  1.00  1.55           O  
ATOM   3637  N   ASN B 459     -18.650   8.860  44.916  1.00  1.83           N  
ATOM   3638  CA  ASN B 459     -19.086   9.921  43.994  1.00  1.80           C  
ATOM   3639  CB  ASN B 459     -20.205  10.808  44.595  1.00  1.80           C  
ATOM   3640  CG  ASN B 459     -21.608  10.214  44.439  1.00  1.87           C  
ATOM   3641  OD1 ASN B 459     -22.525  10.875  43.966  1.00  1.55           O  
ATOM   3642  ND2 ASN B 459     -21.749   8.956  44.861  1.00  1.83           N  
ATOM   3643  C   ASN B 459     -17.906  10.805  43.536  1.00  1.87           C  
ATOM   3644  O   ASN B 459     -18.088  11.920  43.064  1.00  1.55           O  
ATOM   3645  N   GLY B 460     -16.691  10.258  43.717  1.00  1.83           N  
ATOM   3646  CA  GLY B 460     -15.490  11.031  43.446  1.00  1.80           C  
ATOM   3647  C   GLY B 460     -15.373  12.275  44.339  1.00  1.87           C  
ATOM   3648  O   GLY B 460     -14.843  13.295  43.920  1.00  1.55           O  
ATOM   3649  N   CYS B 461     -15.877  12.147  45.581  1.00  1.83           N  
ATOM   3650  CA  CYS B 461     -15.916  13.274  46.505  1.00  1.80           C  
ATOM   3651  CB  CYS B 461     -17.375  13.583  46.870  1.00  1.80           C  
ATOM   3652  SG  CYS B 461     -18.500  13.819  45.473  1.00  1.89           S  
ATOM   3653  C   CYS B 461     -15.124  12.952  47.774  1.00  1.87           C  
ATOM   3654  O   CYS B 461     -14.833  11.798  48.078  1.00  1.55           O  
ATOM   3655  N   PHE B 462     -14.835  14.053  48.494  1.00  1.83           N  
ATOM   3656  CA  PHE B 462     -14.311  14.017  49.850  1.00  1.80           C  
ATOM   3657  CB  PHE B 462     -12.838  14.457  49.924  1.00  1.80           C  
ATOM   3658  CG  PHE B 462     -11.975  13.804  48.884  1.00  2.04           C  
ATOM   3659  CD1 PHE B 462     -11.479  12.519  49.072  1.00  2.04           C  
ATOM   3660  CD2 PHE B 462     -11.660  14.491  47.719  1.00  2.04           C  
ATOM   3661  CE1 PHE B 462     -10.675  11.930  48.106  1.00  2.04           C  
ATOM   3662  CE2 PHE B 462     -10.856  13.908  46.754  1.00  2.04           C  
ATOM   3663  CZ  PHE B 462     -10.361  12.630  46.950  1.00  2.04           C  
ATOM   3664  C   PHE B 462     -15.129  15.023  50.666  1.00  1.87           C  
ATOM   3665  O   PHE B 462     -15.436  16.104  50.169  1.00  1.55           O  
ATOM   3666  N   GLU B 463     -15.442  14.641  51.917  1.00  1.83           N  
ATOM   3667  CA  GLU B 463     -15.925  15.611  52.893  1.00  1.80           C  
ATOM   3668  CB  GLU B 463     -17.150  15.114  53.696  1.00  1.80           C  
ATOM   3669  CG  GLU B 463     -16.941  13.821  54.507  1.00  1.80           C  
ATOM   3670  CD  GLU B 463     -18.134  13.508  55.428  1.00  1.87           C  
ATOM   3671  OE1 GLU B 463     -19.202  13.148  54.947  1.00  1.66           O  
ATOM   3672  OE2 GLU B 463     -18.001  13.624  56.642  1.00  1.66           O  
ATOM   3673  C   GLU B 463     -14.731  15.955  53.783  1.00  1.87           C  
ATOM   3674  O   GLU B 463     -13.935  15.096  54.152  1.00  1.55           O  
ATOM   3675  N   PHE B 464     -14.626  17.257  54.070  1.00  1.83           N  
ATOM   3676  CA  PHE B 464     -13.536  17.721  54.911  1.00  1.80           C  
ATOM   3677  CB  PHE B 464     -13.327  19.228  54.691  1.00  1.80           C  
ATOM   3678  CG  PHE B 464     -12.913  19.548  53.275  1.00  2.04           C  
ATOM   3679  CD1 PHE B 464     -13.864  19.731  52.275  1.00  2.04           C  
ATOM   3680  CD2 PHE B 464     -11.567  19.674  52.947  1.00  2.04           C  
ATOM   3681  CE1 PHE B 464     -13.479  20.033  50.975  1.00  2.04           C  
ATOM   3682  CE2 PHE B 464     -11.181  19.992  51.652  1.00  2.04           C  
ATOM   3683  CZ  PHE B 464     -12.136  20.168  50.662  1.00  2.04           C  
ATOM   3684  C   PHE B 464     -13.910  17.415  56.368  1.00  1.87           C  
ATOM   3685  O   PHE B 464     -15.035  17.655  56.793  1.00  1.55           O  
ATOM   3686  N   TYR B 465     -12.922  16.891  57.114  1.00  1.83           N  
ATOM   3687  CA  TYR B 465     -13.132  16.684  58.544  1.00  1.80           C  
ATOM   3688  CB  TYR B 465     -11.994  15.839  59.145  1.00  1.80           C  
ATOM   3689  CG  TYR B 465     -12.158  14.361  58.913  1.00  2.04           C  
ATOM   3690  CD1 TYR B 465     -13.096  13.637  59.642  1.00  2.04           C  
ATOM   3691  CE1 TYR B 465     -13.215  12.263  59.482  1.00  2.04           C  
ATOM   3692  CD2 TYR B 465     -11.357  13.687  58.000  1.00  2.04           C  
ATOM   3693  CE2 TYR B 465     -11.466  12.314  57.840  1.00  2.04           C  
ATOM   3694  CZ  TYR B 465     -12.387  11.593  58.588  1.00  2.04           C  
ATOM   3695  OH  TYR B 465     -12.452  10.220  58.429  1.00  1.55           O  
ATOM   3696  C   TYR B 465     -13.176  18.045  59.259  1.00  1.87           C  
ATOM   3697  O   TYR B 465     -14.043  18.334  60.073  1.00  1.55           O  
ATOM   3698  N   HIS B 466     -12.165  18.851  58.902  1.00  1.83           N  
ATOM   3699  CA  HIS B 466     -11.982  20.137  59.569  1.00  1.80           C  
ATOM   3700  CB  HIS B 466     -10.569  20.678  59.310  1.00  1.80           C  
ATOM   3701  CG  HIS B 466     -10.289  20.794  57.830  1.00  2.04           C  
ATOM   3702  CD2 HIS B 466      -9.745  19.813  56.987  1.00  2.04           C  
ATOM   3703  ND1 HIS B 466     -10.534  21.895  57.091  1.00  1.72           N  
ATOM   3704  CE1 HIS B 466     -10.149  21.596  55.840  1.00  2.04           C  
ATOM   3705  NE2 HIS B 466      -9.670  20.345  55.749  1.00  1.72           N  
ATOM   3706  C   HIS B 466     -13.061  21.155  59.157  1.00  1.87           C  
ATOM   3707  O   HIS B 466     -13.421  22.037  59.931  1.00  1.55           O  
ATOM   3708  N   LYS B 467     -13.551  20.963  57.913  1.00  1.83           N  
ATOM   3709  CA  LYS B 467     -14.492  21.884  57.273  1.00  1.80           C  
ATOM   3710  CB  LYS B 467     -15.723  22.195  58.155  1.00  1.80           C  
ATOM   3711  CG  LYS B 467     -16.325  20.974  58.875  1.00  1.80           C  
ATOM   3712  CD  LYS B 467     -16.864  19.899  57.929  1.00  1.80           C  
ATOM   3713  CE  LYS B 467     -17.172  18.593  58.676  1.00  1.80           C  
ATOM   3714  NZ  LYS B 467     -17.591  17.483  57.832  1.00  1.65           N  
ATOM   3715  C   LYS B 467     -13.717  23.152  56.871  1.00  1.87           C  
ATOM   3716  O   LYS B 467     -12.725  23.497  57.507  1.00  1.55           O  
ATOM   3717  N   CYS B 468     -14.149  23.815  55.786  1.00  1.83           N  
ATOM   3718  CA  CYS B 468     -13.371  24.985  55.389  1.00  1.80           C  
ATOM   3719  CB  CYS B 468     -11.988  24.601  54.845  1.00  1.80           C  
ATOM   3720  SG  CYS B 468     -12.016  23.452  53.443  1.00  1.89           S  
ATOM   3721  C   CYS B 468     -14.131  25.826  54.365  1.00  1.87           C  
ATOM   3722  O   CYS B 468     -14.923  25.341  53.566  1.00  1.55           O  
ATOM   3723  N   ASN B 469     -13.830  27.131  54.485  1.00  1.83           N  
ATOM   3724  CA  ASN B 469     -14.492  28.174  53.715  1.00  1.80           C  
ATOM   3725  CB  ASN B 469     -14.021  29.553  54.204  1.00  1.80           C  
ATOM   3726  CG  ASN B 469     -14.437  29.784  55.659  1.00  1.87           C  
ATOM   3727  OD1 ASN B 469     -15.613  29.892  55.980  1.00  1.55           O  
ATOM   3728  ND2 ASN B 469     -13.424  29.840  56.526  1.00  1.83           N  
ATOM   3729  C   ASN B 469     -14.157  28.015  52.231  1.00  1.87           C  
ATOM   3730  O   ASN B 469     -13.149  27.417  51.870  1.00  1.55           O  
ATOM   3731  N   ASN B 470     -15.014  28.630  51.390  1.00  1.83           N  
ATOM   3732  CA  ASN B 470     -14.752  28.636  49.945  1.00  1.80           C  
ATOM   3733  CB  ASN B 470     -15.790  29.455  49.161  1.00  1.80           C  
ATOM   3734  CG  ASN B 470     -17.147  28.755  49.119  1.00  1.87           C  
ATOM   3735  OD1 ASN B 470     -18.058  29.078  49.866  1.00  1.55           O  
ATOM   3736  ND2 ASN B 470     -17.238  27.772  48.221  1.00  1.83           N  
ATOM   3737  C   ASN B 470     -13.342  29.159  49.611  1.00  1.87           C  
ATOM   3738  O   ASN B 470     -12.728  28.729  48.644  1.00  1.55           O  
ATOM   3739  N   GLU B 471     -12.847  30.063  50.481  1.00  1.83           N  
ATOM   3740  CA  GLU B 471     -11.451  30.496  50.420  1.00  1.80           C  
ATOM   3741  CB  GLU B 471     -11.115  31.318  51.683  1.00  1.80           C  
ATOM   3742  CG  GLU B 471      -9.630  31.720  51.768  1.00  1.80           C  
ATOM   3743  CD  GLU B 471      -9.319  32.653  52.940  1.00  1.87           C  
ATOM   3744  OE1 GLU B 471      -9.617  32.319  54.080  1.00  1.66           O  
ATOM   3745  OE2 GLU B 471      -8.750  33.715  52.717  1.00  1.66           O  
ATOM   3746  C   GLU B 471     -10.500  29.287  50.256  1.00  1.87           C  
ATOM   3747  O   GLU B 471      -9.740  29.187  49.303  1.00  1.55           O  
ATOM   3748  N   CYS B 472     -10.598  28.373  51.233  1.00  1.83           N  
ATOM   3749  CA  CYS B 472      -9.714  27.211  51.215  1.00  1.80           C  
ATOM   3750  CB  CYS B 472      -9.900  26.382  52.486  1.00  1.80           C  
ATOM   3751  SG  CYS B 472      -8.690  25.044  52.673  1.00  1.89           S  
ATOM   3752  C   CYS B 472     -10.000  26.339  49.987  1.00  1.87           C  
ATOM   3753  O   CYS B 472      -9.102  25.792  49.357  1.00  1.55           O  
ATOM   3754  N   MET B 473     -11.304  26.251  49.665  1.00  1.83           N  
ATOM   3755  CA  MET B 473     -11.705  25.445  48.516  1.00  1.80           C  
ATOM   3756  CB  MET B 473     -13.222  25.516  48.297  1.00  1.80           C  
ATOM   3757  CG  MET B 473     -14.042  24.973  49.475  1.00  1.80           C  
ATOM   3758  SD  MET B 473     -14.094  23.173  49.460  1.00  1.97           S  
ATOM   3759  CE  MET B 473     -15.590  22.957  50.439  1.00  1.80           C  
ATOM   3760  C   MET B 473     -10.961  25.883  47.240  1.00  1.87           C  
ATOM   3761  O   MET B 473     -10.539  25.051  46.450  1.00  1.55           O  
ATOM   3762  N   GLU B 474     -10.791  27.211  47.095  1.00  1.83           N  
ATOM   3763  CA  GLU B 474     -10.021  27.755  45.974  1.00  1.80           C  
ATOM   3764  CB  GLU B 474      -9.885  29.280  46.153  1.00  1.80           C  
ATOM   3765  CG  GLU B 474      -9.264  30.036  44.962  1.00  1.80           C  
ATOM   3766  CD  GLU B 474     -10.292  30.439  43.903  1.00  1.87           C  
ATOM   3767  OE1 GLU B 474     -10.793  29.578  43.193  1.00  1.66           O  
ATOM   3768  OE2 GLU B 474     -10.582  31.623  43.770  1.00  1.66           O  
ATOM   3769  C   GLU B 474      -8.634  27.086  45.906  1.00  1.87           C  
ATOM   3770  O   GLU B 474      -8.192  26.604  44.868  1.00  1.55           O  
ATOM   3771  N   SER B 475      -7.982  27.065  47.080  1.00  1.83           N  
ATOM   3772  CA  SER B 475      -6.667  26.452  47.172  1.00  1.80           C  
ATOM   3773  CB  SER B 475      -6.159  26.601  48.614  1.00  1.80           C  
ATOM   3774  OG  SER B 475      -6.327  27.928  49.103  1.00  1.55           O  
ATOM   3775  C   SER B 475      -6.699  24.973  46.725  1.00  1.87           C  
ATOM   3776  O   SER B 475      -5.835  24.513  45.985  1.00  1.55           O  
ATOM   3777  N   VAL B 476      -7.751  24.269  47.191  1.00  1.83           N  
ATOM   3778  CA  VAL B 476      -7.895  22.854  46.858  1.00  1.80           C  
ATOM   3779  CB  VAL B 476      -9.091  22.227  47.611  1.00  1.80           C  
ATOM   3780  CG1 VAL B 476      -9.251  20.731  47.296  1.00  1.80           C  
ATOM   3781  CG2 VAL B 476      -8.957  22.401  49.131  1.00  1.80           C  
ATOM   3782  C   VAL B 476      -8.003  22.666  45.327  1.00  1.87           C  
ATOM   3783  O   VAL B 476      -7.346  21.814  44.740  1.00  1.55           O  
ATOM   3784  N   LYS B 477      -8.843  23.518  44.713  1.00  1.83           N  
ATOM   3785  CA  LYS B 477      -9.014  23.477  43.260  1.00  1.80           C  
ATOM   3786  CB  LYS B 477      -9.976  24.586  42.792  1.00  1.80           C  
ATOM   3787  CG  LYS B 477     -11.406  24.506  43.346  1.00  1.80           C  
ATOM   3788  CD  LYS B 477     -12.201  25.772  42.984  1.00  1.80           C  
ATOM   3789  CE  LYS B 477     -13.417  26.025  43.886  1.00  1.80           C  
ATOM   3790  NZ  LYS B 477     -14.096  27.284  43.577  1.00  1.65           N  
ATOM   3791  C   LYS B 477      -7.662  23.702  42.553  1.00  1.87           C  
ATOM   3792  O   LYS B 477      -7.314  23.052  41.575  1.00  1.55           O  
ATOM   3793  N   ASN B 478      -6.941  24.687  43.114  1.00  1.83           N  
ATOM   3794  CA  ASN B 478      -5.665  25.112  42.545  1.00  1.80           C  
ATOM   3795  CB  ASN B 478      -5.239  26.468  43.140  1.00  1.80           C  
ATOM   3796  CG  ASN B 478      -5.795  27.632  42.310  1.00  1.87           C  
ATOM   3797  OD1 ASN B 478      -5.120  28.193  41.454  1.00  1.55           O  
ATOM   3798  ND2 ASN B 478      -7.053  27.962  42.597  1.00  1.83           N  
ATOM   3799  C   ASN B 478      -4.570  24.058  42.771  1.00  1.87           C  
ATOM   3800  O   ASN B 478      -3.522  24.094  42.136  1.00  1.55           O  
ATOM   3801  N   GLY B 479      -4.861  23.116  43.683  1.00  1.83           N  
ATOM   3802  CA  GLY B 479      -3.930  22.027  43.917  1.00  1.80           C  
ATOM   3803  C   GLY B 479      -2.735  22.518  44.731  1.00  1.87           C  
ATOM   3804  O   GLY B 479      -1.577  22.307  44.381  1.00  1.55           O  
ATOM   3805  N   THR B 480      -3.104  23.210  45.814  1.00  1.83           N  
ATOM   3806  CA  THR B 480      -2.140  23.734  46.762  1.00  1.80           C  
ATOM   3807  CB  THR B 480      -2.251  25.271  46.764  1.00  1.80           C  
ATOM   3808  OG1 THR B 480      -3.599  25.679  46.897  1.00  1.55           O  
ATOM   3809  CG2 THR B 480      -1.660  25.906  45.498  1.00  1.80           C  
ATOM   3810  C   THR B 480      -2.439  23.053  48.106  1.00  1.87           C  
ATOM   3811  O   THR B 480      -1.981  21.946  48.367  1.00  1.55           O  
ATOM   3812  N   TYR B 481      -3.254  23.756  48.917  1.00  1.83           N  
ATOM   3813  CA  TYR B 481      -3.748  23.258  50.196  1.00  1.80           C  
ATOM   3814  CB  TYR B 481      -4.504  21.929  49.997  1.00  1.80           C  
ATOM   3815  CG  TYR B 481      -5.191  21.426  51.233  1.00  2.04           C  
ATOM   3816  CD1 TYR B 481      -6.292  22.094  51.757  1.00  2.04           C  
ATOM   3817  CE1 TYR B 481      -6.943  21.613  52.884  1.00  2.04           C  
ATOM   3818  CD2 TYR B 481      -4.742  20.269  51.857  1.00  2.04           C  
ATOM   3819  CE2 TYR B 481      -5.387  19.786  52.983  1.00  2.04           C  
ATOM   3820  CZ  TYR B 481      -6.487  20.451  53.500  1.00  2.04           C  
ATOM   3821  OH  TYR B 481      -7.090  19.928  54.623  1.00  1.55           O  
ATOM   3822  C   TYR B 481      -2.608  23.222  51.236  1.00  1.87           C  
ATOM   3823  O   TYR B 481      -2.522  24.080  52.105  1.00  1.55           O  
ATOM   3824  N   ASP B 482      -1.739  22.208  51.088  1.00  1.83           N  
ATOM   3825  CA  ASP B 482      -0.519  22.071  51.885  1.00  1.80           C  
ATOM   3826  CB  ASP B 482       0.567  23.092  51.456  1.00  1.80           C  
ATOM   3827  CG  ASP B 482       1.386  22.635  50.247  1.00  1.87           C  
ATOM   3828  OD1 ASP B 482       1.973  21.558  50.288  1.00  1.66           O  
ATOM   3829  OD2 ASP B 482       1.469  23.362  49.265  1.00  1.66           O  
ATOM   3830  C   ASP B 482      -0.783  22.138  53.404  1.00  1.87           C  
ATOM   3831  O   ASP B 482      -0.051  22.780  54.152  1.00  1.55           O  
ATOM   3832  N   TYR B 483      -1.824  21.397  53.815  1.00  1.83           N  
ATOM   3833  CA  TYR B 483      -2.004  21.070  55.228  1.00  1.80           C  
ATOM   3834  CB  TYR B 483      -3.422  21.424  55.707  1.00  1.80           C  
ATOM   3835  CG  TYR B 483      -3.641  22.910  55.804  1.00  2.04           C  
ATOM   3836  CD1 TYR B 483      -3.287  23.595  56.961  1.00  2.04           C  
ATOM   3837  CE1 TYR B 483      -3.488  24.965  57.064  1.00  2.04           C  
ATOM   3838  CD2 TYR B 483      -4.202  23.619  54.748  1.00  2.04           C  
ATOM   3839  CE2 TYR B 483      -4.407  24.989  54.848  1.00  2.04           C  
ATOM   3840  CZ  TYR B 483      -4.049  25.667  56.004  1.00  2.04           C  
ATOM   3841  OH  TYR B 483      -4.264  27.031  56.078  1.00  1.55           O  
ATOM   3842  C   TYR B 483      -1.776  19.554  55.358  1.00  1.87           C  
ATOM   3843  O   TYR B 483      -2.638  18.777  54.967  1.00  1.55           O  
ATOM   3844  N   PRO B 484      -0.591  19.142  55.890  1.00  1.83           N  
ATOM   3845  CD  PRO B 484       0.537  20.009  56.226  1.00  1.80           C  
ATOM   3846  CA  PRO B 484      -0.315  17.724  56.113  1.00  1.80           C  
ATOM   3847  CB  PRO B 484       1.144  17.684  56.604  1.00  1.80           C  
ATOM   3848  CG  PRO B 484       1.734  19.061  56.288  1.00  1.80           C  
ATOM   3849  C   PRO B 484      -1.251  17.051  57.149  1.00  1.87           C  
ATOM   3850 1OCT PRO B 484      -1.526  15.864  57.028  1.00  1.66           O  
ATOM   3851 2OCT PRO B 484      -1.691  17.708  58.088  1.00  1.66           O  
TER    3852      PRO B 484
ATOM   3853  N   ASP C 485     -12.581 -17.126  56.343  1.00  1.65           N  
ATOM   3854  CA  ASP C 485     -13.582 -16.537  55.469  1.00  1.80           C  
ATOM   3855  CB  ASP C 485     -14.697 -15.810  56.246  1.00  1.80           C  
ATOM   3856  CG  ASP C 485     -15.446 -16.746  57.198  1.00  1.87           C  
ATOM   3857  OD1 ASP C 485     -14.839 -17.657  57.753  1.00  1.66           O  
ATOM   3858  OD2 ASP C 485     -16.636 -16.570  57.395  1.00  1.66           O  
ATOM   3859  C   ASP C 485     -12.867 -15.553  54.546  1.00  1.87           C  
ATOM   3860  O   ASP C 485     -12.263 -14.588  55.006  1.00  1.55           O  
ATOM   3861  N   THR C 486     -12.931 -15.856  53.243  1.00  1.83           N  
ATOM   3862  CA  THR C 486     -12.220 -15.046  52.264  1.00  1.80           C  
ATOM   3863  CB  THR C 486     -10.888 -15.738  51.884  1.00  1.80           C  
ATOM   3864  OG1 THR C 486     -11.030 -17.142  51.791  1.00  1.55           O  
ATOM   3865  CG2 THR C 486      -9.729 -15.419  52.837  1.00  1.80           C  
ATOM   3866  C   THR C 486     -13.133 -14.843  51.043  1.00  1.87           C  
ATOM   3867  O   THR C 486     -14.090 -15.580  50.808  1.00  1.55           O  
ATOM   3868  N   ILE C 487     -12.761 -13.806  50.282  1.00  1.83           N  
ATOM   3869  CA  ILE C 487     -13.247 -13.641  48.921  1.00  1.80           C  
ATOM   3870  CB  ILE C 487     -14.466 -12.689  48.869  1.00  1.80           C  
ATOM   3871  CG2 ILE C 487     -14.115 -11.245  49.260  1.00  1.80           C  
ATOM   3872  CG1 ILE C 487     -15.189 -12.746  47.507  1.00  1.80           C  
ATOM   3873  CD1 ILE C 487     -16.439 -11.862  47.442  1.00  1.80           C  
ATOM   3874  C   ILE C 487     -12.027 -13.152  48.138  1.00  1.87           C  
ATOM   3875  O   ILE C 487     -11.089 -12.633  48.730  1.00  1.55           O  
ATOM   3876  N   CYS C 488     -12.045 -13.359  46.821  1.00  1.83           N  
ATOM   3877  CA  CYS C 488     -10.908 -12.969  46.009  1.00  1.80           C  
ATOM   3878  CB  CYS C 488      -9.859 -14.089  46.017  1.00  1.80           C  
ATOM   3879  SG  CYS C 488      -8.280 -13.574  45.310  1.00  1.89           S  
ATOM   3880  C   CYS C 488     -11.433 -12.715  44.609  1.00  1.87           C  
ATOM   3881  O   CYS C 488     -12.460 -13.264  44.229  1.00  1.55           O  
ATOM   3882  N   ILE C 489     -10.706 -11.857  43.885  1.00  1.83           N  
ATOM   3883  CA  ILE C 489     -11.082 -11.485  42.529  1.00  1.80           C  
ATOM   3884  CB  ILE C 489     -11.216  -9.954  42.420  1.00  1.80           C  
ATOM   3885  CG2 ILE C 489     -11.655  -9.508  41.015  1.00  1.80           C  
ATOM   3886  CG1 ILE C 489     -12.167  -9.396  43.497  1.00  1.80           C  
ATOM   3887  CD1 ILE C 489     -13.571 -10.009  43.439  1.00  1.80           C  
ATOM   3888  C   ILE C 489     -10.005 -12.036  41.599  1.00  1.87           C  
ATOM   3889  O   ILE C 489      -8.817 -11.977  41.890  1.00  1.55           O  
ATOM   3890  N   GLY C 490     -10.497 -12.586  40.489  1.00  1.83           N  
ATOM   3891  CA  GLY C 490      -9.619 -13.217  39.528  1.00  1.80           C  
ATOM   3892  C   GLY C 490     -10.378 -13.361  38.223  1.00  1.87           C  
ATOM   3893  O   GLY C 490     -11.369 -12.680  37.976  1.00  1.55           O  
ATOM   3894  N   TYR C 491      -9.842 -14.266  37.401  1.00  1.83           N  
ATOM   3895  CA  TYR C 491     -10.330 -14.422  36.047  1.00  1.80           C  
ATOM   3896  CB  TYR C 491      -9.578 -13.487  35.082  1.00  1.80           C  
ATOM   3897  CG  TYR C 491      -8.084 -13.506  35.275  1.00  2.04           C  
ATOM   3898  CD1 TYR C 491      -7.281 -14.443  34.634  1.00  2.04           C  
ATOM   3899  CE1 TYR C 491      -5.905 -14.446  34.831  1.00  2.04           C  
ATOM   3900  CD2 TYR C 491      -7.484 -12.567  36.105  1.00  2.04           C  
ATOM   3901  CE2 TYR C 491      -6.112 -12.562  36.293  1.00  2.04           C  
ATOM   3902  CZ  TYR C 491      -5.314 -13.507  35.664  1.00  2.04           C  
ATOM   3903  OH  TYR C 491      -3.943 -13.517  35.844  1.00  1.55           O  
ATOM   3904  C   TYR C 491     -10.165 -15.880  35.651  1.00  1.87           C  
ATOM   3905  O   TYR C 491      -9.472 -16.654  36.293  1.00  1.55           O  
ATOM   3906  N   HIS C 492     -10.869 -16.173  34.563  1.00  1.83           N  
ATOM   3907  CA  HIS C 492     -10.980 -17.468  33.929  1.00  1.80           C  
ATOM   3908  CB  HIS C 492     -11.921 -17.209  32.745  1.00  1.80           C  
ATOM   3909  CG  HIS C 492     -12.103 -18.401  31.843  1.00  2.04           C  
ATOM   3910  CD2 HIS C 492     -11.728 -18.500  30.496  1.00  2.04           C  
ATOM   3911  ND1 HIS C 492     -12.701 -19.552  32.204  1.00  1.72           N  
ATOM   3912  CE1 HIS C 492     -12.694 -20.330  31.111  1.00  2.04           C  
ATOM   3913  NE2 HIS C 492     -12.111 -19.720  30.060  1.00  1.72           N  
ATOM   3914  C   HIS C 492      -9.606 -17.972  33.467  1.00  1.87           C  
ATOM   3915  O   HIS C 492      -8.727 -17.203  33.107  1.00  1.55           O  
ATOM   3916  N   ALA C 493      -9.490 -19.303  33.471  1.00  1.83           N  
ATOM   3917  CA  ALA C 493      -8.447 -19.975  32.713  1.00  1.80           C  
ATOM   3918  CB  ALA C 493      -7.282 -20.367  33.624  1.00  1.80           C  
ATOM   3919  C   ALA C 493      -9.120 -21.201  32.107  1.00  1.87           C  
ATOM   3920  O   ALA C 493     -10.199 -21.589  32.536  1.00  1.55           O  
ATOM   3921  N   ASN C 494      -8.465 -21.784  31.102  1.00  1.83           N  
ATOM   3922  CA  ASN C 494      -9.059 -22.928  30.425  1.00  1.80           C  
ATOM   3923  CB  ASN C 494     -10.122 -22.485  29.397  1.00  1.80           C  
ATOM   3924  CG  ASN C 494      -9.573 -21.634  28.241  1.00  1.87           C  
ATOM   3925  OD1 ASN C 494      -8.374 -21.467  28.066  1.00  1.55           O  
ATOM   3926  ND2 ASN C 494     -10.516 -21.146  27.432  1.00  1.83           N  
ATOM   3927  C   ASN C 494      -7.932 -23.747  29.810  1.00  1.87           C  
ATOM   3928  O   ASN C 494      -6.756 -23.479  30.022  1.00  1.55           O  
ATOM   3929  N   ASN C 495      -8.348 -24.758  29.035  1.00  1.83           N  
ATOM   3930  CA  ASN C 495      -7.384 -25.657  28.407  1.00  1.80           C  
ATOM   3931  CB  ASN C 495      -7.961 -27.080  28.300  1.00  1.80           C  
ATOM   3932  CG  ASN C 495      -8.147 -27.724  29.675  1.00  1.87           C  
ATOM   3933  OD1 ASN C 495      -7.221 -28.278  30.259  1.00  1.55           O  
ATOM   3934  ND2 ASN C 495      -9.386 -27.638  30.159  1.00  1.83           N  
ATOM   3935  C   ASN C 495      -7.037 -25.146  27.004  1.00  1.87           C  
ATOM   3936  O   ASN C 495      -6.634 -25.913  26.135  1.00  1.55           O  
ATOM   3937  N   SER C 496      -7.234 -23.829  26.794  1.00  1.83           N  
ATOM   3938  CA  SER C 496      -6.964 -23.293  25.472  1.00  1.80           C  
ATOM   3939  CB  SER C 496      -7.400 -21.829  25.351  1.00  1.80           C  
ATOM   3940  OG  SER C 496      -7.181 -21.389  24.014  1.00  1.55           O  
ATOM   3941  C   SER C 496      -5.462 -23.383  25.205  1.00  1.87           C  
ATOM   3942  O   SER C 496      -4.641 -22.918  25.990  1.00  1.55           O  
ATOM   3943  N   THR C 497      -5.185 -23.990  24.047  1.00  1.83           N  
ATOM   3944  CA  THR C 497      -3.859 -23.968  23.465  1.00  1.80           C  
ATOM   3945  CB  THR C 497      -3.480 -25.403  23.030  1.00  1.80           C  
ATOM   3946  OG1 THR C 497      -2.115 -25.541  22.676  1.00  1.55           O  
ATOM   3947  CG2 THR C 497      -4.373 -25.972  21.916  1.00  1.80           C  
ATOM   3948  C   THR C 497      -3.847 -22.958  22.304  1.00  1.87           C  
ATOM   3949  O   THR C 497      -2.830 -22.797  21.636  1.00  1.55           O  
ATOM   3950  N   ASP C 498      -5.008 -22.297  22.067  1.00  1.83           N  
ATOM   3951  CA  ASP C 498      -5.014 -21.302  21.000  1.00  1.80           C  
ATOM   3952  CB  ASP C 498      -6.429 -20.818  20.616  1.00  1.80           C  
ATOM   3953  CG  ASP C 498      -7.249 -21.853  19.829  1.00  1.87           C  
ATOM   3954  OD1 ASP C 498      -6.708 -22.521  18.955  1.00  1.66           O  
ATOM   3955  OD2 ASP C 498      -8.443 -21.990  20.069  1.00  1.66           O  
ATOM   3956  C   ASP C 498      -4.135 -20.140  21.467  1.00  1.87           C  
ATOM   3957  O   ASP C 498      -4.010 -19.854  22.655  1.00  1.55           O  
ATOM   3958  N   THR C 499      -3.468 -19.565  20.465  1.00  1.83           N  
ATOM   3959  CA  THR C 499      -2.263 -18.818  20.749  1.00  1.80           C  
ATOM   3960  CB  THR C 499      -1.100 -19.829  20.882  1.00  1.80           C  
ATOM   3961  OG1 THR C 499       0.146 -19.200  21.078  1.00  1.55           O  
ATOM   3962  CG2 THR C 499      -1.017 -20.856  19.733  1.00  1.80           C  
ATOM   3963  C   THR C 499      -2.120 -17.785  19.633  1.00  1.87           C  
ATOM   3964  O   THR C 499      -2.319 -18.089  18.459  1.00  1.55           O  
ATOM   3965  N   VAL C 500      -1.835 -16.549  20.068  1.00  1.83           N  
ATOM   3966  CA  VAL C 500      -1.953 -15.391  19.201  1.00  1.80           C  
ATOM   3967  CB  VAL C 500      -3.207 -14.606  19.636  1.00  1.80           C  
ATOM   3968  CG1 VAL C 500      -3.104 -14.048  21.065  1.00  1.80           C  
ATOM   3969  CG2 VAL C 500      -3.536 -13.482  18.661  1.00  1.80           C  
ATOM   3970  C   VAL C 500      -0.679 -14.548  19.322  1.00  1.87           C  
ATOM   3971  O   VAL C 500      -0.126 -14.396  20.403  1.00  1.55           O  
ATOM   3972  N   ASP C 501      -0.249 -13.997  18.180  1.00  1.83           N  
ATOM   3973  CA  ASP C 501       0.819 -13.005  18.241  1.00  1.80           C  
ATOM   3974  CB  ASP C 501       1.554 -12.904  16.890  1.00  1.80           C  
ATOM   3975  CG  ASP C 501       2.340 -14.170  16.519  1.00  1.87           C  
ATOM   3976  OD1 ASP C 501       2.747 -14.915  17.404  1.00  1.66           O  
ATOM   3977  OD2 ASP C 501       2.543 -14.418  15.333  1.00  1.66           O  
ATOM   3978  C   ASP C 501       0.174 -11.660  18.608  1.00  1.87           C  
ATOM   3979  O   ASP C 501      -0.781 -11.221  17.974  1.00  1.55           O  
ATOM   3980  N   THR C 502       0.718 -11.050  19.670  1.00  1.83           N  
ATOM   3981  CA  THR C 502       0.344  -9.687  20.023  1.00  1.80           C  
ATOM   3982  CB  THR C 502       0.336  -9.552  21.553  1.00  1.80           C  
ATOM   3983  OG1 THR C 502       1.619  -9.793  22.095  1.00  1.55           O  
ATOM   3984  CG2 THR C 502      -0.722 -10.446  22.215  1.00  1.80           C  
ATOM   3985  C   THR C 502       1.371  -8.771  19.343  1.00  1.87           C  
ATOM   3986  O   THR C 502       2.070  -9.212  18.436  1.00  1.55           O  
ATOM   3987  N   VAL C 503       1.463  -7.506  19.800  1.00  1.83           N  
ATOM   3988  CA  VAL C 503       2.436  -6.621  19.167  1.00  1.80           C  
ATOM   3989  CB  VAL C 503       1.807  -5.252  18.836  1.00  1.80           C  
ATOM   3990  CG1 VAL C 503       1.605  -4.360  20.062  1.00  1.80           C  
ATOM   3991  CG2 VAL C 503       2.615  -4.529  17.752  1.00  1.80           C  
ATOM   3992  C   VAL C 503       3.728  -6.565  20.007  1.00  1.87           C  
ATOM   3993  O   VAL C 503       4.782  -6.211  19.492  1.00  1.55           O  
ATOM   3994  N   LEU C 504       3.619  -6.944  21.297  1.00  1.83           N  
ATOM   3995  CA  LEU C 504       4.817  -6.987  22.137  1.00  1.80           C  
ATOM   3996  CB  LEU C 504       4.516  -6.507  23.567  1.00  1.80           C  
ATOM   3997  CG  LEU C 504       3.958  -5.073  23.659  1.00  1.80           C  
ATOM   3998  CD1 LEU C 504       3.699  -4.690  25.121  1.00  1.80           C  
ATOM   3999  CD2 LEU C 504       4.872  -4.026  23.002  1.00  1.80           C  
ATOM   4000  C   LEU C 504       5.440  -8.393  22.155  1.00  1.87           C  
ATOM   4001  O   LEU C 504       6.655  -8.523  22.234  1.00  1.55           O  
ATOM   4002  N   GLU C 505       4.594  -9.438  22.090  1.00  1.83           N  
ATOM   4003  CA  GLU C 505       5.150 -10.789  22.206  1.00  1.80           C  
ATOM   4004  CB  GLU C 505       5.178 -11.242  23.683  1.00  1.80           C  
ATOM   4005  CG  GLU C 505       3.786 -11.343  24.332  1.00  1.80           C  
ATOM   4006  CD  GLU C 505       3.817 -11.914  25.756  1.00  1.87           C  
ATOM   4007  OE1 GLU C 505       4.532 -12.873  26.016  1.00  1.66           O  
ATOM   4008  OE2 GLU C 505       3.107 -11.408  26.616  1.00  1.66           O  
ATOM   4009  C   GLU C 505       4.377 -11.768  21.307  1.00  1.87           C  
ATOM   4010  O   GLU C 505       3.182 -11.637  21.061  1.00  1.55           O  
ATOM   4011  N   LYS C 506       5.139 -12.755  20.819  1.00  1.83           N  
ATOM   4012  CA  LYS C 506       4.546 -13.798  20.000  1.00  1.80           C  
ATOM   4013  CB  LYS C 506       5.651 -14.496  19.187  1.00  1.80           C  
ATOM   4014  CG  LYS C 506       6.451 -13.542  18.287  1.00  1.80           C  
ATOM   4015  CD  LYS C 506       5.601 -12.907  17.180  1.00  1.80           C  
ATOM   4016  CE  LYS C 506       6.401 -11.968  16.263  1.00  1.80           C  
ATOM   4017  NZ  LYS C 506       7.453 -12.622  15.490  1.00  1.65           N  
ATOM   4018  C   LYS C 506       3.855 -14.812  20.920  1.00  1.87           C  
ATOM   4019  O   LYS C 506       4.261 -15.015  22.057  1.00  1.55           O  
ATOM   4020  N   ASN C 507       2.828 -15.450  20.342  1.00  1.83           N  
ATOM   4021  CA  ASN C 507       2.196 -16.643  20.904  1.00  1.80           C  
ATOM   4022  CB  ASN C 507       3.047 -17.902  20.626  1.00  1.80           C  
ATOM   4023  CG  ASN C 507       2.772 -18.451  19.226  1.00  1.87           C  
ATOM   4024  OD1 ASN C 507       1.627 -18.613  18.820  1.00  1.55           O  
ATOM   4025  ND2 ASN C 507       3.865 -18.735  18.517  1.00  1.83           N  
ATOM   4026  C   ASN C 507       1.884 -16.535  22.405  1.00  1.87           C  
ATOM   4027  O   ASN C 507       2.419 -17.257  23.240  1.00  1.55           O  
ATOM   4028  N   VAL C 508       0.946 -15.625  22.677  1.00  1.83           N  
ATOM   4029  CA  VAL C 508       0.272 -15.582  23.960  1.00  1.80           C  
ATOM   4030  CB  VAL C 508      -0.285 -14.160  24.186  1.00  1.80           C  
ATOM   4031  CG1 VAL C 508      -0.939 -14.021  25.568  1.00  1.80           C  
ATOM   4032  CG2 VAL C 508       0.817 -13.110  24.020  1.00  1.80           C  
ATOM   4033  C   VAL C 508      -0.868 -16.602  23.889  1.00  1.87           C  
ATOM   4034  O   VAL C 508      -1.713 -16.523  23.007  1.00  1.55           O  
ATOM   4035  N   THR C 509      -0.866 -17.547  24.841  1.00  1.83           N  
ATOM   4036  CA  THR C 509      -2.024 -18.418  24.968  1.00  1.80           C  
ATOM   4037  CB  THR C 509      -1.680 -19.541  25.960  1.00  1.80           C  
ATOM   4038  OG1 THR C 509      -0.319 -19.924  25.838  1.00  1.55           O  
ATOM   4039  CG2 THR C 509      -2.604 -20.757  25.805  1.00  1.80           C  
ATOM   4040  C   THR C 509      -3.217 -17.573  25.457  1.00  1.87           C  
ATOM   4041  O   THR C 509      -3.094 -16.792  26.395  1.00  1.55           O  
ATOM   4042  N   VAL C 510      -4.348 -17.736  24.767  1.00  1.83           N  
ATOM   4043  CA  VAL C 510      -5.486 -16.856  24.978  1.00  1.80           C  
ATOM   4044  CB  VAL C 510      -5.516 -15.806  23.853  1.00  1.80           C  
ATOM   4045  CG1 VAL C 510      -4.511 -14.684  24.155  1.00  1.80           C  
ATOM   4046  CG2 VAL C 510      -5.232 -16.424  22.471  1.00  1.80           C  
ATOM   4047  C   VAL C 510      -6.739 -17.730  25.048  1.00  1.87           C  
ATOM   4048  O   VAL C 510      -6.863 -18.732  24.358  1.00  1.55           O  
ATOM   4049  N   THR C 511      -7.623 -17.331  25.969  1.00  1.83           N  
ATOM   4050  CA  THR C 511      -8.733 -18.191  26.343  1.00  1.80           C  
ATOM   4051  CB  THR C 511      -9.441 -17.575  27.563  1.00  1.80           C  
ATOM   4052  OG1 THR C 511      -9.784 -16.220  27.320  1.00  1.55           O  
ATOM   4053  CG2 THR C 511      -8.600 -17.705  28.843  1.00  1.80           C  
ATOM   4054  C   THR C 511      -9.701 -18.402  25.167  1.00  1.87           C  
ATOM   4055  O   THR C 511     -10.166 -19.509  24.918  1.00  1.55           O  
ATOM   4056  N   HIS C 512      -9.975 -17.271  24.490  1.00  1.83           N  
ATOM   4057  CA  HIS C 512     -10.937 -17.224  23.397  1.00  1.80           C  
ATOM   4058  CB  HIS C 512     -12.243 -16.552  23.856  1.00  1.80           C  
ATOM   4059  CG  HIS C 512     -12.833 -17.257  25.057  1.00  2.04           C  
ATOM   4060  CD2 HIS C 512     -13.878 -18.194  25.062  1.00  2.04           C  
ATOM   4061  ND1 HIS C 512     -12.425 -17.068  26.333  1.00  1.72           N  
ATOM   4062  CE1 HIS C 512     -13.198 -17.867  27.089  1.00  2.04           C  
ATOM   4063  NE2 HIS C 512     -14.085 -18.558  26.349  1.00  1.72           N  
ATOM   4064  C   HIS C 512     -10.309 -16.390  22.279  1.00  1.87           C  
ATOM   4065  O   HIS C 512      -9.648 -15.391  22.538  1.00  1.55           O  
ATOM   4066  N   SER C 513     -10.513 -16.847  21.039  1.00  1.83           N  
ATOM   4067  CA  SER C 513      -9.966 -16.171  19.869  1.00  1.80           C  
ATOM   4068  CB  SER C 513      -8.490 -16.555  19.682  1.00  1.80           C  
ATOM   4069  OG  SER C 513      -7.661 -16.063  20.717  1.00  1.55           O  
ATOM   4070  C   SER C 513     -10.801 -16.596  18.658  1.00  1.87           C  
ATOM   4071  O   SER C 513     -11.531 -17.580  18.720  1.00  1.55           O  
ATOM   4072  N   VAL C 514     -10.653 -15.818  17.577  1.00  1.83           N  
ATOM   4073  CA  VAL C 514     -11.314 -16.108  16.317  1.00  1.80           C  
ATOM   4074  CB  VAL C 514     -12.454 -15.096  16.083  1.00  1.80           C  
ATOM   4075  CG1 VAL C 514     -11.972 -13.637  16.024  1.00  1.80           C  
ATOM   4076  CG2 VAL C 514     -13.294 -15.459  14.851  1.00  1.80           C  
ATOM   4077  C   VAL C 514     -10.235 -16.076  15.223  1.00  1.87           C  
ATOM   4078  O   VAL C 514      -9.397 -15.186  15.173  1.00  1.55           O  
ATOM   4079  N   ASN C 515     -10.285 -17.107  14.376  1.00  1.83           N  
ATOM   4080  CA  ASN C 515      -9.454 -17.142  13.178  1.00  1.80           C  
ATOM   4081  CB  ASN C 515      -9.200 -18.615  12.827  1.00  1.80           C  
ATOM   4082  CG  ASN C 515      -8.687 -18.863  11.405  1.00  1.87           C  
ATOM   4083  OD1 ASN C 515      -9.213 -19.707  10.693  1.00  1.55           O  
ATOM   4084  ND2 ASN C 515      -7.651 -18.115  11.021  1.00  1.83           N  
ATOM   4085  C   ASN C 515     -10.249 -16.406  12.098  1.00  1.87           C  
ATOM   4086  O   ASN C 515     -11.422 -16.686  11.903  1.00  1.55           O  
ATOM   4087  N   LEU C 516      -9.571 -15.439  11.454  1.00  1.83           N  
ATOM   4088  CA  LEU C 516     -10.243 -14.557  10.497  1.00  1.80           C  
ATOM   4089  CB  LEU C 516     -10.133 -13.102  10.987  1.00  1.80           C  
ATOM   4090  CG  LEU C 516     -10.831 -12.835  12.334  1.00  1.80           C  
ATOM   4091  CD1 LEU C 516     -10.604 -11.384  12.773  1.00  1.80           C  
ATOM   4092  CD2 LEU C 516     -12.335 -13.143  12.274  1.00  1.80           C  
ATOM   4093  C   LEU C 516      -9.653 -14.707   9.084  1.00  1.87           C  
ATOM   4094  O   LEU C 516      -9.953 -13.927   8.188  1.00  1.55           O  
ATOM   4095  N   LEU C 517      -8.814 -15.741   8.939  1.00  1.83           N  
ATOM   4096  CA  LEU C 517      -8.167 -16.049   7.675  1.00  1.80           C  
ATOM   4097  CB  LEU C 517      -6.667 -15.756   7.828  1.00  1.80           C  
ATOM   4098  CG  LEU C 517      -5.793 -16.104   6.610  1.00  1.80           C  
ATOM   4099  CD1 LEU C 517      -5.867 -15.009   5.546  1.00  1.80           C  
ATOM   4100  CD2 LEU C 517      -4.346 -16.319   7.042  1.00  1.80           C  
ATOM   4101  C   LEU C 517      -8.408 -17.533   7.423  1.00  1.87           C  
ATOM   4102  O   LEU C 517      -7.799 -18.375   8.073  1.00  1.55           O  
ATOM   4103  N   GLU C 518      -9.322 -17.804   6.480  1.00  1.83           N  
ATOM   4104  CA  GLU C 518      -9.625 -19.196   6.180  1.00  1.80           C  
ATOM   4105  CB  GLU C 518     -11.003 -19.302   5.512  1.00  1.80           C  
ATOM   4106  CG  GLU C 518     -11.476 -20.747   5.252  1.00  1.80           C  
ATOM   4107  CD  GLU C 518     -11.502 -21.606   6.524  1.00  1.87           C  
ATOM   4108  OE1 GLU C 518     -12.545 -21.724   7.160  1.00  1.66           O  
ATOM   4109  OE2 GLU C 518     -10.474 -22.178   6.876  1.00  1.66           O  
ATOM   4110  C   GLU C 518      -8.515 -19.763   5.288  1.00  1.87           C  
ATOM   4111  O   GLU C 518      -8.082 -19.129   4.328  1.00  1.55           O  
ATOM   4112  N   ASP C 519      -8.082 -20.969   5.690  1.00  1.83           N  
ATOM   4113  CA  ASP C 519      -6.981 -21.679   5.054  1.00  1.80           C  
ATOM   4114  CB  ASP C 519      -5.916 -22.113   6.086  1.00  1.80           C  
ATOM   4115  CG  ASP C 519      -6.363 -23.235   7.030  1.00  1.87           C  
ATOM   4116  OD1 ASP C 519      -7.279 -23.024   7.811  1.00  1.66           O  
ATOM   4117  OD2 ASP C 519      -5.779 -24.314   7.008  1.00  1.66           O  
ATOM   4118  C   ASP C 519      -7.506 -22.869   4.244  1.00  1.87           C  
ATOM   4119  O   ASP C 519      -6.949 -23.219   3.209  1.00  1.55           O  
ATOM   4120  N   SER C 520      -8.590 -23.486   4.746  1.00  1.83           N  
ATOM   4121  CA  SER C 520      -9.161 -24.611   4.015  1.00  1.80           C  
ATOM   4122  CB  SER C 520      -9.935 -25.523   4.984  1.00  1.80           C  
ATOM   4123  OG  SER C 520      -9.249 -25.750   6.208  1.00  1.55           O  
ATOM   4124  C   SER C 520     -10.097 -24.098   2.909  1.00  1.87           C  
ATOM   4125  O   SER C 520     -10.478 -22.935   2.864  1.00  1.55           O  
ATOM   4126  N   HIS C 521     -10.461 -25.055   2.047  1.00  1.83           N  
ATOM   4127  CA  HIS C 521     -11.508 -24.840   1.063  1.00  1.80           C  
ATOM   4128  CB  HIS C 521     -11.064 -23.894  -0.069  1.00  1.80           C  
ATOM   4129  CG  HIS C 521     -10.065 -24.519  -1.018  1.00  2.04           C  
ATOM   4130  CD2 HIS C 521      -8.864 -25.185  -0.721  1.00  2.04           C  
ATOM   4131  ND1 HIS C 521     -10.214 -24.493  -2.359  1.00  1.72           N  
ATOM   4132  CE1 HIS C 521      -9.142 -25.123  -2.863  1.00  2.04           C  
ATOM   4133  NE2 HIS C 521      -8.308 -25.553  -1.898  1.00  1.72           N  
ATOM   4134  C   HIS C 521     -11.932 -26.229   0.581  1.00  1.87           C  
ATOM   4135  O   HIS C 521     -11.256 -27.215   0.853  1.00  1.55           O  
ATOM   4136  N   ASN C 522     -13.085 -26.265  -0.103  1.00  1.83           N  
ATOM   4137  CA  ASN C 522     -13.616 -27.546  -0.563  1.00  1.80           C  
ATOM   4138  CB  ASN C 522     -15.069 -27.402  -1.043  1.00  1.80           C  
ATOM   4139  CG  ASN C 522     -16.051 -27.265   0.123  1.00  1.87           C  
ATOM   4140  OD1 ASN C 522     -15.733 -27.511   1.281  1.00  1.55           O  
ATOM   4141  ND2 ASN C 522     -17.263 -26.848  -0.241  1.00  1.83           N  
ATOM   4142  C   ASN C 522     -12.760 -28.082  -1.712  1.00  1.87           C  
ATOM   4143  O   ASN C 522     -12.511 -29.277  -1.827  1.00  1.55           O  
ATOM   4144  N   GLY C 523     -12.327 -27.130  -2.552  1.00  1.83           N  
ATOM   4145  CA  GLY C 523     -11.625 -27.537  -3.759  1.00  1.80           C  
ATOM   4146  C   GLY C 523     -12.653 -27.989  -4.795  1.00  1.87           C  
ATOM   4147  O   GLY C 523     -13.841 -28.064  -4.503  1.00  1.55           O  
ATOM   4148  N   LYS C 524     -12.121 -28.258  -6.004  1.00  1.83           N  
ATOM   4149  CA  LYS C 524     -12.930 -28.643  -7.159  1.00  1.80           C  
ATOM   4150  CB  LYS C 524     -13.843 -29.848  -6.855  1.00  1.80           C  
ATOM   4151  CG  LYS C 524     -13.068 -31.058  -6.296  1.00  1.80           C  
ATOM   4152  CD  LYS C 524     -13.919 -31.978  -5.414  1.00  1.80           C  
ATOM   4153  CE  LYS C 524     -14.272 -31.348  -4.057  1.00  1.80           C  
ATOM   4154  NZ  LYS C 524     -14.940 -32.274  -3.148  1.00  1.65           N  
ATOM   4155  C   LYS C 524     -13.726 -27.428  -7.672  1.00  1.87           C  
ATOM   4156  O   LYS C 524     -14.069 -26.510  -6.933  1.00  1.55           O  
ATOM   4157  N   LEU C 525     -13.977 -27.455  -8.987  1.00  1.83           N  
ATOM   4158  CA  LEU C 525     -14.894 -26.475  -9.548  1.00  1.80           C  
ATOM   4159  CB  LEU C 525     -14.667 -26.288 -11.052  1.00  1.80           C  
ATOM   4160  CG  LEU C 525     -13.223 -25.899 -11.419  1.00  1.80           C  
ATOM   4161  CD1 LEU C 525     -13.144 -25.523 -12.905  1.00  1.80           C  
ATOM   4162  CD2 LEU C 525     -12.651 -24.777 -10.532  1.00  1.80           C  
ATOM   4163  C   LEU C 525     -16.302 -26.964  -9.225  1.00  1.87           C  
ATOM   4164  O   LEU C 525     -16.525 -28.162  -9.118  1.00  1.55           O  
ATOM   4165  N   CYS C 526     -17.206 -25.995  -9.038  1.00  1.83           N  
ATOM   4166  CA  CYS C 526     -18.530 -26.326  -8.544  1.00  1.80           C  
ATOM   4167  CB  CYS C 526     -18.514 -26.367  -7.011  1.00  1.80           C  
ATOM   4168  SG  CYS C 526     -17.828 -27.912  -6.367  1.00  1.89           S  
ATOM   4169  C   CYS C 526     -19.505 -25.268  -9.048  1.00  1.87           C  
ATOM   4170  O   CYS C 526     -19.135 -24.269  -9.654  1.00  1.55           O  
ATOM   4171  N   ARG C 527     -20.775 -25.574  -8.761  1.00  1.83           N  
ATOM   4172  CA  ARG C 527     -21.898 -24.746  -9.148  1.00  1.80           C  
ATOM   4173  CB  ARG C 527     -23.174 -25.519  -8.804  1.00  1.80           C  
ATOM   4174  CG  ARG C 527     -23.417 -26.763  -9.661  1.00  1.80           C  
ATOM   4175  CD  ARG C 527     -24.650 -27.514  -9.143  1.00  1.80           C  
ATOM   4176  NE  ARG C 527     -24.968 -28.672  -9.964  1.00  1.83           N  
ATOM   4177  CZ  ARG C 527     -25.614 -28.589 -11.147  1.00  1.87           C  
ATOM   4178  NH1 ARG C 527     -25.964 -27.412 -11.649  1.00  1.83           N  
ATOM   4179  NH2 ARG C 527     -25.907 -29.704 -11.798  1.00  1.83           N  
ATOM   4180  C   ARG C 527     -21.895 -23.419  -8.370  1.00  1.87           C  
ATOM   4181  O   ARG C 527     -22.542 -23.276  -7.334  1.00  1.55           O  
ATOM   4182  N   LEU C 528     -21.170 -22.444  -8.932  1.00  1.83           N  
ATOM   4183  CA  LEU C 528     -21.282 -21.098  -8.393  1.00  1.80           C  
ATOM   4184  CB  LEU C 528     -20.215 -20.189  -9.015  1.00  1.80           C  
ATOM   4185  CG  LEU C 528     -20.227 -18.751  -8.464  1.00  1.80           C  
ATOM   4186  CD1 LEU C 528     -19.719 -18.681  -7.018  1.00  1.80           C  
ATOM   4187  CD2 LEU C 528     -19.401 -17.834  -9.362  1.00  1.80           C  
ATOM   4188  C   LEU C 528     -22.708 -20.579  -8.673  1.00  1.87           C  
ATOM   4189  O   LEU C 528     -23.082 -20.283  -9.802  1.00  1.55           O  
ATOM   4190  N   LYS C 529     -23.469 -20.512  -7.570  1.00  1.83           N  
ATOM   4191  CA  LYS C 529     -24.861 -20.093  -7.591  1.00  1.80           C  
ATOM   4192  CB  LYS C 529     -25.001 -18.619  -8.008  1.00  1.80           C  
ATOM   4193  CG  LYS C 529     -24.282 -17.667  -7.042  1.00  1.80           C  
ATOM   4194  CD  LYS C 529     -24.469 -16.198  -7.438  1.00  1.80           C  
ATOM   4195  CE  LYS C 529     -23.905 -15.213  -6.404  1.00  1.80           C  
ATOM   4196  NZ  LYS C 529     -24.791 -14.980  -5.267  1.00  1.65           N  
ATOM   4197  C   LYS C 529     -25.709 -21.043  -8.456  1.00  1.87           C  
ATOM   4198  O   LYS C 529     -26.573 -20.633  -9.225  1.00  1.55           O  
ATOM   4199  N   GLY C 530     -25.428 -22.343  -8.264  1.00  1.83           N  
ATOM   4200  CA  GLY C 530     -26.296 -23.370  -8.832  1.00  1.80           C  
ATOM   4201  C   GLY C 530     -25.912 -23.734 -10.270  1.00  1.87           C  
ATOM   4202  O   GLY C 530     -25.812 -24.903 -10.628  1.00  1.55           O  
ATOM   4203  N   ILE C 531     -25.690 -22.688 -11.077  1.00  1.83           N  
ATOM   4204  CA  ILE C 531     -25.303 -22.912 -12.461  1.00  1.80           C  
ATOM   4205  CB  ILE C 531     -25.443 -21.603 -13.268  1.00  1.80           C  
ATOM   4206  CG2 ILE C 531     -25.338 -21.864 -14.776  1.00  1.80           C  
ATOM   4207  CG1 ILE C 531     -26.732 -20.819 -12.946  1.00  1.80           C  
ATOM   4208  CD1 ILE C 531     -28.026 -21.606 -13.197  1.00  1.80           C  
ATOM   4209  C   ILE C 531     -23.865 -23.475 -12.478  1.00  1.87           C  
ATOM   4210  O   ILE C 531     -23.009 -23.070 -11.699  1.00  1.55           O  
ATOM   4211  N   ALA C 532     -23.663 -24.454 -13.375  1.00  1.83           N  
ATOM   4212  CA  ALA C 532     -22.343 -25.061 -13.483  1.00  1.80           C  
ATOM   4213  CB  ALA C 532     -22.457 -26.432 -14.158  1.00  1.80           C  
ATOM   4214  C   ALA C 532     -21.424 -24.136 -14.314  1.00  1.87           C  
ATOM   4215  O   ALA C 532     -21.884 -23.472 -15.239  1.00  1.55           O  
ATOM   4216  N   PRO C 533     -20.106 -24.124 -13.979  1.00  1.83           N  
ATOM   4217  CD  PRO C 533     -19.517 -24.776 -12.814  1.00  1.80           C  
ATOM   4218  CA  PRO C 533     -19.120 -23.456 -14.821  1.00  1.80           C  
ATOM   4219  CB  PRO C 533     -17.789 -23.566 -14.057  1.00  1.80           C  
ATOM   4220  CG  PRO C 533     -18.126 -24.156 -12.682  1.00  1.80           C  
ATOM   4221  C   PRO C 533     -19.016 -24.155 -16.190  1.00  1.87           C  
ATOM   4222  O   PRO C 533     -19.069 -25.376 -16.272  1.00  1.55           O  
ATOM   4223  N   LEU C 534     -18.862 -23.352 -17.249  1.00  1.83           N  
ATOM   4224  CA  LEU C 534     -18.477 -23.931 -18.529  1.00  1.80           C  
ATOM   4225  CB  LEU C 534     -18.745 -22.913 -19.651  1.00  1.80           C  
ATOM   4226  CG  LEU C 534     -18.208 -23.305 -21.040  1.00  1.80           C  
ATOM   4227  CD1 LEU C 534     -18.759 -24.653 -21.517  1.00  1.80           C  
ATOM   4228  CD2 LEU C 534     -18.538 -22.210 -22.052  1.00  1.80           C  
ATOM   4229  C   LEU C 534     -16.983 -24.272 -18.464  1.00  1.87           C  
ATOM   4230  O   LEU C 534     -16.136 -23.427 -18.727  1.00  1.55           O  
ATOM   4231  N   GLN C 535     -16.688 -25.538 -18.126  1.00  1.83           N  
ATOM   4232  CA  GLN C 535     -15.308 -25.978 -18.292  1.00  1.80           C  
ATOM   4233  CB  GLN C 535     -14.994 -27.275 -17.520  1.00  1.80           C  
ATOM   4234  CG  GLN C 535     -15.328 -27.231 -16.019  1.00  1.80           C  
ATOM   4235  CD  GLN C 535     -16.828 -27.406 -15.782  1.00  1.87           C  
ATOM   4236  OE1 GLN C 535     -17.551 -27.960 -16.602  1.00  1.55           O  
ATOM   4237  NE2 GLN C 535     -17.262 -26.848 -14.656  1.00  1.83           N  
ATOM   4238  C   GLN C 535     -15.064 -26.203 -19.796  1.00  1.87           C  
ATOM   4239  O   GLN C 535     -15.539 -27.175 -20.369  1.00  1.55           O  
ATOM   4240  N   LEU C 536     -14.310 -25.274 -20.404  1.00  1.83           N  
ATOM   4241  CA  LEU C 536     -13.978 -25.426 -21.821  1.00  1.80           C  
ATOM   4242  CB  LEU C 536     -13.321 -24.148 -22.367  1.00  1.80           C  
ATOM   4243  CG  LEU C 536     -14.244 -22.918 -22.368  1.00  1.80           C  
ATOM   4244  CD1 LEU C 536     -13.452 -21.653 -22.714  1.00  1.80           C  
ATOM   4245  CD2 LEU C 536     -15.415 -23.075 -23.346  1.00  1.80           C  
ATOM   4246  C   LEU C 536     -13.045 -26.631 -22.038  1.00  1.87           C  
ATOM   4247  O   LEU C 536     -12.981 -27.216 -23.113  1.00  1.55           O  
ATOM   4248  N   GLY C 537     -12.338 -26.982 -20.951  1.00  1.83           N  
ATOM   4249  CA  GLY C 537     -11.527 -28.188 -20.997  1.00  1.80           C  
ATOM   4250  C   GLY C 537     -10.382 -28.018 -21.997  1.00  1.87           C  
ATOM   4251  O   GLY C 537      -9.440 -27.277 -21.758  1.00  1.55           O  
ATOM   4252  N   LYS C 538     -10.530 -28.730 -23.125  1.00  1.83           N  
ATOM   4253  CA  LYS C 538      -9.497 -28.708 -24.152  1.00  1.80           C  
ATOM   4254  CB  LYS C 538      -9.700 -29.893 -25.110  1.00  1.80           C  
ATOM   4255  CG  LYS C 538      -9.575 -31.260 -24.420  1.00  1.80           C  
ATOM   4256  CD  LYS C 538      -9.833 -32.424 -25.388  1.00  1.80           C  
ATOM   4257  CE  LYS C 538      -9.743 -33.805 -24.723  1.00  1.80           C  
ATOM   4258  NZ  LYS C 538      -8.391 -34.252 -24.411  1.00  1.65           N  
ATOM   4259  C   LYS C 538      -9.526 -27.384 -24.937  1.00  1.87           C  
ATOM   4260  O   LYS C 538      -8.513 -26.919 -25.448  1.00  1.55           O  
ATOM   4261  N   CYS C 539     -10.735 -26.808 -25.032  1.00  1.83           N  
ATOM   4262  CA  CYS C 539     -10.840 -25.563 -25.782  1.00  1.80           C  
ATOM   4263  CB  CYS C 539     -12.255 -25.381 -26.342  1.00  1.80           C  
ATOM   4264  SG  CYS C 539     -12.647 -26.732 -27.479  1.00  1.89           S  
ATOM   4265  C   CYS C 539     -10.434 -24.396 -24.884  1.00  1.87           C  
ATOM   4266  O   CYS C 539     -10.482 -24.478 -23.662  1.00  1.55           O  
ATOM   4267  N   ASN C 540     -10.063 -23.314 -25.581  1.00  1.83           N  
ATOM   4268  CA  ASN C 540     -10.017 -21.977 -24.994  1.00  1.80           C  
ATOM   4269  CB  ASN C 540      -8.592 -21.389 -25.003  1.00  1.80           C  
ATOM   4270  CG  ASN C 540      -8.004 -21.188 -26.399  1.00  1.87           C  
ATOM   4271  OD1 ASN C 540      -8.498 -20.404 -27.203  1.00  1.55           O  
ATOM   4272  ND2 ASN C 540      -6.896 -21.897 -26.614  1.00  1.83           N  
ATOM   4273  C   ASN C 540     -11.015 -21.144 -25.803  1.00  1.87           C  
ATOM   4274  O   ASN C 540     -11.522 -21.618 -26.814  1.00  1.55           O  
ATOM   4275  N   ILE C 541     -11.278 -19.917 -25.311  1.00  1.83           N  
ATOM   4276  CA  ILE C 541     -12.318 -19.047 -25.864  1.00  1.80           C  
ATOM   4277  CB  ILE C 541     -12.209 -17.617 -25.276  1.00  1.80           C  
ATOM   4278  CG2 ILE C 541     -13.114 -16.587 -25.977  1.00  1.80           C  
ATOM   4279  CG1 ILE C 541     -12.461 -17.578 -23.758  1.00  1.80           C  
ATOM   4280  CD1 ILE C 541     -13.918 -17.838 -23.349  1.00  1.80           C  
ATOM   4281  C   ILE C 541     -12.319 -19.042 -27.406  1.00  1.87           C  
ATOM   4282  O   ILE C 541     -13.347 -19.273 -28.024  1.00  1.55           O  
ATOM   4283  N   ALA C 542     -11.129 -18.779 -27.984  1.00  1.83           N  
ATOM   4284  CA  ALA C 542     -11.010 -18.699 -29.441  1.00  1.80           C  
ATOM   4285  CB  ALA C 542      -9.549 -18.509 -29.878  1.00  1.80           C  
ATOM   4286  C   ALA C 542     -11.562 -19.964 -30.107  1.00  1.87           C  
ATOM   4287  O   ALA C 542     -12.404 -19.915 -30.991  1.00  1.55           O  
ATOM   4288  N   GLY C 543     -11.027 -21.101 -29.638  1.00  1.83           N  
ATOM   4289  CA  GLY C 543     -11.399 -22.354 -30.284  1.00  1.80           C  
ATOM   4290  C   GLY C 543     -12.909 -22.560 -30.203  1.00  1.87           C  
ATOM   4291  O   GLY C 543     -13.580 -22.846 -31.184  1.00  1.55           O  
ATOM   4292  N   TRP C 544     -13.398 -22.362 -28.977  1.00  1.83           N  
ATOM   4293  CA  TRP C 544     -14.814 -22.487 -28.669  1.00  1.80           C  
ATOM   4294  CB  TRP C 544     -14.945 -22.063 -27.198  1.00  1.80           C  
ATOM   4295  CG  TRP C 544     -16.365 -22.020 -26.679  1.00  2.04           C  
ATOM   4296  CD2 TRP C 544     -16.948 -20.954 -25.906  1.00  2.04           C  
ATOM   4297  CE2 TRP C 544     -18.262 -21.354 -25.575  1.00  2.04           C  
ATOM   4298  CE3 TRP C 544     -16.469 -19.746 -25.478  1.00  2.04           C  
ATOM   4299  CD1 TRP C 544     -17.344 -23.012 -26.796  1.00  2.04           C  
ATOM   4300  NE1 TRP C 544     -18.462 -22.610 -26.139  1.00  1.72           N  
ATOM   4301  CZ2 TRP C 544     -19.050 -20.528 -24.818  1.00  2.04           C  
ATOM   4302  CZ3 TRP C 544     -17.268 -18.903 -24.710  1.00  2.04           C  
ATOM   4303  CH2 TRP C 544     -18.560 -19.297 -24.376  1.00  2.04           C  
ATOM   4304  C   TRP C 544     -15.693 -21.687 -29.666  1.00  1.87           C  
ATOM   4305  O   TRP C 544     -16.561 -22.241 -30.331  1.00  1.55           O  
ATOM   4306  N   ILE C 545     -15.416 -20.377 -29.756  1.00  1.83           N  
ATOM   4307  CA  ILE C 545     -16.296 -19.497 -30.527  1.00  1.80           C  
ATOM   4308  CB  ILE C 545     -16.092 -18.041 -30.069  1.00  1.80           C  
ATOM   4309  CG2 ILE C 545     -16.487 -17.896 -28.586  1.00  1.80           C  
ATOM   4310  CG1 ILE C 545     -14.655 -17.544 -30.329  1.00  1.80           C  
ATOM   4311  CD1 ILE C 545     -14.363 -16.183 -29.697  1.00  1.80           C  
ATOM   4312  C   ILE C 545     -16.135 -19.680 -32.056  1.00  1.87           C  
ATOM   4313  O   ILE C 545     -17.077 -19.525 -32.828  1.00  1.55           O  
ATOM   4314  N   LEU C 546     -14.900 -20.023 -32.459  1.00  1.83           N  
ATOM   4315  CA  LEU C 546     -14.663 -20.325 -33.870  1.00  1.80           C  
ATOM   4316  CB  LEU C 546     -13.155 -20.492 -34.135  1.00  1.80           C  
ATOM   4317  CG  LEU C 546     -12.327 -19.208 -33.947  1.00  1.80           C  
ATOM   4318  CD1 LEU C 546     -10.825 -19.531 -33.952  1.00  1.80           C  
ATOM   4319  CD2 LEU C 546     -12.648 -18.143 -35.000  1.00  1.80           C  
ATOM   4320  C   LEU C 546     -15.407 -21.615 -34.266  1.00  1.87           C  
ATOM   4321  O   LEU C 546     -15.913 -21.769 -35.370  1.00  1.55           O  
ATOM   4322  N   GLY C 547     -15.425 -22.528 -33.289  1.00  1.83           N  
ATOM   4323  CA  GLY C 547     -16.085 -23.810 -33.458  1.00  1.80           C  
ATOM   4324  C   GLY C 547     -15.076 -24.910 -33.797  1.00  1.87           C  
ATOM   4325  O   GLY C 547     -15.319 -25.780 -34.622  1.00  1.55           O  
ATOM   4326  N   ASN C 548     -13.926 -24.822 -33.121  1.00  1.83           N  
ATOM   4327  CA  ASN C 548     -12.887 -25.844 -33.192  1.00  1.80           C  
ATOM   4328  CB  ASN C 548     -11.781 -25.449 -32.195  1.00  1.80           C  
ATOM   4329  CG  ASN C 548     -10.640 -26.471 -32.132  1.00  1.87           C  
ATOM   4330  OD1 ASN C 548     -10.856 -27.661 -31.949  1.00  1.55           O  
ATOM   4331  ND2 ASN C 548      -9.423 -25.952 -32.308  1.00  1.83           N  
ATOM   4332  C   ASN C 548     -13.526 -27.208 -32.827  1.00  1.87           C  
ATOM   4333  O   ASN C 548     -14.295 -27.275 -31.875  1.00  1.55           O  
ATOM   4334  N   PRO C 549     -13.226 -28.284 -33.605  1.00  1.83           N  
ATOM   4335  CD  PRO C 549     -12.338 -28.274 -34.768  1.00  1.80           C  
ATOM   4336  CA  PRO C 549     -13.873 -29.577 -33.377  1.00  1.80           C  
ATOM   4337  CB  PRO C 549     -13.129 -30.529 -34.326  1.00  1.80           C  
ATOM   4338  CG  PRO C 549     -12.545 -29.639 -35.423  1.00  1.80           C  
ATOM   4339  C   PRO C 549     -13.853 -30.147 -31.947  1.00  1.87           C  
ATOM   4340  O   PRO C 549     -14.755 -30.867 -31.543  1.00  1.55           O  
ATOM   4341  N   GLU C 550     -12.824 -29.773 -31.170  1.00  1.83           N  
ATOM   4342  CA  GLU C 550     -12.762 -30.327 -29.818  1.00  1.80           C  
ATOM   4343  CB  GLU C 550     -11.363 -30.078 -29.235  1.00  1.80           C  
ATOM   4344  CG  GLU C 550     -10.252 -30.809 -30.015  1.00  1.80           C  
ATOM   4345  CD  GLU C 550     -10.297 -32.343 -29.947  1.00  1.87           C  
ATOM   4346  OE1 GLU C 550     -11.062 -32.910 -29.171  1.00  1.66           O  
ATOM   4347  OE2 GLU C 550      -9.544 -32.982 -30.675  1.00  1.66           O  
ATOM   4348  C   GLU C 550     -13.872 -29.743 -28.915  1.00  1.87           C  
ATOM   4349  O   GLU C 550     -14.238 -30.301 -27.886  1.00  1.55           O  
ATOM   4350  N   CYS C 551     -14.395 -28.595 -29.372  1.00  1.83           N  
ATOM   4351  CA  CYS C 551     -15.415 -27.857 -28.644  1.00  1.80           C  
ATOM   4352  CB  CYS C 551     -15.288 -26.371 -29.008  1.00  1.80           C  
ATOM   4353  SG  CYS C 551     -13.560 -25.824 -29.063  1.00  1.89           S  
ATOM   4354  C   CYS C 551     -16.836 -28.379 -28.941  1.00  1.87           C  
ATOM   4355  O   CYS C 551     -17.806 -27.824 -28.443  1.00  1.55           O  
ATOM   4356  N   GLU C 552     -16.909 -29.470 -29.739  1.00  1.83           N  
ATOM   4357  CA  GLU C 552     -18.172 -30.103 -30.139  1.00  1.80           C  
ATOM   4358  CB  GLU C 552     -17.870 -31.532 -30.634  1.00  1.80           C  
ATOM   4359  CG  GLU C 552     -18.974 -32.163 -31.503  1.00  1.80           C  
ATOM   4360  CD  GLU C 552     -19.002 -31.614 -32.938  1.00  1.87           C  
ATOM   4361  OE1 GLU C 552     -17.949 -31.476 -33.551  1.00  1.66           O  
ATOM   4362  OE2 GLU C 552     -20.084 -31.362 -33.457  1.00  1.66           O  
ATOM   4363  C   GLU C 552     -19.223 -30.125 -29.003  1.00  1.87           C  
ATOM   4364  O   GLU C 552     -20.355 -29.676 -29.138  1.00  1.55           O  
ATOM   4365  N   SER C 553     -18.759 -30.678 -27.869  1.00  1.83           N  
ATOM   4366  CA  SER C 553     -19.619 -30.817 -26.706  1.00  1.80           C  
ATOM   4367  CB  SER C 553     -18.856 -31.667 -25.680  1.00  1.80           C  
ATOM   4368  OG  SER C 553     -18.249 -32.798 -26.296  1.00  1.55           O  
ATOM   4369  C   SER C 553     -20.015 -29.450 -26.113  1.00  1.87           C  
ATOM   4370  O   SER C 553     -21.138 -29.233 -25.676  1.00  1.55           O  
ATOM   4371  N   LEU C 554     -19.021 -28.549 -26.106  1.00  1.83           N  
ATOM   4372  CA  LEU C 554     -19.146 -27.278 -25.402  1.00  1.80           C  
ATOM   4373  CB  LEU C 554     -17.837 -26.479 -25.505  1.00  1.80           C  
ATOM   4374  CG  LEU C 554     -16.599 -27.253 -25.023  1.00  1.80           C  
ATOM   4375  CD1 LEU C 554     -15.336 -26.416 -25.222  1.00  1.80           C  
ATOM   4376  CD2 LEU C 554     -16.724 -27.686 -23.557  1.00  1.80           C  
ATOM   4377  C   LEU C 554     -20.314 -26.443 -25.941  1.00  1.87           C  
ATOM   4378  O   LEU C 554     -20.959 -25.708 -25.204  1.00  1.55           O  
ATOM   4379  N   PHE C 555     -20.576 -26.612 -27.249  1.00  1.83           N  
ATOM   4380  CA  PHE C 555     -21.652 -25.847 -27.880  1.00  1.80           C  
ATOM   4381  CB  PHE C 555     -21.791 -26.233 -29.365  1.00  1.80           C  
ATOM   4382  CG  PHE C 555     -20.508 -26.172 -30.157  1.00  2.04           C  
ATOM   4383  CD1 PHE C 555     -20.265 -27.131 -31.135  1.00  2.04           C  
ATOM   4384  CD2 PHE C 555     -19.552 -25.180 -29.945  1.00  2.04           C  
ATOM   4385  CE1 PHE C 555     -19.091 -27.115 -31.876  1.00  2.04           C  
ATOM   4386  CE2 PHE C 555     -18.371 -25.170 -30.675  1.00  2.04           C  
ATOM   4387  CZ  PHE C 555     -18.136 -26.143 -31.638  1.00  2.04           C  
ATOM   4388  C   PHE C 555     -23.014 -26.041 -27.171  1.00  1.87           C  
ATOM   4389  O   PHE C 555     -23.859 -25.152 -27.164  1.00  1.55           O  
ATOM   4390  N   SER C 556     -23.201 -27.243 -26.587  1.00  1.83           N  
ATOM   4391  CA  SER C 556     -24.505 -27.529 -25.990  1.00  1.80           C  
ATOM   4392  CB  SER C 556     -24.642 -29.029 -25.687  1.00  1.80           C  
ATOM   4393  OG  SER C 556     -23.706 -29.511 -24.734  1.00  1.55           O  
ATOM   4394  C   SER C 556     -24.763 -26.690 -24.722  1.00  1.87           C  
ATOM   4395  O   SER C 556     -25.902 -26.498 -24.306  1.00  1.55           O  
ATOM   4396  N   LYS C 557     -23.659 -26.220 -24.112  1.00  1.83           N  
ATOM   4397  CA  LYS C 557     -23.789 -25.442 -22.890  1.00  1.80           C  
ATOM   4398  CB  LYS C 557     -22.481 -25.508 -22.088  1.00  1.80           C  
ATOM   4399  CG  LYS C 557     -22.320 -26.874 -21.403  1.00  1.80           C  
ATOM   4400  CD  LYS C 557     -21.088 -26.970 -20.494  1.00  1.80           C  
ATOM   4401  CE  LYS C 557     -21.174 -28.124 -19.482  1.00  1.80           C  
ATOM   4402  NZ  LYS C 557     -21.391 -29.446 -20.063  1.00  1.65           N  
ATOM   4403  C   LYS C 557     -24.183 -24.008 -23.260  1.00  1.87           C  
ATOM   4404  O   LYS C 557     -23.358 -23.152 -23.543  1.00  1.55           O  
ATOM   4405  N   LYS C 558     -25.509 -23.814 -23.227  1.00  1.83           N  
ATOM   4406  CA  LYS C 558     -26.095 -22.524 -23.561  1.00  1.80           C  
ATOM   4407  CB  LYS C 558     -27.601 -22.711 -23.802  1.00  1.80           C  
ATOM   4408  CG  LYS C 558     -27.937 -23.664 -24.960  1.00  1.80           C  
ATOM   4409  CD  LYS C 558     -29.447 -23.921 -25.047  1.00  1.80           C  
ATOM   4410  CE  LYS C 558     -29.831 -24.924 -26.144  1.00  1.80           C  
ATOM   4411  NZ  LYS C 558     -31.255 -25.246 -26.165  1.00  1.65           N  
ATOM   4412  C   LYS C 558     -25.887 -21.499 -22.431  1.00  1.87           C  
ATOM   4413  O   LYS C 558     -25.993 -20.298 -22.645  1.00  1.55           O  
ATOM   4414  N   SER C 559     -25.643 -22.034 -21.220  1.00  1.83           N  
ATOM   4415  CA  SER C 559     -25.542 -21.197 -20.035  1.00  1.80           C  
ATOM   4416  CB  SER C 559     -26.930 -21.100 -19.371  1.00  1.80           C  
ATOM   4417  OG  SER C 559     -27.605 -22.349 -19.303  1.00  1.55           O  
ATOM   4418  C   SER C 559     -24.506 -21.808 -19.089  1.00  1.87           C  
ATOM   4419  O   SER C 559     -24.247 -23.008 -19.124  1.00  1.55           O  
ATOM   4420  N   TRP C 560     -23.937 -20.917 -18.264  1.00  1.83           N  
ATOM   4421  CA  TRP C 560     -22.913 -21.287 -17.301  1.00  1.80           C  
ATOM   4422  CB  TRP C 560     -21.552 -21.416 -18.000  1.00  1.80           C  
ATOM   4423  CG  TRP C 560     -21.262 -20.190 -18.844  1.00  2.04           C  
ATOM   4424  CD2 TRP C 560     -21.529 -20.000 -20.251  1.00  2.04           C  
ATOM   4425  CE2 TRP C 560     -21.112 -18.687 -20.570  1.00  2.04           C  
ATOM   4426  CE3 TRP C 560     -22.077 -20.795 -21.221  1.00  2.04           C  
ATOM   4427  CD1 TRP C 560     -20.701 -18.997 -18.386  1.00  2.04           C  
ATOM   4428  NE1 TRP C 560     -20.617 -18.118 -19.409  1.00  1.72           N  
ATOM   4429  CZ2 TRP C 560     -21.254 -18.213 -21.842  1.00  2.04           C  
ATOM   4430  CZ3 TRP C 560     -22.228 -20.309 -22.520  1.00  2.04           C  
ATOM   4431  CH2 TRP C 560     -21.816 -19.016 -22.830  1.00  2.04           C  
ATOM   4432  C   TRP C 560     -22.887 -20.208 -16.211  1.00  1.87           C  
ATOM   4433  O   TRP C 560     -23.459 -19.136 -16.371  1.00  1.55           O  
ATOM   4434  N   SER C 561     -22.214 -20.544 -15.099  1.00  1.83           N  
ATOM   4435  CA  SER C 561     -22.019 -19.564 -14.038  1.00  1.80           C  
ATOM   4436  CB  SER C 561     -21.662 -20.320 -12.757  1.00  1.80           C  
ATOM   4437  OG  SER C 561     -20.758 -21.372 -13.084  1.00  1.55           O  
ATOM   4438  C   SER C 561     -20.909 -18.582 -14.452  1.00  1.87           C  
ATOM   4439  O   SER C 561     -21.089 -17.371 -14.475  1.00  1.55           O  
ATOM   4440  N   TYR C 562     -19.769 -19.206 -14.773  1.00  1.83           N  
ATOM   4441  CA  TYR C 562     -18.583 -18.548 -15.307  1.00  1.80           C  
ATOM   4442  CB  TYR C 562     -17.700 -18.017 -14.158  1.00  1.80           C  
ATOM   4443  CG  TYR C 562     -17.144 -19.123 -13.305  1.00  2.04           C  
ATOM   4444  CD1 TYR C 562     -15.884 -19.638 -13.577  1.00  2.04           C  
ATOM   4445  CE1 TYR C 562     -15.380 -20.700 -12.848  1.00  2.04           C  
ATOM   4446  CD2 TYR C 562     -17.881 -19.663 -12.256  1.00  2.04           C  
ATOM   4447  CE2 TYR C 562     -17.370 -20.715 -11.508  1.00  2.04           C  
ATOM   4448  CZ  TYR C 562     -16.124 -21.240 -11.810  1.00  2.04           C  
ATOM   4449  OH  TYR C 562     -15.645 -22.306 -11.082  1.00  1.55           O  
ATOM   4450  C   TYR C 562     -17.896 -19.619 -16.176  1.00  1.87           C  
ATOM   4451  O   TYR C 562     -18.422 -20.720 -16.291  1.00  1.55           O  
ATOM   4452  N   ILE C 563     -16.741 -19.278 -16.770  1.00  1.83           N  
ATOM   4453  CA  ILE C 563     -16.047 -20.200 -17.673  1.00  1.80           C  
ATOM   4454  CB  ILE C 563     -15.867 -19.518 -19.050  1.00  1.80           C  
ATOM   4455  CG2 ILE C 563     -15.221 -20.455 -20.084  1.00  1.80           C  
ATOM   4456  CG1 ILE C 563     -17.202 -18.955 -19.592  1.00  1.80           C  
ATOM   4457  CD1 ILE C 563     -17.101 -18.332 -20.994  1.00  1.80           C  
ATOM   4458  C   ILE C 563     -14.693 -20.583 -17.038  1.00  1.87           C  
ATOM   4459  O   ILE C 563     -14.087 -19.805 -16.310  1.00  1.55           O  
ATOM   4460  N   ALA C 564     -14.246 -21.808 -17.345  1.00  1.83           N  
ATOM   4461  CA  ALA C 564     -12.958 -22.291 -16.863  1.00  1.80           C  
ATOM   4462  CB  ALA C 564     -13.174 -23.218 -15.660  1.00  1.80           C  
ATOM   4463  C   ALA C 564     -12.250 -23.039 -18.003  1.00  1.87           C  
ATOM   4464  O   ALA C 564     -12.681 -24.096 -18.446  1.00  1.55           O  
ATOM   4465  N   GLU C 565     -11.139 -22.436 -18.433  1.00  1.83           N  
ATOM   4466  CA  GLU C 565     -10.173 -23.146 -19.254  1.00  1.80           C  
ATOM   4467  CB  GLU C 565      -9.332 -22.109 -20.015  1.00  1.80           C  
ATOM   4468  CG  GLU C 565     -10.187 -21.308 -21.005  1.00  1.80           C  
ATOM   4469  CD  GLU C 565      -9.393 -20.249 -21.768  1.00  1.87           C  
ATOM   4470  OE1 GLU C 565      -8.238 -19.981 -21.452  1.00  1.66           O  
ATOM   4471  OE2 GLU C 565      -9.937 -19.657 -22.685  1.00  1.66           O  
ATOM   4472  C   GLU C 565      -9.327 -24.008 -18.305  1.00  1.87           C  
ATOM   4473  O   GLU C 565      -9.663 -24.196 -17.139  1.00  1.55           O  
ATOM   4474  N   THR C 566      -8.214 -24.502 -18.843  1.00  1.83           N  
ATOM   4475  CA  THR C 566      -7.363 -25.425 -18.134  1.00  1.80           C  
ATOM   4476  CB  THR C 566      -7.813 -26.866 -18.457  1.00  1.80           C  
ATOM   4477  OG1 THR C 566      -7.499 -27.209 -19.796  1.00  1.55           O  
ATOM   4478  CG2 THR C 566      -9.295 -27.150 -18.161  1.00  1.80           C  
ATOM   4479  C   THR C 566      -5.935 -25.194 -18.641  1.00  1.87           C  
ATOM   4480  O   THR C 566      -5.736 -24.612 -19.703  1.00  1.55           O  
ATOM   4481  N   PRO C 567      -4.933 -25.722 -17.892  1.00  1.83           N  
ATOM   4482  CD  PRO C 567      -5.054 -26.154 -16.501  1.00  1.80           C  
ATOM   4483  CA  PRO C 567      -3.576 -25.844 -18.420  1.00  1.80           C  
ATOM   4484  CB  PRO C 567      -2.788 -26.499 -17.271  1.00  1.80           C  
ATOM   4485  CG  PRO C 567      -3.610 -26.231 -16.010  1.00  1.80           C  
ATOM   4486  C   PRO C 567      -3.416 -26.684 -19.711  1.00  1.87           C  
ATOM   4487  O   PRO C 567      -2.320 -26.788 -20.250  1.00  1.55           O  
ATOM   4488  N   ASN C 568      -4.536 -27.285 -20.172  1.00  1.83           N  
ATOM   4489  CA  ASN C 568      -4.538 -28.070 -21.403  1.00  1.80           C  
ATOM   4490  CB  ASN C 568      -4.624 -29.586 -21.134  1.00  1.80           C  
ATOM   4491  CG  ASN C 568      -5.924 -30.062 -20.469  1.00  1.87           C  
ATOM   4492  OD1 ASN C 568      -6.777 -30.690 -21.084  1.00  1.55           O  
ATOM   4493  ND2 ASN C 568      -6.003 -29.791 -19.166  1.00  1.83           N  
ATOM   4494  C   ASN C 568      -5.642 -27.583 -22.352  1.00  1.87           C  
ATOM   4495  O   ASN C 568      -6.070 -28.305 -23.245  1.00  1.55           O  
ATOM   4496  N   SER C 569      -6.027 -26.304 -22.165  1.00  1.83           N  
ATOM   4497  CA  SER C 569      -6.925 -25.653 -23.113  1.00  1.80           C  
ATOM   4498  CB  SER C 569      -7.624 -24.476 -22.421  1.00  1.80           C  
ATOM   4499  OG  SER C 569      -8.524 -24.934 -21.426  1.00  1.55           O  
ATOM   4500  C   SER C 569      -6.153 -25.172 -24.359  1.00  1.87           C  
ATOM   4501  O   SER C 569      -6.139 -23.994 -24.703  1.00  1.55           O  
ATOM   4502  N   GLU C 570      -5.496 -26.149 -24.998  1.00  1.83           N  
ATOM   4503  CA  GLU C 570      -4.608 -25.863 -26.111  1.00  1.80           C  
ATOM   4504  CB  GLU C 570      -3.701 -27.080 -26.344  1.00  1.80           C  
ATOM   4505  CG  GLU C 570      -2.839 -27.423 -25.116  1.00  1.80           C  
ATOM   4506  CD  GLU C 570      -1.935 -28.626 -25.396  1.00  1.87           C  
ATOM   4507  OE1 GLU C 570      -2.439 -29.712 -25.647  1.00  1.66           O  
ATOM   4508  OE2 GLU C 570      -0.719 -28.485 -25.367  1.00  1.66           O  
ATOM   4509  C   GLU C 570      -5.406 -25.530 -27.383  1.00  1.87           C  
ATOM   4510  O   GLU C 570      -4.931 -24.831 -28.270  1.00  1.55           O  
ATOM   4511  N   ASN C 571      -6.627 -26.089 -27.444  1.00  1.83           N  
ATOM   4512  CA  ASN C 571      -7.421 -26.004 -28.666  1.00  1.80           C  
ATOM   4513  CB  ASN C 571      -8.445 -27.150 -28.733  1.00  1.80           C  
ATOM   4514  CG  ASN C 571      -7.728 -28.495 -28.875  1.00  1.87           C  
ATOM   4515  OD1 ASN C 571      -7.476 -29.202 -27.907  1.00  1.55           O  
ATOM   4516  ND2 ASN C 571      -7.391 -28.809 -30.128  1.00  1.83           N  
ATOM   4517  C   ASN C 571      -8.114 -24.641 -28.745  1.00  1.87           C  
ATOM   4518  O   ASN C 571      -9.286 -24.474 -28.431  1.00  1.55           O  
ATOM   4519  N   GLY C 572      -7.303 -23.686 -29.215  1.00  1.83           N  
ATOM   4520  CA  GLY C 572      -7.821 -22.413 -29.668  1.00  1.80           C  
ATOM   4521  C   GLY C 572      -7.880 -22.480 -31.189  1.00  1.87           C  
ATOM   4522  O   GLY C 572      -8.712 -23.156 -31.788  1.00  1.55           O  
ATOM   4523  N   THR C 573      -6.897 -21.782 -31.767  1.00  1.83           N  
ATOM   4524  CA  THR C 573      -6.667 -21.909 -33.190  1.00  1.80           C  
ATOM   4525  CB  THR C 573      -5.700 -20.795 -33.634  1.00  1.80           C  
ATOM   4526  OG1 THR C 573      -4.401 -20.960 -33.083  1.00  1.55           O  
ATOM   4527  CG2 THR C 573      -6.255 -19.391 -33.339  1.00  1.80           C  
ATOM   4528  C   THR C 573      -6.063 -23.302 -33.460  1.00  1.87           C  
ATOM   4529  O   THR C 573      -5.199 -23.763 -32.725  1.00  1.55           O  
ATOM   4530  N   CYS C 574      -6.536 -23.923 -34.545  1.00  1.83           N  
ATOM   4531  CA  CYS C 574      -5.835 -25.040 -35.160  1.00  1.80           C  
ATOM   4532  CB  CYS C 574      -6.851 -26.066 -35.660  1.00  1.80           C  
ATOM   4533  SG  CYS C 574      -8.032 -25.391 -36.852  1.00  1.89           S  
ATOM   4534  C   CYS C 574      -4.981 -24.509 -36.322  1.00  1.87           C  
ATOM   4535  O   CYS C 574      -3.834 -24.888 -36.508  1.00  1.55           O  
ATOM   4536  N   TYR C 575      -5.611 -23.609 -37.095  1.00  1.83           N  
ATOM   4537  CA  TYR C 575      -4.946 -22.998 -38.241  1.00  1.80           C  
ATOM   4538  CB  TYR C 575      -6.033 -22.667 -39.285  1.00  1.80           C  
ATOM   4539  CG  TYR C 575      -5.520 -22.452 -40.687  1.00  2.04           C  
ATOM   4540  CD1 TYR C 575      -4.816 -21.303 -41.028  1.00  2.04           C  
ATOM   4541  CE1 TYR C 575      -4.391 -21.085 -42.334  1.00  2.04           C  
ATOM   4542  CD2 TYR C 575      -5.770 -23.394 -41.680  1.00  2.04           C  
ATOM   4543  CE2 TYR C 575      -5.352 -23.177 -42.988  1.00  2.04           C  
ATOM   4544  CZ  TYR C 575      -4.671 -22.017 -43.323  1.00  2.04           C  
ATOM   4545  OH  TYR C 575      -4.275 -21.811 -44.630  1.00  1.55           O  
ATOM   4546  C   TYR C 575      -4.237 -21.733 -37.704  1.00  1.87           C  
ATOM   4547  O   TYR C 575      -4.824 -20.989 -36.927  1.00  1.55           O  
ATOM   4548  N   PRO C 576      -2.959 -21.496 -38.102  1.00  1.83           N  
ATOM   4549  CD  PRO C 576      -2.174 -22.317 -39.024  1.00  1.80           C  
ATOM   4550  CA  PRO C 576      -2.234 -20.310 -37.646  1.00  1.80           C  
ATOM   4551  CB  PRO C 576      -0.815 -20.510 -38.189  1.00  1.80           C  
ATOM   4552  CG  PRO C 576      -1.010 -21.404 -39.414  1.00  1.80           C  
ATOM   4553  C   PRO C 576      -2.851 -19.016 -38.197  1.00  1.87           C  
ATOM   4554  O   PRO C 576      -3.215 -18.923 -39.360  1.00  1.55           O  
ATOM   4555  N   GLY C 577      -2.935 -18.028 -37.311  1.00  1.83           N  
ATOM   4556  CA  GLY C 577      -3.296 -16.687 -37.730  1.00  1.80           C  
ATOM   4557  C   GLY C 577      -3.635 -15.942 -36.460  1.00  1.87           C  
ATOM   4558  O   GLY C 577      -3.982 -16.564 -35.460  1.00  1.55           O  
ATOM   4559  N   TYR C 578      -3.462 -14.611 -36.494  1.00  1.83           N  
ATOM   4560  CA  TYR C 578      -3.750 -13.890 -35.266  1.00  1.80           C  
ATOM   4561  CB  TYR C 578      -3.027 -12.534 -35.159  1.00  1.80           C  
ATOM   4562  CG  TYR C 578      -3.309 -11.552 -36.265  1.00  2.04           C  
ATOM   4563  CD1 TYR C 578      -4.481 -10.804 -36.269  1.00  2.04           C  
ATOM   4564  CE1 TYR C 578      -4.724  -9.870 -37.266  1.00  2.04           C  
ATOM   4565  CD2 TYR C 578      -2.383 -11.355 -37.283  1.00  2.04           C  
ATOM   4566  CE2 TYR C 578      -2.620 -10.420 -38.281  1.00  2.04           C  
ATOM   4567  CZ  TYR C 578      -3.789  -9.676 -38.277  1.00  2.04           C  
ATOM   4568  OH  TYR C 578      -3.993  -8.749 -39.279  1.00  1.55           O  
ATOM   4569  C   TYR C 578      -5.269 -13.787 -35.116  1.00  1.87           C  
ATOM   4570  O   TYR C 578      -6.012 -13.494 -36.047  1.00  1.55           O  
ATOM   4571  N   PHE C 579      -5.677 -14.053 -33.873  1.00  1.83           N  
ATOM   4572  CA  PHE C 579      -7.034 -13.736 -33.492  1.00  1.80           C  
ATOM   4573  CB  PHE C 579      -7.489 -14.741 -32.422  1.00  1.80           C  
ATOM   4574  CG  PHE C 579      -8.986 -14.772 -32.263  1.00  2.04           C  
ATOM   4575  CD1 PHE C 579      -9.709 -13.621 -31.960  1.00  2.04           C  
ATOM   4576  CD2 PHE C 579      -9.673 -15.968 -32.444  1.00  2.04           C  
ATOM   4577  CE1 PHE C 579     -11.090 -13.662 -31.873  1.00  2.04           C  
ATOM   4578  CE2 PHE C 579     -11.056 -16.011 -32.346  1.00  2.04           C  
ATOM   4579  CZ  PHE C 579     -11.768 -14.855 -32.071  1.00  2.04           C  
ATOM   4580  C   PHE C 579      -6.989 -12.269 -33.048  1.00  1.87           C  
ATOM   4581  O   PHE C 579      -6.402 -11.916 -32.030  1.00  1.55           O  
ATOM   4582  N   ALA C 580      -7.582 -11.437 -33.915  1.00  1.83           N  
ATOM   4583  CA  ALA C 580      -7.576 -10.002 -33.704  1.00  1.80           C  
ATOM   4584  CB  ALA C 580      -8.324  -9.328 -34.855  1.00  1.80           C  
ATOM   4585  C   ALA C 580      -8.244  -9.673 -32.365  1.00  1.87           C  
ATOM   4586  O   ALA C 580      -9.356 -10.104 -32.077  1.00  1.55           O  
ATOM   4587  N   ASP C 581      -7.479  -8.898 -31.576  1.00  1.83           N  
ATOM   4588  CA  ASP C 581      -7.991  -8.306 -30.343  1.00  1.80           C  
ATOM   4589  CB  ASP C 581      -8.954  -7.148 -30.678  1.00  1.80           C  
ATOM   4590  CG  ASP C 581      -8.268  -6.087 -31.556  1.00  1.87           C  
ATOM   4591  OD1 ASP C 581      -7.327  -5.446 -31.101  1.00  1.66           O  
ATOM   4592  OD2 ASP C 581      -8.657  -5.895 -32.705  1.00  1.66           O  
ATOM   4593  C   ASP C 581      -8.627  -9.378 -29.434  1.00  1.87           C  
ATOM   4594  O   ASP C 581      -9.603  -9.143 -28.729  1.00  1.55           O  
ATOM   4595  N   TYR C 582      -8.010 -10.576 -29.504  1.00  1.83           N  
ATOM   4596  CA  TYR C 582      -8.566 -11.767 -28.873  1.00  1.80           C  
ATOM   4597  CB  TYR C 582      -7.589 -12.932 -29.083  1.00  1.80           C  
ATOM   4598  CG  TYR C 582      -7.971 -14.234 -28.417  1.00  2.04           C  
ATOM   4599  CD1 TYR C 582      -9.299 -14.599 -28.201  1.00  2.04           C  
ATOM   4600  CE1 TYR C 582      -9.607 -15.779 -27.541  1.00  2.04           C  
ATOM   4601  CD2 TYR C 582      -6.967 -15.099 -27.990  1.00  2.04           C  
ATOM   4602  CE2 TYR C 582      -7.273 -16.285 -27.339  1.00  2.04           C  
ATOM   4603  CZ  TYR C 582      -8.596 -16.620 -27.099  1.00  2.04           C  
ATOM   4604  OH  TYR C 582      -8.920 -17.771 -26.408  1.00  1.55           O  
ATOM   4605  C   TYR C 582      -8.812 -11.530 -27.385  1.00  1.87           C  
ATOM   4606  O   TYR C 582      -9.865 -11.828 -26.848  1.00  1.55           O  
ATOM   4607  N   GLU C 583      -7.781 -10.952 -26.768  1.00  1.83           N  
ATOM   4608  CA  GLU C 583      -7.789 -10.664 -25.342  1.00  1.80           C  
ATOM   4609  CB  GLU C 583      -6.441 -10.024 -24.936  1.00  1.80           C  
ATOM   4610  CG  GLU C 583      -5.799  -9.069 -25.971  1.00  1.80           C  
ATOM   4611  CD  GLU C 583      -5.028  -9.751 -27.116  1.00  1.87           C  
ATOM   4612  OE1 GLU C 583      -4.866 -10.968 -27.108  1.00  1.66           O  
ATOM   4613  OE2 GLU C 583      -4.588  -9.054 -28.021  1.00  1.66           O  
ATOM   4614  C   GLU C 583      -9.035  -9.843 -24.920  1.00  1.87           C  
ATOM   4615  O   GLU C 583      -9.693 -10.128 -23.925  1.00  1.55           O  
ATOM   4616  N   GLU C 584      -9.341  -8.829 -25.742  1.00  1.83           N  
ATOM   4617  CA  GLU C 584     -10.539  -8.036 -25.480  1.00  1.80           C  
ATOM   4618  CB  GLU C 584     -10.541  -6.821 -26.418  1.00  1.80           C  
ATOM   4619  CG  GLU C 584      -9.482  -5.780 -26.010  1.00  1.80           C  
ATOM   4620  CD  GLU C 584      -9.862  -5.041 -24.718  1.00  1.87           C  
ATOM   4621  OE1 GLU C 584     -10.990  -5.156 -24.258  1.00  1.66           O  
ATOM   4622  OE2 GLU C 584      -9.019  -4.352 -24.158  1.00  1.66           O  
ATOM   4623  C   GLU C 584     -11.807  -8.885 -25.678  1.00  1.87           C  
ATOM   4624  O   GLU C 584     -12.786  -8.775 -24.949  1.00  1.55           O  
ATOM   4625  N   LEU C 585     -11.747  -9.751 -26.700  1.00  1.83           N  
ATOM   4626  CA  LEU C 585     -12.893 -10.627 -26.920  1.00  1.80           C  
ATOM   4627  CB  LEU C 585     -12.758 -11.406 -28.237  1.00  1.80           C  
ATOM   4628  CG  LEU C 585     -13.994 -12.252 -28.590  1.00  1.80           C  
ATOM   4629  CD1 LEU C 585     -15.307 -11.469 -28.487  1.00  1.80           C  
ATOM   4630  CD2 LEU C 585     -13.863 -12.854 -29.984  1.00  1.80           C  
ATOM   4631  C   LEU C 585     -13.122 -11.557 -25.714  1.00  1.87           C  
ATOM   4632  O   LEU C 585     -14.252 -11.812 -25.325  1.00  1.55           O  
ATOM   4633  N   ARG C 586     -12.014 -12.022 -25.116  1.00  1.83           N  
ATOM   4634  CA  ARG C 586     -12.106 -12.861 -23.928  1.00  1.80           C  
ATOM   4635  CB  ARG C 586     -10.715 -13.328 -23.468  1.00  1.80           C  
ATOM   4636  CG  ARG C 586     -10.026 -14.257 -24.476  1.00  1.80           C  
ATOM   4637  CD  ARG C 586      -8.581 -14.581 -24.079  1.00  1.80           C  
ATOM   4638  NE  ARG C 586      -8.532 -15.290 -22.808  1.00  1.83           N  
ATOM   4639  CZ  ARG C 586      -8.644 -16.631 -22.687  1.00  1.87           C  
ATOM   4640  NH1 ARG C 586      -8.819 -17.414 -23.741  1.00  1.83           N  
ATOM   4641  NH2 ARG C 586      -8.578 -17.189 -21.490  1.00  1.83           N  
ATOM   4642  C   ARG C 586     -12.827 -12.112 -22.799  1.00  1.87           C  
ATOM   4643  O   ARG C 586     -13.706 -12.665 -22.150  1.00  1.55           O  
ATOM   4644  N   GLU C 587     -12.454 -10.827 -22.615  1.00  1.83           N  
ATOM   4645  CA  GLU C 587     -13.190 -10.022 -21.632  1.00  1.80           C  
ATOM   4646  CB  GLU C 587     -12.743  -8.548 -21.643  1.00  1.80           C  
ATOM   4647  CG  GLU C 587     -11.378  -8.274 -21.002  1.00  1.80           C  
ATOM   4648  CD  GLU C 587     -11.394  -8.459 -19.479  1.00  1.87           C  
ATOM   4649  OE1 GLU C 587     -11.368  -9.593 -19.013  1.00  1.66           O  
ATOM   4650  OE2 GLU C 587     -11.444  -7.465 -18.761  1.00  1.66           O  
ATOM   4651  C   GLU C 587     -14.701 -10.088 -21.910  1.00  1.87           C  
ATOM   4652  O   GLU C 587     -15.511 -10.368 -21.033  1.00  1.55           O  
ATOM   4653  N   GLN C 588     -15.029  -9.836 -23.188  1.00  1.83           N  
ATOM   4654  CA  GLN C 588     -16.432  -9.849 -23.572  1.00  1.80           C  
ATOM   4655  CB  GLN C 588     -16.578  -9.514 -25.064  1.00  1.80           C  
ATOM   4656  CG  GLN C 588     -16.130  -8.083 -25.410  1.00  1.80           C  
ATOM   4657  CD  GLN C 588     -17.144  -7.055 -24.895  1.00  1.87           C  
ATOM   4658  OE1 GLN C 588     -18.129  -7.388 -24.243  1.00  1.55           O  
ATOM   4659  NE2 GLN C 588     -16.874  -5.803 -25.251  1.00  1.83           N  
ATOM   4660  C   GLN C 588     -17.102 -11.188 -23.215  1.00  1.87           C  
ATOM   4661  O   GLN C 588     -18.153 -11.202 -22.589  1.00  1.55           O  
ATOM   4662  N   LEU C 589     -16.451 -12.303 -23.608  1.00  1.83           N  
ATOM   4663  CA  LEU C 589     -17.032 -13.609 -23.311  1.00  1.80           C  
ATOM   4664  CB  LEU C 589     -16.268 -14.791 -23.945  1.00  1.80           C  
ATOM   4665  CG  LEU C 589     -16.586 -15.083 -25.427  1.00  1.80           C  
ATOM   4666  CD1 LEU C 589     -18.089 -15.201 -25.726  1.00  1.80           C  
ATOM   4667  CD2 LEU C 589     -15.907 -14.097 -26.369  1.00  1.80           C  
ATOM   4668  C   LEU C 589     -17.145 -13.835 -21.799  1.00  1.87           C  
ATOM   4669  O   LEU C 589     -18.011 -14.575 -21.355  1.00  1.55           O  
ATOM   4670  N   SER C 590     -16.263 -13.183 -21.019  1.00  1.83           N  
ATOM   4671  CA  SER C 590     -16.344 -13.413 -19.581  1.00  1.80           C  
ATOM   4672  CB  SER C 590     -15.130 -12.834 -18.832  1.00  1.80           C  
ATOM   4673  OG  SER C 590     -15.182 -11.443 -18.578  1.00  1.55           O  
ATOM   4674  C   SER C 590     -17.671 -12.871 -19.043  1.00  1.87           C  
ATOM   4675  O   SER C 590     -18.305 -13.461 -18.184  1.00  1.55           O  
ATOM   4676  N   SER C 591     -18.065 -11.727 -19.626  1.00  1.83           N  
ATOM   4677  CA  SER C 591     -19.320 -11.103 -19.244  1.00  1.80           C  
ATOM   4678  CB  SER C 591     -19.377  -9.730 -19.917  1.00  1.80           C  
ATOM   4679  OG  SER C 591     -18.174  -8.993 -19.752  1.00  1.55           O  
ATOM   4680  C   SER C 591     -20.554 -11.925 -19.670  1.00  1.87           C  
ATOM   4681  O   SER C 591     -21.654 -11.681 -19.197  1.00  1.55           O  
ATOM   4682  N   VAL C 592     -20.350 -12.870 -20.598  1.00  1.83           N  
ATOM   4683  CA  VAL C 592     -21.473 -13.663 -21.075  1.00  1.80           C  
ATOM   4684  CB  VAL C 592     -21.118 -14.256 -22.454  1.00  1.80           C  
ATOM   4685  CG1 VAL C 592     -22.282 -15.022 -23.080  1.00  1.80           C  
ATOM   4686  CG2 VAL C 592     -20.705 -13.156 -23.436  1.00  1.80           C  
ATOM   4687  C   VAL C 592     -21.787 -14.733 -20.009  1.00  1.87           C  
ATOM   4688  O   VAL C 592     -20.897 -15.399 -19.499  1.00  1.55           O  
ATOM   4689  N   SER C 593     -23.088 -14.846 -19.701  1.00  1.83           N  
ATOM   4690  CA  SER C 593     -23.591 -15.923 -18.857  1.00  1.80           C  
ATOM   4691  CB  SER C 593     -24.777 -15.400 -18.032  1.00  1.80           C  
ATOM   4692  OG  SER C 593     -25.820 -14.892 -18.864  1.00  1.55           O  
ATOM   4693  C   SER C 593     -24.104 -17.077 -19.727  1.00  1.87           C  
ATOM   4694  O   SER C 593     -24.211 -18.224 -19.308  1.00  1.55           O  
ATOM   4695  N   SER C 594     -24.510 -16.672 -20.939  1.00  1.83           N  
ATOM   4696  CA  SER C 594     -25.246 -17.568 -21.802  1.00  1.80           C  
ATOM   4697  CB  SER C 594     -26.639 -17.781 -21.177  1.00  1.80           C  
ATOM   4698  OG  SER C 594     -27.202 -16.607 -20.603  1.00  1.55           O  
ATOM   4699  C   SER C 594     -25.328 -16.905 -23.174  1.00  1.87           C  
ATOM   4700  O   SER C 594     -25.029 -15.725 -23.305  1.00  1.55           O  
ATOM   4701  N   PHE C 595     -25.742 -17.678 -24.182  1.00  1.83           N  
ATOM   4702  CA  PHE C 595     -25.971 -17.054 -25.480  1.00  1.80           C  
ATOM   4703  CB  PHE C 595     -24.646 -16.768 -26.234  1.00  1.80           C  
ATOM   4704  CG  PHE C 595     -23.658 -17.902 -26.405  1.00  2.04           C  
ATOM   4705  CD1 PHE C 595     -24.035 -19.233 -26.589  1.00  2.04           C  
ATOM   4706  CD2 PHE C 595     -22.298 -17.598 -26.406  1.00  2.04           C  
ATOM   4707  CE1 PHE C 595     -23.082 -20.225 -26.774  1.00  2.04           C  
ATOM   4708  CE2 PHE C 595     -21.342 -18.586 -26.597  1.00  2.04           C  
ATOM   4709  CZ  PHE C 595     -21.735 -19.902 -26.782  1.00  2.04           C  
ATOM   4710  C   PHE C 595     -26.952 -17.912 -26.272  1.00  1.87           C  
ATOM   4711  O   PHE C 595     -27.368 -18.979 -25.830  1.00  1.55           O  
ATOM   4712  N   GLU C 596     -27.256 -17.408 -27.474  1.00  1.83           N  
ATOM   4713  CA  GLU C 596     -27.903 -18.199 -28.508  1.00  1.80           C  
ATOM   4714  CB  GLU C 596     -29.221 -17.517 -28.917  1.00  1.80           C  
ATOM   4715  CG  GLU C 596     -30.258 -18.501 -29.485  1.00  1.80           C  
ATOM   4716  CD  GLU C 596     -31.639 -17.850 -29.639  1.00  1.87           C  
ATOM   4717  OE1 GLU C 596     -32.267 -17.533 -28.636  1.00  1.66           O  
ATOM   4718  OE2 GLU C 596     -32.105 -17.674 -30.757  1.00  1.66           O  
ATOM   4719  C   GLU C 596     -26.893 -18.278 -29.660  1.00  1.87           C  
ATOM   4720  O   GLU C 596     -26.518 -17.265 -30.232  1.00  1.55           O  
ATOM   4721  N   ARG C 597     -26.444 -19.513 -29.930  1.00  1.83           N  
ATOM   4722  CA  ARG C 597     -25.460 -19.775 -30.976  1.00  1.80           C  
ATOM   4723  CB  ARG C 597     -24.623 -20.977 -30.503  1.00  1.80           C  
ATOM   4724  CG  ARG C 597     -23.541 -21.468 -31.476  1.00  1.80           C  
ATOM   4725  CD  ARG C 597     -22.693 -22.574 -30.829  1.00  1.80           C  
ATOM   4726  NE  ARG C 597     -21.664 -23.052 -31.747  1.00  1.83           N  
ATOM   4727  CZ  ARG C 597     -21.882 -24.041 -32.638  1.00  1.87           C  
ATOM   4728  NH1 ARG C 597     -23.083 -24.595 -32.748  1.00  1.83           N  
ATOM   4729  NH2 ARG C 597     -20.883 -24.462 -33.400  1.00  1.83           N  
ATOM   4730  C   ARG C 597     -26.235 -20.068 -32.271  1.00  1.87           C  
ATOM   4731  O   ARG C 597     -26.425 -21.217 -32.658  1.00  1.55           O  
ATOM   4732  N   PHE C 598     -26.728 -18.985 -32.883  1.00  1.83           N  
ATOM   4733  CA  PHE C 598     -27.750 -19.124 -33.918  1.00  1.80           C  
ATOM   4734  CB  PHE C 598     -28.895 -18.133 -33.660  1.00  1.80           C  
ATOM   4735  CG  PHE C 598     -28.549 -16.703 -33.969  1.00  2.04           C  
ATOM   4736  CD1 PHE C 598     -29.000 -16.119 -35.146  1.00  2.04           C  
ATOM   4737  CD2 PHE C 598     -27.793 -15.938 -33.086  1.00  2.04           C  
ATOM   4738  CE1 PHE C 598     -28.718 -14.794 -35.427  1.00  2.04           C  
ATOM   4739  CE2 PHE C 598     -27.503 -14.612 -33.370  1.00  2.04           C  
ATOM   4740  CZ  PHE C 598     -27.972 -14.036 -34.539  1.00  2.04           C  
ATOM   4741  C   PHE C 598     -27.122 -18.983 -35.310  1.00  1.87           C  
ATOM   4742  O   PHE C 598     -26.025 -18.461 -35.469  1.00  1.55           O  
ATOM   4743  N   GLU C 599     -27.873 -19.511 -36.290  1.00  1.83           N  
ATOM   4744  CA  GLU C 599     -27.420 -19.524 -37.674  1.00  1.80           C  
ATOM   4745  CB  GLU C 599     -28.289 -20.502 -38.483  1.00  1.80           C  
ATOM   4746  CG  GLU C 599     -28.208 -21.956 -37.991  1.00  1.80           C  
ATOM   4747  CD  GLU C 599     -29.278 -22.800 -38.688  1.00  1.87           C  
ATOM   4748  OE1 GLU C 599     -30.436 -22.731 -38.299  1.00  1.66           O  
ATOM   4749  OE2 GLU C 599     -28.966 -23.527 -39.622  1.00  1.66           O  
ATOM   4750  C   GLU C 599     -27.547 -18.115 -38.279  1.00  1.87           C  
ATOM   4751  O   GLU C 599     -28.642 -17.579 -38.432  1.00  1.55           O  
ATOM   4752  N   ILE C 600     -26.376 -17.578 -38.642  1.00  1.83           N  
ATOM   4753  CA  ILE C 600     -26.318 -16.382 -39.469  1.00  1.80           C  
ATOM   4754  CB  ILE C 600     -24.995 -15.620 -39.225  1.00  1.80           C  
ATOM   4755  CG2 ILE C 600     -24.863 -14.376 -40.114  1.00  1.80           C  
ATOM   4756  CG1 ILE C 600     -24.827 -15.222 -37.751  1.00  1.80           C  
ATOM   4757  CD1 ILE C 600     -25.821 -14.152 -37.283  1.00  1.80           C  
ATOM   4758  C   ILE C 600     -26.507 -16.807 -40.933  1.00  1.87           C  
ATOM   4759  O   ILE C 600     -27.489 -16.451 -41.576  1.00  1.55           O  
ATOM   4760  N   PHE C 601     -25.517 -17.585 -41.414  1.00  1.83           N  
ATOM   4761  CA  PHE C 601     -25.489 -17.966 -42.825  1.00  1.80           C  
ATOM   4762  CB  PHE C 601     -24.254 -17.367 -43.526  1.00  1.80           C  
ATOM   4763  CG  PHE C 601     -24.189 -15.863 -43.519  1.00  2.04           C  
ATOM   4764  CD1 PHE C 601     -25.268 -15.090 -43.938  1.00  2.04           C  
ATOM   4765  CD2 PHE C 601     -23.030 -15.222 -43.096  1.00  2.04           C  
ATOM   4766  CE1 PHE C 601     -25.191 -13.703 -43.927  1.00  2.04           C  
ATOM   4767  CE2 PHE C 601     -22.947 -13.837 -43.092  1.00  2.04           C  
ATOM   4768  CZ  PHE C 601     -24.028 -13.074 -43.504  1.00  2.04           C  
ATOM   4769  C   PHE C 601     -25.402 -19.493 -42.966  1.00  1.87           C  
ATOM   4770  O   PHE C 601     -24.311 -20.045 -43.043  1.00  1.55           O  
ATOM   4771  N   PRO C 602     -26.571 -20.184 -43.030  1.00  1.83           N  
ATOM   4772  CD  PRO C 602     -27.888 -19.673 -42.653  1.00  1.80           C  
ATOM   4773  CA  PRO C 602     -26.611 -21.546 -43.558  1.00  1.80           C  
ATOM   4774  CB  PRO C 602     -28.106 -21.811 -43.781  1.00  1.80           C  
ATOM   4775  CG  PRO C 602     -28.809 -20.892 -42.777  1.00  1.80           C  
ATOM   4776  C   PRO C 602     -25.795 -21.721 -44.859  1.00  1.87           C  
ATOM   4777  O   PRO C 602     -26.007 -21.037 -45.853  1.00  1.55           O  
ATOM   4778  N   LYS C 603     -24.831 -22.659 -44.784  1.00  1.83           N  
ATOM   4779  CA  LYS C 603     -23.863 -22.807 -45.867  1.00  1.80           C  
ATOM   4780  CB  LYS C 603     -22.868 -23.926 -45.509  1.00  1.80           C  
ATOM   4781  CG  LYS C 603     -23.475 -25.332 -45.361  1.00  1.80           C  
ATOM   4782  CD  LYS C 603     -22.501 -26.313 -44.695  1.00  1.80           C  
ATOM   4783  CE  LYS C 603     -22.896 -27.788 -44.871  1.00  1.80           C  
ATOM   4784  NZ  LYS C 603     -24.183 -28.170 -44.300  1.00  1.65           N  
ATOM   4785  C   LYS C 603     -24.562 -22.962 -47.235  1.00  1.87           C  
ATOM   4786  O   LYS C 603     -24.313 -22.224 -48.183  1.00  1.55           O  
ATOM   4787  N   GLU C 604     -25.496 -23.921 -47.241  1.00  1.83           N  
ATOM   4788  CA  GLU C 604     -26.430 -24.011 -48.348  1.00  1.80           C  
ATOM   4789  CB  GLU C 604     -27.162 -25.361 -48.280  1.00  1.80           C  
ATOM   4790  CG  GLU C 604     -26.264 -26.560 -48.646  1.00  1.80           C  
ATOM   4791  CD  GLU C 604     -26.053 -26.730 -50.157  1.00  1.87           C  
ATOM   4792  OE1 GLU C 604     -26.368 -25.837 -50.935  1.00  1.66           O  
ATOM   4793  OE2 GLU C 604     -25.583 -27.783 -50.567  1.00  1.66           O  
ATOM   4794  C   GLU C 604     -27.433 -22.855 -48.218  1.00  1.87           C  
ATOM   4795  O   GLU C 604     -28.048 -22.666 -47.174  1.00  1.55           O  
ATOM   4796  N   ARG C 605     -27.562 -22.127 -49.338  1.00  1.83           N  
ATOM   4797  CA  ARG C 605     -28.554 -21.076 -49.547  1.00  1.80           C  
ATOM   4798  CB  ARG C 605     -29.927 -21.358 -48.902  1.00  1.80           C  
ATOM   4799  CG  ARG C 605     -31.031 -20.408 -49.395  1.00  1.80           C  
ATOM   4800  CD  ARG C 605     -32.430 -20.809 -48.908  1.00  1.80           C  
ATOM   4801  NE  ARG C 605     -32.874 -22.050 -49.536  1.00  1.83           N  
ATOM   4802  CZ  ARG C 605     -33.422 -22.114 -50.772  1.00  1.87           C  
ATOM   4803  NH1 ARG C 605     -33.584 -21.017 -51.505  1.00  1.83           N  
ATOM   4804  NH2 ARG C 605     -33.803 -23.290 -51.249  1.00  1.83           N  
ATOM   4805  C   ARG C 605     -28.002 -19.684 -49.211  1.00  1.87           C  
ATOM   4806  O   ARG C 605     -28.245 -18.740 -49.955  1.00  1.55           O  
ATOM   4807  N   SER C 606     -27.235 -19.566 -48.110  1.00  1.83           N  
ATOM   4808  CA  SER C 606     -26.593 -18.270 -47.886  1.00  1.80           C  
ATOM   4809  CB  SER C 606     -26.189 -18.091 -46.417  1.00  1.80           C  
ATOM   4810  OG  SER C 606     -27.288 -18.292 -45.540  1.00  1.55           O  
ATOM   4811  C   SER C 606     -25.396 -18.087 -48.832  1.00  1.87           C  
ATOM   4812  O   SER C 606     -25.188 -17.005 -49.370  1.00  1.55           O  
ATOM   4813  N   TRP C 607     -24.654 -19.194 -49.039  1.00  1.83           N  
ATOM   4814  CA  TRP C 607     -23.451 -19.140 -49.871  1.00  1.80           C  
ATOM   4815  CB  TRP C 607     -22.252 -19.545 -48.996  1.00  1.80           C  
ATOM   4816  CG  TRP C 607     -22.103 -18.595 -47.828  1.00  2.04           C  
ATOM   4817  CD2 TRP C 607     -21.760 -17.199 -47.885  1.00  2.04           C  
ATOM   4818  CE2 TRP C 607     -21.723 -16.725 -46.553  1.00  2.04           C  
ATOM   4819  CE3 TRP C 607     -21.494 -16.350 -48.922  1.00  2.04           C  
ATOM   4820  CD1 TRP C 607     -22.261 -18.905 -46.475  1.00  2.04           C  
ATOM   4821  NE1 TRP C 607     -22.033 -17.797 -45.730  1.00  1.72           N  
ATOM   4822  CZ2 TRP C 607     -21.415 -15.415 -46.304  1.00  2.04           C  
ATOM   4823  CZ3 TRP C 607     -21.182 -15.019 -48.669  1.00  2.04           C  
ATOM   4824  CH2 TRP C 607     -21.140 -14.549 -47.358  1.00  2.04           C  
ATOM   4825  C   TRP C 607     -23.544 -20.081 -51.095  1.00  1.87           C  
ATOM   4826  O   TRP C 607     -22.705 -20.953 -51.275  1.00  1.55           O  
ATOM   4827  N   PRO C 608     -24.562 -19.879 -51.977  1.00  1.83           N  
ATOM   4828  CD  PRO C 608     -25.501 -18.756 -51.980  1.00  1.80           C  
ATOM   4829  CA  PRO C 608     -24.800 -20.827 -53.069  1.00  1.80           C  
ATOM   4830  CB  PRO C 608     -26.197 -20.425 -53.565  1.00  1.80           C  
ATOM   4831  CG  PRO C 608     -26.282 -18.924 -53.281  1.00  1.80           C  
ATOM   4832  C   PRO C 608     -23.801 -20.696 -54.238  1.00  1.87           C  
ATOM   4833  O   PRO C 608     -23.760 -21.518 -55.148  1.00  1.55           O  
ATOM   4834  N   LYS C 609     -23.023 -19.601 -54.174  1.00  1.83           N  
ATOM   4835  CA  LYS C 609     -22.121 -19.262 -55.265  1.00  1.80           C  
ATOM   4836  CB  LYS C 609     -21.752 -17.771 -55.158  1.00  1.80           C  
ATOM   4837  CG  LYS C 609     -22.942 -16.808 -55.311  1.00  1.80           C  
ATOM   4838  CD  LYS C 609     -23.706 -16.994 -56.629  1.00  1.80           C  
ATOM   4839  CE  LYS C 609     -24.776 -15.915 -56.855  1.00  1.80           C  
ATOM   4840  NZ  LYS C 609     -25.539 -16.119 -58.081  1.00  1.65           N  
ATOM   4841  C   LYS C 609     -20.845 -20.112 -55.219  1.00  1.87           C  
ATOM   4842  O   LYS C 609     -20.235 -20.413 -56.237  1.00  1.55           O  
ATOM   4843  N   HIS C 610     -20.455 -20.415 -53.974  1.00  1.83           N  
ATOM   4844  CA  HIS C 610     -19.123 -20.936 -53.713  1.00  1.80           C  
ATOM   4845  CB  HIS C 610     -18.580 -20.265 -52.441  1.00  1.80           C  
ATOM   4846  CG  HIS C 610     -18.712 -18.766 -52.579  1.00  2.04           C  
ATOM   4847  CD2 HIS C 610     -19.555 -17.920 -51.842  1.00  2.04           C  
ATOM   4848  ND1 HIS C 610     -18.042 -18.017 -53.480  1.00  1.72           N  
ATOM   4849  CE1 HIS C 610     -18.467 -16.753 -53.299  1.00  2.04           C  
ATOM   4850  NE2 HIS C 610     -19.381 -16.667 -52.315  1.00  1.72           N  
ATOM   4851  C   HIS C 610     -19.233 -22.443 -53.524  1.00  1.87           C  
ATOM   4852  O   HIS C 610     -20.315 -22.980 -53.309  1.00  1.55           O  
ATOM   4853  N   ASN C 611     -18.059 -23.089 -53.574  1.00  1.83           N  
ATOM   4854  CA  ASN C 611     -17.945 -24.387 -52.925  1.00  1.80           C  
ATOM   4855  CB  ASN C 611     -16.762 -25.200 -53.481  1.00  1.80           C  
ATOM   4856  CG  ASN C 611     -17.204 -26.147 -54.599  1.00  1.87           C  
ATOM   4857  OD1 ASN C 611     -17.951 -27.089 -54.373  1.00  1.55           O  
ATOM   4858  ND2 ASN C 611     -16.694 -25.888 -55.802  1.00  1.83           N  
ATOM   4859  C   ASN C 611     -17.730 -24.089 -51.441  1.00  1.87           C  
ATOM   4860  O   ASN C 611     -17.239 -23.026 -51.073  1.00  1.55           O  
ATOM   4861  N   ILE C 612     -18.134 -25.070 -50.626  1.00  1.83           N  
ATOM   4862  CA  ILE C 612     -18.023 -24.947 -49.177  1.00  1.80           C  
ATOM   4863  CB  ILE C 612     -19.434 -24.798 -48.555  1.00  1.80           C  
ATOM   4864  CG2 ILE C 612     -19.912 -23.342 -48.694  1.00  1.80           C  
ATOM   4865  CG1 ILE C 612     -20.469 -25.766 -49.173  1.00  1.80           C  
ATOM   4866  CD1 ILE C 612     -21.787 -25.834 -48.399  1.00  1.80           C  
ATOM   4867  C   ILE C 612     -17.208 -26.131 -48.631  1.00  1.87           C  
ATOM   4868  O   ILE C 612     -16.267 -25.964 -47.869  1.00  1.55           O  
ATOM   4869  N   THR C 613     -17.566 -27.337 -49.096  1.00  1.83           N  
ATOM   4870  CA  THR C 613     -16.891 -28.541 -48.624  1.00  1.80           C  
ATOM   4871  CB  THR C 613     -17.648 -29.732 -49.236  1.00  1.80           C  
ATOM   4872  OG1 THR C 613     -19.040 -29.456 -49.257  1.00  1.55           O  
ATOM   4873  CG2 THR C 613     -17.350 -31.068 -48.541  1.00  1.80           C  
ATOM   4874  C   THR C 613     -15.385 -28.554 -48.987  1.00  1.87           C  
ATOM   4875  O   THR C 613     -14.564 -29.183 -48.332  1.00  1.55           O  
ATOM   4876  N   ARG C 614     -15.078 -27.821 -50.072  1.00  1.83           N  
ATOM   4877  CA  ARG C 614     -13.708 -27.747 -50.568  1.00  1.80           C  
ATOM   4878  CB  ARG C 614     -13.719 -27.222 -52.016  1.00  1.80           C  
ATOM   4879  CG  ARG C 614     -14.271 -28.208 -53.067  1.00  1.80           C  
ATOM   4880  CD  ARG C 614     -15.646 -28.810 -52.736  1.00  1.80           C  
ATOM   4881  NE  ARG C 614     -16.279 -29.379 -53.917  1.00  1.83           N  
ATOM   4882  CZ  ARG C 614     -16.017 -30.609 -54.407  1.00  1.87           C  
ATOM   4883  NH1 ARG C 614     -15.123 -31.401 -53.826  1.00  1.83           N  
ATOM   4884  NH2 ARG C 614     -16.668 -31.028 -55.482  1.00  1.83           N  
ATOM   4885  C   ARG C 614     -12.856 -26.841 -49.655  1.00  1.87           C  
ATOM   4886  O   ARG C 614     -11.636 -26.955 -49.601  1.00  1.55           O  
ATOM   4887  N   GLY C 615     -13.552 -25.947 -48.935  1.00  1.83           N  
ATOM   4888  CA  GLY C 615     -12.876 -25.092 -47.971  1.00  1.80           C  
ATOM   4889  C   GLY C 615     -12.673 -25.854 -46.660  1.00  1.87           C  
ATOM   4890  O   GLY C 615     -13.346 -25.625 -45.661  1.00  1.55           O  
ATOM   4891  N   VAL C 616     -11.724 -26.792 -46.731  1.00  1.83           N  
ATOM   4892  CA  VAL C 616     -11.402 -27.673 -45.621  1.00  1.80           C  
ATOM   4893  CB  VAL C 616     -11.875 -29.096 -45.986  1.00  1.80           C  
ATOM   4894  CG1 VAL C 616     -11.123 -29.692 -47.187  1.00  1.80           C  
ATOM   4895  CG2 VAL C 616     -11.834 -30.047 -44.788  1.00  1.80           C  
ATOM   4896  C   VAL C 616      -9.891 -27.570 -45.407  1.00  1.87           C  
ATOM   4897  O   VAL C 616      -9.169 -27.114 -46.289  1.00  1.55           O  
ATOM   4898  N   THR C 617      -9.457 -28.003 -44.214  1.00  1.83           N  
ATOM   4899  CA  THR C 617      -8.043 -27.972 -43.879  1.00  1.80           C  
ATOM   4900  CB  THR C 617      -7.803 -26.861 -42.832  1.00  1.80           C  
ATOM   4901  OG1 THR C 617      -8.374 -27.152 -41.569  1.00  1.55           O  
ATOM   4902  CG2 THR C 617      -8.293 -25.495 -43.323  1.00  1.80           C  
ATOM   4903  C   THR C 617      -7.674 -29.349 -43.337  1.00  1.87           C  
ATOM   4904  O   THR C 617      -8.534 -30.199 -43.126  1.00  1.55           O  
ATOM   4905  N   ALA C 618      -6.368 -29.490 -43.073  1.00  1.83           N  
ATOM   4906  CA  ALA C 618      -5.884 -30.536 -42.183  1.00  1.80           C  
ATOM   4907  CB  ALA C 618      -4.808 -31.358 -42.905  1.00  1.80           C  
ATOM   4908  C   ALA C 618      -5.324 -29.858 -40.921  1.00  1.87           C  
ATOM   4909  O   ALA C 618      -4.322 -30.281 -40.353  1.00  1.55           O  
ATOM   4910  N   ALA C 619      -6.006 -28.753 -40.555  1.00  1.83           N  
ATOM   4911  CA  ALA C 619      -5.650 -28.014 -39.353  1.00  1.80           C  
ATOM   4912  CB  ALA C 619      -5.747 -26.504 -39.606  1.00  1.80           C  
ATOM   4913  C   ALA C 619      -6.583 -28.486 -38.236  1.00  1.87           C  
ATOM   4914  O   ALA C 619      -6.180 -29.165 -37.299  1.00  1.55           O  
ATOM   4915  N   CYS C 620      -7.864 -28.118 -38.403  1.00  1.83           N  
ATOM   4916  CA  CYS C 620      -8.895 -28.609 -37.488  1.00  1.80           C  
ATOM   4917  CB  CYS C 620     -10.038 -27.588 -37.382  1.00  1.80           C  
ATOM   4918  SG  CYS C 620      -9.787 -26.212 -36.238  1.00  1.89           S  
ATOM   4919  C   CYS C 620      -9.408 -29.954 -38.023  1.00  1.87           C  
ATOM   4920  O   CYS C 620     -10.586 -30.133 -38.314  1.00  1.55           O  
ATOM   4921  N   SER C 621      -8.446 -30.876 -38.145  1.00  1.83           N  
ATOM   4922  CA  SER C 621      -8.752 -32.229 -38.556  1.00  1.80           C  
ATOM   4923  CB  SER C 621      -7.419 -32.951 -38.770  1.00  1.80           C  
ATOM   4924  OG  SER C 621      -6.539 -32.075 -39.469  1.00  1.55           O  
ATOM   4925  C   SER C 621      -9.591 -32.912 -37.461  1.00  1.87           C  
ATOM   4926  O   SER C 621      -9.401 -32.669 -36.272  1.00  1.55           O  
ATOM   4927  N   HIS C 622     -10.521 -33.754 -37.924  1.00  1.83           N  
ATOM   4928  CA  HIS C 622     -11.440 -34.444 -37.037  1.00  1.80           C  
ATOM   4929  CB  HIS C 622     -12.720 -33.606 -36.894  1.00  1.80           C  
ATOM   4930  CG  HIS C 622     -13.600 -34.187 -35.812  1.00  2.04           C  
ATOM   4931  CD2 HIS C 622     -13.364 -34.185 -34.428  1.00  2.04           C  
ATOM   4932  ND1 HIS C 622     -14.770 -34.818 -36.041  1.00  1.72           N  
ATOM   4933  CE1 HIS C 622     -15.232 -35.193 -34.837  1.00  2.04           C  
ATOM   4934  NE2 HIS C 622     -14.404 -34.824 -33.843  1.00  1.72           N  
ATOM   4935  C   HIS C 622     -11.689 -35.812 -37.675  1.00  1.87           C  
ATOM   4936  O   HIS C 622     -11.702 -35.933 -38.893  1.00  1.55           O  
ATOM   4937  N   LYS C 623     -11.799 -36.836 -36.809  1.00  1.83           N  
ATOM   4938  CA  LYS C 623     -11.853 -38.235 -37.243  1.00  1.80           C  
ATOM   4939  CB  LYS C 623     -13.101 -38.539 -38.098  1.00  1.80           C
[truncated: 535,709 more chars]
