# Supplementary material for: Predicting the Antigenic Structure of the Pandemic (H1N1) 2009 Influenza Virus Hemagglutinin
Source: PLoS One. 2010 Jan 1;5(1):e8553. doi: 10.1371/journal.pone.0008553 (PMC2797400; doi:10.1371/journal.pone.0008553)
Supplement: File S4 — PDB file of the homology model of H1 HA (A/USSR/90/1977) after energy minimizations. (0.20 MB ZIP) [file pone.0008553.s006.zip › H1N1_1977_homology_model_minimized.pdb]

ATOM      1  N   ASP A   1     -18.947  21.817  57.776  1.00  1.65           N  
ATOM      2  CA  ASP A   1     -18.296  22.684  56.811  1.00  1.80           C  
ATOM      3  CB  ASP A   1     -17.295  23.653  57.477  1.00  1.80           C  
ATOM      4  CG  ASP A   1     -17.931  24.441  58.630  1.00  1.87           C  
ATOM      5  OD1 ASP A   1     -19.090  24.207  58.960  1.00  1.66           O  
ATOM      6  OD2 ASP A   1     -17.265  25.278  59.218  1.00  1.66           O  
ATOM      7  C   ASP A   1     -17.599  21.742  55.844  1.00  1.87           C  
ATOM      8  O   ASP A   1     -17.052  20.733  56.279  1.00  1.55           O  
ATOM      9  N   THR A   2     -17.703  22.052  54.545  1.00  1.83           N  
ATOM     10  CA  THR A   2     -17.341  21.053  53.548  1.00  1.80           C  
ATOM     11  CB  THR A   2     -18.617  20.315  53.078  1.00  1.80           C  
ATOM     12  OG1 THR A   2     -19.762  21.146  53.165  1.00  1.55           O  
ATOM     13  CG2 THR A   2     -18.867  19.012  53.848  1.00  1.80           C  
ATOM     14  C   THR A   2     -16.635  21.722  52.368  1.00  1.87           C  
ATOM     15  O   THR A   2     -16.874  22.879  52.037  1.00  1.55           O  
ATOM     16  N   ILE A   3     -15.793  20.881  51.745  1.00  1.83           N  
ATOM     17  CA  ILE A   3     -15.378  21.064  50.363  1.00  1.80           C  
ATOM     18  CB  ILE A   3     -13.876  21.421  50.250  1.00  1.80           C  
ATOM     19  CG2 ILE A   3     -13.350  21.400  48.798  1.00  1.80           C  
ATOM     20  CG1 ILE A   3     -13.621  22.791  50.906  1.00  1.80           C  
ATOM     21  CD1 ILE A   3     -12.188  23.299  50.726  1.00  1.80           C  
ATOM     22  C   ILE A   3     -15.728  19.737  49.698  1.00  1.87           C  
ATOM     23  O   ILE A   3     -15.756  18.708  50.361  1.00  1.55           O  
ATOM     24  N   CYS A   4     -16.001  19.794  48.391  1.00  1.83           N  
ATOM     25  CA  CYS A   4     -16.143  18.578  47.611  1.00  1.80           C  
ATOM     26  CB  CYS A   4     -17.623  18.217  47.404  1.00  1.80           C  
ATOM     27  SG  CYS A   4     -18.640  18.265  48.903  1.00  1.89           S  
ATOM     28  C   CYS A   4     -15.462  18.844  46.275  1.00  1.87           C  
ATOM     29  O   CYS A   4     -15.450  19.973  45.804  1.00  1.55           O  
ATOM     30  N   ILE A   5     -14.901  17.778  45.707  1.00  1.83           N  
ATOM     31  CA  ILE A   5     -14.310  17.850  44.383  1.00  1.80           C  
ATOM     32  CB  ILE A   5     -12.944  17.133  44.361  1.00  1.80           C  
ATOM     33  CG2 ILE A   5     -12.303  17.222  42.968  1.00  1.80           C  
ATOM     34  CG1 ILE A   5     -11.966  17.696  45.416  1.00  1.80           C  
ATOM     35  CD1 ILE A   5     -12.291  17.306  46.865  1.00  1.80           C  
ATOM     36  C   ILE A   5     -15.314  17.173  43.452  1.00  1.87           C  
ATOM     37  O   ILE A   5     -15.932  16.177  43.812  1.00  1.55           O  
ATOM     38  N   GLY A   6     -15.445  17.765  42.265  1.00  1.83           N  
ATOM     39  CA  GLY A   6     -16.350  17.226  41.269  1.00  1.80           C  
ATOM     40  C   GLY A   6     -16.022  17.897  39.949  1.00  1.87           C  
ATOM     41  O   GLY A   6     -14.885  18.297  39.710  1.00  1.55           O  
ATOM     42  N   TYR A   7     -17.059  17.987  39.106  1.00  1.83           N  
ATOM     43  CA  TYR A   7     -16.813  18.399  37.738  1.00  1.80           C  
ATOM     44  CB  TYR A   7     -16.234  17.219  36.935  1.00  1.80           C  
ATOM     45  CG  TYR A   7     -16.986  15.915  37.094  1.00  2.04           C  
ATOM     46  CD1 TYR A   7     -18.235  15.727  36.508  1.00  2.04           C  
ATOM     47  CE1 TYR A   7     -18.899  14.513  36.618  1.00  2.04           C  
ATOM     48  CD2 TYR A   7     -16.427  14.860  37.812  1.00  2.04           C  
ATOM     49  CE2 TYR A   7     -17.086  13.642  37.920  1.00  2.04           C  
ATOM     50  CZ  TYR A   7     -18.329  13.470  37.326  1.00  2.04           C  
ATOM     51  OH  TYR A   7     -19.008  12.273  37.419  1.00  1.55           O  
ATOM     52  C   TYR A   7     -18.102  18.941  37.114  1.00  1.87           C  
ATOM     53  O   TYR A   7     -19.210  18.617  37.522  1.00  1.55           O  
ATOM     54  N   HIS A   8     -17.852  19.777  36.105  1.00  1.83           N  
ATOM     55  CA  HIS A   8     -18.830  20.372  35.210  1.00  1.80           C  
ATOM     56  CB  HIS A   8     -18.002  20.980  34.065  1.00  1.80           C  
ATOM     57  CG  HIS A   8     -18.856  21.414  32.899  1.00  2.04           C  
ATOM     58  CD2 HIS A   8     -19.027  20.759  31.671  1.00  2.04           C  
ATOM     59  ND1 HIS A   8     -19.598  22.534  32.888  1.00  1.72           N  
ATOM     60  CE1 HIS A   8     -20.205  22.569  31.695  1.00  2.04           C  
ATOM     61  NE2 HIS A   8     -19.880  21.507  30.933  1.00  1.72           N  
ATOM     62  C   HIS A   8     -19.799  19.318  34.653  1.00  1.87           C  
ATOM     63  O   HIS A   8     -19.401  18.232  34.250  1.00  1.55           O  
ATOM     64  N   ALA A   9     -21.072  19.729  34.605  1.00  1.83           N  
ATOM     65  CA  ALA A   9     -22.035  19.110  33.706  1.00  1.80           C  
ATOM     66  CB  ALA A   9     -23.032  18.265  34.500  1.00  1.80           C  
ATOM     67  C   ALA A   9     -22.725  20.265  32.981  1.00  1.87           C  
ATOM     68  O   ALA A   9     -22.537  21.422  33.335  1.00  1.55           O  
ATOM     69  N   ASN A  10     -23.526  19.916  31.972  1.00  1.83           N  
ATOM     70  CA  ASN A  10     -24.268  20.915  31.213  1.00  1.80           C  
ATOM     71  CB  ASN A  10     -23.408  21.536  30.092  1.00  1.80           C  
ATOM     72  CG  ASN A  10     -22.939  20.543  29.022  1.00  1.87           C  
ATOM     73  OD1 ASN A  10     -23.343  19.389  28.975  1.00  1.55           O  
ATOM     74  ND2 ASN A  10     -22.090  21.074  28.143  1.00  1.83           N  
ATOM     75  C   ASN A  10     -25.527  20.227  30.698  1.00  1.87           C  
ATOM     76  O   ASN A  10     -25.832  19.112  31.100  1.00  1.55           O  
ATOM     77  N   ASN A  11     -26.245  20.918  29.797  1.00  1.83           N  
ATOM     78  CA  ASN A  11     -27.458  20.331  29.223  1.00  1.80           C  
ATOM     79  CB  ASN A  11     -28.602  21.359  29.175  1.00  1.80           C  
ATOM     80  CG  ASN A  11     -29.048  21.781  30.579  1.00  1.87           C  
ATOM     81  OD1 ASN A  11     -29.496  20.976  31.390  1.00  1.55           O  
ATOM     82  ND2 ASN A  11     -28.905  23.084  30.830  1.00  1.83           N  
ATOM     83  C   ASN A  11     -27.153  19.810  27.814  1.00  1.87           C  
ATOM     84  O   ASN A  11     -27.986  19.871  26.915  1.00  1.55           O  
ATOM     85  N   SER A  12     -25.914  19.311  27.654  1.00  1.83           N  
ATOM     86  CA  SER A  12     -25.547  18.740  26.369  1.00  1.80           C  
ATOM     87  CB  SER A  12     -24.037  18.503  26.273  1.00  1.80           C  
ATOM     88  OG  SER A  12     -23.726  17.978  24.986  1.00  1.55           O  
ATOM     89  C   SER A  12     -26.265  17.398  26.208  1.00  1.87           C  
ATOM     90  O   SER A  12     -26.379  16.614  27.146  1.00  1.55           O  
ATOM     91  N   THR A  13     -26.698  17.191  24.961  1.00  1.83           N  
ATOM     92  CA  THR A  13     -27.173  15.893  24.525  1.00  1.80           C  
ATOM     93  CB  THR A  13     -28.690  15.983  24.273  1.00  1.80           C  
ATOM     94  OG1 THR A  13     -29.063  17.237  23.722  1.00  1.55           O  
ATOM     95  CG2 THR A  13     -29.485  15.724  25.563  1.00  1.80           C  
ATOM     96  C   THR A  13     -26.356  15.440  23.299  1.00  1.87           C  
ATOM     97  O   THR A  13     -26.743  14.522  22.580  1.00  1.55           O  
ATOM     98  N   ASP A  14     -25.203  16.116  23.094  1.00  1.83           N  
ATOM     99  CA  ASP A  14     -24.325  15.669  22.017  1.00  1.80           C  
ATOM    100  CB  ASP A  14     -23.195  16.668  21.700  1.00  1.80           C  
ATOM    101  CG  ASP A  14     -23.682  18.034  21.202  1.00  1.87           C  
ATOM    102  OD1 ASP A  14     -24.716  18.119  20.547  1.00  1.66           O  
ATOM    103  OD2 ASP A  14     -23.014  19.033  21.449  1.00  1.66           O  
ATOM    104  C   ASP A  14     -23.723  14.332  22.455  1.00  1.87           C  
ATOM    105  O   ASP A  14     -23.407  14.126  23.622  1.00  1.55           O  
ATOM    106  N   THR A  15     -23.641  13.438  21.464  1.00  1.83           N  
ATOM    107  CA  THR A  15     -23.295  12.054  21.722  1.00  1.80           C  
ATOM    108  CB  THR A  15     -24.586  11.214  21.638  1.00  1.80           C  
ATOM    109  OG1 THR A  15     -25.526  11.800  20.752  1.00  1.55           O  
ATOM    110  CG2 THR A  15     -25.235  11.015  23.014  1.00  1.80           C  
ATOM    111  C   THR A  15     -22.230  11.618  20.706  1.00  1.87           C  
ATOM    112  O   THR A  15     -22.446  11.631  19.498  1.00  1.55           O  
ATOM    113  N   VAL A  16     -21.074  11.249  21.279  1.00  1.83           N  
ATOM    114  CA  VAL A  16     -20.008  10.620  20.515  1.00  1.80           C  
ATOM    115  CB  VAL A  16     -18.638  11.132  21.007  1.00  1.80           C  
ATOM    116  CG1 VAL A  16     -18.390  12.580  20.559  1.00  1.80           C  
ATOM    117  CG2 VAL A  16     -18.454  10.978  22.525  1.00  1.80           C  
ATOM    118  C   VAL A  16     -20.166   9.107  20.713  1.00  1.87           C  
ATOM    119  O   VAL A  16     -20.967   8.662  21.528  1.00  1.55           O  
ATOM    120  N   ASP A  17     -19.368   8.357  19.945  1.00  1.83           N  
ATOM    121  CA  ASP A  17     -19.286   6.913  20.131  1.00  1.80           C  
ATOM    122  CB  ASP A  17     -19.431   6.173  18.787  1.00  1.80           C  
ATOM    123  CG  ASP A  17     -20.862   6.198  18.238  1.00  1.87           C  
ATOM    124  OD1 ASP A  17     -21.806   6.109  19.013  1.00  1.66           O  
ATOM    125  OD2 ASP A  17     -21.032   6.293  17.027  1.00  1.66           O  
ATOM    126  C   ASP A  17     -17.906   6.681  20.727  1.00  1.87           C  
ATOM    127  O   ASP A  17     -16.979   7.425  20.456  1.00  1.55           O  
ATOM    128  N   THR A  18     -17.804   5.654  21.568  1.00  1.83           N  
ATOM    129  CA  THR A  18     -16.528   5.325  22.178  1.00  1.80           C  
ATOM    130  CB  THR A  18     -16.535   5.762  23.657  1.00  1.80           C  
ATOM    131  OG1 THR A  18     -17.434   4.996  24.429  1.00  1.55           O  
ATOM    132  CG2 THR A  18     -16.859   7.254  23.841  1.00  1.80           C  
ATOM    133  C   THR A  18     -16.382   3.823  21.972  1.00  1.87           C  
ATOM    134  O   THR A  18     -17.321   3.162  21.537  1.00  1.55           O  
ATOM    135  N   VAL A  19     -15.174   3.312  22.249  1.00  1.83           N  
ATOM    136  CA  VAL A  19     -14.901   1.953  21.794  1.00  1.80           C  
ATOM    137  CB  VAL A  19     -13.384   1.729  21.643  1.00  1.80           C  
ATOM    138  CG1 VAL A  19     -12.629   1.774  22.973  1.00  1.80           C  
ATOM    139  CG2 VAL A  19     -13.076   0.434  20.889  1.00  1.80           C  
ATOM    140  C   VAL A  19     -15.629   0.931  22.681  1.00  1.87           C  
ATOM    141  O   VAL A  19     -15.979  -0.156  22.239  1.00  1.55           O  
ATOM    142  N   LEU A  20     -15.866   1.347  23.935  1.00  1.83           N  
ATOM    143  CA  LEU A  20     -16.611   0.502  24.853  1.00  1.80           C  
ATOM    144  CB  LEU A  20     -15.998   0.607  26.258  1.00  1.80           C  
ATOM    145  CG  LEU A  20     -14.502   0.231  26.320  1.00  1.80           C  
ATOM    146  CD1 LEU A  20     -13.983   0.342  27.757  1.00  1.80           C  
ATOM    147  CD2 LEU A  20     -14.207  -1.175  25.776  1.00  1.80           C  
ATOM    148  C   LEU A  20     -18.112   0.847  24.858  1.00  1.87           C  
ATOM    149  O   LEU A  20     -18.915   0.040  25.312  1.00  1.55           O  
ATOM    150  N   GLU A  21     -18.479   2.050  24.362  1.00  1.83           N  
ATOM    151  CA  GLU A  21     -19.884   2.451  24.498  1.00  1.80           C  
ATOM    152  CB  GLU A  21     -20.081   3.107  25.876  1.00  1.80           C  
ATOM    153  CG  GLU A  21     -21.554   3.201  26.310  1.00  1.80           C  
ATOM    154  CD  GLU A  21     -21.719   3.646  27.772  1.00  1.87           C  
ATOM    155  OE1 GLU A  21     -20.731   3.852  28.467  1.00  1.66           O  
ATOM    156  OE2 GLU A  21     -22.848   3.779  28.232  1.00  1.66           O  
ATOM    157  C   GLU A  21     -20.296   3.409  23.367  1.00  1.87           C  
ATOM    158  O   GLU A  21     -19.726   4.477  23.186  1.00  1.55           O  
ATOM    159  N   LYS A  22     -21.321   2.996  22.610  1.00  1.83           N  
ATOM    160  CA  LYS A  22     -21.875   3.922  21.628  1.00  1.80           C  
ATOM    161  CB  LYS A  22     -22.649   3.143  20.556  1.00  1.80           C  
ATOM    162  CG  LYS A  22     -21.747   2.178  19.770  1.00  1.80           C  
ATOM    163  CD  LYS A  22     -22.483   1.527  18.592  1.00  1.80           C  
ATOM    164  CE  LYS A  22     -21.585   0.576  17.787  1.00  1.80           C  
ATOM    165  NZ  LYS A  22     -22.249  -0.070  16.657  1.00  1.65           N  
ATOM    166  C   LYS A  22     -22.792   4.931  22.347  1.00  1.87           C  
ATOM    167  O   LYS A  22     -23.437   4.613  23.339  1.00  1.55           O  
ATOM    168  N   ASN A  23     -22.820   6.142  21.774  1.00  1.83           N  
ATOM    169  CA  ASN A  23     -23.746   7.207  22.168  1.00  1.80           C  
ATOM    170  CB  ASN A  23     -25.227   6.809  22.002  1.00  1.80           C  
ATOM    171  CG  ASN A  23     -25.595   6.518  20.549  1.00  1.87           C  
ATOM    172  OD1 ASN A  23     -25.787   7.422  19.744  1.00  1.55           O  
ATOM    173  ND2 ASN A  23     -25.721   5.222  20.259  1.00  1.83           N  
ATOM    174  C   ASN A  23     -23.505   7.688  23.608  1.00  1.87           C  
ATOM    175  O   ASN A  23     -24.429   7.826  24.402  1.00  1.55           O  
ATOM    176  N   VAL A  24     -22.228   7.964  23.897  1.00  1.83           N  
ATOM    177  CA  VAL A  24     -21.869   8.568  25.172  1.00  1.80           C  
ATOM    178  CB  VAL A  24     -20.377   8.313  25.450  1.00  1.80           C  
ATOM    179  CG1 VAL A  24     -19.887   9.009  26.727  1.00  1.80           C  
ATOM    180  CG2 VAL A  24     -20.100   6.809  25.538  1.00  1.80           C  
ATOM    181  C   VAL A  24     -22.160  10.074  25.089  1.00  1.87           C  
ATOM    182  O   VAL A  24     -21.627  10.772  24.234  1.00  1.55           O  
ATOM    183  N   THR A  25     -23.016  10.527  26.019  1.00  1.83           N  
ATOM    184  CA  THR A  25     -23.287  11.949  26.132  1.00  1.80           C  
ATOM    185  CB  THR A  25     -24.492  12.144  27.071  1.00  1.80           C  
ATOM    186  OG1 THR A  25     -25.372  11.035  26.996  1.00  1.55           O  
ATOM    187  CG2 THR A  25     -25.229  13.461  26.790  1.00  1.80           C  
ATOM    188  C   THR A  25     -22.042  12.662  26.688  1.00  1.87           C  
ATOM    189  O   THR A  25     -21.482  12.252  27.701  1.00  1.55           O  
ATOM    190  N   VAL A  26     -21.639  13.725  25.988  1.00  1.83           N  
ATOM    191  CA  VAL A  26     -20.411  14.430  26.321  1.00  1.80           C  
ATOM    192  CB  VAL A  26     -19.326  14.052  25.300  1.00  1.80           C  
ATOM    193  CG1 VAL A  26     -18.855  12.611  25.543  1.00  1.80           C  
ATOM    194  CG2 VAL A  26     -19.805  14.223  23.849  1.00  1.80           C  
ATOM    195  C   VAL A  26     -20.716  15.927  26.374  1.00  1.87           C  
ATOM    196  O   VAL A  26     -21.667  16.409  25.773  1.00  1.55           O  
ATOM    197  N   THR A  27     -19.892  16.624  27.167  1.00  1.83           N  
ATOM    198  CA  THR A  27     -20.212  18.011  27.467  1.00  1.80           C  
ATOM    199  CB  THR A  27     -19.486  18.416  28.761  1.00  1.80           C  
ATOM    200  OG1 THR A  27     -18.109  18.091  28.675  1.00  1.55           O  
ATOM    201  CG2 THR A  27     -20.131  17.773  30.003  1.00  1.80           C  
ATOM    202  C   THR A  27     -19.860  18.930  26.282  1.00  1.87           C  
ATOM    203  O   THR A  27     -20.594  19.859  25.965  1.00  1.55           O  
ATOM    204  N   HIS A  28     -18.696  18.634  25.671  1.00  1.83           N  
ATOM    205  CA  HIS A  28     -18.132  19.502  24.639  1.00  1.80           C  
ATOM    206  CB  HIS A  28     -16.924  20.275  25.196  1.00  1.80           C  
ATOM    207  CG  HIS A  28     -17.326  21.182  26.332  1.00  2.04           C  
ATOM    208  CD2 HIS A  28     -17.538  22.569  26.268  1.00  2.04           C  
ATOM    209  ND1 HIS A  28     -17.528  20.777  27.607  1.00  1.72           N  
ATOM    210  CE1 HIS A  28     -17.852  21.887  28.292  1.00  2.04           C  
ATOM    211  NE2 HIS A  28     -17.866  22.982  27.512  1.00  1.72           N  
ATOM    212  C   HIS A  28     -17.645  18.622  23.489  1.00  1.87           C  
ATOM    213  O   HIS A  28     -17.130  17.531  23.713  1.00  1.55           O  
ATOM    214  N   SER A  29     -17.795  19.132  22.259  1.00  1.83           N  
ATOM    215  CA  SER A  29     -17.318  18.407  21.090  1.00  1.80           C  
ATOM    216  CB  SER A  29     -18.328  17.322  20.687  1.00  1.80           C  
ATOM    217  OG  SER A  29     -18.962  16.673  21.779  1.00  1.55           O  
ATOM    218  C   SER A  29     -17.084  19.401  19.943  1.00  1.87           C  
ATOM    219  O   SER A  29     -17.612  20.508  19.951  1.00  1.55           O  
ATOM    220  N   VAL A  30     -16.283  18.930  18.978  1.00  1.83           N  
ATOM    221  CA  VAL A  30     -15.990  19.627  17.737  1.00  1.80           C  
ATOM    222  CB  VAL A  30     -14.486  19.984  17.705  1.00  1.80           C  
ATOM    223  CG1 VAL A  30     -13.567  18.769  17.918  1.00  1.80           C  
ATOM    224  CG2 VAL A  30     -14.095  20.746  16.430  1.00  1.80           C  
ATOM    225  C   VAL A  30     -16.410  18.675  16.607  1.00  1.87           C  
ATOM    226  O   VAL A  30     -16.014  17.515  16.579  1.00  1.55           O  
ATOM    227  N   ASN A  31     -17.263  19.189  15.711  1.00  1.83           N  
ATOM    228  CA  ASN A  31     -17.746  18.365  14.606  1.00  1.80           C  
ATOM    229  CB  ASN A  31     -19.147  18.844  14.195  1.00  1.80           C  
ATOM    230  CG  ASN A  31     -19.926  17.895  13.266  1.00  1.87           C  
ATOM    231  OD1 ASN A  31     -21.025  18.224  12.844  1.00  1.55           O  
ATOM    232  ND2 ASN A  31     -19.378  16.707  12.986  1.00  1.83           N  
ATOM    233  C   ASN A  31     -16.754  18.515  13.448  1.00  1.87           C  
ATOM    234  O   ASN A  31     -16.666  19.561  12.824  1.00  1.55           O  
ATOM    235  N   LEU A  32     -16.006  17.431  13.216  1.00  1.83           N  
ATOM    236  CA  LEU A  32     -14.937  17.445  12.224  1.00  1.80           C  
ATOM    237  CB  LEU A  32     -13.940  16.328  12.578  1.00  1.80           C  
ATOM    238  CG  LEU A  32     -13.303  16.461  13.979  1.00  1.80           C  
ATOM    239  CD1 LEU A  32     -12.431  15.237  14.285  1.00  1.80           C  
ATOM    240  CD2 LEU A  32     -12.464  17.742  14.114  1.00  1.80           C  
ATOM    241  C   LEU A  32     -15.470  17.259  10.783  1.00  1.87           C  
ATOM    242  O   LEU A  32     -14.726  17.380   9.817  1.00  1.55           O  
ATOM    243  N   LEU A  33     -16.770  16.928  10.696  1.00  1.83           N  
ATOM    244  CA  LEU A  33     -17.422  16.602   9.435  1.00  1.80           C  
ATOM    245  CB  LEU A  33     -18.160  15.267   9.641  1.00  1.80           C  
ATOM    246  CG  LEU A  33     -18.833  14.686   8.386  1.00  1.80           C  
ATOM    247  CD1 LEU A  33     -17.793  14.247   7.352  1.00  1.80           C  
ATOM    248  CD2 LEU A  33     -19.733  13.504   8.762  1.00  1.80           C  
ATOM    249  C   LEU A  33     -18.429  17.707   9.112  1.00  1.87           C  
ATOM    250  O   LEU A  33     -19.244  18.054   9.957  1.00  1.55           O  
ATOM    251  N   GLU A  34     -18.354  18.215   7.870  1.00  1.83           N  
ATOM    252  CA  GLU A  34     -19.399  19.102   7.364  1.00  1.80           C  
ATOM    253  CB  GLU A  34     -18.750  20.306   6.666  1.00  1.80           C  
ATOM    254  CG  GLU A  34     -19.737  21.360   6.125  1.00  1.80           C  
ATOM    255  CD  GLU A  34     -20.599  21.989   7.227  1.00  1.87           C  
ATOM    256  OE1 GLU A  34     -20.413  23.158   7.543  1.00  1.66           O  
ATOM    257  OE2 GLU A  34     -21.458  21.314   7.777  1.00  1.66           O  
ATOM    258  C   GLU A  34     -20.304  18.319   6.399  1.00  1.87           C  
ATOM    259  O   GLU A  34     -19.857  17.439   5.668  1.00  1.55           O  
ATOM    260  N   ASP A  35     -21.592  18.693   6.459  1.00  1.83           N  
ATOM    261  CA  ASP A  35     -22.628  18.125   5.600  1.00  1.80           C  
ATOM    262  CB  ASP A  35     -23.624  17.274   6.417  1.00  1.80           C  
ATOM    263  CG  ASP A  35     -24.579  18.092   7.299  1.00  1.87           C  
ATOM    264  OD1 ASP A  35     -24.161  18.598   8.331  1.00  1.66           O  
ATOM    265  OD2 ASP A  35     -25.757  18.207   6.975  1.00  1.66           O  
ATOM    266  C   ASP A  35     -23.334  19.223   4.778  1.00  1.87           C  
ATOM    267  O   ASP A  35     -24.058  18.927   3.831  1.00  1.55           O  
ATOM    268  N   SER A  36     -23.102  20.494   5.156  1.00  1.83           N  
ATOM    269  CA  SER A  36     -23.700  21.594   4.406  1.00  1.80           C  
ATOM    270  CB  SER A  36     -23.856  22.804   5.335  1.00  1.80           C  
ATOM    271  OG  SER A  36     -24.656  22.529   6.481  1.00  1.55           O  
ATOM    272  C   SER A  36     -22.817  21.976   3.201  1.00  1.87           C  
ATOM    273  O   SER A  36     -21.595  22.016   3.280  1.00  1.55           O  
ATOM    274  N   HIS A  37     -23.525  22.283   2.105  1.00  1.83           N  
ATOM    275  CA  HIS A  37     -22.938  22.850   0.896  1.00  1.80           C  
ATOM    276  CB  HIS A  37     -22.639  21.760  -0.145  1.00  1.80           C  
ATOM    277  CG  HIS A  37     -23.879  20.965  -0.499  1.00  2.04           C  
ATOM    278  CD2 HIS A  37     -24.525  19.984   0.274  1.00  2.04           C  
ATOM    279  ND1 HIS A  37     -24.561  21.104  -1.653  1.00  1.72           N  
ATOM    280  CE1 HIS A  37     -25.589  20.243  -1.588  1.00  2.04           C  
ATOM    281  NE2 HIS A  37     -25.594  19.552  -0.434  1.00  1.72           N  
ATOM    282  C   HIS A  37     -23.955  23.870   0.388  1.00  1.87           C  
ATOM    283  O   HIS A  37     -25.131  23.786   0.721  1.00  1.55           O  
ATOM    284  N   ASN A  38     -23.459  24.857  -0.379  1.00  1.83           N  
ATOM    285  CA  ASN A  38     -24.341  25.982  -0.710  1.00  1.80           C  
ATOM    286  CB  ASN A  38     -23.536  27.240  -1.100  1.00  1.80           C  
ATOM    287  CG  ASN A  38     -23.329  27.389  -2.607  1.00  1.87           C  
ATOM    288  OD1 ASN A  38     -24.209  27.848  -3.320  1.00  1.55           O  
ATOM    289  ND2 ASN A  38     -22.160  26.937  -3.055  1.00  1.83           N  
ATOM    290  C   ASN A  38     -25.422  25.577  -1.741  1.00  1.87           C  
ATOM    291  O   ASN A  38     -26.548  26.058  -1.707  1.00  1.55           O  
ATOM    292  N   GLY A  39     -25.020  24.656  -2.638  1.00  1.83           N  
ATOM    293  CA  GLY A  39     -25.960  24.076  -3.596  1.00  1.80           C  
ATOM    294  C   GLY A  39     -25.701  24.556  -5.028  1.00  1.87           C  
ATOM    295  O   GLY A  39     -25.899  23.829  -5.994  1.00  1.55           O  
ATOM    296  N   LYS A  40     -25.265  25.820  -5.112  1.00  1.83           N  
ATOM    297  CA  LYS A  40     -25.017  26.464  -6.394  1.00  1.80           C  
ATOM    298  CB  LYS A  40     -25.411  27.948  -6.293  1.00  1.80           C  
ATOM    299  CG  LYS A  40     -26.847  28.165  -5.770  1.00  1.80           C  
ATOM    300  CD  LYS A  40     -27.137  29.603  -5.316  1.00  1.80           C  
ATOM    301  CE  LYS A  40     -26.296  30.015  -4.097  1.00  1.80           C  
ATOM    302  NZ  LYS A  40     -26.683  31.293  -3.516  1.00  1.65           N  
ATOM    303  C   LYS A  40     -23.520  26.324  -6.693  1.00  1.87           C  
ATOM    304  O   LYS A  40     -22.694  26.315  -5.785  1.00  1.55           O  
ATOM    305  N   LEU A  41     -23.210  26.206  -7.993  1.00  1.83           N  
ATOM    306  CA  LEU A  41     -21.805  26.188  -8.378  1.00  1.80           C  
ATOM    307  CB  LEU A  41     -21.607  25.741  -9.839  1.00  1.80           C  
ATOM    308  CG  LEU A  41     -22.294  24.418 -10.215  1.00  1.80           C  
ATOM    309  CD1 LEU A  41     -22.231  24.206 -11.732  1.00  1.80           C  
ATOM    310  CD2 LEU A  41     -21.682  23.216  -9.482  1.00  1.80           C  
ATOM    311  C   LEU A  41     -21.250  27.605  -8.167  1.00  1.87           C  
ATOM    312  O   LEU A  41     -21.740  28.574  -8.738  1.00  1.55           O  
ATOM    313  N   CYS A  42     -20.234  27.664  -7.304  1.00  1.83           N  
ATOM    314  CA  CYS A  42     -19.501  28.901  -7.113  1.00  1.80           C  
ATOM    315  CB  CYS A  42     -18.950  28.938  -5.684  1.00  1.80           C  
ATOM    316  SG  CYS A  42     -20.297  28.884  -4.475  1.00  1.89           S  
ATOM    317  C   CYS A  42     -18.388  28.973  -8.164  1.00  1.87           C  
ATOM    318  O   CYS A  42     -17.981  27.984  -8.769  1.00  1.55           O  
ATOM    319  N   ARG A  43     -17.932  30.215  -8.324  1.00  1.83           N  
ATOM    320  CA  ARG A  43     -16.770  30.518  -9.127  1.00  1.80           C  
ATOM    321  CB  ARG A  43     -16.890  31.982  -9.584  1.00  1.80           C  
ATOM    322  CG  ARG A  43     -18.089  32.262 -10.513  1.00  1.80           C  
ATOM    323  CD  ARG A  43     -19.343  32.779  -9.798  1.00  1.80           C  
ATOM    324  NE  ARG A  43     -19.041  34.009  -9.069  1.00  1.83           N  
ATOM    325  CZ  ARG A  43     -19.413  35.253  -9.446  1.00  1.87           C  
ATOM    326  NH1 ARG A  43     -20.143  35.441 -10.534  1.00  1.83           N  
ATOM    327  NH2 ARG A  43     -19.051  36.293  -8.709  1.00  1.83           N  
ATOM    328  C   ARG A  43     -15.538  30.332  -8.224  1.00  1.87           C  
ATOM    329  O   ARG A  43     -15.410  31.003  -7.206  1.00  1.55           O  
ATOM    330  N   LEU A  44     -14.643  29.406  -8.612  1.00  1.83           N  
ATOM    331  CA  LEU A  44     -13.459  29.216  -7.776  1.00  1.80           C  
ATOM    332  CB  LEU A  44     -12.584  28.057  -8.271  1.00  1.80           C  
ATOM    333  CG  LEU A  44     -13.115  26.669  -7.886  1.00  1.80           C  
ATOM    334  CD1 LEU A  44     -12.275  25.581  -8.561  1.00  1.80           C  
ATOM    335  CD2 LEU A  44     -13.094  26.464  -6.363  1.00  1.80           C  
ATOM    336  C   LEU A  44     -12.634  30.507  -7.773  1.00  1.87           C  
ATOM    337  O   LEU A  44     -12.156  30.959  -8.806  1.00  1.55           O  
ATOM    338  N   LYS A  45     -12.531  31.083  -6.566  1.00  1.83           N  
ATOM    339  CA  LYS A  45     -11.813  32.340  -6.369  1.00  1.80           C  
ATOM    340  CB  LYS A  45     -10.298  32.137  -6.567  1.00  1.80           C  
ATOM    341  CG  LYS A  45      -9.704  31.012  -5.700  1.00  1.80           C  
ATOM    342  CD  LYS A  45      -9.811  31.253  -4.185  1.00  1.80           C  
ATOM    343  CE  LYS A  45      -9.073  32.508  -3.693  1.00  1.80           C  
ATOM    344  NZ  LYS A  45      -7.631  32.484  -3.909  1.00  1.65           N  
ATOM    345  C   LYS A  45     -12.356  33.473  -7.272  1.00  1.87           C  
ATOM    346  O   LYS A  45     -11.642  34.402  -7.633  1.00  1.55           O  
ATOM    347  N   GLY A  46     -13.652  33.345  -7.605  1.00  1.83           N  
ATOM    348  CA  GLY A  46     -14.311  34.361  -8.417  1.00  1.80           C  
ATOM    349  C   GLY A  46     -14.067  34.191  -9.928  1.00  1.87           C  
ATOM    350  O   GLY A  46     -14.495  35.019 -10.725  1.00  1.55           O  
ATOM    351  N   ILE A  47     -13.384  33.092 -10.290  1.00  1.83           N  
ATOM    352  CA  ILE A  47     -13.175  32.748 -11.691  1.00  1.80           C  
ATOM    353  CB  ILE A  47     -11.782  32.106 -11.862  1.00  1.80           C  
ATOM    354  CG2 ILE A  47     -11.470  31.791 -13.333  1.00  1.80           C  
ATOM    355  CG1 ILE A  47     -10.650  32.932 -11.217  1.00  1.80           C  
ATOM    356  CD1 ILE A  47     -10.518  34.361 -11.757  1.00  1.80           C  
ATOM    357  C   ILE A  47     -14.320  31.798 -12.098  1.00  1.87           C  
ATOM    358  O   ILE A  47     -14.578  30.792 -11.443  1.00  1.55           O  
ATOM    359  N   ALA A  48     -15.029  32.206 -13.164  1.00  1.83           N  
ATOM    360  CA  ALA A  48     -16.256  31.509 -13.533  1.00  1.80           C  
ATOM    361  CB  ALA A  48     -17.156  32.457 -14.332  1.00  1.80           C  
ATOM    362  C   ALA A  48     -15.927  30.262 -14.374  1.00  1.87           C  
ATOM    363  O   ALA A  48     -14.972  30.259 -15.141  1.00  1.55           O  
ATOM    364  N   PRO A  49     -16.749  29.196 -14.215  1.00  1.83           N  
ATOM    365  CD  PRO A  49     -17.852  29.100 -13.253  1.00  1.80           C  
ATOM    366  CA  PRO A  49     -16.559  27.974 -14.987  1.00  1.80           C  
ATOM    367  CB  PRO A  49     -17.349  26.930 -14.205  1.00  1.80           C  
ATOM    368  CG  PRO A  49     -18.455  27.715 -13.499  1.00  1.80           C  
ATOM    369  C   PRO A  49     -17.096  28.078 -16.426  1.00  1.87           C  
ATOM    370  O   PRO A  49     -18.133  28.680 -16.694  1.00  1.55           O  
ATOM    371  N   LEU A  50     -16.338  27.444 -17.331  1.00  1.83           N  
ATOM    372  CA  LEU A  50     -16.809  27.170 -18.681  1.00  1.80           C  
ATOM    373  CB  LEU A  50     -15.614  26.655 -19.504  1.00  1.80           C  
ATOM    374  CG  LEU A  50     -15.942  26.147 -20.917  1.00  1.80           C  
ATOM    375  CD1 LEU A  50     -16.650  27.210 -21.761  1.00  1.80           C  
ATOM    376  CD2 LEU A  50     -14.663  25.667 -21.607  1.00  1.80           C  
ATOM    377  C   LEU A  50     -17.944  26.129 -18.606  1.00  1.87           C  
ATOM    378  O   LEU A  50     -17.740  24.927 -18.734  1.00  1.55           O  
ATOM    379  N   GLN A  51     -19.151  26.664 -18.385  1.00  1.83           N  
ATOM    380  CA  GLN A  51     -20.341  25.829 -18.400  1.00  1.80           C  
ATOM    381  CB  GLN A  51     -21.480  26.562 -17.681  1.00  1.80           C  
ATOM    382  CG  GLN A  51     -21.190  26.804 -16.195  1.00  1.80           C  
ATOM    383  CD  GLN A  51     -22.315  27.648 -15.597  1.00  1.87           C  
ATOM    384  OE1 GLN A  51     -23.289  27.144 -15.053  1.00  1.55           O  
ATOM    385  NE2 GLN A  51     -22.140  28.959 -15.774  1.00  1.83           N  
ATOM    386  C   GLN A  51     -20.738  25.563 -19.857  1.00  1.87           C  
ATOM    387  O   GLN A  51     -21.451  26.342 -20.477  1.00  1.55           O  
ATOM    388  N   LEU A  52     -20.244  24.426 -20.364  1.00  1.83           N  
ATOM    389  CA  LEU A  52     -20.567  24.042 -21.733  1.00  1.80           C  
ATOM    390  CB  LEU A  52     -19.664  22.891 -22.184  1.00  1.80           C  
ATOM    391  CG  LEU A  52     -18.174  23.251 -22.216  1.00  1.80           C  
ATOM    392  CD1 LEU A  52     -17.338  22.011 -22.521  1.00  1.80           C  
ATOM    393  CD2 LEU A  52     -17.876  24.338 -23.254  1.00  1.80           C  
ATOM    394  C   LEU A  52     -22.045  23.653 -21.857  1.00  1.87           C  
ATOM    395  O   LEU A  52     -22.676  23.823 -22.895  1.00  1.55           O  
ATOM    396  N   GLY A  53     -22.576  23.146 -20.731  1.00  1.83           N  
ATOM    397  CA  GLY A  53     -24.010  22.906 -20.701  1.00  1.80           C  
ATOM    398  C   GLY A  53     -24.384  21.751 -21.639  1.00  1.87           C  
ATOM    399  O   GLY A  53     -24.087  20.587 -21.390  1.00  1.55           O  
ATOM    400  N   LYS A  54     -25.041  22.166 -22.734  1.00  1.83           N  
ATOM    401  CA  LYS A  54     -25.459  21.237 -23.771  1.00  1.80           C  
ATOM    402  CB  LYS A  54     -26.551  21.848 -24.668  1.00  1.80           C  
ATOM    403  CG  LYS A  54     -26.160  23.093 -25.490  1.00  1.80           C  
ATOM    404  CD  LYS A  54     -26.036  24.386 -24.672  1.00  1.80           C  
ATOM    405  CE  LYS A  54     -26.069  25.639 -25.551  1.00  1.80           C  
ATOM    406  NZ  LYS A  54     -26.054  26.871 -24.776  1.00  1.65           N  
ATOM    407  C   LYS A  54     -24.264  20.746 -24.604  1.00  1.87           C  
ATOM    408  O   LYS A  54     -24.271  19.641 -25.128  1.00  1.55           O  
ATOM    409  N   CYS A  55     -23.245  21.611 -24.722  1.00  1.83           N  
ATOM    410  CA  CYS A  55     -22.061  21.199 -25.463  1.00  1.80           C  
ATOM    411  CB  CYS A  55     -21.279  22.439 -25.915  1.00  1.80           C  
ATOM    412  SG  CYS A  55     -22.259  23.450 -27.061  1.00  1.89           S  
ATOM    413  C   CYS A  55     -21.235  20.260 -24.574  1.00  1.87           C  
ATOM    414  O   CYS A  55     -21.095  20.488 -23.380  1.00  1.55           O  
ATOM    415  N   ASN A  56     -20.722  19.198 -25.213  1.00  1.83           N  
ATOM    416  CA  ASN A  56     -19.705  18.358 -24.578  1.00  1.80           C  
ATOM    417  CB  ASN A  56     -20.014  16.858 -24.722  1.00  1.80           C  
ATOM    418  CG  ASN A  56     -20.059  16.364 -26.165  1.00  1.87           C  
ATOM    419  OD1 ASN A  56     -19.115  16.511 -26.930  1.00  1.55           O  
ATOM    420  ND2 ASN A  56     -21.186  15.722 -26.469  1.00  1.83           N  
ATOM    421  C   ASN A  56     -18.368  18.746 -25.202  1.00  1.87           C  
ATOM    422  O   ASN A  56     -18.328  19.530 -26.143  1.00  1.55           O  
ATOM    423  N   ILE A  57     -17.283  18.181 -24.639  1.00  1.83           N  
ATOM    424  CA  ILE A  57     -15.950  18.602 -25.073  1.00  1.80           C  
ATOM    425  CB  ILE A  57     -14.830  17.930 -24.239  1.00  1.80           C  
ATOM    426  CG2 ILE A  57     -13.435  18.436 -24.645  1.00  1.80           C  
ATOM    427  CG1 ILE A  57     -15.040  18.082 -22.720  1.00  1.80           C  
ATOM    428  CD1 ILE A  57     -15.060  19.529 -22.233  1.00  1.80           C  
ATOM    429  C   ILE A  57     -15.751  18.397 -26.589  1.00  1.87           C  
ATOM    430  O   ILE A  57     -15.237  19.270 -27.274  1.00  1.55           O  
ATOM    431  N   ALA A  58     -16.189  17.222 -27.082  1.00  1.83           N  
ATOM    432  CA  ALA A  58     -16.025  16.933 -28.508  1.00  1.80           C  
ATOM    433  CB  ALA A  58     -16.598  15.553 -28.861  1.00  1.80           C  
ATOM    434  C   ALA A  58     -16.723  17.999 -29.365  1.00  1.87           C  
ATOM    435  O   ALA A  58     -16.181  18.522 -30.331  1.00  1.55           O  
ATOM    436  N   GLY A  59     -17.962  18.285 -28.939  1.00  1.83           N  
ATOM    437  CA  GLY A  59     -18.759  19.269 -29.651  1.00  1.80           C  
ATOM    438  C   GLY A  59     -18.046  20.615 -29.685  1.00  1.87           C  
ATOM    439  O   GLY A  59     -17.749  21.159 -30.735  1.00  1.55           O  
ATOM    440  N   TRP A  60     -17.780  21.116 -28.476  1.00  1.83           N  
ATOM    441  CA  TRP A  60     -17.169  22.426 -28.287  1.00  1.80           C  
ATOM    442  CB  TRP A  60     -16.878  22.547 -26.784  1.00  1.80           C  
ATOM    443  CG  TRP A  60     -16.240  23.869 -26.405  1.00  2.04           C  
ATOM    444  CD2 TRP A  60     -14.986  24.050 -25.721  1.00  2.04           C  
ATOM    445  CE2 TRP A  60     -14.834  25.438 -25.502  1.00  2.04           C  
ATOM    446  CE3 TRP A  60     -14.025  23.176 -25.289  1.00  2.04           C  
ATOM    447  CD1 TRP A  60     -16.781  25.146 -26.583  1.00  2.04           C  
ATOM    448  NE1 TRP A  60     -15.944  26.069 -26.043  1.00  1.72           N  
ATOM    449  CZ2 TRP A  60     -13.732  25.907 -24.841  1.00  2.04           C  
ATOM    450  CZ3 TRP A  60     -12.898  23.654 -24.623  1.00  2.04           C  
ATOM    451  CH2 TRP A  60     -12.753  25.020 -24.391  1.00  2.04           C  
ATOM    452  C   TRP A  60     -15.893  22.592 -29.139  1.00  1.87           C  
ATOM    453  O   TRP A  60     -15.710  23.576 -29.850  1.00  1.55           O  
ATOM    454  N   ILE A  61     -15.027  21.572 -29.030  1.00  1.83           N  
ATOM    455  CA  ILE A  61     -13.682  21.712 -29.571  1.00  1.80           C  
ATOM    456  CB  ILE A  61     -12.769  20.660 -28.903  1.00  1.80           C  
ATOM    457  CG2 ILE A  61     -12.910  19.258 -29.513  1.00  1.80           C  
ATOM    458  CG1 ILE A  61     -11.302  21.116 -28.835  1.00  1.80           C  
ATOM    459  CD1 ILE A  61     -11.065  22.189 -27.760  1.00  1.80           C  
ATOM    460  C   ILE A  61     -13.691  21.711 -31.119  1.00  1.87           C  
ATOM    461  O   ILE A  61     -12.965  22.459 -31.763  1.00  1.55           O  
ATOM    462  N   LEU A  62     -14.578  20.879 -31.694  1.00  1.83           N  
ATOM    463  CA  LEU A  62     -14.763  20.907 -33.150  1.00  1.80           C  
ATOM    464  CB  LEU A  62     -15.475  19.626 -33.601  1.00  1.80           C  
ATOM    465  CG  LEU A  62     -14.748  18.334 -33.197  1.00  1.80           C  
ATOM    466  CD1 LEU A  62     -15.660  17.133 -33.455  1.00  1.80           C  
ATOM    467  CD2 LEU A  62     -13.392  18.158 -33.894  1.00  1.80           C  
ATOM    468  C   LEU A  62     -15.609  22.128 -33.567  1.00  1.87           C  
ATOM    469  O   LEU A  62     -15.565  22.623 -34.687  1.00  1.55           O  
ATOM    470  N   GLY A  63     -16.381  22.581 -32.580  1.00  1.83           N  
ATOM    471  CA  GLY A  63     -17.280  23.697 -32.754  1.00  1.80           C  
ATOM    472  C   GLY A  63     -18.610  23.215 -33.319  1.00  1.87           C  
ATOM    473  O   GLY A  63     -18.963  23.481 -34.458  1.00  1.55           O  
ATOM    474  N   ASN A  64     -19.344  22.506 -32.452  1.00  1.83           N  
ATOM    475  CA  ASN A  64     -20.729  22.167 -32.753  1.00  1.80           C  
ATOM    476  CB  ASN A  64     -21.282  21.312 -31.600  1.00  1.80           C  
ATOM    477  CG  ASN A  64     -22.802  21.118 -31.686  1.00  1.87           C  
ATOM    478  OD1 ASN A  64     -23.578  22.053 -31.539  1.00  1.55           O  
ATOM    479  ND2 ASN A  64     -23.185  19.865 -31.926  1.00  1.83           N  
ATOM    480  C   ASN A  64     -21.473  23.511 -32.889  1.00  1.87           C  
ATOM    481  O   ASN A  64     -21.202  24.417 -32.110  1.00  1.55           O  
ATOM    482  N   PRO A  65     -22.378  23.657 -33.895  1.00  1.83           N  
ATOM    483  CD  PRO A  65     -22.814  22.616 -34.831  1.00  1.80           C  
ATOM    484  CA  PRO A  65     -22.928  24.980 -34.200  1.00  1.80           C  
ATOM    485  CB  PRO A  65     -23.925  24.708 -35.339  1.00  1.80           C  
ATOM    486  CG  PRO A  65     -23.451  23.398 -35.976  1.00  1.80           C  
ATOM    487  C   PRO A  65     -23.623  25.748 -33.055  1.00  1.87           C  
ATOM    488  O   PRO A  65     -23.819  26.952 -33.138  1.00  1.55           O  
ATOM    489  N   GLU A  66     -23.970  25.012 -31.984  1.00  1.83           N  
ATOM    490  CA  GLU A  66     -24.659  25.642 -30.864  1.00  1.80           C  
ATOM    491  CB  GLU A  66     -25.388  24.538 -30.078  1.00  1.80           C  
ATOM    492  CG  GLU A  66     -26.420  25.038 -29.050  1.00  1.80           C  
ATOM    493  CD  GLU A  66     -27.675  25.636 -29.699  1.00  1.87           C  
ATOM    494  OE1 GLU A  66     -27.772  26.854 -29.804  1.00  1.66           O  
ATOM    495  OE2 GLU A  66     -28.573  24.892 -30.082  1.00  1.66           O  
ATOM    496  C   GLU A  66     -23.669  26.405 -29.957  1.00  1.87           C  
ATOM    497  O   GLU A  66     -24.025  27.339 -29.249  1.00  1.55           O  
ATOM    498  N   CYS A  67     -22.409  25.942 -29.978  1.00  1.83           N  
ATOM    499  CA  CYS A  67     -21.470  26.279 -28.910  1.00  1.80           C  
ATOM    500  CB  CYS A  67     -20.413  25.166 -28.837  1.00  1.80           C  
ATOM    501  SG  CYS A  67     -21.145  23.508 -28.772  1.00  1.89           S  
ATOM    502  C   CYS A  67     -20.799  27.662 -29.082  1.00  1.87           C  
ATOM    503  O   CYS A  67     -19.800  27.945 -28.433  1.00  1.55           O  
ATOM    504  N   GLU A  68     -21.380  28.503 -29.958  1.00  1.83           N  
ATOM    505  CA  GLU A  68     -20.777  29.789 -30.308  1.00  1.80           C  
ATOM    506  CB  GLU A  68     -21.762  30.596 -31.167  1.00  1.80           C  
ATOM    507  CG  GLU A  68     -22.073  29.924 -32.518  1.00  1.80           C  
ATOM    508  CD  GLU A  68     -23.011  30.767 -33.397  1.00  1.87           C  
ATOM    509  OE1 GLU A  68     -23.808  31.542 -32.878  1.00  1.66           O  
ATOM    510  OE2 GLU A  68     -22.945  30.649 -34.614  1.00  1.66           O  
ATOM    511  C   GLU A  68     -20.343  30.600 -29.066  1.00  1.87           C  
ATOM    512  O   GLU A  68     -19.207  31.041 -28.940  1.00  1.55           O  
ATOM    513  N   SER A  69     -21.310  30.759 -28.149  1.00  1.83           N  
ATOM    514  CA  SER A  69     -21.070  31.560 -26.953  1.00  1.80           C  
ATOM    515  CB  SER A  69     -22.373  31.556 -26.147  1.00  1.80           C  
ATOM    516  OG  SER A  69     -23.503  31.655 -27.010  1.00  1.55           O  
ATOM    517  C   SER A  69     -19.893  31.023 -26.107  1.00  1.87           C  
ATOM    518  O   SER A  69     -19.173  31.756 -25.440  1.00  1.55           O  
ATOM    519  N   LEU A  70     -19.754  29.692 -26.167  1.00  1.83           N  
ATOM    520  CA  LEU A  70     -18.765  29.014 -25.344  1.00  1.80           C  
ATOM    521  CB  LEU A  70     -19.083  27.514 -25.306  1.00  1.80           C  
ATOM    522  CG  LEU A  70     -20.485  27.212 -24.744  1.00  1.80           C  
ATOM    523  CD1 LEU A  70     -20.862  25.750 -24.990  1.00  1.80           C  
ATOM    524  CD2 LEU A  70     -20.584  27.568 -23.254  1.00  1.80           C  
ATOM    525  C   LEU A  70     -17.347  29.287 -25.867  1.00  1.87           C  
ATOM    526  O   LEU A  70     -16.368  29.191 -25.139  1.00  1.55           O  
ATOM    527  N   PHE A  71     -17.279  29.656 -27.157  1.00  1.83           N  
ATOM    528  CA  PHE A  71     -15.993  30.032 -27.733  1.00  1.80           C  
ATOM    529  CB  PHE A  71     -16.137  30.274 -29.243  1.00  1.80           C  
ATOM    530  CG  PHE A  71     -16.650  29.106 -30.050  1.00  2.04           C  
ATOM    531  CD1 PHE A  71     -16.613  27.789 -29.592  1.00  2.04           C  
ATOM    532  CD2 PHE A  71     -17.187  29.360 -31.307  1.00  2.04           C  
ATOM    533  CE1 PHE A  71     -17.127  26.758 -30.366  1.00  2.04           C  
ATOM    534  CE2 PHE A  71     -17.698  28.333 -32.084  1.00  2.04           C  
ATOM    535  CZ  PHE A  71     -17.678  27.031 -31.610  1.00  2.04           C  
ATOM    536  C   PHE A  71     -15.453  31.320 -27.086  1.00  1.87           C  
ATOM    537  O   PHE A  71     -14.252  31.520 -26.958  1.00  1.55           O  
ATOM    538  N   SER A  72     -16.398  32.185 -26.689  1.00  1.83           N  
ATOM    539  CA  SER A  72     -16.009  33.469 -26.129  1.00  1.80           C  
ATOM    540  CB  SER A  72     -17.252  34.368 -26.114  1.00  1.80           C  
ATOM    541  OG  SER A  72     -17.920  34.373 -27.372  1.00  1.55           O  
ATOM    542  C   SER A  72     -15.408  33.349 -24.711  1.00  1.87           C  
ATOM    543  O   SER A  72     -14.932  34.330 -24.151  1.00  1.55           O  
ATOM    544  N   LYS A  73     -15.461  32.132 -24.143  1.00  1.83           N  
ATOM    545  CA  LYS A  73     -14.961  31.937 -22.789  1.00  1.80           C  
ATOM    546  CB  LYS A  73     -15.655  30.716 -22.177  1.00  1.80           C  
ATOM    547  CG  LYS A  73     -17.192  30.796 -22.206  1.00  1.80           C  
ATOM    548  CD  LYS A  73     -17.789  32.065 -21.584  1.00  1.80           C  
ATOM    549  CE  LYS A  73     -17.502  32.228 -20.085  1.00  1.80           C  
ATOM    550  NZ  LYS A  73     -18.064  33.456 -19.531  1.00  1.65           N  
ATOM    551  C   LYS A  73     -13.436  31.748 -22.821  1.00  1.87           C  
ATOM    552  O   LYS A  73     -12.916  30.645 -22.736  1.00  1.55           O  
ATOM    553  N   LYS A  74     -12.755  32.900 -22.926  1.00  1.83           N  
ATOM    554  CA  LYS A  74     -11.301  32.923 -23.039  1.00  1.80           C  
ATOM    555  CB  LYS A  74     -10.828  34.382 -23.162  1.00  1.80           C  
ATOM    556  CG  LYS A  74     -11.362  35.108 -24.409  1.00  1.80           C  
ATOM    557  CD  LYS A  74     -11.143  36.628 -24.353  1.00  1.80           C  
ATOM    558  CE  LYS A  74      -9.674  37.080 -24.420  1.00  1.80           C  
ATOM    559  NZ  LYS A  74      -9.107  37.131 -25.763  1.00  1.65           N  
ATOM    560  C   LYS A  74     -10.598  32.267 -21.829  1.00  1.87           C  
ATOM    561  O   LYS A  74      -9.467  31.807 -21.929  1.00  1.55           O  
ATOM    562  N   SER A  75     -11.302  32.293 -20.685  1.00  1.83           N  
ATOM    563  CA  SER A  75     -10.741  31.762 -19.455  1.00  1.80           C  
ATOM    564  CB  SER A  75      -9.998  32.890 -18.713  1.00  1.80           C  
ATOM    565  OG  SER A  75     -10.753  34.089 -18.591  1.00  1.55           O  
ATOM    566  C   SER A  75     -11.887  31.180 -18.626  1.00  1.87           C  
ATOM    567  O   SER A  75     -13.041  31.574 -18.783  1.00  1.55           O  
ATOM    568  N   TRP A  76     -11.505  30.236 -17.747  1.00  1.83           N  
ATOM    569  CA  TRP A  76     -12.458  29.593 -16.860  1.00  1.80           C  
ATOM    570  CB  TRP A  76     -13.154  28.423 -17.576  1.00  1.80           C  
ATOM    571  CG  TRP A  76     -12.136  27.467 -18.164  1.00  2.04           C  
ATOM    572  CD2 TRP A  76     -11.602  27.447 -19.504  1.00  2.04           C  
ATOM    573  CE2 TRP A  76     -10.667  26.387 -19.555  1.00  2.04           C  
ATOM    574  CE3 TRP A  76     -11.826  28.215 -20.617  1.00  2.04           C  
ATOM    575  CD1 TRP A  76     -11.508  26.428 -17.476  1.00  2.04           C  
ATOM    576  NE1 TRP A  76     -10.642  25.798 -18.297  1.00  1.72           N  
ATOM    577  CZ2 TRP A  76      -9.989  26.127 -20.715  1.00  2.04           C  
ATOM    578  CZ3 TRP A  76     -11.134  27.956 -21.799  1.00  2.04           C  
ATOM    579  CH2 TRP A  76     -10.214  26.909 -21.848  1.00  2.04           C  
ATOM    580  C   TRP A  76     -11.711  29.107 -15.613  1.00  1.87           C  
ATOM    581  O   TRP A  76     -10.486  29.063 -15.582  1.00  1.55           O  
ATOM    582  N   SER A  77     -12.510  28.747 -14.599  1.00  1.83           N  
ATOM    583  CA  SER A  77     -11.961  28.115 -13.409  1.00  1.80           C  
ATOM    584  CB  SER A  77     -12.922  28.383 -12.253  1.00  1.80           C  
ATOM    585  OG  SER A  77     -14.261  28.369 -12.742  1.00  1.55           O  
ATOM    586  C   SER A  77     -11.810  26.611 -13.655  1.00  1.87           C  
ATOM    587  O   SER A  77     -10.755  26.026 -13.449  1.00  1.55           O  
ATOM    588  N   TYR A  78     -12.944  26.050 -14.096  1.00  1.83           N  
ATOM    589  CA  TYR A  78     -13.065  24.655 -14.494  1.00  1.80           C  
ATOM    590  CB  TYR A  78     -13.479  23.762 -13.303  1.00  1.80           C  
ATOM    591  CG  TYR A  78     -14.698  24.254 -12.560  1.00  2.04           C  
ATOM    592  CD1 TYR A  78     -14.561  25.190 -11.543  1.00  2.04           C  
ATOM    593  CE1 TYR A  78     -15.661  25.655 -10.838  1.00  2.04           C  
ATOM    594  CD2 TYR A  78     -15.971  23.779 -12.861  1.00  2.04           C  
ATOM    595  CE2 TYR A  78     -17.079  24.234 -12.152  1.00  2.04           C  
ATOM    596  CZ  TYR A  78     -16.928  25.178 -11.145  1.00  2.04           C  
ATOM    597  OH  TYR A  78     -18.044  25.628 -10.467  1.00  1.55           O  
ATOM    598  C   TYR A  78     -14.088  24.622 -15.631  1.00  1.87           C  
ATOM    599  O   TYR A  78     -14.711  25.634 -15.935  1.00  1.55           O  
ATOM    600  N   ILE A  79     -14.219  23.435 -16.232  1.00  1.83           N  
ATOM    601  CA  ILE A  79     -15.172  23.192 -17.303  1.00  1.80           C  
ATOM    602  CB  ILE A  79     -14.460  22.503 -18.490  1.00  1.80           C  
ATOM    603  CG2 ILE A  79     -15.408  22.328 -19.690  1.00  1.80           C  
ATOM    604  CG1 ILE A  79     -13.176  23.269 -18.884  1.00  1.80           C  
ATOM    605  CD1 ILE A  79     -12.480  22.731 -20.139  1.00  1.80           C  
ATOM    606  C   ILE A  79     -16.271  22.321 -16.688  1.00  1.87           C  
ATOM    607  O   ILE A  79     -16.007  21.517 -15.799  1.00  1.55           O  
ATOM    608  N   ALA A  80     -17.501  22.541 -17.177  1.00  1.83           N  
ATOM    609  CA  ALA A  80     -18.649  21.780 -16.713  1.00  1.80           C  
ATOM    610  CB  ALA A  80     -19.429  22.582 -15.664  1.00  1.80           C  
ATOM    611  C   ALA A  80     -19.539  21.453 -17.919  1.00  1.87           C  
ATOM    612  O   ALA A  80     -20.160  22.328 -18.517  1.00  1.55           O  
ATOM    613  N   GLU A  81     -19.573  20.146 -18.222  1.00  1.83           N  
ATOM    614  CA  GLU A  81     -20.602  19.627 -19.114  1.00  1.80           C  
ATOM    615  CB  GLU A  81     -20.140  18.288 -19.722  1.00  1.80           C  
ATOM    616  CG  GLU A  81     -18.749  18.339 -20.383  1.00  1.80           C  
ATOM    617  CD  GLU A  81     -18.351  16.940 -20.858  1.00  1.87           C  
ATOM    618  OE1 GLU A  81     -18.163  16.058 -20.030  1.00  1.66           O  
ATOM    619  OE2 GLU A  81     -18.211  16.716 -22.052  1.00  1.66           O  
ATOM    620  C   GLU A  81     -21.873  19.457 -18.259  1.00  1.87           C  
ATOM    621  O   GLU A  81     -21.959  19.971 -17.146  1.00  1.55           O  
ATOM    622  N   THR A  82     -22.831  18.701 -18.809  1.00  1.83           N  
ATOM    623  CA  THR A  82     -23.980  18.283 -18.020  1.00  1.80           C  
ATOM    624  CB  THR A  82     -25.175  19.221 -18.293  1.00  1.80           C  
ATOM    625  OG1 THR A  82     -25.622  19.110 -19.633  1.00  1.55           O  
ATOM    626  CG2 THR A  82     -24.891  20.687 -17.937  1.00  1.80           C  
ATOM    627  C   THR A  82     -24.292  16.854 -18.468  1.00  1.87           C  
ATOM    628  O   THR A  82     -23.830  16.431 -19.525  1.00  1.55           O  
ATOM    629  N   PRO A  83     -25.141  16.117 -17.702  1.00  1.83           N  
ATOM    630  CD  PRO A  83     -25.594  16.440 -16.350  1.00  1.80           C  
ATOM    631  CA  PRO A  83     -25.663  14.847 -18.206  1.00  1.80           C  
ATOM    632  CB  PRO A  83     -26.595  14.361 -17.082  1.00  1.80           C  
ATOM    633  CG  PRO A  83     -26.143  15.113 -15.827  1.00  1.80           C  
ATOM    634  C   PRO A  83     -26.443  14.950 -19.540  1.00  1.87           C  
ATOM    635  O   PRO A  83     -26.701  13.953 -20.208  1.00  1.55           O  
ATOM    636  N   ASN A  84     -26.781  16.208 -19.890  1.00  1.83           N  
ATOM    637  CA  ASN A  84     -27.515  16.513 -21.111  1.00  1.80           C  
ATOM    638  CB  ASN A  84     -28.721  17.421 -20.796  1.00  1.80           C  
ATOM    639  CG  ASN A  84     -29.810  16.705 -19.992  1.00  1.87           C  
ATOM    640  OD1 ASN A  84     -29.960  15.489 -20.022  1.00  1.55           O  
ATOM    641  ND2 ASN A  84     -30.570  17.529 -19.268  1.00  1.83           N  
ATOM    642  C   ASN A  84     -26.595  17.248 -22.091  1.00  1.87           C  
ATOM    643  O   ASN A  84     -27.044  18.096 -22.854  1.00  1.55           O  
ATOM    644  N   SER A  85     -25.293  16.904 -22.054  1.00  1.83           N  
ATOM    645  CA  SER A  85     -24.375  17.546 -22.993  1.00  1.80           C  
ATOM    646  CB  SER A  85     -22.957  17.605 -22.412  1.00  1.80           C  
ATOM    647  OG  SER A  85     -22.510  16.361 -21.890  1.00  1.55           O  
ATOM    648  C   SER A  85     -24.438  16.841 -24.372  1.00  1.87           C  
ATOM    649  O   SER A  85     -23.498  16.196 -24.821  1.00  1.55           O  
ATOM    650  N   GLU A  86     -25.617  16.978 -25.002  1.00  1.83           N  
ATOM    651  CA  GLU A  86     -25.913  16.224 -26.212  1.00  1.80           C  
ATOM    652  CB  GLU A  86     -27.432  16.201 -26.436  1.00  1.80           C  
ATOM    653  CG  GLU A  86     -28.177  15.478 -25.299  1.00  1.80           C  
ATOM    654  CD  GLU A  86     -29.645  15.212 -25.648  1.00  1.87           C  
ATOM    655  OE1 GLU A  86     -29.921  14.646 -26.700  1.00  1.66           O  
ATOM    656  OE2 GLU A  86     -30.526  15.553 -24.867  1.00  1.66           O  
ATOM    657  C   GLU A  86     -25.195  16.793 -27.449  1.00  1.87           C  
ATOM    658  O   GLU A  86     -24.946  16.084 -28.418  1.00  1.55           O  
ATOM    659  N   ASN A  87     -24.894  18.099 -27.388  1.00  1.83           N  
ATOM    660  CA  ASN A  87     -24.245  18.763 -28.515  1.00  1.80           C  
ATOM    661  CB  ASN A  87     -24.409  20.292 -28.424  1.00  1.80           C  
ATOM    662  CG  ASN A  87     -25.843  20.702 -28.756  1.00  1.87           C  
ATOM    663  OD1 ASN A  87     -26.775  20.446 -28.002  1.00  1.55           O  
ATOM    664  ND2 ASN A  87     -25.983  21.333 -29.922  1.00  1.83           N  
ATOM    665  C   ASN A  87     -22.763  18.366 -28.539  1.00  1.87           C  
ATOM    666  O   ASN A  87     -21.894  19.038 -27.993  1.00  1.55           O  
ATOM    667  N   GLY A  88     -22.549  17.231 -29.214  1.00  1.83           N  
ATOM    668  CA  GLY A  88     -21.224  16.707 -29.484  1.00  1.80           C  
ATOM    669  C   GLY A  88     -20.973  16.774 -30.982  1.00  1.87           C  
ATOM    670  O   GLY A  88     -21.138  17.810 -31.618  1.00  1.55           O  
ATOM    671  N   THR A  89     -20.587  15.605 -31.503  1.00  1.83           N  
ATOM    672  CA  THR A  89     -20.347  15.482 -32.927  1.00  1.80           C  
ATOM    673  CB  THR A  89     -19.419  14.273 -33.148  1.00  1.80           C  
ATOM    674  OG1 THR A  89     -19.728  13.202 -32.267  1.00  1.55           O  
ATOM    675  CG2 THR A  89     -17.943  14.675 -32.990  1.00  1.80           C  
ATOM    676  C   THR A  89     -21.713  15.383 -33.646  1.00  1.87           C  
ATOM    677  O   THR A  89     -22.548  14.535 -33.351  1.00  1.55           O  
ATOM    678  N   CYS A  90     -21.903  16.344 -34.560  1.00  1.83           N  
ATOM    679  CA  CYS A  90     -23.134  16.466 -35.324  1.00  1.80           C  
ATOM    680  CB  CYS A  90     -23.398  17.953 -35.573  1.00  1.80           C  
ATOM    681  SG  CYS A  90     -22.050  18.838 -36.393  1.00  1.89           S  
ATOM    682  C   CYS A  90     -23.065  15.668 -36.639  1.00  1.87           C  
ATOM    683  O   CYS A  90     -24.066  15.526 -37.335  1.00  1.55           O  
ATOM    684  N   TYR A  91     -21.856  15.151 -36.927  1.00  1.83           N  
ATOM    685  CA  TYR A  91     -21.626  14.209 -38.019  1.00  1.80           C  
ATOM    686  CB  TYR A  91     -20.639  14.854 -39.016  1.00  1.80           C  
ATOM    687  CG  TYR A  91     -20.683  14.245 -40.398  1.00  2.04           C  
ATOM    688  CD1 TYR A  91     -21.177  14.984 -41.469  1.00  2.04           C  
ATOM    689  CE1 TYR A  91     -21.232  14.439 -42.745  1.00  2.04           C  
ATOM    690  CD2 TYR A  91     -20.237  12.949 -40.639  1.00  2.04           C  
ATOM    691  CE2 TYR A  91     -20.300  12.396 -41.909  1.00  2.04           C  
ATOM    692  CZ  TYR A  91     -20.805  13.137 -42.964  1.00  2.04           C  
ATOM    693  OH  TYR A  91     -20.896  12.567 -44.216  1.00  1.55           O  
ATOM    694  C   TYR A  91     -21.011  12.952 -37.363  1.00  1.87           C  
ATOM    695  O   TYR A  91     -20.110  13.079 -36.539  1.00  1.55           O  
ATOM    696  N   PRO A  92     -21.502  11.734 -37.718  1.00  1.83           N  
ATOM    697  CD  PRO A  92     -22.563  11.471 -38.694  1.00  1.80           C  
ATOM    698  CA  PRO A  92     -20.963  10.507 -37.130  1.00  1.80           C  
ATOM    699  CB  PRO A  92     -21.883   9.409 -37.676  1.00  1.80           C  
ATOM    700  CG  PRO A  92     -22.397   9.982 -38.998  1.00  1.80           C  
ATOM    701  C   PRO A  92     -19.514  10.223 -37.560  1.00  1.87           C  
ATOM    702  O   PRO A  92     -19.182  10.238 -38.738  1.00  1.55           O  
ATOM    703  N   GLY A  93     -18.676   9.925 -36.565  1.00  1.83           N  
ATOM    704  CA  GLY A  93     -17.353   9.423 -36.892  1.00  1.80           C  
ATOM    705  C   GLY A  93     -16.522   9.410 -35.622  1.00  1.87           C  
ATOM    706  O   GLY A  93     -16.909   9.987 -34.612  1.00  1.55           O  
ATOM    707  N   TYR A  94     -15.404   8.672 -35.693  1.00  1.83           N  
ATOM    708  CA  TYR A  94     -14.642   8.427 -34.477  1.00  1.80           C  
ATOM    709  CB  TYR A  94     -13.784   7.158 -34.657  1.00  1.80           C  
ATOM    710  CG  TYR A  94     -12.838   6.897 -33.510  1.00  2.04           C  
ATOM    711  CD1 TYR A  94     -13.246   7.039 -32.185  1.00  2.04           C  
ATOM    712  CE1 TYR A  94     -12.348   6.861 -31.142  1.00  2.04           C  
ATOM    713  CD2 TYR A  94     -11.522   6.525 -33.767  1.00  2.04           C  
ATOM    714  CE2 TYR A  94     -10.626   6.334 -32.726  1.00  2.04           C  
ATOM    715  CZ  TYR A  94     -11.030   6.519 -31.412  1.00  2.04           C  
ATOM    716  OH  TYR A  94     -10.108   6.392 -30.395  1.00  1.55           O  
ATOM    717  C   TYR A  94     -13.793   9.671 -34.159  1.00  1.87           C  
ATOM    718  O   TYR A  94     -12.970  10.114 -34.953  1.00  1.55           O  
ATOM    719  N   PHE A  95     -14.037  10.202 -32.951  1.00  1.83           N  
ATOM    720  CA  PHE A  95     -13.151  11.222 -32.417  1.00  1.80           C  
ATOM    721  CB  PHE A  95     -13.918  12.045 -31.370  1.00  1.80           C  
ATOM    722  CG  PHE A  95     -13.268  13.369 -31.056  1.00  2.04           C  
ATOM    723  CD1 PHE A  95     -11.948  13.458 -30.615  1.00  2.04           C  
ATOM    724  CD2 PHE A  95     -13.997  14.543 -31.211  1.00  2.04           C  
ATOM    725  CE1 PHE A  95     -11.366  14.691 -30.362  1.00  2.04           C  
ATOM    726  CE2 PHE A  95     -13.423  15.776 -30.942  1.00  2.04           C  
ATOM    727  CZ  PHE A  95     -12.103  15.853 -30.533  1.00  2.04           C  
ATOM    728  C   PHE A  95     -11.939  10.500 -31.818  1.00  1.87           C  
ATOM    729  O   PHE A  95     -12.012   9.911 -30.744  1.00  1.55           O  
ATOM    730  N   ALA A  96     -10.840  10.567 -32.583  1.00  1.83           N  
ATOM    731  CA  ALA A  96      -9.635   9.859 -32.188  1.00  1.80           C  
ATOM    732  CB  ALA A  96      -8.526  10.106 -33.211  1.00  1.80           C  
ATOM    733  C   ALA A  96      -9.181  10.289 -30.790  1.00  1.87           C  
ATOM    734  O   ALA A  96      -8.933  11.461 -30.532  1.00  1.55           O  
ATOM    735  N   ASP A  97      -9.083   9.265 -29.926  1.00  1.83           N  
ATOM    736  CA  ASP A  97      -8.409   9.418 -28.640  1.00  1.80           C  
ATOM    737  CB  ASP A  97      -6.908   9.686 -28.913  1.00  1.80           C  
ATOM    738  CG  ASP A  97      -5.930   8.938 -28.001  1.00  1.87           C  
ATOM    739  OD1 ASP A  97      -6.349   8.208 -27.111  1.00  1.66           O  
ATOM    740  OD2 ASP A  97      -4.730   9.062 -28.216  1.00  1.66           O  
ATOM    741  C   ASP A  97      -9.068  10.528 -27.791  1.00  1.87           C  
ATOM    742  O   ASP A  97      -8.427  11.260 -27.048  1.00  1.55           O  
ATOM    743  N   TYR A  98     -10.398  10.624 -27.966  1.00  1.83           N  
ATOM    744  CA  TYR A  98     -11.175  11.708 -27.370  1.00  1.80           C  
ATOM    745  CB  TYR A  98     -12.668  11.407 -27.596  1.00  1.80           C  
ATOM    746  CG  TYR A  98     -13.619  12.383 -26.943  1.00  2.04           C  
ATOM    747  CD1 TYR A  98     -13.378  13.755 -26.942  1.00  2.04           C  
ATOM    748  CE1 TYR A  98     -14.254  14.625 -26.303  1.00  2.04           C  
ATOM    749  CD2 TYR A  98     -14.768  11.908 -26.320  1.00  2.04           C  
ATOM    750  CE2 TYR A  98     -15.652  12.774 -25.693  1.00  2.04           C  
ATOM    751  CZ  TYR A  98     -15.390  14.137 -25.674  1.00  2.04           C  
ATOM    752  OH  TYR A  98     -16.239  15.008 -25.016  1.00  1.55           O  
ATOM    753  C   TYR A  98     -10.848  11.924 -25.878  1.00  1.87           C  
ATOM    754  O   TYR A  98     -10.667  13.046 -25.418  1.00  1.55           O  
ATOM    755  N   GLU A  99     -10.779  10.801 -25.141  1.00  1.83           N  
ATOM    756  CA  GLU A  99     -10.540  10.887 -23.708  1.00  1.80           C  
ATOM    757  CB  GLU A  99     -10.503   9.481 -23.082  1.00  1.80           C  
ATOM    758  CG  GLU A  99     -11.736   8.600 -23.372  1.00  1.80           C  
ATOM    759  CD  GLU A  99     -11.763   8.026 -24.796  1.00  1.87           C  
ATOM    760  OE1 GLU A  99     -10.704   7.830 -25.385  1.00  1.66           O  
ATOM    761  OE2 GLU A  99     -12.845   7.799 -25.327  1.00  1.66           O  
ATOM    762  C   GLU A  99      -9.229  11.642 -23.413  1.00  1.87           C  
ATOM    763  O   GLU A  99      -9.166  12.534 -22.579  1.00  1.55           O  
ATOM    764  N   GLU A 100      -8.192  11.242 -24.167  1.00  1.83           N  
ATOM    765  CA  GLU A 100      -6.877  11.845 -23.999  1.00  1.80           C  
ATOM    766  CB  GLU A 100      -5.914  11.199 -25.006  1.00  1.80           C  
ATOM    767  CG  GLU A 100      -4.463  11.703 -24.972  1.00  1.80           C  
ATOM    768  CD  GLU A 100      -3.771  11.639 -23.609  1.00  1.87           C  
ATOM    769  OE1 GLU A 100      -4.184  10.892 -22.722  1.00  1.66           O  
ATOM    770  OE2 GLU A 100      -2.785  12.342 -23.446  1.00  1.66           O  
ATOM    771  C   GLU A 100      -6.962  13.366 -24.190  1.00  1.87           C  
ATOM    772  O   GLU A 100      -6.406  14.143 -23.426  1.00  1.55           O  
ATOM    773  N   LEU A 101      -7.719  13.752 -25.235  1.00  1.83           N  
ATOM    774  CA  LEU A 101      -7.884  15.181 -25.495  1.00  1.80           C  
ATOM    775  CB  LEU A 101      -8.758  15.427 -26.737  1.00  1.80           C  
ATOM    776  CG  LEU A 101      -8.903  16.921 -27.100  1.00  1.80           C  
ATOM    777  CD1 LEU A 101      -7.549  17.594 -27.364  1.00  1.80           C  
ATOM    778  CD2 LEU A 101      -9.827  17.095 -28.304  1.00  1.80           C  
ATOM    779  C   LEU A 101      -8.489  15.896 -24.277  1.00  1.87           C  
ATOM    780  O   LEU A 101      -8.057  16.972 -23.886  1.00  1.55           O  
ATOM    781  N   ARG A 102      -9.495  15.237 -23.682  1.00  1.83           N  
ATOM    782  CA  ARG A 102     -10.110  15.803 -22.486  1.00  1.80           C  
ATOM    783  CB  ARG A 102     -11.280  14.926 -22.019  1.00  1.80           C  
ATOM    784  CG  ARG A 102     -12.426  14.849 -23.039  1.00  1.80           C  
ATOM    785  CD  ARG A 102     -13.458  13.778 -22.668  1.00  1.80           C  
ATOM    786  NE  ARG A 102     -14.057  14.052 -21.368  1.00  1.83           N  
ATOM    787  CZ  ARG A 102     -15.260  14.642 -21.187  1.00  1.87           C  
ATOM    788  NH1 ARG A 102     -16.004  15.040 -22.215  1.00  1.83           N  
ATOM    789  NH2 ARG A 102     -15.700  14.825 -19.952  1.00  1.83           N  
ATOM    790  C   ARG A 102      -9.062  15.993 -21.369  1.00  1.87           C  
ATOM    791  O   ARG A 102      -9.065  16.997 -20.667  1.00  1.55           O  
ATOM    792  N   GLU A 103      -8.140  15.017 -21.263  1.00  1.83           N  
ATOM    793  CA  GLU A 103      -7.047  15.175 -20.304  1.00  1.80           C  
ATOM    794  CB  GLU A 103      -6.117  13.956 -20.260  1.00  1.80           C  
ATOM    795  CG  GLU A 103      -6.803  12.628 -19.955  1.00  1.80           C  
ATOM    796  CD  GLU A 103      -7.501  12.651 -18.598  1.00  1.87           C  
ATOM    797  OE1 GLU A 103      -8.699  12.896 -18.529  1.00  1.66           O  
ATOM    798  OE2 GLU A 103      -6.861  12.405 -17.583  1.00  1.66           O  
ATOM    799  C   GLU A 103      -6.193  16.404 -20.645  1.00  1.87           C  
ATOM    800  O   GLU A 103      -5.861  17.218 -19.792  1.00  1.55           O  
ATOM    801  N   GLN A 104      -5.861  16.509 -21.939  1.00  1.83           N  
ATOM    802  CA  GLN A 104      -5.046  17.628 -22.387  1.00  1.80           C  
ATOM    803  CB  GLN A 104      -4.786  17.524 -23.903  1.00  1.80           C  
ATOM    804  CG  GLN A 104      -3.912  16.321 -24.313  1.00  1.80           C  
ATOM    805  CD  GLN A 104      -2.535  16.406 -23.642  1.00  1.87           C  
ATOM    806  OE1 GLN A 104      -2.056  17.487 -23.313  1.00  1.55           O  
ATOM    807  NE2 GLN A 104      -1.933  15.238 -23.430  1.00  1.83           N  
ATOM    808  C   GLN A 104      -5.708  18.972 -22.031  1.00  1.87           C  
ATOM    809  O   GLN A 104      -5.047  19.927 -21.643  1.00  1.55           O  
ATOM    810  N   LEU A 105      -7.039  18.969 -22.174  1.00  1.83           N  
ATOM    811  CA  LEU A 105      -7.830  20.163 -21.927  1.00  1.80           C  
ATOM    812  CB  LEU A 105      -9.203  19.972 -22.585  1.00  1.80           C  
ATOM    813  CG  LEU A 105     -10.209  21.111 -22.330  1.00  1.80           C  
ATOM    814  CD1 LEU A 105      -9.724  22.464 -22.872  1.00  1.80           C  
ATOM    815  CD2 LEU A 105     -11.566  20.735 -22.923  1.00  1.80           C  
ATOM    816  C   LEU A 105      -7.993  20.444 -20.424  1.00  1.87           C  
ATOM    817  O   LEU A 105      -8.119  21.591 -20.020  1.00  1.55           O  
ATOM    818  N   SER A 106      -8.032  19.364 -19.620  1.00  1.83           N  
ATOM    819  CA  SER A 106      -8.565  19.503 -18.266  1.00  1.80           C  
ATOM    820  CB  SER A 106      -8.513  18.147 -17.549  1.00  1.80           C  
ATOM    821  OG  SER A 106      -7.212  17.588 -17.486  1.00  1.55           O  
ATOM    822  C   SER A 106      -7.872  20.626 -17.472  1.00  1.87           C  
ATOM    823  O   SER A 106      -8.506  21.562 -16.998  1.00  1.55           O  
ATOM    824  N   SER A 107      -6.540  20.485 -17.401  1.00  1.83           N  
ATOM    825  CA  SER A 107      -5.695  21.530 -16.845  1.00  1.80           C  
ATOM    826  CB  SER A 107      -4.481  20.869 -16.173  1.00  1.80           C  
ATOM    827  OG  SER A 107      -4.853  19.788 -15.326  1.00  1.55           O  
ATOM    828  C   SER A 107      -5.256  22.523 -17.943  1.00  1.87           C  
ATOM    829  O   SER A 107      -4.074  22.720 -18.211  1.00  1.55           O  
ATOM    830  N   VAL A 108      -6.277  23.152 -18.529  1.00  1.83           N  
ATOM    831  CA  VAL A 108      -6.116  24.377 -19.292  1.00  1.80           C  
ATOM    832  CB  VAL A 108      -6.535  24.167 -20.763  1.00  1.80           C  
ATOM    833  CG1 VAL A 108      -6.482  25.457 -21.591  1.00  1.80           C  
ATOM    834  CG2 VAL A 108      -5.656  23.107 -21.436  1.00  1.80           C  
ATOM    835  C   VAL A 108      -6.982  25.385 -18.542  1.00  1.87           C  
ATOM    836  O   VAL A 108      -8.001  25.030 -17.969  1.00  1.55           O  
ATOM    837  N   SER A 109      -6.484  26.624 -18.521  1.00  1.83           N  
ATOM    838  CA  SER A 109      -7.143  27.684 -17.772  1.00  1.80           C  
ATOM    839  CB  SER A 109      -6.047  28.470 -17.043  1.00  1.80           C  
ATOM    840  OG  SER A 109      -5.038  28.924 -17.942  1.00  1.55           O  
ATOM    841  C   SER A 109      -7.880  28.630 -18.724  1.00  1.87           C  
ATOM    842  O   SER A 109      -8.789  29.365 -18.354  1.00  1.55           O  
ATOM    843  N   SER A 110      -7.351  28.630 -19.954  1.00  1.83           N  
ATOM    844  CA  SER A 110      -7.693  29.671 -20.892  1.00  1.80           C  
ATOM    845  CB  SER A 110      -7.139  31.004 -20.347  1.00  1.80           C  
ATOM    846  OG  SER A 110      -5.838  30.887 -19.783  1.00  1.55           O  
ATOM    847  C   SER A 110      -7.049  29.295 -22.219  1.00  1.87           C  
ATOM    848  O   SER A 110      -6.333  28.302 -22.315  1.00  1.55           O  
ATOM    849  N   PHE A 111      -7.307  30.145 -23.212  1.00  1.83           N  
ATOM    850  CA  PHE A 111      -6.616  30.005 -24.478  1.00  1.80           C  
ATOM    851  CB  PHE A 111      -7.224  28.850 -25.315  1.00  1.80           C  
ATOM    852  CG  PHE A 111      -8.732  28.819 -25.478  1.00  2.04           C  
ATOM    853  CD1 PHE A 111      -9.534  29.961 -25.546  1.00  2.04           C  
ATOM    854  CD2 PHE A 111      -9.352  27.579 -25.592  1.00  2.04           C  
ATOM    855  CE1 PHE A 111     -10.906  29.862 -25.730  1.00  2.04           C  
ATOM    856  CE2 PHE A 111     -10.722  27.479 -25.785  1.00  2.04           C  
ATOM    857  CZ  PHE A 111     -11.503  28.620 -25.855  1.00  2.04           C  
ATOM    858  C   PHE A 111      -6.699  31.352 -25.178  1.00  1.87           C  
ATOM    859  O   PHE A 111      -7.226  32.316 -24.629  1.00  1.55           O  
ATOM    860  N   GLU A 112      -6.257  31.336 -26.438  1.00  1.83           N  
ATOM    861  CA  GLU A 112      -6.862  32.224 -27.413  1.00  1.80           C  
ATOM    862  CB  GLU A 112      -6.005  33.475 -27.673  1.00  1.80           C  
ATOM    863  CG  GLU A 112      -4.582  33.215 -28.185  1.00  1.80           C  
ATOM    864  CD  GLU A 112      -3.825  34.538 -28.308  1.00  1.87           C  
ATOM    865  OE1 GLU A 112      -3.930  35.201 -29.333  1.00  1.66           O  
ATOM    866  OE2 GLU A 112      -3.127  34.918 -27.377  1.00  1.66           O  
ATOM    867  C   GLU A 112      -7.134  31.371 -28.652  1.00  1.87           C  
ATOM    868  O   GLU A 112      -6.266  30.662 -29.149  1.00  1.55           O  
ATOM    869  N   ARG A 113      -8.399  31.448 -29.093  1.00  1.83           N  
ATOM    870  CA  ARG A 113      -8.736  30.881 -30.386  1.00  1.80           C  
ATOM    871  CB  ARG A 113     -10.259  30.835 -30.565  1.00  1.80           C  
ATOM    872  CG  ARG A 113     -10.976  29.817 -29.674  1.00  1.80           C  
ATOM    873  CD  ARG A 113     -12.477  30.121 -29.599  1.00  1.80           C  
ATOM    874  NE  ARG A 113     -13.045  30.303 -30.936  1.00  1.83           N  
ATOM    875  CZ  ARG A 113     -13.519  29.283 -31.679  1.00  1.87           C  
ATOM    876  NH1 ARG A 113     -13.418  28.043 -31.237  1.00  1.83           N  
ATOM    877  NH2 ARG A 113     -14.100  29.509 -32.848  1.00  1.83           N  
ATOM    878  C   ARG A 113      -8.170  31.832 -31.438  1.00  1.87           C  
ATOM    879  O   ARG A 113      -8.100  33.039 -31.225  1.00  1.55           O  
ATOM    880  N   PHE A 114      -7.813  31.244 -32.578  1.00  1.83           N  
ATOM    881  CA  PHE A 114      -7.436  32.063 -33.714  1.00  1.80           C  
ATOM    882  CB  PHE A 114      -5.954  32.465 -33.637  1.00  1.80           C  
ATOM    883  CG  PHE A 114      -5.001  31.299 -33.659  1.00  2.04           C  
ATOM    884  CD1 PHE A 114      -4.754  30.557 -32.505  1.00  2.04           C  
ATOM    885  CD2 PHE A 114      -4.336  30.963 -34.834  1.00  2.04           C  
ATOM    886  CE1 PHE A 114      -3.841  29.511 -32.522  1.00  2.04           C  
ATOM    887  CE2 PHE A 114      -3.423  29.920 -34.851  1.00  2.04           C  
ATOM    888  CZ  PHE A 114      -3.167  29.201 -33.694  1.00  2.04           C  
ATOM    889  C   PHE A 114      -7.773  31.257 -34.957  1.00  1.87           C  
ATOM    890  O   PHE A 114      -7.936  30.044 -34.897  1.00  1.55           O  
ATOM    891  N   GLU A 115      -7.907  31.991 -36.068  1.00  1.83           N  
ATOM    892  CA  GLU A 115      -8.050  31.338 -37.357  1.00  1.80           C  
ATOM    893  CB  GLU A 115      -8.585  32.345 -38.383  1.00  1.80           C  
ATOM    894  CG  GLU A 115      -9.979  32.883 -38.023  1.00  1.80           C  
ATOM    895  CD  GLU A 115     -10.368  34.064 -38.916  1.00  1.87           C  
ATOM    896  OE1 GLU A 115     -10.169  35.208 -38.515  1.00  1.66           O  
ATOM    897  OE2 GLU A 115     -10.881  33.849 -40.007  1.00  1.66           O  
ATOM    898  C   GLU A 115      -6.651  30.861 -37.761  1.00  1.87           C  
ATOM    899  O   GLU A 115      -5.810  31.648 -38.179  1.00  1.55           O  
ATOM    900  N   ILE A 116      -6.433  29.550 -37.589  1.00  1.83           N  
ATOM    901  CA  ILE A 116      -5.154  28.995 -38.014  1.00  1.80           C  
ATOM    902  CB  ILE A 116      -4.949  27.571 -37.454  1.00  1.80           C  
ATOM    903  CG2 ILE A 116      -6.135  26.631 -37.722  1.00  1.80           C  
ATOM    904  CG1 ILE A 116      -3.622  26.966 -37.936  1.00  1.80           C  
ATOM    905  CD1 ILE A 116      -3.225  25.690 -37.186  1.00  1.80           C  
ATOM    906  C   ILE A 116      -5.067  29.091 -39.544  1.00  1.87           C  
ATOM    907  O   ILE A 116      -4.053  29.484 -40.110  1.00  1.55           O  
ATOM    908  N   PHE A 117      -6.214  28.761 -40.155  1.00  1.83           N  
ATOM    909  CA  PHE A 117      -6.361  28.901 -41.595  1.00  1.80           C  
ATOM    910  CB  PHE A 117      -6.415  27.508 -42.235  1.00  1.80           C  
ATOM    911  CG  PHE A 117      -5.149  26.714 -42.014  1.00  2.04           C  
ATOM    912  CD1 PHE A 117      -3.943  27.142 -42.560  1.00  2.04           C  
ATOM    913  CD2 PHE A 117      -5.158  25.544 -41.259  1.00  2.04           C  
ATOM    914  CE1 PHE A 117      -2.771  26.426 -42.345  1.00  2.04           C  
ATOM    915  CE2 PHE A 117      -3.991  24.822 -41.046  1.00  2.04           C  
ATOM    916  CZ  PHE A 117      -2.793  25.265 -41.587  1.00  2.04           C  
ATOM    917  C   PHE A 117      -7.648  29.706 -41.863  1.00  1.87           C  
ATOM    918  O   PHE A 117      -8.728  29.142 -41.997  1.00  1.55           O  
ATOM    919  N   PRO A 118      -7.513  31.063 -41.921  1.00  1.83           N  
ATOM    920  CD  PRO A 118      -6.271  31.798 -41.671  1.00  1.80           C  
ATOM    921  CA  PRO A 118      -8.648  31.934 -42.236  1.00  1.80           C  
ATOM    922  CB  PRO A 118      -8.019  33.334 -42.350  1.00  1.80           C  
ATOM    923  CG  PRO A 118      -6.711  33.257 -41.560  1.00  1.80           C  
ATOM    924  C   PRO A 118      -9.349  31.565 -43.554  1.00  1.87           C  
ATOM    925  O   PRO A 118      -8.740  31.635 -44.616  1.00  1.55           O  
ATOM    926  N   LYS A 119     -10.639  31.191 -43.425  1.00  1.83           N  
ATOM    927  CA  LYS A 119     -11.431  30.612 -44.512  1.00  1.80           C  
ATOM    928  CB  LYS A 119     -12.936  30.826 -44.235  1.00  1.80           C  
ATOM    929  CG  LYS A 119     -13.853  30.064 -45.214  1.00  1.80           C  
ATOM    930  CD  LYS A 119     -15.265  30.647 -45.339  1.00  1.80           C  
ATOM    931  CE  LYS A 119     -16.067  30.636 -44.031  1.00  1.80           C  
ATOM    932  NZ  LYS A 119     -17.431  31.132 -44.199  1.00  1.65           N  
ATOM    933  C   LYS A 119     -11.040  31.128 -45.920  1.00  1.87           C  
ATOM    934  O   LYS A 119     -10.415  30.440 -46.718  1.00  1.55           O  
ATOM    935  N   GLU A 120     -11.464  32.376 -46.172  1.00  1.83           N  
ATOM    936  CA  GLU A 120     -11.405  32.937 -47.516  1.00  1.80           C  
ATOM    937  CB  GLU A 120     -12.020  34.348 -47.492  1.00  1.80           C  
ATOM    938  CG  GLU A 120     -11.355  35.316 -46.492  1.00  1.80           C  
ATOM    939  CD  GLU A 120     -12.043  36.680 -46.489  1.00  1.87           C  
ATOM    940  OE1 GLU A 120     -12.272  37.242 -47.554  1.00  1.66           O  
ATOM    941  OE2 GLU A 120     -12.339  37.200 -45.420  1.00  1.66           O  
ATOM    942  C   GLU A 120      -9.976  32.947 -48.093  1.00  1.87           C  
ATOM    943  O   GLU A 120      -9.755  32.746 -49.282  1.00  1.55           O  
ATOM    944  N   ARG A 121      -9.028  33.198 -47.176  1.00  1.83           N  
ATOM    945  CA  ARG A 121      -7.633  33.297 -47.573  1.00  1.80           C  
ATOM    946  CB  ARG A 121      -6.844  34.013 -46.461  1.00  1.80           C  
ATOM    947  CG  ARG A 121      -5.372  34.248 -46.828  1.00  1.80           C  
ATOM    948  CD  ARG A 121      -4.601  35.036 -45.766  1.00  1.80           C  
ATOM    949  NE  ARG A 121      -3.195  35.102 -46.152  1.00  1.83           N  
ATOM    950  CZ  ARG A 121      -2.222  35.581 -45.347  1.00  1.87           C  
ATOM    951  NH1 ARG A 121      -2.510  36.065 -44.146  1.00  1.83           N  
ATOM    952  NH2 ARG A 121      -0.967  35.562 -45.770  1.00  1.83           N  
ATOM    953  C   ARG A 121      -7.054  31.899 -47.849  1.00  1.87           C  
ATOM    954  O   ARG A 121      -6.163  31.722 -48.672  1.00  1.55           O  
ATOM    955  N   SER A 122      -7.577  30.929 -47.086  1.00  1.83           N  
ATOM    956  CA  SER A 122      -6.943  29.623 -47.028  1.00  1.80           C  
ATOM    957  CB  SER A 122      -7.109  29.060 -45.614  1.00  1.80           C  
ATOM    958  OG  SER A 122      -6.591  29.972 -44.654  1.00  1.55           O  
ATOM    959  C   SER A 122      -7.476  28.663 -48.100  1.00  1.87           C  
ATOM    960  O   SER A 122      -6.731  27.826 -48.597  1.00  1.55           O  
ATOM    961  N   TRP A 123      -8.775  28.800 -48.442  1.00  1.83           N  
ATOM    962  CA  TRP A 123      -9.399  27.807 -49.326  1.00  1.80           C  
ATOM    963  CB  TRP A 123     -10.719  27.281 -48.704  1.00  1.80           C  
ATOM    964  CG  TRP A 123     -10.680  27.093 -47.201  1.00  2.04           C  
ATOM    965  CD2 TRP A 123      -9.650  26.515 -46.373  1.00  2.04           C  
ATOM    966  CE2 TRP A 123     -10.104  26.599 -45.034  1.00  2.04           C  
ATOM    967  CE3 TRP A 123      -8.431  25.962 -46.643  1.00  2.04           C  
ATOM    968  CD1 TRP A 123     -11.700  27.483 -46.332  1.00  2.04           C  
ATOM    969  NE1 TRP A 123     -11.355  27.188 -45.058  1.00  1.72           N  
ATOM    970  CZ2 TRP A 123      -9.321  26.140 -44.013  1.00  2.04           C  
ATOM    971  CZ3 TRP A 123      -7.631  25.495 -45.609  1.00  2.04           C  
ATOM    972  CH2 TRP A 123      -8.075  25.584 -44.291  1.00  2.04           C  
ATOM    973  C   TRP A 123      -9.745  28.328 -50.749  1.00  1.87           C  
ATOM    974  O   TRP A 123     -10.763  27.917 -51.289  1.00  1.55           O  
ATOM    975  N   PRO A 124      -8.927  29.200 -51.412  1.00  1.83           N  
ATOM    976  CD  PRO A 124      -7.620  29.706 -51.002  1.00  1.80           C  
ATOM    977  CA  PRO A 124      -9.352  29.709 -52.722  1.00  1.80           C  
ATOM    978  CB  PRO A 124      -8.364  30.845 -53.010  1.00  1.80           C  
ATOM    979  CG  PRO A 124      -7.108  30.494 -52.211  1.00  1.80           C  
ATOM    980  C   PRO A 124      -9.299  28.640 -53.837  1.00  1.87           C  
ATOM    981  O   PRO A 124      -9.807  28.821 -54.940  1.00  1.55           O  
ATOM    982  N   LYS A 125      -8.674  27.510 -53.471  1.00  1.83           N  
ATOM    983  CA  LYS A 125      -8.559  26.361 -54.353  1.00  1.80           C  
ATOM    984  CB  LYS A 125      -7.460  25.435 -53.789  1.00  1.80           C  
ATOM    985  CG  LYS A 125      -6.018  25.873 -54.116  1.00  1.80           C  
ATOM    986  CD  LYS A 125      -5.634  27.265 -53.592  1.00  1.80           C  
ATOM    987  CE  LYS A 125      -4.199  27.689 -53.942  1.00  1.80           C  
ATOM    988  NZ  LYS A 125      -3.149  26.904 -53.305  1.00  1.65           N  
ATOM    989  C   LYS A 125      -9.901  25.602 -54.440  1.00  1.87           C  
ATOM    990  O   LYS A 125     -10.120  24.803 -55.341  1.00  1.55           O  
ATOM    991  N   HIS A 126     -10.754  25.856 -53.434  1.00  1.83           N  
ATOM    992  CA  HIS A 126     -11.875  24.978 -53.145  1.00  1.80           C  
ATOM    993  CB  HIS A 126     -11.589  24.269 -51.810  1.00  1.80           C  
ATOM    994  CG  HIS A 126     -10.298  23.486 -51.905  1.00  2.04           C  
ATOM    995  CD2 HIS A 126      -9.268  23.415 -50.954  1.00  2.04           C  
ATOM    996  ND1 HIS A 126      -9.945  22.734 -52.969  1.00  1.72           N  
ATOM    997  CE1 HIS A 126      -8.739  22.220 -52.676  1.00  2.04           C  
ATOM    998  NE2 HIS A 126      -8.308  22.616 -51.466  1.00  1.72           N  
ATOM    999  C   HIS A 126     -13.134  25.830 -53.023  1.00  1.87           C  
ATOM   1000  O   HIS A 126     -13.081  27.052 -52.946  1.00  1.55           O  
ATOM   1001  N   ASN A 127     -14.262  25.109 -52.983  1.00  1.83           N  
ATOM   1002  CA  ASN A 127     -15.489  25.677 -52.452  1.00  1.80           C  
ATOM   1003  CB  ASN A 127     -16.733  25.066 -53.118  1.00  1.80           C  
ATOM   1004  CG  ASN A 127     -17.184  25.922 -54.300  1.00  1.87           C  
ATOM   1005  OD1 ASN A 127     -17.548  27.082 -54.151  1.00  1.55           O  
ATOM   1006  ND2 ASN A 127     -17.165  25.292 -55.469  1.00  1.83           N  
ATOM   1007  C   ASN A 127     -15.505  25.355 -50.966  1.00  1.87           C  
ATOM   1008  O   ASN A 127     -14.847  24.430 -50.496  1.00  1.55           O  
ATOM   1009  N   VAL A 128     -16.302  26.188 -50.283  1.00  1.83           N  
ATOM   1010  CA  VAL A 128     -16.471  26.104 -48.841  1.00  1.80           C  
ATOM   1011  CB  VAL A 128     -16.069  27.467 -48.232  1.00  1.80           C  
ATOM   1012  CG1 VAL A 128     -14.625  27.835 -48.616  1.00  1.80           C  
ATOM   1013  CG2 VAL A 128     -17.011  28.620 -48.622  1.00  1.80           C  
ATOM   1014  C   VAL A 128     -17.920  25.699 -48.501  1.00  1.87           C  
ATOM   1015  O   VAL A 128     -18.191  25.038 -47.509  1.00  1.55           O  
ATOM   1016  N   THR A 129     -18.840  26.156 -49.374  1.00  1.83           N  
ATOM   1017  CA  THR A 129     -20.261  26.069 -49.052  1.00  1.80           C  
ATOM   1018  CB  THR A 129     -21.003  27.250 -49.723  1.00  1.80           C  
ATOM   1019  OG1 THR A 129     -22.323  27.430 -49.241  1.00  1.55           O  
ATOM   1020  CG2 THR A 129     -20.996  27.195 -51.259  1.00  1.80           C  
ATOM   1021  C   THR A 129     -20.854  24.702 -49.443  1.00  1.87           C  
ATOM   1022  O   THR A 129     -21.901  24.309 -48.946  1.00  1.55           O  
ATOM   1023  N   ARG A 130     -20.163  24.006 -50.369  1.00  1.83           N  
ATOM   1024  CA  ARG A 130     -20.713  22.747 -50.877  1.00  1.80           C  
ATOM   1025  CB  ARG A 130     -19.796  22.178 -51.975  1.00  1.80           C  
ATOM   1026  CG  ARG A 130     -19.638  23.083 -53.209  1.00  1.80           C  
ATOM   1027  CD  ARG A 130     -20.712  22.855 -54.283  1.00  1.80           C  
ATOM   1028  NE  ARG A 130     -20.618  21.518 -54.865  1.00  1.83           N  
ATOM   1029  CZ  ARG A 130     -19.724  21.161 -55.817  1.00  1.87           C  
ATOM   1030  NH1 ARG A 130     -18.851  22.037 -56.297  1.00  1.83           N  
ATOM   1031  NH2 ARG A 130     -19.718  19.919 -56.277  1.00  1.83           N  
ATOM   1032  C   ARG A 130     -20.841  21.723 -49.729  1.00  1.87           C  
ATOM   1033  O   ARG A 130     -21.846  21.039 -49.556  1.00  1.55           O  
ATOM   1034  N   GLY A 131     -19.738  21.674 -48.968  1.00  1.83           N  
ATOM   1035  CA  GLY A 131     -19.654  20.780 -47.827  1.00  1.80           C  
ATOM   1036  C   GLY A 131     -20.298  21.429 -46.601  1.00  1.87           C  
ATOM   1037  O   GLY A 131     -19.630  21.965 -45.728  1.00  1.55           O  
ATOM   1038  N   VAL A 132     -21.631  21.337 -46.591  1.00  1.83           N  
ATOM   1039  CA  VAL A 132     -22.444  21.785 -45.470  1.00  1.80           C  
ATOM   1040  CB  VAL A 132     -22.988  23.197 -45.774  1.00  1.80           C  
ATOM   1041  CG1 VAL A 132     -24.000  23.223 -46.930  1.00  1.80           C  
ATOM   1042  CG2 VAL A 132     -23.558  23.873 -44.525  1.00  1.80           C  
ATOM   1043  C   VAL A 132     -23.519  20.706 -45.310  1.00  1.87           C  
ATOM   1044  O   VAL A 132     -23.771  19.964 -46.254  1.00  1.55           O  
ATOM   1045  N   THR A 133     -24.092  20.593 -44.096  1.00  1.83           N  
ATOM   1046  CA  THR A 133     -24.819  19.364 -43.798  1.00  1.80           C  
ATOM   1047  CB  THR A 133     -23.767  18.330 -43.328  1.00  1.80           C  
ATOM   1048  OG1 THR A 133     -24.202  16.990 -43.411  1.00  1.55           O  
ATOM   1049  CG2 THR A 133     -23.141  18.659 -41.966  1.00  1.80           C  
ATOM   1050  C   THR A 133     -25.965  19.643 -42.800  1.00  1.87           C  
ATOM   1051  O   THR A 133     -25.864  20.441 -41.874  1.00  1.55           O  
ATOM   1052  N   ALA A 134     -27.074  18.927 -43.054  1.00  1.83           N  
ATOM   1053  CA  ALA A 134     -28.246  19.029 -42.189  1.00  1.80           C  
ATOM   1054  CB  ALA A 134     -29.452  18.374 -42.868  1.00  1.80           C  
ATOM   1055  C   ALA A 134     -27.969  18.369 -40.830  1.00  1.87           C  
ATOM   1056  O   ALA A 134     -28.510  18.745 -39.800  1.00  1.55           O  
ATOM   1057  N   SER A 135     -27.047  17.397 -40.889  1.00  1.83           N  
ATOM   1058  CA  SER A 135     -26.494  16.748 -39.706  1.00  1.80           C  
ATOM   1059  CB  SER A 135     -25.280  15.944 -40.200  1.00  1.80           C  
ATOM   1060  OG  SER A 135     -25.554  15.473 -41.516  1.00  1.55           O  
ATOM   1061  C   SER A 135     -26.093  17.771 -38.621  1.00  1.87           C  
ATOM   1062  O   SER A 135     -26.336  17.595 -37.432  1.00  1.55           O  
ATOM   1063  N   CYS A 136     -25.482  18.850 -39.134  1.00  1.83           N  
ATOM   1064  CA  CYS A 136     -24.984  19.946 -38.330  1.00  1.80           C  
ATOM   1065  CB  CYS A 136     -23.502  20.142 -38.676  1.00  1.80           C  
ATOM   1066  SG  CYS A 136     -22.480  18.675 -38.378  1.00  1.89           S  
ATOM   1067  C   CYS A 136     -25.779  21.206 -38.675  1.00  1.87           C  
ATOM   1068  O   CYS A 136     -25.216  22.275 -38.852  1.00  1.55           O  
ATOM   1069  N   SER A 137     -27.110  21.035 -38.779  1.00  1.83           N  
ATOM   1070  CA  SER A 137     -27.933  22.207 -39.052  1.00  1.80           C  
ATOM   1071  CB  SER A 137     -29.374  21.804 -39.411  1.00  1.80           C  
ATOM   1072  OG  SER A 137     -29.889  20.744 -38.616  1.00  1.55           O  
ATOM   1073  C   SER A 137     -27.903  23.178 -37.852  1.00  1.87           C  
ATOM   1074  O   SER A 137     -27.881  22.773 -36.692  1.00  1.55           O  
ATOM   1075  N   HIS A 138     -27.895  24.471 -38.220  1.00  1.83           N  
ATOM   1076  CA  HIS A 138     -28.017  25.555 -37.261  1.00  1.80           C  
ATOM   1077  CB  HIS A 138     -27.155  26.732 -37.762  1.00  1.80           C  
ATOM   1078  CG  HIS A 138     -27.051  27.840 -36.736  1.00  2.04           C  
ATOM   1079  CD2 HIS A 138     -26.890  27.724 -35.345  1.00  2.04           C  
ATOM   1080  ND1 HIS A 138     -27.105  29.154 -37.045  1.00  1.72           N  
ATOM   1081  CE1 HIS A 138     -26.982  29.817 -35.885  1.00  2.04           C  
ATOM   1082  NE2 HIS A 138     -26.850  28.978 -34.843  1.00  1.72           N  
ATOM   1083  C   HIS A 138     -29.528  25.836 -37.103  1.00  1.87           C  
ATOM   1084  O   HIS A 138     -30.297  24.929 -36.807  1.00  1.55           O  
ATOM   1085  N   LYS A 139     -29.943  27.095 -37.333  1.00  1.83           N  
ATOM   1086  CA  LYS A 139     -31.349  27.443 -37.155  1.00  1.80           C  
ATOM   1087  CB  LYS A 139     -31.483  28.923 -36.757  1.00  1.80           C  
ATOM   1088  CG  LYS A 139     -30.758  29.235 -35.439  1.00  1.80           C  
ATOM   1089  CD  LYS A 139     -31.117  30.607 -34.851  1.00  1.80           C  
ATOM   1090  CE  LYS A 139     -30.692  31.794 -35.728  1.00  1.80           C  
ATOM   1091  NZ  LYS A 139     -31.007  33.085 -35.128  1.00  1.65           N  
ATOM   1092  C   LYS A 139     -32.136  27.123 -38.436  1.00  1.87           C  
ATOM   1093  O   LYS A 139     -32.474  27.995 -39.230  1.00  1.55           O  
ATOM   1094  N   GLY A 140     -32.413  25.817 -38.578  1.00  1.83           N  
ATOM   1095  CA  GLY A 140     -33.290  25.351 -39.646  1.00  1.80           C  
ATOM   1096  C   GLY A 140     -32.666  25.496 -41.041  1.00  1.87           C  
ATOM   1097  O   GLY A 140     -33.358  25.547 -42.053  1.00  1.55           O  
ATOM   1098  N   LYS A 141     -31.327  25.548 -41.032  1.00  1.83           N  
ATOM   1099  CA  LYS A 141     -30.537  25.574 -42.251  1.00  1.80           C  
ATOM   1100  CB  LYS A 141     -30.053  27.000 -42.559  1.00  1.80           C  
ATOM   1101  CG  LYS A 141     -31.200  27.970 -42.873  1.00  1.80           C  
ATOM   1102  CD  LYS A 141     -30.689  29.356 -43.289  1.00  1.80           C  
ATOM   1103  CE  LYS A 141     -31.812  30.372 -43.553  1.00  1.80           C  
ATOM   1104  NZ  LYS A 141     -32.654  30.061 -44.702  1.00  1.65           N  
ATOM   1105  C   LYS A 141     -29.346  24.662 -41.982  1.00  1.87           C  
ATOM   1106  O   LYS A 141     -28.963  24.459 -40.834  1.00  1.55           O  
ATOM   1107  N   SER A 142     -28.793  24.122 -43.075  1.00  1.83           N  
ATOM   1108  CA  SER A 142     -27.576  23.338 -42.974  1.00  1.80           C  
ATOM   1109  CB  SER A 142     -27.266  22.807 -44.380  1.00  1.80           C  
ATOM   1110  OG  SER A 142     -28.455  22.408 -45.054  1.00  1.55           O  
ATOM   1111  C   SER A 142     -26.429  24.225 -42.449  1.00  1.87           C  
ATOM   1112  O   SER A 142     -26.363  25.413 -42.742  1.00  1.55           O  
ATOM   1113  N   SER A 143     -25.549  23.590 -41.672  1.00  1.83           N  
ATOM   1114  CA  SER A 143     -24.360  24.266 -41.182  1.00  1.80           C  
ATOM   1115  CB  SER A 143     -24.691  25.064 -39.895  1.00  1.80           C  
ATOM   1116  OG  SER A 143     -23.574  25.636 -39.226  1.00  1.55           O  
ATOM   1117  C   SER A 143     -23.303  23.168 -41.058  1.00  1.87           C  
ATOM   1118  O   SER A 143     -23.498  22.049 -41.524  1.00  1.55           O  
ATOM   1119  N   PHE A 144     -22.171  23.553 -40.462  1.00  1.83           N  
ATOM   1120  CA  PHE A 144     -21.056  22.642 -40.302  1.00  1.80           C  
ATOM   1121  CB  PHE A 144     -20.203  22.715 -41.582  1.00  1.80           C  
ATOM   1122  CG  PHE A 144     -19.104  21.693 -41.601  1.00  2.04           C  
ATOM   1123  CD1 PHE A 144     -19.411  20.343 -41.723  1.00  2.04           C  
ATOM   1124  CD2 PHE A 144     -17.775  22.082 -41.475  1.00  2.04           C  
ATOM   1125  CE1 PHE A 144     -18.405  19.390 -41.708  1.00  2.04           C  
ATOM   1126  CE2 PHE A 144     -16.767  21.131 -41.465  1.00  2.04           C  
ATOM   1127  CZ  PHE A 144     -17.084  19.785 -41.578  1.00  2.04           C  
ATOM   1128  C   PHE A 144     -20.307  23.075 -39.033  1.00  1.87           C  
ATOM   1129  O   PHE A 144     -20.630  24.097 -38.436  1.00  1.55           O  
ATOM   1130  N   TYR A 145     -19.314  22.244 -38.661  1.00  1.83           N  
ATOM   1131  CA  TYR A 145     -18.464  22.521 -37.512  1.00  1.80           C  
ATOM   1132  CB  TYR A 145     -17.395  21.426 -37.378  1.00  1.80           C  
ATOM   1133  CG  TYR A 145     -17.968  20.108 -36.943  1.00  2.04           C  
ATOM   1134  CD1 TYR A 145     -18.391  19.927 -35.630  1.00  2.04           C  
ATOM   1135  CE1 TYR A 145     -18.896  18.703 -35.213  1.00  2.04           C  
ATOM   1136  CD2 TYR A 145     -18.071  19.050 -37.839  1.00  2.04           C  
ATOM   1137  CE2 TYR A 145     -18.577  17.825 -37.430  1.00  2.04           C  
ATOM   1138  CZ  TYR A 145     -18.985  17.652 -36.114  1.00  2.04           C  
ATOM   1139  OH  TYR A 145     -19.488  16.442 -35.688  1.00  1.55           O  
ATOM   1140  C   TYR A 145     -17.759  23.877 -37.677  1.00  1.87           C  
ATOM   1141  O   TYR A 145     -16.970  24.089 -38.589  1.00  1.55           O  
ATOM   1142  N   ARG A 146     -18.090  24.756 -36.722  1.00  1.83           N  
ATOM   1143  CA  ARG A 146     -17.598  26.121 -36.649  1.00  1.80           C  
ATOM   1144  CB  ARG A 146     -18.079  26.739 -35.325  1.00  1.80           C  
ATOM   1145  CG  ARG A 146     -19.593  26.984 -35.267  1.00  1.80           C  
ATOM   1146  CD  ARG A 146     -19.988  28.230 -36.067  1.00  1.80           C  
ATOM   1147  NE  ARG A 146     -21.397  28.556 -35.896  1.00  1.83           N  
ATOM   1148  CZ  ARG A 146     -22.381  28.191 -36.744  1.00  1.87           C  
ATOM   1149  NH1 ARG A 146     -22.152  27.325 -37.728  1.00  1.83           N  
ATOM   1150  NH2 ARG A 146     -23.581  28.728 -36.577  1.00  1.83           N  
ATOM   1151  C   ARG A 146     -16.067  26.212 -36.722  1.00  1.87           C  
ATOM   1152  O   ARG A 146     -15.523  27.126 -37.327  1.00  1.55           O  
ATOM   1153  N   ASN A 147     -15.390  25.262 -36.051  1.00  1.83           N  
ATOM   1154  CA  ASN A 147     -13.937  25.403 -35.944  1.00  1.80           C  
ATOM   1155  CB  ASN A 147     -13.399  24.884 -34.598  1.00  1.80           C  
ATOM   1156  CG  ASN A 147     -14.020  25.660 -33.433  1.00  1.87           C  
ATOM   1157  OD1 ASN A 147     -14.269  26.857 -33.508  1.00  1.55           O  
ATOM   1158  ND2 ASN A 147     -14.279  24.930 -32.351  1.00  1.83           N  
ATOM   1159  C   ASN A 147     -13.222  24.712 -37.108  1.00  1.87           C  
ATOM   1160  O   ASN A 147     -12.001  24.766 -37.195  1.00  1.55           O  
ATOM   1161  N   LEU A 148     -14.002  24.057 -37.987  1.00  1.83           N  
ATOM   1162  CA  LEU A 148     -13.428  23.335 -39.120  1.00  1.80           C  
ATOM   1163  CB  LEU A 148     -13.769  21.835 -39.030  1.00  1.80           C  
ATOM   1164  CG  LEU A 148     -13.479  21.186 -37.663  1.00  1.80           C  
ATOM   1165  CD1 LEU A 148     -13.938  19.722 -37.650  1.00  1.80           C  
ATOM   1166  CD2 LEU A 148     -11.997  21.280 -37.273  1.00  1.80           C  
ATOM   1167  C   LEU A 148     -14.004  23.969 -40.394  1.00  1.87           C  
ATOM   1168  O   LEU A 148     -14.732  24.949 -40.328  1.00  1.55           O  
ATOM   1169  N   LEU A 149     -13.660  23.365 -41.542  1.00  1.83           N  
ATOM   1170  CA  LEU A 149     -14.251  23.775 -42.809  1.00  1.80           C  
ATOM   1171  CB  LEU A 149     -13.614  25.100 -43.272  1.00  1.80           C  
ATOM   1172  CG  LEU A 149     -14.371  25.856 -44.381  1.00  1.80           C  
ATOM   1173  CD1 LEU A 149     -14.130  25.269 -45.771  1.00  1.80           C  
ATOM   1174  CD2 LEU A 149     -15.869  26.023 -44.093  1.00  1.80           C  
ATOM   1175  C   LEU A 149     -14.038  22.632 -43.811  1.00  1.87           C  
ATOM   1176  O   LEU A 149     -12.966  22.052 -43.895  1.00  1.55           O  
ATOM   1177  N   TRP A 150     -15.125  22.305 -44.520  1.00  1.83           N  
ATOM   1178  CA  TRP A 150     -15.131  21.190 -45.458  1.00  1.80           C  
ATOM   1179  CB  TRP A 150     -16.581  20.681 -45.496  1.00  1.80           C  
ATOM   1180  CG  TRP A 150     -16.759  19.302 -46.102  1.00  2.04           C  
ATOM   1181  CD2 TRP A 150     -17.860  18.413 -45.831  1.00  2.04           C  
ATOM   1182  CE2 TRP A 150     -17.657  17.248 -46.601  1.00  2.04           C  
ATOM   1183  CE3 TRP A 150     -18.962  18.517 -45.024  1.00  2.04           C  
ATOM   1184  CD1 TRP A 150     -15.940  18.639 -47.024  1.00  2.04           C  
ATOM   1185  NE1 TRP A 150     -16.481  17.427 -47.314  1.00  1.72           N  
ATOM   1186  CZ2 TRP A 150     -18.559  16.221 -46.537  1.00  2.04           C  
ATOM   1187  CZ3 TRP A 150     -19.884  17.472 -44.954  1.00  2.04           C  
ATOM   1188  CH2 TRP A 150     -19.679  16.321 -45.713  1.00  2.04           C  
ATOM   1189  C   TRP A 150     -14.653  21.709 -46.826  1.00  1.87           C  
ATOM   1190  O   TRP A 150     -15.357  22.445 -47.507  1.00  1.55           O  
ATOM   1191  N   LEU A 151     -13.425  21.304 -47.186  1.00  1.83           N  
ATOM   1192  CA  LEU A 151     -12.892  21.706 -48.483  1.00  1.80           C  
ATOM   1193  CB  LEU A 151     -11.391  21.381 -48.540  1.00  1.80           C  
ATOM   1194  CG  LEU A 151     -10.574  21.941 -47.363  1.00  1.80           C  
ATOM   1195  CD1 LEU A 151      -9.086  21.644 -47.561  1.00  1.80           C  
ATOM   1196  CD2 LEU A 151     -10.797  23.438 -47.145  1.00  1.80           C  
ATOM   1197  C   LEU A 151     -13.628  20.915 -49.566  1.00  1.87           C  
ATOM   1198  O   LEU A 151     -13.825  19.717 -49.415  1.00  1.55           O  
ATOM   1199  N   THR A 152     -14.028  21.603 -50.643  1.00  1.83           N  
ATOM   1200  CA  THR A 152     -14.784  20.902 -51.671  1.00  1.80           C  
ATOM   1201  CB  THR A 152     -16.284  21.130 -51.396  1.00  1.80           C  
ATOM   1202  OG1 THR A 152     -16.571  22.485 -51.094  1.00  1.55           O  
ATOM   1203  CG2 THR A 152     -16.804  20.234 -50.259  1.00  1.80           C  
ATOM   1204  C   THR A 152     -14.334  21.359 -53.065  1.00  1.87           C  
ATOM   1205  O   THR A 152     -13.621  22.342 -53.240  1.00  1.55           O  
ATOM   1206  N   GLU A 153     -14.784  20.550 -54.032  1.00  1.83           N  
ATOM   1207  CA  GLU A 153     -14.544  20.772 -55.446  1.00  1.80           C  
ATOM   1208  CB  GLU A 153     -15.181  19.585 -56.197  1.00  1.80           C  
ATOM   1209  CG  GLU A 153     -15.351  19.740 -57.720  1.00  1.80           C  
ATOM   1210  CD  GLU A 153     -16.729  20.317 -58.072  1.00  1.87           C  
ATOM   1211  OE1 GLU A 153     -17.685  19.559 -58.177  1.00  1.66           O  
ATOM   1212  OE2 GLU A 153     -16.858  21.522 -58.242  1.00  1.66           O  
ATOM   1213  C   GLU A 153     -15.110  22.139 -55.861  1.00  1.87           C  
ATOM   1214  O   GLU A 153     -16.125  22.606 -55.350  1.00  1.55           O  
ATOM   1215  N   LYS A 154     -14.375  22.736 -56.806  1.00  1.83           N  
ATOM   1216  CA  LYS A 154     -14.775  23.950 -57.482  1.00  1.80           C  
ATOM   1217  CB  LYS A 154     -13.920  25.110 -56.950  1.00  1.80           C  
ATOM   1218  CG  LYS A 154     -14.330  26.473 -57.525  1.00  1.80           C  
ATOM   1219  CD  LYS A 154     -13.520  27.638 -56.945  1.00  1.80           C  
ATOM   1220  CE  LYS A 154     -12.042  27.603 -57.360  1.00  1.80           C  
ATOM   1221  NZ  LYS A 154     -11.327  28.836 -57.056  1.00  1.65           N  
ATOM   1222  C   LYS A 154     -14.550  23.717 -58.979  1.00  1.87           C  
ATOM   1223  O   LYS A 154     -13.450  23.396 -59.409  1.00  1.55           O  
ATOM   1224  N   ASN A 155     -15.639  23.888 -59.747  1.00  1.83           N  
ATOM   1225  CA  ASN A 155     -15.590  23.801 -61.210  1.00  1.80           C  
ATOM   1226  CB  ASN A 155     -14.709  24.899 -61.841  1.00  1.80           C  
ATOM   1227  CG  ASN A 155     -15.236  26.306 -61.550  1.00  1.87           C  
ATOM   1228  OD1 ASN A 155     -16.436  26.553 -61.499  1.00  1.55           O  
ATOM   1229  ND2 ASN A 155     -14.280  27.218 -61.370  1.00  1.83           N  
ATOM   1230  C   ASN A 155     -15.114  22.416 -61.686  1.00  1.87           C  
ATOM   1231  O   ASN A 155     -14.493  22.276 -62.735  1.00  1.55           O  
ATOM   1232  N   GLY A 156     -15.424  21.404 -60.859  1.00  1.83           N  
ATOM   1233  CA  GLY A 156     -15.001  20.041 -61.162  1.00  1.80           C  
ATOM   1234  C   GLY A 156     -13.482  19.866 -61.038  1.00  1.87           C  
ATOM   1235  O   GLY A 156     -12.880  19.011 -61.680  1.00  1.55           O  
ATOM   1236  N   SER A 157     -12.904  20.731 -60.194  1.00  1.83           N  
ATOM   1237  CA  SER A 157     -11.474  20.780 -59.957  1.00  1.80           C  
ATOM   1238  CB  SER A 157     -10.919  22.091 -60.550  1.00  1.80           C  
ATOM   1239  OG  SER A 157      -9.564  22.004 -60.977  1.00  1.55           O  
ATOM   1240  C   SER A 157     -11.297  20.716 -58.438  1.00  1.87           C  
ATOM   1241  O   SER A 157     -12.109  21.229 -57.680  1.00  1.55           O  
ATOM   1242  N   TYR A 158     -10.206  20.055 -58.037  1.00  1.83           N  
ATOM   1243  CA  TYR A 158      -9.799  20.067 -56.641  1.00  1.80           C  
ATOM   1244  CB  TYR A 158     -10.393  18.870 -55.879  1.00  1.80           C  
ATOM   1245  CG  TYR A 158     -10.192  18.975 -54.389  1.00  2.04           C  
ATOM   1246  CD1 TYR A 158      -8.966  18.653 -53.812  1.00  2.04           C  
ATOM   1247  CE1 TYR A 158      -8.781  18.748 -52.441  1.00  2.04           C  
ATOM   1248  CD2 TYR A 158     -11.232  19.390 -53.564  1.00  2.04           C  
ATOM   1249  CE2 TYR A 158     -11.053  19.475 -52.189  1.00  2.04           C  
ATOM   1250  CZ  TYR A 158      -9.829  19.150 -51.629  1.00  2.04           C  
ATOM   1251  OH  TYR A 158      -9.659  19.219 -50.266  1.00  1.55           O  
ATOM   1252  C   TYR A 158      -8.267  20.013 -56.660  1.00  1.87           C  
ATOM   1253  O   TYR A 158      -7.691  18.941 -56.816  1.00  1.55           O  
ATOM   1254  N   PRO A 159      -7.618  21.201 -56.540  1.00  1.83           N  
ATOM   1255  CD  PRO A 159      -8.252  22.521 -56.574  1.00  1.80           C  
ATOM   1256  CA  PRO A 159      -6.166  21.270 -56.391  1.00  1.80           C  
ATOM   1257  CB  PRO A 159      -5.889  22.762 -56.151  1.00  1.80           C  
ATOM   1258  CG  PRO A 159      -7.080  23.476 -56.798  1.00  1.80           C  
ATOM   1259  C   PRO A 159      -5.639  20.399 -55.236  1.00  1.87           C  
ATOM   1260  O   PRO A 159      -6.178  20.430 -54.137  1.00  1.55           O  
ATOM   1261  N   ASN A 160      -4.579  19.619 -55.534  1.00  1.83           N  
ATOM   1262  CA  ASN A 160      -3.889  18.893 -54.465  1.00  1.80           C  
ATOM   1263  CB  ASN A 160      -2.785  17.998 -55.054  1.00  1.80           C  
ATOM   1264  CG  ASN A 160      -2.058  17.183 -53.970  1.00  1.87           C  
ATOM   1265  OD1 ASN A 160      -2.351  16.015 -53.746  1.00  1.55           O  
ATOM   1266  ND2 ASN A 160      -1.086  17.840 -53.336  1.00  1.83           N  
ATOM   1267  C   ASN A 160      -3.287  19.923 -53.493  1.00  1.87           C  
ATOM   1268  O   ASN A 160      -2.260  20.535 -53.763  1.00  1.55           O  
ATOM   1269  N   LEU A 161      -4.015  20.094 -52.388  1.00  1.83           N  
ATOM   1270  CA  LEU A 161      -3.740  21.156 -51.442  1.00  1.80           C  
ATOM   1271  CB  LEU A 161      -5.002  21.312 -50.571  1.00  1.80           C  
ATOM   1272  CG  LEU A 161      -5.199  22.673 -49.880  1.00  1.80           C  
ATOM   1273  CD1 LEU A 161      -4.175  22.958 -48.778  1.00  1.80           C  
ATOM   1274  CD2 LEU A 161      -5.275  23.841 -50.873  1.00  1.80           C  
ATOM   1275  C   LEU A 161      -2.502  20.758 -50.629  1.00  1.87           C  
ATOM   1276  O   LEU A 161      -2.310  19.595 -50.289  1.00  1.55           O  
ATOM   1277  N   SER A 162      -1.676  21.770 -50.345  1.00  1.83           N  
ATOM   1278  CA  SER A 162      -0.552  21.604 -49.440  1.00  1.80           C  
ATOM   1279  CB  SER A 162       0.672  21.101 -50.231  1.00  1.80           C  
ATOM   1280  OG  SER A 162       0.323  20.199 -51.273  1.00  1.55           O  
ATOM   1281  C   SER A 162      -0.309  22.972 -48.792  1.00  1.87           C  
ATOM   1282  O   SER A 162      -0.366  23.994 -49.469  1.00  1.55           O  
ATOM   1283  N   LYS A 163      -0.091  22.955 -47.470  1.00  1.83           N  
ATOM   1284  CA  LYS A 163       0.053  24.195 -46.721  1.00  1.80           C  
ATOM   1285  CB  LYS A 163      -1.320  24.870 -46.531  1.00  1.80           C  
ATOM   1286  CG  LYS A 163      -2.331  23.968 -45.811  1.00  1.80           C  
ATOM   1287  CD  LYS A 163      -3.631  24.689 -45.457  1.00  1.80           C  
ATOM   1288  CE  LYS A 163      -4.503  23.856 -44.512  1.00  1.80           C  
ATOM   1289  NZ  LYS A 163      -5.104  22.661 -45.109  1.00  1.65           N  
ATOM   1290  C   LYS A 163       0.679  23.839 -45.372  1.00  1.87           C  
ATOM   1291  O   LYS A 163       0.926  22.674 -45.083  1.00  1.55           O  
ATOM   1292  N   SER A 164       0.896  24.881 -44.558  1.00  1.83           N  
ATOM   1293  CA  SER A 164       1.463  24.648 -43.242  1.00  1.80           C  
ATOM   1294  CB  SER A 164       2.981  24.457 -43.393  1.00  1.80           C  
ATOM   1295  OG  SER A 164       3.573  25.409 -44.269  1.00  1.55           O  
ATOM   1296  C   SER A 164       1.120  25.824 -42.320  1.00  1.87           C  
ATOM   1297  O   SER A 164       0.677  26.880 -42.763  1.00  1.55           O  
ATOM   1298  N   TYR A 165       1.358  25.561 -41.029  1.00  1.83           N  
ATOM   1299  CA  TYR A 165       1.288  26.544 -39.962  1.00  1.80           C  
ATOM   1300  CB  TYR A 165      -0.071  26.440 -39.238  1.00  1.80           C  
ATOM   1301  CG  TYR A 165      -0.103  27.257 -37.975  1.00  2.04           C  
ATOM   1302  CD1 TYR A 165      -0.168  28.644 -38.040  1.00  2.04           C  
ATOM   1303  CE1 TYR A 165      -0.133  29.408 -36.881  1.00  2.04           C  
ATOM   1304  CD2 TYR A 165      -0.034  26.642 -36.729  1.00  2.04           C  
ATOM   1305  CE2 TYR A 165      -0.002  27.402 -35.569  1.00  2.04           C  
ATOM   1306  CZ  TYR A 165      -0.034  28.785 -35.643  1.00  2.04           C  
ATOM   1307  OH  TYR A 165       0.049  29.523 -34.482  1.00  1.55           O  
ATOM   1308  C   TYR A 165       2.462  26.199 -39.038  1.00  1.87           C  
ATOM   1309  O   TYR A 165       2.963  25.084 -39.078  1.00  1.55           O  
ATOM   1310  N   VAL A 166       2.878  27.179 -38.226  1.00  1.83           N  
ATOM   1311  CA  VAL A 166       3.914  26.945 -37.234  1.00  1.80           C  
ATOM   1312  CB  VAL A 166       5.277  27.435 -37.767  1.00  1.80           C  
ATOM   1313  CG1 VAL A 166       5.185  28.772 -38.522  1.00  1.80           C  
ATOM   1314  CG2 VAL A 166       6.370  27.461 -36.686  1.00  1.80           C  
ATOM   1315  C   VAL A 166       3.470  27.641 -35.945  1.00  1.87           C  
ATOM   1316  O   VAL A 166       3.107  28.812 -35.949  1.00  1.55           O  
ATOM   1317  N   ASN A 167       3.496  26.854 -34.854  1.00  1.83           N  
ATOM   1318  CA  ASN A 167       3.046  27.385 -33.569  1.00  1.80           C  
ATOM   1319  CB  ASN A 167       2.933  26.253 -32.533  1.00  1.80           C  
ATOM   1320  CG  ASN A 167       2.551  26.777 -31.136  1.00  1.87           C  
ATOM   1321  OD1 ASN A 167       2.398  27.968 -30.899  1.00  1.55           O  
ATOM   1322  ND2 ASN A 167       2.415  25.824 -30.220  1.00  1.83           N  
ATOM   1323  C   ASN A 167       4.025  28.464 -33.081  1.00  1.87           C  
ATOM   1324  O   ASN A 167       5.076  28.166 -32.528  1.00  1.55           O  
ATOM   1325  N   ASN A 168       3.597  29.715 -33.295  1.00  1.83           N  
ATOM   1326  CA  ASN A 168       4.303  30.877 -32.759  1.00  1.80           C  
ATOM   1327  CB  ASN A 168       4.480  31.952 -33.850  1.00  1.80           C  
ATOM   1328  CG  ASN A 168       5.630  31.605 -34.795  1.00  1.87           C  
ATOM   1329  OD1 ASN A 168       6.745  32.099 -34.662  1.00  1.55           O  
ATOM   1330  ND2 ASN A 168       5.305  30.756 -35.767  1.00  1.83           N  
ATOM   1331  C   ASN A 168       3.523  31.472 -31.576  1.00  1.87           C  
ATOM   1332  O   ASN A 168       3.834  32.557 -31.098  1.00  1.55           O  
ATOM   1333  N   LYS A 169       2.489  30.735 -31.130  1.00  1.83           N  
ATOM   1334  CA  LYS A 169       1.679  31.223 -30.020  1.00  1.80           C  
ATOM   1335  CB  LYS A 169       0.302  30.537 -30.017  1.00  1.80           C  
ATOM   1336  CG  LYS A 169      -0.470  30.692 -31.341  1.00  1.80           C  
ATOM   1337  CD  LYS A 169      -0.447  32.125 -31.895  1.00  1.80           C  
ATOM   1338  CE  LYS A 169      -1.413  32.369 -33.063  1.00  1.80           C  
ATOM   1339  NZ  LYS A 169      -1.214  33.674 -33.686  1.00  1.65           N  
ATOM   1340  C   LYS A 169       2.403  31.022 -28.679  1.00  1.87           C  
ATOM   1341  O   LYS A 169       2.162  31.743 -27.717  1.00  1.55           O  
ATOM   1342  N   GLU A 170       3.298  30.011 -28.673  1.00  1.83           N  
ATOM   1343  CA  GLU A 170       4.113  29.710 -27.490  1.00  1.80           C  
ATOM   1344  CB  GLU A 170       4.942  30.946 -27.077  1.00  1.80           C  
ATOM   1345  CG  GLU A 170       6.248  30.630 -26.326  1.00  1.80           C  
ATOM   1346  CD  GLU A 170       7.008  31.903 -25.924  1.00  1.87           C  
ATOM   1347  OE1 GLU A 170       6.976  32.891 -26.649  1.00  1.66           O  
ATOM   1348  OE2 GLU A 170       7.633  31.922 -24.870  1.00  1.66           O  
ATOM   1349  C   GLU A 170       3.234  29.145 -26.347  1.00  1.87           C  
ATOM   1350  O   GLU A 170       3.564  29.204 -25.166  1.00  1.55           O  
ATOM   1351  N   LYS A 171       2.099  28.600 -26.801  1.00  1.83           N  
ATOM   1352  CA  LYS A 171       1.081  27.959 -25.987  1.00  1.80           C  
ATOM   1353  CB  LYS A 171      -0.111  28.915 -25.812  1.00  1.80           C  
ATOM   1354  CG  LYS A 171       0.274  30.193 -25.054  1.00  1.80           C  
ATOM   1355  CD  LYS A 171      -0.890  31.174 -24.874  1.00  1.80           C  
ATOM   1356  CE  LYS A 171      -0.427  32.452 -24.154  1.00  1.80           C  
ATOM   1357  NZ  LYS A 171      -1.465  33.457 -23.963  1.00  1.65           N  
ATOM   1358  C   LYS A 171       0.708  26.741 -26.822  1.00  1.87           C  
ATOM   1359  O   LYS A 171       0.938  26.761 -28.024  1.00  1.55           O  
ATOM   1360  N   GLU A 172       0.192  25.678 -26.193  1.00  1.83           N  
ATOM   1361  CA  GLU A 172       0.044  24.451 -26.971  1.00  1.80           C  
ATOM   1362  CB  GLU A 172       0.023  23.235 -26.038  1.00  1.80           C  
ATOM   1363  CG  GLU A 172       1.406  23.052 -25.377  1.00  1.80           C  
ATOM   1364  CD  GLU A 172       1.507  21.774 -24.549  1.00  1.87           C  
ATOM   1365  OE1 GLU A 172       1.427  20.684 -25.097  1.00  1.66           O  
ATOM   1366  OE2 GLU A 172       1.672  21.855 -23.341  1.00  1.66           O  
ATOM   1367  C   GLU A 172      -1.183  24.568 -27.895  1.00  1.87           C  
ATOM   1368  O   GLU A 172      -2.329  24.413 -27.491  1.00  1.55           O  
ATOM   1369  N   VAL A 173      -0.854  24.877 -29.161  1.00  1.83           N  
ATOM   1370  CA  VAL A 173      -1.870  25.061 -30.179  1.00  1.80           C  
ATOM   1371  CB  VAL A 173      -1.269  25.781 -31.405  1.00  1.80           C  
ATOM   1372  CG1 VAL A 173      -2.278  25.893 -32.556  1.00  1.80           C  
ATOM   1373  CG2 VAL A 173      -0.762  27.185 -31.037  1.00  1.80           C  
ATOM   1374  C   VAL A 173      -2.479  23.698 -30.546  1.00  1.87           C  
ATOM   1375  O   VAL A 173      -1.915  22.927 -31.313  1.00  1.55           O  
ATOM   1376  N   LEU A 174      -3.673  23.469 -29.991  1.00  1.83           N  
ATOM   1377  CA  LEU A 174      -4.501  22.381 -30.477  1.00  1.80           C  
ATOM   1378  CB  LEU A 174      -5.644  22.132 -29.484  1.00  1.80           C  
ATOM   1379  CG  LEU A 174      -6.601  20.994 -29.879  1.00  1.80           C  
ATOM   1380  CD1 LEU A 174      -5.933  19.615 -29.827  1.00  1.80           C  
ATOM   1381  CD2 LEU A 174      -7.844  21.026 -28.987  1.00  1.80           C  
ATOM   1382  C   LEU A 174      -5.066  22.774 -31.845  1.00  1.87           C  
ATOM   1383  O   LEU A 174      -5.782  23.762 -31.982  1.00  1.55           O  
ATOM   1384  N   VAL A 175      -4.721  21.931 -32.823  1.00  1.83           N  
ATOM   1385  CA  VAL A 175      -5.347  21.963 -34.132  1.00  1.80           C  
ATOM   1386  CB  VAL A 175      -4.281  22.119 -35.241  1.00  1.80           C  
ATOM   1387  CG1 VAL A 175      -4.937  22.439 -36.588  1.00  1.80           C  
ATOM   1388  CG2 VAL A 175      -3.231  23.184 -34.897  1.00  1.80           C  
ATOM   1389  C   VAL A 175      -6.084  20.624 -34.251  1.00  1.87           C  
ATOM   1390  O   VAL A 175      -5.568  19.597 -33.823  1.00  1.55           O  
ATOM   1391  N   LEU A 176      -7.292  20.690 -34.831  1.00  1.83           N  
ATOM   1392  CA  LEU A 176      -8.068  19.485 -35.103  1.00  1.80           C  
ATOM   1393  CB  LEU A 176      -9.295  19.343 -34.178  1.00  1.80           C  
ATOM   1394  CG  LEU A 176      -9.053  19.684 -32.693  1.00  1.80           C  
ATOM   1395  CD1 LEU A 176      -9.327  21.169 -32.409  1.00  1.80           C  
ATOM   1396  CD2 LEU A 176      -9.938  18.809 -31.794  1.00  1.80           C  
ATOM   1397  C   LEU A 176      -8.521  19.588 -36.557  1.00  1.87           C  
ATOM   1398  O   LEU A 176      -8.649  20.683 -37.091  1.00  1.55           O  
ATOM   1399  N   TRP A 177      -8.753  18.419 -37.151  1.00  1.83           N  
ATOM   1400  CA  TRP A 177      -9.299  18.339 -38.492  1.00  1.80           C  
ATOM   1401  CB  TRP A 177      -8.179  18.297 -39.549  1.00  1.80           C  
ATOM   1402  CG  TRP A 177      -7.218  17.147 -39.337  1.00  2.04           C  
ATOM   1403  CD2 TRP A 177      -6.055  17.125 -38.484  1.00  2.04           C  
ATOM   1404  CE2 TRP A 177      -5.457  15.854 -38.643  1.00  2.04           C  
ATOM   1405  CE3 TRP A 177      -5.495  18.052 -37.646  1.00  2.04           C  
ATOM   1406  CD1 TRP A 177      -7.274  15.904 -39.970  1.00  2.04           C  
ATOM   1407  NE1 TRP A 177      -6.230  15.142 -39.556  1.00  1.72           N  
ATOM   1408  CZ2 TRP A 177      -4.315  15.550 -37.954  1.00  2.04           C  
ATOM   1409  CZ3 TRP A 177      -4.329  17.745 -36.950  1.00  2.04           C  
ATOM   1410  CH2 TRP A 177      -3.739  16.492 -37.105  1.00  2.04           C  
ATOM   1411  C   TRP A 177     -10.188  17.102 -38.512  1.00  1.87           C  
ATOM   1412  O   TRP A 177     -10.264  16.351 -37.545  1.00  1.55           O  
ATOM   1413  N   GLY A 178     -10.853  16.941 -39.656  1.00  1.83           N  
ATOM   1414  CA  GLY A 178     -11.608  15.735 -39.915  1.00  1.80           C  
ATOM   1415  C   GLY A 178     -11.075  15.167 -41.216  1.00  1.87           C  
ATOM   1416  O   GLY A 178     -10.637  15.906 -42.092  1.00  1.55           O  
ATOM   1417  N   VAL A 179     -11.141  13.834 -41.296  1.00  1.83           N  
ATOM   1418  CA  VAL A 179     -10.956  13.144 -42.556  1.00  1.80           C  
ATOM   1419  CB  VAL A 179      -9.733  12.216 -42.504  1.00  1.80           C  
ATOM   1420  CG1 VAL A 179      -8.467  13.047 -42.254  1.00  1.80           C  
ATOM   1421  CG2 VAL A 179      -9.859  11.114 -41.447  1.00  1.80           C  
ATOM   1422  C   VAL A 179     -12.284  12.442 -42.855  1.00  1.87           C  
ATOM   1423  O   VAL A 179     -12.788  11.635 -42.081  1.00  1.55           O  
ATOM   1424  N   HIS A 180     -12.843  12.865 -43.994  1.00  1.83           N  
ATOM   1425  CA  HIS A 180     -14.119  12.361 -44.464  1.00  1.80           C  
ATOM   1426  CB  HIS A 180     -14.617  13.331 -45.548  1.00  1.80           C  
ATOM   1427  CG  HIS A 180     -15.935  12.924 -46.166  1.00  2.04           C  
ATOM   1428  CD2 HIS A 180     -16.999  12.194 -45.609  1.00  2.04           C  
ATOM   1429  ND1 HIS A 180     -16.263  13.246 -47.433  1.00  1.72           N  
ATOM   1430  CE1 HIS A 180     -17.481  12.728 -47.648  1.00  2.04           C  
ATOM   1431  NE2 HIS A 180     -17.949  12.086 -46.564  1.00  1.72           N  
ATOM   1432  C   HIS A 180     -13.889  10.943 -44.997  1.00  1.87           C  
ATOM   1433  O   HIS A 180     -12.928  10.666 -45.702  1.00  1.55           O  
ATOM   1434  N   HIS A 181     -14.810  10.069 -44.586  1.00  1.83           N  
ATOM   1435  CA  HIS A 181     -14.884   8.687 -45.023  1.00  1.80           C  
ATOM   1436  CB  HIS A 181     -14.889   7.760 -43.786  1.00  1.80           C  
ATOM   1437  CG  HIS A 181     -13.534   7.574 -43.133  1.00  2.04           C  
ATOM   1438  CD2 HIS A 181     -12.410   8.418 -43.124  1.00  2.04           C  
ATOM   1439  ND1 HIS A 181     -13.230   6.474 -42.410  1.00  1.72           N  
ATOM   1440  CE1 HIS A 181     -11.971   6.640 -41.975  1.00  2.04           C  
ATOM   1441  NE2 HIS A 181     -11.450   7.805 -42.394  1.00  1.72           N  
ATOM   1442  C   HIS A 181     -16.229   8.510 -45.765  1.00  1.87           C  
ATOM   1443  O   HIS A 181     -17.197   8.041 -45.172  1.00  1.55           O  
ATOM   1444  N   PRO A 182     -16.271   8.874 -47.078  1.00  1.83           N  
ATOM   1445  CD  PRO A 182     -15.196   9.539 -47.820  1.00  1.80           C  
ATOM   1446  CA  PRO A 182     -17.443   8.620 -47.920  1.00  1.80           C  
ATOM   1447  CB  PRO A 182     -16.903   8.767 -49.345  1.00  1.80           C  
ATOM   1448  CG  PRO A 182     -15.817   9.830 -49.190  1.00  1.80           C  
ATOM   1449  C   PRO A 182     -18.168   7.277 -47.743  1.00  1.87           C  
ATOM   1450  O   PRO A 182     -17.610   6.278 -47.298  1.00  1.55           O  
ATOM   1451  N   SER A 183     -19.456   7.309 -48.106  1.00  1.83           N  
ATOM   1452  CA  SER A 183     -20.227   6.079 -48.117  1.00  1.80           C  
ATOM   1453  CB  SER A 183     -21.689   6.458 -48.357  1.00  1.80           C  
ATOM   1454  OG  SER A 183     -21.805   7.552 -49.258  1.00  1.55           O  
ATOM   1455  C   SER A 183     -19.716   5.107 -49.191  1.00  1.87           C  
ATOM   1456  O   SER A 183     -19.672   3.900 -48.999  1.00  1.55           O  
ATOM   1457  N   ASN A 184     -19.360   5.699 -50.339  1.00  1.83           N  
ATOM   1458  CA  ASN A 184     -19.108   4.887 -51.519  1.00  1.80           C  
ATOM   1459  CB  ASN A 184     -20.422   4.401 -52.161  1.00  1.80           C  
ATOM   1460  CG  ASN A 184     -21.361   5.546 -52.571  1.00  1.87           C  
ATOM   1461  OD1 ASN A 184     -21.554   6.515 -51.848  1.00  1.55           O  
ATOM   1462  ND2 ASN A 184     -21.943   5.379 -53.758  1.00  1.83           N  
ATOM   1463  C   ASN A 184     -18.257   5.701 -52.492  1.00  1.87           C  
ATOM   1464  O   ASN A 184     -18.066   6.902 -52.337  1.00  1.55           O  
ATOM   1465  N   ILE A 185     -17.742   4.954 -53.482  1.00  1.83           N  
ATOM   1466  CA  ILE A 185     -16.757   5.466 -54.427  1.00  1.80           C  
ATOM   1467  CB  ILE A 185     -16.288   4.303 -55.329  1.00  1.80           C  
ATOM   1468  CG2 ILE A 185     -17.420   3.630 -56.128  1.00  1.80           C  
ATOM   1469  CG1 ILE A 185     -15.062   4.639 -56.205  1.00  1.80           C  
ATOM   1470  CD1 ILE A 185     -15.349   5.446 -57.480  1.00  1.80           C  
ATOM   1471  C   ILE A 185     -17.297   6.681 -55.200  1.00  1.87           C  
ATOM   1472  O   ILE A 185     -16.608   7.676 -55.381  1.00  1.55           O  
ATOM   1473  N   GLU A 186     -18.565   6.563 -55.635  1.00  1.83           N  
ATOM   1474  CA  GLU A 186     -19.155   7.660 -56.395  1.00  1.80           C  
ATOM   1475  CB  GLU A 186     -20.595   7.304 -56.801  1.00  1.80           C  
ATOM   1476  CG  GLU A 186     -21.166   8.270 -57.852  1.00  1.80           C  
ATOM   1477  CD  GLU A 186     -22.670   8.091 -58.094  1.00  1.87           C  
ATOM   1478  OE1 GLU A 186     -23.153   6.967 -58.197  1.00  1.66           O  
ATOM   1479  OE2 GLU A 186     -23.369   9.090 -58.197  1.00  1.66           O  
ATOM   1480  C   GLU A 186     -19.115   8.960 -55.571  1.00  1.87           C  
ATOM   1481  O   GLU A 186     -18.704  10.019 -56.033  1.00  1.55           O  
ATOM   1482  N   ASP A 187     -19.549   8.797 -54.309  1.00  1.83           N  
ATOM   1483  CA  ASP A 187     -19.613   9.946 -53.421  1.00  1.80           C  
ATOM   1484  CB  ASP A 187     -20.228   9.538 -52.077  1.00  1.80           C  
ATOM   1485  CG  ASP A 187     -20.528  10.778 -51.235  1.00  1.87           C  
ATOM   1486  OD1 ASP A 187     -21.410  11.551 -51.596  1.00  1.66           O  
ATOM   1487  OD2 ASP A 187     -19.892  10.969 -50.213  1.00  1.66           O  
ATOM   1488  C   ASP A 187     -18.215  10.574 -53.275  1.00  1.87           C  
ATOM   1489  O   ASP A 187     -18.010  11.738 -53.589  1.00  1.55           O  
ATOM   1490  N   GLN A 188     -17.266   9.706 -52.865  1.00  1.83           N  
ATOM   1491  CA  GLN A 188     -15.843  10.058 -52.774  1.00  1.80           C  
ATOM   1492  CB  GLN A 188     -15.014   8.761 -52.635  1.00  1.80           C  
ATOM   1493  CG  GLN A 188     -13.484   8.903 -52.798  1.00  1.80           C  
ATOM   1494  CD  GLN A 188     -12.824   9.750 -51.710  1.00  1.87           C  
ATOM   1495  OE1 GLN A 188     -12.380  10.863 -51.944  1.00  1.55           O  
ATOM   1496  NE2 GLN A 188     -12.782   9.175 -50.508  1.00  1.83           N  
ATOM   1497  C   GLN A 188     -15.394  10.901 -53.984  1.00  1.87           C  
ATOM   1498  O   GLN A 188     -14.778  11.950 -53.845  1.00  1.55           O  
ATOM   1499  N   LYS A 189     -15.751  10.381 -55.170  1.00  1.83           N  
ATOM   1500  CA  LYS A 189     -15.347  11.028 -56.407  1.00  1.80           C  
ATOM   1501  CB  LYS A 189     -15.824  10.197 -57.615  1.00  1.80           C  
ATOM   1502  CG  LYS A 189     -15.184  10.643 -58.941  1.00  1.80           C  
ATOM   1503  CD  LYS A 189     -15.864  10.064 -60.188  1.00  1.80           C  
ATOM   1504  CE  LYS A 189     -15.703   8.545 -60.355  1.00  1.80           C  
ATOM   1505  NZ  LYS A 189     -16.231   8.059 -61.625  1.00  1.65           N  
ATOM   1506  C   LYS A 189     -15.870  12.476 -56.474  1.00  1.87           C  
ATOM   1507  O   LYS A 189     -15.113  13.411 -56.695  1.00  1.55           O  
ATOM   1508  N   THR A 190     -17.200  12.605 -56.316  1.00  1.83           N  
ATOM   1509  CA  THR A 190     -17.866  13.854 -56.695  1.00  1.80           C  
ATOM   1510  CB  THR A 190     -19.363  13.784 -56.335  1.00  1.80           C  
ATOM   1511  OG1 THR A 190     -19.568  13.450 -54.977  1.00  1.55           O  
ATOM   1512  CG2 THR A 190     -20.149  12.813 -57.224  1.00  1.80           C  
ATOM   1513  C   THR A 190     -17.199  15.100 -56.071  1.00  1.87           C  
ATOM   1514  O   THR A 190     -16.607  15.934 -56.749  1.00  1.55           O  
ATOM   1515  N   ILE A 191     -17.341  15.182 -54.740  1.00  1.83           N  
ATOM   1516  CA  ILE A 191     -17.034  16.431 -54.055  1.00  1.80           C  
ATOM   1517  CB  ILE A 191     -17.696  16.466 -52.659  1.00  1.80           C  
ATOM   1518  CG2 ILE A 191     -19.209  16.211 -52.738  1.00  1.80           C  
ATOM   1519  CG1 ILE A 191     -17.033  15.568 -51.596  1.00  1.80           C  
ATOM   1520  CD1 ILE A 191     -17.065  14.059 -51.872  1.00  1.80           C  
ATOM   1521  C   ILE A 191     -15.526  16.758 -54.009  1.00  1.87           C  
ATOM   1522  O   ILE A 191     -15.149  17.835 -53.561  1.00  1.55           O  
ATOM   1523  N   TYR A 192     -14.692  15.807 -54.478  1.00  1.83           N  
ATOM   1524  CA  TYR A 192     -13.243  16.022 -54.482  1.00  1.80           C  
ATOM   1525  CB  TYR A 192     -12.561  15.049 -53.504  1.00  1.80           C  
ATOM   1526  CG  TYR A 192     -13.105  15.161 -52.103  1.00  2.04           C  
ATOM   1527  CD1 TYR A 192     -13.146  16.390 -51.450  1.00  2.04           C  
ATOM   1528  CE1 TYR A 192     -13.674  16.497 -50.172  1.00  2.04           C  
ATOM   1529  CD2 TYR A 192     -13.583  14.036 -51.441  1.00  2.04           C  
ATOM   1530  CE2 TYR A 192     -14.105  14.138 -50.159  1.00  2.04           C  
ATOM   1531  CZ  TYR A 192     -14.159  15.369 -49.524  1.00  2.04           C  
ATOM   1532  OH  TYR A 192     -14.690  15.441 -48.252  1.00  1.55           O  
ATOM   1533  C   TYR A 192     -12.646  15.841 -55.884  1.00  1.87           C  
ATOM   1534  O   TYR A 192     -11.439  15.940 -56.048  1.00  1.55           O  
ATOM   1535  N   ARG A 193     -13.525  15.569 -56.865  1.00  1.83           N  
ATOM   1536  CA  ARG A 193     -13.222  15.201 -58.252  1.00  1.80           C  
ATOM   1537  CB  ARG A 193     -12.812  16.377 -59.170  1.00  1.80           C  
ATOM   1538  CG  ARG A 193     -11.473  17.085 -58.903  1.00  1.80           C  
ATOM   1539  CD  ARG A 193     -10.230  16.382 -59.467  1.00  1.80           C  
ATOM   1540  NE  ARG A 193      -9.025  16.895 -58.818  1.00  1.83           N  
ATOM   1541  CZ  ARG A 193      -7.792  16.785 -59.367  1.00  1.87           C  
ATOM   1542  NH1 ARG A 193      -7.621  16.204 -60.546  1.00  1.83           N  
ATOM   1543  NH2 ARG A 193      -6.747  17.265 -58.708  1.00  1.83           N  
ATOM   1544  C   ARG A 193     -12.406  13.895 -58.425  1.00  1.87           C  
ATOM   1545  O   ARG A 193     -12.758  13.050 -59.240  1.00  1.55           O  
ATOM   1546  N   LYS A 194     -11.302  13.751 -57.673  1.00  1.83           N  
ATOM   1547  CA  LYS A 194     -10.463  12.575 -57.825  1.00  1.80           C  
ATOM   1548  CB  LYS A 194      -9.116  12.815 -57.124  1.00  1.80           C  
ATOM   1549  CG  LYS A 194      -7.993  11.890 -57.619  1.00  1.80           C  
ATOM   1550  CD  LYS A 194      -7.476  12.243 -59.021  1.00  1.80           C  
ATOM   1551  CE  LYS A 194      -6.288  11.358 -59.421  1.00  1.80           C  
ATOM   1552  NZ  LYS A 194      -5.720  11.673 -60.725  1.00  1.65           N  
ATOM   1553  C   LYS A 194     -11.199  11.377 -57.212  1.00  1.87           C  
ATOM   1554  O   LYS A 194     -11.769  11.473 -56.135  1.00  1.55           O  
ATOM   1555  N   GLU A 195     -11.165  10.260 -57.953  1.00  1.83           N  
ATOM   1556  CA  GLU A 195     -11.893   9.078 -57.508  1.00  1.80           C  
ATOM   1557  CB  GLU A 195     -11.961   8.059 -58.657  1.00  1.80           C  
ATOM   1558  CG  GLU A 195     -10.588   7.660 -59.233  1.00  1.80           C  
ATOM   1559  CD  GLU A 195     -10.684   6.598 -60.333  1.00  1.87           C  
ATOM   1560  OE1 GLU A 195     -11.719   6.466 -60.976  1.00  1.66           O  
ATOM   1561  OE2 GLU A 195      -9.703   5.897 -60.564  1.00  1.66           O  
ATOM   1562  C   GLU A 195     -11.293   8.483 -56.215  1.00  1.87           C  
ATOM   1563  O   GLU A 195     -11.999   7.934 -55.379  1.00  1.55           O  
ATOM   1564  N   ASN A 196      -9.960   8.626 -56.108  1.00  1.83           N  
ATOM   1565  CA  ASN A 196      -9.227   8.230 -54.909  1.00  1.80           C  
ATOM   1566  CB  ASN A 196      -8.096   7.239 -55.246  1.00  1.80           C  
ATOM   1567  CG  ASN A 196      -8.622   5.816 -55.456  1.00  1.87           C  
ATOM   1568  OD1 ASN A 196      -8.890   5.080 -54.512  1.00  1.55           O  
ATOM   1569  ND2 ASN A 196      -8.743   5.455 -56.732  1.00  1.83           N  
ATOM   1570  C   ASN A 196      -8.601   9.501 -54.352  1.00  1.87           C  
ATOM   1571  O   ASN A 196      -8.025  10.290 -55.095  1.00  1.55           O  
ATOM   1572  N   ALA A 197      -8.733   9.668 -53.030  1.00  1.83           N  
ATOM   1573  CA  ALA A 197      -8.161  10.839 -52.394  1.00  1.80           C  
ATOM   1574  CB  ALA A 197      -9.064  12.059 -52.620  1.00  1.80           C  
ATOM   1575  C   ALA A 197      -7.971  10.536 -50.913  1.00  1.87           C  
ATOM   1576  O   ALA A 197      -8.487   9.547 -50.406  1.00  1.55           O  
ATOM   1577  N   TYR A 198      -7.181  11.405 -50.272  1.00  1.83           N  
ATOM   1578  CA  TYR A 198      -6.710  11.167 -48.920  1.00  1.80           C  
ATOM   1579  CB  TYR A 198      -5.713   9.985 -48.890  1.00  1.80           C  
ATOM   1580  CG  TYR A 198      -4.678  10.065 -49.985  1.00  2.04           C  
ATOM   1581  CD1 TYR A 198      -4.829   9.324 -51.154  1.00  2.04           C  
ATOM   1582  CE1 TYR A 198      -3.893   9.409 -52.176  1.00  2.04           C  
ATOM   1583  CD2 TYR A 198      -3.563  10.885 -49.851  1.00  2.04           C  
ATOM   1584  CE2 TYR A 198      -2.627  10.975 -50.872  1.00  2.04           C  
ATOM   1585  CZ  TYR A 198      -2.788  10.242 -52.038  1.00  2.04           C  
ATOM   1586  OH  TYR A 198      -1.839  10.350 -53.036  1.00  1.55           O  
ATOM   1587  C   TYR A 198      -6.056  12.457 -48.409  1.00  1.87           C  
ATOM   1588  O   TYR A 198      -5.756  13.378 -49.164  1.00  1.55           O  
ATOM   1589  N   VAL A 199      -5.861  12.434 -47.082  1.00  1.83           N  
ATOM   1590  CA  VAL A 199      -5.282  13.541 -46.336  1.00  1.80           C  
ATOM   1591  CB  VAL A 199      -6.292  13.968 -45.242  1.00  1.80           C  
ATOM   1592  CG1 VAL A 199      -5.808  15.161 -44.403  1.00  1.80           C  
ATOM   1593  CG2 VAL A 199      -7.677  14.262 -45.841  1.00  1.80           C  
ATOM   1594  C   VAL A 199      -3.967  13.017 -45.740  1.00  1.87           C  
ATOM   1595  O   VAL A 199      -3.783  11.814 -45.591  1.00  1.55           O  
ATOM   1596  N   SER A 200      -3.076  13.945 -45.384  1.00  1.83           N  
ATOM   1597  CA  SER A 200      -1.935  13.615 -44.547  1.00  1.80           C  
ATOM   1598  CB  SER A 200      -0.768  13.081 -45.403  1.00  1.80           C  
ATOM   1599  OG  SER A 200      -1.164  12.194 -46.442  1.00  1.55           O  
ATOM   1600  C   SER A 200      -1.551  14.881 -43.786  1.00  1.87           C  
ATOM   1601  O   SER A 200      -1.653  15.982 -44.314  1.00  1.55           O  
ATOM   1602  N   VAL A 201      -1.152  14.676 -42.525  1.00  1.83           N  
ATOM   1603  CA  VAL A 201      -0.760  15.786 -41.676  1.00  1.80           C  
ATOM   1604  CB  VAL A 201      -1.907  16.199 -40.729  1.00  1.80           C  
ATOM   1605  CG1 VAL A 201      -1.535  17.450 -39.918  1.00  1.80           C  
ATOM   1606  CG2 VAL A 201      -3.217  16.434 -41.498  1.00  1.80           C  
ATOM   1607  C   VAL A 201       0.479  15.306 -40.928  1.00  1.87           C  
ATOM   1608  O   VAL A 201       0.519  14.185 -40.430  1.00  1.55           O  
ATOM   1609  N   VAL A 202       1.490  16.180 -40.918  1.00  1.83           N  
ATOM   1610  CA  VAL A 202       2.786  15.827 -40.366  1.00  1.80           C  
ATOM   1611  CB  VAL A 202       3.715  15.345 -41.506  1.00  1.80           C  
ATOM   1612  CG1 VAL A 202       3.101  14.201 -42.331  1.00  1.80           C  
ATOM   1613  CG2 VAL A 202       4.086  16.485 -42.461  1.00  1.80           C  
ATOM   1614  C   VAL A 202       3.324  17.081 -39.678  1.00  1.87           C  
ATOM   1615  O   VAL A 202       2.743  18.153 -39.798  1.00  1.55           O  
ATOM   1616  N   SER A 203       4.451  16.901 -38.986  1.00  1.83           N  
ATOM   1617  CA  SER A 203       5.158  18.013 -38.385  1.00  1.80           C  
ATOM   1618  CB  SER A 203       4.353  18.573 -37.196  1.00  1.80           C  
ATOM   1619  OG  SER A 203       4.236  17.618 -36.145  1.00  1.55           O  
ATOM   1620  C   SER A 203       6.550  17.471 -38.020  1.00  1.87           C  
ATOM   1621  O   SER A 203       7.104  16.629 -38.727  1.00  1.55           O  
ATOM   1622  N   SER A 204       7.085  17.955 -36.895  1.00  1.83           N  
ATOM   1623  CA  SER A 204       8.247  17.340 -36.283  1.00  1.80           C  
ATOM   1624  CB  SER A 204       9.068  18.409 -35.546  1.00  1.80           C  
ATOM   1625  OG  SER A 204       9.350  19.507 -36.404  1.00  1.55           O  
ATOM   1626  C   SER A 204       7.755  16.254 -35.320  1.00  1.87           C  
ATOM   1627  O   SER A 204       8.305  15.162 -35.236  1.00  1.55           O  
ATOM   1628  N   ASN A 205       6.684  16.632 -34.600  1.00  1.83           N  
ATOM   1629  CA  ASN A 205       6.146  15.764 -33.557  1.00  1.80           C  
ATOM   1630  CB  ASN A 205       5.478  16.597 -32.441  1.00  1.80           C  
ATOM   1631  CG  ASN A 205       4.011  16.968 -32.718  1.00  1.87           C  
ATOM   1632  OD1 ASN A 205       3.101  16.186 -32.477  1.00  1.55           O  
ATOM   1633  ND2 ASN A 205       3.821  18.195 -33.202  1.00  1.83           N  
ATOM   1634  C   ASN A 205       5.191  14.700 -34.130  1.00  1.87           C  
ATOM   1635  O   ASN A 205       4.941  13.678 -33.502  1.00  1.55           O  
ATOM   1636  N   TYR A 206       4.651  15.005 -35.320  1.00  1.83           N  
ATOM   1637  CA  TYR A 206       3.569  14.225 -35.902  1.00  1.80           C  
ATOM   1638  CB  TYR A 206       2.327  15.128 -35.968  1.00  1.80           C  
ATOM   1639  CG  TYR A 206       1.040  14.372 -36.146  1.00  2.04           C  
ATOM   1640  CD1 TYR A 206       0.565  13.554 -35.126  1.00  2.04           C  
ATOM   1641  CE1 TYR A 206      -0.656  12.906 -35.251  1.00  2.04           C  
ATOM   1642  CD2 TYR A 206       0.290  14.505 -37.308  1.00  2.04           C  
ATOM   1643  CE2 TYR A 206      -0.929  13.852 -37.438  1.00  2.04           C  
ATOM   1644  CZ  TYR A 206      -1.411  13.067 -36.403  1.00  2.04           C  
ATOM   1645  OH  TYR A 206      -2.643  12.459 -36.520  1.00  1.55           O  
ATOM   1646  C   TYR A 206       3.995  13.775 -37.301  1.00  1.87           C  
ATOM   1647  O   TYR A 206       4.869  14.369 -37.921  1.00  1.55           O  
ATOM   1648  N   ASN A 207       3.331  12.707 -37.764  1.00  1.83           N  
ATOM   1649  CA  ASN A 207       3.546  12.211 -39.119  1.00  1.80           C  
ATOM   1650  CB  ASN A 207       4.959  11.613 -39.268  1.00  1.80           C  
ATOM   1651  CG  ASN A 207       5.181  11.075 -40.684  1.00  1.87           C  
ATOM   1652  OD1 ASN A 207       4.639  11.582 -41.656  1.00  1.55           O  
ATOM   1653  ND2 ASN A 207       5.996  10.024 -40.753  1.00  1.83           N  
ATOM   1654  C   ASN A 207       2.486  11.136 -39.377  1.00  1.87           C  
ATOM   1655  O   ASN A 207       2.571  10.057 -38.801  1.00  1.55           O  
ATOM   1656  N   ARG A 208       1.485  11.462 -40.214  1.00  1.83           N  
ATOM   1657  CA  ARG A 208       0.380  10.532 -40.416  1.00  1.80           C  
ATOM   1658  CB  ARG A 208      -0.633  10.696 -39.268  1.00  1.80           C  
ATOM   1659  CG  ARG A 208      -1.594   9.510 -39.098  1.00  1.80           C  
ATOM   1660  CD  ARG A 208      -2.299   9.585 -37.742  1.00  1.80           C  
ATOM   1661  NE  ARG A 208      -3.112   8.403 -37.490  1.00  1.83           N  
ATOM   1662  CZ  ARG A 208      -3.701   8.206 -36.288  1.00  1.87           C  
ATOM   1663  NH1 ARG A 208      -3.581   9.113 -35.324  1.00  1.83           N  
ATOM   1664  NH2 ARG A 208      -4.401   7.099 -36.079  1.00  1.83           N  
ATOM   1665  C   ARG A 208      -0.271  10.806 -41.776  1.00  1.87           C  
ATOM   1666  O   ARG A 208      -0.266  11.928 -42.280  1.00  1.55           O  
ATOM   1667  N   ARG A 209      -0.825   9.717 -42.332  1.00  1.83           N  
ATOM   1668  CA  ARG A 209      -1.634   9.791 -43.538  1.00  1.80           C  
ATOM   1669  CB  ARG A 209      -0.875   9.230 -44.750  1.00  1.80           C  
ATOM   1670  CG  ARG A 209      -0.535   7.736 -44.645  1.00  1.80           C  
ATOM   1671  CD  ARG A 209       0.436   7.255 -45.730  1.00  1.80           C  
ATOM   1672  NE  ARG A 209       0.013   7.662 -47.068  1.00  1.83           N  
ATOM   1673  CZ  ARG A 209       0.540   8.710 -47.749  1.00  1.87           C  
ATOM   1674  NH1 ARG A 209       1.440   9.504 -47.182  1.00  1.83           N  
ATOM   1675  NH2 ARG A 209       0.147   8.933 -48.993  1.00  1.83           N  
ATOM   1676  C   ARG A 209      -2.937   9.046 -43.256  1.00  1.87           C  
ATOM   1677  O   ARG A 209      -2.990   8.160 -42.411  1.00  1.55           O  
ATOM   1678  N   PHE A 210      -3.969   9.491 -43.985  1.00  1.83           N  
ATOM   1679  CA  PHE A 210      -5.342   9.108 -43.716  1.00  1.80           C  
ATOM   1680  CB  PHE A 210      -6.102  10.317 -43.149  1.00  1.80           C  
ATOM   1681  CG  PHE A 210      -5.427  10.914 -41.942  1.00  2.04           C  
ATOM   1682  CD1 PHE A 210      -4.589  12.019 -42.070  1.00  2.04           C  
ATOM   1683  CD2 PHE A 210      -5.641  10.373 -40.681  1.00  2.04           C  
ATOM   1684  CE1 PHE A 210      -3.969  12.571 -40.957  1.00  2.04           C  
ATOM   1685  CE2 PHE A 210      -5.027  10.925 -39.568  1.00  2.04           C  
ATOM   1686  CZ  PHE A 210      -4.190  12.023 -39.703  1.00  2.04           C  
ATOM   1687  C   PHE A 210      -5.988   8.680 -45.036  1.00  1.87           C  
ATOM   1688  O   PHE A 210      -6.467   9.504 -45.809  1.00  1.55           O  
ATOM   1689  N   THR A 211      -5.984   7.359 -45.240  1.00  1.83           N  
ATOM   1690  CA  THR A 211      -6.744   6.771 -46.330  1.00  1.80           C  
ATOM   1691  CB  THR A 211      -6.126   5.391 -46.619  1.00  1.80           C  
ATOM   1692  OG1 THR A 211      -4.713   5.439 -46.498  1.00  1.55           O  
ATOM   1693  CG2 THR A 211      -6.547   4.835 -47.988  1.00  1.80           C  
ATOM   1694  C   THR A 211      -8.221   6.634 -45.874  1.00  1.87           C  
ATOM   1695  O   THR A 211      -8.494   5.945 -44.898  1.00  1.55           O  
ATOM   1696  N   PRO A 212      -9.173   7.308 -46.577  1.00  1.83           N  
ATOM   1697  CD  PRO A 212      -8.927   8.213 -47.698  1.00  1.80           C  
ATOM   1698  CA  PRO A 212     -10.590   7.203 -46.222  1.00  1.80           C  
ATOM   1699  CB  PRO A 212     -11.310   8.033 -47.300  1.00  1.80           C  
ATOM   1700  CG  PRO A 212     -10.243   8.969 -47.864  1.00  1.80           C  
ATOM   1701  C   PRO A 212     -11.126   5.757 -46.219  1.00  1.87           C  
ATOM   1702  O   PRO A 212     -11.100   5.075 -47.238  1.00  1.55           O  
ATOM   1703  N   GLU A 213     -11.635   5.329 -45.054  1.00  1.83           N  
ATOM   1704  CA  GLU A 213     -12.307   4.035 -44.992  1.00  1.80           C  
ATOM   1705  CB  GLU A 213     -12.175   3.418 -43.591  1.00  1.80           C  
ATOM   1706  CG  GLU A 213     -10.697   3.286 -43.176  1.00  1.80           C  
ATOM   1707  CD  GLU A 213     -10.493   2.642 -41.802  1.00  1.87           C  
ATOM   1708  OE1 GLU A 213     -11.456   2.424 -41.081  1.00  1.66           O  
ATOM   1709  OE2 GLU A 213      -9.353   2.366 -41.447  1.00  1.66           O  
ATOM   1710  C   GLU A 213     -13.765   4.237 -45.443  1.00  1.87           C  
ATOM   1711  O   GLU A 213     -14.686   4.456 -44.658  1.00  1.55           O  
ATOM   1712  N   ILE A 214     -13.879   4.177 -46.779  1.00  1.83           N  
ATOM   1713  CA  ILE A 214     -15.155   4.321 -47.456  1.00  1.80           C  
ATOM   1714  CB  ILE A 214     -14.901   4.499 -48.972  1.00  1.80           C  
ATOM   1715  CG2 ILE A 214     -16.204   4.639 -49.772  1.00  1.80           C  
ATOM   1716  CG1 ILE A 214     -13.958   5.682 -49.269  1.00  1.80           C  
ATOM   1717  CD1 ILE A 214     -13.554   5.765 -50.746  1.00  1.80           C  
ATOM   1718  C   ILE A 214     -15.983   3.054 -47.164  1.00  1.87           C  
ATOM   1719  O   ILE A 214     -15.452   1.948 -47.225  1.00  1.55           O  
ATOM   1720  N   ALA A 215     -17.271   3.271 -46.838  1.00  1.83           N  
ATOM   1721  CA  ALA A 215     -18.169   2.156 -46.549  1.00  1.80           C  
ATOM   1722  CB  ALA A 215     -17.750   1.417 -45.264  1.00  1.80           C  
ATOM   1723  C   ALA A 215     -19.598   2.691 -46.370  1.00  1.87           C  
ATOM   1724  O   ALA A 215     -19.816   3.731 -45.754  1.00  1.55           O  
ATOM   1725  N   GLU A 216     -20.562   1.931 -46.916  1.00  1.83           N  
ATOM   1726  CA  GLU A 216     -21.953   2.240 -46.621  1.00  1.80           C  
ATOM   1727  CB  GLU A 216     -22.886   1.600 -47.659  1.00  1.80           C  
ATOM   1728  CG  GLU A 216     -24.327   2.122 -47.530  1.00  1.80           C  
ATOM   1729  CD  GLU A 216     -25.207   1.632 -48.679  1.00  1.87           C  
ATOM   1730  OE1 GLU A 216     -25.468   0.440 -48.765  1.00  1.66           O  
ATOM   1731  OE2 GLU A 216     -25.635   2.441 -49.493  1.00  1.66           O  
ATOM   1732  C   GLU A 216     -22.241   1.741 -45.198  1.00  1.87           C  
ATOM   1733  O   GLU A 216     -21.767   0.688 -44.787  1.00  1.55           O  
ATOM   1734  N   ARG A 217     -22.987   2.586 -44.476  1.00  1.83           N  
ATOM   1735  CA  ARG A 217     -23.156   2.459 -43.038  1.00  1.80           C  
ATOM   1736  CB  ARG A 217     -22.045   3.270 -42.348  1.00  1.80           C  
ATOM   1737  CG  ARG A 217     -20.708   2.528 -42.298  1.00  1.80           C  
ATOM   1738  CD  ARG A 217     -19.503   3.412 -41.964  1.00  1.80           C  
ATOM   1739  NE  ARG A 217     -19.338   4.381 -43.031  1.00  1.83           N  
ATOM   1740  CZ  ARG A 217     -18.170   4.804 -43.553  1.00  1.87           C  
ATOM   1741  NH1 ARG A 217     -16.994   4.408 -43.069  1.00  1.83           N  
ATOM   1742  NH2 ARG A 217     -18.239   5.615 -44.595  1.00  1.83           N  
ATOM   1743  C   ARG A 217     -24.528   3.052 -42.701  1.00  1.87           C  
ATOM   1744  O   ARG A 217     -25.085   3.802 -43.496  1.00  1.55           O  
ATOM   1745  N   PRO A 218     -25.044   2.712 -41.486  1.00  1.83           N  
ATOM   1746  CD  PRO A 218     -24.457   1.723 -40.579  1.00  1.80           C  
ATOM   1747  CA  PRO A 218     -26.246   3.349 -40.940  1.00  1.80           C  
ATOM   1748  CB  PRO A 218     -26.286   2.881 -39.476  1.00  1.80           C  
ATOM   1749  CG  PRO A 218     -25.489   1.576 -39.465  1.00  1.80           C  
ATOM   1750  C   PRO A 218     -26.202   4.884 -41.035  1.00  1.87           C  
ATOM   1751  O   PRO A 218     -25.190   5.494 -40.697  1.00  1.55           O  
ATOM   1752  N   LYS A 219     -27.306   5.464 -41.538  1.00  1.83           N  
ATOM   1753  CA  LYS A 219     -27.330   6.897 -41.806  1.00  1.80           C  
ATOM   1754  CB  LYS A 219     -28.398   7.228 -42.857  1.00  1.80           C  
ATOM   1755  CG  LYS A 219     -28.061   6.622 -44.227  1.00  1.80           C  
ATOM   1756  CD  LYS A 219     -29.051   7.020 -45.329  1.00  1.80           C  
ATOM   1757  CE  LYS A 219     -30.416   6.331 -45.187  1.00  1.80           C  
ATOM   1758  NZ  LYS A 219     -31.355   6.656 -46.255  1.00  1.65           N  
ATOM   1759  C   LYS A 219     -27.535   7.711 -40.510  1.00  1.87           C  
ATOM   1760  O   LYS A 219     -28.588   8.291 -40.269  1.00  1.55           O  
ATOM   1761  N   VAL A 220     -26.464   7.735 -39.705  1.00  1.83           N  
ATOM   1762  CA  VAL A 220     -26.475   8.451 -38.437  1.00  1.80           C  
ATOM   1763  CB  VAL A 220     -25.319   7.919 -37.561  1.00  1.80           C  
ATOM   1764  CG1 VAL A 220     -25.235   8.614 -36.196  1.00  1.80           C  
ATOM   1765  CG2 VAL A 220     -25.420   6.404 -37.346  1.00  1.80           C  
ATOM   1766  C   VAL A 220     -26.341   9.946 -38.776  1.00  1.87           C  
ATOM   1767  O   VAL A 220     -25.491  10.332 -39.564  1.00  1.55           O  
ATOM   1768  N   ARG A 221     -27.254  10.755 -38.217  1.00  1.83           N  
ATOM   1769  CA  ARG A 221     -27.357  12.167 -38.606  1.00  1.80           C  
ATOM   1770  CB  ARG A 221     -26.109  12.986 -38.212  1.00  1.80           C  
ATOM   1771  CG  ARG A 221     -25.578  12.750 -36.788  1.00  1.80           C  
ATOM   1772  CD  ARG A 221     -26.458  13.335 -35.682  1.00  1.80           C  
ATOM   1773  NE  ARG A 221     -26.495  14.792 -35.768  1.00  1.83           N  
ATOM   1774  CZ  ARG A 221     -27.202  15.535 -34.883  1.00  1.87           C  
ATOM   1775  NH1 ARG A 221     -27.857  14.959 -33.883  1.00  1.83           N  
ATOM   1776  NH2 ARG A 221     -27.247  16.852 -35.017  1.00  1.83           N  
ATOM   1777  C   ARG A 221     -27.624  12.321 -40.126  1.00  1.87           C  
ATOM   1778  O   ARG A 221     -27.284  13.328 -40.743  1.00  1.55           O  
ATOM   1779  N   GLY A 222     -28.227  11.257 -40.690  1.00  1.83           N  
ATOM   1780  CA  GLY A 222     -28.486  11.225 -42.121  1.00  1.80           C  
ATOM   1781  C   GLY A 222     -27.216  10.998 -42.957  1.00  1.87           C  
ATOM   1782  O   GLY A 222     -27.178  11.337 -44.134  1.00  1.55           O  
ATOM   1783  N   GLN A 223     -26.192  10.410 -42.309  1.00  1.83           N  
ATOM   1784  CA  GLN A 223     -24.900  10.193 -42.953  1.00  1.80           C  
ATOM   1785  CB  GLN A 223     -23.827  11.046 -42.261  1.00  1.80           C  
ATOM   1786  CG  GLN A 223     -24.137  12.543 -42.341  1.00  1.80           C  
ATOM   1787  CD  GLN A 223     -24.074  13.041 -43.791  1.00  1.87           C  
ATOM   1788  OE1 GLN A 223     -23.653  12.338 -44.705  1.00  1.55           O  
ATOM   1789  NE2 GLN A 223     -24.485  14.291 -43.952  1.00  1.83           N  
ATOM   1790  C   GLN A 223     -24.505   8.723 -42.851  1.00  1.87           C  
ATOM   1791  O   GLN A 223     -24.308   8.180 -41.770  1.00  1.55           O  
ATOM   1792  N   ALA A 224     -24.385   8.114 -44.043  1.00  1.83           N  
ATOM   1793  CA  ALA A 224     -23.703   6.832 -44.158  1.00  1.80           C  
ATOM   1794  CB  ALA A 224     -24.128   6.147 -45.461  1.00  1.80           C  
ATOM   1795  C   ALA A 224     -22.182   7.077 -44.127  1.00  1.87           C  
ATOM   1796  O   ALA A 224     -21.403   6.294 -43.597  1.00  1.55           O  
ATOM   1797  N   GLY A 225     -21.801   8.230 -44.704  1.00  1.83           N  
ATOM   1798  CA  GLY A 225     -20.421   8.675 -44.550  1.00  1.80           C  
ATOM   1799  C   GLY A 225     -20.073   8.804 -43.062  1.00  1.87           C  
ATOM   1800  O   GLY A 225     -20.949   8.892 -42.204  1.00  1.55           O  
ATOM   1801  N   ARG A 226     -18.767   8.776 -42.800  1.00  1.83           N  
ATOM   1802  CA  ARG A 226     -18.271   9.013 -41.453  1.00  1.80           C  
ATOM   1803  CB  ARG A 226     -17.683   7.718 -40.864  1.00  1.80           C  
ATOM   1804  CG  ARG A 226     -18.749   6.653 -40.589  1.00  1.80           C  
ATOM   1805  CD  ARG A 226     -19.633   7.012 -39.395  1.00  1.80           C  
ATOM   1806  NE  ARG A 226     -20.676   6.012 -39.209  1.00  1.83           N  
ATOM   1807  CZ  ARG A 226     -21.901   6.113 -39.769  1.00  1.87           C  
ATOM   1808  NH1 ARG A 226     -22.194   7.089 -40.617  1.00  1.83           N  
ATOM   1809  NH2 ARG A 226     -22.817   5.210 -39.461  1.00  1.83           N  
ATOM   1810  C   ARG A 226     -17.216  10.098 -41.592  1.00  1.87           C  
ATOM   1811  O   ARG A 226     -16.811  10.414 -42.700  1.00  1.55           O  
ATOM   1812  N   ILE A 227     -16.775  10.632 -40.452  1.00  1.83           N  
ATOM   1813  CA  ILE A 227     -15.648  11.554 -40.484  1.00  1.80           C  
ATOM   1814  CB  ILE A 227     -16.151  12.993 -40.718  1.00  1.80           C  
ATOM   1815  CG2 ILE A 227     -17.095  13.468 -39.609  1.00  1.80           C  
ATOM   1816  CG1 ILE A 227     -14.976  13.970 -40.893  1.00  1.80           C  
ATOM   1817  CD1 ILE A 227     -15.421  15.422 -41.044  1.00  1.80           C  
ATOM   1818  C   ILE A 227     -14.873  11.385 -39.171  1.00  1.87           C  
ATOM   1819  O   ILE A 227     -15.389  11.638 -38.091  1.00  1.55           O  
ATOM   1820  N   ASN A 228     -13.631  10.902 -39.307  1.00  1.83           N  
ATOM   1821  CA  ASN A 228     -12.838  10.702 -38.097  1.00  1.80           C  
ATOM   1822  CB  ASN A 228     -11.829   9.564 -38.271  1.00  1.80           C  
ATOM   1823  CG  ASN A 228     -12.462   8.188 -38.074  1.00  1.87           C  
ATOM   1824  OD1 ASN A 228     -13.677   8.014 -38.024  1.00  1.55           O  
ATOM   1825  ND2 ASN A 228     -11.554   7.213 -37.970  1.00  1.83           N  
ATOM   1826  C   ASN A 228     -12.111  12.015 -37.809  1.00  1.87           C  
ATOM   1827  O   ASN A 228     -11.565  12.642 -38.710  1.00  1.55           O  
ATOM   1828  N   TYR A 229     -12.158  12.400 -36.526  1.00  1.83           N  
ATOM   1829  CA  TYR A 229     -11.574  13.663 -36.091  1.00  1.80           C  
ATOM   1830  CB  TYR A 229     -12.473  14.348 -35.046  1.00  1.80           C  
ATOM   1831  CG  TYR A 229     -13.910  14.394 -35.486  1.00  2.04           C  
ATOM   1832  CD1 TYR A 229     -14.797  13.399 -35.090  1.00  2.04           C  
ATOM   1833  CE1 TYR A 229     -16.123  13.425 -35.491  1.00  2.04           C  
ATOM   1834  CD2 TYR A 229     -14.371  15.426 -36.296  1.00  2.04           C  
ATOM   1835  CE2 TYR A 229     -15.701  15.461 -36.693  1.00  2.04           C  
ATOM   1836  CZ  TYR A 229     -16.576  14.462 -36.294  1.00  2.04           C  
ATOM   1837  OH  TYR A 229     -17.889  14.525 -36.713  1.00  1.55           O  
ATOM   1838  C   TYR A 229     -10.211  13.352 -35.479  1.00  1.87           C  
ATOM   1839  O   TYR A 229     -10.116  12.571 -34.538  1.00  1.55           O  
ATOM   1840  N   TYR A 230      -9.187  13.990 -36.054  1.00  1.83           N  
ATOM   1841  CA  TYR A 230      -7.820  13.845 -35.574  1.00  1.80           C  
ATOM   1842  CB  TYR A 230      -6.949  13.244 -36.687  1.00  1.80           C  
ATOM   1843  CG  TYR A 230      -7.351  11.825 -36.993  1.00  2.04           C  
ATOM   1844  CD1 TYR A 230      -8.167  11.539 -38.081  1.00  2.04           C  
ATOM   1845  CE1 TYR A 230      -8.549  10.231 -38.340  1.00  2.04           C  
ATOM   1846  CD2 TYR A 230      -6.920  10.779 -36.183  1.00  2.04           C  
ATOM   1847  CE2 TYR A 230      -7.311   9.470 -36.440  1.00  2.04           C  
ATOM   1848  CZ  TYR A 230      -8.144   9.197 -37.518  1.00  2.04           C  
ATOM   1849  OH  TYR A 230      -8.607   7.922 -37.791  1.00  1.55           O  
ATOM   1850  C   TYR A 230      -7.365  15.242 -35.160  1.00  1.87           C  
ATOM   1851  O   TYR A 230      -8.031  16.229 -35.454  1.00  1.55           O  
ATOM   1852  N   TRP A 231      -6.253  15.272 -34.412  1.00  1.83           N  
ATOM   1853  CA  TRP A 231      -5.797  16.520 -33.820  1.00  1.80           C  
ATOM   1854  CB  TRP A 231      -6.728  16.966 -32.669  1.00  1.80           C  
ATOM   1855  CG  TRP A 231      -6.884  15.864 -31.642  1.00  2.04           C  
ATOM   1856  CD2 TRP A 231      -6.060  15.606 -30.486  1.00  2.04           C  
ATOM   1857  CE2 TRP A 231      -6.577  14.443 -29.869  1.00  2.04           C  
ATOM   1858  CE3 TRP A 231      -4.972  16.240 -29.945  1.00  2.04           C  
ATOM   1859  CD1 TRP A 231      -7.859  14.864 -31.665  1.00  2.04           C  
ATOM   1860  NE1 TRP A 231      -7.669  14.028 -30.619  1.00  1.72           N  
ATOM   1861  CZ2 TRP A 231      -5.987  13.947 -28.740  1.00  2.04           C  
ATOM   1862  CZ3 TRP A 231      -4.372  15.739 -28.788  1.00  2.04           C  
ATOM   1863  CH2 TRP A 231      -4.882  14.589 -28.186  1.00  2.04           C  
ATOM   1864  C   TRP A 231      -4.359  16.319 -33.341  1.00  1.87           C  
ATOM   1865  O   TRP A 231      -3.872  15.196 -33.231  1.00  1.55           O  
ATOM   1866  N   THR A 232      -3.735  17.472 -33.063  1.00  1.83           N  
ATOM   1867  CA  THR A 232      -2.371  17.551 -32.568  1.00  1.80           C  
ATOM   1868  CB  THR A 232      -1.419  17.745 -33.766  1.00  1.80           C  
ATOM   1869  OG1 THR A 232      -2.012  18.591 -34.737  1.00  1.55           O  
ATOM   1870  CG2 THR A 232      -1.056  16.427 -34.443  1.00  1.80           C  
ATOM   1871  C   THR A 232      -2.281  18.794 -31.685  1.00  1.87           C  
ATOM   1872  O   THR A 232      -2.835  19.833 -32.022  1.00  1.55           O  
ATOM   1873  N   LEU A 233      -1.522  18.655 -30.586  1.00  1.83           N  
ATOM   1874  CA  LEU A 233      -1.005  19.844 -29.924  1.00  1.80           C  
ATOM   1875  CB  LEU A 233      -0.782  19.575 -28.429  1.00  1.80           C  
ATOM   1876  CG  LEU A 233      -2.057  19.216 -27.652  1.00  1.80           C  
ATOM   1877  CD1 LEU A 233      -1.718  18.963 -26.184  1.00  1.80           C  
ATOM   1878  CD2 LEU A 233      -3.122  20.309 -27.767  1.00  1.80           C  
ATOM   1879  C   LEU A 233       0.336  20.168 -30.591  1.00  1.87           C  
ATOM   1880  O   LEU A 233       1.351  19.542 -30.308  1.00  1.55           O  
ATOM   1881  N   LEU A 234       0.289  21.141 -31.508  1.00  1.83           N  
ATOM   1882  CA  LEU A 234       1.513  21.524 -32.197  1.00  1.80           C  
ATOM   1883  CB  LEU A 234       1.170  22.500 -33.333  1.00  1.80           C  
ATOM   1884  CG  LEU A 234       2.359  22.859 -34.246  1.00  1.80           C  
ATOM   1885  CD1 LEU A 234       3.015  21.607 -34.848  1.00  1.80           C  
ATOM   1886  CD2 LEU A 234       1.899  23.818 -35.349  1.00  1.80           C  
ATOM   1887  C   LEU A 234       2.476  22.151 -31.178  1.00  1.87           C  
ATOM   1888  O   LEU A 234       2.105  23.038 -30.418  1.00  1.55           O  
ATOM   1889  N   GLU A 235       3.714  21.634 -31.186  1.00  1.83           N  
ATOM   1890  CA  GLU A 235       4.716  22.153 -30.269  1.00  1.80           C  
ATOM   1891  CB  GLU A 235       5.919  21.194 -30.281  1.00  1.80           C  
ATOM   1892  CG  GLU A 235       6.991  21.527 -29.225  1.00  1.80           C  
ATOM   1893  CD  GLU A 235       8.171  20.549 -29.229  1.00  1.87           C  
ATOM   1894  OE1 GLU A 235       8.103  19.507 -29.871  1.00  1.66           O  
ATOM   1895  OE2 GLU A 235       9.168  20.818 -28.569  1.00  1.66           O  
ATOM   1896  C   GLU A 235       5.125  23.562 -30.752  1.00  1.87           C  
ATOM   1897  O   GLU A 235       5.236  23.794 -31.950  1.00  1.55           O  
ATOM   1898  N   PRO A 236       5.344  24.515 -29.806  1.00  1.83           N  
ATOM   1899  CD  PRO A 236       4.999  24.410 -28.388  1.00  1.80           C  
ATOM   1900  CA  PRO A 236       5.954  25.796 -30.158  1.00  1.80           C  
ATOM   1901  CB  PRO A 236       6.246  26.443 -28.798  1.00  1.80           C  
ATOM   1902  CG  PRO A 236       5.207  25.830 -27.853  1.00  1.80           C  
ATOM   1903  C   PRO A 236       7.229  25.675 -31.023  1.00  1.87           C  
ATOM   1904  O   PRO A 236       8.234  25.100 -30.617  1.00  1.55           O  
ATOM   1905  N   GLY A 237       7.115  26.251 -32.229  1.00  1.83           N  
ATOM   1906  CA  GLY A 237       8.219  26.304 -33.178  1.00  1.80           C  
ATOM   1907  C   GLY A 237       8.138  25.199 -34.238  1.00  1.87           C  
ATOM   1908  O   GLY A 237       8.832  25.243 -35.249  1.00  1.55           O  
ATOM   1909  N   ASP A 238       7.267  24.212 -33.968  1.00  1.83           N  
ATOM   1910  CA  ASP A 238       7.065  23.114 -34.905  1.00  1.80           C  
ATOM   1911  CB  ASP A 238       6.528  21.893 -34.135  1.00  1.80           C  
ATOM   1912  CG  ASP A 238       6.476  20.617 -34.976  1.00  1.87           C  
ATOM   1913  OD1 ASP A 238       6.854  20.646 -36.139  1.00  1.66           O  
ATOM   1914  OD2 ASP A 238       6.071  19.577 -34.468  1.00  1.66           O  
ATOM   1915  C   ASP A 238       6.093  23.591 -35.997  1.00  1.87           C  
ATOM   1916  O   ASP A 238       5.197  24.391 -35.738  1.00  1.55           O  
ATOM   1917  N   THR A 239       6.362  23.101 -37.216  1.00  1.83           N  
ATOM   1918  CA  THR A 239       5.634  23.447 -38.420  1.00  1.80           C  
ATOM   1919  CB  THR A 239       6.671  23.766 -39.519  1.00  1.80           C  
ATOM   1920  OG1 THR A 239       7.831  24.398 -39.001  1.00  1.55           O  
ATOM   1921  CG2 THR A 239       6.086  24.595 -40.668  1.00  1.80           C  
ATOM   1922  C   THR A 239       4.749  22.254 -38.833  1.00  1.87           C  
ATOM   1923  O   THR A 239       5.229  21.254 -39.361  1.00  1.55           O  
ATOM   1924  N   ILE A 240       3.441  22.403 -38.574  1.00  1.83           N  
ATOM   1925  CA  ILE A 240       2.503  21.402 -39.057  1.00  1.80           C  
ATOM   1926  CB  ILE A 240       1.196  21.474 -38.239  1.00  1.80           C  
ATOM   1927  CG2 ILE A 240       0.433  22.795 -38.445  1.00  1.80           C  
ATOM   1928  CG1 ILE A 240       0.307  20.236 -38.465  1.00  1.80           C  
ATOM   1929  CD1 ILE A 240      -0.785  20.073 -37.396  1.00  1.80           C  
ATOM   1930  C   ILE A 240       2.298  21.645 -40.560  1.00  1.87           C  
ATOM   1931  O   ILE A 240       2.143  22.781 -40.998  1.00  1.55           O  
ATOM   1932  N   ILE A 241       2.333  20.542 -41.312  1.00  1.83           N  
ATOM   1933  CA  ILE A 241       2.092  20.567 -42.743  1.00  1.80           C  
ATOM   1934  CB  ILE A 241       3.283  19.982 -43.539  1.00  1.80           C  
ATOM   1935  CG2 ILE A 241       3.251  20.435 -45.006  1.00  1.80           C  
ATOM   1936  CG1 ILE A 241       4.661  20.214 -42.891  1.00  1.80           C  
ATOM   1937  CD1 ILE A 241       5.083  21.682 -42.777  1.00  1.80           C  
ATOM   1938  C   ILE A 241       0.841  19.714 -42.951  1.00  1.87           C  
ATOM   1939  O   ILE A 241       0.734  18.623 -42.400  1.00  1.55           O  
ATOM   1940  N   PHE A 242      -0.075  20.275 -43.745  1.00  1.83           N  
ATOM   1941  CA  PHE A 242      -1.306  19.599 -44.119  1.00  1.80           C  
ATOM   1942  CB  PHE A 242      -2.513  20.487 -43.787  1.00  1.80           C  
ATOM   1943  CG  PHE A 242      -2.874  20.526 -42.329  1.00  2.04           C  
ATOM   1944  CD1 PHE A 242      -2.209  21.368 -41.443  1.00  2.04           C  
ATOM   1945  CD2 PHE A 242      -3.911  19.731 -41.855  1.00  2.04           C  
ATOM   1946  CE1 PHE A 242      -2.584  21.416 -40.106  1.00  2.04           C  
ATOM   1947  CE2 PHE A 242      -4.284  19.777 -40.522  1.00  2.04           C  
ATOM   1948  CZ  PHE A 242      -3.618  20.616 -39.643  1.00  2.04           C  
ATOM   1949  C   PHE A 242      -1.253  19.441 -45.638  1.00  1.87           C  
ATOM   1950  O   PHE A 242      -0.868  20.367 -46.344  1.00  1.55           O  
ATOM   1951  N   GLU A 243      -1.679  18.260 -46.096  1.00  1.83           N  
ATOM   1952  CA  GLU A 243      -1.797  17.983 -47.518  1.00  1.80           C  
ATOM   1953  CB  GLU A 243      -0.513  17.286 -48.002  1.00  1.80           C  
ATOM   1954  CG  GLU A 243      -0.581  16.748 -49.444  1.00  1.80           C  
ATOM   1955  CD  GLU A 243       0.795  16.561 -50.095  1.00  1.87           C  
ATOM   1956  OE1 GLU A 243       1.774  16.300 -49.403  1.00  1.66           O  
ATOM   1957  OE2 GLU A 243       0.885  16.665 -51.312  1.00  1.66           O  
ATOM   1958  C   GLU A 243      -3.044  17.119 -47.700  1.00  1.87           C  
ATOM   1959  O   GLU A 243      -3.402  16.346 -46.818  1.00  1.55           O  
ATOM   1960  N   ALA A 244      -3.690  17.299 -48.862  1.00  1.83           N  
ATOM   1961  CA  ALA A 244      -4.821  16.453 -49.217  1.00  1.80           C  
ATOM   1962  CB  ALA A 244      -6.041  16.722 -48.325  1.00  1.80           C  
ATOM   1963  C   ALA A 244      -5.220  16.751 -50.658  1.00  1.87           C  
ATOM   1964  O   ALA A 244      -5.252  17.903 -51.076  1.00  1.55           O  
ATOM   1965  N   ASN A 245      -5.555  15.669 -51.377  1.00  1.83           N  
ATOM   1966  CA  ASN A 245      -6.234  15.829 -52.665  1.00  1.80           C  
ATOM   1967  CB  ASN A 245      -5.659  14.908 -53.755  1.00  1.80           C  
ATOM   1968  CG  ASN A 245      -6.034  13.448 -53.512  1.00  1.87           C  
ATOM   1969  OD1 ASN A 245      -6.164  13.018 -52.375  1.00  1.55           O  
ATOM   1970  ND2 ASN A 245      -6.260  12.736 -54.620  1.00  1.83           N  
ATOM   1971  C   ASN A 245      -7.745  15.599 -52.492  1.00  1.87           C  
ATOM   1972  O   ASN A 245      -8.495  15.616 -53.456  1.00  1.55           O  
ATOM   1973  N   GLY A 246      -8.149  15.401 -51.226  1.00  1.83           N  
ATOM   1974  CA  GLY A 246      -9.566  15.362 -50.913  1.00  1.80           C  
ATOM   1975  C   GLY A 246      -9.739  14.735 -49.539  1.00  1.87           C  
ATOM   1976  O   GLY A 246      -8.807  14.184 -48.969  1.00  1.55           O  
ATOM   1977  N   ASN A 247     -10.985  14.840 -49.056  1.00  1.83           N  
ATOM   1978  CA  ASN A 247     -11.425  14.255 -47.787  1.00  1.80           C  
ATOM   1979  CB  ASN A 247     -11.034  12.775 -47.586  1.00  1.80           C  
ATOM   1980  CG  ASN A 247     -11.584  11.916 -48.725  1.00  1.87           C  
ATOM   1981  OD1 ASN A 247     -12.704  11.427 -48.702  1.00  1.55           O  
ATOM   1982  ND2 ASN A 247     -10.742  11.791 -49.749  1.00  1.83           N  
ATOM   1983  C   ASN A 247     -11.008  15.110 -46.589  1.00  1.87           C  
ATOM   1984  O   ASN A 247     -11.138  14.687 -45.449  1.00  1.55           O  
ATOM   1985  N   LEU A 248     -10.512  16.322 -46.881  1.00  1.83           N  
ATOM   1986  CA  LEU A 248      -9.977  17.169 -45.824  1.00  1.80           C  
ATOM   1987  CB  LEU A 248      -8.757  17.906 -46.389  1.00  1.80           C  
ATOM   1988  CG  LEU A 248      -8.095  18.940 -45.460  1.00  1.80           C  
ATOM   1989  CD1 LEU A 248      -7.824  18.398 -44.050  1.00  1.80           C  
ATOM   1990  CD2 LEU A 248      -6.786  19.430 -46.096  1.00  1.80           C  
ATOM   1991  C   LEU A 248     -11.066  18.129 -45.328  1.00  1.87           C  
ATOM   1992  O   LEU A 248     -11.511  19.033 -46.027  1.00  1.55           O  
ATOM   1993  N   ILE A 249     -11.442  17.886 -44.066  1.00  1.83           N  
ATOM   1994  CA  ILE A 249     -12.176  18.876 -43.298  1.00  1.80           C  
ATOM   1995  CB  ILE A 249     -13.254  18.165 -42.453  1.00  1.80           C  
ATOM   1996  CG2 ILE A 249     -13.656  18.947 -41.192  1.00  1.80           C  
ATOM   1997  CG1 ILE A 249     -14.502  17.871 -43.310  1.00  1.80           C  
ATOM   1998  CD1 ILE A 249     -14.250  16.906 -44.473  1.00  1.80           C  
ATOM   1999  C   ILE A 249     -11.099  19.622 -42.503  1.00  1.87           C  
ATOM   2000  O   ILE A 249     -10.613  19.180 -41.468  1.00  1.55           O  
ATOM   2001  N   ALA A 250     -10.707  20.750 -43.099  1.00  1.83           N  
ATOM   2002  CA  ALA A 250      -9.562  21.475 -42.592  1.00  1.80           C  
ATOM   2003  CB  ALA A 250      -9.159  22.517 -43.631  1.00  1.80           C  
ATOM   2004  C   ALA A 250      -9.905  22.177 -41.261  1.00  1.87           C  
ATOM   2005  O   ALA A 250     -11.057  22.520 -41.012  1.00  1.55           O  
ATOM   2006  N   PRO A 251      -8.859  22.412 -40.426  1.00  1.83           N  
ATOM   2007  CD  PRO A 251      -7.492  21.926 -40.611  1.00  1.80           C  
ATOM   2008  CA  PRO A 251      -9.005  23.284 -39.267  1.00  1.80           C  
ATOM   2009  CB  PRO A 251      -7.659  23.187 -38.522  1.00  1.80           C  
ATOM   2010  CG  PRO A 251      -6.821  22.134 -39.257  1.00  1.80           C  
ATOM   2011  C   PRO A 251      -9.196  24.728 -39.761  1.00  1.87           C  
ATOM   2012  O   PRO A 251      -8.343  25.249 -40.463  1.00  1.55           O  
ATOM   2013  N   TRP A 252     -10.310  25.363 -39.377  1.00  1.83           N  
ATOM   2014  CA  TRP A 252     -10.378  26.813 -39.566  1.00  1.80           C  
ATOM   2015  CB  TRP A 252     -11.855  27.240 -39.658  1.00  1.80           C  
ATOM   2016  CG  TRP A 252     -12.068  28.730 -39.893  1.00  2.04           C  
ATOM   2017  CD2 TRP A 252     -13.354  29.363 -40.037  1.00  2.04           C  
ATOM   2018  CE2 TRP A 252     -13.127  30.748 -40.204  1.00  2.04           C  
ATOM   2019  CE3 TRP A 252     -14.632  28.874 -40.027  1.00  2.04           C  
ATOM   2020  CD1 TRP A 252     -11.119  29.762 -39.987  1.00  2.04           C  
ATOM   2021  NE1 TRP A 252     -11.754  30.949 -40.167  1.00  1.72           N  
ATOM   2022  CZ2 TRP A 252     -14.189  31.600 -40.350  1.00  2.04           C  
ATOM   2023  CZ3 TRP A 252     -15.715  29.738 -40.177  1.00  2.04           C  
ATOM   2024  CH2 TRP A 252     -15.492  31.104 -40.338  1.00  2.04           C  
ATOM   2025  C   TRP A 252      -9.644  27.447 -38.374  1.00  1.87           C  
ATOM   2026  O   TRP A 252      -8.698  28.215 -38.519  1.00  1.55           O  
ATOM   2027  N   HIS A 253     -10.150  27.067 -37.191  1.00  1.83           N  
ATOM   2028  CA  HIS A 253      -9.652  27.597 -35.933  1.00  1.80           C  
ATOM   2029  CB  HIS A 253     -10.830  27.857 -34.983  1.00  1.80           C  
ATOM   2030  CG  HIS A 253     -11.492  29.157 -35.361  1.00  2.04           C  
ATOM   2031  CD2 HIS A 253     -12.672  29.359 -36.096  1.00  2.04           C  
ATOM   2032  ND1 HIS A 253     -10.988  30.361 -35.023  1.00  1.72           N  
ATOM   2033  CE1 HIS A 253     -11.829  31.271 -35.534  1.00  2.04           C  
ATOM   2034  NE2 HIS A 253     -12.856  30.696 -36.185  1.00  1.72           N  
ATOM   2035  C   HIS A 253      -8.696  26.592 -35.296  1.00  1.87           C  
ATOM   2036  O   HIS A 253      -8.748  25.399 -35.565  1.00  1.55           O  
ATOM   2037  N   ALA A 254      -7.847  27.157 -34.429  1.00  1.83           N  
ATOM   2038  CA  ALA A 254      -7.016  26.385 -33.522  1.00  1.80           C  
ATOM   2039  CB  ALA A 254      -5.585  26.285 -34.056  1.00  1.80           C  
ATOM   2040  C   ALA A 254      -7.058  27.129 -32.190  1.00  1.87           C  
ATOM   2041  O   ALA A 254      -7.406  28.306 -32.136  1.00  1.55           O  
ATOM   2042  N   PHE A 255      -6.729  26.372 -31.137  1.00  1.83           N  
ATOM   2043  CA  PHE A 255      -6.807  26.860 -29.771  1.00  1.80           C  
ATOM   2044  CB  PHE A 255      -7.602  25.876 -28.900  1.00  1.80           C  
ATOM   2045  CG  PHE A 255      -8.980  25.568 -29.411  1.00  2.04           C  
ATOM   2046  CD1 PHE A 255      -9.192  24.541 -30.326  1.00  2.04           C  
ATOM   2047  CD2 PHE A 255     -10.071  26.281 -28.933  1.00  2.04           C  
ATOM   2048  CE1 PHE A 255     -10.480  24.218 -30.729  1.00  2.04           C  
ATOM   2049  CE2 PHE A 255     -11.361  25.944 -29.310  1.00  2.04           C  
ATOM   2050  CZ  PHE A 255     -11.565  24.910 -30.209  1.00  2.04           C  
ATOM   2051  C   PHE A 255      -5.389  26.906 -29.209  1.00  1.87           C  
ATOM   2052  O   PHE A 255      -4.776  25.870 -28.992  1.00  1.55           O  
ATOM   2053  N   ALA A 256      -4.901  28.126 -28.959  1.00  1.83           N  
ATOM   2054  CA  ALA A 256      -3.648  28.267 -28.229  1.00  1.80           C  
ATOM   2055  CB  ALA A 256      -3.153  29.707 -28.416  1.00  1.80           C  
ATOM   2056  C   ALA A 256      -3.910  27.965 -26.742  1.00  1.87           C  
ATOM   2057  O   ALA A 256      -4.217  28.864 -25.969  1.00  1.55           O  
ATOM   2058  N   LEU A 257      -3.812  26.669 -26.390  1.00  1.83           N  
ATOM   2059  CA  LEU A 257      -4.166  26.240 -25.039  1.00  1.80           C  
ATOM   2060  CB  LEU A 257      -4.243  24.704 -24.944  1.00  1.80           C  
ATOM   2061  CG  LEU A 257      -5.240  24.036 -25.910  1.00  1.80           C  
ATOM   2062  CD1 LEU A 257      -5.211  22.515 -25.718  1.00  1.80           C  
ATOM   2063  CD2 LEU A 257      -6.671  24.561 -25.733  1.00  1.80           C  
ATOM   2064  C   LEU A 257      -3.132  26.753 -24.027  1.00  1.87           C  
ATOM   2065  O   LEU A 257      -1.939  26.483 -24.133  1.00  1.55           O  
ATOM   2066  N   ASN A 258      -3.667  27.492 -23.042  1.00  1.83           N  
ATOM   2067  CA  ASN A 258      -2.868  28.011 -21.940  1.00  1.80           C  
ATOM   2068  CB  ASN A 258      -3.317  29.443 -21.620  1.00  1.80           C  
ATOM   2069  CG  ASN A 258      -2.406  30.073 -20.560  1.00  1.87           C  
ATOM   2070  OD1 ASN A 258      -1.230  29.749 -20.449  1.00  1.55           O  
ATOM   2071  ND2 ASN A 258      -2.992  31.002 -19.808  1.00  1.83           N  
ATOM   2072  C   ASN A 258      -3.073  27.099 -20.724  1.00  1.87           C  
ATOM   2073  O   ASN A 258      -4.057  27.201 -19.993  1.00  1.55           O  
ATOM   2074  N   ARG A 259      -2.099  26.186 -20.566  1.00  1.83           N  
ATOM   2075  CA  ARG A 259      -2.144  25.203 -19.488  1.00  1.80           C  
ATOM   2076  CB  ARG A 259      -0.871  24.346 -19.504  1.00  1.80           C  
ATOM   2077  CG  ARG A 259      -0.593  23.636 -20.834  1.00  1.80           C  
ATOM   2078  CD  ARG A 259      -1.575  22.508 -21.166  1.00  1.80           C  
ATOM   2079  NE  ARG A 259      -0.952  21.686 -22.190  1.00  1.83           N  
ATOM   2080  CZ  ARG A 259      -1.280  20.409 -22.467  1.00  1.87           C  
ATOM   2081  NH1 ARG A 259      -2.372  19.845 -21.976  1.00  1.83           N  
ATOM   2082  NH2 ARG A 259      -0.487  19.700 -23.250  1.00  1.83           N  
ATOM   2083  C   ARG A 259      -2.255  25.908 -18.121  1.00  1.87           C  
ATOM   2084  O   ARG A 259      -1.698  26.980 -17.906  1.00  1.55           O  
ATOM   2085  N   GLY A 260      -2.989  25.249 -17.219  1.00  1.83           N  
ATOM   2086  CA  GLY A 260      -3.135  25.793 -15.881  1.00  1.80           C  
ATOM   2087  C   GLY A 260      -3.851  24.774 -15.006  1.00  1.87           C  
ATOM   2088  O   GLY A 260      -4.690  24.010 -15.473  1.00  1.55           O  
ATOM   2089  N   PHE A 261      -3.450  24.794 -13.727  1.00  1.83           N  
ATOM   2090  CA  PHE A 261      -4.062  23.921 -12.737  1.00  1.80           C  
ATOM   2091  CB  PHE A 261      -3.144  23.806 -11.506  1.00  1.80           C  
ATOM   2092  CG  PHE A 261      -1.755  23.355 -11.875  1.00  2.04           C  
ATOM   2093  CD1 PHE A 261      -1.529  22.046 -12.292  1.00  2.04           C  
ATOM   2094  CD2 PHE A 261      -0.681  24.236 -11.804  1.00  2.04           C  
ATOM   2095  CE1 PHE A 261      -0.250  21.628 -12.635  1.00  2.04           C  
ATOM   2096  CE2 PHE A 261       0.599  23.819 -12.147  1.00  2.04           C  
ATOM   2097  CZ  PHE A 261       0.815  22.514 -12.563  1.00  2.04           C  
ATOM   2098  C   PHE A 261      -5.427  24.511 -12.353  1.00  1.87           C  
ATOM   2099  O   PHE A 261      -5.858  25.526 -12.890  1.00  1.55           O  
ATOM   2100  N   GLY A 262      -6.081  23.833 -11.398  1.00  1.83           N  
ATOM   2101  CA  GLY A 262      -7.372  24.308 -10.912  1.00  1.80           C  
ATOM   2102  C   GLY A 262      -8.515  23.762 -11.768  1.00  1.87           C  
ATOM   2103  O   GLY A 262      -9.475  23.194 -11.262  1.00  1.55           O  
ATOM   2104  N   SER A 263      -8.344  23.950 -13.085  1.00  1.83           N  
ATOM   2105  CA  SER A 263      -9.327  23.436 -14.019  1.00  1.80           C  
ATOM   2106  CB  SER A 263      -9.128  24.072 -15.404  1.00  1.80           C  
ATOM   2107  OG  SER A 263     -10.125  23.654 -16.331  1.00  1.55           O  
ATOM   2108  C   SER A 263      -9.287  21.901 -14.055  1.00  1.87           C  
ATOM   2109  O   SER A 263      -8.307  21.235 -13.725  1.00  1.55           O  
ATOM   2110  N   GLY A 264     -10.468  21.429 -14.455  1.00  1.83           N  
ATOM   2111  CA  GLY A 264     -10.827  20.035 -14.579  1.00  1.80           C  
ATOM   2112  C   GLY A 264     -12.213  20.054 -15.207  1.00  1.87           C  
ATOM   2113  O   GLY A 264     -12.828  21.111 -15.279  1.00  1.55           O  
ATOM   2114  N   ILE A 265     -12.658  18.887 -15.689  1.00  1.83           N  
ATOM   2115  CA  ILE A 265     -13.912  18.834 -16.433  1.00  1.80           C  
ATOM   2116  CB  ILE A 265     -13.664  18.218 -17.830  1.00  1.80           C  
ATOM   2117  CG2 ILE A 265     -14.921  18.347 -18.706  1.00  1.80           C  
ATOM   2118  CG1 ILE A 265     -12.434  18.862 -18.510  1.00  1.80           C  
ATOM   2119  CD1 ILE A 265     -12.191  18.403 -19.951  1.00  1.80           C  
ATOM   2120  C   ILE A 265     -14.923  18.037 -15.594  1.00  1.87           C  
ATOM   2121  O   ILE A 265     -14.931  16.811 -15.609  1.00  1.55           O  
ATOM   2122  N   ILE A 266     -15.750  18.798 -14.857  1.00  1.83           N  
ATOM   2123  CA  ILE A 266     -16.858  18.196 -14.126  1.00  1.80           C  
ATOM   2124  CB  ILE A 266     -17.092  18.923 -12.779  1.00  1.80           C  
ATOM   2125  CG2 ILE A 266     -15.858  18.828 -11.869  1.00  1.80           C  
ATOM   2126  CG1 ILE A 266     -17.560  20.388 -12.936  1.00  1.80           C  
ATOM   2127  CD1 ILE A 266     -18.844  20.689 -12.151  1.00  1.80           C  
ATOM   2128  C   ILE A 266     -18.096  18.217 -15.039  1.00  1.87           C  
ATOM   2129  O   ILE A 266     -18.024  18.509 -16.228  1.00  1.55           O  
ATOM   2130  N   THR A 267     -19.234  17.908 -14.411  1.00  1.83           N  
ATOM   2131  CA  THR A 267     -20.505  17.915 -15.104  1.00  1.80           C  
ATOM   2132  CB  THR A 267     -20.566  16.714 -16.079  1.00  1.80           C  
ATOM   2133  OG1 THR A 267     -21.832  16.568 -16.693  1.00  1.55           O  
ATOM   2134  CG2 THR A 267     -20.066  15.387 -15.467  1.00  1.80           C  
ATOM   2135  C   THR A 267     -21.562  17.898 -13.999  1.00  1.87           C  
ATOM   2136  O   THR A 267     -21.329  17.337 -12.934  1.00  1.55           O  
ATOM   2137  N   SER A 268     -22.699  18.556 -14.271  1.00  1.83           N  
ATOM   2138  CA  SER A 268     -23.778  18.555 -13.293  1.00  1.80           C  
ATOM   2139  CB  SER A 268     -23.436  19.504 -12.125  1.00  1.80           C  
ATOM   2140  OG  SER A 268     -23.331  20.856 -12.537  1.00  1.55           O  
ATOM   2141  C   SER A 268     -25.053  18.997 -14.013  1.00  1.87           C  
ATOM   2142  O   SER A 268     -25.073  19.160 -15.226  1.00  1.55           O  
ATOM   2143  N   ASN A 269     -26.089  19.215 -13.199  1.00  1.83           N  
ATOM   2144  CA  ASN A 269     -27.269  19.968 -13.608  1.00  1.80           C  
ATOM   2145  CB  ASN A 269     -28.516  19.062 -13.614  1.00  1.80           C  
ATOM   2146  CG  ASN A 269     -28.878  18.517 -12.221  1.00  1.87           C  
ATOM   2147  OD1 ASN A 269     -28.020  18.272 -11.378  1.00  1.55           O  
ATOM   2148  ND2 ASN A 269     -30.183  18.326 -12.026  1.00  1.83           N  
ATOM   2149  C   ASN A 269     -27.443  21.156 -12.648  1.00  1.87           C  
ATOM   2150  O   ASN A 269     -28.537  21.676 -12.458  1.00  1.55           O  
ATOM   2151  N   ALA A 270     -26.313  21.527 -12.020  1.00  1.83           N  
ATOM   2152  CA  ALA A 270     -26.348  22.542 -10.980  1.00  1.80           C  
ATOM   2153  CB  ALA A 270     -25.169  22.324 -10.030  1.00  1.80           C  
ATOM   2154  C   ALA A 270     -26.279  23.929 -11.630  1.00  1.87           C  
ATOM   2155  O   ALA A 270     -25.657  24.124 -12.668  1.00  1.55           O  
ATOM   2156  N   SER A 271     -26.961  24.866 -10.960  1.00  1.83           N  
ATOM   2157  CA  SER A 271     -26.947  26.256 -11.383  1.00  1.80           C  
ATOM   2158  CB  SER A 271     -28.245  26.907 -10.879  1.00  1.80           C  
ATOM   2159  OG  SER A 271     -29.382  26.092 -11.150  1.00  1.55           O  
ATOM   2160  C   SER A 271     -25.718  26.949 -10.771  1.00  1.87           C  
ATOM   2161  O   SER A 271     -25.506  26.905  -9.564  1.00  1.55           O  
ATOM   2162  N   MET A 272     -24.931  27.581 -11.654  1.00  1.83           N  
ATOM   2163  CA  MET A 272     -23.836  28.429 -11.201  1.00  1.80           C  
ATOM   2164  CB  MET A 272     -22.764  28.466 -12.305  1.00  1.80           C  
ATOM   2165  CG  MET A 272     -21.409  29.059 -11.900  1.00  1.80           C  
ATOM   2166  SD  MET A 272     -21.482  30.828 -11.576  1.00  1.97           S  
ATOM   2167  CE  MET A 272     -20.931  31.461 -13.170  1.00  1.80           C  
ATOM   2168  C   MET A 272     -24.433  29.808 -10.893  1.00  1.87           C  
ATOM   2169  O   MET A 272     -25.304  30.285 -11.618  1.00  1.55           O  
ATOM   2170  N   ASP A 273     -23.967  30.385  -9.774  1.00  1.83           N  
ATOM   2171  CA  ASP A 273     -24.537  31.636  -9.276  1.00  1.80           C  
ATOM   2172  CB  ASP A 273     -25.570  31.324  -8.177  1.00  1.80           C  
ATOM   2173  CG  ASP A 273     -26.562  32.473  -7.977  1.00  1.87           C  
ATOM   2174  OD1 ASP A 273     -27.578  32.521  -8.659  1.00  1.66           O  
ATOM   2175  OD2 ASP A 273     -26.335  33.329  -7.134  1.00  1.66           O  
ATOM   2176  C   ASP A 273     -23.387  32.515  -8.770  1.00  1.87           C  
ATOM   2177  O   ASP A 273     -22.232  32.109  -8.771  1.00  1.55           O  
ATOM   2178  N   GLU A 274     -23.755  33.740  -8.367  1.00  1.83           N  
ATOM   2179  CA  GLU A 274     -22.791  34.769  -8.013  1.00  1.80           C  
ATOM   2180  CB  GLU A 274     -23.469  36.152  -8.089  1.00  1.80           C  
ATOM   2181  CG  GLU A 274     -24.119  36.477  -9.450  1.00  1.80           C  
ATOM   2182  CD  GLU A 274     -23.107  36.556 -10.601  1.00  1.87           C  
ATOM   2183  OE1 GLU A 274     -22.154  37.321 -10.509  1.00  1.66           O  
ATOM   2184  OE2 GLU A 274     -23.271  35.863 -11.602  1.00  1.66           O  
ATOM   2185  C   GLU A 274     -22.230  34.501  -6.600  1.00  1.87           C  
ATOM   2186  O   GLU A 274     -22.581  35.162  -5.625  1.00  1.55           O  
ATOM   2187  N   CYS A 275     -21.341  33.502  -6.561  1.00  1.83           N  
ATOM   2188  CA  CYS A 275     -20.698  33.030  -5.346  1.00  1.80           C  
ATOM   2189  CB  CYS A 275     -21.323  31.685  -4.944  1.00  1.80           C  
ATOM   2190  SG  CYS A 275     -20.353  30.777  -3.714  1.00  1.89           S  
ATOM   2191  C   CYS A 275     -19.230  32.816  -5.696  1.00  1.87           C  
ATOM   2192  O   CYS A 275     -18.919  32.446  -6.820  1.00  1.55           O  
ATOM   2193  N   ASP A 276     -18.351  33.053  -4.715  1.00  1.83           N  
ATOM   2194  CA  ASP A 276     -16.955  32.654  -4.847  1.00  1.80           C  
ATOM   2195  CB  ASP A 276     -15.996  33.860  -4.917  1.00  1.80           C  
ATOM   2196  CG  ASP A 276     -15.961  34.699  -3.637  1.00  1.87           C  
ATOM   2197  OD1 ASP A 276     -16.917  35.415  -3.360  1.00  1.66           O  
ATOM   2198  OD2 ASP A 276     -14.967  34.656  -2.918  1.00  1.66           O  
ATOM   2199  C   ASP A 276     -16.650  31.740  -3.667  1.00  1.87           C  
ATOM   2200  O   ASP A 276     -17.178  31.919  -2.572  1.00  1.55           O  
ATOM   2201  N   THR A 277     -15.810  30.736  -3.942  1.00  1.83           N  
ATOM   2202  CA  THR A 277     -15.454  29.788  -2.900  1.00  1.80           C  
ATOM   2203  CB  THR A 277     -16.589  28.745  -2.730  1.00  1.80           C  
ATOM   2204  OG1 THR A 277     -17.876  29.329  -2.805  1.00  1.55           O  
ATOM   2205  CG2 THR A 277     -16.506  27.975  -1.405  1.00  1.80           C  
ATOM   2206  C   THR A 277     -14.101  29.172  -3.278  1.00  1.87           C  
ATOM   2207  O   THR A 277     -13.655  29.273  -4.417  1.00  1.55           O  
ATOM   2208  N   LYS A 278     -13.465  28.585  -2.249  1.00  1.83           N  
ATOM   2209  CA  LYS A 278     -12.172  27.935  -2.421  1.00  1.80           C  
ATOM   2210  CB  LYS A 278     -11.383  28.067  -1.111  1.00  1.80           C  
ATOM   2211  CG  LYS A 278     -11.016  29.532  -0.811  1.00  1.80           C  
ATOM   2212  CD  LYS A 278     -10.263  29.719   0.511  1.00  1.80           C  
ATOM   2213  CE  LYS A 278     -11.173  29.602   1.741  1.00  1.80           C  
ATOM   2214  NZ  LYS A 278     -10.480  29.838   3.001  1.00  1.65           N  
ATOM   2215  C   LYS A 278     -12.369  26.465  -2.830  1.00  1.87           C  
ATOM   2216  O   LYS A 278     -11.632  25.922  -3.644  1.00  1.55           O  
ATOM   2217  N   CYS A 279     -13.418  25.879  -2.233  1.00  1.83           N  
ATOM   2218  CA  CYS A 279     -13.924  24.601  -2.713  1.00  1.80           C  
ATOM   2219  CB  CYS A 279     -14.673  23.862  -1.593  1.00  1.80           C  
ATOM   2220  SG  CYS A 279     -15.410  22.306  -2.167  1.00  1.89           S  
ATOM   2221  C   CYS A 279     -14.918  24.890  -3.831  1.00  1.87           C  
ATOM   2222  O   CYS A 279     -15.478  25.976  -3.912  1.00  1.55           O  
ATOM   2223  N   GLN A 280     -15.149  23.841  -4.623  1.00  1.83           N  
ATOM   2224  CA  GLN A 280     -16.354  23.740  -5.422  1.00  1.80           C  
ATOM   2225  CB  GLN A 280     -16.115  24.314  -6.832  1.00  1.80           C  
ATOM   2226  CG  GLN A 280     -17.073  25.459  -7.162  1.00  1.80           C  
ATOM   2227  CD  GLN A 280     -18.498  24.916  -7.226  1.00  1.87           C  
ATOM   2228  OE1 GLN A 280     -19.289  25.079  -6.309  1.00  1.55           O  
ATOM   2229  NE2 GLN A 280     -18.753  24.154  -8.278  1.00  1.83           N  
ATOM   2230  C   GLN A 280     -16.699  22.252  -5.456  1.00  1.87           C  
ATOM   2231  O   GLN A 280     -15.827  21.420  -5.258  1.00  1.55           O  
ATOM   2232  N   THR A 281     -17.974  21.943  -5.729  1.00  1.83           N  
ATOM   2233  CA  THR A 281     -18.298  20.579  -6.132  1.00  1.80           C  
ATOM   2234  CB  THR A 281     -18.791  19.717  -4.944  1.00  1.80           C  
ATOM   2235  OG1 THR A 281     -20.117  20.024  -4.568  1.00  1.55           O  
ATOM   2236  CG2 THR A 281     -17.859  19.719  -3.722  1.00  1.80           C  
ATOM   2237  C   THR A 281     -19.388  20.708  -7.205  1.00  1.87           C  
ATOM   2238  O   THR A 281     -19.996  21.764  -7.337  1.00  1.55           O  
ATOM   2239  N   PRO A 282     -19.667  19.601  -7.940  1.00  1.83           N  
ATOM   2240  CD  PRO A 282     -18.797  18.435  -8.079  1.00  1.80           C  
ATOM   2241  CA  PRO A 282     -20.885  19.522  -8.749  1.00  1.80           C  
ATOM   2242  CB  PRO A 282     -20.798  18.119  -9.377  1.00  1.80           C  
ATOM   2243  CG  PRO A 282     -19.311  17.764  -9.350  1.00  1.80           C  
ATOM   2244  C   PRO A 282     -22.223  19.687  -7.982  1.00  1.87           C  
ATOM   2245  O   PRO A 282     -23.273  19.859  -8.588  1.00  1.55           O  
ATOM   2246  N   GLN A 283     -22.132  19.645  -6.636  1.00  1.83           N  
ATOM   2247  CA  GLN A 283     -23.286  19.902  -5.775  1.00  1.80           C  
ATOM   2248  CB  GLN A 283     -23.287  18.907  -4.597  1.00  1.80           C  
ATOM   2249  CG  GLN A 283     -23.449  17.435  -5.015  1.00  1.80           C  
ATOM   2250  CD  GLN A 283     -24.823  17.064  -5.601  1.00  1.87           C  
ATOM   2251  OE1 GLN A 283     -24.988  16.008  -6.199  1.00  1.55           O  
ATOM   2252  NE2 GLN A 283     -25.802  17.950  -5.410  1.00  1.83           N  
ATOM   2253  C   GLN A 283     -23.238  21.340  -5.224  1.00  1.87           C  
ATOM   2254  O   GLN A 283     -23.941  21.686  -4.281  1.00  1.55           O  
ATOM   2255  N   GLY A 284     -22.371  22.151  -5.841  1.00  1.83           N  
ATOM   2256  CA  GLY A 284     -22.149  23.487  -5.324  1.00  1.80           C  
ATOM   2257  C   GLY A 284     -21.144  23.435  -4.182  1.00  1.87           C  
ATOM   2258  O   GLY A 284     -20.925  22.409  -3.550  1.00  1.55           O  
ATOM   2259  N   ALA A 285     -20.501  24.585  -3.981  1.00  1.83           N  
ATOM   2260  CA  ALA A 285     -19.332  24.596  -3.125  1.00  1.80           C  
ATOM   2261  CB  ALA A 285     -18.625  25.947  -3.233  1.00  1.80           C  
ATOM   2262  C   ALA A 285     -19.695  24.298  -1.666  1.00  1.87           C  
ATOM   2263  O   ALA A 285     -20.582  24.907  -1.075  1.00  1.55           O  
ATOM   2264  N   ILE A 286     -18.905  23.354  -1.131  1.00  1.83           N  
ATOM   2265  CA  ILE A 286     -18.832  23.104   0.297  1.00  1.80           C  
ATOM   2266  CB  ILE A 286     -18.223  21.699   0.534  1.00  1.80           C  
ATOM   2267  CG2 ILE A 286     -18.161  21.358   2.034  1.00  1.80           C  
ATOM   2268  CG1 ILE A 286     -18.958  20.587  -0.244  1.00  1.80           C  
ATOM   2269  CD1 ILE A 286     -18.185  19.264  -0.281  1.00  1.80           C  
ATOM   2270  C   ILE A 286     -17.943  24.215   0.896  1.00  1.87           C  
ATOM   2271  O   ILE A 286     -16.768  24.016   1.176  1.00  1.55           O  
ATOM   2272  N   ASN A 287     -18.560  25.399   1.047  1.00  1.83           N  
ATOM   2273  CA  ASN A 287     -17.839  26.532   1.627  1.00  1.80           C  
ATOM   2274  CB  ASN A 287     -18.689  27.804   1.481  1.00  1.80           C  
ATOM   2275  CG  ASN A 287     -17.966  29.018   2.077  1.00  1.87           C  
ATOM   2276  OD1 ASN A 287     -16.746  29.120   2.045  1.00  1.55           O  
ATOM   2277  ND2 ASN A 287     -18.775  29.921   2.628  1.00  1.83           N  
ATOM   2278  C   ASN A 287     -17.551  26.230   3.110  1.00  1.87           C  
ATOM   2279  O   ASN A 287     -18.428  26.335   3.959  1.00  1.55           O  
ATOM   2280  N   SER A 288     -16.305  25.798   3.353  1.00  1.83           N  
ATOM   2281  CA  SER A 288     -15.979  25.138   4.604  1.00  1.80           C  
ATOM   2282  CB  SER A 288     -16.454  23.680   4.506  1.00  1.80           C  
ATOM   2283  OG  SER A 288     -16.139  22.924   5.671  1.00  1.55           O  
ATOM   2284  C   SER A 288     -14.465  25.199   4.806  1.00  1.87           C  
ATOM   2285  O   SER A 288     -13.708  25.597   3.926  1.00  1.55           O  
ATOM   2286  N   SER A 289     -14.093  24.759   6.017  1.00  1.83           N  
ATOM   2287  CA  SER A 289     -12.701  24.569   6.392  1.00  1.80           C  
ATOM   2288  CB  SER A 289     -12.206  25.825   7.132  1.00  1.80           C  
ATOM   2289  OG  SER A 289     -13.172  26.367   8.026  1.00  1.55           O  
ATOM   2290  C   SER A 289     -12.534  23.293   7.245  1.00  1.87           C  
ATOM   2291  O   SER A 289     -11.488  23.074   7.851  1.00  1.55           O  
ATOM   2292  N   LEU A 290     -13.604  22.470   7.286  1.00  1.83           N  
ATOM   2293  CA  LEU A 290     -13.515  21.239   8.072  1.00  1.80           C  
ATOM   2294  CB  LEU A 290     -14.904  20.583   8.241  1.00  1.80           C  
ATOM   2295  CG  LEU A 290     -15.802  21.203   9.331  1.00  1.80           C  
ATOM   2296  CD1 LEU A 290     -15.147  21.182  10.718  1.00  1.80           C  
ATOM   2297  CD2 LEU A 290     -16.300  22.613   8.997  1.00  1.80           C  
ATOM   2298  C   LEU A 290     -12.555  20.274   7.356  1.00  1.87           C  
ATOM   2299  O   LEU A 290     -12.332  20.391   6.156  1.00  1.55           O  
ATOM   2300  N   PRO A 291     -11.982  19.308   8.121  1.00  1.83           N  
ATOM   2301  CD  PRO A 291     -12.084  19.182   9.575  1.00  1.80           C  
ATOM   2302  CA  PRO A 291     -11.137  18.297   7.495  1.00  1.80           C  
ATOM   2303  CB  PRO A 291     -10.495  17.572   8.685  1.00  1.80           C  
ATOM   2304  CG  PRO A 291     -11.426  17.835   9.873  1.00  1.80           C  
ATOM   2305  C   PRO A 291     -11.945  17.306   6.639  1.00  1.87           C  
ATOM   2306  O   PRO A 291     -11.487  16.849   5.597  1.00  1.55           O  
ATOM   2307  N   PHE A 292     -13.174  17.024   7.116  1.00  1.83           N  
ATOM   2308  CA  PHE A 292     -14.004  16.021   6.459  1.00  1.80           C  
ATOM   2309  CB  PHE A 292     -14.408  14.913   7.444  1.00  1.80           C  
ATOM   2310  CG  PHE A 292     -13.250  14.195   8.074  1.00  2.04           C  
ATOM   2311  CD1 PHE A 292     -12.525  13.252   7.356  1.00  2.04           C  
ATOM   2312  CD2 PHE A 292     -12.917  14.439   9.400  1.00  2.04           C  
ATOM   2313  CE1 PHE A 292     -11.500  12.544   7.969  1.00  2.04           C  
ATOM   2314  CE2 PHE A 292     -11.890  13.740  10.016  1.00  2.04           C  
ATOM   2315  CZ  PHE A 292     -11.188  12.782   9.300  1.00  2.04           C  
ATOM   2316  C   PHE A 292     -15.283  16.675   5.934  1.00  1.87           C  
ATOM   2317  O   PHE A 292     -15.814  17.625   6.501  1.00  1.55           O  
ATOM   2318  N   GLN A 293     -15.773  16.058   4.858  1.00  1.83           N  
ATOM   2319  CA  GLN A 293     -17.139  16.231   4.400  1.00  1.80           C  
ATOM   2320  CB  GLN A 293     -17.242  17.324   3.318  1.00  1.80           C  
ATOM   2321  CG  GLN A 293     -16.234  17.200   2.155  1.00  1.80           C  
ATOM   2322  CD  GLN A 293     -16.752  16.421   0.950  1.00  1.87           C  
ATOM   2323  OE1 GLN A 293     -17.868  15.924   0.929  1.00  1.55           O  
ATOM   2324  NE2 GLN A 293     -15.890  16.382  -0.063  1.00  1.83           N  
ATOM   2325  C   GLN A 293     -17.565  14.853   3.907  1.00  1.87           C  
ATOM   2326  O   GLN A 293     -16.719  14.027   3.591  1.00  1.55           O  
ATOM   2327  N   ASN A 294     -18.882  14.638   3.877  1.00  1.83           N  
ATOM   2328  CA  ASN A 294     -19.420  13.386   3.335  1.00  1.80           C  
ATOM   2329  CB  ASN A 294     -20.020  12.508   4.445  1.00  1.80           C  
ATOM   2330  CG  ASN A 294     -21.263  13.128   5.094  1.00  1.87           C  
ATOM   2331  OD1 ASN A 294     -21.649  14.261   4.834  1.00  1.55           O  
ATOM   2332  ND2 ASN A 294     -21.881  12.304   5.932  1.00  1.83           N  
ATOM   2333  C   ASN A 294     -20.458  13.710   2.260  1.00  1.87           C  
ATOM   2334  O   ASN A 294     -21.370  12.944   1.968  1.00  1.55           O  
ATOM   2335  N   ILE A 295     -20.259  14.912   1.716  1.00  1.83           N  
ATOM   2336  CA  ILE A 295     -21.198  15.551   0.823  1.00  1.80           C  
ATOM   2337  CB  ILE A 295     -20.955  17.073   0.895  1.00  1.80           C  
ATOM   2338  CG2 ILE A 295     -21.845  17.839  -0.096  1.00  1.80           C  
ATOM   2339  CG1 ILE A 295     -21.162  17.578   2.340  1.00  1.80           C  
ATOM   2340  CD1 ILE A 295     -20.712  19.023   2.556  1.00  1.80           C  
ATOM   2341  C   ILE A 295     -21.050  14.964  -0.586  1.00  1.87           C  
ATOM   2342  O   ILE A 295     -22.002  14.438  -1.152  1.00  1.55           O  
ATOM   2343  N   HIS A 296     -19.828  15.094  -1.138  1.00  1.83           N  
ATOM   2344  CA  HIS A 296     -19.648  14.725  -2.541  1.00  1.80           C  
ATOM   2345  CB  HIS A 296     -20.041  15.919  -3.428  1.00  1.80           C  
ATOM   2346  CG  HIS A 296     -20.375  15.421  -4.812  1.00  2.04           C  
ATOM   2347  CD2 HIS A 296     -21.504  14.676  -5.187  1.00  2.04           C  
ATOM   2348  ND1 HIS A 296     -19.620  15.637  -5.908  1.00  1.72           N  
ATOM   2349  CE1 HIS A 296     -20.275  15.039  -6.922  1.00  2.04           C  
ATOM   2350  NE2 HIS A 296     -21.413  14.451  -6.516  1.00  1.72           N  
ATOM   2351  C   HIS A 296     -18.176  14.336  -2.797  1.00  1.87           C  
ATOM   2352  O   HIS A 296     -17.276  15.049  -2.366  1.00  1.55           O  
ATOM   2353  N   PRO A 297     -17.938  13.190  -3.506  1.00  1.83           N  
ATOM   2354  CD  PRO A 297     -18.936  12.187  -3.883  1.00  1.80           C  
ATOM   2355  CA  PRO A 297     -16.571  12.809  -3.870  1.00  1.80           C  
ATOM   2356  CB  PRO A 297     -16.715  11.433  -4.550  1.00  1.80           C  
ATOM   2357  CG  PRO A 297     -18.122  10.936  -4.215  1.00  1.80           C  
ATOM   2358  C   PRO A 297     -15.862  13.783  -4.828  1.00  1.87           C  
ATOM   2359  O   PRO A 297     -14.699  14.123  -4.650  1.00  1.55           O  
ATOM   2360  N   VAL A 298     -16.624  14.204  -5.859  1.00  1.83           N  
ATOM   2361  CA  VAL A 298     -16.035  15.108  -6.842  1.00  1.80           C  
ATOM   2362  CB  VAL A 298     -16.843  15.135  -8.154  1.00  1.80           C  
ATOM   2363  CG1 VAL A 298     -16.260  16.117  -9.188  1.00  1.80           C  
ATOM   2364  CG2 VAL A 298     -16.975  13.728  -8.755  1.00  1.80           C  
ATOM   2365  C   VAL A 298     -15.979  16.498  -6.210  1.00  1.87           C  
ATOM   2366  O   VAL A 298     -16.995  17.042  -5.786  1.00  1.55           O  
ATOM   2367  N   THR A 299     -14.747  17.004  -6.183  1.00  1.83           N  
ATOM   2368  CA  THR A 299     -14.434  18.280  -5.587  1.00  1.80           C  
ATOM   2369  CB  THR A 299     -13.667  18.038  -4.270  1.00  1.80           C  
ATOM   2370  OG1 THR A 299     -13.365  19.242  -3.599  1.00  1.55           O  
ATOM   2371  CG2 THR A 299     -12.397  17.187  -4.435  1.00  1.80           C  
ATOM   2372  C   THR A 299     -13.612  19.031  -6.624  1.00  1.87           C  
ATOM   2373  O   THR A 299     -13.016  18.438  -7.515  1.00  1.55           O  
ATOM   2374  N   ILE A 300     -13.614  20.351  -6.454  1.00  1.83           N  
ATOM   2375  CA  ILE A 300     -12.863  21.254  -7.303  1.00  1.80           C  
ATOM   2376  CB  ILE A 300     -13.756  21.915  -8.386  1.00  1.80           C  
ATOM   2377  CG2 ILE A 300     -12.929  22.182  -9.654  1.00  1.80           C  
ATOM   2378  CG1 ILE A 300     -15.017  21.089  -8.727  1.00  1.80           C  
ATOM   2379  CD1 ILE A 300     -15.895  21.720  -9.816  1.00  1.80           C  
ATOM   2380  C   ILE A 300     -12.237  22.259  -6.332  1.00  1.87           C  
ATOM   2381  O   ILE A 300     -12.693  22.401  -5.201  1.00  1.55           O  
ATOM   2382  N   GLY A 301     -11.169  22.914  -6.804  1.00  1.83           N  
ATOM   2383  CA  GLY A 301     -10.440  23.808  -5.914  1.00  1.80           C  
ATOM   2384  C   GLY A 301      -9.778  23.006  -4.785  1.00  1.87           C  
ATOM   2385  O   GLY A 301      -9.059  22.044  -5.039  1.00  1.55           O  
ATOM   2386  N   GLU A 302     -10.074  23.439  -3.551  1.00  1.83           N  
ATOM   2387  CA  GLU A 302      -9.601  22.763  -2.350  1.00  1.80           C  
ATOM   2388  CB  GLU A 302      -8.351  23.462  -1.786  1.00  1.80           C  
ATOM   2389  CG  GLU A 302      -8.433  25.000  -1.798  1.00  1.80           C  
ATOM   2390  CD  GLU A 302      -7.246  25.623  -1.058  1.00  1.87           C  
ATOM   2391  OE1 GLU A 302      -6.123  25.523  -1.534  1.00  1.66           O  
ATOM   2392  OE2 GLU A 302      -7.438  26.223  -0.009  1.00  1.66           O  
ATOM   2393  C   GLU A 302     -10.760  22.759  -1.345  1.00  1.87           C  
ATOM   2394  O   GLU A 302     -11.437  23.763  -1.158  1.00  1.55           O  
ATOM   2395  N   CYS A 303     -10.985  21.578  -0.746  1.00  1.83           N  
ATOM   2396  CA  CYS A 303     -12.225  21.314  -0.022  1.00  1.80           C  
ATOM   2397  CB  CYS A 303     -13.203  20.709  -1.043  1.00  1.80           C  
ATOM   2398  SG  CYS A 303     -14.944  20.992  -0.697  1.00  1.89           S  
ATOM   2399  C   CYS A 303     -11.921  20.294   1.084  1.00  1.87           C  
ATOM   2400  O   CYS A 303     -10.890  19.640   1.038  1.00  1.55           O  
ATOM   2401  N   PRO A 304     -12.821  20.143   2.094  1.00  1.83           N  
ATOM   2402  CD  PRO A 304     -13.963  21.012   2.376  1.00  1.80           C  
ATOM   2403  CA  PRO A 304     -12.709  19.022   3.026  1.00  1.80           C  
ATOM   2404  CB  PRO A 304     -13.932  19.154   3.943  1.00  1.80           C  
ATOM   2405  CG  PRO A 304     -14.424  20.595   3.772  1.00  1.80           C  
ATOM   2406  C   PRO A 304     -12.673  17.661   2.291  1.00  1.87           C  
ATOM   2407  O   PRO A 304     -13.368  17.453   1.300  1.00  1.55           O  
ATOM   2408  N   LYS A 305     -11.803  16.771   2.796  1.00  1.83           N  
ATOM   2409  CA  LYS A 305     -11.708  15.432   2.230  1.00  1.80           C  
ATOM   2410  CB  LYS A 305     -10.629  14.639   2.994  1.00  1.80           C  
ATOM   2411  CG  LYS A 305     -10.487  13.166   2.569  1.00  1.80           C  
ATOM   2412  CD  LYS A 305     -10.138  12.994   1.084  1.00  1.80           C  
ATOM   2413  CE  LYS A 305      -9.887  11.534   0.692  1.00  1.80           C  
ATOM   2414  NZ  LYS A 305     -11.094  10.712   0.667  1.00  1.65           N  
ATOM   2415  C   LYS A 305     -13.073  14.722   2.334  1.00  1.87           C  
ATOM   2416  O   LYS A 305     -13.698  14.698   3.387  1.00  1.55           O  
ATOM   2417  N   TYR A 306     -13.477  14.139   1.192  1.00  1.83           N  
ATOM   2418  CA  TYR A 306     -14.663  13.293   1.198  1.00  1.80           C  
ATOM   2419  CB  TYR A 306     -15.093  12.978  -0.243  1.00  1.80           C  
ATOM   2420  CG  TYR A 306     -16.310  12.092  -0.289  1.00  2.04           C  
ATOM   2421  CD1 TYR A 306     -17.573  12.608  -0.021  1.00  2.04           C  
ATOM   2422  CE1 TYR A 306     -18.698  11.795  -0.073  1.00  2.04           C  
ATOM   2423  CD2 TYR A 306     -16.188  10.744  -0.601  1.00  2.04           C  
ATOM   2424  CE2 TYR A 306     -17.308   9.927  -0.642  1.00  2.04           C  
ATOM   2425  CZ  TYR A 306     -18.566  10.447  -0.381  1.00  2.04           C  
ATOM   2426  OH  TYR A 306     -19.661   9.607  -0.442  1.00  1.55           O  
ATOM   2427  C   TYR A 306     -14.339  11.985   1.944  1.00  1.87           C  
ATOM   2428  O   TYR A 306     -13.323  11.350   1.668  1.00  1.55           O  
ATOM   2429  N   VAL A 307     -15.248  11.616   2.854  1.00  1.83           N  
ATOM   2430  CA  VAL A 307     -15.271  10.299   3.475  1.00  1.80           C  
ATOM   2431  CB  VAL A 307     -14.665  10.341   4.895  1.00  1.80           C  
ATOM   2432  CG1 VAL A 307     -13.133  10.459   4.847  1.00  1.80           C  
ATOM   2433  CG2 VAL A 307     -15.272  11.457   5.761  1.00  1.80           C  
ATOM   2434  C   VAL A 307     -16.741   9.856   3.481  1.00  1.87           C  
ATOM   2435  O   VAL A 307     -17.640  10.665   3.293  1.00  1.55           O  
ATOM   2436  N   ARG A 308     -16.943   8.542   3.683  1.00  1.83           N  
ATOM   2437  CA  ARG A 308     -18.313   8.037   3.711  1.00  1.80           C  
ATOM   2438  CB  ARG A 308     -18.350   6.528   3.425  1.00  1.80           C  
ATOM   2439  CG  ARG A 308     -17.743   6.134   2.072  1.00  1.80           C  
ATOM   2440  CD  ARG A 308     -18.458   4.910   1.476  1.00  1.80           C  
ATOM   2441  NE  ARG A 308     -17.701   4.328   0.377  1.00  1.83           N  
ATOM   2442  CZ  ARG A 308     -16.749   3.386   0.556  1.00  1.87           C  
ATOM   2443  NH1 ARG A 308     -16.442   2.954   1.773  1.00  1.83           N  
ATOM   2444  NH2 ARG A 308     -16.109   2.884  -0.489  1.00  1.83           N  
ATOM   2445  C   ARG A 308     -18.971   8.298   5.078  1.00  1.87           C  
ATOM   2446  O   ARG A 308     -20.184   8.208   5.229  1.00  1.55           O  
ATOM   2447  N   SER A 309     -18.096   8.585   6.053  1.00  1.83           N  
ATOM   2448  CA  SER A 309     -18.469   8.755   7.445  1.00  1.80           C  
ATOM   2449  CB  SER A 309     -17.223   9.312   8.141  1.00  1.80           C  
ATOM   2450  OG  SER A 309     -16.058   8.726   7.577  1.00  1.55           O  
ATOM   2451  C   SER A 309     -19.694   9.673   7.626  1.00  1.87           C  
ATOM   2452  O   SER A 309     -19.752  10.784   7.119  1.00  1.55           O  
ATOM   2453  N   THR A 310     -20.667   9.131   8.376  1.00  1.83           N  
ATOM   2454  CA  THR A 310     -21.915   9.847   8.597  1.00  1.80           C  
ATOM   2455  CB  THR A 310     -23.030   8.816   8.883  1.00  1.80           C  
ATOM   2456  OG1 THR A 310     -24.333   9.355   8.753  1.00  1.55           O  
ATOM   2457  CG2 THR A 310     -22.875   8.076  10.221  1.00  1.80           C  
ATOM   2458  C   THR A 310     -21.749  10.900   9.714  1.00  1.87           C  
ATOM   2459  O   THR A 310     -22.519  11.848   9.817  1.00  1.55           O  
ATOM   2460  N   LYS A 311     -20.728  10.663  10.558  1.00  1.83           N  
ATOM   2461  CA  LYS A 311     -20.541  11.469  11.752  1.00  1.80           C  
ATOM   2462  CB  LYS A 311     -21.492  10.930  12.839  1.00  1.80           C  
ATOM   2463  CG  LYS A 311     -21.562  11.768  14.125  1.00  1.80           C  
ATOM   2464  CD  LYS A 311     -22.706  11.287  15.032  1.00  1.80           C  
ATOM   2465  CE  LYS A 311     -22.923  12.178  16.265  1.00  1.80           C  
ATOM   2466  NZ  LYS A 311     -24.139  11.853  17.003  1.00  1.65           N  
ATOM   2467  C   LYS A 311     -19.072  11.326  12.169  1.00  1.87           C  
ATOM   2468  O   LYS A 311     -18.594  10.221  12.392  1.00  1.55           O  
ATOM   2469  N   LEU A 312     -18.396  12.486  12.251  1.00  1.83           N  
ATOM   2470  CA  LEU A 312     -17.055  12.545  12.823  1.00  1.80           C  
ATOM   2471  CB  LEU A 312     -15.951  12.602  11.751  1.00  1.80           C  
ATOM   2472  CG  LEU A 312     -15.885  11.357  10.852  1.00  1.80           C  
ATOM   2473  CD1 LEU A 312     -15.033  11.630   9.612  1.00  1.80           C  
ATOM   2474  CD2 LEU A 312     -15.334  10.142  11.609  1.00  1.80           C  
ATOM   2475  C   LEU A 312     -17.024  13.810  13.675  1.00  1.87           C  
ATOM   2476  O   LEU A 312     -17.161  14.922  13.175  1.00  1.55           O  
ATOM   2477  N   ARG A 313     -16.880  13.575  14.984  1.00  1.83           N  
ATOM   2478  CA  ARG A 313     -16.961  14.628  15.976  1.00  1.80           C  
ATOM   2479  CB  ARG A 313     -18.453  14.839  16.321  1.00  1.80           C  
ATOM   2480  CG  ARG A 313     -18.743  15.778  17.502  1.00  1.80           C  
ATOM   2481  CD  ARG A 313     -20.238  15.829  17.856  1.00  1.80           C  
ATOM   2482  NE  ARG A 313     -21.043  16.324  16.740  1.00  1.83           N  
ATOM   2483  CZ  ARG A 313     -21.564  17.570  16.647  1.00  1.87           C  
ATOM   2484  NH1 ARG A 313     -21.306  18.489  17.565  1.00  1.83           N  
ATOM   2485  NH2 ARG A 313     -22.339  17.882  15.620  1.00  1.83           N  
ATOM   2486  C   ARG A 313     -16.107  14.152  17.160  1.00  1.87           C  
ATOM   2487  O   ARG A 313     -16.305  13.060  17.680  1.00  1.55           O  
ATOM   2488  N   MET A 314     -15.124  14.988  17.525  1.00  1.83           N  
ATOM   2489  CA  MET A 314     -14.242  14.658  18.632  1.00  1.80           C  
ATOM   2490  CB  MET A 314     -12.813  15.141  18.335  1.00  1.80           C  
ATOM   2491  CG  MET A 314     -11.762  14.560  19.293  1.00  1.80           C  
ATOM   2492  SD  MET A 314     -10.097  14.684  18.608  1.00  1.97           S  
ATOM   2493  CE  MET A 314     -10.216  13.419  17.326  1.00  1.80           C  
ATOM   2494  C   MET A 314     -14.839  15.284  19.894  1.00  1.87           C  
ATOM   2495  O   MET A 314     -15.234  16.443  19.891  1.00  1.55           O  
ATOM   2496  N   VAL A 315     -14.914  14.469  20.957  1.00  1.83           N  
ATOM   2497  CA  VAL A 315     -15.275  15.029  22.252  1.00  1.80           C  
ATOM   2498  CB  VAL A 315     -15.807  13.951  23.225  1.00  1.80           C  
ATOM   2499  CG1 VAL A 315     -15.048  12.625  23.160  1.00  1.80           C  
ATOM   2500  CG2 VAL A 315     -15.870  14.451  24.671  1.00  1.80           C  
ATOM   2501  C   VAL A 315     -14.036  15.759  22.778  1.00  1.87           C  
ATOM   2502  O   VAL A 315     -12.908  15.375  22.496  1.00  1.55           O  
ATOM   2503  N   THR A 316     -14.325  16.827  23.530  1.00  1.83           N  
ATOM   2504  CA  THR A 316     -13.270  17.651  24.093  1.00  1.80           C  
ATOM   2505  CB  THR A 316     -13.200  18.959  23.277  1.00  1.80           C  
ATOM   2506  OG1 THR A 316     -14.437  19.646  23.282  1.00  1.55           O  
ATOM   2507  CG2 THR A 316     -12.771  18.715  21.819  1.00  1.80           C  
ATOM   2508  C   THR A 316     -13.525  17.922  25.585  1.00  1.87           C  
ATOM   2509  O   THR A 316     -12.741  18.598  26.232  1.00  1.55           O  
ATOM   2510  N   GLY A 317     -14.663  17.394  26.079  1.00  1.83           N  
ATOM   2511  CA  GLY A 317     -15.091  17.657  27.444  1.00  1.80           C  
ATOM   2512  C   GLY A 317     -15.727  16.381  27.974  1.00  1.87           C  
ATOM   2513  O   GLY A 317     -16.289  15.602  27.215  1.00  1.55           O  
ATOM   2514  N   LEU A 318     -15.597  16.207  29.295  1.00  1.83           N  
ATOM   2515  CA  LEU A 318     -15.997  14.984  29.981  1.00  1.80           C  
ATOM   2516  CB  LEU A 318     -15.807  15.192  31.491  1.00  1.80           C  
ATOM   2517  CG  LEU A 318     -16.746  16.223  32.151  1.00  1.80           C  
ATOM   2518  CD1 LEU A 318     -16.740  16.002  33.660  1.00  1.80           C  
ATOM   2519  CD2 LEU A 318     -16.383  17.688  31.858  1.00  1.80           C  
ATOM   2520  C   LEU A 318     -17.439  14.544  29.656  1.00  1.87           C  
ATOM   2521  O   LEU A 318     -18.241  15.306  29.120  1.00  1.55           O  
ATOM   2522  N   ARG A 319     -17.717  13.279  30.034  1.00  1.83           N  
ATOM   2523  CA  ARG A 319     -19.072  12.756  29.902  1.00  1.80           C  
ATOM   2524  CB  ARG A 319     -19.187  11.318  30.434  1.00  1.80           C  
ATOM   2525  CG  ARG A 319     -18.284  10.304  29.717  1.00  1.80           C  
ATOM   2526  CD  ARG A 319     -18.692   8.862  30.042  1.00  1.80           C  
ATOM   2527  NE  ARG A 319     -17.841   7.916  29.324  1.00  1.83           N  
ATOM   2528  CZ  ARG A 319     -18.253   6.700  28.889  1.00  1.87           C  
ATOM   2529  NH1 ARG A 319     -19.497   6.288  29.100  1.00  1.83           N  
ATOM   2530  NH2 ARG A 319     -17.399   5.915  28.245  1.00  1.83           N  
ATOM   2531  C   ARG A 319     -20.033  13.660  30.691  1.00  1.87           C  
ATOM   2532  O   ARG A 319     -19.750  14.055  31.815  1.00  1.55           O  
ATOM   2533  N   ASN A 320     -21.153  13.981  30.036  1.00  1.83           N  
ATOM   2534  CA  ASN A 320     -22.108  14.871  30.674  1.00  1.80           C  
ATOM   2535  CB  ASN A 320     -22.936  15.612  29.610  1.00  1.80           C  
ATOM   2536  CG  ASN A 320     -23.869  16.593  30.321  1.00  1.87           C  
ATOM   2537  OD1 ASN A 320     -23.572  17.060  31.414  1.00  1.55           O  
ATOM   2538  ND2 ASN A 320     -25.011  16.841  29.684  1.00  1.83           N  
ATOM   2539  C   ASN A 320     -23.028  14.036  31.570  1.00  1.87           C  
ATOM   2540  O   ASN A 320     -23.798  13.219  31.077  1.00  1.55           O  
ATOM   2541  N   ILE A 321     -22.924  14.293  32.885  1.00  1.83           N  
ATOM   2542  CA  ILE A 321     -23.865  13.723  33.847  1.00  1.80           C  
ATOM   2543  CB  ILE A 321     -23.145  12.758  34.820  1.00  1.80           C  
ATOM   2544  CG2 ILE A 321     -24.177  12.012  35.681  1.00  1.80           C  
ATOM   2545  CG1 ILE A 321     -22.227  11.747  34.100  1.00  1.80           C  
ATOM   2546  CD1 ILE A 321     -20.739  12.071  34.266  1.00  1.80           C  
ATOM   2547  C   ILE A 321     -24.519  14.898  34.609  1.00  1.87           C  
ATOM   2548  O   ILE A 321     -23.982  15.359  35.609  1.00  1.55           O  
ATOM   2549  N   PRO A 322     -25.687  15.391  34.105  1.00  1.83           N  
ATOM   2550  CD  PRO A 322     -26.313  14.989  32.845  1.00  1.80           C  
ATOM   2551  CA  PRO A 322     -26.351  16.530  34.744  1.00  1.80           C  
ATOM   2552  CB  PRO A 322     -27.522  16.860  33.798  1.00  1.80           C  
ATOM   2553  CG  PRO A 322     -27.180  16.189  32.469  1.00  1.80           C  
ATOM   2554  C   PRO A 322     -26.913  16.315  36.160  1.00  1.87           C  
ATOM   2555  O   PRO A 322     -27.095  17.269  36.908  1.00  1.55           O  
ATOM   2556  N   SER A 323     -27.194  15.036  36.478  1.00  1.83           N  
ATOM   2557  CA  SER A 323     -27.807  14.672  37.757  1.00  1.80           C  
ATOM   2558  CB  SER A 323     -26.732  14.628  38.850  1.00  1.80           C  
ATOM   2559  OG  SER A 323     -25.707  13.694  38.533  1.00  1.55           O  
ATOM   2560  C   SER A 323     -28.970  15.607  38.162  1.00  1.87           C  
ATOM   2561  O   SER A 323     -28.931  16.289  39.184  1.00  1.55           O  
ATOM   2562  N   ILE A 324     -29.997  15.561  37.294  1.00  1.83           N  
ATOM   2563  CA  ILE A 324     -31.244  16.260  37.567  1.00  1.80           C  
ATOM   2564  CB  ILE A 324     -32.028  16.460  36.247  1.00  1.80           C  
ATOM   2565  CG2 ILE A 324     -32.463  15.136  35.600  1.00  1.80           C  
ATOM   2566  CG1 ILE A 324     -33.224  17.415  36.431  1.00  1.80           C  
ATOM   2567  CD1 ILE A 324     -33.857  17.861  35.107  1.00  1.80           C  
ATOM   2568  C   ILE A 324     -32.043  15.501  38.662  1.00  1.87           C  
ATOM   2569 1OCT ILE A 324     -31.768  14.334  38.927  1.00  1.66           O  
ATOM   2570 2OCT ILE A 324     -32.928  16.086  39.273  1.00  1.66           O  
TER    2571      ILE A 324
ATOM   2572  N   GLY B 325     -15.992   4.261  34.696  1.00  1.65           N  
ATOM   2573  CA  GLY B 325     -14.841   5.135  34.558  1.00  1.80           C  
ATOM   2574  C   GLY B 325     -13.576   4.311  34.746  1.00  1.87           C  
ATOM   2575  O   GLY B 325     -13.526   3.445  35.610  1.00  1.55           O  
ATOM   2576  N   LEU B 326     -12.578   4.585  33.891  1.00  1.83           N  
ATOM   2577  CA  LEU B 326     -11.344   3.814  33.941  1.00  1.80           C  
ATOM   2578  CB  LEU B 326     -10.470   4.179  32.723  1.00  1.80           C  
ATOM   2579  CG  LEU B 326      -9.324   3.182  32.465  1.00  1.80           C  
ATOM   2580  CD1 LEU B 326      -9.844   1.867  31.868  1.00  1.80           C  
ATOM   2581  CD2 LEU B 326      -8.268   3.786  31.534  1.00  1.80           C  
ATOM   2582  C   LEU B 326     -10.626   4.096  35.275  1.00  1.87           C  
ATOM   2583  O   LEU B 326     -10.267   3.206  36.038  1.00  1.55           O  
ATOM   2584  N   PHE B 327     -10.471   5.409  35.503  1.00  1.83           N  
ATOM   2585  CA  PHE B 327      -9.876   5.896  36.737  1.00  1.80           C  
ATOM   2586  CB  PHE B 327      -9.141   7.216  36.466  1.00  1.80           C  
ATOM   2587  CG  PHE B 327      -8.026   7.049  35.464  1.00  2.04           C  
ATOM   2588  CD1 PHE B 327      -8.241   7.269  34.106  1.00  2.04           C  
ATOM   2589  CD2 PHE B 327      -6.753   6.680  35.890  1.00  2.04           C  
ATOM   2590  CE1 PHE B 327      -7.202   7.133  33.192  1.00  2.04           C  
ATOM   2591  CE2 PHE B 327      -5.715   6.538  34.979  1.00  2.04           C  
ATOM   2592  CZ  PHE B 327      -5.940   6.763  33.630  1.00  2.04           C  
ATOM   2593  C   PHE B 327     -10.963   6.002  37.830  1.00  1.87           C  
ATOM   2594  O   PHE B 327     -10.685   5.901  39.019  1.00  1.55           O  
ATOM   2595  N   GLY B 328     -12.220   6.120  37.370  1.00  1.83           N  
ATOM   2596  CA  GLY B 328     -13.348   5.668  38.183  1.00  1.80           C  
ATOM   2597  C   GLY B 328     -14.072   6.792  38.935  1.00  1.87           C  
ATOM   2598  O   GLY B 328     -14.857   6.546  39.844  1.00  1.55           O  
ATOM   2599  N   ALA B 329     -13.790   8.032  38.512  1.00  1.83           N  
ATOM   2600  CA  ALA B 329     -14.493   9.184  39.057  1.00  1.80           C  
ATOM   2601  CB  ALA B 329     -13.558  10.387  39.094  1.00  1.80           C  
ATOM   2602  C   ALA B 329     -15.731   9.507  38.215  1.00  1.87           C  
ATOM   2603  O   ALA B 329     -16.808   9.713  38.755  1.00  1.55           O  
ATOM   2604  N   ILE B 330     -15.527   9.569  36.885  1.00  1.83           N  
ATOM   2605  CA  ILE B 330     -16.630   9.981  36.009  1.00  1.80           C  
ATOM   2606  CB  ILE B 330     -16.166  10.105  34.540  1.00  1.80           C  
ATOM   2607  CG2 ILE B 330     -17.276  10.614  33.605  1.00  1.80           C  
ATOM   2608  CG1 ILE B 330     -14.909  10.977  34.397  1.00  1.80           C  
ATOM   2609  CD1 ILE B 330     -15.106  12.458  34.756  1.00  1.80           C  
ATOM   2610  C   ILE B 330     -17.798   8.983  36.134  1.00  1.87           C  
ATOM   2611  O   ILE B 330     -17.660   7.790  35.880  1.00  1.55           O  
ATOM   2612  N   ALA B 331     -18.939   9.551  36.557  1.00  1.83           N  
ATOM   2613  CA  ALA B 331     -20.153   8.803  36.852  1.00  1.80           C  
ATOM   2614  CB  ALA B 331     -20.817   8.339  35.548  1.00  1.80           C  
ATOM   2615  C   ALA B 331     -19.869   7.617  37.799  1.00  1.87           C  
ATOM   2616  O   ALA B 331     -20.465   6.547  37.695  1.00  1.55           O  
ATOM   2617  N   GLY B 332     -18.889   7.862  38.677  1.00  1.83           N  
ATOM   2618  CA  GLY B 332     -18.294   6.819  39.494  1.00  1.80           C  
ATOM   2619  C   GLY B 332     -18.632   7.099  40.945  1.00  1.87           C  
ATOM   2620  O   GLY B 332     -19.795   7.238  41.301  1.00  1.55           O  
ATOM   2621  N   PHE B 333     -17.572   7.218  41.770  1.00  1.83           N  
ATOM   2622  CA  PHE B 333     -17.831   7.631  43.152  1.00  1.80           C  
ATOM   2623  CB  PHE B 333     -16.603   7.440  44.064  1.00  1.80           C  
ATOM   2624  CG  PHE B 333     -15.477   8.412  43.824  1.00  2.04           C  
ATOM   2625  CD1 PHE B 333     -15.341   9.543  44.625  1.00  2.04           C  
ATOM   2626  CD2 PHE B 333     -14.548   8.187  42.816  1.00  2.04           C  
ATOM   2627  CE1 PHE B 333     -14.289  10.430  44.426  1.00  2.04           C  
ATOM   2628  CE2 PHE B 333     -13.501   9.075  42.610  1.00  2.04           C  
ATOM   2629  CZ  PHE B 333     -13.367  10.196  43.416  1.00  2.04           C  
ATOM   2630  C   PHE B 333     -18.382   9.068  43.166  1.00  1.87           C  
ATOM   2631  O   PHE B 333     -19.251   9.432  43.951  1.00  1.55           O  
ATOM   2632  N   ILE B 334     -17.855   9.845  42.204  1.00  1.83           N  
ATOM   2633  CA  ILE B 334     -18.486  11.098  41.840  1.00  1.80           C  
ATOM   2634  CB  ILE B 334     -17.446  12.085  41.263  1.00  1.80           C  
ATOM   2635  CG2 ILE B 334     -18.056  13.492  41.157  1.00  1.80           C  
ATOM   2636  CG1 ILE B 334     -16.144  12.098  42.087  1.00  1.80           C  
ATOM   2637  CD1 ILE B 334     -15.116  13.139  41.626  1.00  1.80           C  
ATOM   2638  C   ILE B 334     -19.586  10.732  40.827  1.00  1.87           C  
ATOM   2639  O   ILE B 334     -19.376  10.698  39.621  1.00  1.55           O  
ATOM   2640  N   GLU B 335     -20.758  10.426  41.402  1.00  1.83           N  
ATOM   2641  CA  GLU B 335     -21.836   9.810  40.635  1.00  1.80           C  
ATOM   2642  CB  GLU B 335     -22.996   9.466  41.582  1.00  1.80           C  
ATOM   2643  CG  GLU B 335     -22.581   8.447  42.658  1.00  1.80           C  
ATOM   2644  CD  GLU B 335     -23.747   8.076  43.574  1.00  1.87           C  
ATOM   2645  OE1 GLU B 335     -24.814   7.736  43.081  1.00  1.66           O  
ATOM   2646  OE2 GLU B 335     -23.596   8.119  44.788  1.00  1.66           O  
ATOM   2647  C   GLU B 335     -22.327  10.677  39.458  1.00  1.87           C  
ATOM   2648  O   GLU B 335     -22.915  10.168  38.510  1.00  1.55           O  
ATOM   2649  N   GLY B 336     -22.065  11.986  39.564  1.00  1.83           N  
ATOM   2650  CA  GLY B 336     -22.389  12.878  38.465  1.00  1.80           C  
ATOM   2651  C   GLY B 336     -21.858  14.263  38.792  1.00  1.87           C  
ATOM   2652  O   GLY B 336     -21.284  14.482  39.855  1.00  1.55           O  
ATOM   2653  N   GLY B 337     -22.036  15.155  37.807  1.00  1.83           N  
ATOM   2654  CA  GLY B 337     -21.391  16.459  37.868  1.00  1.80           C  
ATOM   2655  C   GLY B 337     -22.319  17.487  38.508  1.00  1.87           C  
ATOM   2656  O   GLY B 337     -23.373  17.174  39.048  1.00  1.55           O  
ATOM   2657  N   TRP B 338     -21.861  18.738  38.392  1.00  1.83           N  
ATOM   2658  CA  TRP B 338     -22.586  19.909  38.841  1.00  1.80           C  
ATOM   2659  CB  TRP B 338     -21.717  20.699  39.835  1.00  1.80           C  
ATOM   2660  CG  TRP B 338     -21.485  19.913  41.110  1.00  2.04           C  
ATOM   2661  CD2 TRP B 338     -20.248  19.778  41.839  1.00  2.04           C  
ATOM   2662  CE2 TRP B 338     -20.524  18.985  42.977  1.00  2.04           C  
ATOM   2663  CE3 TRP B 338     -18.983  20.256  41.628  1.00  2.04           C  
ATOM   2664  CD1 TRP B 338     -22.445  19.196  41.830  1.00  2.04           C  
ATOM   2665  NE1 TRP B 338     -21.871  18.652  42.930  1.00  1.72           N  
ATOM   2666  CZ2 TRP B 338     -19.527  18.695  43.867  1.00  2.04           C  
ATOM   2667  CZ3 TRP B 338     -17.964  19.963  42.534  1.00  2.04           C  
ATOM   2668  CH2 TRP B 338     -18.239  19.182  43.655  1.00  2.04           C  
ATOM   2669  C   TRP B 338     -22.829  20.766  37.602  1.00  1.87           C  
ATOM   2670  O   TRP B 338     -21.894  21.288  37.006  1.00  1.55           O  
ATOM   2671  N   THR B 339     -24.116  20.910  37.248  1.00  1.83           N  
ATOM   2672  CA  THR B 339     -24.434  21.752  36.099  1.00  1.80           C  
ATOM   2673  CB  THR B 339     -25.905  21.559  35.696  1.00  1.80           C  
ATOM   2674  OG1 THR B 339     -26.791  21.795  36.778  1.00  1.55           O  
ATOM   2675  CG2 THR B 339     -26.150  20.175  35.073  1.00  1.80           C  
ATOM   2676  C   THR B 339     -24.079  23.235  36.363  1.00  1.87           C  
ATOM   2677  O   THR B 339     -23.810  24.012  35.455  1.00  1.55           O  
ATOM   2678  N   GLY B 340     -24.068  23.574  37.665  1.00  1.83           N  
ATOM   2679  CA  GLY B 340     -23.717  24.928  38.069  1.00  1.80           C  
ATOM   2680  C   GLY B 340     -22.245  25.272  37.796  1.00  1.87           C  
ATOM   2681  O   GLY B 340     -21.880  26.432  37.646  1.00  1.55           O  
ATOM   2682  N   MET B 341     -21.410  24.217  37.747  1.00  1.83           N  
ATOM   2683  CA  MET B 341     -19.986  24.421  37.522  1.00  1.80           C  
ATOM   2684  CB  MET B 341     -19.214  23.233  38.121  1.00  1.80           C  
ATOM   2685  CG  MET B 341     -17.688  23.365  37.995  1.00  1.80           C  
ATOM   2686  SD  MET B 341     -16.838  22.075  38.918  1.00  1.97           S  
ATOM   2687  CE  MET B 341     -16.904  22.846  40.542  1.00  1.80           C  
ATOM   2688  C   MET B 341     -19.734  24.572  36.014  1.00  1.87           C  
ATOM   2689  O   MET B 341     -19.231  23.676  35.353  1.00  1.55           O  
ATOM   2690  N   ILE B 342     -20.102  25.757  35.507  1.00  1.83           N  
ATOM   2691  CA  ILE B 342     -19.896  26.062  34.093  1.00  1.80           C  
ATOM   2692  CB  ILE B 342     -21.017  27.003  33.602  1.00  1.80           C  
ATOM   2693  CG2 ILE B 342     -22.371  26.276  33.634  1.00  1.80           C  
ATOM   2694  CG1 ILE B 342     -21.083  28.324  34.396  1.00  1.80           C  
ATOM   2695  CD1 ILE B 342     -22.022  29.357  33.762  1.00  1.80           C  
ATOM   2696  C   ILE B 342     -18.491  26.655  33.839  1.00  1.87           C  
ATOM   2697  O   ILE B 342     -18.036  26.751  32.704  1.00  1.55           O  
ATOM   2698  N   ASP B 343     -17.848  27.069  34.948  1.00  1.83           N  
ATOM   2699  CA  ASP B 343     -16.618  27.850  34.852  1.00  1.80           C  
ATOM   2700  CB  ASP B 343     -16.150  28.276  36.258  1.00  1.80           C  
ATOM   2701  CG  ASP B 343     -17.050  29.333  36.910  1.00  1.87           C  
ATOM   2702  OD1 ASP B 343     -17.504  30.246  36.232  1.00  1.66           O  
ATOM   2703  OD2 ASP B 343     -17.295  29.251  38.107  1.00  1.66           O  
ATOM   2704  C   ASP B 343     -15.499  27.073  34.136  1.00  1.87           C  
ATOM   2705  O   ASP B 343     -14.820  27.588  33.255  1.00  1.55           O  
ATOM   2706  N   GLY B 344     -15.338  25.820  34.576  1.00  1.83           N  
ATOM   2707  CA  GLY B 344     -14.273  24.976  34.056  1.00  1.80           C  
ATOM   2708  C   GLY B 344     -14.630  23.538  34.397  1.00  1.87           C  
ATOM   2709  O   GLY B 344     -15.610  23.296  35.089  1.00  1.55           O  
ATOM   2710  N   TRP B 345     -13.837  22.604  33.849  1.00  1.83           N  
ATOM   2711  CA  TRP B 345     -14.283  21.213  33.844  1.00  1.80           C  
ATOM   2712  CB  TRP B 345     -13.433  20.363  32.887  1.00  1.80           C  
ATOM   2713  CG  TRP B 345     -13.773  20.625  31.436  1.00  2.04           C  
ATOM   2714  CD2 TRP B 345     -12.845  20.707  30.338  1.00  2.04           C  
ATOM   2715  CE2 TRP B 345     -13.610  20.912  29.168  1.00  2.04           C  
ATOM   2716  CE3 TRP B 345     -11.483  20.617  30.262  1.00  2.04           C  
ATOM   2717  CD1 TRP B 345     -15.050  20.787  30.886  1.00  2.04           C  
ATOM   2718  NE1 TRP B 345     -14.942  20.956  29.547  1.00  1.72           N  
ATOM   2719  CZ2 TRP B 345     -12.989  21.015  27.956  1.00  2.04           C  
ATOM   2720  CZ3 TRP B 345     -10.847  20.722  29.026  1.00  2.04           C  
ATOM   2721  CH2 TRP B 345     -11.602  20.919  27.872  1.00  2.04           C  
ATOM   2722  C   TRP B 345     -14.205  20.588  35.236  1.00  1.87           C  
ATOM   2723  O   TRP B 345     -15.059  19.807  35.629  1.00  1.55           O  
ATOM   2724  N   TYR B 346     -13.108  20.919  35.920  1.00  1.83           N  
ATOM   2725  CA  TYR B 346     -12.784  20.253  37.174  1.00  1.80           C  
ATOM   2726  CB  TYR B 346     -11.336  19.741  37.092  1.00  1.80           C  
ATOM   2727  CG  TYR B 346     -11.015  19.123  35.755  1.00  2.04           C  
ATOM   2728  CD1 TYR B 346     -11.830  18.137  35.209  1.00  2.04           C  
ATOM   2729  CE1 TYR B 346     -11.510  17.543  34.000  1.00  2.04           C  
ATOM   2730  CD2 TYR B 346      -9.894  19.533  35.042  1.00  2.04           C  
ATOM   2731  CE2 TYR B 346      -9.572  18.953  33.823  1.00  2.04           C  
ATOM   2732  CZ  TYR B 346     -10.380  17.948  33.312  1.00  2.04           C  
ATOM   2733  OH  TYR B 346     -10.074  17.328  32.124  1.00  1.55           O  
ATOM   2734  C   TYR B 346     -12.909  21.320  38.245  1.00  1.87           C  
ATOM   2735  O   TYR B 346     -12.546  22.462  37.985  1.00  1.55           O  
ATOM   2736  N   GLY B 347     -13.418  20.957  39.431  1.00  1.83           N  
ATOM   2737  CA  GLY B 347     -13.546  22.041  40.389  1.00  1.80           C  
ATOM   2738  C   GLY B 347     -13.916  21.571  41.779  1.00  1.87           C  
ATOM   2739  O   GLY B 347     -14.343  20.448  42.017  1.00  1.55           O  
ATOM   2740  N   TYR B 348     -13.722  22.555  42.662  1.00  1.83           N  
ATOM   2741  CA  TYR B 348     -14.126  22.472  44.046  1.00  1.80           C  
ATOM   2742  CB  TYR B 348     -13.240  23.397  44.903  1.00  1.80           C  
ATOM   2743  CG  TYR B 348     -11.772  23.307  44.572  1.00  2.04           C  
ATOM   2744  CD1 TYR B 348     -11.163  24.284  43.788  1.00  2.04           C  
ATOM   2745  CE1 TYR B 348      -9.803  24.232  43.509  1.00  2.04           C  
ATOM   2746  CD2 TYR B 348     -10.998  22.260  45.056  1.00  2.04           C  
ATOM   2747  CE2 TYR B 348      -9.639  22.206  44.778  1.00  2.04           C  
ATOM   2748  CZ  TYR B 348      -9.034  23.195  44.020  1.00  2.04           C  
ATOM   2749  OH  TYR B 348      -7.671  23.145  43.799  1.00  1.55           O  
ATOM   2750  C   TYR B 348     -15.581  22.952  44.146  1.00  1.87           C  
ATOM   2751  O   TYR B 348     -16.097  23.676  43.299  1.00  1.55           O  
ATOM   2752  N   HIS B 349     -16.164  22.540  45.263  1.00  1.83           N  
ATOM   2753  CA  HIS B 349     -17.407  23.044  45.805  1.00  1.80           C  
ATOM   2754  CB  HIS B 349     -18.492  21.973  45.612  1.00  1.80           C  
ATOM   2755  CG  HIS B 349     -19.749  22.302  46.381  1.00  2.04           C  
ATOM   2756  CD2 HIS B 349     -20.534  21.415  47.131  1.00  2.04           C  
ATOM   2757  ND1 HIS B 349     -20.292  23.536  46.473  1.00  1.72           N  
ATOM   2758  CE1 HIS B 349     -21.373  23.401  47.259  1.00  2.04           C  
ATOM   2759  NE2 HIS B 349     -21.546  22.131  47.671  1.00  1.72           N  
ATOM   2760  C   HIS B 349     -17.075  23.254  47.277  1.00  1.87           C  
ATOM   2761  O   HIS B 349     -16.202  22.568  47.789  1.00  1.55           O  
ATOM   2762  N   HIS B 350     -17.757  24.204  47.928  1.00  1.83           N  
ATOM   2763  CA  HIS B 350     -17.558  24.389  49.357  1.00  1.80           C  
ATOM   2764  CB  HIS B 350     -16.340  25.286  49.648  1.00  1.80           C  
ATOM   2765  CG  HIS B 350     -16.628  26.740  49.335  1.00  2.04           C  
ATOM   2766  CD2 HIS B 350     -16.263  27.858  50.100  1.00  2.04           C  
ATOM   2767  ND1 HIS B 350     -17.319  27.176  48.257  1.00  1.72           N  
ATOM   2768  CE1 HIS B 350     -17.377  28.511  48.366  1.00  2.04           C  
ATOM   2769  NE2 HIS B 350     -16.745  28.952  49.469  1.00  1.72           N  
ATOM   2770  C   HIS B 350     -18.843  24.966  49.939  1.00  1.87           C  
ATOM   2771  O   HIS B 350     -19.645  25.551  49.217  1.00  1.55           O  
ATOM   2772  N   GLN B 351     -18.987  24.757  51.256  1.00  1.83           N  
ATOM   2773  CA  GLN B 351     -20.143  25.241  51.991  1.00  1.80           C  
ATOM   2774  CB  GLN B 351     -21.204  24.135  52.116  1.00  1.80           C  
ATOM   2775  CG  GLN B 351     -21.664  23.543  50.774  1.00  1.80           C  
ATOM   2776  CD  GLN B 351     -22.707  22.447  51.008  1.00  1.87           C  
ATOM   2777  OE1 GLN B 351     -23.883  22.581  50.685  1.00  1.55           O  
ATOM   2778  NE2 GLN B 351     -22.215  21.356  51.601  1.00  1.83           N  
ATOM   2779  C   GLN B 351     -19.685  25.647  53.400  1.00  1.87           C  
ATOM   2780  O   GLN B 351     -19.021  24.888  54.101  1.00  1.55           O  
ATOM   2781  N   ASN B 352     -20.108  26.866  53.760  1.00  1.83           N  
ATOM   2782  CA  ASN B 352     -20.016  27.397  55.112  1.00  1.80           C  
ATOM   2783  CB  ASN B 352     -18.801  28.335  55.229  1.00  1.80           C  
ATOM   2784  CG  ASN B 352     -18.656  28.916  56.646  1.00  1.87           C  
ATOM   2785  OD1 ASN B 352     -19.033  28.300  57.633  1.00  1.55           O  
ATOM   2786  ND2 ASN B 352     -18.127  30.136  56.699  1.00  1.83           N  
ATOM   2787  C   ASN B 352     -21.329  28.158  55.329  1.00  1.87           C  
ATOM   2788  O   ASN B 352     -22.028  28.466  54.372  1.00  1.55           O  
ATOM   2789  N   GLU B 353     -21.627  28.464  56.599  1.00  1.83           N  
ATOM   2790  CA  GLU B 353     -22.840  29.196  56.948  1.00  1.80           C  
ATOM   2791  CB  GLU B 353     -22.860  29.413  58.471  1.00  1.80           C  
ATOM   2792  CG  GLU B 353     -22.798  28.107  59.284  1.00  1.80           C  
ATOM   2793  CD  GLU B 353     -24.083  27.289  59.137  1.00  1.87           C  
ATOM   2794  OE1 GLU B 353     -25.054  27.569  59.830  1.00  1.66           O  
ATOM   2795  OE2 GLU B 353     -24.119  26.354  58.347  1.00  1.66           O  
ATOM   2796  C   GLU B 353     -22.927  30.548  56.205  1.00  1.87           C  
ATOM   2797  O   GLU B 353     -24.000  31.008  55.830  1.00  1.55           O  
ATOM   2798  N   GLN B 354     -21.736  31.145  56.008  1.00  1.83           N  
ATOM   2799  CA  GLN B 354     -21.665  32.405  55.276  1.00  1.80           C  
ATOM   2800  CB  GLN B 354     -20.242  32.982  55.307  1.00  1.80           C  
ATOM   2801  CG  GLN B 354     -19.770  33.377  56.714  1.00  1.80           C  
ATOM   2802  CD  GLN B 354     -18.517  34.260  56.613  1.00  1.87           C  
ATOM   2803  OE1 GLN B 354     -18.544  35.347  56.042  1.00  1.55           O  
ATOM   2804  NE2 GLN B 354     -17.421  33.745  57.166  1.00  1.83           N  
ATOM   2805  C   GLN B 354     -22.119  32.250  53.810  1.00  1.87           C  
ATOM   2806  O   GLN B 354     -22.816  33.103  53.266  1.00  1.55           O  
ATOM   2807  N   GLY B 355     -21.663  31.147  53.195  1.00  1.83           N  
ATOM   2808  CA  GLY B 355     -21.913  30.991  51.773  1.00  1.80           C  
ATOM   2809  C   GLY B 355     -21.339  29.670  51.272  1.00  1.87           C  
ATOM   2810  O   GLY B 355     -20.502  29.039  51.911  1.00  1.55           O  
ATOM   2811  N   SER B 356     -21.872  29.310  50.100  1.00  1.83           N  
ATOM   2812  CA  SER B 356     -21.603  28.071  49.400  1.00  1.80           C  
ATOM   2813  CB  SER B 356     -22.848  27.173  49.565  1.00  1.80           C  
ATOM   2814  OG  SER B 356     -23.016  26.152  48.592  1.00  1.55           O  
ATOM   2815  C   SER B 356     -21.332  28.472  47.948  1.00  1.87           C  
ATOM   2816  O   SER B 356     -21.799  29.513  47.490  1.00  1.55           O  
ATOM   2817  N   GLY B 357     -20.559  27.625  47.255  1.00  1.83           N  
ATOM   2818  CA  GLY B 357     -20.267  27.934  45.862  1.00  1.80           C  
ATOM   2819  C   GLY B 357     -19.332  26.886  45.271  1.00  1.87           C  
ATOM   2820  O   GLY B 357     -18.825  26.015  45.977  1.00  1.55           O  
ATOM   2821  N   TYR B 358     -19.156  27.030  43.949  1.00  1.83           N  
ATOM   2822  CA  TYR B 358     -18.238  26.218  43.158  1.00  1.80           C  
ATOM   2823  CB  TYR B 358     -18.906  25.822  41.827  1.00  1.80           C  
ATOM   2824  CG  TYR B 358     -20.151  25.003  42.037  1.00  2.04           C  
ATOM   2825  CD1 TYR B 358     -21.390  25.475  41.614  1.00  2.04           C  
ATOM   2826  CE1 TYR B 358     -22.537  24.723  41.823  1.00  2.04           C  
ATOM   2827  CD2 TYR B 358     -20.081  23.764  42.661  1.00  2.04           C  
ATOM   2828  CE2 TYR B 358     -21.227  23.010  42.876  1.00  2.04           C  
ATOM   2829  CZ  TYR B 358     -22.464  23.493  42.457  1.00  2.04           C  
ATOM   2830  OH  TYR B 358     -23.638  22.786  42.647  1.00  1.55           O  
ATOM   2831  C   TYR B 358     -16.984  27.053  42.882  1.00  1.87           C  
ATOM   2832  O   TYR B 358     -16.961  28.259  43.112  1.00  1.55           O  
ATOM   2833  N   ALA B 359     -15.967  26.350  42.363  1.00  1.83           N  
ATOM   2834  CA  ALA B 359     -14.742  26.994  41.914  1.00  1.80           C  
ATOM   2835  CB  ALA B 359     -13.864  27.348  43.120  1.00  1.80           C  
ATOM   2836  C   ALA B 359     -13.996  26.016  41.004  1.00  1.87           C  
ATOM   2837  O   ALA B 359     -13.341  25.095  41.474  1.00  1.55           O  
ATOM   2838  N   ALA B 360     -14.129  26.235  39.688  1.00  1.83           N  
ATOM   2839  CA  ALA B 360     -13.401  25.368  38.768  1.00  1.80           C  
ATOM   2840  CB  ALA B 360     -13.980  25.461  37.359  1.00  1.80           C  
ATOM   2841  C   ALA B 360     -11.918  25.757  38.778  1.00  1.87           C  
ATOM   2842  O   ALA B 360     -11.582  26.937  38.776  1.00  1.55           O  
ATOM   2843  N   ASP B 361     -11.055  24.726  38.802  1.00  1.83           N  
ATOM   2844  CA  ASP B 361      -9.629  25.011  38.744  1.00  1.80           C  
ATOM   2845  CB  ASP B 361      -8.761  23.807  39.160  1.00  1.80           C  
ATOM   2846  CG  ASP B 361      -7.261  24.165  39.102  1.00  1.87           C  
ATOM   2847  OD1 ASP B 361      -6.908  25.332  39.259  1.00  1.66           O  
ATOM   2848  OD2 ASP B 361      -6.444  23.280  38.882  1.00  1.66           O  
ATOM   2849  C   ASP B 361      -9.278  25.442  37.313  1.00  1.87           C  
ATOM   2850  O   ASP B 361      -9.354  24.667  36.360  1.00  1.55           O  
ATOM   2851  N   GLN B 362      -8.878  26.717  37.237  1.00  1.83           N  
ATOM   2852  CA  GLN B 362      -8.424  27.292  35.985  1.00  1.80           C  
ATOM   2853  CB  GLN B 362      -8.031  28.760  36.213  1.00  1.80           C  
ATOM   2854  CG  GLN B 362      -9.235  29.665  36.516  1.00  1.80           C  
ATOM   2855  CD  GLN B 362     -10.091  29.873  35.260  1.00  1.87           C  
ATOM   2856  OE1 GLN B 362     -11.104  29.217  35.047  1.00  1.55           O  
ATOM   2857  NE2 GLN B 362      -9.624  30.814  34.439  1.00  1.83           N  
ATOM   2858  C   GLN B 362      -7.233  26.504  35.428  1.00  1.87           C  
ATOM   2859  O   GLN B 362      -7.141  26.270  34.233  1.00  1.55           O  
ATOM   2860  N   LYS B 363      -6.324  26.120  36.339  1.00  1.83           N  
ATOM   2861  CA  LYS B 363      -5.073  25.524  35.886  1.00  1.80           C  
ATOM   2862  CB  LYS B 363      -4.090  25.402  37.063  1.00  1.80           C  
ATOM   2863  CG  LYS B 363      -3.670  26.776  37.613  1.00  1.80           C  
ATOM   2864  CD  LYS B 363      -2.900  26.697  38.940  1.00  1.80           C  
ATOM   2865  CE  LYS B 363      -1.524  26.018  38.861  1.00  1.80           C  
ATOM   2866  NZ  LYS B 363      -0.501  26.805  38.183  1.00  1.65           N  
ATOM   2867  C   LYS B 363      -5.340  24.167  35.219  1.00  1.87           C  
ATOM   2868  O   LYS B 363      -4.993  23.934  34.071  1.00  1.55           O  
ATOM   2869  N   SER B 364      -5.989  23.285  35.994  1.00  1.83           N  
ATOM   2870  CA  SER B 364      -6.190  21.930  35.496  1.00  1.80           C  
ATOM   2871  CB  SER B 364      -6.713  21.012  36.619  1.00  1.80           C  
ATOM   2872  OG  SER B 364      -6.516  19.627  36.371  1.00  1.55           O  
ATOM   2873  C   SER B 364      -7.116  21.934  34.266  1.00  1.87           C  
ATOM   2874  O   SER B 364      -6.893  21.205  33.305  1.00  1.55           O  
ATOM   2875  N   THR B 365      -8.154  22.795  34.328  1.00  1.83           N  
ATOM   2876  CA  THR B 365      -9.028  22.891  33.162  1.00  1.80           C  
ATOM   2877  CB  THR B 365     -10.235  23.808  33.458  1.00  1.80           C  
ATOM   2878  OG1 THR B 365     -10.979  23.311  34.565  1.00  1.55           O  
ATOM   2879  CG2 THR B 365     -11.210  23.858  32.277  1.00  1.80           C  
ATOM   2880  C   THR B 365      -8.220  23.347  31.924  1.00  1.87           C  
ATOM   2881  O   THR B 365      -8.198  22.682  30.899  1.00  1.55           O  
ATOM   2882  N   GLN B 366      -7.550  24.501  32.077  1.00  1.83           N  
ATOM   2883  CA  GLN B 366      -6.864  25.137  30.957  1.00  1.80           C  
ATOM   2884  CB  GLN B 366      -6.265  26.479  31.415  1.00  1.80           C  
ATOM   2885  CG  GLN B 366      -5.543  27.279  30.316  1.00  1.80           C  
ATOM   2886  CD  GLN B 366      -6.472  27.630  29.147  1.00  1.87           C  
ATOM   2887  OE1 GLN B 366      -7.273  28.555  29.215  1.00  1.55           O  
ATOM   2888  NE2 GLN B 366      -6.312  26.857  28.074  1.00  1.83           N  
ATOM   2889  C   GLN B 366      -5.777  24.229  30.367  1.00  1.87           C  
ATOM   2890  O   GLN B 366      -5.574  24.186  29.161  1.00  1.55           O  
ATOM   2891  N   ASN B 367      -5.107  23.502  31.270  1.00  1.83           N  
ATOM   2892  CA  ASN B 367      -4.075  22.559  30.847  1.00  1.80           C  
ATOM   2893  CB  ASN B 367      -3.453  21.849  32.064  1.00  1.80           C  
ATOM   2894  CG  ASN B 367      -2.456  22.742  32.811  1.00  1.87           C  
ATOM   2895  OD1 ASN B 367      -1.995  23.765  32.317  1.00  1.55           O  
ATOM   2896  ND2 ASN B 367      -2.118  22.284  34.018  1.00  1.83           N  
ATOM   2897  C   ASN B 367      -4.679  21.522  29.896  1.00  1.87           C  
ATOM   2898  O   ASN B 367      -4.165  21.243  28.817  1.00  1.55           O  
ATOM   2899  N   ALA B 368      -5.823  20.986  30.352  1.00  1.83           N  
ATOM   2900  CA  ALA B 368      -6.519  20.006  29.533  1.00  1.80           C  
ATOM   2901  CB  ALA B 368      -7.685  19.407  30.313  1.00  1.80           C  
ATOM   2902  C   ALA B 368      -6.990  20.624  28.205  1.00  1.87           C  
ATOM   2903  O   ALA B 368      -6.876  20.007  27.156  1.00  1.55           O  
ATOM   2904  N   ILE B 369      -7.494  21.870  28.288  1.00  1.83           N  
ATOM   2905  CA  ILE B 369      -7.930  22.571  27.083  1.00  1.80           C  
ATOM   2906  CB  ILE B 369      -8.481  23.986  27.405  1.00  1.80           C  
ATOM   2907  CG2 ILE B 369      -8.720  24.821  26.130  1.00  1.80           C  
ATOM   2908  CG1 ILE B 369      -9.782  23.902  28.228  1.00  1.80           C  
ATOM   2909  CD1 ILE B 369     -10.320  25.256  28.705  1.00  1.80           C  
ATOM   2910  C   ILE B 369      -6.770  22.623  26.076  1.00  1.87           C  
ATOM   2911  O   ILE B 369      -6.945  22.342  24.900  1.00  1.55           O  
ATOM   2912  N   ASN B 370      -5.583  22.972  26.596  1.00  1.83           N  
ATOM   2913  CA  ASN B 370      -4.407  23.101  25.738  1.00  1.80           C  
ATOM   2914  CB  ASN B 370      -3.138  23.421  26.550  1.00  1.80           C  
ATOM   2915  CG  ASN B 370      -3.211  24.781  27.249  1.00  1.87           C  
ATOM   2916  OD1 ASN B 370      -3.935  25.684  26.848  1.00  1.55           O  
ATOM   2917  ND2 ASN B 370      -2.408  24.885  28.310  1.00  1.83           N  
ATOM   2918  C   ASN B 370      -4.192  21.808  24.940  1.00  1.87           C  
ATOM   2919  O   ASN B 370      -4.140  21.801  23.716  1.00  1.55           O  
ATOM   2920  N   GLY B 371      -4.085  20.715  25.713  1.00  1.83           N  
ATOM   2921  CA  GLY B 371      -3.755  19.430  25.107  1.00  1.80           C  
ATOM   2922  C   GLY B 371      -4.814  18.959  24.101  1.00  1.87           C  
ATOM   2923  O   GLY B 371      -4.513  18.484  23.013  1.00  1.55           O  
ATOM   2924  N   ILE B 372      -6.073  19.117  24.532  1.00  1.83           N  
ATOM   2925  CA  ILE B 372      -7.193  18.646  23.731  1.00  1.80           C  
ATOM   2926  CB  ILE B 372      -8.479  18.686  24.588  1.00  1.80           C  
ATOM   2927  CG2 ILE B 372      -9.749  18.442  23.758  1.00  1.80           C  
ATOM   2928  CG1 ILE B 372      -8.384  17.658  25.737  1.00  1.80           C  
ATOM   2929  CD1 ILE B 372      -9.552  17.722  26.731  1.00  1.80           C  
ATOM   2930  C   ILE B 372      -7.279  19.454  22.423  1.00  1.87           C  
ATOM   2931  O   ILE B 372      -7.341  18.897  21.336  1.00  1.55           O  
ATOM   2932  N   THR B 373      -7.270  20.786  22.569  1.00  1.83           N  
ATOM   2933  CA  THR B 373      -7.406  21.621  21.379  1.00  1.80           C  
ATOM   2934  CB  THR B 373      -7.543  23.101  21.775  1.00  1.80           C  
ATOM   2935  OG1 THR B 373      -6.442  23.553  22.539  1.00  1.55           O  
ATOM   2936  CG2 THR B 373      -8.860  23.379  22.518  1.00  1.80           C  
ATOM   2937  C   THR B 373      -6.234  21.385  20.408  1.00  1.87           C  
ATOM   2938  O   THR B 373      -6.408  21.316  19.197  1.00  1.55           O  
ATOM   2939  N   ASN B 374      -5.040  21.219  21.013  1.00  1.83           N  
ATOM   2940  CA  ASN B 374      -3.854  20.883  20.230  1.00  1.80           C  
ATOM   2941  CB  ASN B 374      -2.637  20.662  21.148  1.00  1.80           C  
ATOM   2942  CG  ASN B 374      -1.371  20.381  20.325  1.00  1.87           C  
ATOM   2943  OD1 ASN B 374      -0.666  21.295  19.915  1.00  1.55           O  
ATOM   2944  ND2 ASN B 374      -1.126  19.093  20.075  1.00  1.83           N  
ATOM   2945  C   ASN B 374      -4.123  19.635  19.379  1.00  1.87           C  
ATOM   2946  O   ASN B 374      -4.003  19.650  18.163  1.00  1.55           O  
ATOM   2947  N   LYS B 375      -4.520  18.577  20.101  1.00  1.83           N  
ATOM   2948  CA  LYS B 375      -4.780  17.281  19.495  1.00  1.80           C  
ATOM   2949  CB  LYS B 375      -5.338  16.365  20.592  1.00  1.80           C  
ATOM   2950  CG  LYS B 375      -5.737  14.979  20.084  1.00  1.80           C  
ATOM   2951  CD  LYS B 375      -6.095  14.031  21.229  1.00  1.80           C  
ATOM   2952  CE  LYS B 375      -7.529  14.219  21.734  1.00  1.80           C  
ATOM   2953  NZ  LYS B 375      -7.876  13.284  22.795  1.00  1.65           N  
ATOM   2954  C   LYS B 375      -5.750  17.400  18.301  1.00  1.87           C  
ATOM   2955  O   LYS B 375      -5.476  16.957  17.190  1.00  1.55           O  
ATOM   2956  N   VAL B 376      -6.898  18.028  18.610  1.00  1.83           N  
ATOM   2957  CA  VAL B 376      -7.947  18.268  17.624  1.00  1.80           C  
ATOM   2958  CB  VAL B 376      -9.046  19.137  18.284  1.00  1.80           C  
ATOM   2959  CG1 VAL B 376     -10.035  19.745  17.278  1.00  1.80           C  
ATOM   2960  CG2 VAL B 376      -9.816  18.346  19.354  1.00  1.80           C  
ATOM   2961  C   VAL B 376      -7.349  18.930  16.370  1.00  1.87           C  
ATOM   2962  O   VAL B 376      -7.568  18.503  15.242  1.00  1.55           O  
ATOM   2963  N   ASN B 377      -6.565  19.984  16.644  1.00  1.83           N  
ATOM   2964  CA  ASN B 377      -5.958  20.743  15.559  1.00  1.80           C  
ATOM   2965  CB  ASN B 377      -5.131  21.929  16.080  1.00  1.80           C  
ATOM   2966  CG  ASN B 377      -6.017  23.066  16.603  1.00  1.87           C  
ATOM   2967  OD1 ASN B 377      -7.187  23.192  16.259  1.00  1.55           O  
ATOM   2968  ND2 ASN B 377      -5.394  23.905  17.431  1.00  1.83           N  
ATOM   2969  C   ASN B 377      -5.077  19.836  14.700  1.00  1.87           C  
ATOM   2970  O   ASN B 377      -5.106  19.914  13.481  1.00  1.55           O  
ATOM   2971  N   SER B 378      -4.312  18.959  15.373  1.00  1.83           N  
ATOM   2972  CA  SER B 378      -3.458  18.042  14.636  1.00  1.80           C  
ATOM   2973  CB  SER B 378      -2.635  17.203  15.622  1.00  1.80           C  
ATOM   2974  OG  SER B 378      -1.993  18.006  16.601  1.00  1.55           O  
ATOM   2975  C   SER B 378      -4.278  17.151  13.686  1.00  1.87           C  
ATOM   2976  O   SER B 378      -3.935  16.995  12.523  1.00  1.55           O  
ATOM   2977  N   VAL B 379      -5.380  16.593  14.221  1.00  1.83           N  
ATOM   2978  CA  VAL B 379      -6.226  15.744  13.379  1.00  1.80           C  
ATOM   2979  CB  VAL B 379      -7.433  15.218  14.190  1.00  1.80           C  
ATOM   2980  CG1 VAL B 379      -8.386  14.360  13.337  1.00  1.80           C  
ATOM   2981  CG2 VAL B 379      -6.973  14.416  15.416  1.00  1.80           C  
ATOM   2982  C   VAL B 379      -6.666  16.515  12.116  1.00  1.87           C  
ATOM   2983  O   VAL B 379      -6.550  16.044  10.991  1.00  1.55           O  
ATOM   2984  N   ILE B 380      -7.156  17.737  12.383  1.00  1.83           N  
ATOM   2985  CA  ILE B 380      -7.672  18.581  11.314  1.00  1.80           C  
ATOM   2986  CB  ILE B 380      -8.253  19.881  11.922  1.00  1.80           C  
ATOM   2987  CG2 ILE B 380      -8.657  20.896  10.837  1.00  1.80           C  
ATOM   2988  CG1 ILE B 380      -9.459  19.572  12.833  1.00  1.80           C  
ATOM   2989  CD1 ILE B 380      -9.830  20.721  13.775  1.00  1.80           C  
ATOM   2990  C   ILE B 380      -6.583  18.837  10.247  1.00  1.87           C  
ATOM   2991  O   ILE B 380      -6.791  18.631   9.058  1.00  1.55           O  
ATOM   2992  N   GLU B 381      -5.421  19.303  10.730  1.00  1.83           N  
ATOM   2993  CA  GLU B 381      -4.344  19.700   9.832  1.00  1.80           C  
ATOM   2994  CB  GLU B 381      -3.199  20.316  10.647  1.00  1.80           C  
ATOM   2995  CG  GLU B 381      -3.557  21.700  11.226  1.00  1.80           C  
ATOM   2996  CD  GLU B 381      -2.398  22.336  12.002  1.00  1.87           C  
ATOM   2997  OE1 GLU B 381      -1.269  21.863  11.925  1.00  1.66           O  
ATOM   2998  OE2 GLU B 381      -2.619  23.328  12.682  1.00  1.66           O  
ATOM   2999  C   GLU B 381      -3.845  18.510   8.993  1.00  1.87           C  
ATOM   3000  O   GLU B 381      -3.605  18.625   7.797  1.00  1.55           O  
ATOM   3001  N   LYS B 382      -3.703  17.362   9.675  1.00  1.83           N  
ATOM   3002  CA  LYS B 382      -3.251  16.168   8.969  1.00  1.80           C  
ATOM   3003  CB  LYS B 382      -2.990  15.015   9.953  1.00  1.80           C  
ATOM   3004  CG  LYS B 382      -1.855  15.294  10.954  1.00  1.80           C  
ATOM   3005  CD  LYS B 382      -0.462  15.375  10.316  1.00  1.80           C  
ATOM   3006  CE  LYS B 382       0.611  15.779  11.337  1.00  1.80           C  
ATOM   3007  NZ  LYS B 382       1.873  16.197  10.737  1.00  1.65           N  
ATOM   3008  C   LYS B 382      -4.270  15.779   7.885  1.00  1.87           C  
ATOM   3009  O   LYS B 382      -3.906  15.401   6.777  1.00  1.55           O  
ATOM   3010  N   MET B 383      -5.555  15.963   8.232  1.00  1.83           N  
ATOM   3011  CA  MET B 383      -6.637  15.801   7.263  1.00  1.80           C  
ATOM   3012  CB  MET B 383      -7.915  15.407   8.008  1.00  1.80           C  
ATOM   3013  CG  MET B 383      -7.841  13.996   8.603  1.00  1.80           C  
ATOM   3014  SD  MET B 383      -7.508  12.710   7.374  1.00  1.97           S  
ATOM   3015  CE  MET B 383      -8.603  13.203   6.026  1.00  1.80           C  
ATOM   3016  C   MET B 383      -6.843  17.091   6.442  1.00  1.87           C  
ATOM   3017  O   MET B 383      -7.943  17.609   6.279  1.00  1.55           O  
ATOM   3018  N   ASN B 384      -5.700  17.545   5.910  1.00  1.83           N  
ATOM   3019  CA  ASN B 384      -5.644  18.676   5.002  1.00  1.80           C  
ATOM   3020  CB  ASN B 384      -4.208  18.860   4.473  1.00  1.80           C  
ATOM   3021  CG  ASN B 384      -3.754  17.763   3.495  1.00  1.87           C  
ATOM   3022  OD1 ASN B 384      -3.662  17.982   2.294  1.00  1.55           O  
ATOM   3023  ND2 ASN B 384      -3.426  16.596   4.056  1.00  1.83           N  
ATOM   3024  C   ASN B 384      -6.658  18.518   3.851  1.00  1.87           C  
ATOM   3025  O   ASN B 384      -6.894  17.430   3.333  1.00  1.55           O  
ATOM   3026  N   THR B 385      -7.240  19.677   3.515  1.00  1.83           N  
ATOM   3027  CA  THR B 385      -8.254  19.761   2.476  1.00  1.80           C  
ATOM   3028  CB  THR B 385      -8.648  21.245   2.313  1.00  1.80           C  
ATOM   3029  OG1 THR B 385      -7.526  22.108   2.245  1.00  1.55           O  
ATOM   3030  CG2 THR B 385      -9.589  21.719   3.435  1.00  1.80           C  
ATOM   3031  C   THR B 385      -7.760  19.116   1.155  1.00  1.87           C  
ATOM   3032  O   THR B 385      -6.651  19.358   0.691  1.00  1.55           O  
ATOM   3033  N   GLN B 386      -8.644  18.263   0.614  1.00  1.83           N  
ATOM   3034  CA  GLN B 386      -8.393  17.559  -0.629  1.00  1.80           C  
ATOM   3035  CB  GLN B 386      -9.412  16.405  -0.722  1.00  1.80           C  
ATOM   3036  CG  GLN B 386      -9.408  15.591  -2.030  1.00  1.80           C  
ATOM   3037  CD  GLN B 386      -8.050  14.941  -2.334  1.00  1.87           C  
ATOM   3038  OE1 GLN B 386      -7.001  15.573  -2.293  1.00  1.55           O  
ATOM   3039  NE2 GLN B 386      -8.126  13.644  -2.632  1.00  1.83           N  
ATOM   3040  C   GLN B 386      -8.526  18.560  -1.786  1.00  1.87           C  
ATOM   3041  O   GLN B 386      -9.360  19.457  -1.760  1.00  1.55           O  
ATOM   3042  N   PHE B 387      -7.641  18.374  -2.773  1.00  1.83           N  
ATOM   3043  CA  PHE B 387      -7.678  19.213  -3.962  1.00  1.80           C  
ATOM   3044  CB  PHE B 387      -6.293  19.234  -4.630  1.00  1.80           C  
ATOM   3045  CG  PHE B 387      -5.263  19.922  -3.779  1.00  2.04           C  
ATOM   3046  CD1 PHE B 387      -5.163  21.310  -3.788  1.00  2.04           C  
ATOM   3047  CD2 PHE B 387      -4.392  19.188  -2.982  1.00  2.04           C  
ATOM   3048  CE1 PHE B 387      -4.200  21.952  -3.021  1.00  2.04           C  
ATOM   3049  CE2 PHE B 387      -3.429  19.827  -2.212  1.00  2.04           C  
ATOM   3050  CZ  PHE B 387      -3.332  21.211  -2.233  1.00  2.04           C  
ATOM   3051  C   PHE B 387      -8.716  18.639  -4.933  1.00  1.87           C  
ATOM   3052  O   PHE B 387      -9.261  17.563  -4.731  1.00  1.55           O  
ATOM   3053  N   THR B 388      -8.914  19.410  -6.011  1.00  1.83           N  
ATOM   3054  CA  THR B 388      -9.742  19.019  -7.141  1.00  1.80           C  
ATOM   3055  CB  THR B 388      -9.456  20.021  -8.283  1.00  1.80           C  
ATOM   3056  OG1 THR B 388     -10.388  19.946  -9.341  1.00  1.55           O  
ATOM   3057  CG2 THR B 388      -8.013  19.990  -8.811  1.00  1.80           C  
ATOM   3058  C   THR B 388      -9.505  17.540  -7.547  1.00  1.87           C  
ATOM   3059  O   THR B 388      -8.373  17.087  -7.702  1.00  1.55           O  
ATOM   3060  N   ALA B 389     -10.633  16.830  -7.696  1.00  1.83           N  
ATOM   3061  CA  ALA B 389     -10.639  15.420  -8.051  1.00  1.80           C  
ATOM   3062  CB  ALA B 389     -10.419  14.561  -6.798  1.00  1.80           C  
ATOM   3063  C   ALA B 389     -12.015  15.129  -8.650  1.00  1.87           C  
ATOM   3064  O   ALA B 389     -13.029  15.561  -8.114  1.00  1.55           O  
ATOM   3065  N   VAL B 390     -11.999  14.413  -9.782  1.00  1.83           N  
ATOM   3066  CA  VAL B 390     -13.213  14.197 -10.555  1.00  1.80           C  
ATOM   3067  CB  VAL B 390     -13.364  15.335 -11.595  1.00  1.80           C  
ATOM   3068  CG1 VAL B 390     -12.125  15.496 -12.490  1.00  1.80           C  
ATOM   3069  CG2 VAL B 390     -14.631  15.210 -12.452  1.00  1.80           C  
ATOM   3070  C   VAL B 390     -13.128  12.795 -11.167  1.00  1.87           C  
ATOM   3071  O   VAL B 390     -12.046  12.247 -11.350  1.00  1.55           O  
ATOM   3072  N   GLY B 391     -14.330  12.251 -11.428  1.00  1.83           N  
ATOM   3073  CA  GLY B 391     -14.453  10.931 -12.030  1.00  1.80           C  
ATOM   3074  C   GLY B 391     -13.862  10.932 -13.440  1.00  1.87           C  
ATOM   3075  O   GLY B 391     -13.801  11.961 -14.103  1.00  1.55           O  
ATOM   3076  N   LYS B 392     -13.410   9.733 -13.840  1.00  1.83           N  
ATOM   3077  CA  LYS B 392     -12.654   9.582 -15.074  1.00  1.80           C  
ATOM   3078  CB  LYS B 392     -11.167   9.400 -14.736  1.00  1.80           C  
ATOM   3079  CG  LYS B 392     -10.600  10.519 -13.850  1.00  1.80           C  
ATOM   3080  CD  LYS B 392      -9.066  10.587 -13.897  1.00  1.80           C  
ATOM   3081  CE  LYS B 392      -8.546  11.661 -14.860  1.00  1.80           C  
ATOM   3082  NZ  LYS B 392      -9.013  11.522 -16.234  1.00  1.65           N  
ATOM   3083  C   LYS B 392     -13.164   8.349 -15.832  1.00  1.87           C  
ATOM   3084  O   LYS B 392     -13.067   7.226 -15.351  1.00  1.55           O  
ATOM   3085  N   GLU B 393     -13.690   8.629 -17.035  1.00  1.83           N  
ATOM   3086  CA  GLU B 393     -13.971   7.580 -18.004  1.00  1.80           C  
ATOM   3087  CB  GLU B 393     -15.255   7.908 -18.788  1.00  1.80           C  
ATOM   3088  CG  GLU B 393     -15.266   9.271 -19.504  1.00  1.80           C  
ATOM   3089  CD  GLU B 393     -16.672   9.599 -20.019  1.00  1.87           C  
ATOM   3090  OE1 GLU B 393     -17.443  10.218 -19.297  1.00  1.66           O  
ATOM   3091  OE2 GLU B 393     -17.007   9.245 -21.143  1.00  1.66           O  
ATOM   3092  C   GLU B 393     -12.737   7.457 -18.905  1.00  1.87           C  
ATOM   3093  O   GLU B 393     -12.000   8.420 -19.096  1.00  1.55           O  
ATOM   3094  N   PHE B 394     -12.544   6.231 -19.406  1.00  1.83           N  
ATOM   3095  CA  PHE B 394     -11.396   5.899 -20.244  1.00  1.80           C  
ATOM   3096  CB  PHE B 394     -10.439   4.939 -19.503  1.00  1.80           C  
ATOM   3097  CG  PHE B 394      -9.772   5.583 -18.310  1.00  2.04           C  
ATOM   3098  CD1 PHE B 394      -8.436   5.971 -18.360  1.00  2.04           C  
ATOM   3099  CD2 PHE B 394     -10.475   5.787 -17.129  1.00  2.04           C  
ATOM   3100  CE1 PHE B 394      -7.816   6.528 -17.246  1.00  2.04           C  
ATOM   3101  CE2 PHE B 394      -9.863   6.343 -16.017  1.00  2.04           C  
ATOM   3102  CZ  PHE B 394      -8.528   6.711 -16.070  1.00  2.04           C  
ATOM   3103  C   PHE B 394     -11.974   5.255 -21.504  1.00  1.87           C  
ATOM   3104  O   PHE B 394     -13.186   5.133 -21.645  1.00  1.55           O  
ATOM   3105  N   ASN B 395     -11.059   4.858 -22.406  1.00  1.83           N  
ATOM   3106  CA  ASN B 395     -11.478   4.209 -23.647  1.00  1.80           C  
ATOM   3107  CB  ASN B 395     -10.223   3.954 -24.501  1.00  1.80           C  
ATOM   3108  CG  ASN B 395     -10.506   3.425 -25.912  1.00  1.87           C  
ATOM   3109  OD1 ASN B 395     -11.598   2.981 -26.239  1.00  1.55           O  
ATOM   3110  ND2 ASN B 395      -9.458   3.482 -26.732  1.00  1.83           N  
ATOM   3111  C   ASN B 395     -12.192   2.889 -23.302  1.00  1.87           C  
ATOM   3112  O   ASN B 395     -11.876   2.249 -22.307  1.00  1.55           O  
ATOM   3113  N   LYS B 396     -13.151   2.499 -24.158  1.00  1.83           N  
ATOM   3114  CA  LYS B 396     -13.800   1.198 -24.007  1.00  1.80           C  
ATOM   3115  CB  LYS B 396     -14.910   1.035 -25.062  1.00  1.80           C  
ATOM   3116  CG  LYS B 396     -14.424   1.059 -26.523  1.00  1.80           C  
ATOM   3117  CD  LYS B 396     -15.562   0.921 -27.544  1.00  1.80           C  
ATOM   3118  CE  LYS B 396     -16.413   2.193 -27.682  1.00  1.80           C  
ATOM   3119  NZ  LYS B 396     -17.454   2.107 -28.701  1.00  1.65           N  
ATOM   3120  C   LYS B 396     -12.763   0.054 -24.075  1.00  1.87           C  
ATOM   3121  O   LYS B 396     -12.878  -0.966 -23.410  1.00  1.55           O  
ATOM   3122  N   LEU B 397     -11.723   0.317 -24.887  1.00  1.83           N  
ATOM   3123  CA  LEU B 397     -10.611  -0.620 -25.046  1.00  1.80           C  
ATOM   3124  CB  LEU B 397      -9.853  -0.289 -26.339  1.00  1.80           C  
ATOM   3125  CG  LEU B 397     -10.752  -0.167 -27.580  1.00  1.80           C  
ATOM   3126  CD1 LEU B 397      -9.905   0.139 -28.821  1.00  1.80           C  
ATOM   3127  CD2 LEU B 397     -11.591  -1.436 -27.787  1.00  1.80           C  
ATOM   3128  C   LEU B 397      -9.622  -0.574 -23.856  1.00  1.87           C  
ATOM   3129  O   LEU B 397      -8.563  -1.195 -23.870  1.00  1.55           O  
ATOM   3130  N   GLU B 398     -10.017   0.248 -22.877  1.00  1.83           N  
ATOM   3131  CA  GLU B 398      -9.304   0.491 -21.644  1.00  1.80           C  
ATOM   3132  CB  GLU B 398      -8.645   1.886 -21.694  1.00  1.80           C  
ATOM   3133  CG  GLU B 398      -7.611   2.021 -22.826  1.00  1.80           C  
ATOM   3134  CD  GLU B 398      -7.060   3.444 -23.018  1.00  1.87           C  
ATOM   3135  OE1 GLU B 398      -7.488   4.386 -22.355  1.00  1.66           O  
ATOM   3136  OE2 GLU B 398      -6.183   3.615 -23.854  1.00  1.66           O  
ATOM   3137  C   GLU B 398     -10.337   0.424 -20.509  1.00  1.87           C  
ATOM   3138  O   GLU B 398     -10.219   1.109 -19.501  1.00  1.55           O  
ATOM   3139  N   LYS B 399     -11.355  -0.439 -20.696  1.00  1.83           N  
ATOM   3140  CA  LYS B 399     -12.328  -0.642 -19.620  1.00  1.80           C  
ATOM   3141  CB  LYS B 399     -13.473  -1.548 -20.115  1.00  1.80           C  
ATOM   3142  CG  LYS B 399     -14.495  -2.011 -19.055  1.00  1.80           C  
ATOM   3143  CD  LYS B 399     -15.772  -1.162 -18.992  1.00  1.80           C  
ATOM   3144  CE  LYS B 399     -15.570   0.217 -18.357  1.00  1.80           C  
ATOM   3145  NZ  LYS B 399     -16.796   1.006 -18.271  1.00  1.65           N  
ATOM   3146  C   LYS B 399     -11.607  -1.191 -18.368  1.00  1.87           C  
ATOM   3147  O   LYS B 399     -11.922  -0.824 -17.240  1.00  1.55           O  
ATOM   3148  N   ARG B 400     -10.575  -2.019 -18.627  1.00  1.83           N  
ATOM   3149  CA  ARG B 400      -9.687  -2.470 -17.558  1.00  1.80           C  
ATOM   3150  CB  ARG B 400      -8.511  -3.281 -18.140  1.00  1.80           C  
ATOM   3151  CG  ARG B 400      -8.864  -4.741 -18.484  1.00  1.80           C  
ATOM   3152  CD  ARG B 400      -7.829  -5.430 -19.377  1.00  1.80           C  
ATOM   3153  NE  ARG B 400      -7.743  -4.673 -20.616  1.00  1.83           N  
ATOM   3154  CZ  ARG B 400      -6.597  -4.487 -21.299  1.00  1.87           C  
ATOM   3155  NH1 ARG B 400      -5.491  -5.142 -20.961  1.00  1.83           N  
ATOM   3156  NH2 ARG B 400      -6.589  -3.637 -22.315  1.00  1.83           N  
ATOM   3157  C   ARG B 400      -9.133  -1.275 -16.754  1.00  1.87           C  
ATOM   3158  O   ARG B 400      -9.001  -1.346 -15.536  1.00  1.55           O  
ATOM   3159  N   MET B 401      -8.806  -0.210 -17.509  1.00  1.83           N  
ATOM   3160  CA  MET B 401      -8.209   0.994 -16.945  1.00  1.80           C  
ATOM   3161  CB  MET B 401      -7.648   1.883 -18.064  1.00  1.80           C  
ATOM   3162  CG  MET B 401      -6.623   2.898 -17.556  1.00  1.80           C  
ATOM   3163  SD  MET B 401      -5.975   3.855 -18.930  1.00  1.97           S  
ATOM   3164  CE  MET B 401      -4.806   4.870 -18.025  1.00  1.80           C  
ATOM   3165  C   MET B 401      -9.253   1.781 -16.147  1.00  1.87           C  
ATOM   3166  O   MET B 401      -8.998   2.249 -15.049  1.00  1.55           O  
ATOM   3167  N   GLU B 402     -10.453   1.879 -16.743  1.00  1.83           N  
ATOM   3168  CA  GLU B 402     -11.534   2.612 -16.094  1.00  1.80           C  
ATOM   3169  CB  GLU B 402     -12.789   2.585 -16.985  1.00  1.80           C  
ATOM   3170  CG  GLU B 402     -13.857   3.597 -16.535  1.00  1.80           C  
ATOM   3171  CD  GLU B 402     -15.197   3.351 -17.226  1.00  1.87           C  
ATOM   3172  OE1 GLU B 402     -15.272   3.362 -18.446  1.00  1.66           O  
ATOM   3173  OE2 GLU B 402     -16.190   3.110 -16.554  1.00  1.66           O  
ATOM   3174  C   GLU B 402     -11.823   2.018 -14.713  1.00  1.87           C  
ATOM   3175  O   GLU B 402     -11.898   2.697 -13.696  1.00  1.55           O  
ATOM   3176  N   ASN B 403     -11.933   0.687 -14.749  1.00  1.83           N  
ATOM   3177  CA  ASN B 403     -12.209  -0.054 -13.530  1.00  1.80           C  
ATOM   3178  CB  ASN B 403     -12.549  -1.509 -13.885  1.00  1.80           C  
ATOM   3179  CG  ASN B 403     -13.910  -1.613 -14.590  1.00  1.87           C  
ATOM   3180  OD1 ASN B 403     -14.728  -0.703 -14.556  1.00  1.55           O  
ATOM   3181  ND2 ASN B 403     -14.125  -2.773 -15.210  1.00  1.83           N  
ATOM   3182  C   ASN B 403     -11.019   0.049 -12.558  1.00  1.87           C  
ATOM   3183  O   ASN B 403     -11.191   0.039 -11.347  1.00  1.55           O  
ATOM   3184  N   LEU B 404      -9.809   0.186 -13.142  1.00  1.83           N  
ATOM   3185  CA  LEU B 404      -8.600   0.414 -12.345  1.00  1.80           C  
ATOM   3186  CB  LEU B 404      -7.364   0.484 -13.272  1.00  1.80           C  
ATOM   3187  CG  LEU B 404      -6.040  -0.025 -12.673  1.00  1.80           C  
ATOM   3188  CD1 LEU B 404      -4.977  -0.142 -13.775  1.00  1.80           C  
ATOM   3189  CD2 LEU B 404      -5.534   0.881 -11.546  1.00  1.80           C  
ATOM   3190  C   LEU B 404      -8.778   1.692 -11.507  1.00  1.87           C  
ATOM   3191  O   LEU B 404      -8.733   1.678 -10.285  1.00  1.55           O  
ATOM   3192  N   ASN B 405      -9.042   2.785 -12.238  1.00  1.83           N  
ATOM   3193  CA  ASN B 405      -9.325   4.076 -11.617  1.00  1.80           C  
ATOM   3194  CB  ASN B 405      -9.702   5.088 -12.716  1.00  1.80           C  
ATOM   3195  CG  ASN B 405     -10.192   6.421 -12.127  1.00  1.87           C  
ATOM   3196  OD1 ASN B 405      -9.419   7.230 -11.633  1.00  1.55           O  
ATOM   3197  ND2 ASN B 405     -11.515   6.586 -12.180  1.00  1.83           N  
ATOM   3198  C   ASN B 405     -10.444   3.950 -10.565  1.00  1.87           C  
ATOM   3199  O   ASN B 405     -10.382   4.521  -9.485  1.00  1.55           O  
ATOM   3200  N   LYS B 406     -11.460   3.157 -10.935  1.00  1.83           N  
ATOM   3201  CA  LYS B 406     -12.602   2.992 -10.049  1.00  1.80           C  
ATOM   3202  CB  LYS B 406     -13.678   2.130 -10.729  1.00  1.80           C  
ATOM   3203  CG  LYS B 406     -15.061   2.361 -10.109  1.00  1.80           C  
ATOM   3204  CD  LYS B 406     -16.177   1.518 -10.738  1.00  1.80           C  
ATOM   3205  CE  LYS B 406     -16.081   0.027 -10.391  1.00  1.80           C  
ATOM   3206  NZ  LYS B 406     -17.266  -0.721 -10.794  1.00  1.65           N  
ATOM   3207  C   LYS B 406     -12.174   2.423  -8.682  1.00  1.87           C  
ATOM   3208  O   LYS B 406     -12.518   2.951  -7.633  1.00  1.55           O  
ATOM   3209  N   LYS B 407     -11.384   1.333  -8.743  1.00  1.83           N  
ATOM   3210  CA  LYS B 407     -10.959   0.724  -7.486  1.00  1.80           C  
ATOM   3211  CB  LYS B 407     -10.442  -0.708  -7.678  1.00  1.80           C  
ATOM   3212  CG  LYS B 407      -9.159  -0.832  -8.506  1.00  1.80           C  
ATOM   3213  CD  LYS B 407      -8.666  -2.279  -8.542  1.00  1.80           C  
ATOM   3214  CE  LYS B 407      -7.338  -2.434  -9.288  1.00  1.80           C  
ATOM   3215  NZ  LYS B 407      -6.950  -3.828  -9.435  1.00  1.65           N  
ATOM   3216  C   LYS B 407      -9.936   1.605  -6.750  1.00  1.87           C  
ATOM   3217  O   LYS B 407      -9.801   1.521  -5.537  1.00  1.55           O  
ATOM   3218  N   VAL B 408      -9.240   2.464  -7.516  1.00  1.83           N  
ATOM   3219  CA  VAL B 408      -8.393   3.463  -6.876  1.00  1.80           C  
ATOM   3220  CB  VAL B 408      -7.545   4.231  -7.919  1.00  1.80           C  
ATOM   3221  CG1 VAL B 408      -6.818   5.446  -7.327  1.00  1.80           C  
ATOM   3222  CG2 VAL B 408      -6.503   3.311  -8.573  1.00  1.80           C  
ATOM   3223  C   VAL B 408      -9.265   4.372  -5.981  1.00  1.87           C  
ATOM   3224  O   VAL B 408      -8.989   4.537  -4.799  1.00  1.55           O  
ATOM   3225  N   ASP B 409     -10.327   4.934  -6.589  1.00  1.83           N  
ATOM   3226  CA  ASP B 409     -11.179   5.849  -5.825  1.00  1.80           C  
ATOM   3227  CB  ASP B 409     -12.380   6.375  -6.643  1.00  1.80           C  
ATOM   3228  CG  ASP B 409     -12.069   7.562  -7.556  1.00  1.87           C  
ATOM   3229  OD1 ASP B 409     -11.029   8.196  -7.413  1.00  1.66           O  
ATOM   3230  OD2 ASP B 409     -12.894   7.878  -8.405  1.00  1.66           O  
ATOM   3231  C   ASP B 409     -11.744   5.135  -4.596  1.00  1.87           C  
ATOM   3232  O   ASP B 409     -11.685   5.629  -3.476  1.00  1.55           O  
ATOM   3233  N   ASP B 410     -12.307   3.949  -4.881  1.00  1.83           N  
ATOM   3234  CA  ASP B 410     -12.985   3.208  -3.822  1.00  1.80           C  
ATOM   3235  CB  ASP B 410     -13.636   1.918  -4.361  1.00  1.80           C  
ATOM   3236  CG  ASP B 410     -14.957   2.116  -5.113  1.00  1.87           C  
ATOM   3237  OD1 ASP B 410     -15.632   3.127  -4.936  1.00  1.66           O  
ATOM   3238  OD2 ASP B 410     -15.336   1.227  -5.865  1.00  1.66           O  
ATOM   3239  C   ASP B 410     -12.007   2.844  -2.694  1.00  1.87           C  
ATOM   3240  O   ASP B 410     -12.327   2.942  -1.521  1.00  1.55           O  
ATOM   3241  N   GLY B 411     -10.817   2.404  -3.118  1.00  1.83           N  
ATOM   3242  CA  GLY B 411      -9.816   1.921  -2.176  1.00  1.80           C  
ATOM   3243  C   GLY B 411      -9.341   3.032  -1.246  1.00  1.87           C  
ATOM   3244  O   GLY B 411      -9.312   2.881  -0.029  1.00  1.55           O  
ATOM   3245  N   PHE B 412      -9.003   4.181  -1.866  1.00  1.83           N  
ATOM   3246  CA  PHE B 412      -8.610   5.323  -1.048  1.00  1.80           C  
ATOM   3247  CB  PHE B 412      -8.240   6.536  -1.931  1.00  1.80           C  
ATOM   3248  CG  PHE B 412      -6.863   6.475  -2.548  1.00  2.04           C  
ATOM   3249  CD1 PHE B 412      -5.748   6.132  -1.789  1.00  2.04           C  
ATOM   3250  CD2 PHE B 412      -6.677   6.788  -3.891  1.00  2.04           C  
ATOM   3251  CE1 PHE B 412      -4.481   6.088  -2.353  1.00  2.04           C  
ATOM   3252  CE2 PHE B 412      -5.409   6.762  -4.457  1.00  2.04           C  
ATOM   3253  CZ  PHE B 412      -4.311   6.405  -3.691  1.00  2.04           C  
ATOM   3254  C   PHE B 412      -9.758   5.695  -0.097  1.00  1.87           C  
ATOM   3255  O   PHE B 412      -9.556   5.956   1.079  1.00  1.55           O  
ATOM   3256  N   LEU B 413     -10.971   5.696  -0.663  1.00  1.83           N  
ATOM   3257  CA  LEU B 413     -12.135   6.068   0.129  1.00  1.80           C  
ATOM   3258  CB  LEU B 413     -13.361   6.107  -0.791  1.00  1.80           C  
ATOM   3259  CG  LEU B 413     -14.689   6.444  -0.093  1.00  1.80           C  
ATOM   3260  CD1 LEU B 413     -14.603   7.737   0.729  1.00  1.80           C  
ATOM   3261  CD2 LEU B 413     -15.803   6.536  -1.140  1.00  1.80           C  
ATOM   3262  C   LEU B 413     -12.318   5.129   1.339  1.00  1.87           C  
ATOM   3263  O   LEU B 413     -12.601   5.575   2.444  1.00  1.55           O  
ATOM   3264  N   ASP B 414     -12.127   3.825   1.082  1.00  1.83           N  
ATOM   3265  CA  ASP B 414     -12.296   2.830   2.133  1.00  1.80           C  
ATOM   3266  CB  ASP B 414     -12.110   1.390   1.599  1.00  1.80           C  
ATOM   3267  CG  ASP B 414     -13.303   0.813   0.824  1.00  1.87           C  
ATOM   3268  OD1 ASP B 414     -14.419   1.291   0.984  1.00  1.66           O  
ATOM   3269  OD2 ASP B 414     -13.124  -0.146   0.081  1.00  1.66           O  
ATOM   3270  C   ASP B 414     -11.286   3.095   3.262  1.00  1.87           C  
ATOM   3271  O   ASP B 414     -11.632   3.143   4.437  1.00  1.55           O  
ATOM   3272  N   ILE B 415     -10.022   3.262   2.848  1.00  1.83           N  
ATOM   3273  CA  ILE B 415      -8.966   3.441   3.840  1.00  1.80           C  
ATOM   3274  CB  ILE B 415      -7.582   3.390   3.158  1.00  1.80           C  
ATOM   3275  CG2 ILE B 415      -6.447   3.740   4.136  1.00  1.80           C  
ATOM   3276  CG1 ILE B 415      -7.348   1.993   2.551  1.00  1.80           C  
ATOM   3277  CD1 ILE B 415      -6.128   1.906   1.635  1.00  1.80           C  
ATOM   3278  C   ILE B 415      -9.186   4.738   4.638  1.00  1.87           C  
ATOM   3279  O   ILE B 415      -9.102   4.757   5.858  1.00  1.55           O  
ATOM   3280  N   TRP B 416      -9.452   5.822   3.898  1.00  1.83           N  
ATOM   3281  CA  TRP B 416      -9.585   7.116   4.555  1.00  1.80           C  
ATOM   3282  CB  TRP B 416      -9.700   8.262   3.532  1.00  1.80           C  
ATOM   3283  CG  TRP B 416      -8.337   8.646   2.987  1.00  2.04           C  
ATOM   3284  CD2 TRP B 416      -7.252   9.284   3.698  1.00  2.04           C  
ATOM   3285  CE2 TRP B 416      -6.200   9.463   2.770  1.00  2.04           C  
ATOM   3286  CE3 TRP B 416      -7.097   9.703   4.992  1.00  2.04           C  
ATOM   3287  CD1 TRP B 416      -7.888   8.472   1.676  1.00  2.04           C  
ATOM   3288  NE1 TRP B 416      -6.631   8.955   1.555  1.00  1.72           N  
ATOM   3289  CZ2 TRP B 416      -5.029  10.052   3.162  1.00  2.04           C  
ATOM   3290  CZ3 TRP B 416      -5.904  10.303   5.396  1.00  2.04           C  
ATOM   3291  CH2 TRP B 416      -4.867  10.478   4.480  1.00  2.04           C  
ATOM   3292  C   TRP B 416     -10.784   7.120   5.516  1.00  1.87           C  
ATOM   3293  O   TRP B 416     -10.677   7.583   6.643  1.00  1.55           O  
ATOM   3294  N   THR B 417     -11.923   6.594   5.030  1.00  1.83           N  
ATOM   3295  CA  THR B 417     -13.122   6.626   5.863  1.00  1.80           C  
ATOM   3296  CB  THR B 417     -14.370   6.239   5.024  1.00  1.80           C  
ATOM   3297  OG1 THR B 417     -15.564   6.834   5.495  1.00  1.55           O  
ATOM   3298  CG2 THR B 417     -14.586   4.733   4.816  1.00  1.80           C  
ATOM   3299  C   THR B 417     -12.875   5.787   7.140  1.00  1.87           C  
ATOM   3300  O   THR B 417     -13.118   6.233   8.250  1.00  1.55           O  
ATOM   3301  N   TYR B 418     -12.310   4.580   6.916  1.00  1.83           N  
ATOM   3302  CA  TYR B 418     -11.911   3.694   8.011  1.00  1.80           C  
ATOM   3303  CB  TYR B 418     -11.135   2.501   7.412  1.00  1.80           C  
ATOM   3304  CG  TYR B 418     -10.506   1.596   8.442  1.00  2.04           C  
ATOM   3305  CD1 TYR B 418     -11.210   0.517   8.961  1.00  2.04           C  
ATOM   3306  CE1 TYR B 418     -10.631  -0.310   9.915  1.00  2.04           C  
ATOM   3307  CD2 TYR B 418      -9.206   1.827   8.884  1.00  2.04           C  
ATOM   3308  CE2 TYR B 418      -8.622   1.003   9.837  1.00  2.04           C  
ATOM   3309  CZ  TYR B 418      -9.340  -0.066  10.358  1.00  2.04           C  
ATOM   3310  OH  TYR B 418      -8.788  -0.898  11.311  1.00  1.55           O  
ATOM   3311  C   TYR B 418     -11.055   4.452   9.043  1.00  1.87           C  
ATOM   3312  O   TYR B 418     -11.344   4.485  10.231  1.00  1.55           O  
ATOM   3313  N   ASN B 419      -9.990   5.066   8.505  1.00  1.83           N  
ATOM   3314  CA  ASN B 419      -9.006   5.772   9.322  1.00  1.80           C  
ATOM   3315  CB  ASN B 419      -7.914   6.423   8.440  1.00  1.80           C  
ATOM   3316  CG  ASN B 419      -6.689   5.525   8.234  1.00  1.87           C  
ATOM   3317  OD1 ASN B 419      -6.635   4.377   8.658  1.00  1.55           O  
ATOM   3318  ND2 ASN B 419      -5.671   6.152   7.637  1.00  1.83           N  
ATOM   3319  C   ASN B 419      -9.684   6.864  10.152  1.00  1.87           C  
ATOM   3320  O   ASN B 419      -9.379   7.063  11.319  1.00  1.55           O  
ATOM   3321  N   ALA B 420     -10.600   7.568   9.470  1.00  1.83           N  
ATOM   3322  CA  ALA B 420     -11.304   8.685  10.077  1.00  1.80           C  
ATOM   3323  CB  ALA B 420     -12.215   9.316   9.016  1.00  1.80           C  
ATOM   3324  C   ALA B 420     -12.100   8.202  11.300  1.00  1.87           C  
ATOM   3325  O   ALA B 420     -11.852   8.589  12.437  1.00  1.55           O  
ATOM   3326  N   GLU B 421     -13.059   7.321  10.982  1.00  1.83           N  
ATOM   3327  CA  GLU B 421     -13.987   6.781  11.964  1.00  1.80           C  
ATOM   3328  CB  GLU B 421     -14.871   5.739  11.265  1.00  1.80           C  
ATOM   3329  CG  GLU B 421     -15.786   6.400  10.215  1.00  1.80           C  
ATOM   3330  CD  GLU B 421     -16.304   5.439   9.137  1.00  1.87           C  
ATOM   3331  OE1 GLU B 421     -16.422   4.244   9.395  1.00  1.66           O  
ATOM   3332  OE2 GLU B 421     -16.600   5.897   8.036  1.00  1.66           O  
ATOM   3333  C   GLU B 421     -13.239   6.198  13.168  1.00  1.87           C  
ATOM   3334  O   GLU B 421     -13.499   6.562  14.308  1.00  1.55           O  
ATOM   3335  N   LEU B 422     -12.284   5.305  12.846  1.00  1.83           N  
ATOM   3336  CA  LEU B 422     -11.437   4.728  13.884  1.00  1.80           C  
ATOM   3337  CB  LEU B 422     -10.337   3.831  13.276  1.00  1.80           C  
ATOM   3338  CG  LEU B 422     -10.702   2.335  13.186  1.00  1.80           C  
ATOM   3339  CD1 LEU B 422     -10.707   1.666  14.570  1.00  1.80           C  
ATOM   3340  CD2 LEU B 422     -12.018   2.073  12.450  1.00  1.80           C  
ATOM   3341  C   LEU B 422     -10.813   5.837  14.741  1.00  1.87           C  
ATOM   3342  O   LEU B 422     -11.055   5.919  15.935  1.00  1.55           O  
ATOM   3343  N   LEU B 423      -9.994   6.673  14.076  1.00  1.83           N  
ATOM   3344  CA  LEU B 423      -9.159   7.617  14.817  1.00  1.80           C  
ATOM   3345  CB  LEU B 423      -8.389   8.537  13.848  1.00  1.80           C  
ATOM   3346  CG  LEU B 423      -7.484   9.575  14.547  1.00  1.80           C  
ATOM   3347  CD1 LEU B 423      -6.500   8.915  15.522  1.00  1.80           C  
ATOM   3348  CD2 LEU B 423      -6.732  10.431  13.520  1.00  1.80           C  
ATOM   3349  C   LEU B 423      -9.999   8.442  15.802  1.00  1.87           C  
ATOM   3350  O   LEU B 423      -9.710   8.532  16.988  1.00  1.55           O  
ATOM   3351  N   VAL B 424     -11.057   9.028  15.226  1.00  1.83           N  
ATOM   3352  CA  VAL B 424     -11.870   9.954  15.990  1.00  1.80           C  
ATOM   3353  CB  VAL B 424     -12.818  10.710  15.036  1.00  1.80           C  
ATOM   3354  CG1 VAL B 424     -13.742  11.689  15.780  1.00  1.80           C  
ATOM   3355  CG2 VAL B 424     -12.012  11.478  13.971  1.00  1.80           C  
ATOM   3356  C   VAL B 424     -12.558   9.206  17.148  1.00  1.87           C  
ATOM   3357  O   VAL B 424     -12.587   9.691  18.268  1.00  1.55           O  
ATOM   3358  N   LEU B 425     -13.074   7.999  16.846  1.00  1.83           N  
ATOM   3359  CA  LEU B 425     -13.771   7.220  17.873  1.00  1.80           C  
ATOM   3360  CB  LEU B 425     -14.397   5.972  17.228  1.00  1.80           C  
ATOM   3361  CG  LEU B 425     -15.099   5.024  18.227  1.00  1.80           C  
ATOM   3362  CD1 LEU B 425     -16.393   4.445  17.646  1.00  1.80           C  
ATOM   3363  CD2 LEU B 425     -14.170   3.881  18.662  1.00  1.80           C  
ATOM   3364  C   LEU B 425     -12.826   6.842  19.027  1.00  1.87           C  
ATOM   3365  O   LEU B 425     -13.162   6.927  20.203  1.00  1.55           O  
ATOM   3366  N   LEU B 426     -11.618   6.419  18.635  1.00  1.83           N  
ATOM   3367  CA  LEU B 426     -10.634   6.032  19.634  1.00  1.80           C  
ATOM   3368  CB  LEU B 426      -9.365   5.461  18.968  1.00  1.80           C  
ATOM   3369  CG  LEU B 426      -9.389   3.937  18.723  1.00  1.80           C  
ATOM   3370  CD1 LEU B 426      -9.693   3.143  20.002  1.00  1.80           C  
ATOM   3371  CD2 LEU B 426     -10.316   3.511  17.579  1.00  1.80           C  
ATOM   3372  C   LEU B 426     -10.327   7.238  20.526  1.00  1.87           C  
ATOM   3373  O   LEU B 426     -10.338   7.154  21.748  1.00  1.55           O  
ATOM   3374  N   GLU B 427     -10.114   8.377  19.850  1.00  1.83           N  
ATOM   3375  CA  GLU B 427      -9.884   9.594  20.606  1.00  1.80           C  
ATOM   3376  CB  GLU B 427      -9.414  10.735  19.693  1.00  1.80           C  
ATOM   3377  CG  GLU B 427      -7.964  10.546  19.201  1.00  1.80           C  
ATOM   3378  CD  GLU B 427      -6.941  10.450  20.354  1.00  1.87           C  
ATOM   3379  OE1 GLU B 427      -7.186  11.017  21.417  1.00  1.66           O  
ATOM   3380  OE2 GLU B 427      -5.906   9.810  20.196  1.00  1.66           O  
ATOM   3381  C   GLU B 427     -11.117   9.988  21.433  1.00  1.87           C  
ATOM   3382  O   GLU B 427     -10.989  10.595  22.489  1.00  1.55           O  
ATOM   3383  N   ASN B 428     -12.316   9.614  20.942  1.00  1.83           N  
ATOM   3384  CA  ASN B 428     -13.536   9.948  21.675  1.00  1.80           C  
ATOM   3385  CB  ASN B 428     -14.843   9.464  20.995  1.00  1.80           C  
ATOM   3386  CG  ASN B 428     -15.263  10.159  19.690  1.00  1.87           C  
ATOM   3387  OD1 ASN B 428     -16.200   9.753  19.016  1.00  1.55           O  
ATOM   3388  ND2 ASN B 428     -14.605  11.270  19.383  1.00  1.83           N  
ATOM   3389  C   ASN B 428     -13.463   9.328  23.072  1.00  1.87           C  
ATOM   3390  O   ASN B 428     -13.665   9.985  24.083  1.00  1.55           O  
ATOM   3391  N   GLU B 429     -13.127   8.028  23.049  1.00  1.83           N  
ATOM   3392  CA  GLU B 429     -12.949   7.287  24.293  1.00  1.80           C  
ATOM   3393  CB  GLU B 429     -12.575   5.837  23.927  1.00  1.80           C  
ATOM   3394  CG  GLU B 429     -12.418   4.902  25.135  1.00  1.80           C  
ATOM   3395  CD  GLU B 429     -13.778   4.521  25.715  1.00  1.87           C  
ATOM   3396  OE1 GLU B 429     -14.456   3.698  25.111  1.00  1.66           O  
ATOM   3397  OE2 GLU B 429     -14.151   5.043  26.759  1.00  1.66           O  
ATOM   3398  C   GLU B 429     -11.852   7.947  25.164  1.00  1.87           C  
ATOM   3399  O   GLU B 429     -12.046   8.333  26.312  1.00  1.55           O  
ATOM   3400  N   ARG B 430     -10.677   8.046  24.523  1.00  1.83           N  
ATOM   3401  CA  ARG B 430      -9.453   8.477  25.188  1.00  1.80           C  
ATOM   3402  CB  ARG B 430      -8.369   8.657  24.125  1.00  1.80           C  
ATOM   3403  CG  ARG B 430      -7.831   7.323  23.585  1.00  1.80           C  
ATOM   3404  CD  ARG B 430      -6.810   6.665  24.524  1.00  1.80           C  
ATOM   3405  NE  ARG B 430      -5.697   7.569  24.797  1.00  1.83           N  
ATOM   3406  CZ  ARG B 430      -5.507   8.221  25.969  1.00  1.87           C  
ATOM   3407  NH1 ARG B 430      -6.328   8.037  26.992  1.00  1.83           N  
ATOM   3408  NH2 ARG B 430      -4.486   9.058  26.085  1.00  1.83           N  
ATOM   3409  C   ARG B 430      -9.617   9.786  25.968  1.00  1.87           C  
ATOM   3410  O   ARG B 430      -9.174   9.913  27.100  1.00  1.55           O  
ATOM   3411  N   THR B 431     -10.258  10.765  25.313  1.00  1.83           N  
ATOM   3412  CA  THR B 431     -10.352  12.066  25.965  1.00  1.80           C  
ATOM   3413  CB  THR B 431     -10.960  13.083  24.982  1.00  1.80           C  
ATOM   3414  OG1 THR B 431     -10.317  12.926  23.720  1.00  1.55           O  
ATOM   3415  CG2 THR B 431     -10.718  14.534  25.408  1.00  1.80           C  
ATOM   3416  C   THR B 431     -11.120  11.957  27.302  1.00  1.87           C  
ATOM   3417  O   THR B 431     -10.848  12.658  28.267  1.00  1.55           O  
ATOM   3418  N   LEU B 432     -12.073  11.012  27.312  1.00  1.83           N  
ATOM   3419  CA  LEU B 432     -12.873  10.800  28.503  1.00  1.80           C  
ATOM   3420  CB  LEU B 432     -14.130   9.997  28.151  1.00  1.80           C  
ATOM   3421  CG  LEU B 432     -15.007  10.695  27.090  1.00  1.80           C  
ATOM   3422  CD1 LEU B 432     -16.068   9.736  26.548  1.00  1.80           C  
ATOM   3423  CD2 LEU B 432     -15.651  11.973  27.641  1.00  1.80           C  
ATOM   3424  C   LEU B 432     -12.050  10.147  29.626  1.00  1.87           C  
ATOM   3425  O   LEU B 432     -12.172  10.550  30.776  1.00  1.55           O  
ATOM   3426  N   ASP B 433     -11.205   9.149  29.275  1.00  1.83           N  
ATOM   3427  CA  ASP B 433     -10.381   8.548  30.338  1.00  1.80           C  
ATOM   3428  CB  ASP B 433      -9.746   7.189  29.942  1.00  1.80           C  
ATOM   3429  CG  ASP B 433      -8.501   7.244  29.038  1.00  1.87           C  
ATOM   3430  OD1 ASP B 433      -8.450   6.536  28.027  1.00  1.66           O  
ATOM   3431  OD2 ASP B 433      -7.559   7.962  29.358  1.00  1.66           O  
ATOM   3432  C   ASP B 433      -9.373   9.580  30.894  1.00  1.87           C  
ATOM   3433  O   ASP B 433      -9.025   9.597  32.068  1.00  1.55           O  
ATOM   3434  N   PHE B 434      -8.970  10.482  29.986  1.00  1.83           N  
ATOM   3435  CA  PHE B 434      -8.101  11.589  30.366  1.00  1.80           C  
ATOM   3436  CB  PHE B 434      -7.678  12.316  29.078  1.00  1.80           C  
ATOM   3437  CG  PHE B 434      -6.974  13.632  29.280  1.00  2.04           C  
ATOM   3438  CD1 PHE B 434      -5.737  13.687  29.914  1.00  2.04           C  
ATOM   3439  CD2 PHE B 434      -7.538  14.812  28.802  1.00  2.04           C  
ATOM   3440  CE1 PHE B 434      -5.068  14.895  30.053  1.00  2.04           C  
ATOM   3441  CE2 PHE B 434      -6.867  16.022  28.935  1.00  2.04           C  
ATOM   3442  CZ  PHE B 434      -5.629  16.064  29.559  1.00  2.04           C  
ATOM   3443  C   PHE B 434      -8.818  12.482  31.397  1.00  1.87           C  
ATOM   3444  O   PHE B 434      -8.317  12.731  32.486  1.00  1.55           O  
ATOM   3445  N   HIS B 435     -10.035  12.913  31.021  1.00  1.83           N  
ATOM   3446  CA  HIS B 435     -10.860  13.714  31.930  1.00  1.80           C  
ATOM   3447  CB  HIS B 435     -12.262  13.929  31.328  1.00  1.80           C  
ATOM   3448  CG  HIS B 435     -12.249  14.952  30.212  1.00  2.04           C  
ATOM   3449  CD2 HIS B 435     -12.664  14.796  28.879  1.00  2.04           C  
ATOM   3450  ND1 HIS B 435     -11.843  16.228  30.367  1.00  1.72           N  
ATOM   3451  CE1 HIS B 435     -12.003  16.827  29.175  1.00  2.04           C  
ATOM   3452  NE2 HIS B 435     -12.500  15.982  28.257  1.00  1.72           N  
ATOM   3453  C   HIS B 435     -10.999  13.039  33.315  1.00  1.87           C  
ATOM   3454  O   HIS B 435     -10.917  13.680  34.357  1.00  1.55           O  
ATOM   3455  N   ASP B 436     -11.211  11.714  33.243  1.00  1.83           N  
ATOM   3456  CA  ASP B 436     -11.418  10.875  34.419  1.00  1.80           C  
ATOM   3457  CB  ASP B 436     -11.725   9.450  33.905  1.00  1.80           C  
ATOM   3458  CG  ASP B 436     -12.253   8.449  34.928  1.00  1.87           C  
ATOM   3459  OD1 ASP B 436     -12.491   8.807  36.071  1.00  1.66           O  
ATOM   3460  OD2 ASP B 436     -12.446   7.292  34.571  1.00  1.66           O  
ATOM   3461  C   ASP B 436     -10.198  10.954  35.354  1.00  1.87           C  
ATOM   3462  O   ASP B 436     -10.282  11.277  36.534  1.00  1.55           O  
ATOM   3463  N   SER B 437      -9.038  10.720  34.731  1.00  1.83           N  
ATOM   3464  CA  SER B 437      -7.779  10.880  35.448  1.00  1.80           C  
ATOM   3465  CB  SER B 437      -6.605  10.647  34.488  1.00  1.80           C  
ATOM   3466  OG  SER B 437      -5.337  10.823  35.103  1.00  1.55           O  
ATOM   3467  C   SER B 437      -7.672  12.283  36.069  1.00  1.87           C  
ATOM   3468  O   SER B 437      -7.228  12.448  37.196  1.00  1.55           O  
ATOM   3469  N   ASN B 438      -8.088  13.288  35.284  1.00  1.83           N  
ATOM   3470  CA  ASN B 438      -7.878  14.664  35.727  1.00  1.80           C  
ATOM   3471  CB  ASN B 438      -8.220  15.670  34.616  1.00  1.80           C  
ATOM   3472  CG  ASN B 438      -7.181  15.624  33.486  1.00  1.87           C  
ATOM   3473  OD1 ASN B 438      -5.985  15.490  33.712  1.00  1.55           O  
ATOM   3474  ND2 ASN B 438      -7.692  15.732  32.260  1.00  1.83           N  
ATOM   3475  C   ASN B 438      -8.660  14.948  37.016  1.00  1.87           C  
ATOM   3476  O   ASN B 438      -8.109  15.445  37.993  1.00  1.55           O  
ATOM   3477  N   VAL B 439      -9.953  14.576  36.998  1.00  1.83           N  
ATOM   3478  CA  VAL B 439     -10.758  14.790  38.202  1.00  1.80           C  
ATOM   3479  CB  VAL B 439     -12.248  14.492  37.932  1.00  1.80           C  
ATOM   3480  CG1 VAL B 439     -12.827  15.495  36.939  1.00  1.80           C  
ATOM   3481  CG2 VAL B 439     -12.504  13.077  37.412  1.00  1.80           C  
ATOM   3482  C   VAL B 439     -10.197  13.985  39.395  1.00  1.87           C  
ATOM   3483  O   VAL B 439     -10.168  14.450  40.529  1.00  1.55           O  
ATOM   3484  N   LYS B 440      -9.720  12.772  39.074  1.00  1.83           N  
ATOM   3485  CA  LYS B 440      -9.124  11.931  40.107  1.00  1.80           C  
ATOM   3486  CB  LYS B 440      -8.740  10.570  39.512  1.00  1.80           C  
ATOM   3487  CG  LYS B 440      -9.965   9.704  39.188  1.00  1.80           C  
ATOM   3488  CD  LYS B 440     -10.406   8.787  40.340  1.00  1.80           C  
ATOM   3489  CE  LYS B 440      -9.338   7.752  40.737  1.00  1.80           C  
ATOM   3490  NZ  LYS B 440      -9.870   6.590  41.439  1.00  1.65           N  
ATOM   3491  C   LYS B 440      -7.898  12.616  40.733  1.00  1.87           C  
ATOM   3492  O   LYS B 440      -7.714  12.612  41.939  1.00  1.55           O  
ATOM   3493  N   ASN B 441      -7.080  13.213  39.857  1.00  1.83           N  
ATOM   3494  CA  ASN B 441      -5.856  13.862  40.319  1.00  1.80           C  
ATOM   3495  CB  ASN B 441      -4.998  14.307  39.118  1.00  1.80           C  
ATOM   3496  CG  ASN B 441      -3.981  13.225  38.721  1.00  1.87           C  
ATOM   3497  OD1 ASN B 441      -2.875  13.176  39.242  1.00  1.55           O  
ATOM   3498  ND2 ASN B 441      -4.391  12.385  37.769  1.00  1.83           N  
ATOM   3499  C   ASN B 441      -6.202  15.057  41.221  1.00  1.87           C  
ATOM   3500  O   ASN B 441      -5.553  15.309  42.229  1.00  1.55           O  
ATOM   3501  N   LEU B 442      -7.278  15.761  40.825  1.00  1.83           N  
ATOM   3502  CA  LEU B 442      -7.754  16.882  41.635  1.00  1.80           C  
ATOM   3503  CB  LEU B 442      -8.918  17.580  40.903  1.00  1.80           C  
ATOM   3504  CG  LEU B 442      -9.483  18.828  41.613  1.00  1.80           C  
ATOM   3505  CD1 LEU B 442      -8.395  19.857  41.926  1.00  1.80           C  
ATOM   3506  CD2 LEU B 442     -10.599  19.474  40.781  1.00  1.80           C  
ATOM   3507  C   LEU B 442      -8.155  16.393  43.043  1.00  1.87           C  
ATOM   3508  O   LEU B 442      -7.793  16.972  44.061  1.00  1.55           O  
ATOM   3509  N   TYR B 443      -8.899  15.275  43.030  1.00  1.83           N  
ATOM   3510  CA  TYR B 443      -9.363  14.670  44.273  1.00  1.80           C  
ATOM   3511  CB  TYR B 443     -10.250  13.458  43.939  1.00  1.80           C  
ATOM   3512  CG  TYR B 443     -10.855  12.829  45.164  1.00  2.04           C  
ATOM   3513  CD1 TYR B 443     -11.756  13.541  45.945  1.00  2.04           C  
ATOM   3514  CE1 TYR B 443     -12.329  12.962  47.066  1.00  2.04           C  
ATOM   3515  CD2 TYR B 443     -10.530  11.527  45.530  1.00  2.04           C  
ATOM   3516  CE2 TYR B 443     -11.109  10.941  46.649  1.00  2.04           C  
ATOM   3517  CZ  TYR B 443     -12.017  11.659  47.416  1.00  2.04           C  
ATOM   3518  OH  TYR B 443     -12.630  11.097  48.518  1.00  1.55           O  
ATOM   3519  C   TYR B 443      -8.178  14.294  45.184  1.00  1.87           C  
ATOM   3520  O   TYR B 443      -8.134  14.645  46.356  1.00  1.55           O  
ATOM   3521  N   GLU B 444      -7.213  13.599  44.565  1.00  1.83           N  
ATOM   3522  CA  GLU B 444      -5.985  13.199  45.238  1.00  1.80           C  
ATOM   3523  CB  GLU B 444      -5.080  12.476  44.228  1.00  1.80           C  
ATOM   3524  CG  GLU B 444      -5.586  11.069  43.863  1.00  1.80           C  
ATOM   3525  CD  GLU B 444      -5.336  10.056  44.988  1.00  1.87           C  
ATOM   3526  OE1 GLU B 444      -6.249   9.764  45.749  1.00  1.66           O  
ATOM   3527  OE2 GLU B 444      -4.232   9.528  45.089  1.00  1.66           O  
ATOM   3528  C   GLU B 444      -5.265  14.411  45.856  1.00  1.87           C  
ATOM   3529  O   GLU B 444      -4.758  14.347  46.971  1.00  1.55           O  
ATOM   3530  N   LYS B 445      -5.253  15.525  45.096  1.00  1.83           N  
ATOM   3531  CA  LYS B 445      -4.617  16.726  45.626  1.00  1.80           C  
ATOM   3532  CB  LYS B 445      -4.634  17.886  44.612  1.00  1.80           C  
ATOM   3533  CG  LYS B 445      -3.874  19.118  45.143  1.00  1.80           C  
ATOM   3534  CD  LYS B 445      -3.534  20.174  44.078  1.00  1.80           C  
ATOM   3535  CE  LYS B 445      -4.285  21.507  44.237  1.00  1.80           C  
ATOM   3536  NZ  LYS B 445      -5.664  21.473  43.772  1.00  1.65           N  
ATOM   3537  C   LYS B 445      -5.261  17.110  46.972  1.00  1.87           C  
ATOM   3538  O   LYS B 445      -4.627  17.079  48.020  1.00  1.55           O  
ATOM   3539  N   VAL B 446      -6.563  17.428  46.884  1.00  1.83           N  
ATOM   3540  CA  VAL B 446      -7.284  17.895  48.067  1.00  1.80           C  
ATOM   3541  CB  VAL B 446      -8.754  18.177  47.702  1.00  1.80           C  
ATOM   3542  CG1 VAL B 446      -9.571  18.645  48.917  1.00  1.80           C  
ATOM   3543  CG2 VAL B 446      -8.849  19.226  46.590  1.00  1.80           C  
ATOM   3544  C   VAL B 446      -7.163  16.887  49.228  1.00  1.87           C  
ATOM   3545  O   VAL B 446      -6.974  17.253  50.378  1.00  1.55           O  
ATOM   3546  N   LYS B 447      -7.247  15.601  48.868  1.00  1.83           N  
ATOM   3547  CA  LYS B 447      -7.133  14.554  49.869  1.00  1.80           C  
ATOM   3548  CB  LYS B 447      -7.282  13.192  49.181  1.00  1.80           C  
ATOM   3549  CG  LYS B 447      -7.188  12.030  50.175  1.00  1.80           C  
ATOM   3550  CD  LYS B 447      -7.713  10.714  49.601  1.00  1.80           C  
ATOM   3551  CE  LYS B 447      -7.426   9.538  50.543  1.00  1.80           C  
ATOM   3552  NZ  LYS B 447      -8.301   8.390  50.349  1.00  1.65           N  
ATOM   3553  C   LYS B 447      -5.808  14.666  50.643  1.00  1.87           C  
ATOM   3554  O   LYS B 447      -5.777  14.766  51.862  1.00  1.55           O  
ATOM   3555  N   SER B 448      -4.716  14.664  49.866  1.00  1.83           N  
ATOM   3556  CA  SER B 448      -3.399  14.731  50.492  1.00  1.80           C  
ATOM   3557  CB  SER B 448      -2.317  14.515  49.422  1.00  1.80           C  
ATOM   3558  OG  SER B 448      -2.442  15.370  48.297  1.00  1.55           O  
ATOM   3559  C   SER B 448      -3.188  16.058  51.253  1.00  1.87           C  
ATOM   3560  O   SER B 448      -2.328  16.169  52.116  1.00  1.55           O  
ATOM   3561  N   GLN B 449      -4.015  17.048  50.888  1.00  1.83           N  
ATOM   3562  CA  GLN B 449      -3.954  18.355  51.518  1.00  1.80           C  
ATOM   3563  CB  GLN B 449      -4.526  19.364  50.516  1.00  1.80           C  
ATOM   3564  CG  GLN B 449      -4.152  20.817  50.816  1.00  1.80           C  
ATOM   3565  CD  GLN B 449      -4.737  21.734  49.742  1.00  1.87           C  
ATOM   3566  OE1 GLN B 449      -5.351  21.299  48.778  1.00  1.55           O  
ATOM   3567  NE2 GLN B 449      -4.523  23.022  49.971  1.00  1.83           N  
ATOM   3568  C   GLN B 449      -4.719  18.371  52.861  1.00  1.87           C  
ATOM   3569  O   GLN B 449      -4.321  19.043  53.805  1.00  1.55           O  
ATOM   3570  N   LEU B 450      -5.837  17.618  52.881  1.00  1.83           N  
ATOM   3571  CA  LEU B 450      -6.761  17.627  54.018  1.00  1.80           C  
ATOM   3572  CB  LEU B 450      -8.218  17.700  53.533  1.00  1.80           C  
ATOM   3573  CG  LEU B 450      -8.575  18.931  52.684  1.00  1.80           C  
ATOM   3574  CD1 LEU B 450     -10.051  18.851  52.276  1.00  1.80           C  
ATOM   3575  CD2 LEU B 450      -8.282  20.251  53.408  1.00  1.80           C  
ATOM   3576  C   LEU B 450      -6.604  16.380  54.911  1.00  1.87           C  
ATOM   3577  O   LEU B 450      -7.346  16.196  55.871  1.00  1.55           O  
ATOM   3578  N   LYS B 451      -5.612  15.551  54.540  1.00  1.83           N  
ATOM   3579  CA  LYS B 451      -5.121  14.388  55.277  1.00  1.80           C  
ATOM   3580  CB  LYS B 451      -3.743  14.702  55.888  1.00  1.80           C  
ATOM   3581  CG  LYS B 451      -2.733  15.184  54.841  1.00  1.80           C  
ATOM   3582  CD  LYS B 451      -1.318  15.326  55.410  1.00  1.80           C  
ATOM   3583  CE  LYS B 451      -0.321  15.856  54.370  1.00  1.80           C  
ATOM   3584  NZ  LYS B 451       1.057  15.937  54.852  1.00  1.65           N  
ATOM   3585  C   LYS B 451      -6.118  13.797  56.303  1.00  1.87           C  
ATOM   3586  O   LYS B 451      -6.907  12.914  55.986  1.00  1.55           O  
ATOM   3587  N   ASN B 452      -5.993  14.308  57.544  1.00  1.83           N  
ATOM   3588  CA  ASN B 452      -6.764  13.813  58.684  1.00  1.80           C  
ATOM   3589  CB  ASN B 452      -5.815  13.429  59.833  1.00  1.80           C  
ATOM   3590  CG  ASN B 452      -4.965  12.204  59.490  1.00  1.87           C  
ATOM   3591  OD1 ASN B 452      -3.909  12.301  58.876  1.00  1.55           O  
ATOM   3592  ND2 ASN B 452      -5.466  11.046  59.928  1.00  1.83           N  
ATOM   3593  C   ASN B 452      -7.719  14.896  59.204  1.00  1.87           C  
ATOM   3594  O   ASN B 452      -8.551  14.644  60.065  1.00  1.55           O  
ATOM   3595  N   ASN B 453      -7.530  16.123  58.687  1.00  1.83           N  
ATOM   3596  CA  ASN B 453      -8.259  17.277  59.216  1.00  1.80           C  
ATOM   3597  CB  ASN B 453      -7.491  18.585  58.955  1.00  1.80           C  
ATOM   3598  CG  ASN B 453      -7.155  18.761  57.480  1.00  1.87           C  
ATOM   3599  OD1 ASN B 453      -6.078  18.385  57.031  1.00  1.55           O  
ATOM   3600  ND2 ASN B 453      -8.125  19.310  56.746  1.00  1.83           N  
ATOM   3601  C   ASN B 453      -9.686  17.349  58.653  1.00  1.87           C  
ATOM   3602  O   ASN B 453     -10.540  18.050  59.185  1.00  1.55           O  
ATOM   3603  N   ALA B 454      -9.915  16.578  57.579  1.00  1.83           N  
ATOM   3604  CA  ALA B 454     -11.268  16.345  57.092  1.00  1.80           C  
ATOM   3605  CB  ALA B 454     -11.494  17.117  55.787  1.00  1.80           C  
ATOM   3606  C   ALA B 454     -11.405  14.836  56.885  1.00  1.87           C  
ATOM   3607  O   ALA B 454     -10.422  14.111  56.974  1.00  1.55           O  
ATOM   3608  N   LYS B 455     -12.646  14.408  56.614  1.00  1.83           N  
ATOM   3609  CA  LYS B 455     -12.933  13.003  56.352  1.00  1.80           C  
ATOM   3610  CB  LYS B 455     -13.733  12.380  57.508  1.00  1.80           C  
ATOM   3611  CG  LYS B 455     -14.942  13.207  57.978  1.00  1.80           C  
ATOM   3612  CD  LYS B 455     -15.869  12.385  58.883  1.00  1.80           C  
ATOM   3613  CE  LYS B 455     -17.085  13.180  59.370  1.00  1.80           C  
ATOM   3614  NZ  LYS B 455     -18.104  12.372  60.038  1.00  1.65           N  
ATOM   3615  C   LYS B 455     -13.722  12.893  55.046  1.00  1.87           C  
ATOM   3616  O   LYS B 455     -14.650  13.655  54.796  1.00  1.55           O  
ATOM   3617  N   GLU B 456     -13.290  11.898  54.254  1.00  1.83           N  
ATOM   3618  CA  GLU B 456     -13.953  11.556  53.006  1.00  1.80           C  
ATOM   3619  CB  GLU B 456     -13.098  10.522  52.255  1.00  1.80           C  
ATOM   3620  CG  GLU B 456     -11.684  11.018  51.921  1.00  1.80           C  
ATOM   3621  CD  GLU B 456     -10.842   9.858  51.390  1.00  1.87           C  
ATOM   3622  OE1 GLU B 456     -10.133   9.235  52.166  1.00  1.66           O  
ATOM   3623  OE2 GLU B 456     -10.885   9.555  50.204  1.00  1.66           O  
ATOM   3624  C   GLU B 456     -15.321  10.928  53.322  1.00  1.87           C  
ATOM   3625  O   GLU B 456     -15.412   9.861  53.921  1.00  1.55           O  
ATOM   3626  N   ILE B 457     -16.361  11.641  52.886  1.00  1.83           N  
ATOM   3627  CA  ILE B 457     -17.727  11.185  53.082  1.00  1.80           C  
ATOM   3628  CB  ILE B 457     -18.654  12.419  53.087  1.00  1.80           C  
ATOM   3629  CG2 ILE B 457     -20.132  12.046  53.293  1.00  1.80           C  
ATOM   3630  CG1 ILE B 457     -18.200  13.471  54.111  1.00  1.80           C  
ATOM   3631  CD1 ILE B 457     -18.063  12.928  55.540  1.00  1.80           C  
ATOM   3632  C   ILE B 457     -18.090  10.192  51.969  1.00  1.87           C  
ATOM   3633  O   ILE B 457     -18.374   9.020  52.189  1.00  1.55           O  
ATOM   3634  N   GLY B 458     -18.084  10.769  50.767  1.00  1.83           N  
ATOM   3635  CA  GLY B 458     -18.621  10.118  49.590  1.00  1.80           C  
ATOM   3636  C   GLY B 458     -18.906  11.237  48.605  1.00  1.87           C  
ATOM   3637  O   GLY B 458     -18.939  12.400  48.990  1.00  1.55           O  
ATOM   3638  N   ASN B 459     -19.048  10.859  47.326  1.00  1.83           N  
ATOM   3639  CA  ASN B 459     -19.276  11.844  46.261  1.00  1.80           C  
ATOM   3640  CB  ASN B 459     -20.698  12.443  46.308  1.00  1.80           C  
ATOM   3641  CG  ASN B 459     -21.837  11.421  46.196  1.00  1.87           C  
ATOM   3642  OD1 ASN B 459     -22.914  11.614  46.752  1.00  1.55           O  
ATOM   3643  ND2 ASN B 459     -21.578  10.339  45.457  1.00  1.83           N  
ATOM   3644  C   ASN B 459     -18.217  12.961  46.285  1.00  1.87           C  
ATOM   3645  O   ASN B 459     -18.482  14.118  45.987  1.00  1.55           O  
ATOM   3646  N   GLY B 460     -17.001  12.536  46.664  1.00  1.83           N  
ATOM   3647  CA  GLY B 460     -15.860  13.437  46.651  1.00  1.80           C  
ATOM   3648  C   GLY B 460     -15.930  14.574  47.686  1.00  1.87           C  
ATOM   3649  O   GLY B 460     -15.188  15.542  47.578  1.00  1.55           O  
ATOM   3650  N   CYS B 461     -16.834  14.430  48.676  1.00  1.83           N  
ATOM   3651  CA  CYS B 461     -16.969  15.438  49.728  1.00  1.80           C  
ATOM   3652  CB  CYS B 461     -18.429  15.549  50.180  1.00  1.80           C  
ATOM   3653  SG  CYS B 461     -19.483  16.407  48.987  1.00  1.89           S  
ATOM   3654  C   CYS B 461     -16.080  15.091  50.930  1.00  1.87           C  
ATOM   3655  O   CYS B 461     -15.848  13.932  51.250  1.00  1.55           O  
ATOM   3656  N   PHE B 462     -15.641  16.186  51.565  1.00  1.83           N  
ATOM   3657  CA  PHE B 462     -14.812  16.210  52.754  1.00  1.80           C  
ATOM   3658  CB  PHE B 462     -13.480  16.910  52.427  1.00  1.80           C  
ATOM   3659  CG  PHE B 462     -12.522  16.013  51.702  1.00  2.04           C  
ATOM   3660  CD1 PHE B 462     -11.677  15.172  52.422  1.00  2.04           C  
ATOM   3661  CD2 PHE B 462     -12.457  16.018  50.313  1.00  2.04           C  
ATOM   3662  CE1 PHE B 462     -10.774  14.352  51.762  1.00  2.04           C  
ATOM   3663  CE2 PHE B 462     -11.552  15.198  49.654  1.00  2.04           C  
ATOM   3664  CZ  PHE B 462     -10.716  14.363  50.377  1.00  2.04           C  
ATOM   3665  C   PHE B 462     -15.526  17.066  53.803  1.00  1.87           C  
ATOM   3666  O   PHE B 462     -15.628  18.277  53.630  1.00  1.55           O  
ATOM   3667  N   GLU B 463     -15.985  16.415  54.892  1.00  1.83           N  
ATOM   3668  CA  GLU B 463     -16.383  17.212  56.055  1.00  1.80           C  
ATOM   3669  CB  GLU B 463     -17.377  16.483  56.975  1.00  1.80           C  
ATOM   3670  CG  GLU B 463     -18.793  16.407  56.386  1.00  1.80           C  
ATOM   3671  CD  GLU B 463     -19.823  15.751  57.315  1.00  1.87           C  
ATOM   3672  OE1 GLU B 463     -19.625  15.708  58.526  1.00  1.66           O  
ATOM   3673  OE2 GLU B 463     -20.854  15.300  56.831  1.00  1.66           O  
ATOM   3674  C   GLU B 463     -15.114  17.527  56.849  1.00  1.87           C  
ATOM   3675  O   GLU B 463     -14.327  16.644  57.166  1.00  1.55           O  
ATOM   3676  N   PHE B 464     -14.967  18.822  57.138  1.00  1.83           N  
ATOM   3677  CA  PHE B 464     -13.841  19.307  57.914  1.00  1.80           C  
ATOM   3678  CB  PHE B 464     -13.640  20.804  57.620  1.00  1.80           C  
ATOM   3679  CG  PHE B 464     -12.978  21.031  56.285  1.00  2.04           C  
ATOM   3680  CD1 PHE B 464     -13.587  20.631  55.098  1.00  2.04           C  
ATOM   3681  CD2 PHE B 464     -11.727  21.637  56.221  1.00  2.04           C  
ATOM   3682  CE1 PHE B 464     -12.948  20.806  53.882  1.00  2.04           C  
ATOM   3683  CE2 PHE B 464     -11.093  21.832  55.004  1.00  2.04           C  
ATOM   3684  CZ  PHE B 464     -11.701  21.408  53.834  1.00  2.04           C  
ATOM   3685  C   PHE B 464     -14.181  19.086  59.387  1.00  1.87           C  
ATOM   3686  O   PHE B 464     -15.205  19.551  59.869  1.00  1.55           O  
ATOM   3687  N   TYR B 465     -13.287  18.360  60.079  1.00  1.83           N  
ATOM   3688  CA  TYR B 465     -13.531  18.074  61.490  1.00  1.80           C  
ATOM   3689  CB  TYR B 465     -12.418  17.169  62.050  1.00  1.80           C  
ATOM   3690  CG  TYR B 465     -12.588  15.721  61.677  1.00  2.04           C  
ATOM   3691  CD1 TYR B 465     -13.579  14.957  62.282  1.00  2.04           C  
ATOM   3692  CE1 TYR B 465     -13.711  13.606  61.991  1.00  2.04           C  
ATOM   3693  CD2 TYR B 465     -11.747  15.115  60.751  1.00  2.04           C  
ATOM   3694  CE2 TYR B 465     -11.877  13.767  60.453  1.00  2.04           C  
ATOM   3695  CZ  TYR B 465     -12.848  13.003  61.082  1.00  2.04           C  
ATOM   3696  OH  TYR B 465     -12.929  11.653  60.795  1.00  1.55           O  
ATOM   3697  C   TYR B 465     -13.576  19.378  62.305  1.00  1.87           C  
ATOM   3698  O   TYR B 465     -14.463  19.619  63.117  1.00  1.55           O  
ATOM   3699  N   HIS B 466     -12.533  20.183  62.050  1.00  1.83           N  
ATOM   3700  CA  HIS B 466     -12.303  21.354  62.888  1.00  1.80           C  
ATOM   3701  CB  HIS B 466     -10.856  21.844  62.747  1.00  1.80           C  
ATOM   3702  CG  HIS B 466     -10.525  22.171  61.311  1.00  2.04           C  
ATOM   3703  CD2 HIS B 466      -9.966  21.315  60.349  1.00  2.04           C  
ATOM   3704  ND1 HIS B 466     -10.715  23.380  60.743  1.00  1.72           N  
ATOM   3705  CE1 HIS B 466     -10.282  23.267  59.478  1.00  2.04           C  
ATOM   3706  NE2 HIS B 466      -9.827  22.028  59.211  1.00  1.72           N  
ATOM   3707  C   HIS B 466     -13.308  22.486  62.610  1.00  1.87           C  
ATOM   3708  O   HIS B 466     -13.569  23.304  63.485  1.00  1.55           O  
ATOM   3709  N   LYS B 467     -13.846  22.474  61.370  1.00  1.83           N  
ATOM   3710  CA  LYS B 467     -14.749  23.517  60.875  1.00  1.80           C  
ATOM   3711  CB  LYS B 467     -15.932  23.764  61.839  1.00  1.80           C  
ATOM   3712  CG  LYS B 467     -16.700  22.482  62.210  1.00  1.80           C  
ATOM   3713  CD  LYS B 467     -17.834  22.751  63.211  1.00  1.80           C  
ATOM   3714  CE  LYS B 467     -18.553  21.480  63.694  1.00  1.80           C  
ATOM   3715  NZ  LYS B 467     -19.365  20.814  62.682  1.00  1.65           N  
ATOM   3716  C   LYS B 467     -13.926  24.793  60.594  1.00  1.87           C  
ATOM   3717  O   LYS B 467     -12.911  25.035  61.242  1.00  1.55           O  
ATOM   3718  N   CYS B 468     -14.357  25.574  59.586  1.00  1.83           N  
ATOM   3719  CA  CYS B 468     -13.578  26.756  59.221  1.00  1.80           C  
ATOM   3720  CB  CYS B 468     -12.183  26.364  58.711  1.00  1.80           C  
ATOM   3721  SG  CYS B 468     -12.206  25.136  57.377  1.00  1.89           S  
ATOM   3722  C   CYS B 468     -14.318  27.582  58.156  1.00  1.87           C  
ATOM   3723  O   CYS B 468     -15.180  27.094  57.436  1.00  1.55           O  
ATOM   3724  N   ASN B 469     -13.940  28.873  58.119  1.00  1.83           N  
ATOM   3725  CA  ASN B 469     -14.599  29.812  57.213  1.00  1.80           C  
ATOM   3726  CB  ASN B 469     -14.341  31.266  57.655  1.00  1.80           C  
ATOM   3727  CG  ASN B 469     -15.268  31.655  58.808  1.00  1.87           C  
ATOM   3728  OD1 ASN B 469     -16.482  31.503  58.725  1.00  1.55           O  
ATOM   3729  ND2 ASN B 469     -14.649  32.169  59.870  1.00  1.83           N  
ATOM   3730  C   ASN B 469     -14.102  29.610  55.779  1.00  1.87           C  
ATOM   3731  O   ASN B 469     -13.113  28.937  55.512  1.00  1.55           O  
ATOM   3732  N   ASN B 470     -14.844  30.273  54.873  1.00  1.83           N  
ATOM   3733  CA  ASN B 470     -14.613  30.183  53.432  1.00  1.80           C  
ATOM   3734  CB  ASN B 470     -15.588  31.082  52.648  1.00  1.80           C  
ATOM   3735  CG  ASN B 470     -17.046  30.775  52.999  1.00  1.87           C  
ATOM   3736  OD1 ASN B 470     -17.507  31.091  54.088  1.00  1.55           O  
ATOM   3737  ND2 ASN B 470     -17.741  30.127  52.063  1.00  1.83           N  
ATOM   3738  C   ASN B 470     -13.168  30.563  53.075  1.00  1.87           C  
ATOM   3739  O   ASN B 470     -12.574  30.011  52.161  1.00  1.55           O  
ATOM   3740  N   GLU B 471     -12.620  31.506  53.861  1.00  1.83           N  
ATOM   3741  CA  GLU B 471     -11.230  31.914  53.676  1.00  1.80           C  
ATOM   3742  CB  GLU B 471     -10.908  33.041  54.669  1.00  1.80           C  
ATOM   3743  CG  GLU B 471     -11.808  34.272  54.465  1.00  1.80           C  
ATOM   3744  CD  GLU B 471     -11.462  35.382  55.456  1.00  1.87           C  
ATOM   3745  OE1 GLU B 471     -11.538  35.160  56.657  1.00  1.66           O  
ATOM   3746  OE2 GLU B 471     -11.111  36.476  55.033  1.00  1.66           O  
ATOM   3747  C   GLU B 471     -10.262  30.723  53.856  1.00  1.87           C  
ATOM   3748  O   GLU B 471      -9.285  30.561  53.134  1.00  1.55           O  
ATOM   3749  N   CYS B 472     -10.598  29.876  54.838  1.00  1.83           N  
ATOM   3750  CA  CYS B 472      -9.813  28.661  55.020  1.00  1.80           C  
ATOM   3751  CB  CYS B 472     -10.250  27.936  56.294  1.00  1.80           C  
ATOM   3752  SG  CYS B 472      -9.126  26.611  56.812  1.00  1.89           S  
ATOM   3753  C   CYS B 472      -9.979  27.758  53.789  1.00  1.87           C  
ATOM   3754  O   CYS B 472      -9.027  27.201  53.258  1.00  1.55           O  
ATOM   3755  N   MET B 473     -11.236  27.690  53.322  1.00  1.83           N  
ATOM   3756  CA  MET B 473     -11.506  26.886  52.135  1.00  1.80           C  
ATOM   3757  CB  MET B 473     -13.013  26.837  51.832  1.00  1.80           C  
ATOM   3758  CG  MET B 473     -13.863  26.399  53.038  1.00  1.80           C  
ATOM   3759  SD  MET B 473     -13.306  24.830  53.733  1.00  1.97           S  
ATOM   3760  CE  MET B 473     -14.828  24.324  54.554  1.00  1.80           C  
ATOM   3761  C   MET B 473     -10.678  27.366  50.918  1.00  1.87           C  
ATOM   3762  O   MET B 473     -10.206  26.562  50.125  1.00  1.55           O  
ATOM   3763  N   GLU B 474     -10.478  28.695  50.833  1.00  1.83           N  
ATOM   3764  CA  GLU B 474      -9.620  29.269  49.794  1.00  1.80           C  
ATOM   3765  CB  GLU B 474      -9.573  30.802  49.948  1.00  1.80           C  
ATOM   3766  CG  GLU B 474      -8.818  31.563  48.834  1.00  1.80           C  
ATOM   3767  CD  GLU B 474      -9.623  31.790  47.551  1.00  1.87           C  
ATOM   3768  OE1 GLU B 474     -10.844  31.762  47.576  1.00  1.66           O  
ATOM   3769  OE2 GLU B 474      -9.023  32.039  46.512  1.00  1.66           O  
ATOM   3770  C   GLU B 474      -8.205  28.666  49.873  1.00  1.87           C  
ATOM   3771  O   GLU B 474      -7.613  28.291  48.869  1.00  1.55           O  
ATOM   3772  N   SER B 475      -7.699  28.571  51.118  1.00  1.83           N  
ATOM   3773  CA  SER B 475      -6.345  28.042  51.275  1.00  1.80           C  
ATOM   3774  CB  SER B 475      -5.815  28.317  52.692  1.00  1.80           C  
ATOM   3775  OG  SER B 475      -6.366  27.511  53.716  1.00  1.55           O  
ATOM   3776  C   SER B 475      -6.268  26.550  50.879  1.00  1.87           C  
ATOM   3777  O   SER B 475      -5.208  26.012  50.574  1.00  1.55           O  
ATOM   3778  N   VAL B 476      -7.451  25.902  50.876  1.00  1.83           N  
ATOM   3779  CA  VAL B 476      -7.502  24.581  50.270  1.00  1.80           C  
ATOM   3780  CB  VAL B 476      -8.743  23.778  50.700  1.00  1.80           C  
ATOM   3781  CG1 VAL B 476      -8.630  22.315  50.231  1.00  1.80           C  
ATOM   3782  CG2 VAL B 476      -8.931  23.832  52.225  1.00  1.80           C  
ATOM   3783  C   VAL B 476      -7.359  24.740  48.742  1.00  1.87           C  
ATOM   3784  O   VAL B 476      -6.422  24.231  48.140  1.00  1.55           O  
ATOM   3785  N   LYS B 477      -8.309  25.504  48.165  1.00  1.83           N  
ATOM   3786  CA  LYS B 477      -8.385  25.712  46.717  1.00  1.80           C  
ATOM   3787  CB  LYS B 477      -9.277  26.921  46.367  1.00  1.80           C  
ATOM   3788  CG  LYS B 477     -10.762  26.817  46.738  1.00  1.80           C  
ATOM   3789  CD  LYS B 477     -11.476  28.118  46.337  1.00  1.80           C  
ATOM   3790  CE  LYS B 477     -12.976  28.160  46.640  1.00  1.80           C  
ATOM   3791  NZ  LYS B 477     -13.547  29.467  46.323  1.00  1.65           N  
ATOM   3792  C   LYS B 477      -7.005  25.976  46.072  1.00  1.87           C  
ATOM   3793  O   LYS B 477      -6.643  25.392  45.055  1.00  1.55           O  
ATOM   3794  N   ASN B 478      -6.293  26.929  46.699  1.00  1.83           N  
ATOM   3795  CA  ASN B 478      -5.061  27.453  46.116  1.00  1.80           C  
ATOM   3796  CB  ASN B 478      -4.712  28.833  46.714  1.00  1.80           C  
ATOM   3797  CG  ASN B 478      -3.984  28.723  48.059  1.00  1.87           C  
ATOM   3798  OD1 ASN B 478      -4.258  27.840  48.855  1.00  1.55           O  
ATOM   3799  ND2 ASN B 478      -2.994  29.595  48.232  1.00  1.83           N  
ATOM   3800  C   ASN B 478      -3.893  26.448  46.242  1.00  1.87           C  
ATOM   3801  O   ASN B 478      -2.883  26.559  45.555  1.00  1.55           O  
ATOM   3802  N   GLY B 479      -4.085  25.473  47.144  1.00  1.83           N  
ATOM   3803  CA  GLY B 479      -3.107  24.409  47.318  1.00  1.80           C  
ATOM   3804  C   GLY B 479      -2.131  24.695  48.465  1.00  1.87           C  
ATOM   3805  O   GLY B 479      -1.046  24.123  48.514  1.00  1.55           O  
ATOM   3806  N   THR B 480      -2.560  25.583  49.378  1.00  1.83           N  
ATOM   3807  CA  THR B 480      -1.826  25.820  50.613  1.00  1.80           C  
ATOM   3808  CB  THR B 480      -1.709  27.347  50.832  1.00  1.80           C  
ATOM   3809  OG1 THR B 480      -1.202  27.993  49.675  1.00  1.55           O  
ATOM   3810  CG2 THR B 480      -0.849  27.735  52.046  1.00  1.80           C  
ATOM   3811  C   THR B 480      -2.521  25.017  51.738  1.00  1.87           C  
ATOM   3812  O   THR B 480      -2.388  23.799  51.807  1.00  1.55           O  
ATOM   3813  N   TYR B 481      -3.275  25.728  52.593  1.00  1.83           N  
ATOM   3814  CA  TYR B 481      -3.900  25.153  53.778  1.00  1.80           C  
ATOM   3815  CB  TYR B 481      -4.839  23.967  53.454  1.00  1.80           C  
ATOM   3816  CG  TYR B 481      -5.495  23.398  54.682  1.00  2.04           C  
ATOM   3817  CD1 TYR B 481      -6.511  24.087  55.340  1.00  2.04           C  
ATOM   3818  CE1 TYR B 481      -7.094  23.565  56.490  1.00  2.04           C  
ATOM   3819  CD2 TYR B 481      -5.080  22.170  55.183  1.00  2.04           C  
ATOM   3820  CE2 TYR B 481      -5.653  21.653  56.332  1.00  2.04           C  
ATOM   3821  CZ  TYR B 481      -6.657  22.342  56.992  1.00  2.04           C  
ATOM   3822  OH  TYR B 481      -7.182  21.785  58.141  1.00  1.55           O  
ATOM   3823  C   TYR B 481      -2.812  24.892  54.837  1.00  1.87           C  
ATOM   3824  O   TYR B 481      -2.567  25.738  55.686  1.00  1.55           O  
ATOM   3825  N   ASP B 482      -2.165  23.718  54.719  1.00  1.83           N  
ATOM   3826  CA  ASP B 482      -1.051  23.310  55.580  1.00  1.80           C  
ATOM   3827  CB  ASP B 482       0.273  24.004  55.174  1.00  1.80           C  
ATOM   3828  CG  ASP B 482       0.920  23.476  53.891  1.00  1.87           C  
ATOM   3829  OD1 ASP B 482       0.704  22.329  53.513  1.00  1.66           O  
ATOM   3830  OD2 ASP B 482       1.681  24.210  53.272  1.00  1.66           O  
ATOM   3831  C   ASP B 482      -1.325  23.534  57.084  1.00  1.87           C  
ATOM   3832  O   ASP B 482      -0.806  24.458  57.705  1.00  1.55           O  
ATOM   3833  N   TYR B 483      -2.099  22.587  57.641  1.00  1.83           N  
ATOM   3834  CA  TYR B 483      -2.245  22.482  59.093  1.00  1.80           C  
ATOM   3835  CB  TYR B 483      -3.666  22.896  59.517  1.00  1.80           C  
ATOM   3836  CG  TYR B 483      -3.833  24.390  59.555  1.00  2.04           C  
ATOM   3837  CD1 TYR B 483      -3.559  25.094  60.724  1.00  2.04           C  
ATOM   3838  CE1 TYR B 483      -3.713  26.473  60.777  1.00  2.04           C  
ATOM   3839  CD2 TYR B 483      -4.261  25.091  58.435  1.00  2.04           C  
ATOM   3840  CE2 TYR B 483      -4.416  26.471  58.484  1.00  2.04           C  
ATOM   3841  CZ  TYR B 483      -4.145  27.168  59.653  1.00  2.04           C  
ATOM   3842  OH  TYR B 483      -4.323  28.542  59.662  1.00  1.55           O  
ATOM   3843  C   TYR B 483      -1.970  21.022  59.510  1.00  1.87           C  
ATOM   3844  O   TYR B 483      -2.900  20.232  59.635  1.00  1.55           O  
ATOM   3845  N   PRO B 484      -0.663  20.680  59.713  1.00  1.83           N  
ATOM   3846  CD  PRO B 484       0.496  21.529  59.433  1.00  1.80           C  
ATOM   3847  CA  PRO B 484      -0.286  19.354  60.202  1.00  1.80           C  
ATOM   3848  CB  PRO B 484       1.253  19.330  60.144  1.00  1.80           C  
ATOM   3849  CG  PRO B 484       1.653  20.539  59.293  1.00  1.80           C  
ATOM   3850  C   PRO B 484      -0.766  19.061  61.642  1.00  1.87           C  
ATOM   3851 1OCT PRO B 484      -0.905  17.901  62.008  1.00  1.66           O  
ATOM   3852 2OCT PRO B 484      -0.991  19.992  62.406  1.00  1.66           O  
TER    3853      PRO B 484
ATOM   3854  N   ASP C 485     -12.457 -15.119  58.973  1.00  1.65           N  
ATOM   3855  CA  ASP C 485     -13.459 -14.509  58.116  1.00  1.80           C  
ATOM   3856  CB  ASP C 485     -14.442 -13.614  58.894  1.00  1.80           C  
ATOM   3857  CG  ASP C 485     -15.250 -14.413  59.915  1.00  1.87           C  
ATOM   3858  OD1 ASP C 485     -14.702 -15.342  60.504  1.00  1.66           O  
ATOM   3859  OD2 ASP C 485     -16.417 -14.108  60.130  1.00  1.66           O  
ATOM   3860  C   ASP C 485     -12.729 -13.650  57.098  1.00  1.87           C  
ATOM   3861  O   ASP C 485     -11.941 -12.786  57.469  1.00  1.55           O  
ATOM   3862  N   THR C 486     -12.979 -13.920  55.812  1.00  1.83           N  
ATOM   3863  CA  THR C 486     -12.223 -13.215  54.789  1.00  1.80           C  
ATOM   3864  CB  THR C 486     -10.861 -13.923  54.587  1.00  1.80           C  
ATOM   3865  OG1 THR C 486     -10.329 -14.386  55.818  1.00  1.55           O  
ATOM   3866  CG2 THR C 486      -9.816 -13.053  53.873  1.00  1.80           C  
ATOM   3867  C   THR C 486     -13.052 -13.209  53.503  1.00  1.87           C  
ATOM   3868  O   THR C 486     -13.719 -14.183  53.172  1.00  1.55           O  
ATOM   3869  N   ILE C 487     -12.977 -12.065  52.813  1.00  1.83           N  
ATOM   3870  CA  ILE C 487     -13.468 -11.973  51.448  1.00  1.80           C  
ATOM   3871  CB  ILE C 487     -14.672 -11.011  51.358  1.00  1.80           C  
ATOM   3872  CG2 ILE C 487     -14.302  -9.562  51.717  1.00  1.80           C  
ATOM   3873  CG1 ILE C 487     -15.365 -11.095  49.983  1.00  1.80           C  
ATOM   3874  CD1 ILE C 487     -16.699 -10.340  49.925  1.00  1.80           C  
ATOM   3875  C   ILE C 487     -12.259 -11.500  50.651  1.00  1.87           C  
ATOM   3876  O   ILE C 487     -11.379 -10.842  51.197  1.00  1.55           O  
ATOM   3877  N   CYS C 488     -12.229 -11.872  49.367  1.00  1.83           N  
ATOM   3878  CA  CYS C 488     -11.082 -11.481  48.568  1.00  1.80           C  
ATOM   3879  CB  CYS C 488      -9.983 -12.541  48.709  1.00  1.80           C  
ATOM   3880  SG  CYS C 488      -8.397 -12.006  48.040  1.00  1.89           S  
ATOM   3881  C   CYS C 488     -11.516 -11.305  47.123  1.00  1.87           C  
ATOM   3882  O   CYS C 488     -12.079 -12.202  46.516  1.00  1.55           O  
ATOM   3883  N   ILE C 489     -11.247 -10.097  46.619  1.00  1.83           N  
ATOM   3884  CA  ILE C 489     -11.515  -9.780  45.231  1.00  1.80           C  
ATOM   3885  CB  ILE C 489     -11.379  -8.253  45.025  1.00  1.80           C  
ATOM   3886  CG2 ILE C 489     -11.594  -7.864  43.554  1.00  1.80           C  
ATOM   3887  CG1 ILE C 489     -12.346  -7.453  45.924  1.00  1.80           C  
ATOM   3888  CD1 ILE C 489     -11.880  -7.295  47.379  1.00  1.80           C  
ATOM   3889  C   ILE C 489     -10.474 -10.546  44.408  1.00  1.87           C  
ATOM   3890  O   ILE C 489      -9.341 -10.712  44.844  1.00  1.55           O  
ATOM   3891  N   GLY C 490     -10.900 -10.985  43.223  1.00  1.83           N  
ATOM   3892  CA  GLY C 490      -9.956 -11.611  42.321  1.00  1.80           C  
ATOM   3893  C   GLY C 490     -10.588 -11.702  40.950  1.00  1.87           C  
ATOM   3894  O   GLY C 490     -11.629 -11.108  40.679  1.00  1.55           O  
ATOM   3895  N   TYR C 491      -9.889 -12.469  40.107  1.00  1.83           N  
ATOM   3896  CA  TYR C 491     -10.297 -12.610  38.726  1.00  1.80           C  
ATOM   3897  CB  TYR C 491      -9.582 -11.584  37.837  1.00  1.80           C  
ATOM   3898  CG  TYR C 491      -8.091 -11.518  38.060  1.00  2.04           C  
ATOM   3899  CD1 TYR C 491      -7.230 -12.453  37.497  1.00  2.04           C  
ATOM   3900  CE1 TYR C 491      -5.857 -12.338  37.666  1.00  2.04           C  
ATOM   3901  CD2 TYR C 491      -7.551 -10.489  38.818  1.00  2.04           C  
ATOM   3902  CE2 TYR C 491      -6.179 -10.363  38.984  1.00  2.04           C  
ATOM   3903  CZ  TYR C 491      -5.324 -11.292  38.403  1.00  2.04           C  
ATOM   3904  OH  TYR C 491      -3.953 -11.190  38.525  1.00  1.55           O  
ATOM   3905  C   TYR C 491     -10.033 -14.042  38.276  1.00  1.87           C  
ATOM   3906  O   TYR C 491      -9.288 -14.800  38.884  1.00  1.55           O  
ATOM   3907  N   HIS C 492     -10.728 -14.331  37.180  1.00  1.83           N  
ATOM   3908  CA  HIS C 492     -10.795 -15.624  36.533  1.00  1.80           C  
ATOM   3909  CB  HIS C 492     -11.688 -15.391  35.309  1.00  1.80           C  
ATOM   3910  CG  HIS C 492     -12.170 -16.663  34.662  1.00  2.04           C  
ATOM   3911  CD2 HIS C 492     -11.583 -17.379  33.609  1.00  2.04           C  
ATOM   3912  ND1 HIS C 492     -13.322 -17.272  35.004  1.00  1.72           N  
ATOM   3913  CE1 HIS C 492     -13.441 -18.324  34.183  1.00  2.04           C  
ATOM   3914  NE2 HIS C 492     -12.405 -18.416  33.328  1.00  1.72           N  
ATOM   3915  C   HIS C 492      -9.403 -16.088  36.095  1.00  1.87           C  
ATOM   3916  O   HIS C 492      -8.564 -15.297  35.682  1.00  1.55           O  
ATOM   3917  N   ALA C 493      -9.238 -17.412  36.168  1.00  1.83           N  
ATOM   3918  CA  ALA C 493      -8.183 -18.080  35.428  1.00  1.80           C  
ATOM   3919  CB  ALA C 493      -7.004 -18.407  36.342  1.00  1.80           C  
ATOM   3920  C   ALA C 493      -8.816 -19.347  34.866  1.00  1.87           C  
ATOM   3921  O   ALA C 493      -9.843 -19.798  35.357  1.00  1.55           O  
ATOM   3922  N   ASN C 494      -8.185 -19.879  33.815  1.00  1.83           N  
ATOM   3923  CA  ASN C 494      -8.741 -21.038  33.128  1.00  1.80           C  
ATOM   3924  CB  ASN C 494      -9.828 -20.570  32.136  1.00  1.80           C  
ATOM   3925  CG  ASN C 494     -10.897 -21.642  31.914  1.00  1.87           C  
ATOM   3926  OD1 ASN C 494     -10.670 -22.655  31.264  1.00  1.55           O  
ATOM   3927  ND2 ASN C 494     -12.068 -21.367  32.486  1.00  1.83           N  
ATOM   3928  C   ASN C 494      -7.570 -21.724  32.423  1.00  1.87           C  
ATOM   3929  O   ASN C 494      -6.437 -21.273  32.524  1.00  1.55           O  
ATOM   3930  N   ASN C 495      -7.878 -22.804  31.687  1.00  1.83           N  
ATOM   3931  CA  ASN C 495      -6.852 -23.473  30.883  1.00  1.80           C  
ATOM   3932  CB  ASN C 495      -7.122 -24.985  30.760  1.00  1.80           C  
ATOM   3933  CG  ASN C 495      -8.401 -25.319  29.982  1.00  1.87           C  
ATOM   3934  OD1 ASN C 495      -8.424 -25.393  28.758  1.00  1.55           O  
ATOM   3935  ND2 ASN C 495      -9.463 -25.530  30.760  1.00  1.83           N  
ATOM   3936  C   ASN C 495      -6.705 -22.811  29.497  1.00  1.87           C  
ATOM   3937  O   ASN C 495      -6.019 -23.318  28.618  1.00  1.55           O  
ATOM   3938  N   SER C 496      -7.372 -21.650  29.358  1.00  1.83           N  
ATOM   3939  CA  SER C 496      -7.306 -20.827  28.160  1.00  1.80           C  
ATOM   3940  CB  SER C 496      -8.036 -19.521  28.510  1.00  1.80           C  
ATOM   3941  OG  SER C 496      -7.788 -19.169  29.865  1.00  1.55           O  
ATOM   3942  C   SER C 496      -5.841 -20.541  27.788  1.00  1.87           C  
ATOM   3943  O   SER C 496      -5.141 -19.810  28.483  1.00  1.55           O  
ATOM   3944  N   THR C 497      -5.438 -21.166  26.674  1.00  1.83           N  
ATOM   3945  CA  THR C 497      -4.080 -21.039  26.166  1.00  1.80           C  
ATOM   3946  CB  THR C 497      -3.631 -22.425  25.645  1.00  1.80           C  
ATOM   3947  OG1 THR C 497      -2.249 -22.480  25.341  1.00  1.55           O  
ATOM   3948  CG2 THR C 497      -4.454 -22.941  24.452  1.00  1.80           C  
ATOM   3949  C   THR C 497      -4.024 -19.941  25.084  1.00  1.87           C  
ATOM   3950  O   THR C 497      -3.022 -19.781  24.391  1.00  1.55           O  
ATOM   3951  N   ASP C 498      -5.148 -19.206  24.962  1.00  1.83           N  
ATOM   3952  CA  ASP C 498      -5.264 -18.146  23.972  1.00  1.80           C  
ATOM   3953  CB  ASP C 498      -6.625 -17.427  24.100  1.00  1.80           C  
ATOM   3954  CG  ASP C 498      -7.864 -18.299  23.817  1.00  1.87           C  
ATOM   3955  OD1 ASP C 498      -7.775 -19.525  23.821  1.00  1.66           O  
ATOM   3956  OD2 ASP C 498      -8.935 -17.747  23.591  1.00  1.66           O  
ATOM   3957  C   ASP C 498      -4.133 -17.147  24.217  1.00  1.87           C  
ATOM   3958  O   ASP C 498      -4.013 -16.596  25.301  1.00  1.55           O  
ATOM   3959  N   THR C 499      -3.288 -16.984  23.192  1.00  1.83           N  
ATOM   3960  CA  THR C 499      -2.063 -16.223  23.372  1.00  1.80           C  
ATOM   3961  CB  THR C 499      -0.879 -17.211  23.376  1.00  1.80           C  
ATOM   3962  OG1 THR C 499      -1.204 -18.422  22.711  1.00  1.55           O  
ATOM   3963  CG2 THR C 499      -0.413 -17.522  24.807  1.00  1.80           C  
ATOM   3964  C   THR C 499      -1.994 -15.150  22.276  1.00  1.87           C  
ATOM   3965  O   THR C 499      -1.792 -15.441  21.102  1.00  1.55           O  
ATOM   3966  N   VAL C 500      -2.210 -13.905  22.727  1.00  1.83           N  
ATOM   3967  CA  VAL C 500      -2.241 -12.771  21.816  1.00  1.80           C  
ATOM   3968  CB  VAL C 500      -3.428 -11.849  22.165  1.00  1.80           C  
ATOM   3969  CG1 VAL C 500      -4.757 -12.610  22.049  1.00  1.80           C  
ATOM   3970  CG2 VAL C 500      -3.295 -11.176  23.544  1.00  1.80           C  
ATOM   3971  C   VAL C 500      -0.910 -12.032  21.926  1.00  1.87           C  
ATOM   3972  O   VAL C 500      -0.305 -11.972  22.991  1.00  1.55           O  
ATOM   3973  N   ASP C 501      -0.500 -11.455  20.791  1.00  1.83           N  
ATOM   3974  CA  ASP C 501       0.548 -10.447  20.864  1.00  1.80           C  
ATOM   3975  CB  ASP C 501       1.256 -10.272  19.510  1.00  1.80           C  
ATOM   3976  CG  ASP C 501       2.114 -11.475  19.102  1.00  1.87           C  
ATOM   3977  OD1 ASP C 501       2.491 -12.278  19.948  1.00  1.66           O  
ATOM   3978  OD2 ASP C 501       2.403 -11.615  17.918  1.00  1.66           O  
ATOM   3979  C   ASP C 501      -0.133  -9.145  21.288  1.00  1.87           C  
ATOM   3980  O   ASP C 501      -1.343  -8.990  21.173  1.00  1.55           O  
ATOM   3981  N   THR C 502       0.694  -8.237  21.795  1.00  1.83           N  
ATOM   3982  CA  THR C 502       0.250  -6.945  22.278  1.00  1.80           C  
ATOM   3983  CB  THR C 502      -0.201  -7.128  23.747  1.00  1.80           C  
ATOM   3984  OG1 THR C 502      -0.921  -6.032  24.267  1.00  1.55           O  
ATOM   3985  CG2 THR C 502       0.921  -7.597  24.684  1.00  1.80           C  
ATOM   3986  C   THR C 502       1.452  -6.030  21.998  1.00  1.87           C  
ATOM   3987  O   THR C 502       2.426  -6.488  21.410  1.00  1.55           O  
ATOM   3988  N   VAL C 503       1.382  -4.737  22.366  1.00  1.83           N  
ATOM   3989  CA  VAL C 503       2.480  -3.889  21.888  1.00  1.80           C  
ATOM   3990  CB  VAL C 503       2.085  -2.404  21.791  1.00  1.80           C  
ATOM   3991  CG1 VAL C 503       0.933  -2.223  20.792  1.00  1.80           C  
ATOM   3992  CG2 VAL C 503       1.733  -1.757  23.132  1.00  1.80           C  
ATOM   3993  C   VAL C 503       3.769  -4.152  22.689  1.00  1.87           C  
ATOM   3994  O   VAL C 503       4.854  -4.234  22.131  1.00  1.55           O  
ATOM   3995  N   LEU C 504       3.610  -4.302  24.015  1.00  1.83           N  
ATOM   3996  CA  LEU C 504       4.808  -4.478  24.834  1.00  1.80           C  
ATOM   3997  CB  LEU C 504       4.554  -4.058  26.294  1.00  1.80           C  
ATOM   3998  CG  LEU C 504       3.973  -2.643  26.476  1.00  1.80           C  
ATOM   3999  CD1 LEU C 504       3.769  -2.338  27.966  1.00  1.80           C  
ATOM   4000  CD2 LEU C 504       4.853  -1.563  25.830  1.00  1.80           C  
ATOM   4001  C   LEU C 504       5.336  -5.928  24.793  1.00  1.87           C  
ATOM   4002  O   LEU C 504       6.502  -6.174  25.068  1.00  1.55           O  
ATOM   4003  N   GLU C 505       4.439  -6.881  24.493  1.00  1.83           N  
ATOM   4004  CA  GLU C 505       4.770  -8.283  24.745  1.00  1.80           C  
ATOM   4005  CB  GLU C 505       4.255  -8.715  26.131  1.00  1.80           C  
ATOM   4006  CG  GLU C 505       4.917  -7.939  27.283  1.00  1.80           C  
ATOM   4007  CD  GLU C 505       4.443  -8.470  28.636  1.00  1.87           C  
ATOM   4008  OE1 GLU C 505       5.171  -9.213  29.287  1.00  1.66           O  
ATOM   4009  OE2 GLU C 505       3.338  -8.139  29.045  1.00  1.66           O  
ATOM   4010  C   GLU C 505       4.144  -9.155  23.661  1.00  1.87           C  
ATOM   4011  O   GLU C 505       3.166  -8.787  23.024  1.00  1.55           O  
ATOM   4012  N   LYS C 506       4.768 -10.328  23.506  1.00  1.83           N  
ATOM   4013  CA  LYS C 506       4.259 -11.351  22.611  1.00  1.80           C  
ATOM   4014  CB  LYS C 506       5.432 -11.979  21.846  1.00  1.80           C  
ATOM   4015  CG  LYS C 506       6.230 -10.968  21.013  1.00  1.80           C  
ATOM   4016  CD  LYS C 506       7.273 -11.675  20.140  1.00  1.80           C  
ATOM   4017  CE  LYS C 506       8.011 -10.731  19.184  1.00  1.80           C  
ATOM   4018  NZ  LYS C 506       9.084  -9.973  19.816  1.00  1.65           N  
ATOM   4019  C   LYS C 506       3.587 -12.422  23.476  1.00  1.87           C  
ATOM   4020  O   LYS C 506       3.982 -12.639  24.616  1.00  1.55           O  
ATOM   4021  N   ASN C 507       2.601 -13.097  22.868  1.00  1.83           N  
ATOM   4022  CA  ASN C 507       2.056 -14.341  23.417  1.00  1.80           C  
ATOM   4023  CB  ASN C 507       3.070 -15.504  23.333  1.00  1.80           C  
ATOM   4024  CG  ASN C 507       3.547 -15.792  21.910  1.00  1.87           C  
ATOM   4025  OD1 ASN C 507       2.783 -16.185  21.038  1.00  1.55           O  
ATOM   4026  ND2 ASN C 507       4.853 -15.601  21.722  1.00  1.83           N  
ATOM   4027  C   ASN C 507       1.600 -14.206  24.884  1.00  1.87           C  
ATOM   4028  O   ASN C 507       1.830 -15.090  25.703  1.00  1.55           O  
ATOM   4029  N   VAL C 508       0.939 -13.080  25.176  1.00  1.83           N  
ATOM   4030  CA  VAL C 508       0.298 -12.929  26.473  1.00  1.80           C  
ATOM   4031  CB  VAL C 508      -0.174 -11.471  26.641  1.00  1.80           C  
ATOM   4032  CG1 VAL C 508      -1.026 -11.262  27.903  1.00  1.80           C  
ATOM   4033  CG2 VAL C 508       1.027 -10.517  26.664  1.00  1.80           C  
ATOM   4034  C   VAL C 508      -0.889 -13.901  26.525  1.00  1.87           C  
ATOM   4035  O   VAL C 508      -1.763 -13.868  25.667  1.00  1.55           O  
ATOM   4036  N   THR C 509      -0.866 -14.752  27.560  1.00  1.83           N  
ATOM   4037  CA  THR C 509      -1.991 -15.637  27.798  1.00  1.80           C  
ATOM   4038  CB  THR C 509      -1.578 -16.673  28.862  1.00  1.80           C  
ATOM   4039  OG1 THR C 509      -0.176 -16.896  28.840  1.00  1.55           O  
ATOM   4040  CG2 THR C 509      -2.343 -17.996  28.706  1.00  1.80           C  
ATOM   4041  C   THR C 509      -3.193 -14.798  28.274  1.00  1.87           C  
ATOM   4042  O   THR C 509      -3.090 -14.022  29.220  1.00  1.55           O  
ATOM   4043  N   VAL C 510      -4.316 -14.984  27.582  1.00  1.83           N  
ATOM   4044  CA  VAL C 510      -5.545 -14.279  27.882  1.00  1.80           C  
ATOM   4045  CB  VAL C 510      -5.839 -13.232  26.794  1.00  1.80           C  
ATOM   4046  CG1 VAL C 510      -4.714 -12.184  26.749  1.00  1.80           C  
ATOM   4047  CG2 VAL C 510      -6.055 -13.850  25.402  1.00  1.80           C  
ATOM   4048  C   VAL C 510      -6.627 -15.340  28.051  1.00  1.87           C  
ATOM   4049  O   VAL C 510      -6.480 -16.482  27.635  1.00  1.55           O  
ATOM   4050  N   THR C 511      -7.693 -14.909  28.728  1.00  1.83           N  
ATOM   4051  CA  THR C 511      -8.745 -15.848  29.071  1.00  1.80           C  
ATOM   4052  CB  THR C 511      -9.543 -15.269  30.254  1.00  1.80           C  
ATOM   4053  OG1 THR C 511      -9.892 -13.914  30.018  1.00  1.55           O  
ATOM   4054  CG2 THR C 511      -8.800 -15.409  31.596  1.00  1.80           C  
ATOM   4055  C   THR C 511      -9.620 -16.151  27.838  1.00  1.87           C  
ATOM   4056  O   THR C 511     -10.128 -17.253  27.668  1.00  1.55           O  
ATOM   4057  N   HIS C 512      -9.780 -15.096  27.015  1.00  1.83           N  
ATOM   4058  CA  HIS C 512     -10.717 -15.121  25.899  1.00  1.80           C  
ATOM   4059  CB  HIS C 512     -12.048 -14.459  26.309  1.00  1.80           C  
ATOM   4060  CG  HIS C 512     -12.676 -15.167  27.489  1.00  2.04           C  
ATOM   4061  CD2 HIS C 512     -13.674 -16.155  27.457  1.00  2.04           C  
ATOM   4062  ND1 HIS C 512     -12.345 -14.946  28.783  1.00  1.72           N  
ATOM   4063  CE1 HIS C 512     -13.114 -15.776  29.508  1.00  2.04           C  
ATOM   4064  NE2 HIS C 512     -13.928 -16.517  28.736  1.00  1.72           N  
ATOM   4065  C   HIS C 512     -10.089 -14.316  24.762  1.00  1.87           C  
ATOM   4066  O   HIS C 512      -9.298 -13.407  25.002  1.00  1.55           O  
ATOM   4067  N   SER C 513     -10.478 -14.677  23.531  1.00  1.83           N  
ATOM   4068  CA  SER C 513     -10.069 -13.885  22.385  1.00  1.80           C  
ATOM   4069  CB  SER C 513      -8.645 -14.291  21.984  1.00  1.80           C  
ATOM   4070  OG  SER C 513      -8.512 -15.686  21.768  1.00  1.55           O  
ATOM   4071  C   SER C 513     -11.073 -14.111  21.248  1.00  1.87           C  
ATOM   4072  O   SER C 513     -11.728 -15.148  21.179  1.00  1.55           O  
ATOM   4073  N   VAL C 514     -11.150 -13.102  20.368  1.00  1.83           N  
ATOM   4074  CA  VAL C 514     -11.840 -13.226  19.097  1.00  1.80           C  
ATOM   4075  CB  VAL C 514     -12.822 -12.048  18.907  1.00  1.80           C  
ATOM   4076  CG1 VAL C 514     -12.146 -10.669  18.899  1.00  1.80           C  
ATOM   4077  CG2 VAL C 514     -13.689 -12.231  17.654  1.00  1.80           C  
ATOM   4078  C   VAL C 514     -10.758 -13.327  18.005  1.00  1.87           C  
ATOM   4079  O   VAL C 514      -9.954 -12.426  17.788  1.00  1.55           O  
ATOM   4080  N   ASN C 515     -10.777 -14.488  17.341  1.00  1.83           N  
ATOM   4081  CA  ASN C 515      -9.973 -14.689  16.144  1.00  1.80           C  
ATOM   4082  CB  ASN C 515      -9.766 -16.200  15.965  1.00  1.80           C  
ATOM   4083  CG  ASN C 515      -9.306 -16.632  14.567  1.00  1.87           C  
ATOM   4084  OD1 ASN C 515      -9.818 -17.602  14.024  1.00  1.55           O  
ATOM   4085  ND2 ASN C 515      -8.351 -15.885  14.005  1.00  1.83           N  
ATOM   4086  C   ASN C 515     -10.751 -14.066  14.977  1.00  1.87           C  
ATOM   4087  O   ASN C 515     -11.816 -14.537  14.607  1.00  1.55           O  
ATOM   4088  N   LEU C 516     -10.173 -12.981  14.442  1.00  1.83           N  
ATOM   4089  CA  LEU C 516     -10.866 -12.170  13.443  1.00  1.80           C  
ATOM   4090  CB  LEU C 516     -10.583 -10.684  13.744  1.00  1.80           C  
ATOM   4091  CG  LEU C 516     -11.149 -10.211  15.100  1.00  1.80           C  
ATOM   4092  CD1 LEU C 516     -10.529  -8.872  15.525  1.00  1.80           C  
ATOM   4093  CD2 LEU C 516     -12.682 -10.103  15.071  1.00  1.80           C  
ATOM   4094  C   LEU C 516     -10.410 -12.527  12.016  1.00  1.87           C  
ATOM   4095  O   LEU C 516     -10.600 -11.755  11.084  1.00  1.55           O  
ATOM   4096  N   LEU C 517      -9.788 -13.710  11.890  1.00  1.83           N  
ATOM   4097  CA  LEU C 517      -9.148 -14.111  10.643  1.00  1.80           C  
ATOM   4098  CB  LEU C 517      -7.639 -13.827  10.783  1.00  1.80           C  
ATOM   4099  CG  LEU C 517      -6.715 -14.484   9.744  1.00  1.80           C  
ATOM   4100  CD1 LEU C 517      -7.053 -14.046   8.321  1.00  1.80           C  
ATOM   4101  CD2 LEU C 517      -5.245 -14.192  10.058  1.00  1.80           C  
ATOM   4102  C   LEU C 517      -9.431 -15.596  10.425  1.00  1.87           C  
ATOM   4103  O   LEU C 517      -9.016 -16.429  11.221  1.00  1.55           O  
ATOM   4104  N   GLU C 518     -10.149 -15.878   9.326  1.00  1.83           N  
ATOM   4105  CA  GLU C 518     -10.419 -17.258   8.953  1.00  1.80           C  
ATOM   4106  CB  GLU C 518     -11.771 -17.355   8.224  1.00  1.80           C  
ATOM   4107  CG  GLU C 518     -12.199 -18.789   7.856  1.00  1.80           C  
ATOM   4108  CD  GLU C 518     -12.235 -19.727   9.066  1.00  1.87           C  
ATOM   4109  OE1 GLU C 518     -13.290 -19.885   9.671  1.00  1.66           O  
ATOM   4110  OE2 GLU C 518     -11.210 -20.318   9.393  1.00  1.66           O  
ATOM   4111  C   GLU C 518      -9.275 -17.745   8.055  1.00  1.87           C  
ATOM   4112  O   GLU C 518      -8.879 -17.079   7.103  1.00  1.55           O  
ATOM   4113  N   ASP C 519      -8.786 -18.941   8.417  1.00  1.83           N  
ATOM   4114  CA  ASP C 519      -7.742 -19.622   7.656  1.00  1.80           C  
ATOM   4115  CB  ASP C 519      -6.897 -20.533   8.571  1.00  1.80           C  
ATOM   4116  CG  ASP C 519      -6.261 -19.816   9.759  1.00  1.87           C  
ATOM   4117  OD1 ASP C 519      -5.628 -18.788   9.574  1.00  1.66           O  
ATOM   4118  OD2 ASP C 519      -6.381 -20.301  10.880  1.00  1.66           O  
ATOM   4119  C   ASP C 519      -8.386 -20.548   6.616  1.00  1.87           C  
ATOM   4120  O   ASP C 519      -7.854 -20.812   5.545  1.00  1.55           O  
ATOM   4121  N   SER C 520      -9.519 -21.102   7.068  1.00  1.83           N  
ATOM   4122  CA  SER C 520     -10.078 -22.304   6.485  1.00  1.80           C  
ATOM   4123  CB  SER C 520     -10.946 -22.979   7.566  1.00  1.80           C  
ATOM   4124  OG  SER C 520     -11.203 -24.361   7.337  1.00  1.55           O  
ATOM   4125  C   SER C 520     -10.863 -21.943   5.217  1.00  1.87           C  
ATOM   4126  O   SER C 520     -11.486 -20.894   5.110  1.00  1.55           O  
ATOM   4127  N   HIS C 521     -10.798 -22.897   4.281  1.00  1.83           N  
ATOM   4128  CA  HIS C 521     -11.610 -22.879   3.076  1.00  1.80           C  
ATOM   4129  CB  HIS C 521     -10.882 -22.231   1.882  1.00  1.80           C  
ATOM   4130  CG  HIS C 521      -9.552 -22.895   1.582  1.00  2.04           C  
ATOM   4131  CD2 HIS C 521      -8.371 -22.823   2.340  1.00  2.04           C  
ATOM   4132  ND1 HIS C 521      -9.304 -23.662   0.495  1.00  1.72           N  
ATOM   4133  CE1 HIS C 521      -8.020 -24.041   0.591  1.00  2.04           C  
ATOM   4134  NE2 HIS C 521      -7.430 -23.550   1.696  1.00  1.72           N  
ATOM   4135  C   HIS C 521     -11.990 -24.334   2.816  1.00  1.87           C  
ATOM   4136  O   HIS C 521     -11.238 -25.254   3.115  1.00  1.55           O  
ATOM   4137  N   ASN C 522     -13.209 -24.487   2.289  1.00  1.83           N  
ATOM   4138  CA  ASN C 522     -13.789 -25.811   2.082  1.00  1.80           C  
ATOM   4139  CB  ASN C 522     -15.230 -25.697   1.548  1.00  1.80           C  
ATOM   4140  CG  ASN C 522     -16.185 -25.060   2.563  1.00  1.87           C  
ATOM   4141  OD1 ASN C 522     -15.869 -24.885   3.734  1.00  1.55           O  
ATOM   4142  ND2 ASN C 522     -17.377 -24.736   2.058  1.00  1.83           N  
ATOM   4143  C   ASN C 522     -12.970 -26.610   1.062  1.00  1.87           C  
ATOM   4144  O   ASN C 522     -12.841 -27.826   1.139  1.00  1.55           O  
ATOM   4145  N   GLY C 523     -12.451 -25.843   0.094  1.00  1.83           N  
ATOM   4146  CA  GLY C 523     -11.976 -26.442  -1.142  1.00  1.80           C  
ATOM   4147  C   GLY C 523     -13.148 -26.362  -2.108  1.00  1.87           C  
ATOM   4148  O   GLY C 523     -14.167 -25.771  -1.767  1.00  1.55           O  
ATOM   4149  N   LYS C 524     -12.953 -26.973  -3.291  1.00  1.83           N  
ATOM   4150  CA  LYS C 524     -13.947 -27.013  -4.367  1.00  1.80           C  
ATOM   4151  CB  LYS C 524     -15.075 -28.047  -4.105  1.00  1.80           C  
ATOM   4152  CG  LYS C 524     -15.830 -27.923  -2.768  1.00  1.80           C  
ATOM   4153  CD  LYS C 524     -16.876 -29.028  -2.572  1.00  1.80           C  
ATOM   4154  CE  LYS C 524     -17.392 -29.103  -1.126  1.00  1.80           C  
ATOM   4155  NZ  LYS C 524     -18.041 -30.368  -0.784  1.00  1.65           N  
ATOM   4156  C   LYS C 524     -14.455 -25.607  -4.768  1.00  1.87           C  
ATOM   4157  O   LYS C 524     -14.197 -24.591  -4.128  1.00  1.55           O  
ATOM   4158  N   LEU C 525     -15.185 -25.615  -5.889  1.00  1.83           N  
ATOM   4159  CA  LEU C 525     -16.073 -24.501  -6.158  1.00  1.80           C  
ATOM   4160  CB  LEU C 525     -16.095 -24.060  -7.631  1.00  1.80           C  
ATOM   4161  CG  LEU C 525     -14.725 -23.813  -8.278  1.00  1.80           C  
ATOM   4162  CD1 LEU C 525     -14.925 -23.358  -9.734  1.00  1.80           C  
ATOM   4163  CD2 LEU C 525     -13.884 -22.816  -7.469  1.00  1.80           C  
ATOM   4164  C   LEU C 525     -17.448 -24.983  -5.724  1.00  1.87           C  
ATOM   4165  O   LEU C 525     -17.763 -26.166  -5.817  1.00  1.55           O  
ATOM   4166  N   CYS C 526     -18.217 -24.012  -5.244  1.00  1.83           N  
ATOM   4167  CA  CYS C 526     -19.610 -24.216  -4.924  1.00  1.80           C  
ATOM   4168  CB  CYS C 526     -19.810 -24.001  -3.420  1.00  1.80           C  
ATOM   4169  SG  CYS C 526     -18.975 -25.257  -2.421  1.00  1.89           S  
ATOM   4170  C   CYS C 526     -20.373 -23.185  -5.740  1.00  1.87           C  
ATOM   4171  O   CYS C 526     -19.800 -22.283  -6.343  1.00  1.55           O  
ATOM   4172  N   ARG C 527     -21.694 -23.367  -5.713  1.00  1.83           N  
ATOM   4173  CA  ARG C 527     -22.586 -22.365  -6.256  1.00  1.80           C  
ATOM   4174  CB  ARG C 527     -24.035 -22.840  -6.101  1.00  1.80           C  
ATOM   4175  CG  ARG C 527     -24.331 -24.158  -6.824  1.00  1.80           C  
ATOM   4176  CD  ARG C 527     -25.632 -24.806  -6.328  1.00  1.80           C  
ATOM   4177  NE  ARG C 527     -25.811 -26.129  -6.908  1.00  1.83           N  
ATOM   4178  CZ  ARG C 527     -26.160 -26.351  -8.191  1.00  1.87           C  
ATOM   4179  NH1 ARG C 527     -26.432 -25.335  -9.003  1.00  1.83           N  
ATOM   4180  NH2 ARG C 527     -26.224 -27.602  -8.625  1.00  1.83           N  
ATOM   4181  C   ARG C 527     -22.379 -21.080  -5.452  1.00  1.87           C  
ATOM   4182  O   ARG C 527     -22.104 -21.120  -4.259  1.00  1.55           O  
ATOM   4183  N   LEU C 528     -22.497 -19.965  -6.179  1.00  1.83           N  
ATOM   4184  CA  LEU C 528     -22.462 -18.666  -5.533  1.00  1.80           C  
ATOM   4185  CB  LEU C 528     -21.563 -17.706  -6.329  1.00  1.80           C  
ATOM   4186  CG  LEU C 528     -21.096 -16.486  -5.518  1.00  1.80           C  
ATOM   4187  CD1 LEU C 528     -19.964 -16.865  -4.550  1.00  1.80           C  
ATOM   4188  CD2 LEU C 528     -20.663 -15.354  -6.458  1.00  1.80           C  
ATOM   4189  C   LEU C 528     -23.914 -18.195  -5.487  1.00  1.87           C  
ATOM   4190  O   LEU C 528     -24.344 -17.348  -6.262  1.00  1.55           O  
ATOM   4191  N   LYS C 529     -24.636 -18.830  -4.554  1.00  1.83           N  
ATOM   4192  CA  LYS C 529     -26.065 -18.616  -4.391  1.00  1.80           C  
ATOM   4193  CB  LYS C 529     -26.459 -17.138  -4.175  1.00  1.80           C  
ATOM   4194  CG  LYS C 529     -25.878 -16.496  -2.903  1.00  1.80           C  
ATOM   4195  CD  LYS C 529     -24.405 -16.067  -3.004  1.00  1.80           C  
ATOM   4196  CE  LYS C 529     -23.970 -15.250  -1.781  1.00  1.80           C  
ATOM   4197  NZ  LYS C 529     -22.616 -14.716  -1.871  1.00  1.65           N  
ATOM   4198  C   LYS C 529     -26.809 -19.248  -5.579  1.00  1.87           C  
ATOM   4199  O   LYS C 529     -27.377 -18.576  -6.433  1.00  1.55           O  
ATOM   4200  N   GLY C 530     -26.781 -20.588  -5.575  1.00  1.83           N  
ATOM   4201  CA  GLY C 530     -27.582 -21.333  -6.543  1.00  1.80           C  
ATOM   4202  C   GLY C 530     -26.860 -21.541  -7.881  1.00  1.87           C  
ATOM   4203  O   GLY C 530     -26.628 -22.668  -8.308  1.00  1.55           O  
ATOM   4204  N   ILE C 531     -26.516 -20.418  -8.535  1.00  1.83           N  
ATOM   4205  CA  ILE C 531     -25.874 -20.547  -9.841  1.00  1.80           C  
ATOM   4206  CB  ILE C 531     -25.864 -19.225 -10.655  1.00  1.80           C  
ATOM   4207  CG2 ILE C 531     -26.094 -19.523 -12.145  1.00  1.80           C  
ATOM   4208  CG1 ILE C 531     -26.870 -18.164 -10.165  1.00  1.80           C  
ATOM   4209  CD1 ILE C 531     -26.283 -17.255  -9.078  1.00  1.80           C  
ATOM   4210  C   ILE C 531     -24.452 -21.114  -9.642  1.00  1.87           C  
ATOM   4211  O   ILE C 531     -23.753 -20.759  -8.696  1.00  1.55           O  
ATOM   4212  N   ALA C 532     -24.099 -22.029 -10.558  1.00  1.83           N  
ATOM   4213  CA  ALA C 532     -22.799 -22.684 -10.523  1.00  1.80           C  
ATOM   4214  CB  ALA C 532     -22.975 -24.139 -10.972  1.00  1.80           C  
ATOM   4215  C   ALA C 532     -21.844 -21.931 -11.470  1.00  1.87           C  
ATOM   4216  O   ALA C 532     -22.284 -21.321 -12.440  1.00  1.55           O  
ATOM   4217  N   PRO C 533     -20.522 -21.990 -11.163  1.00  1.83           N  
ATOM   4218  CD  PRO C 533     -19.953 -22.703 -10.019  1.00  1.80           C  
ATOM   4219  CA  PRO C 533     -19.513 -21.321 -11.977  1.00  1.80           C  
ATOM   4220  CB  PRO C 533     -18.251 -21.352 -11.111  1.00  1.80           C  
ATOM   4221  CG  PRO C 533     -18.439 -22.545 -10.171  1.00  1.80           C  
ATOM   4222  C   PRO C 533     -19.266 -22.056 -13.304  1.00  1.87           C  
ATOM   4223  O   PRO C 533     -19.135 -23.275 -13.344  1.00  1.55           O  
ATOM   4224  N   LEU C 534     -19.205 -21.263 -14.385  1.00  1.83           N  
ATOM   4225  CA  LEU C 534     -18.808 -21.823 -15.668  1.00  1.80           C  
ATOM   4226  CB  LEU C 534     -19.086 -20.814 -16.793  1.00  1.80           C  
ATOM   4227  CG  LEU C 534     -18.519 -21.208 -18.171  1.00  1.80           C  
ATOM   4228  CD1 LEU C 534     -18.831 -22.657 -18.574  1.00  1.80           C  
ATOM   4229  CD2 LEU C 534     -19.023 -20.240 -19.238  1.00  1.80           C  
ATOM   4230  C   LEU C 534     -17.315 -22.184 -15.623  1.00  1.87           C  
ATOM   4231  O   LEU C 534     -16.447 -21.359 -15.880  1.00  1.55           O  
ATOM   4232  N   GLN C 535     -17.079 -23.469 -15.324  1.00  1.83           N  
ATOM   4233  CA  GLN C 535     -15.742 -24.010 -15.497  1.00  1.80           C  
ATOM   4234  CB  GLN C 535     -15.646 -25.399 -14.848  1.00  1.80           C  
ATOM   4235  CG  GLN C 535     -15.880 -25.391 -13.331  1.00  1.80           C  
ATOM   4236  CD  GLN C 535     -15.731 -26.813 -12.781  1.00  1.87           C  
ATOM   4237  OE1 GLN C 535     -14.823 -27.125 -12.021  1.00  1.55           O  
ATOM   4238  NE2 GLN C 535     -16.663 -27.661 -13.214  1.00  1.83           N  
ATOM   4239  C   GLN C 535     -15.436 -24.131 -17.001  1.00  1.87           C  
ATOM   4240  O   GLN C 535     -15.734 -25.140 -17.628  1.00  1.55           O  
ATOM   4241  N   LEU C 536     -14.800 -23.072 -17.528  1.00  1.83           N  
ATOM   4242  CA  LEU C 536     -14.193 -23.162 -18.853  1.00  1.80           C  
ATOM   4243  CB  LEU C 536     -13.585 -21.816 -19.282  1.00  1.80           C  
ATOM   4244  CG  LEU C 536     -14.602 -20.670 -19.396  1.00  1.80           C  
ATOM   4245  CD1 LEU C 536     -13.891 -19.362 -19.770  1.00  1.80           C  
ATOM   4246  CD2 LEU C 536     -15.705 -20.980 -20.416  1.00  1.80           C  
ATOM   4247  C   LEU C 536     -13.112 -24.254 -18.836  1.00  1.87           C  
ATOM   4248  O   LEU C 536     -12.940 -25.022 -19.775  1.00  1.55           O  
ATOM   4249  N   GLY C 537     -12.435 -24.299 -17.674  1.00  1.83           N  
ATOM   4250  CA  GLY C 537     -11.578 -25.437 -17.383  1.00  1.80           C  
ATOM   4251  C   GLY C 537     -10.389 -25.506 -18.342  1.00  1.87           C  
ATOM   4252  O   GLY C 537      -9.420 -24.763 -18.219  1.00  1.55           O  
ATOM   4253  N   LYS C 538     -10.539 -26.455 -19.283  1.00  1.83           N  
ATOM   4254  CA  LYS C 538      -9.508 -26.724 -20.273  1.00  1.80           C  
ATOM   4255  CB  LYS C 538      -9.788 -28.058 -20.978  1.00  1.80           C  
ATOM   4256  CG  LYS C 538      -9.604 -29.286 -20.074  1.00  1.80           C  
ATOM   4257  CD  LYS C 538      -9.748 -30.587 -20.877  1.00  1.80           C  
ATOM   4258  CE  LYS C 538      -9.407 -31.857 -20.085  1.00  1.80           C  
ATOM   4259  NZ  LYS C 538     -10.377 -32.201 -19.056  1.00  1.65           N  
ATOM   4260  C   LYS C 538      -9.439 -25.607 -21.324  1.00  1.87           C  
ATOM   4261  O   LYS C 538      -8.409 -25.402 -21.954  1.00  1.55           O  
ATOM   4262  N   CYS C 539     -10.571 -24.907 -21.496  1.00  1.83           N  
ATOM   4263  CA  CYS C 539     -10.614 -23.816 -22.459  1.00  1.80           C  
ATOM   4264  CB  CYS C 539     -11.929 -23.855 -23.242  1.00  1.80           C  
ATOM   4265  SG  CYS C 539     -11.925 -25.287 -24.339  1.00  1.89           S  
ATOM   4266  C   CYS C 539     -10.423 -22.489 -21.740  1.00  1.87           C  
ATOM   4267  O   CYS C 539     -10.614 -22.370 -20.535  1.00  1.55           O  
ATOM   4268  N   ASN C 540     -10.027 -21.515 -22.571  1.00  1.83           N  
ATOM   4269  CA  ASN C 540      -9.967 -20.119 -22.162  1.00  1.80           C  
ATOM   4270  CB  ASN C 540      -8.550 -19.534 -22.311  1.00  1.80           C  
ATOM   4271  CG  ASN C 540      -8.029 -19.547 -23.745  1.00  1.87           C  
ATOM   4272  OD1 ASN C 540      -8.566 -18.902 -24.639  1.00  1.55           O  
ATOM   4273  ND2 ASN C 540      -6.917 -20.267 -23.894  1.00  1.83           N  
ATOM   4274  C   ASN C 540     -10.993 -19.364 -23.006  1.00  1.87           C  
ATOM   4275  O   ASN C 540     -11.585 -19.915 -23.931  1.00  1.55           O  
ATOM   4276  N   ILE C 541     -11.165 -18.091 -22.626  1.00  1.83           N  
ATOM   4277  CA  ILE C 541     -12.187 -17.221 -23.199  1.00  1.80           C  
ATOM   4278  CB  ILE C 541     -11.992 -15.804 -22.607  1.00  1.80           C  
ATOM   4279  CG2 ILE C 541     -12.831 -14.701 -23.278  1.00  1.80           C  
ATOM   4280  CG1 ILE C 541     -12.217 -15.789 -21.084  1.00  1.80           C  
ATOM   4281  CD1 ILE C 541     -13.689 -15.879 -20.667  1.00  1.80           C  
ATOM   4282  C   ILE C 541     -12.167 -17.252 -24.744  1.00  1.87           C  
ATOM   4283  O   ILE C 541     -13.200 -17.406 -25.382  1.00  1.55           O  
ATOM   4284  N   ALA C 542     -10.955 -17.108 -25.309  1.00  1.83           N  
ATOM   4285  CA  ALA C 542     -10.841 -17.054 -26.766  1.00  1.80           C  
ATOM   4286  CB  ALA C 542      -9.390 -16.826 -27.214  1.00  1.80           C  
ATOM   4287  C   ALA C 542     -11.352 -18.353 -27.390  1.00  1.87           C  
ATOM   4288  O   ALA C 542     -12.163 -18.353 -28.306  1.00  1.55           O  
ATOM   4289  N   GLY C 543     -10.822 -19.458 -26.837  1.00  1.83           N  
ATOM   4290  CA  GLY C 543     -11.177 -20.766 -27.379  1.00  1.80           C  
ATOM   4291  C   GLY C 543     -12.691 -20.958 -27.396  1.00  1.87           C  
ATOM   4292  O   GLY C 543     -13.294 -21.304 -28.402  1.00  1.55           O  
ATOM   4293  N   TRP C 544     -13.266 -20.675 -26.226  1.00  1.83           N  
ATOM   4294  CA  TRP C 544     -14.701 -20.804 -26.043  1.00  1.80           C  
ATOM   4295  CB  TRP C 544     -14.987 -20.361 -24.603  1.00  1.80           C  
ATOM   4296  CG  TRP C 544     -16.452 -20.461 -24.242  1.00  2.04           C  
ATOM   4297  CD2 TRP C 544     -17.168 -19.557 -23.385  1.00  2.04           C  
ATOM   4298  CE2 TRP C 544     -18.489 -20.048 -23.279  1.00  2.04           C  
ATOM   4299  CE3 TRP C 544     -16.797 -18.418 -22.726  1.00  2.04           C  
ATOM   4300  CD1 TRP C 544     -17.361 -21.451 -24.627  1.00  2.04           C  
ATOM   4301  NE1 TRP C 544     -18.562 -21.201 -24.048  1.00  1.72           N  
ATOM   4302  CZ2 TRP C 544     -19.402 -19.381 -22.509  1.00  2.04           C  
ATOM   4303  CZ3 TRP C 544     -17.725 -17.738 -21.943  1.00  2.04           C  
ATOM   4304  CH2 TRP C 544     -19.028 -18.219 -21.834  1.00  2.04           C  
ATOM   4305  C   TRP C 544     -15.489 -19.976 -27.085  1.00  1.87           C  
ATOM   4306  O   TRP C 544     -16.304 -20.493 -27.841  1.00  1.55           O  
ATOM   4307  N   ILE C 545     -15.210 -18.665 -27.069  1.00  1.83           N  
ATOM   4308  CA  ILE C 545     -16.056 -17.717 -27.787  1.00  1.80           C  
ATOM   4309  CB  ILE C 545     -15.779 -16.302 -27.229  1.00  1.80           C  
ATOM   4310  CG2 ILE C 545     -16.481 -15.198 -28.035  1.00  1.80           C  
ATOM   4311  CG1 ILE C 545     -16.204 -16.245 -25.743  1.00  1.80           C  
ATOM   4312  CD1 ILE C 545     -15.988 -14.883 -25.081  1.00  1.80           C  
ATOM   4313  C   ILE C 545     -15.899 -17.867 -29.318  1.00  1.87           C  
ATOM   4314  O   ILE C 545     -16.871 -17.805 -30.063  1.00  1.55           O  
ATOM   4315  N   LEU C 546     -14.652 -18.105 -29.759  1.00  1.83           N  
ATOM   4316  CA  LEU C 546     -14.442 -18.392 -31.181  1.00  1.80           C  
ATOM   4317  CB  LEU C 546     -12.941 -18.459 -31.492  1.00  1.80           C  
ATOM   4318  CG  LEU C 546     -12.172 -17.153 -31.237  1.00  1.80           C  
ATOM   4319  CD1 LEU C 546     -10.668 -17.413 -31.380  1.00  1.80           C  
ATOM   4320  CD2 LEU C 546     -12.623 -16.028 -32.178  1.00  1.80           C  
ATOM   4321  C   LEU C 546     -15.094 -19.737 -31.554  1.00  1.87           C  
ATOM   4322  O   LEU C 546     -15.575 -19.967 -32.658  1.00  1.55           O  
ATOM   4323  N   GLY C 547     -15.077 -20.612 -30.544  1.00  1.83           N  
ATOM   4324  CA  GLY C 547     -15.707 -21.903 -30.684  1.00  1.80           C  
ATOM   4325  C   GLY C 547     -14.729 -22.901 -31.281  1.00  1.87           C  
ATOM   4326  O   GLY C 547     -14.959 -23.496 -32.322  1.00  1.55           O  
ATOM   4327  N   ASN C 548     -13.616 -23.055 -30.561  1.00  1.83           N  
ATOM   4328  CA  ASN C 548     -12.677 -24.123 -30.856  1.00  1.80           C  
ATOM   4329  CB  ASN C 548     -11.497 -23.980 -29.877  1.00  1.80           C  
ATOM   4330  CG  ASN C 548     -10.464 -25.103 -30.031  1.00  1.87           C  
ATOM   4331  OD1 ASN C 548     -10.761 -26.198 -30.483  1.00  1.55           O  
ATOM   4332  ND2 ASN C 548      -9.242 -24.773 -29.622  1.00  1.83           N  
ATOM   4333  C   ASN C 548     -13.444 -25.449 -30.636  1.00  1.87           C  
ATOM   4334  O   ASN C 548     -14.059 -25.611 -29.589  1.00  1.55           O  
ATOM   4335  N   PRO C 549     -13.432 -26.382 -31.626  1.00  1.83           N  
ATOM   4336  CD  PRO C 549     -12.810 -26.233 -32.943  1.00  1.80           C  
ATOM   4337  CA  PRO C 549     -14.169 -27.638 -31.469  1.00  1.80           C  
ATOM   4338  CB  PRO C 549     -13.903 -28.393 -32.778  1.00  1.80           C  
ATOM   4339  CG  PRO C 549     -13.453 -27.334 -33.786  1.00  1.80           C  
ATOM   4340  C   PRO C 549     -13.810 -28.527 -30.254  1.00  1.87           C  
ATOM   4341  O   PRO C 549     -14.528 -29.467 -29.938  1.00  1.55           O  
ATOM   4342  N   GLU C 550     -12.698 -28.187 -29.579  1.00  1.83           N  
ATOM   4343  CA  GLU C 550     -12.362 -28.841 -28.316  1.00  1.80           C  
ATOM   4344  CB  GLU C 550     -10.878 -28.589 -28.003  1.00  1.80           C  
ATOM   4345  CG  GLU C 550      -9.934 -29.317 -28.974  1.00  1.80           C  
ATOM   4346  CD  GLU C 550      -9.807 -30.800 -28.613  1.00  1.87           C  
ATOM   4347  OE1 GLU C 550     -10.674 -31.587 -28.968  1.00  1.66           O  
ATOM   4348  OE2 GLU C 550      -8.832 -31.179 -27.977  1.00  1.66           O  
ATOM   4349  C   GLU C 550     -13.251 -28.303 -27.180  1.00  1.87           C  
ATOM   4350  O   GLU C 550     -13.662 -29.019 -26.274  1.00  1.55           O  
ATOM   4351  N   CYS C 551     -13.530 -26.994 -27.295  1.00  1.83           N  
ATOM   4352  CA  CYS C 551     -14.283 -26.256 -26.289  1.00  1.80           C  
ATOM   4353  CB  CYS C 551     -13.963 -24.759 -26.428  1.00  1.80           C  
ATOM   4354  SG  CYS C 551     -12.201 -24.458 -26.179  1.00  1.89           S  
ATOM   4355  C   CYS C 551     -15.800 -26.489 -26.379  1.00  1.87           C  
ATOM   4356  O   CYS C 551     -16.567 -25.810 -25.707  1.00  1.55           O  
ATOM   4357  N   GLU C 552     -16.192 -27.477 -27.206  1.00  1.83           N  
ATOM   4358  CA  GLU C 552     -17.584 -27.861 -27.440  1.00  1.80           C  
ATOM   4359  CB  GLU C 552     -17.565 -29.281 -28.043  1.00  1.80           C  
ATOM   4360  CG  GLU C 552     -18.862 -29.697 -28.763  1.00  1.80           C  
ATOM   4361  CD  GLU C 552     -19.073 -28.974 -30.098  1.00  1.87           C  
ATOM   4362  OE1 GLU C 552     -18.106 -28.660 -30.778  1.00  1.66           O  
ATOM   4363  OE2 GLU C 552     -20.215 -28.748 -30.475  1.00  1.66           O  
ATOM   4364  C   GLU C 552     -18.434 -27.806 -26.146  1.00  1.87           C  
ATOM   4365  O   GLU C 552     -19.498 -27.202 -26.075  1.00  1.55           O  
ATOM   4366  N   SER C 553     -17.877 -28.468 -25.119  1.00  1.83           N  
ATOM   4367  CA  SER C 553     -18.570 -28.646 -23.851  1.00  1.80           C  
ATOM   4368  CB  SER C 553     -17.594 -29.373 -22.916  1.00  1.80           C  
ATOM   4369  OG  SER C 553     -16.887 -30.394 -23.614  1.00  1.55           O  
ATOM   4370  C   SER C 553     -19.065 -27.323 -23.221  1.00  1.87           C  
ATOM   4371  O   SER C 553     -20.108 -27.271 -22.578  1.00  1.55           O  
ATOM   4372  N   LEU C 554     -18.258 -26.270 -23.419  1.00  1.83           N  
ATOM   4373  CA  LEU C 554     -18.524 -25.012 -22.735  1.00  1.80           C  
ATOM   4374  CB  LEU C 554     -17.247 -24.153 -22.709  1.00  1.80           C  
ATOM   4375  CG  LEU C 554     -16.042 -24.750 -21.952  1.00  1.80           C  
ATOM   4376  CD1 LEU C 554     -16.436 -25.422 -20.634  1.00  1.80           C  
ATOM   4377  CD2 LEU C 554     -15.181 -25.682 -22.814  1.00  1.80           C  
ATOM   4378  C   LEU C 554     -19.686 -24.245 -23.397  1.00  1.87           C  
ATOM   4379  O   LEU C 554     -20.301 -23.380 -22.785  1.00  1.55           O  
ATOM   4380  N   PHE C 555     -19.965 -24.583 -24.670  1.00  1.83           N  
ATOM   4381  CA  PHE C 555     -20.949 -23.817 -25.441  1.00  1.80           C  
ATOM   4382  CB  PHE C 555     -21.190 -24.456 -26.821  1.00  1.80           C  
ATOM   4383  CG  PHE C 555     -20.134 -24.172 -27.858  1.00  2.04           C  
ATOM   4384  CD1 PHE C 555     -18.799 -24.502 -27.657  1.00  2.04           C  
ATOM   4385  CD2 PHE C 555     -20.502 -23.612 -29.077  1.00  2.04           C  
ATOM   4386  CE1 PHE C 555     -17.861 -24.329 -28.665  1.00  2.04           C  
ATOM   4387  CE2 PHE C 555     -19.572 -23.436 -30.089  1.00  2.04           C  
ATOM   4388  CZ  PHE C 555     -18.256 -23.814 -29.888  1.00  2.04           C  
ATOM   4389  C   PHE C 555     -22.314 -23.767 -24.727  1.00  1.87           C  
ATOM   4390  O   PHE C 555     -23.010 -22.759 -24.727  1.00  1.55           O  
ATOM   4391  N   SER C 556     -22.660 -24.927 -24.154  1.00  1.83           N  
ATOM   4392  CA  SER C 556     -24.009 -25.127 -23.658  1.00  1.80           C  
ATOM   4393  CB  SER C 556     -24.166 -26.624 -23.362  1.00  1.80           C  
ATOM   4394  OG  SER C 556     -23.632 -27.417 -24.417  1.00  1.55           O  
ATOM   4395  C   SER C 556     -24.350 -24.292 -22.406  1.00  1.87           C  
ATOM   4396  O   SER C 556     -25.498 -24.273 -21.975  1.00  1.55           O  
ATOM   4397  N   LYS C 557     -23.331 -23.639 -21.810  1.00  1.83           N  
ATOM   4398  CA  LYS C 557     -23.627 -22.907 -20.583  1.00  1.80           C  
ATOM   4399  CB  LYS C 557     -22.341 -22.547 -19.820  1.00  1.80           C  
ATOM   4400  CG  LYS C 557     -22.601 -22.418 -18.309  1.00  1.80           C  
ATOM   4401  CD  LYS C 557     -22.689 -23.785 -17.615  1.00  1.80           C  
ATOM   4402  CE  LYS C 557     -23.299 -23.713 -16.209  1.00  1.80           C  
ATOM   4403  NZ  LYS C 557     -23.476 -25.032 -15.613  1.00  1.65           N  
ATOM   4404  C   LYS C 557     -24.449 -21.647 -20.915  1.00  1.87           C  
ATOM   4405  O   LYS C 557     -23.992 -20.754 -21.615  1.00  1.55           O  
ATOM   4406  N   LYS C 558     -25.679 -21.641 -20.376  1.00  1.83           N  
ATOM   4407  CA  LYS C 558     -26.582 -20.519 -20.603  1.00  1.80           C  
ATOM   4408  CB  LYS C 558     -28.038 -20.995 -20.449  1.00  1.80           C  
ATOM   4409  CG  LYS C 558     -28.430 -22.110 -21.433  1.00  1.80           C  
ATOM   4410  CD  LYS C 558     -29.859 -22.633 -21.205  1.00  1.80           C  
ATOM   4411  CE  LYS C 558     -30.980 -21.644 -21.571  1.00  1.80           C  
ATOM   4412  NZ  LYS C 558     -31.276 -21.545 -22.996  1.00  1.65           N  
ATOM   4413  C   LYS C 558     -26.276 -19.392 -19.602  1.00  1.87           C  
ATOM   4414  O   LYS C 558     -26.157 -18.221 -19.951  1.00  1.55           O  
ATOM   4415  N   SER C 559     -26.194 -19.835 -18.336  1.00  1.83           N  
ATOM   4416  CA  SER C 559     -25.973 -18.937 -17.216  1.00  1.80           C  
ATOM   4417  CB  SER C 559     -27.306 -18.661 -16.499  1.00  1.80           C  
ATOM   4418  OG  SER C 559     -28.331 -18.264 -17.400  1.00  1.55           O  
ATOM   4419  C   SER C 559     -24.989 -19.605 -16.261  1.00  1.87           C  
ATOM   4420  O   SER C 559     -24.822 -20.821 -16.272  1.00  1.55           O  
ATOM   4421  N   TRP C 560     -24.363 -18.746 -15.457  1.00  1.83           N  
ATOM   4422  CA  TRP C 560     -23.364 -19.161 -14.494  1.00  1.80           C  
ATOM   4423  CB  TRP C 560     -22.007 -19.316 -15.203  1.00  1.80           C  
ATOM   4424  CG  TRP C 560     -21.693 -18.101 -16.058  1.00  2.04           C  
ATOM   4425  CD2 TRP C 560     -21.929 -17.911 -17.471  1.00  2.04           C  
ATOM   4426  CE2 TRP C 560     -21.472 -16.611 -17.792  1.00  2.04           C  
ATOM   4427  CE3 TRP C 560     -22.475 -18.699 -18.448  1.00  2.04           C  
ATOM   4428  CD1 TRP C 560     -21.116 -16.920 -15.599  1.00  2.04           C  
ATOM   4429  NE1 TRP C 560     -20.987 -16.047 -16.624  1.00  1.72           N  
ATOM   4430  CZ2 TRP C 560     -21.575 -16.141 -19.072  1.00  2.04           C  
ATOM   4431  CZ3 TRP C 560     -22.585 -18.221 -19.755  1.00  2.04           C  
ATOM   4432  CH2 TRP C 560     -22.134 -16.940 -20.068  1.00  2.04           C  
ATOM   4433  C   TRP C 560     -23.351 -18.097 -13.390  1.00  1.87           C  
ATOM   4434  O   TRP C 560     -23.936 -17.030 -13.533  1.00  1.55           O  
ATOM   4435  N   SER C 561     -22.684 -18.434 -12.279  1.00  1.83           N  
ATOM   4436  CA  SER C 561     -22.525 -17.450 -11.217  1.00  1.80           C  
ATOM   4437  CB  SER C 561     -22.100 -18.195  -9.952  1.00  1.80           C  
ATOM   4438  OG  SER C 561     -21.192 -19.231 -10.315  1.00  1.55           O  
ATOM   4439  C   SER C 561     -21.456 -16.430 -11.629  1.00  1.87           C  
ATOM   4440  O   SER C 561     -21.654 -15.222 -11.606  1.00  1.55           O  
ATOM   4441  N   TYR C 562     -20.324 -17.043 -11.993  1.00  1.83           N  
ATOM   4442  CA  TYR C 562     -19.147 -16.376 -12.519  1.00  1.80           C  
ATOM   4443  CB  TYR C 562     -18.329 -15.737 -11.382  1.00  1.80           C  
ATOM   4444  CG  TYR C 562     -17.694 -16.754 -10.475  1.00  2.04           C  
ATOM   4445  CD1 TYR C 562     -16.339 -17.027 -10.586  1.00  2.04           C  
ATOM   4446  CE1 TYR C 562     -15.752 -17.990  -9.787  1.00  2.04           C  
ATOM   4447  CD2 TYR C 562     -18.447 -17.445  -9.529  1.00  2.04           C  
ATOM   4448  CE2 TYR C 562     -17.862 -18.420  -8.732  1.00  2.04           C  
ATOM   4449  CZ  TYR C 562     -16.514 -18.700  -8.876  1.00  2.04           C  
ATOM   4450  OH  TYR C 562     -15.933 -19.694  -8.127  1.00  1.55           O  
ATOM   4451  C   TYR C 562     -18.409 -17.459 -13.327  1.00  1.87           C  
ATOM   4452  O   TYR C 562     -18.930 -18.560 -13.481  1.00  1.55           O  
ATOM   4453  N   ILE C 563     -17.228 -17.116 -13.855  1.00  1.83           N  
ATOM   4454  CA  ILE C 563     -16.550 -17.965 -14.830  1.00  1.80           C  
ATOM   4455  CB  ILE C 563     -16.361 -17.174 -16.148  1.00  1.80           C  
ATOM   4456  CG2 ILE C 563     -15.822 -18.061 -17.283  1.00  1.80           C  
ATOM   4457  CG1 ILE C 563     -17.673 -16.499 -16.610  1.00  1.80           C  
ATOM   4458  CD1 ILE C 563     -17.854 -15.060 -16.095  1.00  1.80           C  
ATOM   4459  C   ILE C 563     -15.228 -18.424 -14.195  1.00  1.87           C  
ATOM   4460  O   ILE C 563     -14.716 -17.800 -13.271  1.00  1.55           O  
ATOM   4461  N   ALA C 564     -14.716 -19.550 -14.710  1.00  1.83           N  
ATOM   4462  CA  ALA C 564     -13.515 -20.154 -14.160  1.00  1.80           C  
ATOM   4463  CB  ALA C 564     -13.901 -21.136 -13.043  1.00  1.80           C  
ATOM   4464  C   ALA C 564     -12.753 -20.889 -15.271  1.00  1.87           C  
ATOM   4465  O   ALA C 564     -13.111 -21.986 -15.689  1.00  1.55           O  
ATOM   4466  N   GLU C 565     -11.660 -20.240 -15.690  1.00  1.83           N  
ATOM   4467  CA  GLU C 565     -10.599 -20.963 -16.370  1.00  1.80           C  
ATOM   4468  CB  GLU C 565      -9.694 -19.943 -17.079  1.00  1.80           C  
ATOM   4469  CG  GLU C 565     -10.426 -19.119 -18.152  1.00  1.80           C  
ATOM   4470  CD  GLU C 565      -9.504 -18.063 -18.771  1.00  1.87           C  
ATOM   4471  OE1 GLU C 565      -8.678 -17.490 -18.071  1.00  1.66           O  
ATOM   4472  OE2 GLU C 565      -9.608 -17.776 -19.955  1.00  1.66           O  
ATOM   4473  C   GLU C 565      -9.828 -21.733 -15.280  1.00  1.87           C  
ATOM   4474  O   GLU C 565     -10.220 -21.750 -14.119  1.00  1.55           O  
ATOM   4475  N   THR C 566      -8.712 -22.338 -15.698  1.00  1.83           N  
ATOM   4476  CA  THR C 566      -7.798 -22.963 -14.752  1.00  1.80           C  
ATOM   4477  CB  THR C 566      -8.084 -24.478 -14.699  1.00  1.80           C  
ATOM   4478  OG1 THR C 566      -7.861 -25.083 -15.960  1.00  1.55           O  
ATOM   4479  CG2 THR C 566      -9.480 -24.817 -14.158  1.00  1.80           C  
ATOM   4480  C   THR C 566      -6.401 -22.697 -15.314  1.00  1.87           C  
ATOM   4481  O   THR C 566      -6.286 -22.267 -16.456  1.00  1.55           O  
ATOM   4482  N   PRO C 567      -5.324 -23.006 -14.547  1.00  1.83           N  
ATOM   4483  CD  PRO C 567      -5.338 -23.289 -13.112  1.00  1.80           C  
ATOM   4484  CA  PRO C 567      -3.982 -23.010 -15.130  1.00  1.80           C  
ATOM   4485  CB  PRO C 567      -3.088 -23.486 -13.973  1.00  1.80           C  
ATOM   4486  CG  PRO C 567      -3.872 -23.156 -12.701  1.00  1.80           C  
ATOM   4487  C   PRO C 567      -3.783 -23.917 -16.369  1.00  1.87           C  
ATOM   4488  O   PRO C 567      -2.759 -23.851 -17.041  1.00  1.55           O  
ATOM   4489  N   ASN C 568      -4.807 -24.753 -16.639  1.00  1.83           N  
ATOM   4490  CA  ASN C 568      -4.782 -25.682 -17.762  1.00  1.80           C  
ATOM   4491  CB  ASN C 568      -5.168 -27.094 -17.282  1.00  1.80           C  
ATOM   4492  CG  ASN C 568      -4.102 -27.694 -16.366  1.00  1.87           C  
ATOM   4493  OD1 ASN C 568      -4.264 -27.783 -15.154  1.00  1.55           O  
ATOM   4494  ND2 ASN C 568      -3.007 -28.114 -17.002  1.00  1.83           N  
ATOM   4495  C   ASN C 568      -5.772 -25.239 -18.846  1.00  1.87           C  
ATOM   4496  O   ASN C 568      -6.251 -26.064 -19.614  1.00  1.55           O  
ATOM   4497  N   SER C 569      -6.060 -23.922 -18.897  1.00  1.83           N  
ATOM   4498  CA  SER C 569      -6.982 -23.421 -19.918  1.00  1.80           C  
ATOM   4499  CB  SER C 569      -7.642 -22.126 -19.430  1.00  1.80           C  
ATOM   4500  OG  SER C 569      -6.709 -21.193 -18.901  1.00  1.55           O  
ATOM   4501  C   SER C 569      -6.262 -23.249 -21.281  1.00  1.87           C  
ATOM   4502  O   SER C 569      -6.130 -22.158 -21.826  1.00  1.55           O  
ATOM   4503  N   GLU C 570      -5.767 -24.391 -21.778  1.00  1.83           N  
ATOM   4504  CA  GLU C 570      -4.839 -24.417 -22.897  1.00  1.80           C  
ATOM   4505  CB  GLU C 570      -4.024 -25.716 -22.778  1.00  1.80           C  
ATOM   4506  CG  GLU C 570      -2.973 -25.919 -23.880  1.00  1.80           C  
ATOM   4507  CD  GLU C 570      -2.069 -27.108 -23.552  1.00  1.87           C  
ATOM   4508  OE1 GLU C 570      -2.573 -28.204 -23.346  1.00  1.66           O  
ATOM   4509  OE2 GLU C 570      -0.856 -26.949 -23.496  1.00  1.66           O  
ATOM   4510  C   GLU C 570      -5.585 -24.294 -24.238  1.00  1.87           C  
ATOM   4511  O   GLU C 570      -5.063 -23.772 -25.219  1.00  1.55           O  
ATOM   4512  N   ASN C 571      -6.830 -24.795 -24.239  1.00  1.83           N  
ATOM   4513  CA  ASN C 571      -7.656 -24.729 -25.441  1.00  1.80           C  
ATOM   4514  CB  ASN C 571      -8.830 -25.724 -25.351  1.00  1.80           C  
ATOM   4515  CG  ASN C 571      -8.391 -27.180 -25.527  1.00  1.87           C  
ATOM   4516  OD1 ASN C 571      -8.530 -28.009 -24.635  1.00  1.55           O  
ATOM   4517  ND2 ASN C 571      -7.885 -27.457 -26.730  1.00  1.83           N  
ATOM   4518  C   ASN C 571      -8.171 -23.293 -25.628  1.00  1.87           C  
ATOM   4519  O   ASN C 571      -9.250 -22.919 -25.181  1.00  1.55           O  
ATOM   4520  N   GLY C 572      -7.326 -22.525 -26.328  1.00  1.83           N  
ATOM   4521  CA  GLY C 572      -7.688 -21.194 -26.779  1.00  1.80           C  
ATOM   4522  C   GLY C 572      -7.923 -21.244 -28.280  1.00  1.87           C  
ATOM   4523  O   GLY C 572      -8.689 -22.056 -28.787  1.00  1.55           O  
ATOM   4524  N   THR C 573      -7.189 -20.356 -28.961  1.00  1.83           N  
ATOM   4525  CA  THR C 573      -7.189 -20.379 -30.412  1.00  1.80           C  
ATOM   4526  CB  THR C 573      -6.389 -19.158 -30.917  1.00  1.80           C  
ATOM   4527  OG1 THR C 573      -5.120 -19.025 -30.296  1.00  1.55           O  
ATOM   4528  CG2 THR C 573      -7.177 -17.852 -30.740  1.00  1.80           C  
ATOM   4529  C   THR C 573      -6.600 -21.726 -30.892  1.00  1.87           C  
ATOM   4530  O   THR C 573      -5.528 -22.140 -30.464  1.00  1.55           O  
ATOM   4531  N   CYS C 574      -7.368 -22.405 -31.760  1.00  1.83           N  
ATOM   4532  CA  CYS C 574      -6.841 -23.587 -32.422  1.00  1.80           C  
ATOM   4533  CB  CYS C 574      -7.963 -24.533 -32.866  1.00  1.80           C  
ATOM   4534  SG  CYS C 574      -9.451 -23.729 -33.500  1.00  1.89           S  
ATOM   4535  C   CYS C 574      -5.949 -23.144 -33.586  1.00  1.87           C  
ATOM   4536  O   CYS C 574      -4.790 -23.528 -33.673  1.00  1.55           O  
ATOM   4537  N   TYR C 575      -6.535 -22.308 -34.461  1.00  1.83           N  
ATOM   4538  CA  TYR C 575      -5.725 -21.727 -35.527  1.00  1.80           C  
ATOM   4539  CB  TYR C 575      -6.639 -21.254 -36.676  1.00  1.80           C  
ATOM   4540  CG  TYR C 575      -5.927 -21.012 -37.987  1.00  2.04           C  
ATOM   4541  CD1 TYR C 575      -6.266 -21.743 -39.123  1.00  2.04           C  
ATOM   4542  CE1 TYR C 575      -5.649 -21.497 -40.343  1.00  2.04           C  
ATOM   4543  CD2 TYR C 575      -4.939 -20.040 -38.104  1.00  2.04           C  
ATOM   4544  CE2 TYR C 575      -4.325 -19.785 -39.321  1.00  2.04           C  
ATOM   4545  CZ  TYR C 575      -4.681 -20.508 -40.447  1.00  2.04           C  
ATOM   4546  OH  TYR C 575      -4.073 -20.245 -41.656  1.00  1.55           O  
ATOM   4547  C   TYR C 575      -4.978 -20.543 -34.878  1.00  1.87           C  
ATOM   4548  O   TYR C 575      -5.618 -19.654 -34.323  1.00  1.55           O  
ATOM   4549  N   PRO C 576      -3.618 -20.543 -34.938  1.00  1.83           N  
ATOM   4550  CD  PRO C 576      -2.795 -21.528 -35.631  1.00  1.80           C  
ATOM   4551  CA  PRO C 576      -2.844 -19.478 -34.304  1.00  1.80           C  
ATOM   4552  CB  PRO C 576      -1.377 -19.875 -34.523  1.00  1.80           C  
ATOM   4553  CG  PRO C 576      -1.396 -20.912 -35.648  1.00  1.80           C  
ATOM   4554  C   PRO C 576      -3.168 -18.116 -34.940  1.00  1.87           C  
ATOM   4555  O   PRO C 576      -2.992 -17.897 -36.136  1.00  1.55           O  
ATOM   4556  N   GLY C 577      -3.668 -17.228 -34.072  1.00  1.83           N  
ATOM   4557  CA  GLY C 577      -4.192 -15.977 -34.568  1.00  1.80           C  
ATOM   4558  C   GLY C 577      -4.279 -14.974 -33.431  1.00  1.87           C  
ATOM   4559  O   GLY C 577      -4.459 -15.334 -32.274  1.00  1.55           O  
ATOM   4560  N   TYR C 578      -4.095 -13.705 -33.818  1.00  1.83           N  
ATOM   4561  CA  TYR C 578      -4.036 -12.631 -32.842  1.00  1.80           C  
ATOM   4562  CB  TYR C 578      -3.239 -11.462 -33.440  1.00  1.80           C  
ATOM   4563  CG  TYR C 578      -3.154 -10.281 -32.510  1.00  2.04           C  
ATOM   4564  CD1 TYR C 578      -2.501 -10.392 -31.287  1.00  2.04           C  
ATOM   4565  CE1 TYR C 578      -2.427  -9.306 -30.427  1.00  2.04           C  
ATOM   4566  CD2 TYR C 578      -3.730  -9.063 -32.859  1.00  2.04           C  
ATOM   4567  CE2 TYR C 578      -3.653  -7.973 -32.003  1.00  2.04           C  
ATOM   4568  CZ  TYR C 578      -2.998  -8.093 -30.783  1.00  2.04           C  
ATOM   4569  OH  TYR C 578      -2.913  -7.027 -29.908  1.00  1.55           O  
ATOM   4570  C   TYR C 578      -5.468 -12.209 -32.495  1.00  1.87           C  
ATOM   4571  O   TYR C 578      -6.148 -11.550 -33.272  1.00  1.55           O  
ATOM   4572  N   PHE C 579      -5.885 -12.621 -31.290  1.00  1.83           N  
ATOM   4573  CA  PHE C 579      -7.153 -12.141 -30.761  1.00  1.80           C  
ATOM   4574  CB  PHE C 579      -7.632 -13.117 -29.670  1.00  1.80           C  
ATOM   4575  CG  PHE C 579      -9.098 -12.994 -29.325  1.00  2.04           C  
ATOM   4576  CD1 PHE C 579      -9.648 -11.795 -28.877  1.00  2.04           C  
ATOM   4577  CD2 PHE C 579      -9.932 -14.102 -29.440  1.00  2.04           C  
ATOM   4578  CE1 PHE C 579     -10.995 -11.709 -28.554  1.00  2.04           C  
ATOM   4579  CE2 PHE C 579     -11.280 -14.020 -29.115  1.00  2.04           C  
ATOM   4580  CZ  PHE C 579     -11.814 -12.821 -28.672  1.00  2.04           C  
ATOM   4581  C   PHE C 579      -6.915 -10.710 -30.254  1.00  1.87           C  
ATOM   4582  O   PHE C 579      -6.340 -10.484 -29.194  1.00  1.55           O  
ATOM   4583  N   ALA C 580      -7.359  -9.766 -31.094  1.00  1.83           N  
ATOM   4584  CA  ALA C 580      -7.174  -8.361 -30.773  1.00  1.80           C  
ATOM   4585  CB  ALA C 580      -7.665  -7.517 -31.950  1.00  1.80           C  
ATOM   4586  C   ALA C 580      -7.938  -8.009 -29.487  1.00  1.87           C  
ATOM   4587  O   ALA C 580      -9.056  -8.457 -29.263  1.00  1.55           O  
ATOM   4588  N   ASP C 581      -7.253  -7.213 -28.647  1.00  1.83           N  
ATOM   4589  CA  ASP C 581      -7.835  -6.700 -27.404  1.00  1.80           C  
ATOM   4590  CB  ASP C 581      -8.859  -5.581 -27.682  1.00  1.80           C  
ATOM   4591  CG  ASP C 581      -8.246  -4.408 -28.460  1.00  1.87           C  
ATOM   4592  OD1 ASP C 581      -7.374  -3.731 -27.931  1.00  1.66           O  
ATOM   4593  OD2 ASP C 581      -8.636  -4.159 -29.599  1.00  1.66           O  
ATOM   4594  C   ASP C 581      -8.459  -7.824 -26.549  1.00  1.87           C  
ATOM   4595  O   ASP C 581      -9.456  -7.634 -25.859  1.00  1.55           O  
ATOM   4596  N   TYR C 582      -7.809  -9.002 -26.619  1.00  1.83           N  
ATOM   4597  CA  TYR C 582      -8.321 -10.192 -25.941  1.00  1.80           C  
ATOM   4598  CB  TYR C 582      -7.343 -11.353 -26.182  1.00  1.80           C  
ATOM   4599  CG  TYR C 582      -7.720 -12.660 -25.531  1.00  2.04           C  
ATOM   4600  CD1 TYR C 582      -9.048 -13.046 -25.369  1.00  2.04           C  
ATOM   4601  CE1 TYR C 582      -9.362 -14.250 -24.759  1.00  2.04           C  
ATOM   4602  CD2 TYR C 582      -6.721 -13.517 -25.079  1.00  2.04           C  
ATOM   4603  CE2 TYR C 582      -7.031 -14.725 -24.475  1.00  2.04           C  
ATOM   4604  CZ  TYR C 582      -8.357 -15.095 -24.313  1.00  2.04           C  
ATOM   4605  OH  TYR C 582      -8.681 -16.299 -23.722  1.00  1.55           O  
ATOM   4606  C   TYR C 582      -8.489  -9.932 -24.442  1.00  1.87           C  
ATOM   4607  O   TYR C 582      -9.459 -10.323 -23.806  1.00  1.55           O  
ATOM   4608  N   GLU C 583      -7.494  -9.210 -23.924  1.00  1.83           N  
ATOM   4609  CA  GLU C 583      -7.493  -8.841 -22.518  1.00  1.80           C  
ATOM   4610  CB  GLU C 583      -6.340  -7.863 -22.259  1.00  1.80           C  
ATOM   4611  CG  GLU C 583      -4.923  -8.407 -22.533  1.00  1.80           C  
ATOM   4612  CD  GLU C 583      -4.558  -8.569 -24.017  1.00  1.87           C  
ATOM   4613  OE1 GLU C 583      -4.940  -7.738 -24.839  1.00  1.66           O  
ATOM   4614  OE2 GLU C 583      -3.897  -9.543 -24.354  1.00  1.66           O  
ATOM   4615  C   GLU C 583      -8.833  -8.176 -22.122  1.00  1.87           C  
ATOM   4616  O   GLU C 583      -9.473  -8.505 -21.130  1.00  1.55           O  
ATOM   4617  N   GLU C 584      -9.208  -7.211 -22.973  1.00  1.83           N  
ATOM   4618  CA  GLU C 584     -10.419  -6.456 -22.709  1.00  1.80           C  
ATOM   4619  CB  GLU C 584     -10.420  -5.192 -23.591  1.00  1.80           C  
ATOM   4620  CG  GLU C 584     -11.250  -4.027 -23.022  1.00  1.80           C  
ATOM   4621  CD  GLU C 584     -10.738  -3.566 -21.654  1.00  1.87           C  
ATOM   4622  OE1 GLU C 584      -9.797  -2.779 -21.586  1.00  1.66           O  
ATOM   4623  OE2 GLU C 584     -11.271  -4.001 -20.647  1.00  1.66           O  
ATOM   4624  C   GLU C 584     -11.660  -7.356 -22.905  1.00  1.87           C  
ATOM   4625  O   GLU C 584     -12.678  -7.195 -22.240  1.00  1.55           O  
ATOM   4626  N   LEU C 585     -11.522  -8.342 -23.815  1.00  1.83           N  
ATOM   4627  CA  LEU C 585     -12.583  -9.345 -23.953  1.00  1.80           C  
ATOM   4628  CB  LEU C 585     -12.242 -10.388 -25.043  1.00  1.80           C  
ATOM   4629  CG  LEU C 585     -13.439 -11.165 -25.653  1.00  1.80           C  
ATOM   4630  CD1 LEU C 585     -14.492 -11.644 -24.647  1.00  1.80           C  
ATOM   4631  CD2 LEU C 585     -14.125 -10.384 -26.774  1.00  1.80           C  
ATOM   4632  C   LEU C 585     -12.831 -10.026 -22.588  1.00  1.87           C  
ATOM   4633  O   LEU C 585     -13.963 -10.210 -22.166  1.00  1.55           O  
ATOM   4634  N   ARG C 586     -11.727 -10.368 -21.898  1.00  1.83           N  
ATOM   4635  CA  ARG C 586     -11.875 -10.997 -20.588  1.00  1.80           C  
ATOM   4636  CB  ARG C 586     -10.513 -11.267 -19.940  1.00  1.80           C  
ATOM   4637  CG  ARG C 586      -9.671 -12.257 -20.746  1.00  1.80           C  
ATOM   4638  CD  ARG C 586      -8.284 -12.458 -20.119  1.00  1.80           C  
ATOM   4639  NE  ARG C 586      -7.645 -13.666 -20.623  1.00  1.83           N  
ATOM   4640  CZ  ARG C 586      -8.069 -14.899 -20.256  1.00  1.87           C  
ATOM   4641  NH1 ARG C 586      -9.005 -15.041 -19.332  1.00  1.83           N  
ATOM   4642  NH2 ARG C 586      -7.564 -15.990 -20.805  1.00  1.83           N  
ATOM   4643  C   ARG C 586     -12.754 -10.155 -19.650  1.00  1.87           C  
ATOM   4644  O   ARG C 586     -13.715 -10.654 -19.085  1.00  1.55           O  
ATOM   4645  N   GLU C 587     -12.394  -8.863 -19.515  1.00  1.83           N  
ATOM   4646  CA  GLU C 587     -13.193  -8.012 -18.629  1.00  1.80           C  
ATOM   4647  CB  GLU C 587     -12.592  -6.596 -18.525  1.00  1.80           C  
ATOM   4648  CG  GLU C 587     -11.651  -6.403 -17.323  1.00  1.80           C  
ATOM   4649  CD  GLU C 587     -12.381  -6.419 -15.972  1.00  1.87           C  
ATOM   4650  OE1 GLU C 587     -12.678  -5.353 -15.437  1.00  1.66           O  
ATOM   4651  OE2 GLU C 587     -12.633  -7.495 -15.439  1.00  1.66           O  
ATOM   4652  C   GLU C 587     -14.668  -7.946 -19.084  1.00  1.87           C  
ATOM   4653  O   GLU C 587     -15.596  -7.978 -18.281  1.00  1.55           O  
ATOM   4654  N   GLN C 588     -14.840  -7.861 -20.416  1.00  1.83           N  
ATOM   4655  CA  GLN C 588     -16.196  -7.845 -20.954  1.00  1.80           C  
ATOM   4656  CB  GLN C 588     -16.172  -7.762 -22.492  1.00  1.80           C  
ATOM   4657  CG  GLN C 588     -15.755  -6.380 -23.024  1.00  1.80           C  
ATOM   4658  CD  GLN C 588     -16.862  -5.342 -22.812  1.00  1.87           C  
ATOM   4659  OE1 GLN C 588     -17.943  -5.636 -22.308  1.00  1.55           O  
ATOM   4660  NE2 GLN C 588     -16.541  -4.121 -23.234  1.00  1.83           N  
ATOM   4661  C   GLN C 588     -16.982  -9.079 -20.474  1.00  1.87           C  
ATOM   4662  O   GLN C 588     -18.063  -8.962 -19.913  1.00  1.55           O  
ATOM   4663  N   LEU C 589     -16.377 -10.248 -20.710  1.00  1.83           N  
ATOM   4664  CA  LEU C 589     -17.042 -11.510 -20.421  1.00  1.80           C  
ATOM   4665  CB  LEU C 589     -16.239 -12.655 -21.060  1.00  1.80           C  
ATOM   4666  CG  LEU C 589     -16.884 -14.057 -20.976  1.00  1.80           C  
ATOM   4667  CD1 LEU C 589     -16.715 -14.715 -19.597  1.00  1.80           C  
ATOM   4668  CD2 LEU C 589     -18.354 -14.055 -21.427  1.00  1.80           C  
ATOM   4669  C   LEU C 589     -17.273 -11.680 -18.905  1.00  1.87           C  
ATOM   4670  O   LEU C 589     -18.296 -12.192 -18.474  1.00  1.55           O  
ATOM   4671  N   SER C 590     -16.301 -11.192 -18.117  1.00  1.83           N  
ATOM   4672  CA  SER C 590     -16.384 -11.258 -16.662  1.00  1.80           C  
ATOM   4673  CB  SER C 590     -15.201 -10.495 -16.045  1.00  1.80           C  
ATOM   4674  OG  SER C 590     -14.064 -11.351 -15.980  1.00  1.55           O  
ATOM   4675  C   SER C 590     -17.722 -10.724 -16.113  1.00  1.87           C  
ATOM   4676  O   SER C 590     -18.264 -11.261 -15.155  1.00  1.55           O  
ATOM   4677  N   SER C 591     -18.219  -9.640 -16.741  1.00  1.83           N  
ATOM   4678  CA  SER C 591     -19.444  -9.035 -16.212  1.00  1.80           C  
ATOM   4679  CB  SER C 591     -19.617  -7.626 -16.805  1.00  1.80           C  
ATOM   4680  OG  SER C 591     -19.601  -7.607 -18.224  1.00  1.55           O  
ATOM   4681  C   SER C 591     -20.698  -9.893 -16.491  1.00  1.87           C  
ATOM   4682  O   SER C 591     -21.745  -9.725 -15.880  1.00  1.55           O  
ATOM   4683  N   VAL C 592     -20.555 -10.778 -17.480  1.00  1.83           N  
ATOM   4684  CA  VAL C 592     -21.692 -11.498 -18.018  1.00  1.80           C  
ATOM   4685  CB  VAL C 592     -21.296 -12.063 -19.395  1.00  1.80           C  
ATOM   4686  CG1 VAL C 592     -22.478 -12.691 -20.134  1.00  1.80           C  
ATOM   4687  CG2 VAL C 592     -20.656 -10.991 -20.283  1.00  1.80           C  
ATOM   4688  C   VAL C 592     -22.087 -12.605 -17.027  1.00  1.87           C  
ATOM   4689  O   VAL C 592     -21.249 -13.329 -16.507  1.00  1.55           O  
ATOM   4690  N   SER C 593     -23.405 -12.676 -16.807  1.00  1.83           N  
ATOM   4691  CA  SER C 593     -24.012 -13.718 -15.990  1.00  1.80           C  
ATOM   4692  CB  SER C 593     -25.273 -13.134 -15.337  1.00  1.80           C  
ATOM   4693  OG  SER C 593     -26.192 -12.629 -16.303  1.00  1.55           O  
ATOM   4694  C   SER C 593     -24.437 -14.900 -16.869  1.00  1.87           C  
ATOM   4695  O   SER C 593     -24.565 -16.038 -16.432  1.00  1.55           O  
ATOM   4696  N   SER C 594     -24.747 -14.524 -18.115  1.00  1.83           N  
ATOM   4697  CA  SER C 594     -25.415 -15.436 -19.013  1.00  1.80           C  
ATOM   4698  CB  SER C 594     -26.852 -15.646 -18.496  1.00  1.80           C  
ATOM   4699  OG  SER C 594     -27.473 -14.433 -18.086  1.00  1.55           O  
ATOM   4700  C   SER C 594     -25.416 -14.772 -20.385  1.00  1.87           C  
ATOM   4701  O   SER C 594     -25.195 -13.571 -20.497  1.00  1.55           O  
ATOM   4702  N   PHE C 595     -25.703 -15.577 -21.407  1.00  1.83           N  
ATOM   4703  CA  PHE C 595     -26.014 -14.980 -22.696  1.00  1.80           C  
ATOM   4704  CB  PHE C 595     -24.762 -14.503 -23.472  1.00  1.80           C  
ATOM   4705  CG  PHE C 595     -23.582 -15.434 -23.615  1.00  2.04           C  
ATOM   4706  CD1 PHE C 595     -23.706 -16.813 -23.772  1.00  2.04           C  
ATOM   4707  CD2 PHE C 595     -22.305 -14.875 -23.636  1.00  2.04           C  
ATOM   4708  CE1 PHE C 595     -22.585 -17.606 -23.973  1.00  2.04           C  
ATOM   4709  CE2 PHE C 595     -21.183 -15.663 -23.840  1.00  2.04           C  
ATOM   4710  CZ  PHE C 595     -21.325 -17.029 -24.021  1.00  2.04           C  
ATOM   4711  C   PHE C 595     -26.863 -15.973 -23.464  1.00  1.87           C  
ATOM   4712  O   PHE C 595     -26.969 -17.134 -23.079  1.00  1.55           O  
ATOM   4713  N   GLU C 596     -27.445 -15.476 -24.564  1.00  1.83           N  
ATOM   4714  CA  GLU C 596     -27.924 -16.401 -25.580  1.00  1.80           C  
ATOM   4715  CB  GLU C 596     -29.400 -16.165 -25.952  1.00  1.80           C  
ATOM   4716  CG  GLU C 596     -29.761 -14.821 -26.611  1.00  1.80           C  
ATOM   4717  CD  GLU C 596     -31.245 -14.815 -27.011  1.00  1.87           C  
ATOM   4718  OE1 GLU C 596     -31.580 -15.283 -28.095  1.00  1.66           O  
ATOM   4719  OE2 GLU C 596     -32.080 -14.362 -26.236  1.00  1.66           O  
ATOM   4720  C   GLU C 596     -26.929 -16.321 -26.745  1.00  1.87           C  
ATOM   4721  O   GLU C 596     -26.670 -15.259 -27.297  1.00  1.55           O  
ATOM   4722  N   ARG C 597     -26.365 -17.501 -27.044  1.00  1.83           N  
ATOM   4723  CA  ARG C 597     -25.606 -17.693 -28.267  1.00  1.80           C  
ATOM   4724  CB  ARG C 597     -24.668 -18.898 -28.076  1.00  1.80           C  
ATOM   4725  CG  ARG C 597     -23.885 -19.287 -29.338  1.00  1.80           C  
ATOM   4726  CD  ARG C 597     -23.023 -20.535 -29.128  1.00  1.80           C  
ATOM   4727  NE  ARG C 597     -22.459 -20.994 -30.395  1.00  1.83           N  
ATOM   4728  CZ  ARG C 597     -23.009 -21.953 -31.177  1.00  1.87           C  
ATOM   4729  NH1 ARG C 597     -24.165 -22.522 -30.862  1.00  1.83           N  
ATOM   4730  NH2 ARG C 597     -22.371 -22.329 -32.275  1.00  1.83           N  
ATOM   4731  C   ARG C 597     -26.649 -17.972 -29.355  1.00  1.87           C  
ATOM   4732  O   ARG C 597     -27.584 -18.733 -29.126  1.00  1.55           O  
ATOM   4733  N   PHE C 598     -26.466 -17.330 -30.516  1.00  1.83           N  
ATOM   4734  CA  PHE C 598     -27.443 -17.464 -31.585  1.00  1.80           C  
ATOM   4735  CB  PHE C 598     -28.550 -16.405 -31.439  1.00  1.80           C  
ATOM   4736  CG  PHE C 598     -28.051 -14.989 -31.583  1.00  2.04           C  
ATOM   4737  CD1 PHE C 598     -27.537 -14.302 -30.487  1.00  2.04           C  
ATOM   4738  CD2 PHE C 598     -28.111 -14.346 -32.816  1.00  2.04           C  
ATOM   4739  CE1 PHE C 598     -27.108 -12.988 -30.617  1.00  2.04           C  
ATOM   4740  CE2 PHE C 598     -27.681 -13.035 -32.948  1.00  2.04           C  
ATOM   4741  CZ  PHE C 598     -27.189 -12.353 -31.847  1.00  2.04           C  
ATOM   4742  C   PHE C 598     -26.726 -17.352 -32.929  1.00  1.87           C  
ATOM   4743  O   PHE C 598     -25.641 -16.793 -33.042  1.00  1.55           O  
ATOM   4744  N   GLU C 599     -27.394 -17.935 -33.934  1.00  1.83           N  
ATOM   4745  CA  GLU C 599     -26.918 -17.832 -35.304  1.00  1.80           C  
ATOM   4746  CB  GLU C 599     -27.600 -18.913 -36.166  1.00  1.80           C  
ATOM   4747  CG  GLU C 599     -29.143 -18.894 -36.135  1.00  1.80           C  
ATOM   4748  CD  GLU C 599     -29.769 -20.180 -36.688  1.00  1.87           C  
ATOM   4749  OE1 GLU C 599     -29.179 -20.836 -37.536  1.00  1.66           O  
ATOM   4750  OE2 GLU C 599     -30.863 -20.534 -36.261  1.00  1.66           O  
ATOM   4751  C   GLU C 599     -27.183 -16.397 -35.788  1.00  1.87           C  
ATOM   4752  O   GLU C 599     -28.309 -15.996 -36.059  1.00  1.55           O  
ATOM   4753  N   ILE C 600     -26.084 -15.628 -35.844  1.00  1.83           N  
ATOM   4754  CA  ILE C 600     -26.216 -14.257 -36.318  1.00  1.80           C  
ATOM   4755  CB  ILE C 600     -25.014 -13.394 -35.865  1.00  1.80           C  
ATOM   4756  CG2 ILE C 600     -23.652 -14.014 -36.195  1.00  1.80           C  
ATOM   4757  CG1 ILE C 600     -25.131 -11.951 -36.380  1.00  1.80           C  
ATOM   4758  CD1 ILE C 600     -23.985 -11.028 -35.950  1.00  1.80           C  
ATOM   4759  C   ILE C 600     -26.440 -14.303 -37.839  1.00  1.87           C  
ATOM   4760  O   ILE C 600     -27.272 -13.594 -38.395  1.00  1.55           O  
ATOM   4761  N   PHE C 601     -25.667 -15.219 -38.448  1.00  1.83           N  
ATOM   4762  CA  PHE C 601     -25.734 -15.434 -39.883  1.00  1.80           C  
ATOM   4763  CB  PHE C 601     -24.484 -14.829 -40.538  1.00  1.80           C  
ATOM   4764  CG  PHE C 601     -24.425 -13.324 -40.406  1.00  2.04           C  
ATOM   4765  CD1 PHE C 601     -25.376 -12.521 -41.027  1.00  2.04           C  
ATOM   4766  CD2 PHE C 601     -23.412 -12.707 -39.678  1.00  2.04           C  
ATOM   4767  CE1 PHE C 601     -25.306 -11.138 -40.936  1.00  2.04           C  
ATOM   4768  CE2 PHE C 601     -23.338 -11.324 -39.582  1.00  2.04           C  
ATOM   4769  CZ  PHE C 601     -24.285 -10.536 -40.215  1.00  2.04           C  
ATOM   4770  C   PHE C 601     -25.818 -16.950 -40.165  1.00  1.87           C  
ATOM   4771  O   PHE C 601     -24.797 -17.604 -40.338  1.00  1.55           O  
ATOM   4772  N   PRO C 602     -27.070 -17.492 -40.222  1.00  1.83           N  
ATOM   4773  CD  PRO C 602     -28.309 -16.781 -39.896  1.00  1.80           C  
ATOM   4774  CA  PRO C 602     -27.313 -18.869 -40.660  1.00  1.80           C  
ATOM   4775  CB  PRO C 602     -28.812 -18.894 -40.976  1.00  1.80           C  
ATOM   4776  CG  PRO C 602     -29.411 -17.835 -40.046  1.00  1.80           C  
ATOM   4777  C   PRO C 602     -26.471 -19.366 -41.855  1.00  1.87           C  
ATOM   4778  O   PRO C 602     -26.234 -18.647 -42.818  1.00  1.55           O  
ATOM   4779  N   LYS C 603     -26.009 -20.624 -41.706  1.00  1.83           N  
ATOM   4780  CA  LYS C 603     -25.097 -21.206 -42.688  1.00  1.80           C  
ATOM   4781  CB  LYS C 603     -24.597 -22.579 -42.194  1.00  1.80           C  
ATOM   4782  CG  LYS C 603     -23.165 -22.929 -42.636  1.00  1.80           C  
ATOM   4783  CD  LYS C 603     -22.978 -23.159 -44.143  1.00  1.80           C  
ATOM   4784  CE  LYS C 603     -23.858 -24.263 -44.751  1.00  1.80           C  
ATOM   4785  NZ  LYS C 603     -23.655 -25.598 -44.193  1.00  1.65           N  
ATOM   4786  C   LYS C 603     -25.785 -21.344 -44.055  1.00  1.87           C  
ATOM   4787  O   LYS C 603     -25.277 -20.911 -45.083  1.00  1.55           O  
ATOM   4788  N   GLU C 604     -26.959 -21.997 -44.023  1.00  1.83           N  
ATOM   4789  CA  GLU C 604     -27.674 -22.155 -45.281  1.00  1.80           C  
ATOM   4790  CB  GLU C 604     -28.807 -23.187 -45.179  1.00  1.80           C  
ATOM   4791  CG  GLU C 604     -29.797 -22.994 -44.014  1.00  1.80           C  
ATOM   4792  CD  GLU C 604     -30.959 -23.997 -44.061  1.00  1.87           C  
ATOM   4793  OE1 GLU C 604     -31.275 -24.526 -45.122  1.00  1.66           O  
ATOM   4794  OE2 GLU C 604     -31.567 -24.250 -43.029  1.00  1.66           O  
ATOM   4795  C   GLU C 604     -28.165 -20.776 -45.748  1.00  1.87           C  
ATOM   4796  O   GLU C 604     -28.807 -20.039 -45.009  1.00  1.55           O  
ATOM   4797  N   ARG C 605     -27.788 -20.483 -47.004  1.00  1.83           N  
ATOM   4798  CA  ARG C 605     -28.074 -19.194 -47.618  1.00  1.80           C  
ATOM   4799  CB  ARG C 605     -29.592 -18.938 -47.716  1.00  1.80           C  
ATOM   4800  CG  ARG C 605     -30.342 -20.053 -48.467  1.00  1.80           C  
ATOM   4801  CD  ARG C 605     -31.870 -19.949 -48.336  1.00  1.80           C  
ATOM   4802  NE  ARG C 605     -32.296 -20.027 -46.941  1.00  1.83           N  
ATOM   4803  CZ  ARG C 605     -32.294 -21.167 -46.214  1.00  1.87           C  
ATOM   4804  NH1 ARG C 605     -31.920 -22.318 -46.760  1.00  1.83           N  
ATOM   4805  NH2 ARG C 605     -32.672 -21.128 -44.945  1.00  1.83           N  
ATOM   4806  C   ARG C 605     -27.329 -18.067 -46.873  1.00  1.87           C  
ATOM   4807  O   ARG C 605     -27.840 -16.967 -46.696  1.00  1.55           O  
ATOM   4808  N   SER C 606     -26.086 -18.407 -46.479  1.00  1.83           N  
ATOM   4809  CA  SER C 606     -25.187 -17.396 -45.941  1.00  1.80           C  
ATOM   4810  CB  SER C 606     -23.985 -18.076 -45.262  1.00  1.80           C  
ATOM   4811  OG  SER C 606     -23.476 -19.154 -46.042  1.00  1.55           O  
ATOM   4812  C   SER C 606     -24.736 -16.491 -47.101  1.00  1.87           C  
ATOM   4813  O   SER C 606     -25.141 -15.344 -47.246  1.00  1.55           O  
ATOM   4814  N   TRP C 607     -23.891 -17.129 -47.923  1.00  1.83           N  
ATOM   4815  CA  TRP C 607     -23.373 -16.561 -49.153  1.00  1.80           C  
ATOM   4816  CB  TRP C 607     -21.855 -16.365 -49.023  1.00  1.80           C  
ATOM   4817  CG  TRP C 607     -21.456 -15.362 -47.968  1.00  2.04           C  
ATOM   4818  CD2 TRP C 607     -21.772 -13.958 -47.901  1.00  2.04           C  
ATOM   4819  CE2 TRP C 607     -21.089 -13.445 -46.772  1.00  2.04           C  
ATOM   4820  CE3 TRP C 607     -22.540 -13.126 -48.671  1.00  2.04           C  
ATOM   4821  CD1 TRP C 607     -20.621 -15.637 -46.885  1.00  2.04           C  
ATOM   4822  NE1 TRP C 607     -20.407 -14.501 -46.184  1.00  1.72           N  
ATOM   4823  CZ2 TRP C 607     -21.188 -12.119 -46.457  1.00  2.04           C  
ATOM   4824  CZ3 TRP C 607     -22.651 -11.775 -48.347  1.00  2.04           C  
ATOM   4825  CH2 TRP C 607     -21.970 -11.273 -47.239  1.00  2.04           C  
ATOM   4826  C   TRP C 607     -23.606 -17.590 -50.273  1.00  1.87           C  
ATOM   4827  O   TRP C 607     -22.727 -18.388 -50.575  1.00  1.55           O  
ATOM   4828  N   PRO C 608     -24.807 -17.567 -50.910  1.00  1.83           N  
ATOM   4829  CD  PRO C 608     -25.910 -16.656 -50.609  1.00  1.80           C  
ATOM   4830  CA  PRO C 608     -25.131 -18.567 -51.933  1.00  1.80           C  
ATOM   4831  CB  PRO C 608     -26.520 -18.133 -52.433  1.00  1.80           C  
ATOM   4832  CG  PRO C 608     -27.117 -17.299 -51.295  1.00  1.80           C  
ATOM   4833  C   PRO C 608     -24.163 -18.710 -53.133  1.00  1.87           C  
ATOM   4834  O   PRO C 608     -24.229 -19.677 -53.883  1.00  1.55           O  
ATOM   4835  N   LYS C 609     -23.272 -17.710 -53.274  1.00  1.83           N  
ATOM   4836  CA  LYS C 609     -22.356 -17.654 -54.409  1.00  1.80           C  
ATOM   4837  CB  LYS C 609     -22.358 -16.225 -54.980  1.00  1.80           C  
ATOM   4838  CG  LYS C 609     -23.753 -15.700 -55.355  1.00  1.80           C  
ATOM   4839  CD  LYS C 609     -23.695 -14.272 -55.915  1.00  1.80           C  
ATOM   4840  CE  LYS C 609     -25.085 -13.703 -56.231  1.00  1.80           C  
ATOM   4841  NZ  LYS C 609     -25.053 -12.343 -56.752  1.00  1.65           N  
ATOM   4842  C   LYS C 609     -20.921 -18.033 -53.998  1.00  1.87           C  
ATOM   4843  O   LYS C 609     -19.987 -17.804 -54.755  1.00  1.55           O  
ATOM   4844  N   HIS C 610     -20.776 -18.569 -52.774  1.00  1.83           N  
ATOM   4845  CA  HIS C 610     -19.457 -18.873 -52.220  1.00  1.80           C  
ATOM   4846  CB  HIS C 610     -19.138 -17.927 -51.056  1.00  1.80           C  
ATOM   4847  CG  HIS C 610     -18.822 -16.561 -51.611  1.00  2.04           C  
ATOM   4848  CD2 HIS C 610     -19.725 -15.593 -52.076  1.00  2.04           C  
ATOM   4849  ND1 HIS C 610     -17.570 -16.081 -51.753  1.00  1.72           N  
ATOM   4850  CE1 HIS C 610     -17.711 -14.857 -52.289  1.00  2.04           C  
ATOM   4851  NE2 HIS C 610     -19.000 -14.539 -52.495  1.00  1.72           N  
ATOM   4852  C   HIS C 610     -19.475 -20.312 -51.722  1.00  1.87           C  
ATOM   4853  O   HIS C 610     -20.531 -20.904 -51.526  1.00  1.55           O  
ATOM   4854  N   ASN C 611     -18.258 -20.834 -51.513  1.00  1.83           N  
ATOM   4855  CA  ASN C 611     -18.115 -22.065 -50.746  1.00  1.80           C  
ATOM   4856  CB  ASN C 611     -16.939 -22.906 -51.264  1.00  1.80           C  
ATOM   4857  CG  ASN C 611     -17.319 -23.726 -52.495  1.00  1.87           C  
ATOM   4858  OD1 ASN C 611     -17.980 -24.755 -52.407  1.00  1.55           O  
ATOM   4859  ND2 ASN C 611     -16.838 -23.246 -53.641  1.00  1.83           N  
ATOM   4860  C   ASN C 611     -17.870 -21.642 -49.295  1.00  1.87           C  
ATOM   4861  O   ASN C 611     -17.278 -20.600 -49.026  1.00  1.55           O  
ATOM   4862  N   VAL C 612     -18.360 -22.501 -48.388  1.00  1.83           N  
ATOM   4863  CA  VAL C 612     -18.133 -22.312 -46.959  1.00  1.80           C  
ATOM   4864  CB  VAL C 612     -19.488 -22.153 -46.231  1.00  1.80           C  
ATOM   4865  CG1 VAL C 612     -19.304 -21.888 -44.729  1.00  1.80           C  
ATOM   4866  CG2 VAL C 612     -20.320 -21.016 -46.850  1.00  1.80           C  
ATOM   4867  C   VAL C 612     -17.296 -23.496 -46.442  1.00  1.87           C  
ATOM   4868  O   VAL C 612     -16.295 -23.334 -45.759  1.00  1.55           O  
ATOM   4869  N   THR C 613     -17.740 -24.704 -46.829  1.00  1.83           N  
ATOM   4870  CA  THR C 613     -17.153 -25.925 -46.283  1.00  1.80           C  
ATOM   4871  CB  THR C 613     -17.976 -27.102 -46.835  1.00  1.80           C  
ATOM   4872  OG1 THR C 613     -19.336 -26.717 -46.970  1.00  1.55           O  
ATOM   4873  CG2 THR C 613     -17.848 -28.380 -45.990  1.00  1.80           C  
ATOM   4874  C   THR C 613     -15.640 -26.077 -46.588  1.00  1.87           C  
ATOM   4875  O   THR C 613     -14.911 -26.770 -45.887  1.00  1.55           O  
ATOM   4876  N   ARG C 614     -15.202 -25.394 -47.659  1.00  1.83           N  
ATOM   4877  CA  ARG C 614     -13.793 -25.453 -48.032  1.00  1.80           C  
ATOM   4878  CB  ARG C 614     -13.606 -24.814 -49.415  1.00  1.80           C  
ATOM   4879  CG  ARG C 614     -14.349 -25.570 -50.528  1.00  1.80           C  
ATOM   4880  CD  ARG C 614     -14.093 -24.965 -51.915  1.00  1.80           C  
ATOM   4881  NE  ARG C 614     -12.683 -25.073 -52.280  1.00  1.83           N  
ATOM   4882  CZ  ARG C 614     -12.119 -26.191 -52.793  1.00  1.87           C  
ATOM   4883  NH1 ARG C 614     -12.846 -27.276 -53.026  1.00  1.83           N  
ATOM   4884  NH2 ARG C 614     -10.824 -26.203 -53.065  1.00  1.83           N  
ATOM   4885  C   ARG C 614     -12.892 -24.761 -46.984  1.00  1.87           C  
ATOM   4886  O   ARG C 614     -11.715 -25.077 -46.848  1.00  1.55           O  
ATOM   4887  N   GLY C 615     -13.495 -23.800 -46.266  1.00  1.83           N  
ATOM   4888  CA  GLY C 615     -12.754 -23.074 -45.248  1.00  1.80           C  
ATOM   4889  C   GLY C 615     -12.669 -23.902 -43.966  1.00  1.87           C  
ATOM   4890  O   GLY C 615     -13.454 -23.740 -43.040  1.00  1.55           O  
ATOM   4891  N   VAL C 616     -11.662 -24.788 -43.970  1.00  1.83           N  
ATOM   4892  CA  VAL C 616     -11.314 -25.603 -42.816  1.00  1.80           C  
ATOM   4893  CB  VAL C 616     -11.961 -27.004 -42.905  1.00  1.80           C  
ATOM   4894  CG1 VAL C 616     -13.482 -26.926 -42.737  1.00  1.80           C  
ATOM   4895  CG2 VAL C 616     -11.608 -27.742 -44.206  1.00  1.80           C  
ATOM   4896  C   VAL C 616      -9.787 -25.670 -42.759  1.00  1.87           C  
ATOM   4897  O   VAL C 616      -9.094 -25.211 -43.660  1.00  1.55           O  
ATOM   4898  N   THR C 617      -9.320 -26.248 -41.651  1.00  1.83           N  
ATOM   4899  CA  THR C 617      -7.916 -26.321 -41.313  1.00  1.80           C  
ATOM   4900  CB  THR C 617      -7.564 -25.131 -40.386  1.00  1.80           C  
ATOM   4901  OG1 THR C 617      -6.240 -25.219 -39.872  1.00  1.55           O  
ATOM   4902  CG2 THR C 617      -8.507 -25.043 -39.178  1.00  1.80           C  
ATOM   4903  C   THR C 617      -7.717 -27.677 -40.624  1.00  1.87           C  
ATOM   4904  O   THR C 617      -8.663 -28.388 -40.295  1.00  1.55           O  
ATOM   4905  N   ALA C 618      -6.426 -27.972 -40.418  1.00  1.83           N  
ATOM   4906  CA  ALA C 618      -6.031 -29.103 -39.601  1.00  1.80           C  
ATOM   4907  CB  ALA C 618      -4.619 -29.542 -40.003  1.00  1.80           C  
ATOM   4908  C   ALA C 618      -6.051 -28.712 -38.114  1.00  1.87           C  
ATOM   4909  O   ALA C 618      -6.254 -29.549 -37.244  1.00  1.55           O  
ATOM   4910  N   SER C 619      -5.800 -27.411 -37.861  1.00  1.83           N  
ATOM   4911  CA  SER C 619      -5.565 -26.987 -36.484  1.00  1.80           C  
ATOM   4912  CB  SER C 619      -5.064 -25.537 -36.462  1.00  1.80           C  
ATOM   4913  OG  SER C 619      -5.889 -24.673 -37.230  1.00  1.55           O  
ATOM   4914  C   SER C 619      -6.842 -27.156 -35.645  1.00  1.87           C  
ATOM   4915  O   SER C 619      -6.890 -27.892 -34.665  1.00  1.55           O  
ATOM   4916  N   CYS C 620      -7.876 -26.449 -36.122  1.00  1.83           N  
ATOM   4917  CA  CYS C 620      -9.214 -26.527 -35.545  1.00  1.80           C  
ATOM   4918  CB  CYS C 620     -10.007 -25.286 -35.969  1.00  1.80           C  
ATOM   4919  SG  CYS C 620      -9.198 -23.738 -35.518  1.00  1.89           S  
ATOM   4920  C   CYS C 620      -9.940 -27.794 -36.015  1.00  1.87           C  
ATOM   4921  O   CYS C 620     -11.037 -27.737 -36.556  1.00  1.55           O  
ATOM   4922  N   SER C 621      -9.273 -28.931 -35.785  1.00  1.83           N  
ATOM   4923  CA  SER C 621      -9.878 -30.209 -36.100  1.00  1.80           C  
ATOM   4924  CB  SER C 621      -8.771 -31.283 -36.111  1.00  1.80           C  
ATOM   4925  OG  SER C 621      -7.629 -30.899 -35.347  1.00  1.55           O  
ATOM   4926  C   SER C 621     -10.957 -30.507 -35.044  1.00  1.87           C  
ATOM   4927  O   SER C 621     -11.003 -29.889 -33.986  1.00  1.55           O  
ATOM   4928  N   HIS C 622     -11.793 -31.496 -35.379  1.00  1.83           N  
ATOM   4929  CA  HIS C 622     -12.742 -32.047 -34.430  1.00  1.80           C  
ATOM   4930  CB  HIS C 622     -14.131 -31.442 -34.665  1.00  1.80           C  
ATOM   4931  CG  HIS C 622     -15.081 -31.901 -33.581  1.00  2.04           C  
ATOM   4932  CD2 HIS C 622     -16.069 -32.894 -33.678  1.00  2.04           C  
ATOM   4933  ND1 HIS C 622     -15.112 -31.400 -32.325  1.00  1.72           N  
ATOM   4934  CE1 HIS C 622     -16.082 -32.064 -31.680  1.00  2.04           C  
ATOM   4935  NE2 HIS C 622     -16.679 -32.973 -32.474  1.00  1.72           N  
ATOM   4936  C   HIS C 622     -12.757 -33.555 -34.677  1.00  1.87           C  
ATOM   4937  O   HIS C 622     -12.944 -34.001 -35.802  1.00  1.55           O  
ATOM   4938  N   LYS C 623     -12.521 -34.308 -33.591  1.00  1.83           N  
ATOM   4939  CA  LYS C 623     -12.513 -35.769 -33.660  1.00  1.80           C
[truncated: 535,952 more chars]
