# Supplementary material for: Predicting the Antigenic Structure of the Pandemic (H1N1) 2009 Influenza Virus Hemagglutinin
Source: PLoS One. 2010 Jan 1;5(1):e8553. doi: 10.1371/journal.pone.0008553 (PMC2797400; doi:10.1371/journal.pone.0008553)
Supplement: File S5 — PDB file of the homology model of H1 HA (A/Singapore/6/1986) after energy minimizations. (0.20 MB ZIP) [file pone.0008553.s007.zip › H1N1_1986_homology_model_minimized.pdb]

ATOM      1  N   ASP A   1     -20.231  21.094  56.354  1.00  1.65           N  
ATOM      2  CA  ASP A   1     -19.344  21.820  55.459  1.00  1.80           C  
ATOM      3  CB  ASP A   1     -18.265  22.637  56.195  1.00  1.80           C  
ATOM      4  CG  ASP A   1     -18.859  23.710  57.105  1.00  1.87           C  
ATOM      5  OD1 ASP A   1     -20.068  23.725  57.314  1.00  1.66           O  
ATOM      6  OD2 ASP A   1     -18.107  24.529  57.609  1.00  1.66           O  
ATOM      7  C   ASP A   1     -18.665  20.801  54.556  1.00  1.87           C  
ATOM      8  O   ASP A   1     -18.133  19.806  55.035  1.00  1.55           O  
ATOM      9  N   THR A   2     -18.745  21.061  53.245  1.00  1.83           N  
ATOM     10  CA  THR A   2     -18.316  20.068  52.274  1.00  1.80           C  
ATOM     11  CB  THR A   2     -19.534  19.212  51.859  1.00  1.80           C  
ATOM     12  OG1 THR A   2     -20.696  20.014  51.751  1.00  1.55           O  
ATOM     13  CG2 THR A   2     -19.817  18.037  52.804  1.00  1.80           C  
ATOM     14  C   THR A   2     -17.733  20.796  51.059  1.00  1.87           C  
ATOM     15  O   THR A   2     -18.069  21.943  50.775  1.00  1.55           O  
ATOM     16  N   ILE A   3     -16.871  20.042  50.361  1.00  1.83           N  
ATOM     17  CA  ILE A   3     -16.492  20.362  48.993  1.00  1.80           C  
ATOM     18  CB  ILE A   3     -15.014  20.816  48.895  1.00  1.80           C  
ATOM     19  CG2 ILE A   3     -14.015  19.691  49.211  1.00  1.80           C  
ATOM     20  CG1 ILE A   3     -14.714  21.472  47.531  1.00  1.80           C  
ATOM     21  CD1 ILE A   3     -13.302  22.061  47.421  1.00  1.80           C  
ATOM     22  C   ILE A   3     -16.794  19.075  48.228  1.00  1.87           C  
ATOM     23  O   ILE A   3     -16.830  18.000  48.818  1.00  1.55           O  
ATOM     24  N   CYS A   4     -17.029  19.216  46.923  1.00  1.83           N  
ATOM     25  CA  CYS A   4     -17.298  18.050  46.110  1.00  1.80           C  
ATOM     26  CB  CYS A   4     -18.798  17.723  46.113  1.00  1.80           C  
ATOM     27  SG  CYS A   4     -19.124  16.024  45.591  1.00  1.89           S  
ATOM     28  C   CYS A   4     -16.759  18.327  44.718  1.00  1.87           C  
ATOM     29  O   CYS A   4     -16.852  19.432  44.209  1.00  1.55           O  
ATOM     30  N   ILE A   5     -16.133  17.280  44.192  1.00  1.83           N  
ATOM     31  CA  ILE A   5     -15.425  17.275  42.935  1.00  1.80           C  
ATOM     32  CB  ILE A   5     -14.137  16.440  43.131  1.00  1.80           C  
ATOM     33  CG2 ILE A   5     -13.520  15.976  41.803  1.00  1.80           C  
ATOM     34  CG1 ILE A   5     -13.068  17.185  43.962  1.00  1.80           C  
ATOM     35  CD1 ILE A   5     -13.502  17.580  45.381  1.00  1.80           C  
ATOM     36  C   ILE A   5     -16.405  16.634  41.955  1.00  1.87           C  
ATOM     37  O   ILE A   5     -17.180  15.762  42.330  1.00  1.55           O  
ATOM     38  N   GLY A   6     -16.348  17.116  40.711  1.00  1.83           N  
ATOM     39  CA  GLY A   6     -17.275  16.609  39.720  1.00  1.80           C  
ATOM     40  C   GLY A   6     -17.015  17.329  38.412  1.00  1.87           C  
ATOM     41  O   GLY A   6     -15.922  17.833  38.170  1.00  1.55           O  
ATOM     42  N   TYR A   7     -18.060  17.322  37.575  1.00  1.83           N  
ATOM     43  CA  TYR A   7     -17.875  17.710  36.190  1.00  1.80           C  
ATOM     44  CB  TYR A   7     -17.369  16.512  35.369  1.00  1.80           C  
ATOM     45  CG  TYR A   7     -18.173  15.252  35.557  1.00  2.04           C  
ATOM     46  CD1 TYR A   7     -19.331  15.004  34.827  1.00  2.04           C  
ATOM     47  CE1 TYR A   7     -20.028  13.812  34.985  1.00  2.04           C  
ATOM     48  CD2 TYR A   7     -17.742  14.294  36.461  1.00  2.04           C  
ATOM     49  CE2 TYR A   7     -18.429  13.101  36.616  1.00  2.04           C  
ATOM     50  CZ  TYR A   7     -19.579  12.854  35.880  1.00  2.04           C  
ATOM     51  OH  TYR A   7     -20.276  11.669  36.015  1.00  1.55           O  
ATOM     52  C   TYR A   7     -19.183  18.261  35.631  1.00  1.87           C  
ATOM     53  O   TYR A   7     -20.250  18.090  36.204  1.00  1.55           O  
ATOM     54  N   HIS A   8     -18.998  18.945  34.502  1.00  1.83           N  
ATOM     55  CA  HIS A   8     -20.029  19.614  33.728  1.00  1.80           C  
ATOM     56  CB  HIS A   8     -19.275  20.269  32.558  1.00  1.80           C  
ATOM     57  CG  HIS A   8     -20.179  20.805  31.475  1.00  2.04           C  
ATOM     58  CD2 HIS A   8     -20.255  20.387  30.136  1.00  2.04           C  
ATOM     59  ND1 HIS A   8     -21.054  21.807  31.655  1.00  1.72           N  
ATOM     60  CE1 HIS A   8     -21.647  22.002  30.470  1.00  2.04           C  
ATOM     61  NE2 HIS A   8     -21.186  21.156  29.528  1.00  1.72           N  
ATOM     62  C   HIS A   8     -21.048  18.590  33.206  1.00  1.87           C  
ATOM     63  O   HIS A   8     -20.698  17.479  32.828  1.00  1.55           O  
ATOM     64  N   ALA A   9     -22.307  19.039  33.163  1.00  1.83           N  
ATOM     65  CA  ALA A   9     -23.305  18.391  32.325  1.00  1.80           C  
ATOM     66  CB  ALA A   9     -24.242  17.530  33.175  1.00  1.80           C  
ATOM     67  C   ALA A   9     -24.050  19.524  31.623  1.00  1.87           C  
ATOM     68  O   ALA A   9     -23.899  20.683  31.991  1.00  1.55           O  
ATOM     69  N   ASN A  10     -24.840  19.157  30.607  1.00  1.83           N  
ATOM     70  CA  ASN A  10     -25.568  20.153  29.832  1.00  1.80           C  
ATOM     71  CB  ASN A  10     -24.694  20.746  28.706  1.00  1.80           C  
ATOM     72  CG  ASN A  10     -24.357  19.784  27.555  1.00  1.87           C  
ATOM     73  OD1 ASN A  10     -24.793  18.641  27.496  1.00  1.55           O  
ATOM     74  ND2 ASN A  10     -23.583  20.341  26.620  1.00  1.83           N  
ATOM     75  C   ASN A  10     -26.851  19.510  29.310  1.00  1.87           C  
ATOM     76  O   ASN A  10     -27.206  18.400  29.687  1.00  1.55           O  
ATOM     77  N   ASN A  11     -27.522  20.265  28.428  1.00  1.83           N  
ATOM     78  CA  ASN A  11     -28.734  19.786  27.774  1.00  1.80           C  
ATOM     79  CB  ASN A  11     -29.845  20.829  27.972  1.00  1.80           C  
ATOM     80  CG  ASN A  11     -31.187  20.342  27.405  1.00  1.87           C  
ATOM     81  OD1 ASN A  11     -31.658  19.251  27.708  1.00  1.55           O  
ATOM     82  ND2 ASN A  11     -31.791  21.209  26.592  1.00  1.83           N  
ATOM     83  C   ASN A  11     -28.418  19.557  26.291  1.00  1.87           C  
ATOM     84  O   ASN A  11     -29.068  20.088  25.397  1.00  1.55           O  
ATOM     85  N   SER A  12     -27.360  18.753  26.086  1.00  1.83           N  
ATOM     86  CA  SER A  12     -27.018  18.334  24.735  1.00  1.80           C  
ATOM     87  CB  SER A  12     -25.612  17.708  24.723  1.00  1.80           C  
ATOM     88  OG  SER A  12     -25.256  17.245  23.423  1.00  1.55           O  
ATOM     89  C   SER A  12     -28.072  17.332  24.236  1.00  1.87           C  
ATOM     90  O   SER A  12     -28.921  16.836  24.975  1.00  1.55           O  
ATOM     91  N   THR A  13     -27.945  17.065  22.934  1.00  1.83           N  
ATOM     92  CA  THR A  13     -28.674  15.984  22.294  1.00  1.80           C  
ATOM     93  CB  THR A  13     -30.064  16.496  21.849  1.00  1.80           C  
ATOM     94  OG1 THR A  13     -30.550  17.525  22.700  1.00  1.55           O  
ATOM     95  CG2 THR A  13     -31.108  15.374  21.776  1.00  1.80           C  
ATOM     96  C   THR A  13     -27.836  15.422  21.125  1.00  1.87           C  
ATOM     97  O   THR A  13     -28.337  14.689  20.279  1.00  1.55           O  
ATOM     98  N   ASP A  14     -26.544  15.810  21.113  1.00  1.83           N  
ATOM     99  CA  ASP A  14     -25.630  15.267  20.119  1.00  1.80           C  
ATOM    100  CB  ASP A  14     -24.438  16.208  19.862  1.00  1.80           C  
ATOM    101  CG  ASP A  14     -24.850  17.449  19.076  1.00  1.87           C  
ATOM    102  OD1 ASP A  14     -25.407  17.303  17.995  1.00  1.66           O  
ATOM    103  OD2 ASP A  14     -24.619  18.563  19.531  1.00  1.66           O  
ATOM    104  C   ASP A  14     -25.106  13.944  20.666  1.00  1.87           C  
ATOM    105  O   ASP A  14     -24.773  13.829  21.842  1.00  1.55           O  
ATOM    106  N   THR A  15     -25.063  12.968  19.753  1.00  1.83           N  
ATOM    107  CA  THR A  15     -24.525  11.666  20.089  1.00  1.80           C  
ATOM    108  CB  THR A  15     -25.660  10.625  20.130  1.00  1.80           C  
ATOM    109  OG1 THR A  15     -26.323  10.480  18.888  1.00  1.55           O  
ATOM    110  CG2 THR A  15     -26.692  10.886  21.238  1.00  1.80           C  
ATOM    111  C   THR A  15     -23.463  11.330  19.037  1.00  1.87           C  
ATOM    112  O   THR A  15     -23.639  11.639  17.861  1.00  1.55           O  
ATOM    113  N   VAL A  16     -22.375  10.702  19.506  1.00  1.83           N  
ATOM    114  CA  VAL A  16     -21.341  10.208  18.609  1.00  1.80           C  
ATOM    115  CB  VAL A  16     -20.033  11.009  18.783  1.00  1.80           C  
ATOM    116  CG1 VAL A  16     -20.257  12.508  18.529  1.00  1.80           C  
ATOM    117  CG2 VAL A  16     -19.353  10.797  20.145  1.00  1.80           C  
ATOM    118  C   VAL A  16     -21.165   8.719  18.908  1.00  1.87           C  
ATOM    119  O   VAL A  16     -21.368   8.273  20.032  1.00  1.55           O  
ATOM    120  N   ASP A  17     -20.800   7.976  17.857  1.00  1.83           N  
ATOM    121  CA  ASP A  17     -20.521   6.561  18.052  1.00  1.80           C  
ATOM    122  CB  ASP A  17     -20.678   5.784  16.732  1.00  1.80           C  
ATOM    123  CG  ASP A  17     -22.114   5.826  16.197  1.00  1.87           C  
ATOM    124  OD1 ASP A  17     -23.049   5.843  16.988  1.00  1.66           O  
ATOM    125  OD2 ASP A  17     -22.298   5.845  14.984  1.00  1.66           O  
ATOM    126  C   ASP A  17     -19.093   6.444  18.580  1.00  1.87           C  
ATOM    127  O   ASP A  17     -18.238   7.288  18.324  1.00  1.55           O  
ATOM    128  N   THR A  18     -18.893   5.355  19.324  1.00  1.83           N  
ATOM    129  CA  THR A  18     -17.588   4.999  19.840  1.00  1.80           C  
ATOM    130  CB  THR A  18     -17.525   5.374  21.329  1.00  1.80           C  
ATOM    131  OG1 THR A  18     -18.344   4.548  22.125  1.00  1.55           O  
ATOM    132  CG2 THR A  18     -17.902   6.840  21.575  1.00  1.80           C  
ATOM    133  C   THR A  18     -17.459   3.500  19.577  1.00  1.87           C  
ATOM    134  O   THR A  18     -18.432   2.854  19.190  1.00  1.55           O  
ATOM    135  N   VAL A  19     -16.239   2.974  19.746  1.00  1.83           N  
ATOM    136  CA  VAL A  19     -16.035   1.598  19.315  1.00  1.80           C  
ATOM    137  CB  VAL A  19     -14.535   1.314  19.096  1.00  1.80           C  
ATOM    138  CG1 VAL A  19     -13.690   1.499  20.361  1.00  1.80           C  
ATOM    139  CG2 VAL A  19     -14.302  -0.064  18.462  1.00  1.80           C  
ATOM    140  C   VAL A  19     -16.754   0.617  20.268  1.00  1.87           C  
ATOM    141  O   VAL A  19     -17.211  -0.439  19.850  1.00  1.55           O  
ATOM    142  N   LEU A  20     -16.868   1.015  21.551  1.00  1.83           N  
ATOM    143  CA  LEU A  20     -17.612   0.184  22.499  1.00  1.80           C  
ATOM    144  CB  LEU A  20     -17.088   0.357  23.937  1.00  1.80           C  
ATOM    145  CG  LEU A  20     -15.628  -0.074  24.150  1.00  1.80           C  
ATOM    146  CD1 LEU A  20     -15.204   0.191  25.599  1.00  1.80           C  
ATOM    147  CD2 LEU A  20     -15.414  -1.556  23.820  1.00  1.80           C  
ATOM    148  C   LEU A  20     -19.121   0.492  22.488  1.00  1.87           C  
ATOM    149  O   LEU A  20     -19.923  -0.391  22.765  1.00  1.55           O  
ATOM    150  N   GLU A  21     -19.481   1.765  22.219  1.00  1.83           N  
ATOM    151  CA  GLU A  21     -20.871   2.173  22.454  1.00  1.80           C  
ATOM    152  CB  GLU A  21     -20.980   2.848  23.835  1.00  1.80           C  
ATOM    153  CG  GLU A  21     -22.436   3.036  24.303  1.00  1.80           C  
ATOM    154  CD  GLU A  21     -22.538   3.662  25.700  1.00  1.87           C  
ATOM    155  OE1 GLU A  21     -21.591   4.285  26.160  1.00  1.66           O  
ATOM    156  OE2 GLU A  21     -23.574   3.537  26.346  1.00  1.66           O  
ATOM    157  C   GLU A  21     -21.356   3.107  21.336  1.00  1.87           C  
ATOM    158  O   GLU A  21     -20.764   4.139  21.045  1.00  1.55           O  
ATOM    159  N   LYS A  22     -22.469   2.694  20.720  1.00  1.83           N  
ATOM    160  CA  LYS A  22     -23.104   3.556  19.734  1.00  1.80           C  
ATOM    161  CB  LYS A  22     -24.052   2.720  18.865  1.00  1.80           C  
ATOM    162  CG  LYS A  22     -23.350   1.614  18.066  1.00  1.80           C  
ATOM    163  CD  LYS A  22     -22.410   2.154  16.980  1.00  1.80           C  
ATOM    164  CE  LYS A  22     -21.946   1.076  15.992  1.00  1.80           C  
ATOM    165  NZ  LYS A  22     -22.963   0.669  15.025  1.00  1.65           N  
ATOM    166  C   LYS A  22     -23.886   4.658  20.468  1.00  1.87           C  
ATOM    167  O   LYS A  22     -24.455   4.442  21.532  1.00  1.55           O  
ATOM    168  N   ASN A  23     -23.891   5.830  19.815  1.00  1.83           N  
ATOM    169  CA  ASN A  23     -24.699   6.978  20.215  1.00  1.80           C  
ATOM    170  CB  ASN A  23     -26.212   6.742  20.008  1.00  1.80           C  
ATOM    171  CG  ASN A  23     -26.593   6.578  18.538  1.00  1.87           C  
ATOM    172  OD1 ASN A  23     -26.796   5.478  18.038  1.00  1.55           O  
ATOM    173  ND2 ASN A  23     -26.710   7.732  17.878  1.00  1.83           N  
ATOM    174  C   ASN A  23     -24.448   7.403  21.670  1.00  1.87           C  
ATOM    175  O   ASN A  23     -25.379   7.638  22.433  1.00  1.55           O  
ATOM    176  N   VAL A  24     -23.161   7.544  22.007  1.00  1.83           N  
ATOM    177  CA  VAL A  24     -22.837   8.157  23.288  1.00  1.80           C  
ATOM    178  CB  VAL A  24     -21.327   8.067  23.563  1.00  1.80           C  
ATOM    179  CG1 VAL A  24     -20.984   8.642  24.949  1.00  1.80           C  
ATOM    180  CG2 VAL A  24     -20.839   6.622  23.427  1.00  1.80           C  
ATOM    181  C   VAL A  24     -23.263   9.629  23.235  1.00  1.87           C  
ATOM    182  O   VAL A  24     -22.822  10.373  22.370  1.00  1.55           O  
ATOM    183  N   THR A  25     -24.129  10.001  24.188  1.00  1.83           N  
ATOM    184  CA  THR A  25     -24.496  11.402  24.318  1.00  1.80           C  
ATOM    185  CB  THR A  25     -25.816  11.496  25.120  1.00  1.80           C  
ATOM    186  OG1 THR A  25     -26.520  12.705  24.907  1.00  1.55           O  
ATOM    187  CG2 THR A  25     -25.671  11.212  26.622  1.00  1.80           C  
ATOM    188  C   THR A  25     -23.295  12.138  24.943  1.00  1.87           C  
ATOM    189  O   THR A  25     -22.795  11.772  26.003  1.00  1.55           O  
ATOM    190  N   VAL A  26     -22.841  13.163  24.215  1.00  1.83           N  
ATOM    191  CA  VAL A  26     -21.666  13.912  24.630  1.00  1.80           C  
ATOM    192  CB  VAL A  26     -20.496  13.634  23.669  1.00  1.80           C  
ATOM    193  CG1 VAL A  26     -20.060  12.165  23.776  1.00  1.80           C  
ATOM    194  CG2 VAL A  26     -20.812  13.998  22.210  1.00  1.80           C  
ATOM    195  C   VAL A  26     -22.074  15.379  24.701  1.00  1.87           C  
ATOM    196  O   VAL A  26     -22.998  15.820  24.031  1.00  1.55           O  
ATOM    197  N   THR A  27     -21.365  16.098  25.575  1.00  1.83           N  
ATOM    198  CA  THR A  27     -21.737  17.480  25.821  1.00  1.80           C  
ATOM    199  CB  THR A  27     -20.963  17.982  27.052  1.00  1.80           C  
ATOM    200  OG1 THR A  27     -19.583  17.701  26.903  1.00  1.55           O  
ATOM    201  CG2 THR A  27     -21.504  17.391  28.366  1.00  1.80           C  
ATOM    202  C   THR A  27     -21.467  18.339  24.571  1.00  1.87           C  
ATOM    203  O   THR A  27     -22.237  19.233  24.237  1.00  1.55           O  
ATOM    204  N   HIS A  28     -20.334  18.015  23.916  1.00  1.83           N  
ATOM    205  CA  HIS A  28     -19.864  18.787  22.773  1.00  1.80           C  
ATOM    206  CB  HIS A  28     -18.734  19.742  23.197  1.00  1.80           C  
ATOM    207  CG  HIS A  28     -19.159  20.659  24.321  1.00  2.04           C  
ATOM    208  CD2 HIS A  28     -19.543  22.007  24.224  1.00  2.04           C  
ATOM    209  ND1 HIS A  28     -19.222  20.295  25.623  1.00  1.72           N  
ATOM    210  CE1 HIS A  28     -19.629  21.385  26.293  1.00  2.04           C  
ATOM    211  NE2 HIS A  28     -19.832  22.435  25.475  1.00  1.72           N  
ATOM    212  C   HIS A  28     -19.299  17.806  21.744  1.00  1.87           C  
ATOM    213  O   HIS A  28     -18.654  16.824  22.097  1.00  1.55           O  
ATOM    214  N   SER A  29     -19.544  18.125  20.467  1.00  1.83           N  
ATOM    215  CA  SER A  29     -18.931  17.363  19.391  1.00  1.80           C  
ATOM    216  CB  SER A  29     -19.722  16.067  19.158  1.00  1.80           C  
ATOM    217  OG  SER A  29     -21.116  16.274  19.037  1.00  1.55           O  
ATOM    218  C   SER A  29     -18.865  18.275  18.157  1.00  1.87           C  
ATOM    219  O   SER A  29     -19.454  19.352  18.145  1.00  1.55           O  
ATOM    220  N   VAL A  30     -18.107  17.804  17.156  1.00  1.83           N  
ATOM    221  CA  VAL A  30     -17.878  18.525  15.914  1.00  1.80           C  
ATOM    222  CB  VAL A  30     -16.434  19.067  15.887  1.00  1.80           C  
ATOM    223  CG1 VAL A  30     -16.280  20.261  16.838  1.00  1.80           C  
ATOM    224  CG2 VAL A  30     -15.385  17.989  16.212  1.00  1.80           C  
ATOM    225  C   VAL A  30     -18.135  17.536  14.771  1.00  1.87           C  
ATOM    226  O   VAL A  30     -17.696  16.395  14.821  1.00  1.55           O  
ATOM    227  N   ASN A  31     -18.896  18.016  13.779  1.00  1.83           N  
ATOM    228  CA  ASN A  31     -19.299  17.211  12.631  1.00  1.80           C  
ATOM    229  CB  ASN A  31     -20.758  17.574  12.312  1.00  1.80           C  
ATOM    230  CG  ASN A  31     -21.345  16.915  11.061  1.00  1.87           C  
ATOM    231  OD1 ASN A  31     -22.133  17.522  10.349  1.00  1.55           O  
ATOM    232  ND2 ASN A  31     -20.973  15.652  10.837  1.00  1.83           N  
ATOM    233  C   ASN A  31     -18.346  17.552  11.478  1.00  1.87           C  
ATOM    234  O   ASN A  31     -18.130  18.715  11.169  1.00  1.55           O  
ATOM    235  N   LEU A  32     -17.755  16.487  10.911  1.00  1.83           N  
ATOM    236  CA  LEU A  32     -16.580  16.625  10.055  1.00  1.80           C  
ATOM    237  CB  LEU A  32     -15.538  15.568  10.468  1.00  1.80           C  
ATOM    238  CG  LEU A  32     -15.198  15.552  11.972  1.00  1.80           C  
ATOM    239  CD1 LEU A  32     -14.231  14.404  12.291  1.00  1.80           C  
ATOM    240  CD2 LEU A  32     -14.609  16.892  12.438  1.00  1.80           C  
ATOM    241  C   LEU A  32     -16.913  16.483   8.552  1.00  1.87           C  
ATOM    242  O   LEU A  32     -16.039  16.644   7.708  1.00  1.55           O  
ATOM    243  N   LEU A  33     -18.186  16.170   8.260  1.00  1.83           N  
ATOM    244  CA  LEU A  33     -18.643  16.103   6.873  1.00  1.80           C  
ATOM    245  CB  LEU A  33     -19.661  14.961   6.709  1.00  1.80           C  
ATOM    246  CG  LEU A  33     -19.040  13.561   6.784  1.00  1.80           C  
ATOM    247  CD1 LEU A  33     -20.080  12.541   7.251  1.00  1.80           C  
ATOM    248  CD2 LEU A  33     -18.463  13.143   5.428  1.00  1.80           C  
ATOM    249  C   LEU A  33     -19.370  17.405   6.545  1.00  1.87           C  
ATOM    250  O   LEU A  33     -20.085  17.942   7.381  1.00  1.55           O  
ATOM    251  N   GLU A  34     -19.218  17.833   5.285  1.00  1.83           N  
ATOM    252  CA  GLU A  34     -20.251  18.673   4.693  1.00  1.80           C  
ATOM    253  CB  GLU A  34     -19.633  19.780   3.832  1.00  1.80           C  
ATOM    254  CG  GLU A  34     -20.653  20.726   3.167  1.00  1.80           C  
ATOM    255  CD  GLU A  34     -21.575  21.413   4.182  1.00  1.87           C  
ATOM    256  OE1 GLU A  34     -21.401  22.592   4.455  1.00  1.66           O  
ATOM    257  OE2 GLU A  34     -22.487  20.771   4.697  1.00  1.66           O  
ATOM    258  C   GLU A  34     -21.201  17.755   3.903  1.00  1.87           C  
ATOM    259  O   GLU A  34     -20.786  16.920   3.101  1.00  1.55           O  
ATOM    260  N   ASP A  35     -22.485  17.962   4.234  1.00  1.83           N  
ATOM    261  CA  ASP A  35     -23.607  17.256   3.634  1.00  1.80           C  
ATOM    262  CB  ASP A  35     -24.808  17.227   4.615  1.00  1.80           C  
ATOM    263  CG  ASP A  35     -24.625  16.394   5.889  1.00  1.87           C  
ATOM    264  OD1 ASP A  35     -24.090  15.294   5.825  1.00  1.66           O  
ATOM    265  OD2 ASP A  35     -25.039  16.838   6.957  1.00  1.66           O  
ATOM    266  C   ASP A  35     -24.093  18.029   2.398  1.00  1.87           C  
ATOM    267  O   ASP A  35     -24.560  17.464   1.414  1.00  1.55           O  
ATOM    268  N   SER A  36     -24.058  19.362   2.564  1.00  1.83           N  
ATOM    269  CA  SER A  36     -24.862  20.232   1.719  1.00  1.80           C  
ATOM    270  CB  SER A  36     -25.512  21.326   2.587  1.00  1.80           C  
ATOM    271  OG  SER A  36     -24.624  22.113   3.367  1.00  1.55           O  
ATOM    272  C   SER A  36     -24.026  20.792   0.560  1.00  1.87           C  
ATOM    273  O   SER A  36     -22.810  20.915   0.630  1.00  1.55           O  
ATOM    274  N   HIS A  37     -24.773  21.117  -0.500  1.00  1.83           N  
ATOM    275  CA  HIS A  37     -24.247  21.752  -1.695  1.00  1.80           C  
ATOM    276  CB  HIS A  37     -23.915  20.700  -2.769  1.00  1.80           C  
ATOM    277  CG  HIS A  37     -25.111  19.808  -3.031  1.00  2.04           C  
ATOM    278  CD2 HIS A  37     -25.490  18.660  -2.316  1.00  2.04           C  
ATOM    279  ND1 HIS A  37     -26.013  20.003  -4.020  1.00  1.72           N  
ATOM    280  CE1 HIS A  37     -26.912  19.012  -3.907  1.00  2.04           C  
ATOM    281  NE2 HIS A  37     -26.621  18.184  -2.887  1.00  1.72           N  
ATOM    282  C   HIS A  37     -25.349  22.707  -2.150  1.00  1.87           C  
ATOM    283  O   HIS A  37     -26.524  22.483  -1.882  1.00  1.55           O  
ATOM    284  N   ASN A  38     -24.917  23.789  -2.809  1.00  1.83           N  
ATOM    285  CA  ASN A  38     -25.846  24.886  -3.088  1.00  1.80           C  
ATOM    286  CB  ASN A  38     -25.087  26.219  -3.252  1.00  1.80           C  
ATOM    287  CG  ASN A  38     -24.696  26.524  -4.697  1.00  1.87           C  
ATOM    288  OD1 ASN A  38     -25.185  27.462  -5.308  1.00  1.55           O  
ATOM    289  ND2 ASN A  38     -23.844  25.652  -5.228  1.00  1.83           N  
ATOM    290  C   ASN A  38     -26.788  24.584  -4.278  1.00  1.87           C  
ATOM    291  O   ASN A  38     -27.698  25.351  -4.574  1.00  1.55           O  
ATOM    292  N   GLY A  39     -26.519  23.452  -4.954  1.00  1.83           N  
ATOM    293  CA  GLY A  39     -27.458  22.959  -5.961  1.00  1.80           C  
ATOM    294  C   GLY A  39     -27.276  23.600  -7.346  1.00  1.87           C  
ATOM    295  O   GLY A  39     -28.045  23.340  -8.265  1.00  1.55           O  
ATOM    296  N   LYS A  40     -26.255  24.466  -7.446  1.00  1.83           N  
ATOM    297  CA  LYS A  40     -26.026  25.264  -8.645  1.00  1.80           C  
ATOM    298  CB  LYS A  40     -26.531  26.699  -8.396  1.00  1.80           C  
ATOM    299  CG  LYS A  40     -28.061  26.757  -8.212  1.00  1.80           C  
ATOM    300  CD  LYS A  40     -28.594  28.118  -7.740  1.00  1.80           C  
ATOM    301  CE  LYS A  40     -28.284  28.449  -6.275  1.00  1.80           C  
ATOM    302  NZ  LYS A  40     -28.938  27.581  -5.303  1.00  1.65           N  
ATOM    303  C   LYS A  40     -24.521  25.212  -8.920  1.00  1.87           C  
ATOM    304  O   LYS A  40     -23.726  25.046  -7.996  1.00  1.55           O  
ATOM    305  N   LEU A  41     -24.169  25.323 -10.212  1.00  1.83           N  
ATOM    306  CA  LEU A  41     -22.758  25.464 -10.553  1.00  1.80           C  
ATOM    307  CB  LEU A  41     -22.456  25.090 -12.017  1.00  1.80           C  
ATOM    308  CG  LEU A  41     -22.932  23.697 -12.462  1.00  1.80           C  
ATOM    309  CD1 LEU A  41     -22.546  23.465 -13.927  1.00  1.80           C  
ATOM    310  CD2 LEU A  41     -22.374  22.565 -11.591  1.00  1.80           C  
ATOM    311  C   LEU A  41     -22.385  26.928 -10.287  1.00  1.87           C  
ATOM    312  O   LEU A  41     -23.244  27.802 -10.271  1.00  1.55           O  
ATOM    313  N   CYS A  42     -21.080  27.127 -10.056  1.00  1.83           N  
ATOM    314  CA  CYS A  42     -20.577  28.446  -9.702  1.00  1.80           C  
ATOM    315  CB  CYS A  42     -20.324  28.517  -8.190  1.00  1.80           C  
ATOM    316  SG  CYS A  42     -21.832  28.329  -7.208  1.00  1.89           S  
ATOM    317  C   CYS A  42     -19.272  28.672 -10.454  1.00  1.87           C  
ATOM    318  O   CYS A  42     -18.689  27.759 -11.030  1.00  1.55           O  
ATOM    319  N   ARG A  43     -18.846  29.935 -10.375  1.00  1.83           N  
ATOM    320  CA  ARG A  43     -17.507  30.320 -10.767  1.00  1.80           C  
ATOM    321  CB  ARG A  43     -17.352  31.844 -10.618  1.00  1.80           C  
ATOM    322  CG  ARG A  43     -18.354  32.669 -11.437  1.00  1.80           C  
ATOM    323  CD  ARG A  43     -18.470  34.121 -10.952  1.00  1.80           C  
ATOM    324  NE  ARG A  43     -19.520  34.824 -11.682  1.00  1.83           N  
ATOM    325  CZ  ARG A  43     -19.345  35.374 -12.905  1.00  1.87           C  
ATOM    326  NH1 ARG A  43     -18.174  35.279 -13.520  1.00  1.83           N  
ATOM    327  NH2 ARG A  43     -20.350  36.013 -13.490  1.00  1.83           N  
ATOM    328  C   ARG A  43     -16.514  29.599  -9.844  1.00  1.87           C  
ATOM    329  O   ARG A  43     -16.850  29.186  -8.738  1.00  1.55           O  
ATOM    330  N   LEU A  44     -15.296  29.465 -10.370  1.00  1.83           N  
ATOM    331  CA  LEU A  44     -14.183  28.962  -9.585  1.00  1.80           C  
ATOM    332  CB  LEU A  44     -13.800  27.559 -10.091  1.00  1.80           C  
ATOM    333  CG  LEU A  44     -12.876  26.753  -9.162  1.00  1.80           C  
ATOM    334  CD1 LEU A  44     -13.606  26.282  -7.895  1.00  1.80           C  
ATOM    335  CD2 LEU A  44     -12.302  25.541  -9.905  1.00  1.80           C  
ATOM    336  C   LEU A  44     -13.069  29.986  -9.794  1.00  1.87           C  
ATOM    337  O   LEU A  44     -12.384  29.984 -10.809  1.00  1.55           O  
ATOM    338  N   LYS A  45     -12.970  30.880  -8.801  1.00  1.83           N  
ATOM    339  CA  LYS A  45     -12.064  32.019  -8.856  1.00  1.80           C  
ATOM    340  CB  LYS A  45     -10.586  31.599  -9.020  1.00  1.80           C  
ATOM    341  CG  LYS A  45     -10.086  30.614  -7.950  1.00  1.80           C  
ATOM    342  CD  LYS A  45     -10.039  31.236  -6.547  1.00  1.80           C  
ATOM    343  CE  LYS A  45      -9.471  30.304  -5.466  1.00  1.80           C  
ATOM    344  NZ  LYS A  45      -8.037  30.038  -5.555  1.00  1.65           N  
ATOM    345  C   LYS A  45     -12.508  33.002  -9.955  1.00  1.87           C  
ATOM    346  O   LYS A  45     -11.718  33.468 -10.771  1.00  1.55           O  
ATOM    347  N   GLY A  46     -13.817  33.302  -9.917  1.00  1.83           N  
ATOM    348  CA  GLY A  46     -14.366  34.375 -10.744  1.00  1.80           C  
ATOM    349  C   GLY A  46     -14.761  33.899 -12.147  1.00  1.87           C  
ATOM    350  O   GLY A  46     -15.855  34.171 -12.629  1.00  1.55           O  
ATOM    351  N   ILE A  47     -13.836  33.165 -12.778  1.00  1.83           N  
ATOM    352  CA  ILE A  47     -14.137  32.573 -14.075  1.00  1.80           C  
ATOM    353  CB  ILE A  47     -12.845  31.996 -14.700  1.00  1.80           C  
ATOM    354  CG2 ILE A  47     -11.986  33.140 -15.263  1.00  1.80           C  
ATOM    355  CG1 ILE A  47     -12.024  31.146 -13.710  1.00  1.80           C  
ATOM    356  CD1 ILE A  47     -10.792  30.487 -14.342  1.00  1.80           C  
ATOM    357  C   ILE A  47     -15.288  31.552 -13.915  1.00  1.87           C  
ATOM    358  O   ILE A  47     -15.345  30.794 -12.952  1.00  1.55           O  
ATOM    359  N   ALA A  48     -16.224  31.649 -14.875  1.00  1.83           N  
ATOM    360  CA  ALA A  48     -17.467  30.888 -14.839  1.00  1.80           C  
ATOM    361  CB  ALA A  48     -18.596  31.784 -15.365  1.00  1.80           C  
ATOM    362  C   ALA A  48     -17.296  29.631 -15.711  1.00  1.87           C  
ATOM    363  O   ALA A  48     -16.461  29.609 -16.606  1.00  1.55           O  
ATOM    364  N   PRO A  49     -18.101  28.577 -15.425  1.00  1.83           N  
ATOM    365  CD  PRO A  49     -19.133  28.542 -14.393  1.00  1.80           C  
ATOM    366  CA  PRO A  49     -17.976  27.317 -16.138  1.00  1.80           C  
ATOM    367  CB  PRO A  49     -18.701  26.320 -15.240  1.00  1.80           C  
ATOM    368  CG  PRO A  49     -19.755  27.147 -14.503  1.00  1.80           C  
ATOM    369  C   PRO A  49     -18.648  27.362 -17.513  1.00  1.87           C  
ATOM    370  O   PRO A  49     -19.746  27.881 -17.687  1.00  1.55           O  
ATOM    371  N   LEU A  50     -17.930  26.781 -18.480  1.00  1.83           N  
ATOM    372  CA  LEU A  50     -18.518  26.558 -19.787  1.00  1.80           C  
ATOM    373  CB  LEU A  50     -17.380  26.184 -20.753  1.00  1.80           C  
ATOM    374  CG  LEU A  50     -17.829  25.766 -22.164  1.00  1.80           C  
ATOM    375  CD1 LEU A  50     -18.702  26.824 -22.849  1.00  1.80           C  
ATOM    376  CD2 LEU A  50     -16.612  25.432 -23.026  1.00  1.80           C  
ATOM    377  C   LEU A  50     -19.559  25.428 -19.677  1.00  1.87           C  
ATOM    378  O   LEU A  50     -19.244  24.258 -19.865  1.00  1.55           O  
ATOM    379  N   GLN A  51     -20.814  25.822 -19.392  1.00  1.83           N  
ATOM    380  CA  GLN A  51     -21.894  24.859 -19.581  1.00  1.80           C  
ATOM    381  CB  GLN A  51     -23.195  25.277 -18.876  1.00  1.80           C  
ATOM    382  CG  GLN A  51     -23.081  25.287 -17.345  1.00  1.80           C  
ATOM    383  CD  GLN A  51     -24.476  25.246 -16.702  1.00  1.87           C  
ATOM    384  OE1 GLN A  51     -25.172  26.248 -16.589  1.00  1.55           O  
ATOM    385  NE2 GLN A  51     -24.828  24.038 -16.263  1.00  1.83           N  
ATOM    386  C   GLN A  51     -22.137  24.691 -21.086  1.00  1.87           C  
ATOM    387  O   GLN A  51     -22.714  25.545 -21.749  1.00  1.55           O  
ATOM    388  N   LEU A  52     -21.674  23.531 -21.562  1.00  1.83           N  
ATOM    389  CA  LEU A  52     -21.935  23.100 -22.924  1.00  1.80           C  
ATOM    390  CB  LEU A  52     -21.144  21.812 -23.198  1.00  1.80           C  
ATOM    391  CG  LEU A  52     -19.634  21.923 -22.917  1.00  1.80           C  
ATOM    392  CD1 LEU A  52     -19.018  20.528 -22.896  1.00  1.80           C  
ATOM    393  CD2 LEU A  52     -18.913  22.801 -23.941  1.00  1.80           C  
ATOM    394  C   LEU A  52     -23.445  22.853 -23.089  1.00  1.87           C  
ATOM    395  O   LEU A  52     -24.056  23.175 -24.101  1.00  1.55           O  
ATOM    396  N   GLY A  53     -24.014  22.305 -21.999  1.00  1.83           N  
ATOM    397  CA  GLY A  53     -25.464  22.188 -21.927  1.00  1.80           C  
ATOM    398  C   GLY A  53     -25.973  21.196 -22.972  1.00  1.87           C  
ATOM    399  O   GLY A  53     -25.694  20.011 -22.902  1.00  1.55           O  
ATOM    400  N   ASN A  54     -26.711  21.741 -23.953  1.00  1.83           N  
ATOM    401  CA  ASN A  54     -27.221  20.897 -25.036  1.00  1.80           C  
ATOM    402  CB  ASN A  54     -28.224  21.668 -25.911  1.00  1.80           C  
ATOM    403  CG  ASN A  54     -27.583  22.870 -26.620  1.00  1.87           C  
ATOM    404  OD1 ASN A  54     -27.440  23.943 -26.048  1.00  1.55           O  
ATOM    405  ND2 ASN A  54     -27.193  22.637 -27.875  1.00  1.83           N  
ATOM    406  C   ASN A  54     -26.077  20.338 -25.902  1.00  1.87           C  
ATOM    407  O   ASN A  54     -26.180  19.284 -26.521  1.00  1.55           O  
ATOM    408  N   CYS A  55     -24.989  21.117 -25.918  1.00  1.83           N  
ATOM    409  CA  CYS A  55     -23.805  20.709 -26.646  1.00  1.80           C  
ATOM    410  CB  CYS A  55     -22.978  21.951 -26.967  1.00  1.80           C  
ATOM    411  SG  CYS A  55     -21.606  21.556 -28.066  1.00  1.89           S  
ATOM    412  C   CYS A  55     -23.000  19.743 -25.774  1.00  1.87           C  
ATOM    413  O   CYS A  55     -23.099  19.757 -24.553  1.00  1.55           O  
ATOM    414  N   SER A  56     -22.197  18.930 -26.473  1.00  1.83           N  
ATOM    415  CA  SER A  56     -21.183  18.095 -25.849  1.00  1.80           C  
ATOM    416  CB  SER A  56     -21.385  16.654 -26.339  1.00  1.80           C  
ATOM    417  OG  SER A  56     -21.528  16.612 -27.751  1.00  1.55           O  
ATOM    418  C   SER A  56     -19.826  18.640 -26.303  1.00  1.87           C  
ATOM    419  O   SER A  56     -19.755  19.498 -27.177  1.00  1.55           O  
ATOM    420  N   ILE A  57     -18.766  18.080 -25.700  1.00  1.83           N  
ATOM    421  CA  ILE A  57     -17.398  18.446 -26.061  1.00  1.80           C  
ATOM    422  CB  ILE A  57     -16.439  17.600 -25.194  1.00  1.80           C  
ATOM    423  CG2 ILE A  57     -14.978  17.574 -25.677  1.00  1.80           C  
ATOM    424  CG1 ILE A  57     -16.533  18.011 -23.715  1.00  1.80           C  
ATOM    425  CD1 ILE A  57     -15.687  19.234 -23.341  1.00  1.80           C  
ATOM    426  C   ILE A  57     -17.181  18.298 -27.584  1.00  1.87           C  
ATOM    427  O   ILE A  57     -16.744  19.223 -28.251  1.00  1.55           O  
ATOM    428  N   ALA A  58     -17.556  17.115 -28.102  1.00  1.83           N  
ATOM    429  CA  ALA A  58     -17.454  16.856 -29.539  1.00  1.80           C  
ATOM    430  CB  ALA A  58     -18.147  15.533 -29.895  1.00  1.80           C  
ATOM    431  C   ALA A  58     -18.096  17.980 -30.369  1.00  1.87           C  
ATOM    432  O   ALA A  58     -17.518  18.521 -31.305  1.00  1.55           O  
ATOM    433  N   GLY A  59     -19.339  18.288 -29.964  1.00  1.83           N  
ATOM    434  CA  GLY A  59     -20.111  19.274 -30.707  1.00  1.80           C  
ATOM    435  C   GLY A  59     -19.409  20.631 -30.718  1.00  1.87           C  
ATOM    436  O   GLY A  59     -19.276  21.280 -31.741  1.00  1.55           O  
ATOM    437  N   TRP A  60     -18.951  21.007 -29.525  1.00  1.83           N  
ATOM    438  CA  TRP A  60     -18.256  22.269 -29.321  1.00  1.80           C  
ATOM    439  CB  TRP A  60     -17.903  22.285 -27.830  1.00  1.80           C  
ATOM    440  CG  TRP A  60     -17.013  23.432 -27.404  1.00  2.04           C  
ATOM    441  CD2 TRP A  60     -15.958  23.343 -26.431  1.00  2.04           C  
ATOM    442  CE2 TRP A  60     -15.430  24.641 -26.269  1.00  2.04           C  
ATOM    443  CE3 TRP A  60     -15.451  22.295 -25.714  1.00  2.04           C  
ATOM    444  CD1 TRP A  60     -17.079  24.770 -27.802  1.00  2.04           C  
ATOM    445  NE1 TRP A  60     -16.141  25.479 -27.123  1.00  1.72           N  
ATOM    446  CZ2 TRP A  60     -14.414  24.848 -25.372  1.00  2.04           C  
ATOM    447  CZ3 TRP A  60     -14.416  22.503 -24.808  1.00  2.04           C  
ATOM    448  CH2 TRP A  60     -13.897  23.783 -24.634  1.00  2.04           C  
ATOM    449  C   TRP A  60     -17.029  22.389 -30.248  1.00  1.87           C  
ATOM    450  O   TRP A  60     -16.886  23.329 -31.023  1.00  1.55           O  
ATOM    451  N   ILE A  61     -16.152  21.384 -30.124  1.00  1.83           N  
ATOM    452  CA  ILE A  61     -14.838  21.488 -30.750  1.00  1.80           C  
ATOM    453  CB  ILE A  61     -13.861  20.518 -30.065  1.00  1.80           C  
ATOM    454  CG2 ILE A  61     -13.745  20.879 -28.571  1.00  1.80           C  
ATOM    455  CG1 ILE A  61     -14.247  19.041 -30.291  1.00  1.80           C  
ATOM    456  CD1 ILE A  61     -13.587  18.083 -29.297  1.00  1.80           C  
ATOM    457  C   ILE A  61     -14.910  21.340 -32.285  1.00  1.87           C  
ATOM    458  O   ILE A  61     -14.099  21.907 -33.008  1.00  1.55           O  
ATOM    459  N   LEU A  62     -15.929  20.597 -32.754  1.00  1.83           N  
ATOM    460  CA  LEU A  62     -16.188  20.554 -34.195  1.00  1.80           C  
ATOM    461  CB  LEU A  62     -16.963  19.278 -34.551  1.00  1.80           C  
ATOM    462  CG  LEU A  62     -16.245  17.959 -34.215  1.00  1.80           C  
ATOM    463  CD1 LEU A  62     -17.191  16.778 -34.481  1.00  1.80           C  
ATOM    464  CD2 LEU A  62     -14.940  17.792 -35.005  1.00  1.80           C  
ATOM    465  C   LEU A  62     -16.993  21.792 -34.647  1.00  1.87           C  
ATOM    466  O   LEU A  62     -16.979  22.197 -35.803  1.00  1.55           O  
ATOM    467  N   GLY A  63     -17.704  22.378 -33.680  1.00  1.83           N  
ATOM    468  CA  GLY A  63     -18.504  23.556 -33.969  1.00  1.80           C  
ATOM    469  C   GLY A  63     -19.819  23.190 -34.656  1.00  1.87           C  
ATOM    470  O   GLY A  63     -20.260  23.834 -35.596  1.00  1.55           O  
ATOM    471  N   ASN A  64     -20.428  22.124 -34.127  1.00  1.83           N  
ATOM    472  CA  ASN A  64     -21.800  21.738 -34.451  1.00  1.80           C  
ATOM    473  CB  ASN A  64     -22.190  20.676 -33.405  1.00  1.80           C  
ATOM    474  CG  ASN A  64     -23.654  20.224 -33.468  1.00  1.87           C  
ATOM    475  OD1 ASN A  64     -24.561  21.006 -33.702  1.00  1.55           O  
ATOM    476  ND2 ASN A  64     -23.840  18.933 -33.206  1.00  1.83           N  
ATOM    477  C   ASN A  64     -22.710  22.996 -34.371  1.00  1.87           C  
ATOM    478  O   ASN A  64     -22.577  23.778 -33.439  1.00  1.55           O  
ATOM    479  N   PRO A  65     -23.617  23.205 -35.362  1.00  1.83           N  
ATOM    480  CD  PRO A  65     -23.750  22.408 -36.583  1.00  1.80           C  
ATOM    481  CA  PRO A  65     -24.482  24.390 -35.345  1.00  1.80           C  
ATOM    482  CB  PRO A  65     -25.334  24.253 -36.612  1.00  1.80           C  
ATOM    483  CG  PRO A  65     -24.576  23.287 -37.523  1.00  1.80           C  
ATOM    484  C   PRO A  65     -25.410  24.653 -34.138  1.00  1.87           C  
ATOM    485  O   PRO A  65     -25.993  25.726 -34.040  1.00  1.55           O  
ATOM    486  N   GLU A  66     -25.518  23.662 -33.236  1.00  1.83           N  
ATOM    487  CA  GLU A  66     -26.278  23.820 -31.994  1.00  1.80           C  
ATOM    488  CB  GLU A  66     -26.962  22.481 -31.664  1.00  1.80           C  
ATOM    489  CG  GLU A  66     -28.043  22.068 -32.682  1.00  1.80           C  
ATOM    490  CD  GLU A  66     -29.374  22.825 -32.525  1.00  1.87           C  
ATOM    491  OE1 GLU A  66     -29.381  24.013 -32.218  1.00  1.66           O  
ATOM    492  OE2 GLU A  66     -30.425  22.225 -32.723  1.00  1.66           O  
ATOM    493  C   GLU A  66     -25.357  24.245 -30.832  1.00  1.87           C  
ATOM    494  O   GLU A  66     -25.805  24.523 -29.724  1.00  1.55           O  
ATOM    495  N   CYS A  67     -24.051  24.247 -31.143  1.00  1.83           N  
ATOM    496  CA  CYS A  67     -22.985  24.525 -30.193  1.00  1.80           C  
ATOM    497  CB  CYS A  67     -21.903  23.444 -30.314  1.00  1.80           C  
ATOM    498  SG  CYS A  67     -22.453  21.777 -29.900  1.00  1.89           S  
ATOM    499  C   CYS A  67     -22.314  25.879 -30.473  1.00  1.87           C  
ATOM    500  O   CYS A  67     -21.395  26.266 -29.764  1.00  1.55           O  
ATOM    501  N   GLU A  68     -22.770  26.586 -31.526  1.00  1.83           N  
ATOM    502  CA  GLU A  68     -22.011  27.776 -31.918  1.00  1.80           C  
ATOM    503  CB  GLU A  68     -22.520  28.346 -33.251  1.00  1.80           C  
ATOM    504  CG  GLU A  68     -24.025  28.661 -33.268  1.00  1.80           C  
ATOM    505  CD  GLU A  68     -24.392  29.531 -34.474  1.00  1.87           C  
ATOM    506  OE1 GLU A  68     -24.171  29.114 -35.605  1.00  1.66           O  
ATOM    507  OE2 GLU A  68     -24.897  30.635 -34.288  1.00  1.66           O  
ATOM    508  C   GLU A  68     -21.973  28.851 -30.804  1.00  1.87           C  
ATOM    509  O   GLU A  68     -21.027  29.619 -30.672  1.00  1.55           O  
ATOM    510  N   SER A  69     -23.030  28.841 -29.980  1.00  1.83           N  
ATOM    511  CA  SER A  69     -23.124  29.779 -28.870  1.00  1.80           C  
ATOM    512  CB  SER A  69     -24.453  29.487 -28.164  1.00  1.80           C  
ATOM    513  OG  SER A  69     -25.483  29.218 -29.111  1.00  1.55           O  
ATOM    514  C   SER A  69     -21.935  29.687 -27.877  1.00  1.87           C  
ATOM    515  O   SER A  69     -21.666  30.607 -27.113  1.00  1.55           O  
ATOM    516  N   LEU A  70     -21.253  28.532 -27.917  1.00  1.83           N  
ATOM    517  CA  LEU A  70     -20.154  28.283 -26.998  1.00  1.80           C  
ATOM    518  CB  LEU A  70     -19.852  26.778 -26.967  1.00  1.80           C  
ATOM    519  CG  LEU A  70     -20.854  25.905 -26.184  1.00  1.80           C  
ATOM    520  CD1 LEU A  70     -22.331  26.120 -26.542  1.00  1.80           C  
ATOM    521  CD2 LEU A  70     -20.473  24.437 -26.371  1.00  1.80           C  
ATOM    522  C   LEU A  70     -18.889  29.055 -27.420  1.00  1.87           C  
ATOM    523  O   LEU A  70     -18.018  29.317 -26.600  1.00  1.55           O  
ATOM    524  N   PHE A  71     -18.814  29.405 -28.720  1.00  1.83           N  
ATOM    525  CA  PHE A  71     -17.581  29.992 -29.253  1.00  1.80           C  
ATOM    526  CB  PHE A  71     -17.736  30.315 -30.751  1.00  1.80           C  
ATOM    527  CG  PHE A  71     -18.046  29.146 -31.654  1.00  2.04           C  
ATOM    528  CD1 PHE A  71     -17.675  27.838 -31.346  1.00  2.04           C  
ATOM    529  CD2 PHE A  71     -18.712  29.386 -32.854  1.00  2.04           C  
ATOM    530  CE1 PHE A  71     -17.962  26.799 -32.220  1.00  2.04           C  
ATOM    531  CE2 PHE A  71     -18.998  28.349 -33.731  1.00  2.04           C  
ATOM    532  CZ  PHE A  71     -18.623  27.054 -33.413  1.00  2.04           C  
ATOM    533  C   PHE A  71     -17.169  31.286 -28.519  1.00  1.87           C  
ATOM    534  O   PHE A  71     -15.994  31.625 -28.433  1.00  1.55           O  
ATOM    535  N   SER A  72     -18.191  31.993 -28.009  1.00  1.83           N  
ATOM    536  CA  SER A  72     -17.937  33.250 -27.321  1.00  1.80           C  
ATOM    537  CB  SER A  72     -19.292  33.915 -27.051  1.00  1.80           C  
ATOM    538  OG  SER A  72     -20.139  33.842 -28.192  1.00  1.55           O  
ATOM    539  C   SER A  72     -17.140  33.064 -26.011  1.00  1.87           C  
ATOM    540  O   SER A  72     -16.515  33.993 -25.513  1.00  1.55           O  
ATOM    541  N   LYS A  73     -17.204  31.836 -25.463  1.00  1.83           N  
ATOM    542  CA  LYS A  73     -16.512  31.558 -24.214  1.00  1.80           C  
ATOM    543  CB  LYS A  73     -17.134  30.323 -23.538  1.00  1.80           C  
ATOM    544  CG  LYS A  73     -16.620  30.078 -22.107  1.00  1.80           C  
ATOM    545  CD  LYS A  73     -17.448  30.743 -20.996  1.00  1.80           C  
ATOM    546  CE  LYS A  73     -17.446  32.279 -21.052  1.00  1.80           C  
ATOM    547  NZ  LYS A  73     -18.021  32.923 -19.880  1.00  1.65           N  
ATOM    548  C   LYS A  73     -15.011  31.360 -24.495  1.00  1.87           C  
ATOM    549  O   LYS A  73     -14.531  30.264 -24.750  1.00  1.55           O  
ATOM    550  N   LYS A  74     -14.302  32.492 -24.393  1.00  1.83           N  
ATOM    551  CA  LYS A  74     -12.856  32.486 -24.564  1.00  1.80           C  
ATOM    552  CB  LYS A  74     -12.370  33.935 -24.734  1.00  1.80           C  
ATOM    553  CG  LYS A  74     -12.988  34.657 -25.942  1.00  1.80           C  
ATOM    554  CD  LYS A  74     -12.541  36.123 -26.020  1.00  1.80           C  
ATOM    555  CE  LYS A  74     -13.167  36.906 -27.186  1.00  1.80           C  
ATOM    556  NZ  LYS A  74     -12.542  36.687 -28.488  1.00  1.65           N  
ATOM    557  C   LYS A  74     -12.148  31.835 -23.355  1.00  1.87           C  
ATOM    558  O   LYS A  74     -11.017  31.374 -23.456  1.00  1.55           O  
ATOM    559  N   SER A  75     -12.852  31.858 -22.208  1.00  1.83           N  
ATOM    560  CA  SER A  75     -12.259  31.359 -20.977  1.00  1.80           C  
ATOM    561  CB  SER A  75     -11.407  32.473 -20.345  1.00  1.80           C  
ATOM    562  OG  SER A  75     -12.081  33.719 -20.210  1.00  1.55           O  
ATOM    563  C   SER A  75     -13.381  30.881 -20.048  1.00  1.87           C  
ATOM    564  O   SER A  75     -14.494  31.398 -20.087  1.00  1.55           O  
ATOM    565  N   TRP A  76     -13.030  29.869 -19.240  1.00  1.83           N  
ATOM    566  CA  TRP A  76     -13.955  29.244 -18.312  1.00  1.80           C  
ATOM    567  CB  TRP A  76     -14.710  28.092 -19.004  1.00  1.80           C  
ATOM    568  CG  TRP A  76     -13.742  27.111 -19.643  1.00  2.04           C  
ATOM    569  CD2 TRP A  76     -13.220  27.134 -20.987  1.00  2.04           C  
ATOM    570  CE2 TRP A  76     -12.347  26.027 -21.110  1.00  2.04           C  
ATOM    571  CE3 TRP A  76     -13.406  27.976 -22.049  1.00  2.04           C  
ATOM    572  CD1 TRP A  76     -13.163  25.999 -19.024  1.00  2.04           C  
ATOM    573  NE1 TRP A  76     -12.342  25.365 -19.894  1.00  1.72           N  
ATOM    574  CZ2 TRP A  76     -11.693  25.799 -22.286  1.00  2.04           C  
ATOM    575  CZ3 TRP A  76     -12.738  27.749 -23.250  1.00  2.04           C  
ATOM    576  CH2 TRP A  76     -11.879  26.658 -23.367  1.00  2.04           C  
ATOM    577  C   TRP A  76     -13.142  28.734 -17.118  1.00  1.87           C  
ATOM    578  O   TRP A  76     -11.920  28.683 -17.171  1.00  1.55           O  
ATOM    579  N   SER A  77     -13.876  28.360 -16.059  1.00  1.83           N  
ATOM    580  CA  SER A  77     -13.259  27.722 -14.905  1.00  1.80           C  
ATOM    581  CB  SER A  77     -14.221  27.871 -13.724  1.00  1.80           C  
ATOM    582  OG  SER A  77     -15.561  27.727 -14.182  1.00  1.55           O  
ATOM    583  C   SER A  77     -13.008  26.235 -15.196  1.00  1.87           C  
ATOM    584  O   SER A  77     -11.891  25.732 -15.161  1.00  1.55           O  
ATOM    585  N   TYR A  78     -14.152  25.588 -15.444  1.00  1.83           N  
ATOM    586  CA  TYR A  78     -14.251  24.190 -15.823  1.00  1.80           C  
ATOM    587  CB  TYR A  78     -14.575  23.298 -14.607  1.00  1.80           C  
ATOM    588  CG  TYR A  78     -15.761  23.759 -13.795  1.00  2.04           C  
ATOM    589  CD1 TYR A  78     -15.580  24.675 -12.765  1.00  2.04           C  
ATOM    590  CE1 TYR A  78     -16.649  25.100 -11.991  1.00  2.04           C  
ATOM    591  CD2 TYR A  78     -17.041  23.256 -14.028  1.00  2.04           C  
ATOM    592  CE2 TYR A  78     -18.114  23.670 -13.243  1.00  2.04           C  
ATOM    593  CZ  TYR A  78     -17.924  24.605 -12.236  1.00  2.04           C  
ATOM    594  OH  TYR A  78     -18.999  25.056 -11.495  1.00  1.55           O  
ATOM    595  C   TYR A  78     -15.332  24.129 -16.903  1.00  1.87           C  
ATOM    596  O   TYR A  78     -15.983  25.125 -17.203  1.00  1.55           O  
ATOM    597  N   ILE A  79     -15.463  22.935 -17.484  1.00  1.83           N  
ATOM    598  CA  ILE A  79     -16.397  22.692 -18.567  1.00  1.80           C  
ATOM    599  CB  ILE A  79     -15.655  22.082 -19.779  1.00  1.80           C  
ATOM    600  CG2 ILE A  79     -16.607  21.960 -20.979  1.00  1.80           C  
ATOM    601  CG1 ILE A  79     -14.404  22.900 -20.168  1.00  1.80           C  
ATOM    602  CD1 ILE A  79     -13.449  22.151 -21.106  1.00  1.80           C  
ATOM    603  C   ILE A  79     -17.458  21.753 -17.989  1.00  1.87           C  
ATOM    604  O   ILE A  79     -17.193  20.991 -17.066  1.00  1.55           O  
ATOM    605  N   ALA A  80     -18.660  21.871 -18.555  1.00  1.83           N  
ATOM    606  CA  ALA A  80     -19.806  21.132 -18.060  1.00  1.80           C  
ATOM    607  CB  ALA A  80     -20.642  22.073 -17.179  1.00  1.80           C  
ATOM    608  C   ALA A  80     -20.600  20.604 -19.262  1.00  1.87           C  
ATOM    609  O   ALA A  80     -21.375  21.323 -19.887  1.00  1.55           O  
ATOM    610  N   GLU A  81     -20.381  19.303 -19.523  1.00  1.83           N  
ATOM    611  CA  GLU A  81     -21.371  18.542 -20.272  1.00  1.80           C  
ATOM    612  CB  GLU A  81     -20.782  17.219 -20.798  1.00  1.80           C  
ATOM    613  CG  GLU A  81     -19.700  17.405 -21.874  1.00  1.80           C  
ATOM    614  CD  GLU A  81     -19.209  16.067 -22.431  1.00  1.87           C  
ATOM    615  OE1 GLU A  81     -18.945  15.149 -21.665  1.00  1.66           O  
ATOM    616  OE2 GLU A  81     -19.064  15.923 -23.639  1.00  1.66           O  
ATOM    617  C   GLU A  81     -22.519  18.255 -19.293  1.00  1.87           C  
ATOM    618  O   GLU A  81     -22.459  18.586 -18.111  1.00  1.55           O  
ATOM    619  N   THR A  82     -23.555  17.621 -19.838  1.00  1.83           N  
ATOM    620  CA  THR A  82     -24.767  17.361 -19.097  1.00  1.80           C  
ATOM    621  CB  THR A  82     -25.718  18.567 -19.287  1.00  1.80           C  
ATOM    622  OG1 THR A  82     -26.209  18.619 -20.614  1.00  1.55           O  
ATOM    623  CG2 THR A  82     -25.123  19.932 -18.896  1.00  1.80           C  
ATOM    624  C   THR A  82     -25.386  16.090 -19.684  1.00  1.87           C  
ATOM    625  O   THR A  82     -24.998  15.653 -20.762  1.00  1.55           O  
ATOM    626  N   PRO A  83     -26.410  15.522 -18.994  1.00  1.83           N  
ATOM    627  CD  PRO A  83     -26.762  15.782 -17.600  1.00  1.80           C  
ATOM    628  CA  PRO A  83     -27.260  14.523 -19.638  1.00  1.80           C  
ATOM    629  CB  PRO A  83     -28.264  14.129 -18.539  1.00  1.80           C  
ATOM    630  CG  PRO A  83     -27.628  14.582 -17.220  1.00  1.80           C  
ATOM    631  C   PRO A  83     -28.014  15.044 -20.885  1.00  1.87           C  
ATOM    632  O   PRO A  83     -28.544  14.272 -21.677  1.00  1.55           O  
ATOM    633  N   ASN A  84     -28.023  16.387 -21.019  1.00  1.83           N  
ATOM    634  CA  ASN A  84     -28.688  17.046 -22.138  1.00  1.80           C  
ATOM    635  CB  ASN A  84     -29.300  18.392 -21.699  1.00  1.80           C  
ATOM    636  CG  ASN A  84     -30.613  18.196 -20.937  1.00  1.87           C  
ATOM    637  OD1 ASN A  84     -30.709  18.406 -19.732  1.00  1.55           O  
ATOM    638  ND2 ASN A  84     -31.627  17.784 -21.700  1.00  1.83           N  
ATOM    639  C   ASN A  84     -27.708  17.289 -23.290  1.00  1.87           C  
ATOM    640  O   ASN A  84     -28.119  17.712 -24.362  1.00  1.55           O  
ATOM    641  N   SER A  85     -26.419  16.998 -23.042  1.00  1.83           N  
ATOM    642  CA  SER A  85     -25.397  17.178 -24.063  1.00  1.80           C  
ATOM    643  CB  SER A  85     -24.028  17.181 -23.370  1.00  1.80           C  
ATOM    644  OG  SER A  85     -23.925  18.228 -22.415  1.00  1.55           O  
ATOM    645  C   SER A  85     -25.473  16.075 -25.132  1.00  1.87           C  
ATOM    646  O   SER A  85     -24.643  15.174 -25.179  1.00  1.55           O  
ATOM    647  N   GLU A  86     -26.504  16.207 -25.981  1.00  1.83           N  
ATOM    648  CA  GLU A  86     -26.721  15.263 -27.069  1.00  1.80           C  
ATOM    649  CB  GLU A  86     -28.223  14.969 -27.237  1.00  1.80           C  
ATOM    650  CG  GLU A  86     -29.120  16.218 -27.340  1.00  1.80           C  
ATOM    651  CD  GLU A  86     -30.530  15.837 -27.798  1.00  1.87           C  
ATOM    652  OE1 GLU A  86     -31.267  15.218 -27.041  1.00  1.66           O  
ATOM    653  OE2 GLU A  86     -30.902  16.143 -28.923  1.00  1.66           O  
ATOM    654  C   GLU A  86     -26.099  15.794 -28.367  1.00  1.87           C  
ATOM    655  O   GLU A  86     -25.693  15.028 -29.235  1.00  1.55           O  
ATOM    656  N   ASN A  87     -26.049  17.135 -28.474  1.00  1.83           N  
ATOM    657  CA  ASN A  87     -25.565  17.724 -29.719  1.00  1.80           C  
ATOM    658  CB  ASN A  87     -25.982  19.199 -29.857  1.00  1.80           C  
ATOM    659  CG  ASN A  87     -27.501  19.392 -29.881  1.00  1.87           C  
ATOM    660  OD1 ASN A  87     -28.051  20.191 -29.135  1.00  1.55           O  
ATOM    661  ND2 ASN A  87     -28.156  18.637 -30.764  1.00  1.83           N  
ATOM    662  C   ASN A  87     -24.039  17.591 -29.764  1.00  1.87           C  
ATOM    663  O   ASN A  87     -23.303  18.297 -29.081  1.00  1.55           O  
ATOM    664  N   GLY A  88     -23.625  16.629 -30.597  1.00  1.83           N  
ATOM    665  CA  GLY A  88     -22.222  16.297 -30.768  1.00  1.80           C  
ATOM    666  C   GLY A  88     -21.965  15.973 -32.230  1.00  1.87           C  
ATOM    667  O   GLY A  88     -21.842  16.856 -33.073  1.00  1.55           O  
ATOM    668  N   THR A  89     -21.901  14.662 -32.478  1.00  1.83           N  
ATOM    669  CA  THR A  89     -21.599  14.151 -33.802  1.00  1.80           C  
ATOM    670  CB  THR A  89     -21.028  12.729 -33.593  1.00  1.80           C  
ATOM    671  OG1 THR A  89     -20.618  12.544 -32.244  1.00  1.55           O  
ATOM    672  CG2 THR A  89     -19.860  12.421 -34.533  1.00  1.80           C  
ATOM    673  C   THR A  89     -22.883  14.190 -34.672  1.00  1.87           C  
ATOM    674  O   THR A  89     -23.603  13.207 -34.813  1.00  1.55           O  
ATOM    675  N   CYS A  90     -23.149  15.392 -35.210  1.00  1.83           N  
ATOM    676  CA  CYS A  90     -24.369  15.620 -35.978  1.00  1.80           C  
ATOM    677  CB  CYS A  90     -24.713  17.112 -36.009  1.00  1.80           C  
ATOM    678  SG  CYS A  90     -23.427  18.165 -36.723  1.00  1.89           S  
ATOM    679  C   CYS A  90     -24.281  15.054 -37.407  1.00  1.87           C  
ATOM    680  O   CYS A  90     -25.276  15.028 -38.121  1.00  1.55           O  
ATOM    681  N   TYR A  91     -23.085  14.583 -37.788  1.00  1.83           N  
ATOM    682  CA  TYR A  91     -22.955  13.693 -38.936  1.00  1.80           C  
ATOM    683  CB  TYR A  91     -22.119  14.369 -40.040  1.00  1.80           C  
ATOM    684  CG  TYR A  91     -22.278  13.698 -41.380  1.00  2.04           C  
ATOM    685  CD1 TYR A  91     -23.063  14.284 -42.366  1.00  2.04           C  
ATOM    686  CE1 TYR A  91     -23.209  13.692 -43.611  1.00  2.04           C  
ATOM    687  CD2 TYR A  91     -21.650  12.488 -41.665  1.00  2.04           C  
ATOM    688  CE2 TYR A  91     -21.810  11.883 -42.905  1.00  2.04           C  
ATOM    689  CZ  TYR A  91     -22.585  12.483 -43.882  1.00  2.04           C  
ATOM    690  OH  TYR A  91     -22.733  11.865 -45.107  1.00  1.55           O  
ATOM    691  C   TYR A  91     -22.261  12.438 -38.385  1.00  1.87           C  
ATOM    692  O   TYR A  91     -21.254  12.557 -37.697  1.00  1.55           O  
ATOM    693  N   PRO A  92     -22.810  11.229 -38.664  1.00  1.83           N  
ATOM    694  CD  PRO A  92     -23.961  10.973 -39.534  1.00  1.80           C  
ATOM    695  CA  PRO A  92     -22.232  10.009 -38.104  1.00  1.80           C  
ATOM    696  CB  PRO A  92     -23.188   8.902 -38.562  1.00  1.80           C  
ATOM    697  CG  PRO A  92     -23.866   9.471 -39.811  1.00  1.80           C  
ATOM    698  C   PRO A  92     -20.803   9.758 -38.618  1.00  1.87           C  
ATOM    699  O   PRO A  92     -20.521   9.880 -39.802  1.00  1.55           O  
ATOM    700  N   GLY A  93     -19.924   9.394 -37.682  1.00  1.83           N  
ATOM    701  CA  GLY A  93     -18.615   8.924 -38.096  1.00  1.80           C  
ATOM    702  C   GLY A  93     -17.715   8.884 -36.877  1.00  1.87           C  
ATOM    703  O   GLY A  93     -18.041   9.423 -35.826  1.00  1.55           O  
ATOM    704  N   TYR A  94     -16.599   8.168 -37.052  1.00  1.83           N  
ATOM    705  CA  TYR A  94     -15.734   7.894 -35.917  1.00  1.80           C  
ATOM    706  CB  TYR A  94     -14.829   6.701 -36.266  1.00  1.80           C  
ATOM    707  CG  TYR A  94     -13.844   6.363 -35.179  1.00  2.04           C  
ATOM    708  CD1 TYR A  94     -14.252   6.230 -33.855  1.00  2.04           C  
ATOM    709  CE1 TYR A  94     -13.332   5.959 -32.854  1.00  2.04           C  
ATOM    710  CD2 TYR A  94     -12.499   6.191 -35.488  1.00  2.04           C  
ATOM    711  CE2 TYR A  94     -11.578   5.909 -34.490  1.00  2.04           C  
ATOM    712  CZ  TYR A  94     -11.988   5.806 -33.168  1.00  2.04           C  
ATOM    713  OH  TYR A  94     -11.044   5.576 -32.187  1.00  1.55           O  
ATOM    714  C   TYR A  94     -14.915   9.153 -35.590  1.00  1.87           C  
ATOM    715  O   TYR A  94     -14.165   9.659 -36.415  1.00  1.55           O  
ATOM    716  N   PHE A  95     -15.101   9.615 -34.341  1.00  1.83           N  
ATOM    717  CA  PHE A  95     -14.255  10.671 -33.802  1.00  1.80           C  
ATOM    718  CB  PHE A  95     -15.075  11.492 -32.787  1.00  1.80           C  
ATOM    719  CG  PHE A  95     -14.584  12.905 -32.559  1.00  2.04           C  
ATOM    720  CD1 PHE A  95     -13.230  13.241 -32.586  1.00  2.04           C  
ATOM    721  CD2 PHE A  95     -15.511  13.915 -32.314  1.00  2.04           C  
ATOM    722  CE1 PHE A  95     -12.822  14.552 -32.392  1.00  2.04           C  
ATOM    723  CE2 PHE A  95     -15.103  15.227 -32.111  1.00  2.04           C  
ATOM    724  CZ  PHE A  95     -13.757  15.548 -32.157  1.00  2.04           C  
ATOM    725  C   PHE A  95     -13.029   9.979 -33.178  1.00  1.87           C  
ATOM    726  O   PHE A  95     -13.076   9.431 -32.080  1.00  1.55           O  
ATOM    727  N   ALA A  96     -11.954  10.011 -33.975  1.00  1.83           N  
ATOM    728  CA  ALA A  96     -10.726   9.326 -33.620  1.00  1.80           C  
ATOM    729  CB  ALA A  96      -9.681   9.591 -34.703  1.00  1.80           C  
ATOM    730  C   ALA A  96     -10.210   9.786 -32.254  1.00  1.87           C  
ATOM    731  O   ALA A  96     -10.053  10.975 -32.007  1.00  1.55           O  
ATOM    732  N   ASP A  97      -9.974   8.769 -31.406  1.00  1.83           N  
ATOM    733  CA  ASP A  97      -9.332   8.937 -30.104  1.00  1.80           C  
ATOM    734  CB  ASP A  97      -7.799   9.034 -30.256  1.00  1.80           C  
ATOM    735  CG  ASP A  97      -7.219   7.821 -31.001  1.00  1.87           C  
ATOM    736  OD1 ASP A  97      -7.381   6.696 -30.539  1.00  1.66           O  
ATOM    737  OD2 ASP A  97      -6.597   7.987 -32.046  1.00  1.66           O  
ATOM    738  C   ASP A  97      -9.931  10.109 -29.291  1.00  1.87           C  
ATOM    739  O   ASP A  97      -9.248  10.835 -28.576  1.00  1.55           O  
ATOM    740  N   TYR A  98     -11.260  10.228 -29.434  1.00  1.83           N  
ATOM    741  CA  TYR A  98     -11.988  11.357 -28.868  1.00  1.80           C  
ATOM    742  CB  TYR A  98     -13.459  11.200 -29.274  1.00  1.80           C  
ATOM    743  CG  TYR A  98     -14.401  12.142 -28.574  1.00  2.04           C  
ATOM    744  CD1 TYR A  98     -14.310  13.517 -28.760  1.00  2.04           C  
ATOM    745  CE1 TYR A  98     -15.196  14.371 -28.118  1.00  2.04           C  
ATOM    746  CD2 TYR A  98     -15.386  11.639 -27.730  1.00  2.04           C  
ATOM    747  CE2 TYR A  98     -16.274  12.489 -27.089  1.00  2.04           C  
ATOM    748  CZ  TYR A  98     -16.187  13.860 -27.290  1.00  2.04           C  
ATOM    749  OH  TYR A  98     -17.079  14.729 -26.696  1.00  1.55           O  
ATOM    750  C   TYR A  98     -11.812  11.454 -27.341  1.00  1.87           C  
ATOM    751  O   TYR A  98     -11.748  12.535 -26.771  1.00  1.55           O  
ATOM    752  N   GLU A  99     -11.715  10.286 -26.699  1.00  1.83           N  
ATOM    753  CA  GLU A  99     -11.610  10.278 -25.244  1.00  1.80           C  
ATOM    754  CB  GLU A  99     -11.637   8.839 -24.702  1.00  1.80           C  
ATOM    755  CG  GLU A  99     -12.844   7.989 -25.156  1.00  1.80           C  
ATOM    756  CD  GLU A  99     -12.795   7.574 -26.630  1.00  1.87           C  
ATOM    757  OE1 GLU A  99     -11.708   7.356 -27.161  1.00  1.66           O  
ATOM    758  OE2 GLU A  99     -13.846   7.479 -27.252  1.00  1.66           O  
ATOM    759  C   GLU A  99     -10.319  10.997 -24.783  1.00  1.87           C  
ATOM    760  O   GLU A  99     -10.278  11.686 -23.771  1.00  1.55           O  
ATOM    761  N   GLU A 100      -9.265  10.797 -25.591  1.00  1.83           N  
ATOM    762  CA  GLU A 100      -8.009  11.476 -25.305  1.00  1.80           C  
ATOM    763  CB  GLU A 100      -6.897  10.859 -26.159  1.00  1.80           C  
ATOM    764  CG  GLU A 100      -6.468   9.475 -25.633  1.00  1.80           C  
ATOM    765  CD  GLU A 100      -5.513   9.590 -24.437  1.00  1.87           C  
ATOM    766  OE1 GLU A 100      -4.555  10.342 -24.528  1.00  1.66           O  
ATOM    767  OE2 GLU A 100      -5.701   8.912 -23.433  1.00  1.66           O  
ATOM    768  C   GLU A 100      -8.169  12.985 -25.560  1.00  1.87           C  
ATOM    769  O   GLU A 100      -7.648  13.824 -24.833  1.00  1.55           O  
ATOM    770  N   LEU A 101      -8.960  13.293 -26.603  1.00  1.83           N  
ATOM    771  CA  LEU A 101      -9.313  14.693 -26.828  1.00  1.80           C  
ATOM    772  CB  LEU A 101     -10.149  14.839 -28.111  1.00  1.80           C  
ATOM    773  CG  LEU A 101     -10.350  16.278 -28.622  1.00  1.80           C  
ATOM    774  CD1 LEU A 101      -9.061  17.110 -28.625  1.00  1.80           C  
ATOM    775  CD2 LEU A 101     -10.947  16.235 -30.031  1.00  1.80           C  
ATOM    776  C   LEU A 101     -10.012  15.291 -25.583  1.00  1.87           C  
ATOM    777  O   LEU A 101      -9.759  16.426 -25.203  1.00  1.55           O  
ATOM    778  N   ARG A 102     -10.855  14.470 -24.923  1.00  1.83           N  
ATOM    779  CA  ARG A 102     -11.496  14.951 -23.699  1.00  1.80           C  
ATOM    780  CB  ARG A 102     -12.423  13.908 -23.058  1.00  1.80           C  
ATOM    781  CG  ARG A 102     -13.632  13.498 -23.907  1.00  1.80           C  
ATOM    782  CD  ARG A 102     -14.512  12.536 -23.096  1.00  1.80           C  
ATOM    783  NE  ARG A 102     -15.875  12.449 -23.597  1.00  1.83           N  
ATOM    784  CZ  ARG A 102     -16.804  13.401 -23.354  1.00  1.87           C  
ATOM    785  NH1 ARG A 102     -16.461  14.565 -22.826  1.00  1.83           N  
ATOM    786  NH2 ARG A 102     -18.081  13.188 -23.618  1.00  1.83           N  
ATOM    787  C   ARG A 102     -10.451  15.375 -22.652  1.00  1.87           C  
ATOM    788  O   ARG A 102     -10.595  16.400 -21.995  1.00  1.55           O  
ATOM    789  N   GLU A 103      -9.396  14.546 -22.541  1.00  1.83           N  
ATOM    790  CA  GLU A 103      -8.324  14.861 -21.596  1.00  1.80           C  
ATOM    791  CB  GLU A 103      -7.207  13.806 -21.657  1.00  1.80           C  
ATOM    792  CG  GLU A 103      -7.680  12.377 -21.361  1.00  1.80           C  
ATOM    793  CD  GLU A 103      -8.011  12.198 -19.882  1.00  1.87           C  
ATOM    794  OE1 GLU A 103      -9.144  12.428 -19.469  1.00  1.66           O  
ATOM    795  OE2 GLU A 103      -7.134  11.817 -19.113  1.00  1.66           O  
ATOM    796  C   GLU A 103      -7.730  16.243 -21.908  1.00  1.87           C  
ATOM    797  O   GLU A 103      -7.440  17.048 -21.024  1.00  1.55           O  
ATOM    798  N   GLN A 104      -7.591  16.480 -23.227  1.00  1.83           N  
ATOM    799  CA  GLN A 104      -7.098  17.777 -23.662  1.00  1.80           C  
ATOM    800  CB  GLN A 104      -6.958  17.879 -25.193  1.00  1.80           C  
ATOM    801  CG  GLN A 104      -6.073  16.787 -25.810  1.00  1.80           C  
ATOM    802  CD  GLN A 104      -4.648  16.868 -25.258  1.00  1.87           C  
ATOM    803  OE1 GLN A 104      -4.227  17.890 -24.726  1.00  1.55           O  
ATOM    804  NE2 GLN A 104      -3.938  15.751 -25.401  1.00  1.83           N  
ATOM    805  C   GLN A 104      -7.998  18.885 -23.108  1.00  1.87           C  
ATOM    806  O   GLN A 104      -7.559  19.691 -22.302  1.00  1.55           O  
ATOM    807  N   LEU A 105      -9.269  18.869 -23.544  1.00  1.83           N  
ATOM    808  CA  LEU A 105     -10.174  19.950 -23.158  1.00  1.80           C  
ATOM    809  CB  LEU A 105     -11.570  19.772 -23.786  1.00  1.80           C  
ATOM    810  CG  LEU A 105     -11.669  20.048 -25.305  1.00  1.80           C  
ATOM    811  CD1 LEU A 105     -11.072  21.404 -25.712  1.00  1.80           C  
ATOM    812  CD2 LEU A 105     -11.105  18.914 -26.166  1.00  1.80           C  
ATOM    813  C   LEU A 105     -10.266  20.116 -21.623  1.00  1.87           C  
ATOM    814  O   LEU A 105     -10.384  21.225 -21.125  1.00  1.55           O  
ATOM    815  N   SER A 106     -10.168  18.983 -20.904  1.00  1.83           N  
ATOM    816  CA  SER A 106     -10.214  19.021 -19.441  1.00  1.80           C  
ATOM    817  CB  SER A 106     -10.070  17.599 -18.878  1.00  1.80           C  
ATOM    818  OG  SER A 106     -11.113  16.746 -19.313  1.00  1.55           O  
ATOM    819  C   SER A 106      -9.105  19.893 -18.824  1.00  1.87           C  
ATOM    820  O   SER A 106      -9.267  20.467 -17.757  1.00  1.55           O  
ATOM    821  N   SER A 107      -7.964  19.921 -19.526  1.00  1.83           N  
ATOM    822  CA  SER A 107      -6.845  20.712 -19.042  1.00  1.80           C  
ATOM    823  CB  SER A 107      -5.539  19.952 -19.321  1.00  1.80           C  
ATOM    824  OG  SER A 107      -5.514  19.337 -20.600  1.00  1.55           O  
ATOM    825  C   SER A 107      -6.872  22.131 -19.642  1.00  1.87           C  
ATOM    826  O   SER A 107      -6.180  23.019 -19.159  1.00  1.55           O  
ATOM    827  N   VAL A 108      -7.691  22.325 -20.695  1.00  1.83           N  
ATOM    828  CA  VAL A 108      -7.855  23.671 -21.237  1.00  1.80           C  
ATOM    829  CB  VAL A 108      -8.393  23.652 -22.688  1.00  1.80           C  
ATOM    830  CG1 VAL A 108      -8.381  25.049 -23.336  1.00  1.80           C  
ATOM    831  CG2 VAL A 108      -7.567  22.721 -23.580  1.00  1.80           C  
ATOM    832  C   VAL A 108      -8.762  24.469 -20.281  1.00  1.87           C  
ATOM    833  O   VAL A 108      -9.641  23.946 -19.601  1.00  1.55           O  
ATOM    834  N   SER A 109      -8.453  25.769 -20.270  1.00  1.83           N  
ATOM    835  CA  SER A 109      -9.160  26.721 -19.431  1.00  1.80           C  
ATOM    836  CB  SER A 109      -8.194  27.142 -18.323  1.00  1.80           C  
ATOM    837  OG  SER A 109      -6.959  27.630 -18.831  1.00  1.55           O  
ATOM    838  C   SER A 109      -9.599  27.940 -20.252  1.00  1.87           C  
ATOM    839  O   SER A 109     -10.500  28.679 -19.879  1.00  1.55           O  
ATOM    840  N   SER A 110      -8.879  28.153 -21.359  1.00  1.83           N  
ATOM    841  CA  SER A 110      -9.151  29.284 -22.225  1.00  1.80           C  
ATOM    842  CB  SER A 110      -8.547  30.569 -21.615  1.00  1.80           C  
ATOM    843  OG  SER A 110      -9.011  30.904 -20.314  1.00  1.55           O  
ATOM    844  C   SER A 110      -8.483  28.961 -23.558  1.00  1.87           C  
ATOM    845  O   SER A 110      -7.686  28.032 -23.636  1.00  1.55           O  
ATOM    846  N   PHE A 111      -8.817  29.763 -24.573  1.00  1.83           N  
ATOM    847  CA  PHE A 111      -8.165  29.616 -25.865  1.00  1.80           C  
ATOM    848  CB  PHE A 111      -8.586  28.302 -26.574  1.00  1.80           C  
ATOM    849  CG  PHE A 111     -10.066  28.015 -26.718  1.00  2.04           C  
ATOM    850  CD1 PHE A 111     -11.054  29.002 -26.736  1.00  2.04           C  
ATOM    851  CD2 PHE A 111     -10.464  26.688 -26.865  1.00  2.04           C  
ATOM    852  CE1 PHE A 111     -12.389  28.673 -26.916  1.00  2.04           C  
ATOM    853  CE2 PHE A 111     -11.798  26.355 -27.046  1.00  2.04           C  
ATOM    854  CZ  PHE A 111     -12.761  27.350 -27.082  1.00  2.04           C  
ATOM    855  C   PHE A 111      -8.462  30.864 -26.693  1.00  1.87           C  
ATOM    856  O   PHE A 111      -9.165  31.768 -26.246  1.00  1.55           O  
ATOM    857  N   GLU A 112      -7.954  30.828 -27.931  1.00  1.83           N  
ATOM    858  CA  GLU A 112      -8.538  31.631 -28.993  1.00  1.80           C  
ATOM    859  CB  GLU A 112      -7.609  32.782 -29.423  1.00  1.80           C  
ATOM    860  CG  GLU A 112      -6.155  32.373 -29.702  1.00  1.80           C  
ATOM    861  CD  GLU A 112      -5.348  33.561 -30.237  1.00  1.87           C  
ATOM    862  OE1 GLU A 112      -5.518  33.926 -31.393  1.00  1.66           O  
ATOM    863  OE2 GLU A 112      -4.542  34.126 -29.508  1.00  1.66           O  
ATOM    864  C   GLU A 112      -8.870  30.659 -30.132  1.00  1.87           C  
ATOM    865  O   GLU A 112      -8.033  29.879 -30.570  1.00  1.55           O  
ATOM    866  N   ARG A 113     -10.145  30.727 -30.544  1.00  1.83           N  
ATOM    867  CA  ARG A 113     -10.619  29.974 -31.695  1.00  1.80           C  
ATOM    868  CB  ARG A 113     -12.109  29.645 -31.477  1.00  1.80           C  
ATOM    869  CG  ARG A 113     -12.809  29.046 -32.704  1.00  1.80           C  
ATOM    870  CD  ARG A 113     -14.261  28.648 -32.421  1.00  1.80           C  
ATOM    871  NE  ARG A 113     -14.936  28.271 -33.655  1.00  1.83           N  
ATOM    872  CZ  ARG A 113     -15.619  29.132 -34.439  1.00  1.87           C  
ATOM    873  NH1 ARG A 113     -15.640  30.429 -34.167  1.00  1.83           N  
ATOM    874  NH2 ARG A 113     -16.267  28.661 -35.493  1.00  1.83           N  
ATOM    875  C   ARG A 113     -10.385  30.873 -32.917  1.00  1.87           C  
ATOM    876  O   ARG A 113     -10.828  32.016 -32.938  1.00  1.55           O  
ATOM    877  N   PHE A 114      -9.654  30.331 -33.904  1.00  1.83           N  
ATOM    878  CA  PHE A 114      -9.224  31.146 -35.035  1.00  1.80           C  
ATOM    879  CB  PHE A 114      -7.840  31.744 -34.737  1.00  1.80           C  
ATOM    880  CG  PHE A 114      -6.735  30.723 -34.802  1.00  2.04           C  
ATOM    881  CD1 PHE A 114      -6.450  29.895 -33.717  1.00  2.04           C  
ATOM    882  CD2 PHE A 114      -5.978  30.602 -35.961  1.00  2.04           C  
ATOM    883  CE1 PHE A 114      -5.409  28.978 -33.785  1.00  2.04           C  
ATOM    884  CE2 PHE A 114      -4.942  29.689 -36.031  1.00  2.04           C  
ATOM    885  CZ  PHE A 114      -4.648  28.884 -34.942  1.00  2.04           C  
ATOM    886  C   PHE A 114      -9.216  30.293 -36.309  1.00  1.87           C  
ATOM    887  O   PHE A 114      -9.196  29.070 -36.256  1.00  1.55           O  
ATOM    888  N   GLU A 115      -9.261  31.008 -37.445  1.00  1.83           N  
ATOM    889  CA  GLU A 115      -9.320  30.354 -38.745  1.00  1.80           C  
ATOM    890  CB  GLU A 115      -9.849  31.349 -39.790  1.00  1.80           C  
ATOM    891  CG  GLU A 115     -11.254  31.865 -39.451  1.00  1.80           C  
ATOM    892  CD  GLU A 115     -11.766  32.815 -40.535  1.00  1.87           C  
ATOM    893  OE1 GLU A 115     -11.747  34.024 -40.329  1.00  1.66           O  
ATOM    894  OE2 GLU A 115     -12.194  32.350 -41.585  1.00  1.66           O  
ATOM    895  C   GLU A 115      -7.917  29.866 -39.150  1.00  1.87           C  
ATOM    896  O   GLU A 115      -7.014  30.656 -39.399  1.00  1.55           O  
ATOM    897  N   ILE A 116      -7.807  28.532 -39.242  1.00  1.83           N  
ATOM    898  CA  ILE A 116      -6.656  27.910 -39.884  1.00  1.80           C  
ATOM    899  CB  ILE A 116      -6.679  26.382 -39.627  1.00  1.80           C  
ATOM    900  CG2 ILE A 116      -5.634  25.609 -40.445  1.00  1.80           C  
ATOM    901  CG1 ILE A 116      -6.506  26.051 -38.141  1.00  1.80           C  
ATOM    902  CD1 ILE A 116      -5.085  26.306 -37.617  1.00  1.80           C  
ATOM    903  C   ILE A 116      -6.705  28.234 -41.386  1.00  1.87           C  
ATOM    904  O   ILE A 116      -5.780  28.807 -41.951  1.00  1.55           O  
ATOM    905  N   PHE A 117      -7.841  27.838 -41.988  1.00  1.83           N  
ATOM    906  CA  PHE A 117      -8.001  27.982 -43.435  1.00  1.80           C  
ATOM    907  CB  PHE A 117      -8.124  26.590 -44.091  1.00  1.80           C  
ATOM    908  CG  PHE A 117      -6.877  25.747 -43.987  1.00  2.04           C  
ATOM    909  CD1 PHE A 117      -5.619  26.281 -44.254  1.00  2.04           C  
ATOM    910  CD2 PHE A 117      -6.963  24.405 -43.627  1.00  2.04           C  
ATOM    911  CE1 PHE A 117      -4.480  25.494 -44.158  1.00  2.04           C  
ATOM    912  CE2 PHE A 117      -5.827  23.613 -43.543  1.00  2.04           C  
ATOM    913  CZ  PHE A 117      -4.579  24.158 -43.805  1.00  2.04           C  
ATOM    914  C   PHE A 117      -9.270  28.791 -43.733  1.00  1.87           C  
ATOM    915  O   PHE A 117     -10.329  28.216 -43.967  1.00  1.55           O  
ATOM    916  N   PRO A 118      -9.161  30.151 -43.726  1.00  1.83           N  
ATOM    917  CD  PRO A 118      -7.989  30.923 -43.317  1.00  1.80           C  
ATOM    918  CA  PRO A 118     -10.288  30.978 -44.145  1.00  1.80           C  
ATOM    919  CB  PRO A 118      -9.768  32.423 -44.056  1.00  1.80           C  
ATOM    920  CG  PRO A 118      -8.503  32.358 -43.193  1.00  1.80           C  
ATOM    921  C   PRO A 118     -10.792  30.607 -45.562  1.00  1.87           C  
ATOM    922  O   PRO A 118     -10.182  30.905 -46.587  1.00  1.55           O  
ATOM    923  N   LYS A 119     -11.965  29.954 -45.507  1.00  1.83           N  
ATOM    924  CA  LYS A 119     -12.665  29.289 -46.600  1.00  1.80           C  
ATOM    925  CB  LYS A 119     -14.171  29.410 -46.298  1.00  1.80           C  
ATOM    926  CG  LYS A 119     -15.073  28.513 -47.155  1.00  1.80           C  
ATOM    927  CD  LYS A 119     -16.547  28.584 -46.720  1.00  1.80           C  
ATOM    928  CE  LYS A 119     -17.232  29.900 -47.124  1.00  1.80           C  
ATOM    929  NZ  LYS A 119     -18.647  29.976 -46.774  1.00  1.65           N  
ATOM    930  C   LYS A 119     -12.273  29.796 -48.007  1.00  1.87           C  
ATOM    931  O   LYS A 119     -11.639  29.101 -48.797  1.00  1.55           O  
ATOM    932  N   GLU A 120     -12.713  31.037 -48.271  1.00  1.83           N  
ATOM    933  CA  GLU A 120     -12.664  31.581 -49.622  1.00  1.80           C  
ATOM    934  CB  GLU A 120     -13.194  33.025 -49.603  1.00  1.80           C  
ATOM    935  CG  GLU A 120     -14.625  33.132 -49.044  1.00  1.80           C  
ATOM    936  CD  GLU A 120     -15.126  34.578 -49.078  1.00  1.87           C  
ATOM    937  OE1 GLU A 120     -14.431  35.469 -48.608  1.00  1.66           O  
ATOM    938  OE2 GLU A 120     -16.213  34.824 -49.583  1.00  1.66           O  
ATOM    939  C   GLU A 120     -11.241  31.539 -50.211  1.00  1.87           C  
ATOM    940  O   GLU A 120     -11.019  31.133 -51.345  1.00  1.55           O  
ATOM    941  N   SER A 121     -10.302  32.004 -49.377  1.00  1.83           N  
ATOM    942  CA  SER A 121      -8.924  32.115 -49.827  1.00  1.80           C  
ATOM    943  CB  SER A 121      -8.176  33.018 -48.834  1.00  1.80           C  
ATOM    944  OG  SER A 121      -8.780  33.012 -47.549  1.00  1.55           O  
ATOM    945  C   SER A 121      -8.264  30.732 -49.930  1.00  1.87           C  
ATOM    946  O   SER A 121      -7.517  30.440 -50.857  1.00  1.55           O  
ATOM    947  N   SER A 122      -8.553  29.913 -48.907  1.00  1.83           N  
ATOM    948  CA  SER A 122      -7.786  28.690 -48.743  1.00  1.80           C  
ATOM    949  CB  SER A 122      -8.062  28.126 -47.344  1.00  1.80           C  
ATOM    950  OG  SER A 122      -7.892  29.118 -46.342  1.00  1.55           O  
ATOM    951  C   SER A 122      -8.055  27.653 -49.843  1.00  1.87           C  
ATOM    952  O   SER A 122      -7.186  26.844 -50.147  1.00  1.55           O  
ATOM    953  N   TRP A 123      -9.264  27.717 -50.437  1.00  1.83           N  
ATOM    954  CA  TRP A 123      -9.637  26.701 -51.429  1.00  1.80           C  
ATOM    955  CB  TRP A 123     -10.762  25.833 -50.827  1.00  1.80           C  
ATOM    956  CG  TRP A 123     -10.435  25.484 -49.392  1.00  2.04           C  
ATOM    957  CD2 TRP A 123      -9.395  24.610 -48.909  1.00  2.04           C  
ATOM    958  CE2 TRP A 123      -9.455  24.647 -47.498  1.00  2.04           C  
ATOM    959  CE3 TRP A 123      -8.454  23.839 -49.535  1.00  2.04           C  
ATOM    960  CD1 TRP A 123     -11.075  26.001 -48.263  1.00  2.04           C  
ATOM    961  NE1 TRP A 123     -10.490  25.504 -47.149  1.00  1.72           N  
ATOM    962  CZ2 TRP A 123      -8.573  23.913 -46.758  1.00  2.04           C  
ATOM    963  CZ3 TRP A 123      -7.552  23.088 -48.780  1.00  2.04           C  
ATOM    964  CH2 TRP A 123      -7.611  23.125 -47.387  1.00  2.04           C  
ATOM    965  C   TRP A 123     -10.089  27.367 -52.748  1.00  1.87           C  
ATOM    966  O   TRP A 123     -11.261  27.311 -53.101  1.00  1.55           O  
ATOM    967  N   PRO A 124      -9.141  28.000 -53.500  1.00  1.83           N  
ATOM    968  CD  PRO A 124      -7.693  27.963 -53.284  1.00  1.80           C  
ATOM    969  CA  PRO A 124      -9.535  28.902 -54.589  1.00  1.80           C  
ATOM    970  CB  PRO A 124      -8.196  29.404 -55.160  1.00  1.80           C  
ATOM    971  CG  PRO A 124      -7.164  29.168 -54.058  1.00  1.80           C  
ATOM    972  C   PRO A 124     -10.366  28.314 -55.747  1.00  1.87           C  
ATOM    973  O   PRO A 124     -11.013  29.043 -56.492  1.00  1.55           O  
ATOM    974  N   ASN A 125     -10.303  26.976 -55.873  1.00  1.83           N  
ATOM    975  CA  ASN A 125     -10.917  26.304 -57.018  1.00  1.80           C  
ATOM    976  CB  ASN A 125      -9.845  25.887 -58.045  1.00  1.80           C  
ATOM    977  CG  ASN A 125      -9.286  27.090 -58.807  1.00  1.87           C  
ATOM    978  OD1 ASN A 125      -9.921  27.645 -59.696  1.00  1.55           O  
ATOM    979  ND2 ASN A 125      -8.064  27.457 -58.421  1.00  1.83           N  
ATOM    980  C   ASN A 125     -11.692  25.072 -56.546  1.00  1.87           C  
ATOM    981  O   ASN A 125     -11.791  24.077 -57.252  1.00  1.55           O  
ATOM    982  N   HIS A 126     -12.232  25.183 -55.323  1.00  1.83           N  
ATOM    983  CA  HIS A 126     -13.132  24.152 -54.812  1.00  1.80           C  
ATOM    984  CB  HIS A 126     -12.623  23.553 -53.490  1.00  1.80           C  
ATOM    985  CG  HIS A 126     -11.255  22.935 -53.673  1.00  2.04           C  
ATOM    986  CD2 HIS A 126     -10.017  23.597 -53.671  1.00  2.04           C  
ATOM    987  ND1 HIS A 126     -11.028  21.619 -53.867  1.00  1.72           N  
ATOM    988  CE1 HIS A 126      -9.695  21.489 -53.981  1.00  2.04           C  
ATOM    989  NE2 HIS A 126      -9.059  22.668 -53.866  1.00  1.72           N  
ATOM    990  C   HIS A 126     -14.459  24.851 -54.555  1.00  1.87           C  
ATOM    991  O   HIS A 126     -14.492  26.014 -54.170  1.00  1.55           O  
ATOM    992  N   THR A 127     -15.536  24.096 -54.776  1.00  1.83           N  
ATOM    993  CA  THR A 127     -16.824  24.517 -54.264  1.00  1.80           C  
ATOM    994  CB  THR A 127     -17.910  23.914 -55.173  1.00  1.80           C  
ATOM    995  OG1 THR A 127     -17.725  24.381 -56.498  1.00  1.55           O  
ATOM    996  CG2 THR A 127     -19.346  24.195 -54.710  1.00  1.80           C  
ATOM    997  C   THR A 127     -16.876  24.034 -52.810  1.00  1.87           C  
ATOM    998  O   THR A 127     -16.218  23.067 -52.442  1.00  1.55           O  
ATOM    999  N   VAL A 128     -17.663  24.757 -52.006  1.00  1.83           N  
ATOM   1000  CA  VAL A 128     -17.795  24.407 -50.595  1.00  1.80           C  
ATOM   1001  CB  VAL A 128     -16.950  25.397 -49.769  1.00  1.80           C  
ATOM   1002  CG1 VAL A 128     -17.377  26.861 -49.944  1.00  1.80           C  
ATOM   1003  CG2 VAL A 128     -16.870  25.005 -48.291  1.00  1.80           C  
ATOM   1004  C   VAL A 128     -19.285  24.333 -50.223  1.00  1.87           C  
ATOM   1005  O   VAL A 128     -19.700  23.565 -49.367  1.00  1.55           O  
ATOM   1006  N   THR A 129     -20.082  25.133 -50.948  1.00  1.83           N  
ATOM   1007  CA  THR A 129     -21.509  25.243 -50.672  1.00  1.80           C  
ATOM   1008  CB  THR A 129     -22.063  26.263 -51.685  1.00  1.80           C  
ATOM   1009  OG1 THR A 129     -21.097  27.278 -51.916  1.00  1.55           O  
ATOM   1010  CG2 THR A 129     -23.417  26.859 -51.277  1.00  1.80           C  
ATOM   1011  C   THR A 129     -22.247  23.883 -50.754  1.00  1.87           C  
ATOM   1012  O   THR A 129     -23.235  23.641 -50.073  1.00  1.55           O  
ATOM   1013  N   LYS A 130     -21.716  23.012 -51.631  1.00  1.83           N  
ATOM   1014  CA  LYS A 130     -22.341  21.708 -51.831  1.00  1.80           C  
ATOM   1015  CB  LYS A 130     -21.748  21.033 -53.078  1.00  1.80           C  
ATOM   1016  CG  LYS A 130     -21.925  21.818 -54.391  1.00  1.80           C  
ATOM   1017  CD  LYS A 130     -23.270  21.602 -55.105  1.00  1.80           C  
ATOM   1018  CE  LYS A 130     -24.406  22.503 -54.601  1.00  1.80           C  
ATOM   1019  NZ  LYS A 130     -25.609  22.426 -55.419  1.00  1.65           N  
ATOM   1020  C   LYS A 130     -22.146  20.798 -50.603  1.00  1.87           C  
ATOM   1021  O   LYS A 130     -22.960  19.925 -50.322  1.00  1.55           O  
ATOM   1022  N   GLY A 131     -21.022  21.028 -49.908  1.00  1.83           N  
ATOM   1023  CA  GLY A 131     -20.676  20.193 -48.770  1.00  1.80           C  
ATOM   1024  C   GLY A 131     -21.416  20.674 -47.521  1.00  1.87           C  
ATOM   1025  O   GLY A 131     -20.873  21.361 -46.666  1.00  1.55           O  
ATOM   1026  N   VAL A 132     -22.700  20.298 -47.477  1.00  1.83           N  
ATOM   1027  CA  VAL A 132     -23.595  20.716 -46.408  1.00  1.80           C  
ATOM   1028  CB  VAL A 132     -24.166  22.112 -46.747  1.00  1.80           C  
ATOM   1029  CG1 VAL A 132     -25.019  22.126 -48.021  1.00  1.80           C  
ATOM   1030  CG2 VAL A 132     -24.918  22.742 -45.574  1.00  1.80           C  
ATOM   1031  C   VAL A 132     -24.648  19.608 -46.289  1.00  1.87           C  
ATOM   1032  O   VAL A 132     -24.799  18.804 -47.204  1.00  1.55           O  
ATOM   1033  N   THR A 133     -25.322  19.554 -45.128  1.00  1.83           N  
ATOM   1034  CA  THR A 133     -26.040  18.330 -44.795  1.00  1.80           C  
ATOM   1035  CB  THR A 133     -25.005  17.359 -44.186  1.00  1.80           C  
ATOM   1036  OG1 THR A 133     -25.502  16.057 -43.973  1.00  1.55           O  
ATOM   1037  CG2 THR A 133     -24.317  17.933 -42.936  1.00  1.80           C  
ATOM   1038  C   THR A 133     -27.210  18.662 -43.859  1.00  1.87           C  
ATOM   1039  O   THR A 133     -27.228  19.679 -43.176  1.00  1.55           O  
ATOM   1040  N   ALA A 134     -28.192  17.746 -43.882  1.00  1.83           N  
ATOM   1041  CA  ALA A 134     -29.385  17.882 -43.057  1.00  1.80           C  
ATOM   1042  CB  ALA A 134     -30.487  16.997 -43.651  1.00  1.80           C  
ATOM   1043  C   ALA A 134     -29.086  17.465 -41.608  1.00  1.87           C  
ATOM   1044  O   ALA A 134     -29.573  18.044 -40.649  1.00  1.55           O  
ATOM   1045  N   SER A 135     -28.244  16.430 -41.512  1.00  1.83           N  
ATOM   1046  CA  SER A 135     -27.876  15.843 -40.230  1.00  1.80           C  
ATOM   1047  CB  SER A 135     -26.855  14.745 -40.550  1.00  1.80           C  
ATOM   1048  OG  SER A 135     -27.256  14.091 -41.749  1.00  1.55           O  
ATOM   1049  C   SER A 135     -27.350  16.886 -39.215  1.00  1.87           C  
ATOM   1050  O   SER A 135     -27.627  16.808 -38.022  1.00  1.55           O  
ATOM   1051  N   CYS A 136     -26.614  17.864 -39.771  1.00  1.83           N  
ATOM   1052  CA  CYS A 136     -26.122  19.007 -39.011  1.00  1.80           C  
ATOM   1053  CB  CYS A 136     -24.619  19.195 -39.277  1.00  1.80           C  
ATOM   1054  SG  CYS A 136     -23.578  17.825 -38.728  1.00  1.89           S  
ATOM   1055  C   CYS A 136     -26.877  20.263 -39.461  1.00  1.87           C  
ATOM   1056  O   CYS A 136     -26.273  21.239 -39.883  1.00  1.55           O  
ATOM   1057  N   SER A 137     -28.212  20.192 -39.371  1.00  1.83           N  
ATOM   1058  CA  SER A 137     -29.008  21.349 -39.759  1.00  1.80           C  
ATOM   1059  CB  SER A 137     -30.443  20.900 -40.087  1.00  1.80           C  
ATOM   1060  OG  SER A 137     -30.916  19.865 -39.233  1.00  1.55           O  
ATOM   1061  C   SER A 137     -29.001  22.407 -38.638  1.00  1.87           C  
ATOM   1062  O   SER A 137     -28.885  22.092 -37.457  1.00  1.55           O  
ATOM   1063  N   HIS A 138     -29.166  23.662 -39.080  1.00  1.83           N  
ATOM   1064  CA  HIS A 138     -29.382  24.813 -38.221  1.00  1.80           C  
ATOM   1065  CB  HIS A 138     -28.197  25.774 -38.393  1.00  1.80           C  
ATOM   1066  CG  HIS A 138     -28.241  26.896 -37.381  1.00  2.04           C  
ATOM   1067  CD2 HIS A 138     -28.768  28.182 -37.572  1.00  2.04           C  
ATOM   1068  ND1 HIS A 138     -27.754  26.822 -36.122  1.00  1.72           N  
ATOM   1069  CE1 HIS A 138     -27.978  28.024 -35.566  1.00  2.04           C  
ATOM   1070  NE2 HIS A 138     -28.590  28.867 -36.419  1.00  1.72           N  
ATOM   1071  C   HIS A 138     -30.699  25.450 -38.685  1.00  1.87           C  
ATOM   1072  O   HIS A 138     -30.918  25.645 -39.874  1.00  1.55           O  
ATOM   1073  N   LYS A 139     -31.586  25.709 -37.705  1.00  1.83           N  
ATOM   1074  CA  LYS A 139     -32.924  26.241 -37.987  1.00  1.80           C  
ATOM   1075  CB  LYS A 139     -32.864  27.691 -38.506  1.00  1.80           C  
ATOM   1076  CG  LYS A 139     -32.319  28.693 -37.482  1.00  1.80           C  
ATOM   1077  CD  LYS A 139     -32.159  30.091 -38.095  1.00  1.80           C  
ATOM   1078  CE  LYS A 139     -31.587  31.122 -37.110  1.00  1.80           C  
ATOM   1079  NZ  LYS A 139     -31.431  32.462 -37.670  1.00  1.65           N  
ATOM   1080  C   LYS A 139     -33.712  25.344 -38.970  1.00  1.87           C  
ATOM   1081  O   LYS A 139     -34.547  25.809 -39.739  1.00  1.55           O  
ATOM   1082  N   GLY A 140     -33.404  24.038 -38.905  1.00  1.83           N  
ATOM   1083  CA  GLY A 140     -34.102  23.084 -39.758  1.00  1.80           C  
ATOM   1084  C   GLY A 140     -33.786  23.253 -41.256  1.00  1.87           C  
ATOM   1085  O   GLY A 140     -34.537  22.805 -42.119  1.00  1.55           O  
ATOM   1086  N   ARG A 141     -32.641  23.904 -41.512  1.00  1.83           N  
ATOM   1087  CA  ARG A 141     -32.079  24.014 -42.849  1.00  1.80           C  
ATOM   1088  CB  ARG A 141     -31.892  25.493 -43.217  1.00  1.80           C  
ATOM   1089  CG  ARG A 141     -33.212  26.276 -43.226  1.00  1.80           C  
ATOM   1090  CD  ARG A 141     -33.028  27.746 -43.621  1.00  1.80           C  
ATOM   1091  NE  ARG A 141     -32.588  27.848 -45.007  1.00  1.83           N  
ATOM   1092  CZ  ARG A 141     -32.332  29.035 -45.603  1.00  1.87           C  
ATOM   1093  NH1 ARG A 141     -32.480  30.174 -44.940  1.00  1.83           N  
ATOM   1094  NH2 ARG A 141     -31.930  29.053 -46.864  1.00  1.83           N  
ATOM   1095  C   ARG A 141     -30.730  23.303 -42.780  1.00  1.87           C  
ATOM   1096  O   ARG A 141     -30.152  23.186 -41.708  1.00  1.55           O  
ATOM   1097  N   SER A 142     -30.269  22.817 -43.939  1.00  1.83           N  
ATOM   1098  CA  SER A 142     -28.987  22.127 -43.970  1.00  1.80           C  
ATOM   1099  CB  SER A 142     -28.757  21.660 -45.413  1.00  1.80           C  
ATOM   1100  OG  SER A 142     -29.962  21.206 -46.022  1.00  1.55           O  
ATOM   1101  C   SER A 142     -27.855  23.072 -43.516  1.00  1.87           C  
ATOM   1102  O   SER A 142     -27.857  24.256 -43.847  1.00  1.55           O  
ATOM   1103  N   SER A 143     -26.913  22.508 -42.752  1.00  1.83           N  
ATOM   1104  CA  SER A 143     -25.773  23.276 -42.279  1.00  1.80           C  
ATOM   1105  CB  SER A 143     -26.176  24.099 -41.037  1.00  1.80           C  
ATOM   1106  OG  SER A 143     -27.488  24.633 -41.117  1.00  1.55           O  
ATOM   1107  C   SER A 143     -24.608  22.290 -42.075  1.00  1.87           C  
ATOM   1108  O   SER A 143     -24.609  21.213 -42.664  1.00  1.55           O  
ATOM   1109  N   PHE A 144     -23.612  22.707 -41.268  1.00  1.83           N  
ATOM   1110  CA  PHE A 144     -22.421  21.893 -41.082  1.00  1.80           C  
ATOM   1111  CB  PHE A 144     -21.561  21.898 -42.366  1.00  1.80           C  
ATOM   1112  CG  PHE A 144     -20.495  20.831 -42.365  1.00  2.04           C  
ATOM   1113  CD1 PHE A 144     -20.857  19.488 -42.380  1.00  2.04           C  
ATOM   1114  CD2 PHE A 144     -19.142  21.161 -42.349  1.00  2.04           C  
ATOM   1115  CE1 PHE A 144     -19.892  18.491 -42.391  1.00  2.04           C  
ATOM   1116  CE2 PHE A 144     -18.173  20.166 -42.364  1.00  2.04           C  
ATOM   1117  CZ  PHE A 144     -18.548  18.830 -42.388  1.00  2.04           C  
ATOM   1118  C   PHE A 144     -21.635  22.465 -39.893  1.00  1.87           C  
ATOM   1119  O   PHE A 144     -21.871  23.585 -39.444  1.00  1.55           O  
ATOM   1120  N   TYR A 145     -20.693  21.625 -39.434  1.00  1.83           N  
ATOM   1121  CA  TYR A 145     -19.733  21.974 -38.399  1.00  1.80           C  
ATOM   1122  CB  TYR A 145     -18.752  20.804 -38.232  1.00  1.80           C  
ATOM   1123  CG  TYR A 145     -19.385  19.522 -37.772  1.00  2.04           C  
ATOM   1124  CD1 TYR A 145     -19.730  19.338 -36.438  1.00  2.04           C  
ATOM   1125  CE1 TYR A 145     -20.225  18.117 -35.998  1.00  2.04           C  
ATOM   1126  CD2 TYR A 145     -19.589  18.482 -38.671  1.00  2.04           C  
ATOM   1127  CE2 TYR A 145     -20.094  17.267 -38.239  1.00  2.04           C  
ATOM   1128  CZ  TYR A 145     -20.389  17.077 -36.899  1.00  2.04           C  
ATOM   1129  OH  TYR A 145     -20.832  15.853 -36.454  1.00  1.55           O  
ATOM   1130  C   TYR A 145     -18.913  23.209 -38.820  1.00  1.87           C  
ATOM   1131  O   TYR A 145     -18.117  23.154 -39.746  1.00  1.55           O  
ATOM   1132  N   ARG A 146     -19.131  24.306 -38.081  1.00  1.83           N  
ATOM   1133  CA  ARG A 146     -18.472  25.576 -38.360  1.00  1.80           C  
ATOM   1134  CB  ARG A 146     -18.860  26.626 -37.305  1.00  1.80           C  
ATOM   1135  CG  ARG A 146     -20.293  27.149 -37.432  1.00  1.80           C  
ATOM   1136  CD  ARG A 146     -21.366  26.295 -36.743  1.00  1.80           C  
ATOM   1137  NE  ARG A 146     -22.645  26.977 -36.869  1.00  1.83           N  
ATOM   1138  CZ  ARG A 146     -23.345  27.005 -38.021  1.00  1.87           C  
ATOM   1139  NH1 ARG A 146     -22.993  26.240 -39.052  1.00  1.83           N  
ATOM   1140  NH2 ARG A 146     -24.381  27.826 -38.109  1.00  1.83           N  
ATOM   1141  C   ARG A 146     -16.942  25.467 -38.344  1.00  1.87           C  
ATOM   1142  O   ARG A 146     -16.250  26.237 -38.994  1.00  1.55           O  
ATOM   1143  N   ASN A 147     -16.435  24.522 -37.537  1.00  1.83           N  
ATOM   1144  CA  ASN A 147     -14.986  24.505 -37.355  1.00  1.80           C  
ATOM   1145  CB  ASN A 147     -14.567  24.059 -35.945  1.00  1.80           C  
ATOM   1146  CG  ASN A 147     -15.245  24.938 -34.881  1.00  1.87           C  
ATOM   1147  OD1 ASN A 147     -15.809  25.993 -35.162  1.00  1.55           O  
ATOM   1148  ND2 ASN A 147     -15.197  24.445 -33.650  1.00  1.83           N  
ATOM   1149  C   ASN A 147     -14.313  23.676 -38.446  1.00  1.87           C  
ATOM   1150  O   ASN A 147     -13.095  23.556 -38.453  1.00  1.55           O  
ATOM   1151  N   LEU A 148     -15.127  23.132 -39.370  1.00  1.83           N  
ATOM   1152  CA  LEU A 148     -14.602  22.351 -40.480  1.00  1.80           C  
ATOM   1153  CB  LEU A 148     -14.931  20.860 -40.291  1.00  1.80           C  
ATOM   1154  CG  LEU A 148     -14.235  20.207 -39.078  1.00  1.80           C  
ATOM   1155  CD1 LEU A 148     -15.070  20.296 -37.789  1.00  1.80           C  
ATOM   1156  CD2 LEU A 148     -13.901  18.742 -39.377  1.00  1.80           C  
ATOM   1157  C   LEU A 148     -15.223  22.905 -41.771  1.00  1.87           C  
ATOM   1158  O   LEU A 148     -16.169  23.679 -41.738  1.00  1.55           O  
ATOM   1159  N   LEU A 149     -14.652  22.471 -42.902  1.00  1.83           N  
ATOM   1160  CA  LEU A 149     -15.179  22.760 -44.232  1.00  1.80           C  
ATOM   1161  CB  LEU A 149     -14.214  23.665 -45.020  1.00  1.80           C  
ATOM   1162  CG  LEU A 149     -14.080  25.086 -44.453  1.00  1.80           C  
ATOM   1163  CD1 LEU A 149     -12.880  25.811 -45.066  1.00  1.80           C  
ATOM   1164  CD2 LEU A 149     -15.365  25.894 -44.653  1.00  1.80           C  
ATOM   1165  C   LEU A 149     -15.286  21.413 -44.943  1.00  1.87           C  
ATOM   1166  O   LEU A 149     -14.582  20.476 -44.598  1.00  1.55           O  
ATOM   1167  N   TRP A 150     -16.185  21.364 -45.933  1.00  1.83           N  
ATOM   1168  CA  TRP A 150     -16.393  20.164 -46.735  1.00  1.80           C  
ATOM   1169  CB  TRP A 150     -17.829  19.687 -46.459  1.00  1.80           C  
ATOM   1170  CG  TRP A 150     -18.186  18.353 -47.095  1.00  2.04           C  
ATOM   1171  CD2 TRP A 150     -19.292  17.518 -46.700  1.00  2.04           C  
ATOM   1172  CE2 TRP A 150     -19.265  16.370 -47.522  1.00  2.04           C  
ATOM   1173  CE3 TRP A 150     -20.261  17.656 -45.745  1.00  2.04           C  
ATOM   1174  CD1 TRP A 150     -17.545  17.678 -48.142  1.00  2.04           C  
ATOM   1175  NE1 TRP A 150     -18.190  16.509 -48.386  1.00  1.72           N  
ATOM   1176  CZ2 TRP A 150     -20.207  15.391 -47.358  1.00  2.04           C  
ATOM   1177  CZ3 TRP A 150     -21.223  16.662 -45.573  1.00  2.04           C  
ATOM   1178  CH2 TRP A 150     -21.194  15.525 -46.380  1.00  2.04           C  
ATOM   1179  C   TRP A 150     -16.161  20.585 -48.190  1.00  1.87           C  
ATOM   1180  O   TRP A 150     -17.002  21.220 -48.815  1.00  1.55           O  
ATOM   1181  N   LEU A 151     -14.956  20.247 -48.671  1.00  1.83           N  
ATOM   1182  CA  LEU A 151     -14.558  20.701 -49.999  1.00  1.80           C  
ATOM   1183  CB  LEU A 151     -13.029  20.628 -50.118  1.00  1.80           C  
ATOM   1184  CG  LEU A 151     -12.275  21.344 -48.981  1.00  1.80           C  
ATOM   1185  CD1 LEU A 151     -10.764  21.224 -49.202  1.00  1.80           C  
ATOM   1186  CD2 LEU A 151     -12.692  22.813 -48.839  1.00  1.80           C  
ATOM   1187  C   LEU A 151     -15.230  19.805 -51.049  1.00  1.87           C  
ATOM   1188  O   LEU A 151     -15.438  18.623 -50.817  1.00  1.55           O  
ATOM   1189  N   THR A 152     -15.566  20.413 -52.193  1.00  1.83           N  
ATOM   1190  CA  THR A 152     -16.273  19.705 -53.248  1.00  1.80           C  
ATOM   1191  CB  THR A 152     -17.795  19.926 -53.063  1.00  1.80           C  
ATOM   1192  OG1 THR A 152     -18.150  21.294 -53.087  1.00  1.55           O  
ATOM   1193  CG2 THR A 152     -18.330  19.337 -51.744  1.00  1.80           C  
ATOM   1194  C   THR A 152     -15.723  20.219 -54.592  1.00  1.87           C  
ATOM   1195  O   THR A 152     -15.051  21.246 -54.654  1.00  1.55           O  
ATOM   1196  N   LYS A 153     -15.999  19.434 -55.648  1.00  1.83           N  
ATOM   1197  CA  LYS A 153     -15.486  19.769 -56.973  1.00  1.80           C  
ATOM   1198  CB  LYS A 153     -15.827  18.610 -57.935  1.00  1.80           C  
ATOM   1199  CG  LYS A 153     -17.331  18.471 -58.228  1.00  1.80           C  
ATOM   1200  CD  LYS A 153     -17.699  17.217 -59.024  1.00  1.80           C  
ATOM   1201  CE  LYS A 153     -19.183  17.252 -59.427  1.00  1.80           C  
ATOM   1202  NZ  LYS A 153     -19.650  16.059 -60.118  1.00  1.65           N  
ATOM   1203  C   LYS A 153     -16.102  21.101 -57.448  1.00  1.87           C  
ATOM   1204  O   LYS A 153     -17.295  21.321 -57.290  1.00  1.55           O  
ATOM   1205  N   LYS A 154     -15.246  21.955 -58.033  1.00  1.83           N  
ATOM   1206  CA  LYS A 154     -15.720  23.154 -58.711  1.00  1.80           C  
ATOM   1207  CB  LYS A 154     -14.793  24.339 -58.402  1.00  1.80           C  
ATOM   1208  CG  LYS A 154     -15.273  25.659 -59.027  1.00  1.80           C  
ATOM   1209  CD  LYS A 154     -14.422  26.862 -58.608  1.00  1.80           C  
ATOM   1210  CE  LYS A 154     -14.886  28.163 -59.283  1.00  1.80           C  
ATOM   1211  NZ  LYS A 154     -14.227  29.374 -58.803  1.00  1.65           N  
ATOM   1212  C   LYS A 154     -15.730  22.856 -60.212  1.00  1.87           C  
ATOM   1213  O   LYS A 154     -14.752  22.374 -60.768  1.00  1.55           O  
ATOM   1214  N   ASN A 155     -16.880  23.160 -60.837  1.00  1.83           N  
ATOM   1215  CA  ASN A 155     -17.023  23.070 -62.294  1.00  1.80           C  
ATOM   1216  CB  ASN A 155     -16.132  24.094 -63.031  1.00  1.80           C  
ATOM   1217  CG  ASN A 155     -16.575  25.539 -62.791  1.00  1.87           C  
ATOM   1218  OD1 ASN A 155     -17.726  25.826 -62.477  1.00  1.55           O  
ATOM   1219  ND2 ASN A 155     -15.609  26.439 -62.975  1.00  1.83           N  
ATOM   1220  C   ASN A 155     -16.720  21.653 -62.816  1.00  1.87           C  
ATOM   1221  O   ASN A 155     -16.242  21.463 -63.930  1.00  1.55           O  
ATOM   1222  N   GLY A 156     -17.014  20.670 -61.946  1.00  1.83           N  
ATOM   1223  CA  GLY A 156     -16.732  19.283 -62.291  1.00  1.80           C  
ATOM   1224  C   GLY A 156     -15.226  19.015 -62.427  1.00  1.87           C  
ATOM   1225  O   GLY A 156     -14.775  18.281 -63.300  1.00  1.55           O  
ATOM   1226  N   SER A 157     -14.485  19.649 -61.510  1.00  1.83           N  
ATOM   1227  CA  SER A 157     -13.046  19.496 -61.415  1.00  1.80           C  
ATOM   1228  CB  SER A 157     -12.380  20.653 -62.187  1.00  1.80           C  
ATOM   1229  OG  SER A 157     -11.024  20.417 -62.547  1.00  1.55           O  
ATOM   1230  C   SER A 157     -12.739  19.559 -59.918  1.00  1.87           C  
ATOM   1231  O   SER A 157     -13.409  20.272 -59.183  1.00  1.55           O  
ATOM   1232  N   TYR A 158     -11.731  18.788 -59.491  1.00  1.83           N  
ATOM   1233  CA  TYR A 158     -11.297  18.863 -58.100  1.00  1.80           C  
ATOM   1234  CB  TYR A 158     -11.740  17.609 -57.332  1.00  1.80           C  
ATOM   1235  CG  TYR A 158     -11.633  17.796 -55.840  1.00  2.04           C  
ATOM   1236  CD1 TYR A 158     -10.394  17.780 -55.207  1.00  2.04           C  
ATOM   1237  CE1 TYR A 158     -10.288  17.971 -53.837  1.00  2.04           C  
ATOM   1238  CD2 TYR A 158     -12.773  17.996 -55.068  1.00  2.04           C  
ATOM   1239  CE2 TYR A 158     -12.674  18.184 -53.697  1.00  2.04           C  
ATOM   1240  CZ  TYR A 158     -11.435  18.167 -53.078  1.00  2.04           C  
ATOM   1241  OH  TYR A 158     -11.387  18.338 -51.712  1.00  1.55           O  
ATOM   1242  C   TYR A 158      -9.766  19.011 -58.107  1.00  1.87           C  
ATOM   1243  O   TYR A 158      -9.054  18.062 -58.419  1.00  1.55           O  
ATOM   1244  N   PRO A 159      -9.266  20.228 -57.766  1.00  1.83           N  
ATOM   1245  CD  PRO A 159     -10.054  21.438 -57.529  1.00  1.80           C  
ATOM   1246  CA  PRO A 159      -7.830  20.432 -57.602  1.00  1.80           C  
ATOM   1247  CB  PRO A 159      -7.704  21.868 -57.066  1.00  1.80           C  
ATOM   1248  CG  PRO A 159      -9.020  22.558 -57.433  1.00  1.80           C  
ATOM   1249  C   PRO A 159      -7.180  19.435 -56.625  1.00  1.87           C  
ATOM   1250  O   PRO A 159      -7.624  19.276 -55.494  1.00  1.55           O  
ATOM   1251  N   ASN A 160      -6.101  18.791 -57.104  1.00  1.83           N  
ATOM   1252  CA  ASN A 160      -5.228  18.094 -56.162  1.00  1.80           C  
ATOM   1253  CB  ASN A 160      -4.244  17.194 -56.924  1.00  1.80           C  
ATOM   1254  CG  ASN A 160      -3.345  16.416 -55.952  1.00  1.87           C  
ATOM   1255  OD1 ASN A 160      -2.562  16.988 -55.208  1.00  1.55           O  
ATOM   1256  ND2 ASN A 160      -3.495  15.090 -55.990  1.00  1.83           N  
ATOM   1257  C   ASN A 160      -4.515  19.178 -55.322  1.00  1.87           C  
ATOM   1258  O   ASN A 160      -3.595  19.853 -55.777  1.00  1.55           O  
ATOM   1259  N   LEU A 161      -5.079  19.369 -54.123  1.00  1.83           N  
ATOM   1260  CA  LEU A 161      -4.726  20.490 -53.270  1.00  1.80           C  
ATOM   1261  CB  LEU A 161      -5.928  20.865 -52.375  1.00  1.80           C  
ATOM   1262  CG  LEU A 161      -6.447  19.771 -51.414  1.00  1.80           C  
ATOM   1263  CD1 LEU A 161      -5.608  19.667 -50.132  1.00  1.80           C  
ATOM   1264  CD2 LEU A 161      -7.919  20.013 -51.056  1.00  1.80           C  
ATOM   1265  C   LEU A 161      -3.446  20.165 -52.490  1.00  1.87           C  
ATOM   1266  O   LEU A 161      -3.031  19.018 -52.358  1.00  1.55           O  
ATOM   1267  N   SER A 162      -2.856  21.258 -51.986  1.00  1.83           N  
ATOM   1268  CA  SER A 162      -1.696  21.192 -51.110  1.00  1.80           C  
ATOM   1269  CB  SER A 162      -0.413  21.003 -51.943  1.00  1.80           C  
ATOM   1270  OG  SER A 162      -0.328  19.756 -52.620  1.00  1.55           O  
ATOM   1271  C   SER A 162      -1.639  22.495 -50.301  1.00  1.87           C  
ATOM   1272  O   SER A 162      -0.842  23.383 -50.582  1.00  1.55           O  
ATOM   1273  N   LYS A 163      -2.552  22.571 -49.315  1.00  1.83           N  
ATOM   1274  CA  LYS A 163      -2.605  23.754 -48.458  1.00  1.80           C  
ATOM   1275  CB  LYS A 163      -4.062  24.068 -48.067  1.00  1.80           C  
ATOM   1276  CG  LYS A 163      -4.329  25.521 -47.611  1.00  1.80           C  
ATOM   1277  CD  LYS A 163      -4.306  26.567 -48.743  1.00  1.80           C  
ATOM   1278  CE  LYS A 163      -2.971  27.309 -48.951  1.00  1.80           C  
ATOM   1279  NZ  LYS A 163      -2.788  28.487 -48.112  1.00  1.65           N  
ATOM   1280  C   LYS A 163      -1.713  23.471 -47.242  1.00  1.87           C  
ATOM   1281  O   LYS A 163      -1.314  22.334 -47.004  1.00  1.55           O  
ATOM   1282  N   SER A 164      -1.398  24.536 -46.495  1.00  1.83           N  
ATOM   1283  CA  SER A 164      -0.547  24.381 -45.328  1.00  1.80           C  
ATOM   1284  CB  SER A 164       0.932  24.364 -45.763  1.00  1.80           C  
ATOM   1285  OG  SER A 164       1.162  23.658 -46.975  1.00  1.55           O  
ATOM   1286  C   SER A 164      -0.819  25.551 -44.382  1.00  1.87           C  
ATOM   1287  O   SER A 164      -1.211  26.626 -44.821  1.00  1.55           O  
ATOM   1288  N   TYR A 165      -0.605  25.277 -43.089  1.00  1.83           N  
ATOM   1289  CA  TYR A 165      -0.738  26.288 -42.051  1.00  1.80           C  
ATOM   1290  CB  TYR A 165      -2.047  26.072 -41.267  1.00  1.80           C  
ATOM   1291  CG  TYR A 165      -2.054  26.867 -39.990  1.00  2.04           C  
ATOM   1292  CD1 TYR A 165      -2.340  28.226 -40.008  1.00  2.04           C  
ATOM   1293  CE1 TYR A 165      -2.280  28.976 -38.843  1.00  2.04           C  
ATOM   1294  CD2 TYR A 165      -1.738  26.258 -38.781  1.00  2.04           C  
ATOM   1295  CE2 TYR A 165      -1.678  27.002 -37.612  1.00  2.04           C  
ATOM   1296  CZ  TYR A 165      -1.932  28.364 -37.642  1.00  2.04           C  
ATOM   1297  OH  TYR A 165      -1.823  29.086 -36.471  1.00  1.55           O  
ATOM   1298  C   TYR A 165       0.488  26.154 -41.144  1.00  1.87           C  
ATOM   1299  O   TYR A 165       0.774  25.078 -40.628  1.00  1.55           O  
ATOM   1300  N   VAL A 166       1.189  27.290 -40.995  1.00  1.83           N  
ATOM   1301  CA  VAL A 166       2.305  27.384 -40.065  1.00  1.80           C  
ATOM   1302  CB  VAL A 166       3.304  28.456 -40.554  1.00  1.80           C  
ATOM   1303  CG1 VAL A 166       4.472  28.661 -39.571  1.00  1.80           C  
ATOM   1304  CG2 VAL A 166       3.839  28.148 -41.961  1.00  1.80           C  
ATOM   1305  C   VAL A 166       1.725  27.780 -38.703  1.00  1.87           C  
ATOM   1306  O   VAL A 166       0.979  28.745 -38.598  1.00  1.55           O  
ATOM   1307  N   ASN A 167       2.114  27.017 -37.672  1.00  1.83           N  
ATOM   1308  CA  ASN A 167       1.720  27.386 -36.316  1.00  1.80           C  
ATOM   1309  CB  ASN A 167       1.927  26.201 -35.363  1.00  1.80           C  
ATOM   1310  CG  ASN A 167       1.473  26.540 -33.937  1.00  1.87           C  
ATOM   1311  OD1 ASN A 167       1.265  27.688 -33.561  1.00  1.55           O  
ATOM   1312  ND2 ASN A 167       1.336  25.469 -33.167  1.00  1.83           N  
ATOM   1313  C   ASN A 167       2.550  28.591 -35.853  1.00  1.87           C  
ATOM   1314  O   ASN A 167       3.573  28.448 -35.192  1.00  1.55           O  
ATOM   1315  N   ASN A 168       2.032  29.773 -36.218  1.00  1.83           N  
ATOM   1316  CA  ASN A 168       2.635  31.025 -35.770  1.00  1.80           C  
ATOM   1317  CB  ASN A 168       2.358  32.173 -36.763  1.00  1.80           C  
ATOM   1318  CG  ASN A 168       3.111  32.060 -38.093  1.00  1.87           C  
ATOM   1319  OD1 ASN A 168       2.545  32.236 -39.166  1.00  1.55           O  
ATOM   1320  ND2 ASN A 168       4.418  31.800 -37.982  1.00  1.83           N  
ATOM   1321  C   ASN A 168       2.085  31.442 -34.397  1.00  1.87           C  
ATOM   1322  O   ASN A 168       2.487  32.464 -33.853  1.00  1.55           O  
ATOM   1323  N   LYS A 169       1.149  30.636 -33.856  1.00  1.83           N  
ATOM   1324  CA  LYS A 169       0.637  30.953 -32.524  1.00  1.80           C  
ATOM   1325  CB  LYS A 169      -0.663  30.182 -32.240  1.00  1.80           C  
ATOM   1326  CG  LYS A 169      -1.819  30.551 -33.178  1.00  1.80           C  
ATOM   1327  CD  LYS A 169      -2.264  32.017 -33.049  1.00  1.80           C  
ATOM   1328  CE  LYS A 169      -3.489  32.341 -33.917  1.00  1.80           C  
ATOM   1329  NZ  LYS A 169      -4.003  33.697 -33.736  1.00  1.65           N  
ATOM   1330  C   LYS A 169       1.687  30.613 -31.457  1.00  1.87           C  
ATOM   1331  O   LYS A 169       1.747  31.228 -30.398  1.00  1.55           O  
ATOM   1332  N   GLU A 170       2.486  29.587 -31.798  1.00  1.83           N  
ATOM   1333  CA  GLU A 170       3.495  29.068 -30.885  1.00  1.80           C  
ATOM   1334  CB  GLU A 170       4.614  30.093 -30.623  1.00  1.80           C  
ATOM   1335  CG  GLU A 170       5.352  30.507 -31.910  1.00  1.80           C  
ATOM   1336  CD  GLU A 170       6.431  31.556 -31.618  1.00  1.87           C  
ATOM   1337  OE1 GLU A 170       7.495  31.204 -31.128  1.00  1.66           O  
ATOM   1338  OE2 GLU A 170       6.214  32.732 -31.877  1.00  1.66           O  
ATOM   1339  C   GLU A 170       2.838  28.566 -29.583  1.00  1.87           C  
ATOM   1340  O   GLU A 170       3.367  28.707 -28.485  1.00  1.55           O  
ATOM   1341  N   LYS A 171       1.649  27.981 -29.794  1.00  1.83           N  
ATOM   1342  CA  LYS A 171       0.842  27.396 -28.735  1.00  1.80           C  
ATOM   1343  CB  LYS A 171      -0.330  28.329 -28.379  1.00  1.80           C  
ATOM   1344  CG  LYS A 171       0.125  29.567 -27.599  1.00  1.80           C  
ATOM   1345  CD  LYS A 171      -1.040  30.473 -27.179  1.00  1.80           C  
ATOM   1346  CE  LYS A 171      -0.585  31.576 -26.213  1.00  1.80           C  
ATOM   1347  NZ  LYS A 171      -1.628  32.524 -25.842  1.00  1.65           N  
ATOM   1348  C   LYS A 171       0.333  26.069 -29.287  1.00  1.87           C  
ATOM   1349  O   LYS A 171       0.559  25.751 -30.447  1.00  1.55           O  
ATOM   1350  N   GLU A 172      -0.365  25.327 -28.419  1.00  1.83           N  
ATOM   1351  CA  GLU A 172      -0.964  24.074 -28.850  1.00  1.80           C  
ATOM   1352  CB  GLU A 172      -1.272  23.223 -27.610  1.00  1.80           C  
ATOM   1353  CG  GLU A 172       0.013  22.856 -26.848  1.00  1.80           C  
ATOM   1354  CD  GLU A 172      -0.304  22.008 -25.620  1.00  1.87           C  
ATOM   1355  OE1 GLU A 172      -0.567  22.558 -24.560  1.00  1.66           O  
ATOM   1356  OE2 GLU A 172      -0.291  20.790 -25.713  1.00  1.66           O  
ATOM   1357  C   GLU A 172      -2.226  24.383 -29.674  1.00  1.87           C  
ATOM   1358  O   GLU A 172      -3.333  24.476 -29.158  1.00  1.55           O  
ATOM   1359  N   VAL A 173      -1.976  24.552 -30.980  1.00  1.83           N  
ATOM   1360  CA  VAL A 173      -3.055  24.776 -31.926  1.00  1.80           C  
ATOM   1361  CB  VAL A 173      -2.477  25.433 -33.197  1.00  1.80           C  
ATOM   1362  CG1 VAL A 173      -3.531  25.572 -34.304  1.00  1.80           C  
ATOM   1363  CG2 VAL A 173      -1.877  26.813 -32.886  1.00  1.80           C  
ATOM   1364  C   VAL A 173      -3.722  23.423 -32.225  1.00  1.87           C  
ATOM   1365  O   VAL A 173      -3.221  22.630 -33.013  1.00  1.55           O  
ATOM   1366  N   LEU A 174      -4.874  23.215 -31.578  1.00  1.83           N  
ATOM   1367  CA  LEU A 174      -5.713  22.069 -31.897  1.00  1.80           C  
ATOM   1368  CB  LEU A 174      -6.751  21.890 -30.774  1.00  1.80           C  
ATOM   1369  CG  LEU A 174      -7.760  20.745 -30.997  1.00  1.80           C  
ATOM   1370  CD1 LEU A 174      -7.088  19.368 -31.056  1.00  1.80           C  
ATOM   1371  CD2 LEU A 174      -8.849  20.768 -29.916  1.00  1.80           C  
ATOM   1372  C   LEU A 174      -6.407  22.321 -33.243  1.00  1.87           C  
ATOM   1373  O   LEU A 174      -7.428  22.999 -33.312  1.00  1.55           O  
ATOM   1374  N   VAL A 175      -5.797  21.733 -34.284  1.00  1.83           N  
ATOM   1375  CA  VAL A 175      -6.447  21.631 -35.582  1.00  1.80           C  
ATOM   1376  CB  VAL A 175      -5.390  21.586 -36.712  1.00  1.80           C  
ATOM   1377  CG1 VAL A 175      -6.028  21.642 -38.107  1.00  1.80           C  
ATOM   1378  CG2 VAL A 175      -4.340  22.698 -36.569  1.00  1.80           C  
ATOM   1379  C   VAL A 175      -7.286  20.342 -35.552  1.00  1.87           C  
ATOM   1380  O   VAL A 175      -6.902  19.357 -34.929  1.00  1.55           O  
ATOM   1381  N   LEU A 176      -8.432  20.407 -36.245  1.00  1.83           N  
ATOM   1382  CA  LEU A 176      -9.290  19.247 -36.427  1.00  1.80           C  
ATOM   1383  CB  LEU A 176     -10.584  19.365 -35.592  1.00  1.80           C  
ATOM   1384  CG  LEU A 176     -10.343  19.632 -34.087  1.00  1.80           C  
ATOM   1385  CD1 LEU A 176     -10.446  21.133 -33.766  1.00  1.80           C  
ATOM   1386  CD2 LEU A 176     -11.322  18.841 -33.207  1.00  1.80           C  
ATOM   1387  C   LEU A 176      -9.617  19.211 -37.920  1.00  1.87           C  
ATOM   1388  O   LEU A 176      -9.711  20.258 -38.551  1.00  1.55           O  
ATOM   1389  N   TRP A 177      -9.782  17.995 -38.443  1.00  1.83           N  
ATOM   1390  CA  TRP A 177     -10.262  17.817 -39.803  1.00  1.80           C  
ATOM   1391  CB  TRP A 177      -9.096  17.797 -40.813  1.00  1.80           C  
ATOM   1392  CG  TRP A 177      -8.203  16.577 -40.695  1.00  2.04           C  
ATOM   1393  CD2 TRP A 177      -7.062  16.407 -39.831  1.00  2.04           C  
ATOM   1394  CE2 TRP A 177      -6.515  15.135 -40.122  1.00  2.04           C  
ATOM   1395  CE3 TRP A 177      -6.481  17.205 -38.881  1.00  2.04           C  
ATOM   1396  CD1 TRP A 177      -8.299  15.407 -41.459  1.00  2.04           C  
ATOM   1397  NE1 TRP A 177      -7.300  14.561 -41.115  1.00  1.72           N  
ATOM   1398  CZ2 TRP A 177      -5.402  14.702 -39.458  1.00  2.04           C  
ATOM   1399  CZ3 TRP A 177      -5.347  16.765 -38.203  1.00  2.04           C  
ATOM   1400  CH2 TRP A 177      -4.806  15.512 -38.494  1.00  2.04           C  
ATOM   1401  C   TRP A 177     -11.087  16.535 -39.788  1.00  1.87           C  
ATOM   1402  O   TRP A 177     -11.395  15.992 -38.734  1.00  1.55           O  
ATOM   1403  N   GLY A 178     -11.398  16.060 -40.987  1.00  1.83           N  
ATOM   1404  CA  GLY A 178     -12.014  14.762 -41.109  1.00  1.80           C  
ATOM   1405  C   GLY A 178     -11.848  14.309 -42.546  1.00  1.87           C  
ATOM   1406  O   GLY A 178     -11.336  15.049 -43.384  1.00  1.55           O  
ATOM   1407  N   VAL A 179     -12.322  13.082 -42.791  1.00  1.83           N  
ATOM   1408  CA  VAL A 179     -12.408  12.603 -44.161  1.00  1.80           C  
ATOM   1409  CB  VAL A 179     -11.221  11.696 -44.544  1.00  1.80           C  
ATOM   1410  CG1 VAL A 179      -9.915  12.501 -44.606  1.00  1.80           C  
ATOM   1411  CG2 VAL A 179     -11.046  10.497 -43.604  1.00  1.80           C  
ATOM   1412  C   VAL A 179     -13.767  11.920 -44.331  1.00  1.87           C  
ATOM   1413  O   VAL A 179     -14.269  11.256 -43.429  1.00  1.55           O  
ATOM   1414  N   HIS A 180     -14.328  12.163 -45.523  1.00  1.83           N  
ATOM   1415  CA  HIS A 180     -15.614  11.603 -45.900  1.00  1.80           C  
ATOM   1416  CB  HIS A 180     -16.251  12.521 -46.962  1.00  1.80           C  
ATOM   1417  CG  HIS A 180     -17.636  12.075 -47.396  1.00  2.04           C  
ATOM   1418  CD2 HIS A 180     -18.610  11.347 -46.690  1.00  2.04           C  
ATOM   1419  ND1 HIS A 180     -18.139  12.354 -48.615  1.00  1.72           N  
ATOM   1420  CE1 HIS A 180     -19.368  11.816 -48.654  1.00  2.04           C  
ATOM   1421  NE2 HIS A 180     -19.680  11.198 -47.503  1.00  1.72           N  
ATOM   1422  C   HIS A 180     -15.391  10.178 -46.420  1.00  1.87           C  
ATOM   1423  O   HIS A 180     -14.443   9.886 -47.137  1.00  1.55           O  
ATOM   1424  N   HIS A 181     -16.314   9.319 -45.980  1.00  1.83           N  
ATOM   1425  CA  HIS A 181     -16.436   7.946 -46.426  1.00  1.80           C  
ATOM   1426  CB  HIS A 181     -16.341   6.997 -45.214  1.00  1.80           C  
ATOM   1427  CG  HIS A 181     -14.935   6.875 -44.662  1.00  2.04           C  
ATOM   1428  CD2 HIS A 181     -13.971   7.869 -44.407  1.00  2.04           C  
ATOM   1429  ND1 HIS A 181     -14.401   5.688 -44.311  1.00  1.72           N  
ATOM   1430  CE1 HIS A 181     -13.161   5.945 -43.861  1.00  2.04           C  
ATOM   1431  NE2 HIS A 181     -12.875   7.255 -43.911  1.00  1.72           N  
ATOM   1432  C   HIS A 181     -17.842   7.806 -47.044  1.00  1.87           C  
ATOM   1433  O   HIS A 181     -18.775   7.392 -46.360  1.00  1.55           O  
ATOM   1434  N   PRO A 182     -17.981   8.157 -48.354  1.00  1.83           N  
ATOM   1435  CD  PRO A 182     -16.964   8.813 -49.185  1.00  1.80           C  
ATOM   1436  CA  PRO A 182     -19.230   7.938 -49.079  1.00  1.80           C  
ATOM   1437  CB  PRO A 182     -18.871   8.192 -50.545  1.00  1.80           C  
ATOM   1438  CG  PRO A 182     -17.716   9.182 -50.470  1.00  1.80           C  
ATOM   1439  C   PRO A 182     -19.900   6.563 -48.919  1.00  1.87           C  
ATOM   1440  O   PRO A 182     -19.310   5.576 -48.489  1.00  1.55           O  
ATOM   1441  N   SER A 183     -21.182   6.568 -49.304  1.00  1.83           N  
ATOM   1442  CA  SER A 183     -21.922   5.318 -49.354  1.00  1.80           C  
ATOM   1443  CB  SER A 183     -23.406   5.637 -49.610  1.00  1.80           C  
ATOM   1444  OG  SER A 183     -24.266   4.538 -49.363  1.00  1.55           O  
ATOM   1445  C   SER A 183     -21.378   4.425 -50.483  1.00  1.87           C  
ATOM   1446  O   SER A 183     -21.219   3.220 -50.346  1.00  1.55           O  
ATOM   1447  N   ASN A 184     -21.162   5.105 -51.620  1.00  1.83           N  
ATOM   1448  CA  ASN A 184     -21.015   4.440 -52.906  1.00  1.80           C  
ATOM   1449  CB  ASN A 184     -22.383   4.523 -53.614  1.00  1.80           C  
ATOM   1450  CG  ASN A 184     -22.418   3.876 -55.005  1.00  1.87           C  
ATOM   1451  OD1 ASN A 184     -21.441   3.331 -55.499  1.00  1.55           O  
ATOM   1452  ND2 ASN A 184     -23.596   3.982 -55.617  1.00  1.83           N  
ATOM   1453  C   ASN A 184     -19.930   5.191 -53.680  1.00  1.87           C  
ATOM   1454  O   ASN A 184     -19.749   6.391 -53.506  1.00  1.55           O  
ATOM   1455  N   ILE A 185     -19.229   4.437 -54.539  1.00  1.83           N  
ATOM   1456  CA  ILE A 185     -18.228   5.012 -55.428  1.00  1.80           C  
ATOM   1457  CB  ILE A 185     -17.488   3.885 -56.178  1.00  1.80           C  
ATOM   1458  CG2 ILE A 185     -18.438   2.999 -57.006  1.00  1.80           C  
ATOM   1459  CG1 ILE A 185     -16.333   4.441 -57.034  1.00  1.80           C  
ATOM   1460  CD1 ILE A 185     -15.402   3.351 -57.571  1.00  1.80           C  
ATOM   1461  C   ILE A 185     -18.874   6.045 -56.375  1.00  1.87           C  
ATOM   1462  O   ILE A 185     -18.268   7.033 -56.765  1.00  1.55           O  
ATOM   1463  N   GLY A 186     -20.156   5.791 -56.682  1.00  1.83           N  
ATOM   1464  CA  GLY A 186     -20.923   6.773 -57.438  1.00  1.80           C  
ATOM   1465  C   GLY A 186     -20.961   8.142 -56.734  1.00  1.87           C  
ATOM   1466  O   GLY A 186     -20.814   9.190 -57.348  1.00  1.55           O  
ATOM   1467  N   ASP A 187     -21.159   8.076 -55.408  1.00  1.83           N  
ATOM   1468  CA  ASP A 187     -21.308   9.306 -54.639  1.00  1.80           C  
ATOM   1469  CB  ASP A 187     -21.973   8.977 -53.298  1.00  1.80           C  
ATOM   1470  CG  ASP A 187     -22.523  10.248 -52.646  1.00  1.87           C  
ATOM   1471  OD1 ASP A 187     -22.043  10.639 -51.593  1.00  1.66           O  
ATOM   1472  OD2 ASP A 187     -23.458  10.837 -53.182  1.00  1.66           O  
ATOM   1473  C   ASP A 187     -19.943   9.996 -54.451  1.00  1.87           C  
ATOM   1474  O   ASP A 187     -19.803  11.207 -54.549  1.00  1.55           O  
ATOM   1475  N   GLN A 188     -18.931   9.132 -54.239  1.00  1.83           N  
ATOM   1476  CA  GLN A 188     -17.530   9.560 -54.215  1.00  1.80           C  
ATOM   1477  CB  GLN A 188     -16.654   8.289 -54.174  1.00  1.80           C  
ATOM   1478  CG  GLN A 188     -15.135   8.474 -54.357  1.00  1.80           C  
ATOM   1479  CD  GLN A 188     -14.483   9.256 -53.223  1.00  1.87           C  
ATOM   1480  OE1 GLN A 188     -13.765  10.218 -53.435  1.00  1.55           O  
ATOM   1481  NE2 GLN A 188     -14.789   8.815 -52.005  1.00  1.83           N  
ATOM   1482  C   GLN A 188     -17.219  10.445 -55.437  1.00  1.87           C  
ATOM   1483  O   GLN A 188     -16.862  11.612 -55.327  1.00  1.55           O  
ATOM   1484  N   ARG A 189     -17.405   9.821 -56.611  1.00  1.83           N  
ATOM   1485  CA  ARG A 189     -17.091  10.530 -57.841  1.00  1.80           C  
ATOM   1486  CB  ARG A 189     -17.028   9.550 -59.025  1.00  1.80           C  
ATOM   1487  CG  ARG A 189     -18.380   8.957 -59.435  1.00  1.80           C  
ATOM   1488  CD  ARG A 189     -18.237   7.813 -60.442  1.00  1.80           C  
ATOM   1489  NE  ARG A 189     -19.556   7.416 -60.923  1.00  1.83           N  
ATOM   1490  CZ  ARG A 189     -19.778   6.252 -61.574  1.00  1.87           C  
ATOM   1491  NH1 ARG A 189     -18.792   5.386 -61.762  1.00  1.83           N  
ATOM   1492  NH2 ARG A 189     -20.994   5.982 -62.028  1.00  1.83           N  
ATOM   1493  C   ARG A 189     -18.069  11.697 -58.066  1.00  1.87           C  
ATOM   1494  O   ARG A 189     -17.740  12.682 -58.711  1.00  1.55           O  
ATOM   1495  N   ALA A 190     -19.278  11.569 -57.492  1.00  1.83           N  
ATOM   1496  CA  ALA A 190     -20.235  12.659 -57.621  1.00  1.80           C  
ATOM   1497  CB  ALA A 190     -21.581  12.306 -56.976  1.00  1.80           C  
ATOM   1498  C   ALA A 190     -19.668  13.959 -57.027  1.00  1.87           C  
ATOM   1499  O   ALA A 190     -19.588  14.979 -57.701  1.00  1.55           O  
ATOM   1500  N   ILE A 191     -19.278  13.865 -55.745  1.00  1.83           N  
ATOM   1501  CA  ILE A 191     -18.837  15.068 -55.044  1.00  1.80           C  
ATOM   1502  CB  ILE A 191     -18.827  14.852 -53.512  1.00  1.80           C  
ATOM   1503  CG2 ILE A 191     -18.532  16.175 -52.786  1.00  1.80           C  
ATOM   1504  CG1 ILE A 191     -20.140  14.245 -52.975  1.00  1.80           C  
ATOM   1505  CD1 ILE A 191     -20.112  14.018 -51.456  1.00  1.80           C  
ATOM   1506  C   ILE A 191     -17.440  15.513 -55.531  1.00  1.87           C  
ATOM   1507  O   ILE A 191     -17.169  16.698 -55.705  1.00  1.55           O  
ATOM   1508  N   TYR A 192     -16.560  14.506 -55.672  1.00  1.83           N  
ATOM   1509  CA  TYR A 192     -15.129  14.796 -55.768  1.00  1.80           C  
ATOM   1510  CB  TYR A 192     -14.363  13.911 -54.773  1.00  1.80           C  
ATOM   1511  CG  TYR A 192     -14.929  14.039 -53.382  1.00  2.04           C  
ATOM   1512  CD1 TYR A 192     -14.976  15.278 -52.754  1.00  2.04           C  
ATOM   1513  CE1 TYR A 192     -15.542  15.410 -51.496  1.00  2.04           C  
ATOM   1514  CD2 TYR A 192     -15.439  12.932 -52.712  1.00  2.04           C  
ATOM   1515  CE2 TYR A 192     -16.003  13.060 -51.450  1.00  2.04           C  
ATOM   1516  CZ  TYR A 192     -16.064  14.304 -50.843  1.00  2.04           C  
ATOM   1517  OH  TYR A 192     -16.642  14.435 -49.597  1.00  1.55           O  
ATOM   1518  C   TYR A 192     -14.583  14.624 -57.190  1.00  1.87           C  
ATOM   1519  O   TYR A 192     -13.522  15.141 -57.504  1.00  1.55           O  
ATOM   1520  N   HIS A 193     -15.326  13.891 -58.033  1.00  1.83           N  
ATOM   1521  CA  HIS A 193     -14.912  13.583 -59.408  1.00  1.80           C  
ATOM   1522  CB  HIS A 193     -14.419  14.813 -60.201  1.00  1.80           C  
ATOM   1523  CG  HIS A 193     -14.281  14.452 -61.663  1.00  2.04           C  
ATOM   1524  CD2 HIS A 193     -15.312  14.221 -62.587  1.00  2.04           C  
ATOM   1525  ND1 HIS A 193     -13.100  14.289 -62.296  1.00  1.72           N  
ATOM   1526  CE1 HIS A 193     -13.399  13.968 -63.565  1.00  2.04           C  
ATOM   1527  NE2 HIS A 193     -14.730  13.919 -63.771  1.00  1.72           N  
ATOM   1528  C   HIS A 193     -13.898  12.424 -59.451  1.00  1.87           C  
ATOM   1529  O   HIS A 193     -14.028  11.490 -60.235  1.00  1.55           O  
ATOM   1530  N   THR A 194     -12.894  12.540 -58.578  1.00  1.83           N  
ATOM   1531  CA  THR A 194     -11.839  11.555 -58.447  1.00  1.80           C  
ATOM   1532  CB  THR A 194     -10.838  12.170 -57.452  1.00  1.80           C  
ATOM   1533  OG1 THR A 194     -11.591  12.844 -56.452  1.00  1.55           O  
ATOM   1534  CG2 THR A 194      -9.923  13.174 -58.178  1.00  1.80           C  
ATOM   1535  C   THR A 194     -12.422  10.188 -58.015  1.00  1.87           C  
ATOM   1536  O   THR A 194     -13.421  10.104 -57.309  1.00  1.55           O  
ATOM   1537  N   GLU A 195     -11.763   9.131 -58.527  1.00  1.83           N  
ATOM   1538  CA  GLU A 195     -12.165   7.768 -58.200  1.00  1.80           C  
ATOM   1539  CB  GLU A 195     -11.844   6.846 -59.393  1.00  1.80           C  
ATOM   1540  CG  GLU A 195     -12.213   5.369 -59.153  1.00  1.80           C  
ATOM   1541  CD  GLU A 195     -11.944   4.462 -60.359  1.00  1.87           C  
ATOM   1542  OE1 GLU A 195     -11.078   4.754 -61.175  1.00  1.66           O  
ATOM   1543  OE2 GLU A 195     -12.606   3.442 -60.488  1.00  1.66           O  
ATOM   1544  C   GLU A 195     -11.463   7.368 -56.891  1.00  1.87           C  
ATOM   1545  O   GLU A 195     -12.036   7.420 -55.809  1.00  1.55           O  
ATOM   1546  N   ASN A 196     -10.181   6.983 -57.039  1.00  1.83           N  
ATOM   1547  CA  ASN A 196      -9.367   6.651 -55.871  1.00  1.80           C  
ATOM   1548  CB  ASN A 196      -8.198   5.717 -56.236  1.00  1.80           C  
ATOM   1549  CG  ASN A 196      -8.640   4.325 -56.689  1.00  1.87           C  
ATOM   1550  OD1 ASN A 196      -8.272   3.849 -57.758  1.00  1.55           O  
ATOM   1551  ND2 ASN A 196      -9.432   3.682 -55.828  1.00  1.83           N  
ATOM   1552  C   ASN A 196      -8.802   7.952 -55.295  1.00  1.87           C  
ATOM   1553  O   ASN A 196      -7.621   8.259 -55.421  1.00  1.55           O  
ATOM   1554  N   ALA A 197      -9.724   8.702 -54.678  1.00  1.83           N  
ATOM   1555  CA  ALA A 197      -9.337   9.938 -54.022  1.00  1.80           C  
ATOM   1556  CB  ALA A 197     -10.579  10.798 -53.811  1.00  1.80           C  
ATOM   1557  C   ALA A 197      -8.674   9.609 -52.678  1.00  1.87           C  
ATOM   1558  O   ALA A 197      -8.782   8.496 -52.174  1.00  1.55           O  
ATOM   1559  N   TYR A 198      -7.991  10.627 -52.141  1.00  1.83           N  
ATOM   1560  CA  TYR A 198      -7.232  10.476 -50.915  1.00  1.80           C  
ATOM   1561  CB  TYR A 198      -5.859   9.825 -51.206  1.00  1.80           C  
ATOM   1562  CG  TYR A 198      -4.897  10.761 -51.894  1.00  2.04           C  
ATOM   1563  CD1 TYR A 198      -5.004  11.000 -53.259  1.00  2.04           C  
ATOM   1564  CE1 TYR A 198      -4.149  11.890 -53.888  1.00  2.04           C  
ATOM   1565  CD2 TYR A 198      -3.904  11.419 -51.173  1.00  2.04           C  
ATOM   1566  CE2 TYR A 198      -3.047  12.316 -51.799  1.00  2.04           C  
ATOM   1567  CZ  TYR A 198      -3.170  12.553 -53.165  1.00  2.04           C  
ATOM   1568  OH  TYR A 198      -2.345  13.433 -53.838  1.00  1.55           O  
ATOM   1569  C   TYR A 198      -7.066  11.867 -50.291  1.00  1.87           C  
ATOM   1570  O   TYR A 198      -7.267  12.897 -50.931  1.00  1.55           O  
ATOM   1571  N   VAL A 199      -6.652  11.805 -49.021  1.00  1.83           N  
ATOM   1572  CA  VAL A 199      -6.193  12.956 -48.266  1.00  1.80           C  
ATOM   1573  CB  VAL A 199      -7.279  13.369 -47.242  1.00  1.80           C  
ATOM   1574  CG1 VAL A 199      -6.848  14.529 -46.336  1.00  1.80           C  
ATOM   1575  CG2 VAL A 199      -8.616  13.686 -47.932  1.00  1.80           C  
ATOM   1576  C   VAL A 199      -4.885  12.470 -47.631  1.00  1.87           C  
ATOM   1577  O   VAL A 199      -4.667  11.271 -47.524  1.00  1.55           O  
ATOM   1578  N   SER A 200      -4.022  13.403 -47.236  1.00  1.83           N  
ATOM   1579  CA  SER A 200      -2.808  13.015 -46.542  1.00  1.80           C  
ATOM   1580  CB  SER A 200      -1.751  12.538 -47.559  1.00  1.80           C  
ATOM   1581  OG  SER A 200      -0.787  11.652 -47.017  1.00  1.55           O  
ATOM   1582  C   SER A 200      -2.359  14.255 -45.780  1.00  1.87           C  
ATOM   1583  O   SER A 200      -2.134  15.304 -46.374  1.00  1.55           O  
ATOM   1584  N   VAL A 201      -2.299  14.096 -44.451  1.00  1.83           N  
ATOM   1585  CA  VAL A 201      -2.041  15.230 -43.574  1.00  1.80           C  
ATOM   1586  CB  VAL A 201      -3.213  15.411 -42.593  1.00  1.80           C  
ATOM   1587  CG1 VAL A 201      -3.058  16.703 -41.775  1.00  1.80           C  
ATOM   1588  CG2 VAL A 201      -4.556  15.403 -43.341  1.00  1.80           C  
ATOM   1589  C   VAL A 201      -0.723  14.949 -42.857  1.00  1.87           C  
ATOM   1590  O   VAL A 201      -0.574  13.909 -42.223  1.00  1.55           O  
ATOM   1591  N   VAL A 202       0.218  15.894 -43.006  1.00  1.83           N  
ATOM   1592  CA  VAL A 202       1.572  15.708 -42.504  1.00  1.80           C  
ATOM   1593  CB  VAL A 202       2.509  15.270 -43.644  1.00  1.80           C  
ATOM   1594  CG1 VAL A 202       2.013  13.966 -44.270  1.00  1.80           C  
ATOM   1595  CG2 VAL A 202       2.675  16.341 -44.730  1.00  1.80           C  
ATOM   1596  C   VAL A 202       2.040  16.998 -41.831  1.00  1.87           C  
ATOM   1597  O   VAL A 202       1.392  18.032 -41.920  1.00  1.55           O  
ATOM   1598  N   SER A 203       3.187  16.865 -41.149  1.00  1.83           N  
ATOM   1599  CA  SER A 203       3.744  17.955 -40.365  1.00  1.80           C  
ATOM   1600  CB  SER A 203       2.813  18.165 -39.157  1.00  1.80           C  
ATOM   1601  OG  SER A 203       2.652  16.960 -38.427  1.00  1.55           O  
ATOM   1602  C   SER A 203       5.160  17.511 -39.956  1.00  1.87           C  
ATOM   1603  O   SER A 203       5.744  16.633 -40.588  1.00  1.55           O  
ATOM   1604  N   SER A 204       5.676  18.088 -38.860  1.00  1.83           N  
ATOM   1605  CA  SER A 204       6.844  17.498 -38.224  1.00  1.80           C  
ATOM   1606  CB  SER A 204       7.358  18.402 -37.079  1.00  1.80           C  
ATOM   1607  OG  SER A 204       8.565  17.964 -36.469  1.00  1.55           O  
ATOM   1608  C   SER A 204       6.457  16.102 -37.716  1.00  1.87           C  
ATOM   1609  O   SER A 204       7.017  15.087 -38.114  1.00  1.55           O  
ATOM   1610  N   HIS A 205       5.478  16.145 -36.797  1.00  1.83           N  
ATOM   1611  CA  HIS A 205       5.185  14.997 -35.948  1.00  1.80           C  
ATOM   1612  CB  HIS A 205       4.759  15.465 -34.539  1.00  1.80           C  
ATOM   1613  CG  HIS A 205       3.594  16.437 -34.565  1.00  2.04           C  
ATOM   1614  CD2 HIS A 205       3.637  17.827 -34.764  1.00  2.04           C  
ATOM   1615  ND1 HIS A 205       2.306  16.081 -34.374  1.00  1.72           N  
ATOM   1616  CE1 HIS A 205       1.591  17.217 -34.456  1.00  2.04           C  
ATOM   1617  NE2 HIS A 205       2.369  18.288 -34.692  1.00  1.72           N  
ATOM   1618  C   HIS A 205       4.166  14.054 -36.606  1.00  1.87           C  
ATOM   1619  O   HIS A 205       4.396  12.857 -36.736  1.00  1.55           O  
ATOM   1620  N   TYR A 206       3.023  14.640 -36.986  1.00  1.83           N  
ATOM   1621  CA  TYR A 206       1.932  13.843 -37.529  1.00  1.80           C  
ATOM   1622  CB  TYR A 206       0.601  14.584 -37.314  1.00  1.80           C  
ATOM   1623  CG  TYR A 206      -0.585  13.725 -37.656  1.00  2.04           C  
ATOM   1624  CD1 TYR A 206      -1.157  12.910 -36.689  1.00  2.04           C  
ATOM   1625  CE1 TYR A 206      -2.259  12.122 -36.986  1.00  2.04           C  
ATOM   1626  CD2 TYR A 206      -1.128  13.737 -38.936  1.00  2.04           C  
ATOM   1627  CE2 TYR A 206      -2.226  12.946 -39.239  1.00  2.04           C  
ATOM   1628  CZ  TYR A 206      -2.801  12.142 -38.266  1.00  2.04           C  
ATOM   1629  OH  TYR A 206      -3.903  11.379 -38.596  1.00  1.55           O  
ATOM   1630  C   TYR A 206       2.197  13.590 -39.019  1.00  1.87           C  
ATOM   1631  O   TYR A 206       2.701  14.454 -39.729  1.00  1.55           O  
ATOM   1632  N   ASN A 207       1.805  12.375 -39.431  1.00  1.83           N  
ATOM   1633  CA  ASN A 207       1.751  11.987 -40.833  1.00  1.80           C  
ATOM   1634  CB  ASN A 207       3.132  11.504 -41.321  1.00  1.80           C  
ATOM   1635  CG  ASN A 207       3.076  10.841 -42.709  1.00  1.87           C  
ATOM   1636  OD1 ASN A 207       2.127  10.986 -43.465  1.00  1.55           O  
ATOM   1637  ND2 ASN A 207       4.136  10.089 -43.004  1.00  1.83           N  
ATOM   1638  C   ASN A 207       0.719  10.862 -40.920  1.00  1.87           C  
ATOM   1639  O   ASN A 207       0.852   9.864 -40.217  1.00  1.55           O  
ATOM   1640  N   ARG A 208      -0.292  11.056 -41.782  1.00  1.83           N  
ATOM   1641  CA  ARG A 208      -1.191   9.953 -42.083  1.00  1.80           C  
ATOM   1642  CB  ARG A 208      -2.288   9.832 -41.011  1.00  1.80           C  
ATOM   1643  CG  ARG A 208      -3.211   8.626 -41.236  1.00  1.80           C  
ATOM   1644  CD  ARG A 208      -4.089   8.301 -40.025  1.00  1.80           C  
ATOM   1645  NE  ARG A 208      -3.259   7.960 -38.876  1.00  1.83           N  
ATOM   1646  CZ  ARG A 208      -3.781   7.568 -37.694  1.00  1.87           C  
ATOM   1647  NH1 ARG A 208      -5.092   7.459 -37.540  1.00  1.83           N  
ATOM   1648  NH2 ARG A 208      -2.973   7.290 -36.682  1.00  1.83           N  
ATOM   1649  C   ARG A 208      -1.793  10.165 -43.472  1.00  1.87           C  
ATOM   1650  O   ARG A 208      -2.334  11.227 -43.770  1.00  1.55           O  
ATOM   1651  N   ARG A 209      -1.675   9.099 -44.287  1.00  1.83           N  
ATOM   1652  CA  ARG A 209      -2.454   9.027 -45.515  1.00  1.80           C  
ATOM   1653  CB  ARG A 209      -1.738   8.132 -46.542  1.00  1.80           C  
ATOM   1654  CG  ARG A 209      -2.469   8.038 -47.892  1.00  1.80           C  
ATOM   1655  CD  ARG A 209      -1.712   7.172 -48.902  1.00  1.80           C  
ATOM   1656  NE  ARG A 209      -2.536   6.957 -50.087  1.00  1.83           N  
ATOM   1657  CZ  ARG A 209      -2.451   7.672 -51.231  1.00  1.87           C  
ATOM   1658  NH1 ARG A 209      -1.595   8.679 -51.353  1.00  1.83           N  
ATOM   1659  NH2 ARG A 209      -3.241   7.356 -52.248  1.00  1.83           N  
ATOM   1660  C   ARG A 209      -3.850   8.485 -45.153  1.00  1.87           C  
ATOM   1661  O   ARG A 209      -4.019   7.660 -44.262  1.00  1.55           O  
ATOM   1662  N   PHE A 210      -4.828   9.012 -45.893  1.00  1.83           N  
ATOM   1663  CA  PHE A 210      -6.237   8.703 -45.714  1.00  1.80           C  
ATOM   1664  CB  PHE A 210      -6.989   9.952 -45.231  1.00  1.80           C  
ATOM   1665  CG  PHE A 210      -6.592  10.419 -43.859  1.00  2.04           C  
ATOM   1666  CD1 PHE A 210      -5.570  11.350 -43.694  1.00  2.04           C  
ATOM   1667  CD2 PHE A 210      -7.253   9.934 -42.736  1.00  2.04           C  
ATOM   1668  CE1 PHE A 210      -5.218  11.791 -42.425  1.00  2.04           C  
ATOM   1669  CE2 PHE A 210      -6.901  10.371 -41.468  1.00  2.04           C  
ATOM   1670  CZ  PHE A 210      -5.886  11.302 -41.311  1.00  2.04           C  
ATOM   1671  C   PHE A 210      -6.801   8.361 -47.090  1.00  1.87           C  
ATOM   1672  O   PHE A 210      -6.455   8.984 -48.086  1.00  1.55           O  
ATOM   1673  N   THR A 211      -7.710   7.383 -47.086  1.00  1.83           N  
ATOM   1674  CA  THR A 211      -8.521   7.121 -48.264  1.00  1.80           C  
ATOM   1675  CB  THR A 211      -7.875   5.984 -49.082  1.00  1.80           C  
ATOM   1676  OG1 THR A 211      -7.323   4.984 -48.243  1.00  1.55           O  
ATOM   1677  CG2 THR A 211      -6.806   6.513 -50.051  1.00  1.80           C  
ATOM   1678  C   THR A 211      -9.936   6.788 -47.754  1.00  1.87           C  
ATOM   1679  O   THR A 211     -10.096   6.325 -46.630  1.00  1.55           O  
ATOM   1680  N   PRO A 212     -10.966   7.068 -48.594  1.00  1.83           N  
ATOM   1681  CD  PRO A 212     -10.827   7.633 -49.937  1.00  1.80           C  
ATOM   1682  CA  PRO A 212     -12.352   6.837 -48.192  1.00  1.80           C  
ATOM   1683  CB  PRO A 212     -13.162   7.549 -49.290  1.00  1.80           C  
ATOM   1684  CG  PRO A 212     -12.239   7.575 -50.515  1.00  1.80           C  
ATOM   1685  C   PRO A 212     -12.694   5.334 -48.170  1.00  1.87           C  
ATOM   1686  O   PRO A 212     -12.691   4.667 -49.200  1.00  1.55           O  
ATOM   1687  N   GLU A 213     -13.037   4.839 -46.969  1.00  1.83           N  
ATOM   1688  CA  GLU A 213     -13.617   3.502 -46.870  1.00  1.80           C  
ATOM   1689  CB  GLU A 213     -13.274   2.835 -45.532  1.00  1.80           C  
ATOM   1690  CG  GLU A 213     -11.755   2.799 -45.277  1.00  1.80           C  
ATOM   1691  CD  GLU A 213     -11.369   2.153 -43.940  1.00  1.87           C  
ATOM   1692  OE1 GLU A 213     -12.227   1.913 -43.099  1.00  1.66           O  
ATOM   1693  OE2 GLU A 213     -10.190   1.893 -43.734  1.00  1.66           O  
ATOM   1694  C   GLU A 213     -15.132   3.629 -47.109  1.00  1.87           C  
ATOM   1695  O   GLU A 213     -15.957   3.726 -46.201  1.00  1.55           O  
ATOM   1696  N   ILE A 214     -15.411   3.653 -48.417  1.00  1.83           N  
ATOM   1697  CA  ILE A 214     -16.766   3.749 -48.930  1.00  1.80           C  
ATOM   1698  CB  ILE A 214     -16.670   3.919 -50.464  1.00  1.80           C  
ATOM   1699  CG2 ILE A 214     -18.047   4.019 -51.130  1.00  1.80           C  
ATOM   1700  CG1 ILE A 214     -15.797   5.130 -50.854  1.00  1.80           C  
ATOM   1701  CD1 ILE A 214     -15.633   5.294 -52.369  1.00  1.80           C  
ATOM   1702  C   ILE A 214     -17.500   2.451 -48.545  1.00  1.87           C  
ATOM   1703  O   ILE A 214     -16.888   1.388 -48.568  1.00  1.55           O  
ATOM   1704  N   ALA A 215     -18.793   2.575 -48.190  1.00  1.83           N  
ATOM   1705  CA  ALA A 215     -19.584   1.376 -47.917  1.00  1.80           C  
ATOM   1706  CB  ALA A 215     -19.081   0.622 -46.670  1.00  1.80           C  
ATOM   1707  C   ALA A 215     -21.060   1.746 -47.698  1.00  1.87           C  
ATOM   1708  O   ALA A 215     -21.386   2.760 -47.088  1.00  1.55           O  
ATOM   1709  N   LYS A 216     -21.914   0.826 -48.187  1.00  1.83           N  
ATOM   1710  CA  LYS A 216     -23.330   0.838 -47.838  1.00  1.80           C  
ATOM   1711  CB  LYS A 216     -24.061  -0.292 -48.587  1.00  1.80           C  
ATOM   1712  CG  LYS A 216     -24.190  -0.075 -50.103  1.00  1.80           C  
ATOM   1713  CD  LYS A 216     -25.475   0.666 -50.495  1.00  1.80           C  
ATOM   1714  CE  LYS A 216     -25.672   0.708 -52.015  1.00  1.80           C  
ATOM   1715  NZ  LYS A 216     -26.908   1.361 -52.429  1.00  1.65           N  
ATOM   1716  C   LYS A 216     -23.451   0.573 -46.333  1.00  1.87           C  
ATOM   1717  O   LYS A 216     -22.950  -0.424 -45.828  1.00  1.55           O  
ATOM   1718  N   ARG A 217     -24.125   1.508 -45.658  1.00  1.83           N  
ATOM   1719  CA  ARG A 217     -24.267   1.439 -44.214  1.00  1.80           C  
ATOM   1720  CB  ARG A 217     -23.271   2.410 -43.572  1.00  1.80           C  
ATOM   1721  CG  ARG A 217     -21.880   1.786 -43.461  1.00  1.80           C  
ATOM   1722  CD  ARG A 217     -20.773   2.761 -43.055  1.00  1.80           C  
ATOM   1723  NE  ARG A 217     -20.670   3.783 -44.083  1.00  1.83           N  
ATOM   1724  CZ  ARG A 217     -19.590   4.070 -44.842  1.00  1.87           C  
ATOM   1725  NH1 ARG A 217     -18.392   3.520 -44.632  1.00  1.83           N  
ATOM   1726  NH2 ARG A 217     -19.782   4.931 -45.828  1.00  1.83           N  
ATOM   1727  C   ARG A 217     -25.700   1.846 -43.871  1.00  1.87           C  
ATOM   1728  O   ARG A 217     -26.345   2.549 -44.638  1.00  1.55           O  
ATOM   1729  N   PRO A 218     -26.167   1.401 -42.672  1.00  1.83           N  
ATOM   1730  CD  PRO A 218     -25.496   0.422 -41.816  1.00  1.80           C  
ATOM   1731  CA  PRO A 218     -27.400   1.916 -42.090  1.00  1.80           C  
ATOM   1732  CB  PRO A 218     -27.407   1.365 -40.657  1.00  1.80           C  
ATOM   1733  CG  PRO A 218     -26.515   0.126 -40.715  1.00  1.80           C  
ATOM   1734  C   PRO A 218     -27.450   3.451 -42.080  1.00  1.87           C  
ATOM   1735  O   PRO A 218     -26.486   4.113 -41.700  1.00  1.55           O  
ATOM   1736  N   LYS A 219     -28.611   3.958 -42.517  1.00  1.83           N  
ATOM   1737  CA  LYS A 219     -28.884   5.380 -42.411  1.00  1.80           C  
ATOM   1738  CB  LYS A 219     -30.242   5.676 -43.063  1.00  1.80           C  
ATOM   1739  CG  LYS A 219     -30.267   5.430 -44.578  1.00  1.80           C  
ATOM   1740  CD  LYS A 219     -31.684   5.585 -45.148  1.00  1.80           C  
ATOM   1741  CE  LYS A 219     -31.738   5.405 -46.671  1.00  1.80           C  
ATOM   1742  NZ  LYS A 219     -33.081   5.494 -47.234  1.00  1.65           N  
ATOM   1743  C   LYS A 219     -28.917   5.788 -40.923  1.00  1.87           C  
ATOM   1744  O   LYS A 219     -29.810   5.402 -40.176  1.00  1.55           O  
ATOM   1745  N   VAL A 220     -27.908   6.590 -40.560  1.00  1.83           N  
ATOM   1746  CA  VAL A 220     -27.827   7.234 -39.259  1.00  1.80           C  
ATOM   1747  CB  VAL A 220     -26.498   6.845 -38.583  1.00  1.80           C  
ATOM   1748  CG1 VAL A 220     -26.319   7.542 -37.226  1.00  1.80           C  
ATOM   1749  CG2 VAL A 220     -26.381   5.328 -38.402  1.00  1.80           C  
ATOM   1750  C   VAL A 220     -27.902   8.730 -39.569  1.00  1.87           C  
ATOM   1751  O   VAL A 220     -27.144   9.228 -40.387  1.00  1.55           O  
ATOM   1752  N   ARG A 221     -28.888   9.400 -38.949  1.00  1.83           N  
ATOM   1753  CA  ARG A 221     -29.190  10.797 -39.280  1.00  1.80           C  
ATOM   1754  CB  ARG A 221     -28.117  11.758 -38.734  1.00  1.80           C  
ATOM   1755  CG  ARG A 221     -27.833  11.554 -37.241  1.00  1.80           C  
ATOM   1756  CD  ARG A 221     -26.832  12.575 -36.679  1.00  1.80           C  
ATOM   1757  NE  ARG A 221     -27.374  13.930 -36.681  1.00  1.83           N  
ATOM   1758  CZ  ARG A 221     -28.293  14.364 -35.791  1.00  1.87           C  
ATOM   1759  NH1 ARG A 221     -28.784  13.543 -34.871  1.00  1.83           N  
ATOM   1760  NH2 ARG A 221     -28.704  15.623 -35.842  1.00  1.83           N  
ATOM   1761  C   ARG A 221     -29.403  10.989 -40.800  1.00  1.87           C  
ATOM   1762  O   ARG A 221     -29.044  12.007 -41.386  1.00  1.55           O  
ATOM   1763  N   ASP A 222     -29.990   9.924 -41.380  1.00  1.83           N  
ATOM   1764  CA  ASP A 222     -30.305   9.853 -42.803  1.00  1.80           C  
ATOM   1765  CB  ASP A 222     -31.360  10.905 -43.211  1.00  1.80           C  
ATOM   1766  CG  ASP A 222     -32.714  10.640 -42.547  1.00  1.87           C  
ATOM   1767  OD1 ASP A 222     -32.820  10.705 -41.327  1.00  1.66           O  
ATOM   1768  OD2 ASP A 222     -33.685  10.374 -43.247  1.00  1.66           O  
ATOM   1769  C   ASP A 222     -29.034   9.911 -43.680  1.00  1.87           C  
ATOM   1770  O   ASP A 222     -29.057  10.417 -44.797  1.00  1.55           O  
ATOM   1771  N   GLN A 223     -27.946   9.347 -43.121  1.00  1.83           N  
ATOM   1772  CA  GLN A 223     -26.668   9.230 -43.816  1.00  1.80           C  
ATOM   1773  CB  GLN A 223     -25.590  10.074 -43.113  1.00  1.80           C  
ATOM   1774  CG  GLN A 223     -25.946  11.559 -43.050  1.00  1.80           C  
ATOM   1775  CD  GLN A 223     -26.001  12.191 -44.446  1.00  1.87           C  
ATOM   1776  OE1 GLN A 223     -25.481  11.663 -45.423  1.00  1.55           O  
ATOM   1777  NE2 GLN A 223     -26.639  13.355 -44.474  1.00  1.83           N  
ATOM   1778  C   GLN A 223     -26.208   7.774 -43.782  1.00  1.87           C  
ATOM   1779  O   GLN A 223     -26.050   7.176 -42.723  1.00  1.55           O  
ATOM   1780  N   GLU A 224     -25.967   7.256 -44.987  1.00  1.83           N  
ATOM   1781  CA  GLU A 224     -25.222   6.020 -45.148  1.00  1.80           C  
ATOM   1782  CB  GLU A 224     -25.514   5.410 -46.530  1.00  1.80           C  
ATOM   1783  CG  GLU A 224     -27.006   5.397 -46.930  1.00  1.80           C  
ATOM   1784  CD  GLU A 224     -27.456   6.621 -47.756  1.00  1.87           C  
ATOM   1785  OE1 GLU A 224     -26.859   7.687 -47.672  1.00  1.66           O  
ATOM   1786  OE2 GLU A 224     -28.421   6.508 -48.502  1.00  1.66           O  
ATOM   1787  C   GLU A 224     -23.721   6.345 -45.008  1.00  1.87           C  
ATOM   1788  O   GLU A 224     -22.928   5.605 -44.438  1.00  1.55           O  
ATOM   1789  N   GLY A 225     -23.397   7.527 -45.559  1.00  1.83           N  
ATOM   1790  CA  GLY A 225     -22.057   8.082 -45.431  1.00  1.80           C  
ATOM   1791  C   GLY A 225     -21.652   8.229 -43.962  1.00  1.87           C  
ATOM   1792  O   GLY A 225     -22.480   8.217 -43.052  1.00  1.55           O  
ATOM   1793  N   ARG A 226     -20.329   8.351 -43.798  1.00  1.83           N  
ATOM   1794  CA  ARG A 226     -19.751   8.650 -42.500  1.00  1.80           C  
ATOM   1795  CB  ARG A 226     -19.159   7.372 -41.879  1.00  1.80           C  
ATOM   1796  CG  ARG A 226     -20.184   6.256 -41.638  1.00  1.80           C  
ATOM   1797  CD  ARG A 226     -21.166   6.590 -40.515  1.00  1.80           C  
ATOM   1798  NE  ARG A 226     -22.054   5.456 -40.291  1.00  1.83           N  
ATOM   1799  CZ  ARG A 226     -23.290   5.343 -40.828  1.00  1.87           C  
ATOM   1800  NH1 ARG A 226     -23.804   6.315 -41.573  1.00  1.83           N  
ATOM   1801  NH2 ARG A 226     -23.983   4.236 -40.602  1.00  1.83           N  
ATOM   1802  C   ARG A 226     -18.641   9.671 -42.753  1.00  1.87           C  
ATOM   1803  O   ARG A 226     -17.985   9.590 -43.781  1.00  1.55           O  
ATOM   1804  N   ILE A 227     -18.449  10.613 -41.814  1.00  1.83           N  
ATOM   1805  CA  ILE A 227     -17.251  11.459 -41.862  1.00  1.80           C  
ATOM   1806  CB  ILE A 227     -17.550  12.951 -42.166  1.00  1.80           C  
ATOM   1807  CG2 ILE A 227     -18.333  13.119 -43.477  1.00  1.80           C  
ATOM   1808  CG1 ILE A 227     -18.225  13.709 -41.009  1.00  1.80           C  
ATOM   1809  CD1 ILE A 227     -18.559  15.167 -41.346  1.00  1.80           C  
ATOM   1810  C   ILE A 227     -16.525  11.257 -40.529  1.00  1.87           C  
ATOM   1811  O   ILE A 227     -17.093  11.452 -39.464  1.00  1.55           O  
ATOM   1812  N   ASN A 228     -15.268  10.810 -40.637  1.00  1.83           N  
ATOM   1813  CA  ASN A 228     -14.478  10.546 -39.436  1.00  1.80           C  
ATOM   1814  CB  ASN A 228     -13.488   9.404 -39.686  1.00  1.80           C  
ATOM   1815  CG  ASN A 228     -14.142   8.026 -39.693  1.00  1.87           C  
ATOM   1816  OD1 ASN A 228     -15.357   7.865 -39.650  1.00  1.55           O  
ATOM   1817  ND2 ASN A 228     -13.250   7.036 -39.739  1.00  1.83           N  
ATOM   1818  C   ASN A 228     -13.696  11.820 -39.123  1.00  1.87           C  
ATOM   1819  O   ASN A 228     -13.306  12.537 -40.036  1.00  1.55           O  
ATOM   1820  N   TYR A 229     -13.505  12.073 -37.818  1.00  1.83           N  
ATOM   1821  CA  TYR A 229     -12.897  13.312 -37.332  1.00  1.80           C  
ATOM   1822  CB  TYR A 229     -13.792  13.960 -36.263  1.00  1.80           C  
ATOM   1823  CG  TYR A 229     -15.231  14.034 -36.691  1.00  2.04           C  
ATOM   1824  CD1 TYR A 229     -16.101  12.985 -36.407  1.00  2.04           C  
ATOM   1825  CE1 TYR A 229     -17.425  13.036 -36.806  1.00  2.04           C  
ATOM   1826  CD2 TYR A 229     -15.712  15.142 -37.379  1.00  2.04           C  
ATOM   1827  CE2 TYR A 229     -17.040  15.199 -37.774  1.00  2.04           C  
ATOM   1828  CZ  TYR A 229     -17.899  14.148 -37.493  1.00  2.04           C  
ATOM   1829  OH  TYR A 229     -19.211  14.235 -37.913  1.00  1.55           O  
ATOM   1830  C   TYR A 229     -11.542  12.971 -36.705  1.00  1.87           C  
ATOM   1831  O   TYR A 229     -11.435  12.047 -35.909  1.00  1.55           O  
ATOM   1832  N   TYR A 230     -10.538  13.758 -37.109  1.00  1.83           N  
ATOM   1833  CA  TYR A 230      -9.149  13.580 -36.690  1.00  1.80           C  
ATOM   1834  CB  TYR A 230      -8.310  13.061 -37.871  1.00  1.80           C  
ATOM   1835  CG  TYR A 230      -8.825  11.734 -38.356  1.00  2.04           C  
ATOM   1836  CD1 TYR A 230      -9.744  11.684 -39.396  1.00  2.04           C  
ATOM   1837  CE1 TYR A 230     -10.281  10.475 -39.802  1.00  2.04           C  
ATOM   1838  CD2 TYR A 230      -8.422  10.546 -37.757  1.00  2.04           C  
ATOM   1839  CE2 TYR A 230      -8.955   9.330 -38.170  1.00  2.04           C  
ATOM   1840  CZ  TYR A 230      -9.898   9.295 -39.188  1.00  2.04           C  
ATOM   1841  OH  TYR A 230     -10.477   8.110 -39.599  1.00  1.55           O  
ATOM   1842  C   TYR A 230      -8.659  14.953 -36.229  1.00  1.87           C  
ATOM   1843  O   TYR A 230      -9.305  15.960 -36.493  1.00  1.55           O  
ATOM   1844  N   TRP A 231      -7.531  14.962 -35.505  1.00  1.83           N  
ATOM   1845  CA  TRP A 231      -7.088  16.209 -34.896  1.00  1.80           C  
ATOM   1846  CB  TRP A 231      -7.985  16.588 -33.698  1.00  1.80           C  
ATOM   1847  CG  TRP A 231      -8.106  15.425 -32.729  1.00  2.04           C  
ATOM   1848  CD2 TRP A 231      -7.321  15.164 -31.544  1.00  2.04           C  
ATOM   1849  CE2 TRP A 231      -7.804  13.953 -30.991  1.00  2.04           C  
ATOM   1850  CE3 TRP A 231      -6.292  15.829 -30.931  1.00  2.04           C  
ATOM   1851  CD1 TRP A 231      -9.018  14.373 -32.837  1.00  2.04           C  
ATOM   1852  NE1 TRP A 231      -8.834  13.509 -31.811  1.00  1.72           N  
ATOM   1853  CZ2 TRP A 231      -7.248  13.447 -29.848  1.00  2.04           C  
ATOM   1854  CZ3 TRP A 231      -5.723  15.315 -29.763  1.00  2.04           C  
ATOM   1855  CH2 TRP A 231      -6.203  14.124 -29.221  1.00  2.04           C  
ATOM   1856  C   TRP A 231      -5.642  16.037 -34.447  1.00  1.87           C  
ATOM   1857  O   TRP A 231      -5.158  14.921 -34.278  1.00  1.55           O  
ATOM   1858  N   THR A 232      -5.001  17.201 -34.262  1.00  1.83           N  
ATOM   1859  CA  THR A 232      -3.622  17.269 -33.813  1.00  1.80           C  
ATOM   1860  CB  THR A 232      -2.672  17.253 -35.030  1.00  1.80           C  
ATOM   1861  OG1 THR A 232      -3.163  18.094 -36.058  1.00  1.55           O  
ATOM   1862  CG2 THR A 232      -2.467  15.863 -35.624  1.00  1.80           C  
ATOM   1863  C   THR A 232      -3.434  18.623 -33.132  1.00  1.87           C  
ATOM   1864  O   THR A 232      -3.860  19.644 -33.657  1.00  1.55           O  
ATOM   1865  N   LEU A 233      -2.714  18.590 -31.999  1.00  1.83           N  
ATOM   1866  CA  LEU A 233      -2.073  19.817 -31.556  1.00  1.80           C  
ATOM   1867  CB  LEU A 233      -1.639  19.728 -30.078  1.00  1.80           C  
ATOM   1868  CG  LEU A 233      -2.759  19.462 -29.055  1.00  1.80           C  
ATOM   1869  CD1 LEU A 233      -3.977  20.362 -29.272  1.00  1.80           C  
ATOM   1870  CD2 LEU A 233      -3.170  17.987 -28.972  1.00  1.80           C  
ATOM   1871  C   LEU A 233      -0.835  20.002 -32.447  1.00  1.87           C  
ATOM   1872  O   LEU A 233       0.171  19.332 -32.254  1.00  1.55           O  
ATOM   1873  N   LEU A 234      -0.961  20.894 -33.441  1.00  1.83           N  
ATOM   1874  CA  LEU A 234       0.180  21.170 -34.308  1.00  1.80           C  
ATOM   1875  CB  LEU A 234      -0.262  22.106 -35.448  1.00  1.80           C  
ATOM   1876  CG  LEU A 234       0.865  22.524 -36.414  1.00  1.80           C  
ATOM   1877  CD1 LEU A 234       1.546  21.311 -37.061  1.00  1.80           C  
ATOM   1878  CD2 LEU A 234       0.332  23.490 -37.478  1.00  1.80           C  
ATOM   1879  C   LEU A 234       1.279  21.813 -33.449  1.00  1.87           C  
ATOM   1880  O   LEU A 234       1.015  22.771 -32.729  1.00  1.55           O  
ATOM   1881  N   GLU A 235       2.493  21.246 -33.527  1.00  1.83           N  
ATOM   1882  CA  GLU A 235       3.565  21.763 -32.683  1.00  1.80           C  
ATOM   1883  CB  GLU A 235       4.837  20.923 -32.909  1.00  1.80           C  
ATOM   1884  CG  GLU A 235       4.809  19.568 -32.179  1.00  1.80           C  
ATOM   1885  CD  GLU A 235       5.215  19.697 -30.707  1.00  1.87           C  
ATOM   1886  OE1 GLU A 235       6.334  20.121 -30.438  1.00  1.66           O  
ATOM   1887  OE2 GLU A 235       4.430  19.362 -29.826  1.00  1.66           O  
ATOM   1888  C   GLU A 235       3.818  23.271 -32.982  1.00  1.87           C  
ATOM   1889  O   GLU A 235       3.712  23.720 -34.120  1.00  1.55           O  
ATOM   1890  N   PRO A 236       4.148  24.051 -31.916  1.00  1.83           N  
ATOM   1891  CD  PRO A 236       4.016  23.652 -30.514  1.00  1.80           C  
ATOM   1892  CA  PRO A 236       4.650  25.417 -32.077  1.00  1.80           C  
ATOM   1893  CB  PRO A 236       5.220  25.738 -30.686  1.00  1.80           C  
ATOM   1894  CG  PRO A 236       4.362  24.916 -29.724  1.00  1.80           C  
ATOM   1895  C   PRO A 236       5.723  25.590 -33.173  1.00  1.87           C  
ATOM   1896  O   PRO A 236       6.785  24.979 -33.129  1.00  1.55           O  
ATOM   1897  N   GLY A 237       5.392  26.451 -34.150  1.00  1.83           N  
ATOM   1898  CA  GLY A 237       6.343  26.765 -35.211  1.00  1.80           C  
ATOM   1899  C   GLY A 237       6.453  25.674 -36.287  1.00  1.87           C  
ATOM   1900  O   GLY A 237       7.276  25.774 -37.191  1.00  1.55           O  
ATOM   1901  N   ASP A 238       5.597  24.640 -36.158  1.00  1.83           N  
ATOM   1902  CA  ASP A 238       5.547  23.580 -37.160  1.00  1.80           C  
ATOM   1903  CB  ASP A 238       5.005  22.299 -36.488  1.00  1.80           C  
ATOM   1904  CG  ASP A 238       5.199  20.991 -37.273  1.00  1.87           C  
ATOM   1905  OD1 ASP A 238       5.895  20.969 -38.286  1.00  1.66           O  
ATOM   1906  OD2 ASP A 238       4.648  19.978 -36.867  1.00  1.66           O  
ATOM   1907  C   ASP A 238       4.668  24.074 -38.319  1.00  1.87           C  
ATOM   1908  O   ASP A 238       4.305  25.246 -38.397  1.00  1.55           O  
ATOM   1909  N   THR A 239       4.336  23.145 -39.213  1.00  1.83           N  
ATOM   1910  CA  THR A 239       3.515  23.448 -40.354  1.00  1.80           C  
ATOM   1911  CB  THR A 239       4.416  23.948 -41.500  1.00  1.80           C  
ATOM   1912  OG1 THR A 239       5.444  24.810 -41.039  1.00  1.55           O  
ATOM   1913  CG2 THR A 239       3.608  24.623 -42.612  1.00  1.80           C  
ATOM   1914  C   THR A 239       2.778  22.168 -40.733  1.00  1.87           C  
ATOM   1915  O   THR A 239       3.381  21.180 -41.133  1.00  1.55           O  
ATOM   1916  N   ILE A 240       1.450  22.243 -40.577  1.00  1.83           N  
ATOM   1917  CA  ILE A 240       0.621  21.158 -41.065  1.00  1.80           C  
ATOM   1918  CB  ILE A 240      -0.703  21.094 -40.277  1.00  1.80           C  
ATOM   1919  CG2 ILE A 240      -1.588  22.332 -40.504  1.00  1.80           C  
ATOM   1920  CG1 ILE A 240      -1.455  19.773 -40.529  1.00  1.80           C  
ATOM   1921  CD1 ILE A 240      -2.575  19.522 -39.508  1.00  1.80           C  
ATOM   1922  C   ILE A 240       0.439  21.403 -42.566  1.00  1.87           C  
ATOM   1923  O   ILE A 240       0.391  22.543 -43.023  1.00  1.55           O  
ATOM   1924  N   ILE A 241       0.375  20.286 -43.284  1.00  1.83           N  
ATOM   1925  CA  ILE A 241       0.239  20.276 -44.724  1.00  1.80           C  
ATOM   1926  CB  ILE A 241       1.587  19.863 -45.355  1.00  1.80           C  
ATOM   1927  CG2 ILE A 241       1.475  19.631 -46.873  1.00  1.80           C  
ATOM   1928  CG1 ILE A 241       2.694  20.873 -44.985  1.00  1.80           C  
ATOM   1929  CD1 ILE A 241       4.023  20.649 -45.713  1.00  1.80           C  
ATOM   1930  C   ILE A 241      -0.869  19.270 -45.004  1.00  1.87           C  
ATOM   1931  O   ILE A 241      -0.910  18.205 -44.401  1.00  1.55           O  
ATOM   1932  N   PHE A 242      -1.757  19.686 -45.913  1.00  1.83           N  
ATOM   1933  CA  PHE A 242      -2.877  18.876 -46.353  1.00  1.80           C  
ATOM   1934  CB  PHE A 242      -4.202  19.617 -46.085  1.00  1.80           C  
ATOM   1935  CG  PHE A 242      -4.604  19.579 -44.637  1.00  2.04           C  
ATOM   1936  CD1 PHE A 242      -4.032  20.446 -43.712  1.00  2.04           C  
ATOM   1937  CD2 PHE A 242      -5.558  18.667 -44.203  1.00  2.04           C  
ATOM   1938  CE1 PHE A 242      -4.406  20.396 -42.375  1.00  2.04           C  
ATOM   1939  CE2 PHE A 242      -5.928  18.610 -42.868  1.00  2.04           C  
ATOM   1940  CZ  PHE A 242      -5.349  19.472 -41.950  1.00  2.04           C  
ATOM   1941  C   PHE A 242      -2.719  18.714 -47.859  1.00  1.87           C  
ATOM   1942  O   PHE A 242      -2.943  19.664 -48.601  1.00  1.55           O  
ATOM   1943  N   GLU A 243      -2.343  17.492 -48.262  1.00  1.83           N  
ATOM   1944  CA  GLU A 243      -2.501  17.081 -49.650  1.00  1.80           C  
ATOM   1945  CB  GLU A 243      -1.398  16.091 -50.072  1.00  1.80           C  
ATOM   1946  CG  GLU A 243       0.030  16.659 -49.977  1.00  1.80           C  
ATOM   1947  CD  GLU A 243       1.053  15.709 -50.631  1.00  1.87           C  
ATOM   1948  OE1 GLU A 243       1.011  15.523 -51.842  1.00  1.66           O  
ATOM   1949  OE2 GLU A 243       1.893  15.151 -49.937  1.00  1.66           O  
ATOM   1950  C   GLU A 243      -3.860  16.380 -49.731  1.00  1.87           C  
ATOM   1951  O   GLU A 243      -4.258  15.705 -48.786  1.00  1.55           O  
ATOM   1952  N   ALA A 244      -4.549  16.541 -50.868  1.00  1.83           N  
ATOM   1953  CA  ALA A 244      -5.759  15.756 -51.086  1.00  1.80           C  
ATOM   1954  CB  ALA A 244      -6.914  16.213 -50.177  1.00  1.80           C  
ATOM   1955  C   ALA A 244      -6.181  15.927 -52.537  1.00  1.87           C  
ATOM   1956  O   ALA A 244      -5.739  16.840 -53.221  1.00  1.55           O  
ATOM   1957  N   ASN A 245      -7.087  15.034 -52.947  1.00  1.83           N  
ATOM   1958  CA  ASN A 245      -7.797  15.212 -54.211  1.00  1.80           C  
ATOM   1959  CB  ASN A 245      -7.088  14.493 -55.371  1.00  1.80           C  
ATOM   1960  CG  ASN A 245      -7.204  12.972 -55.254  1.00  1.87           C  
ATOM   1961  OD1 ASN A 245      -7.605  12.444 -54.228  1.00  1.55           O  
ATOM   1962  ND2 ASN A 245      -6.831  12.296 -56.342  1.00  1.83           N  
ATOM   1963  C   ASN A 245      -9.261  14.763 -54.072  1.00  1.87           C  
ATOM   1964  O   ASN A 245      -9.952  14.570 -55.063  1.00  1.55           O  
ATOM   1965  N   GLY A 246      -9.701  14.633 -52.807  1.00  1.83           N  
ATOM   1966  CA  GLY A 246     -11.118  14.439 -52.536  1.00  1.80           C  
ATOM   1967  C   GLY A 246     -11.277  13.930 -51.108  1.00  1.87           C  
ATOM   1968  O   GLY A 246     -10.384  13.291 -50.572  1.00  1.55           O  
ATOM   1969  N   ASN A 247     -12.455  14.228 -50.535  1.00  1.83           N  
ATOM   1970  CA  ASN A 247     -12.905  13.688 -49.243  1.00  1.80           C  
ATOM   1971  CB  ASN A 247     -12.612  12.191 -48.980  1.00  1.80           C  
ATOM   1972  CG  ASN A 247     -13.208  11.298 -50.064  1.00  1.87           C  
ATOM   1973  OD1 ASN A 247     -14.349  10.855 -50.006  1.00  1.55           O  
ATOM   1974  ND2 ASN A 247     -12.374  11.085 -51.076  1.00  1.83           N  
ATOM   1975  C   ASN A 247     -12.405  14.514 -48.059  1.00  1.87           C  
ATOM   1976  O   ASN A 247     -12.712  14.190 -46.919  1.00  1.55           O  
ATOM   1977  N   LEU A 248     -11.637  15.581 -48.347  1.00  1.83           N  
ATOM   1978  CA  LEU A 248     -11.119  16.392 -47.250  1.00  1.80           C  
ATOM   1979  CB  LEU A 248      -9.974  17.296 -47.753  1.00  1.80           C  
ATOM   1980  CG  LEU A 248      -9.386  18.243 -46.685  1.00  1.80           C  
ATOM   1981  CD1 LEU A 248      -8.899  17.507 -45.431  1.00  1.80           C  
ATOM   1982  CD2 LEU A 248      -8.250  19.098 -47.263  1.00  1.80           C  
ATOM   1983  C   LEU A 248     -12.260  17.216 -46.621  1.00  1.87           C  
ATOM   1984  O   LEU A 248     -12.765  18.180 -47.195  1.00  1.55           O  
ATOM   1985  N   ILE A 249     -12.595  16.798 -45.390  1.00  1.83           N  
ATOM   1986  CA  ILE A 249     -13.349  17.664 -44.501  1.00  1.80           C  
ATOM   1987  CB  ILE A 249     -14.203  16.827 -43.525  1.00  1.80           C  
ATOM   1988  CG2 ILE A 249     -15.063  17.728 -42.635  1.00  1.80           C  
ATOM   1989  CG1 ILE A 249     -15.058  15.750 -44.226  1.00  1.80           C  
ATOM   1990  CD1 ILE A 249     -16.153  16.326 -45.132  1.00  1.80           C  
ATOM   1991  C   ILE A 249     -12.294  18.527 -43.775  1.00  1.87           C  
ATOM   1992  O   ILE A 249     -11.772  18.169 -42.726  1.00  1.55           O  
ATOM   1993  N   ALA A 250     -11.947  19.642 -44.439  1.00  1.83           N  
ATOM   1994  CA  ALA A 250     -10.784  20.410 -44.015  1.00  1.80           C  
ATOM   1995  CB  ALA A 250     -10.460  21.474 -45.073  1.00  1.80           C  
ATOM   1996  C   ALA A 250     -11.048  21.105 -42.664  1.00  1.87           C  
ATOM   1997  O   ALA A 250     -12.191  21.331 -42.288  1.00  1.55           O  
ATOM   1998  N   PRO A 251      -9.952  21.492 -41.957  1.00  1.83           N  
ATOM   1999  CD  PRO A 251      -8.567  21.109 -42.228  1.00  1.80           C  
ATOM   2000  CA  PRO A 251     -10.081  22.421 -40.841  1.00  1.80           C  
ATOM   2001  CB  PRO A 251      -8.659  22.572 -40.264  1.00  1.80           C  
ATOM   2002  CG  PRO A 251      -7.812  21.496 -40.951  1.00  1.80           C  
ATOM   2003  C   PRO A 251     -10.541  23.789 -41.354  1.00  1.87           C  
ATOM   2004  O   PRO A 251      -9.910  24.364 -42.229  1.00  1.55           O  
ATOM   2005  N   TRP A 252     -11.630  24.299 -40.768  1.00  1.83           N  
ATOM   2006  CA  TRP A 252     -11.851  25.736 -40.867  1.00  1.80           C  
ATOM   2007  CB  TRP A 252     -13.353  26.062 -40.746  1.00  1.80           C  
ATOM   2008  CG  TRP A 252     -13.674  27.480 -41.189  1.00  2.04           C  
ATOM   2009  CD2 TRP A 252     -14.952  27.968 -41.650  1.00  2.04           C  
ATOM   2010  CE2 TRP A 252     -14.793  29.343 -41.941  1.00  2.04           C  
ATOM   2011  CE3 TRP A 252     -16.170  27.371 -41.830  1.00  2.04           C  
ATOM   2012  CD1 TRP A 252     -12.810  28.581 -41.220  1.00  2.04           C  
ATOM   2013  NE1 TRP A 252     -13.474  29.672 -41.661  1.00  1.72           N  
ATOM   2014  CZ2 TRP A 252     -15.853  30.074 -42.402  1.00  2.04           C  
ATOM   2015  CZ3 TRP A 252     -17.253  28.111 -42.300  1.00  2.04           C  
ATOM   2016  CH2 TRP A 252     -17.094  29.467 -42.586  1.00  2.04           C  
ATOM   2017  C   TRP A 252     -11.009  26.384 -39.754  1.00  1.87           C  
ATOM   2018  O   TRP A 252     -10.035  27.091 -39.994  1.00  1.55           O  
ATOM   2019  N   TYR A 253     -11.477  26.098 -38.529  1.00  1.83           N  
ATOM   2020  CA  TYR A 253     -10.961  26.723 -37.319  1.00  1.80           C  
ATOM   2021  CB  TYR A 253     -12.135  27.098 -36.390  1.00  1.80           C  
ATOM   2022  CG  TYR A 253     -12.840  28.359 -36.821  1.00  2.04           C  
ATOM   2023  CD1 TYR A 253     -13.839  28.345 -37.788  1.00  2.04           C  
ATOM   2024  CE1 TYR A 253     -14.483  29.514 -38.167  1.00  2.04           C  
ATOM   2025  CD2 TYR A 253     -12.500  29.573 -36.240  1.00  2.04           C  
ATOM   2026  CE2 TYR A 253     -13.143  30.745 -36.610  1.00  2.04           C  
ATOM   2027  CZ  TYR A 253     -14.138  30.721 -37.575  1.00  2.04           C  
ATOM   2028  OH  TYR A 253     -14.778  31.894 -37.927  1.00  1.55           O  
ATOM   2029  C   TYR A 253     -10.019  25.742 -36.615  1.00  1.87           C  
ATOM   2030  O   TYR A 253      -9.947  24.567 -36.951  1.00  1.55           O  
ATOM   2031  N   ALA A 254      -9.336  26.302 -35.613  1.00  1.83           N  
ATOM   2032  CA  ALA A 254      -8.563  25.569 -34.628  1.00  1.80           C  
ATOM   2033  CB  ALA A 254      -7.094  25.460 -35.045  1.00  1.80           C  
ATOM   2034  C   ALA A 254      -8.638  26.402 -33.360  1.00  1.87           C  
ATOM   2035  O   ALA A 254      -9.202  27.492 -33.360  1.00  1.55           O  
ATOM   2036  N   PHE A 255      -8.026  25.840 -32.312  1.00  1.83           N  
ATOM   2037  CA  PHE A 255      -8.004  26.486 -31.011  1.00  1.80           C  
ATOM   2038  CB  PHE A 255      -8.786  25.621 -30.020  1.00  1.80           C  
ATOM   2039  CG  PHE A 255     -10.178  25.311 -30.483  1.00  2.04           C  
ATOM   2040  CD1 PHE A 255     -10.453  24.137 -31.180  1.00  2.04           C  
ATOM   2041  CD2 PHE A 255     -11.215  26.188 -30.197  1.00  2.04           C  
ATOM   2042  CE1 PHE A 255     -11.754  23.834 -31.557  1.00  2.04           C  
ATOM   2043  CE2 PHE A 255     -12.516  25.880 -30.557  1.00  2.04           C  
ATOM   2044  CZ  PHE A 255     -12.786  24.702 -31.235  1.00  2.04           C  
ATOM   2045  C   PHE A 255      -6.558  26.552 -30.528  1.00  1.87           C  
ATOM   2046  O   PHE A 255      -5.922  25.521 -30.367  1.00  1.55           O  
ATOM   2047  N   ALA A 256      -6.067  27.773 -30.277  1.00  1.83           N  
ATOM   2048  CA  ALA A 256      -4.800  27.886 -29.560  1.00  1.80           C  
ATOM   2049  CB  ALA A 256      -4.159  29.248 -29.840  1.00  1.80           C  
ATOM   2050  C   ALA A 256      -5.099  27.696 -28.061  1.00  1.87           C  
ATOM   2051  O   ALA A 256      -5.514  28.617 -27.364  1.00  1.55           O  
ATOM   2052  N   LEU A 257      -4.911  26.441 -27.632  1.00  1.83           N  
ATOM   2053  CA  LEU A 257      -5.286  26.046 -26.282  1.00  1.80           C  
ATOM   2054  CB  LEU A 257      -5.162  24.520 -26.140  1.00  1.80           C  
ATOM   2055  CG  LEU A 257      -5.960  23.700 -27.171  1.00  1.80           C  
ATOM   2056  CD1 LEU A 257      -5.804  22.204 -26.878  1.00  1.80           C  
ATOM   2057  CD2 LEU A 257      -7.438  24.101 -27.219  1.00  1.80           C  
ATOM   2058  C   LEU A 257      -4.391  26.729 -25.234  1.00  1.87           C  
ATOM   2059  O   LEU A 257      -3.183  26.846 -25.408  1.00  1.55           O  
ATOM   2060  N   SER A 258      -5.051  27.138 -24.136  1.00  1.83           N  
ATOM   2061  CA  SER A 258      -4.374  27.642 -22.948  1.00  1.80           C  
ATOM   2062  CB  SER A 258      -4.758  29.114 -22.753  1.00  1.80           C  
ATOM   2063  OG  SER A 258      -4.431  29.901 -23.890  1.00  1.55           O  
ATOM   2064  C   SER A 258      -4.792  26.778 -21.740  1.00  1.87           C  
ATOM   2065  O   SER A 258      -5.955  26.728 -21.338  1.00  1.55           O  
ATOM   2066  N   ARG A 259      -3.781  26.073 -21.210  1.00  1.83           N  
ATOM   2067  CA  ARG A 259      -4.025  25.155 -20.108  1.00  1.80           C  
ATOM   2068  CB  ARG A 259      -2.843  24.189 -19.924  1.00  1.80           C  
ATOM   2069  CG  ARG A 259      -2.418  23.447 -21.199  1.00  1.80           C  
ATOM   2070  CD  ARG A 259      -3.424  22.397 -21.685  1.00  1.80           C  
ATOM   2071  NE  ARG A 259      -2.846  21.735 -22.846  1.00  1.83           N  
ATOM   2072  CZ  ARG A 259      -3.277  20.571 -23.376  1.00  1.87           C  
ATOM   2073  NH1 ARG A 259      -4.296  19.894 -22.865  1.00  1.83           N  
ATOM   2074  NH2 ARG A 259      -2.654  20.077 -24.433  1.00  1.83           N  
ATOM   2075  C   ARG A 259      -4.233  25.957 -18.815  1.00  1.87           C  
ATOM   2076  O   ARG A 259      -3.641  27.013 -18.615  1.00  1.55           O  
ATOM   2077  N   GLY A 260      -5.084  25.377 -17.964  1.00  1.83           N  
ATOM   2078  CA  GLY A 260      -5.314  25.883 -16.624  1.00  1.80           C  
ATOM   2079  C   GLY A 260      -5.728  24.697 -15.759  1.00  1.87           C  
ATOM   2080  O   GLY A 260      -6.894  24.326 -15.654  1.00  1.55           O  
ATOM   2081  N   PHE A 261      -4.675  24.102 -15.184  1.00  1.83           N  
ATOM   2082  CA  PHE A 261      -4.836  22.884 -14.409  1.00  1.80           C  
ATOM   2083  CB  PHE A 261      -3.453  22.316 -14.064  1.00  1.80           C  
ATOM   2084  CG  PHE A 261      -2.599  22.171 -15.298  1.00  2.04           C  
ATOM   2085  CD1 PHE A 261      -1.536  23.038 -15.529  1.00  2.04           C  
ATOM   2086  CD2 PHE A 261      -2.870  21.174 -16.230  1.00  2.04           C  
ATOM   2087  CE1 PHE A 261      -0.760  22.918 -16.675  1.00  2.04           C  
ATOM   2088  CE2 PHE A 261      -2.095  21.050 -17.377  1.00  2.04           C  
ATOM   2089  CZ  PHE A 261      -1.040  21.923 -17.601  1.00  2.04           C  
ATOM   2090  C   PHE A 261      -5.659  23.204 -13.152  1.00  1.87           C  
ATOM   2091  O   PHE A 261      -5.325  24.091 -12.371  1.00  1.55           O  
ATOM   2092  N   GLY A 262      -6.772  22.468 -13.047  1.00  1.83           N  
ATOM   2093  CA  GLY A 262      -7.817  22.808 -12.093  1.00  1.80           C  
ATOM   2094  C   GLY A 262      -9.178  22.647 -12.768  1.00  1.87           C  
ATOM   2095  O   GLY A 262     -10.159  22.261 -12.143  1.00  1.55           O  
ATOM   2096  N   SER A 263      -9.150  22.936 -14.086  1.00  1.83           N  
ATOM   2097  CA  SER A 263     -10.283  22.666 -14.962  1.00  1.80           C  
ATOM   2098  CB  SER A 263      -9.963  23.238 -16.357  1.00  1.80           C  
ATOM   2099  OG  SER A 263     -11.063  23.148 -17.261  1.00  1.55           O  
ATOM   2100  C   SER A 263     -10.537  21.147 -15.018  1.00  1.87           C  
ATOM   2101  O   SER A 263      -9.789  20.336 -14.477  1.00  1.55           O  
ATOM   2102  N   GLY A 264     -11.645  20.837 -15.694  1.00  1.83           N  
ATOM   2103  CA  GLY A 264     -12.085  19.471 -15.902  1.00  1.80           C  
ATOM   2104  C   GLY A 264     -13.437  19.565 -16.594  1.00  1.87           C  
ATOM   2105  O   GLY A 264     -14.045  20.628 -16.587  1.00  1.55           O  
ATOM   2106  N   ILE A 265     -13.871  18.449 -17.199  1.00  1.83           N  
ATOM   2107  CA  ILE A 265     -15.199  18.396 -17.803  1.00  1.80           C  
ATOM   2108  CB  ILE A 265     -15.148  17.745 -19.206  1.00  1.80           C  
ATOM   2109  CG2 ILE A 265     -16.510  17.881 -19.917  1.00  1.80           C  
ATOM   2110  CG1 ILE A 265     -14.018  18.300 -20.096  1.00  1.80           C  
ATOM   2111  CD1 ILE A 265     -13.693  17.372 -21.270  1.00  1.80           C  
ATOM   2112  C   ILE A 265     -16.072  17.552 -16.863  1.00  1.87           C  
ATOM   2113  O   ILE A 265     -15.902  16.340 -16.783  1.00  1.55           O  
ATOM   2114  N   ILE A 266     -16.999  18.221 -16.164  1.00  1.83           N  
ATOM   2115  CA  ILE A 266     -17.995  17.467 -15.410  1.00  1.80           C  
ATOM   2116  CB  ILE A 266     -18.462  18.254 -14.164  1.00  1.80           C  
ATOM   2117  CG2 ILE A 266     -17.333  18.337 -13.128  1.00  1.80           C  
ATOM   2118  CG1 ILE A 266     -19.056  19.643 -14.483  1.00  1.80           C  
ATOM   2119  CD1 ILE A 266     -19.670  20.334 -13.258  1.00  1.80           C  
ATOM   2120  C   ILE A 266     -19.168  17.154 -16.347  1.00  1.87           C  
ATOM   2121  O   ILE A 266     -19.426  17.879 -17.298  1.00  1.55           O  
ATOM   2122  N   THR A 267     -19.882  16.072 -16.010  1.00  1.83           N  
ATOM   2123  CA  THR A 267     -21.282  16.009 -16.392  1.00  1.80           C  
ATOM   2124  CB  THR A 267     -21.713  14.532 -16.475  1.00  1.80           C  
ATOM   2125  OG1 THR A 267     -20.659  13.714 -16.955  1.00  1.55           O  
ATOM   2126  CG2 THR A 267     -22.978  14.342 -17.328  1.00  1.80           C  
ATOM   2127  C   THR A 267     -22.035  16.765 -15.286  1.00  1.87           C  
ATOM   2128  O   THR A 267     -21.615  16.736 -14.136  1.00  1.55           O  
ATOM   2129  N   SER A 268     -23.122  17.450 -15.655  1.00  1.83           N  
ATOM   2130  CA  SER A 268     -23.835  18.245 -14.672  1.00  1.80           C  
ATOM   2131  CB  SER A 268     -23.063  19.568 -14.519  1.00  1.80           C  
ATOM   2132  OG  SER A 268     -22.734  20.165 -15.764  1.00  1.55           O  
ATOM   2133  C   SER A 268     -25.264  18.449 -15.177  1.00  1.87           C  
ATOM   2134  O   SER A 268     -25.563  18.185 -16.333  1.00  1.55           O  
ATOM   2135  N   ASN A 269     -26.128  18.925 -14.275  1.00  1.83           N  
ATOM   2136  CA  ASN A 269     -27.477  19.311 -14.690  1.00  1.80           C  
ATOM   2137  CB  ASN A 269     -28.434  18.102 -14.732  1.00  1.80           C  
ATOM   2138  CG  ASN A 269     -28.790  17.543 -13.345  1.00  1.87           C  
ATOM   2139  OD1 ASN A 269     -28.129  17.796 -12.344  1.00  1.55           O  
ATOM   2140  ND2 ASN A 269     -29.863  16.751 -13.345  1.00  1.83           N  
ATOM   2141  C   ASN A 269     -28.008  20.421 -13.773  1.00  1.87           C  
ATOM   2142  O   ASN A 269     -29.209  20.633 -13.637  1.00  1.55           O  
ATOM   2143  N   ALA A 270     -27.034  21.096 -13.145  1.00  1.83           N  
ATOM   2144  CA  ALA A 270     -27.307  22.178 -12.220  1.00  1.80           C  
ATOM   2145  CB  ALA A 270     -26.344  22.061 -11.032  1.00  1.80           C  
ATOM   2146  C   ALA A 270     -27.065  23.474 -12.989  1.00  1.87           C  
ATOM   2147  O   ALA A 270     -26.126  23.570 -13.769  1.00  1.55           O  
ATOM   2148  N   SER A 271     -27.951  24.448 -12.756  1.00  1.83           N  
ATOM   2149  CA  SER A 271     -27.784  25.733 -13.410  1.00  1.80           C  
ATOM   2150  CB  SER A 271     -29.049  26.563 -13.142  1.00  1.80           C  
ATOM   2151  OG  SER A 271     -30.235  25.800 -13.343  1.00  1.55           O  
ATOM   2152  C   SER A 271     -26.548  26.449 -12.840  1.00  1.87           C  
ATOM   2153  O   SER A 271     -26.373  26.528 -11.630  1.00  1.55           O  
ATOM   2154  N   MET A 272     -25.725  26.973 -13.760  1.00  1.83           N  
ATOM   2155  CA  MET A 272     -24.705  27.929 -13.354  1.00  1.80           C  
ATOM   2156  CB  MET A 272     -23.724  28.136 -14.520  1.00  1.80           C  
ATOM   2157  CG  MET A 272     -22.732  29.285 -14.313  1.00  1.80           C  
ATOM   2158  SD  MET A 272     -21.817  29.106 -12.775  1.00  1.97           S  
ATOM   2159  CE  MET A 272     -21.044  30.733 -12.712  1.00  1.80           C  
ATOM   2160  C   MET A 272     -25.411  29.233 -12.953  1.00  1.87           C  
ATOM   2161  O   MET A 272     -26.202  29.783 -13.715  1.00  1.55           O  
ATOM   2162  N   ASP A 273     -25.109  29.667 -11.721  1.00  1.83           N  
ATOM   2163  CA  ASP A 273     -25.727  30.850 -11.132  1.00  1.80           C  
ATOM   2164  CB  ASP A 273     -26.538  30.410  -9.900  1.00  1.80           C  
ATOM   2165  CG  ASP A 273     -27.480  31.510  -9.400  1.00  1.87           C  
ATOM   2166  OD1 ASP A 273     -27.128  32.242  -8.483  1.00  1.66           O  
ATOM   2167  OD2 ASP A 273     -28.574  31.646  -9.932  1.00  1.66           O  
ATOM   2168  C   ASP A 273     -24.596  31.821 -10.785  1.00  1.87           C  
ATOM   2169  O   ASP A 273     -23.424  31.486 -10.902  1.00  1.55           O  
ATOM   2170  N   GLU A 274     -24.985  33.034 -10.373  1.00  1.83           N  
ATOM   2171  CA  GLU A 274     -23.993  34.048 -10.041  1.00  1.80           C  
ATOM   2172  CB  GLU A 274     -24.601  35.448 -10.223  1.00  1.80           C  
ATOM   2173  CG  GLU A 274     -24.944  35.774 -11.691  1.00  1.80           C  
ATOM   2174  CD  GLU A 274     -23.687  35.882 -12.558  1.00  1.87           C  
ATOM   2175  OE1 GLU A 274     -22.789  36.640 -12.221  1.00  1.66           O  
ATOM   2176  OE2 GLU A 274     -23.595  35.220 -13.582  1.00  1.66           O  
ATOM   2177  C   GLU A 274     -23.491  33.823  -8.606  1.00  1.87           C  
ATOM   2178  O   GLU A 274     -23.836  34.541  -7.671  1.00  1.55           O  
ATOM   2179  N   CYS A 275     -22.644  32.794  -8.511  1.00  1.83           N  
ATOM   2180  CA  CYS A 275     -21.958  32.418  -7.288  1.00  1.80           C  
ATOM   2181  CB  CYS A 275     -22.664  31.205  -6.664  1.00  1.80           C  
ATOM   2182  SG  CYS A 275     -23.013  29.868  -7.835  1.00  1.89           S  
ATOM   2183  C   CYS A 275     -20.522  32.097  -7.694  1.00  1.87           C  
ATOM   2184  O   CYS A 275     -20.242  31.903  -8.870  1.00  1.55           O  
ATOM   2185  N   ASP A 276     -19.642  32.063  -6.684  1.00  1.83           N  
ATOM   2186  CA  ASP A 276     -18.228  31.755  -6.881  1.00  1.80           C  
ATOM   2187  CB  ASP A 276     -17.409  33.058  -6.947  1.00  1.80           C  
ATOM   2188  CG  ASP A 276     -15.895  32.812  -7.000  1.00  1.87           C  
ATOM   2189  OD1 ASP A 276     -15.444  31.955  -7.752  1.00  1.66           O  
ATOM   2190  OD2 ASP A 276     -15.166  33.485  -6.279  1.00  1.66           O  
ATOM   2191  C   ASP A 276     -17.815  30.880  -5.701  1.00  1.87           C  
ATOM   2192  O   ASP A 276     -18.323  31.044  -4.594  1.00  1.55           O  
ATOM   2193  N   ALA A 277     -16.939  29.915  -6.006  1.00  1.83           N  
ATOM   2194  CA  ALA A 277     -16.695  28.789  -5.121  1.00  1.80           C  
ATOM   2195  CB  ALA A 277     -17.412  27.570  -5.704  1.00  1.80           C  
ATOM   2196  C   ALA A 277     -15.195  28.508  -5.030  1.00  1.87           C  
ATOM   2197  O   ALA A 277     -14.395  28.961  -5.841  1.00  1.55           O  
ATOM   2198  N   LYS A 278     -14.888  27.709  -3.994  1.00  1.83           N  
ATOM   2199  CA  LYS A 278     -13.549  27.167  -3.787  1.00  1.80           C  
ATOM   2200  CB  LYS A 278     -13.067  27.513  -2.369  1.00  1.80           C  
ATOM   2201  CG  LYS A 278     -13.012  29.030  -2.120  1.00  1.80           C  
ATOM   2202  CD  LYS A 278     -12.498  29.406  -0.725  1.00  1.80           C  
ATOM   2203  CE  LYS A 278     -11.022  29.047  -0.495  1.00  1.80           C  
ATOM   2204  NZ  LYS A 278     -10.507  29.513   0.786  1.00  1.65           N  
ATOM   2205  C   LYS A 278     -13.560  25.641  -4.005  1.00  1.87           C  
ATOM   2206  O   LYS A 278     -12.545  25.032  -4.322  1.00  1.55           O  
ATOM   2207  N   CYS A 279     -14.765  25.074  -3.813  1.00  1.83           N  
ATOM   2208  CA  CYS A 279     -15.008  23.656  -4.014  1.00  1.80           C  
ATOM   2209  CB  CYS A 279     -15.183  22.957  -2.664  1.00  1.80           C  
ATOM   2210  SG  CYS A 279     -15.775  21.260  -2.875  1.00  1.89           S  
ATOM   2211  C   CYS A 279     -16.300  23.529  -4.817  1.00  1.87           C  
ATOM   2212  O   CYS A 279     -17.235  24.302  -4.636  1.00  1.55           O  
ATOM   2213  N   GLN A 280     -16.295  22.529  -5.706  1.00  1.83           N  
ATOM   2214  CA  GLN A 280     -17.380  22.353  -6.651  1.00  1.80           C  
ATOM   2215  CB  GLN A 280     -16.972  23.051  -7.961  1.00  1.80           C  
ATOM   2216  CG  GLN A 280     -18.107  23.780  -8.681  1.00  1.80           C  
ATOM   2217  CD  GLN A 280     -19.048  22.775  -9.343  1.00  1.87           C  
ATOM   2218  OE1 GLN A 280     -18.644  21.722  -9.819  1.00  1.55           O  
ATOM   2219  NE2 GLN A 280     -20.327  23.108  -9.237  1.00  1.83           N  
ATOM   2220  C   GLN A 280     -17.619  20.855  -6.834  1.00  1.87           C  
ATOM   2221  O   GLN A 280     -16.713  20.044  -6.673  1.00  1.55           O  
ATOM   2222  N   THR A 281     -18.877  20.549  -7.167  1.00  1.83           N  
ATOM   2223  CA  THR A 281     -19.273  19.237  -7.636  1.00  1.80           C  
ATOM   2224  CB  THR A 281     -19.811  18.416  -6.445  1.00  1.80           C  
ATOM   2225  OG1 THR A 281     -20.885  19.081  -5.813  1.00  1.55           O  
ATOM   2226  CG2 THR A 281     -18.743  18.033  -5.414  1.00  1.80           C  
ATOM   2227  C   THR A 281     -20.408  19.464  -8.648  1.00  1.87           C  
ATOM   2228  O   THR A 281     -21.045  20.512  -8.644  1.00  1.55           O  
ATOM   2229  N   PRO A 282     -20.724  18.426  -9.464  1.00  1.83           N  
ATOM   2230  CD  PRO A 282     -19.890  17.251  -9.697  1.00  1.80           C  
ATOM   2231  CA  PRO A 282     -21.971  18.430 -10.231  1.00  1.80           C  
ATOM   2232  CB  PRO A 282     -21.975  17.048 -10.908  1.00  1.80           C  
ATOM   2233  CG  PRO A 282     -20.508  16.612 -10.939  1.00  1.80           C  
ATOM   2234  C   PRO A 282     -23.270  18.598  -9.406  1.00  1.87           C  
ATOM   2235  O   PRO A 282     -24.324  18.923  -9.938  1.00  1.55           O  
ATOM   2236  N   GLN A 283     -23.121  18.372  -8.083  1.00  1.83           N  
ATOM   2237  CA  GLN A 283     -24.205  18.615  -7.139  1.00  1.80           C  
ATOM   2238  CB  GLN A 283     -23.930  17.829  -5.845  1.00  1.80           C  
ATOM   2239  CG  GLN A 283     -23.885  16.301  -6.018  1.00  1.80           C  
ATOM   2240  CD  GLN A 283     -25.277  15.704  -6.262  1.00  1.87           C  
ATOM   2241  OE1 GLN A 283     -25.549  15.092  -7.288  1.00  1.55           O  
ATOM   2242  NE2 GLN A 283     -26.139  15.895  -5.260  1.00  1.83           N  
ATOM   2243  C   GLN A 283     -24.306  20.130  -6.861  1.00  1.87           C  
ATOM   2244  O   GLN A 283     -25.377  20.684  -6.641  1.00  1.55           O  
ATOM   2245  N   GLY A 284     -23.131  20.765  -6.910  1.00  1.83           N  
ATOM   2246  CA  GLY A 284     -23.036  22.211  -6.969  1.00  1.80           C  
ATOM   2247  C   GLY A 284     -21.754  22.643  -6.268  1.00  1.87           C  
ATOM   2248  O   GLY A 284     -20.976  21.823  -5.791  1.00  1.55           O  
ATOM   2249  N   ALA A 285     -21.592  23.975  -6.202  1.00  1.83           N  
ATOM   2250  CA  ALA A 285     -20.590  24.520  -5.297  1.00  1.80           C  
ATOM   2251  CB  ALA A 285     -20.517  26.040  -5.404  1.00  1.80           C  
ATOM   2252  C   ALA A 285     -20.910  24.111  -3.856  1.00  1.87           C  
ATOM   2253  O   ALA A 285     -22.072  23.964  -3.480  1.00  1.55           O  
ATOM   2254  N   ILE A 286     -19.803  23.937  -3.122  1.00  1.83           N  
ATOM   2255  CA  ILE A 286     -19.801  23.580  -1.717  1.00  1.80           C  
ATOM   2256  CB  ILE A 286     -19.144  22.190  -1.538  1.00  1.80           C  
ATOM   2257  CG2 ILE A 286     -19.154  21.738  -0.067  1.00  1.80           C  
ATOM   2258  CG1 ILE A 286     -19.803  21.122  -2.435  1.00  1.80           C  
ATOM   2259  CD1 ILE A 286     -19.148  19.740  -2.321  1.00  1.80           C  
ATOM   2260  C   ILE A 286     -18.968  24.675  -1.039  1.00  1.87           C  
ATOM   2261  O   ILE A 286     -17.898  25.034  -1.516  1.00  1.55           O  
ATOM   2262  N   ASN A 287     -19.507  25.187   0.076  1.00  1.83           N  
ATOM   2263  CA  ASN A 287     -18.793  26.181   0.875  1.00  1.80           C  
ATOM   2264  CB  ASN A 287     -19.588  27.499   0.902  1.00  1.80           C  
ATOM   2265  CG  ASN A 287     -18.723  28.668   1.399  1.00  1.87           C  
ATOM   2266  OD1 ASN A 287     -18.205  28.680   2.509  1.00  1.55           O  
ATOM   2267  ND2 ASN A 287     -18.581  29.650   0.507  1.00  1.83           N  
ATOM   2268  C   ASN A 287     -18.606  25.579   2.270  1.00  1.87           C  
ATOM   2269  O   ASN A 287     -19.298  25.911   3.226  1.00  1.55           O  
ATOM   2270  N   SER A 288     -17.671  24.615   2.298  1.00  1.83           N  
ATOM   2271  CA  SER A 288     -17.386  23.883   3.524  1.00  1.80           C  
ATOM   2272  CB  SER A 288     -17.101  22.405   3.206  1.00  1.80           C  
ATOM   2273  OG  SER A 288     -16.889  21.652   4.399  1.00  1.55           O  
ATOM   2274  C   SER A 288     -16.159  24.513   4.187  1.00  1.87           C  
ATOM   2275  O   SER A 288     -15.455  25.340   3.615  1.00  1.55           O  
ATOM   2276  N   SER A 289     -15.948  24.019   5.411  1.00  1.83           N  
ATOM   2277  CA  SER A 289     -14.685  24.171   6.114  1.00  1.80           C  
ATOM   2278  CB  SER A 289     -14.772  25.377   7.066  1.00  1.80           C  
ATOM   2279  OG  SER A 289     -16.054  25.515   7.671  1.00  1.55           O  
ATOM   2280  C   SER A 289     -14.321  22.863   6.851  1.00  1.87           C  
ATOM   2281  O   SER A 289     -13.288  22.776   7.509  1.00  1.55           O  
ATOM   2282  N   LEU A 290     -15.210  21.858   6.729  1.00  1.83           N  
ATOM   2283  CA  LEU A 290     -14.971  20.582   7.386  1.00  1.80           C  
ATOM   2284  CB  LEU A 290     -16.291  19.849   7.679  1.00  1.80           C  
ATOM   2285  CG  LEU A 290     -17.320  20.605   8.540  1.00  1.80           C  
ATOM   2286  CD1 LEU A 290     -16.698  21.189   9.815  1.00  1.80           C  
ATOM   2287  CD2 LEU A 290     -18.112  21.662   7.759  1.00  1.80           C  
ATOM   2288  C   LEU A 290     -14.086  19.748   6.441  1.00  1.87           C  
ATOM   2289  O   LEU A 290     -14.104  19.978   5.238  1.00  1.55           O  
ATOM   2290  N   PRO A 291     -13.288  18.792   6.993  1.00  1.83           N  
ATOM   2291  CD  PRO A 291     -13.184  18.449   8.412  1.00  1.80           C  
ATOM   2292  CA  PRO A 291     -12.327  18.081   6.150  1.00  1.80           C  
ATOM   2293  CB  PRO A 291     -11.478  17.267   7.143  1.00  1.80           C  
ATOM   2294  CG  PRO A 291     -11.797  17.819   8.531  1.00  1.80           C  
ATOM   2295  C   PRO A 291     -12.930  17.123   5.106  1.00  1.87           C  
ATOM   2296  O   PRO A 291     -12.333  16.868   4.065  1.00  1.55           O  
ATOM   2297  N   PHE A 292     -14.129  16.618   5.437  1.00  1.83           N  
ATOM   2298  CA  PHE A 292     -14.766  15.605   4.605  1.00  1.80           C  
ATOM   2299  CB  PHE A 292     -15.195  14.387   5.443  1.00  1.80           C  
ATOM   2300  CG  PHE A 292     -14.079  13.703   6.182  1.00  2.04           C  
ATOM   2301  CD1 PHE A 292     -13.438  12.601   5.630  1.00  2.04           C  
ATOM   2302  CD2 PHE A 292     -13.705  14.136   7.449  1.00  2.04           C  
ATOM   2303  CE1 PHE A 292     -12.460  11.923   6.344  1.00  2.04           C  
ATOM   2304  CE2 PHE A 292     -12.727  13.463   8.168  1.00  2.04           C  
ATOM   2305  CZ  PHE A 292     -12.107  12.350   7.617  1.00  2.04           C  
ATOM   2306  C   PHE A 292     -16.017  16.218   3.982  1.00  1.87           C  
ATOM   2307  O   PHE A 292     -16.553  17.217   4.448  1.00  1.55           O  
ATOM   2308  N   GLN A 293     -16.478  15.533   2.932  1.00  1.83           N  
ATOM   2309  CA  GLN A 293     -17.796  15.794   2.373  1.00  1.80           C  
ATOM   2310  CB  GLN A 293     -17.753  16.897   1.294  1.00  1.80           C  
ATOM   2311  CG  GLN A 293     -16.690  16.709   0.190  1.00  1.80           C  
ATOM   2312  CD  GLN A 293     -17.205  16.017  -1.072  1.00  1.87           C  
ATOM   2313  OE1 GLN A 293     -18.332  15.548  -1.142  1.00  1.55           O  
ATOM   2314  NE2 GLN A 293     -16.323  15.994  -2.068  1.00  1.83           N  
ATOM   2315  C   GLN A 293     -18.282  14.461   1.833  1.00  1.87           C  
ATOM   2316  O   GLN A 293     -17.481  13.581   1.543  1.00  1.55           O  
ATOM   2317  N   ASN A 294     -19.612  14.349   1.735  1.00  1.83           N  
ATOM   2318  CA  ASN A 294     -20.202  13.151   1.134  1.00  1.80           C  
ATOM   2319  CB  ASN A 294     -20.887  12.254   2.182  1.00  1.80           C  
ATOM   2320  CG  ASN A 294     -22.036  12.940   2.929  1.00  1.87           C  
ATOM   2321  OD1 ASN A 294     -22.710  13.826   2.422  1.00  1.55           O  
ATOM   2322  ND2 ASN A 294     -22.216  12.485   4.167  1.00  1.83           N  
ATOM   2323  C   ASN A 294     -21.140  13.553  -0.010  1.00  1.87           C  
ATOM   2324  O   ASN A 294     -22.040  12.818  -0.400  1.00  1.55           O  
ATOM   2325  N   VAL A 295     -20.850  14.754  -0.541  1.00  1.83           N  
ATOM   2326  CA  VAL A 295     -21.584  15.300  -1.670  1.00  1.80           C  
ATOM   2327  CB  VAL A 295     -21.251  16.802  -1.839  1.00  1.80           C  
ATOM   2328  CG1 VAL A 295     -21.963  17.422  -3.052  1.00  1.80           C  
ATOM   2329  CG2 VAL A 295     -21.603  17.596  -0.571  1.00  1.80           C  
ATOM   2330  C   VAL A 295     -21.301  14.464  -2.934  1.00  1.87           C  
ATOM   2331  O   VAL A 295     -22.202  13.838  -3.479  1.00  1.55           O  
ATOM   2332  N   HIS A 296     -20.033  14.494  -3.396  1.00  1.83           N  
ATOM   2333  CA  HIS A 296     -19.761  13.886  -4.703  1.00  1.80           C  
ATOM   2334  CB  HIS A 296     -20.240  14.863  -5.796  1.00  1.80           C  
ATOM   2335  CG  HIS A 296     -20.715  14.123  -7.017  1.00  2.04           C  
ATOM   2336  CD2 HIS A 296     -21.850  13.306  -7.130  1.00  2.04           C  
ATOM   2337  ND1 HIS A 296     -20.090  14.162  -8.210  1.00  1.72           N  
ATOM   2338  CE1 HIS A 296     -20.825  13.389  -9.030  1.00  2.04           C  
ATOM   2339  NE2 HIS A 296     -21.892  12.860  -8.404  1.00  1.72           N  
ATOM   2340  C   HIS A 296     -18.247  13.629  -4.869  1.00  1.87           C  
ATOM   2341  O   HIS A 296     -17.442  14.445  -4.429  1.00  1.55           O  
ATOM   2342  N   PRO A 297     -17.870  12.482  -5.516  1.00  1.83           N  
ATOM   2343  CD  PRO A 297     -18.761  11.396  -5.934  1.00  1.80           C  
ATOM   2344  CA  PRO A 297     -16.456  12.200  -5.779  1.00  1.80           C  
ATOM   2345  CB  PRO A 297     -16.441  10.701  -6.130  1.00  1.80           C  
ATOM   2346  CG  PRO A 297     -17.849  10.398  -6.652  1.00  1.80           C  
ATOM   2347  C   PRO A 297     -15.886  12.986  -6.972  1.00  1.87           C  
ATOM   2348  O   PRO A 297     -14.719  13.354  -6.990  1.00  1.55           O  
ATOM   2349  N   VAL A 298     -16.778  13.241  -7.948  1.00  1.83           N  
ATOM   2350  CA  VAL A 298     -16.418  14.124  -9.051  1.00  1.80           C  
ATOM   2351  CB  VAL A 298     -17.266  13.803 -10.300  1.00  1.80           C  
ATOM   2352  CG1 VAL A 298     -17.223  14.910 -11.365  1.00  1.80           C  
ATOM   2353  CG2 VAL A 298     -16.847  12.453 -10.901  1.00  1.80           C  
ATOM   2354  C   VAL A 298     -16.630  15.544  -8.529  1.00  1.87           C  
ATOM   2355  O   VAL A 298     -17.703  15.873  -8.031  1.00  1.55           O  
ATOM   2356  N   THR A 299     -15.546  16.317  -8.618  1.00  1.83           N  
ATOM   2357  CA  THR A 299     -15.432  17.532  -7.840  1.00  1.80           C  
ATOM   2358  CB  THR A 299     -15.137  17.133  -6.373  1.00  1.80           C  
ATOM   2359  OG1 THR A 299     -15.087  18.211  -5.463  1.00  1.55           O  
ATOM   2360  CG2 THR A 299     -13.801  16.401  -6.223  1.00  1.80           C  
ATOM   2361  C   THR A 299     -14.328  18.370  -8.490  1.00  1.87           C  
ATOM   2362  O   THR A 299     -13.612  17.884  -9.360  1.00  1.55           O  
ATOM   2363  N   ILE A 300     -14.256  19.638  -8.057  1.00  1.83           N  
ATOM   2364  CA  ILE A 300     -13.385  20.630  -8.674  1.00  1.80           C  
ATOM   2365  CB  ILE A 300     -14.123  21.422  -9.784  1.00  1.80           C  
ATOM   2366  CG2 ILE A 300     -13.145  22.069 -10.778  1.00  1.80           C  
ATOM   2367  CG1 ILE A 300     -15.188  20.568 -10.506  1.00  1.80           C  
ATOM   2368  CD1 ILE A 300     -15.921  21.328 -11.601  1.00  1.80           C  
ATOM   2369  C   ILE A 300     -12.926  21.567  -7.552  1.00  1.87           C  
ATOM   2370  O   ILE A 300     -13.701  21.905  -6.663  1.00  1.55           O  
ATOM   2371  N   GLY A 301     -11.655  21.975  -7.652  1.00  1.83           N  
ATOM   2372  CA  GLY A 301     -11.109  22.888  -6.659  1.00  1.80           C  
ATOM   2373  C   GLY A 301     -10.637  22.100  -5.438  1.00  1.87           C  
ATOM   2374  O   GLY A 301     -10.648  20.875  -5.424  1.00  1.55           O  
ATOM   2375  N   GLU A 302     -10.196  22.875  -4.433  1.00  1.83           N  
ATOM   2376  CA  GLU A 302      -9.676  22.294  -3.202  1.00  1.80           C  
ATOM   2377  CB  GLU A 302      -8.805  23.333  -2.478  1.00  1.80           C  
ATOM   2378  CG  GLU A 302      -7.556  23.737  -3.279  1.00  1.80           C  
ATOM   2379  CD  GLU A 302      -6.801  24.870  -2.579  1.00  1.87           C  
ATOM   2380  OE1 GLU A 302      -6.194  24.643  -1.542  1.00  1.66           O  
ATOM   2381  OE2 GLU A 302      -6.814  25.992  -3.071  1.00  1.66           O  
ATOM   2382  C   GLU A 302     -10.871  21.891  -2.327  1.00  1.87           C  
ATOM   2383  O   GLU A 302     -11.282  22.608  -1.418  1.00  1.55           O  
ATOM   2384  N   CYS A 303     -11.432  20.735  -2.694  1.00  1.83           N  
ATOM   2385  CA  CYS A 303     -12.642  20.269  -2.042  1.00  1.80           C  
ATOM   2386  CB  CYS A 303     -13.445  19.418  -3.026  1.00  1.80           C  
ATOM   2387  SG  CYS A 303     -14.406  20.450  -4.146  1.00  1.89           S  
ATOM   2388  C   CYS A 303     -12.294  19.456  -0.792  1.00  1.87           C  
ATOM   2389  O   CYS A 303     -11.274  18.779  -0.739  1.00  1.55           O  
ATOM   2390  N   PRO A 304     -13.212  19.488   0.214  1.00  1.83           N  
ATOM   2391  CD  PRO A 304     -14.366  20.381   0.291  1.00  1.80           C  
ATOM   2392  CA  PRO A 304     -13.184  18.497   1.283  1.00  1.80           C  
ATOM   2393  CB  PRO A 304     -14.462  18.738   2.095  1.00  1.80           C  
ATOM   2394  CG  PRO A 304     -14.951  20.127   1.681  1.00  1.80           C  
ATOM   2395  C   PRO A 304     -13.153  17.092   0.664  1.00  1.87           C  
ATOM   2396  O   PRO A 304     -13.784  16.831  -0.358  1.00  1.55           O  
ATOM   2397  N   LYS A 305     -12.329  16.241   1.281  1.00  1.83           N  
ATOM   2398  CA  LYS A 305     -12.115  14.925   0.708  1.00  1.80           C  
ATOM   2399  CB  LYS A 305     -10.985  14.230   1.488  1.00  1.80           C  
ATOM   2400  CG  LYS A 305     -10.180  13.221   0.656  1.00  1.80           C  
ATOM   2401  CD  LYS A 305     -10.992  11.991   0.240  1.00  1.80           C  
ATOM   2402  CE  LYS A 305     -10.127  10.835  -0.272  1.00  1.80           C  
ATOM   2403  NZ  LYS A 305      -9.303  11.177  -1.426  1.00  1.65           N  
ATOM   2404  C   LYS A 305     -13.451  14.150   0.732  1.00  1.87           C  
ATOM   2405  O   LYS A 305     -14.079  13.991   1.773  1.00  1.55           O  
ATOM   2406  N   TYR A 306     -13.857  13.716  -0.476  1.00  1.83           N  
ATOM   2407  CA  TYR A 306     -15.071  12.917  -0.578  1.00  1.80           C  
ATOM   2408  CB  TYR A 306     -15.396  12.606  -2.049  1.00  1.80           C  
ATOM   2409  CG  TYR A 306     -16.613  11.724  -2.173  1.00  2.04           C  
ATOM   2410  CD1 TYR A 306     -17.881  12.217  -1.889  1.00  2.04           C  
ATOM   2411  CE1 TYR A 306     -19.001  11.404  -1.997  1.00  2.04           C  
ATOM   2412  CD2 TYR A 306     -16.486  10.396  -2.562  1.00  2.04           C  
ATOM   2413  CE2 TYR A 306     -17.602   9.581  -2.668  1.00  2.04           C  
ATOM   2414  CZ  TYR A 306     -18.864  10.077  -2.388  1.00  2.04           C  
ATOM   2415  OH  TYR A 306     -19.951   9.233  -2.516  1.00  1.55           O  
ATOM   2416  C   TYR A 306     -14.873  11.600   0.187  1.00  1.87           C  
ATOM   2417  O   TYR A 306     -13.818  10.978   0.112  1.00  1.55           O  
ATOM   2418  N   VAL A 307     -15.935  11.209   0.895  1.00  1.83           N  
ATOM   2419  CA  VAL A 307     -15.951   9.931   1.574  1.00  1.80           C  
ATOM   2420  CB  VAL A 307     -15.341  10.126   2.976  1.00  1.80           C  
ATOM   2421  CG1 VAL A 307     -16.260  10.911   3.924  1.00  1.80           C  
ATOM   2422  CG2 VAL A 307     -14.884   8.802   3.582  1.00  1.80           C  
ATOM   2423  C   VAL A 307     -17.416   9.481   1.568  1.00  1.87           C  
ATOM   2424  O   VAL A 307     -18.307  10.300   1.380  1.00  1.55           O  
ATOM   2425  N   ARG A 308     -17.643   8.167   1.760  1.00  1.83           N  
ATOM   2426  CA  ARG A 308     -19.037   7.725   1.741  1.00  1.80           C  
ATOM   2427  CB  ARG A 308     -19.153   6.234   1.409  1.00  1.80           C  
ATOM   2428  CG  ARG A 308     -18.543   5.831   0.063  1.00  1.80           C  
ATOM   2429  CD  ARG A 308     -19.240   4.572  -0.470  1.00  1.80           C  
ATOM   2430  NE  ARG A 308     -18.471   3.906  -1.513  1.00  1.83           N  
ATOM   2431  CZ  ARG A 308     -17.537   2.972  -1.238  1.00  1.87           C  
ATOM   2432  NH1 ARG A 308     -17.183   2.708   0.012  1.00  1.83           N  
ATOM   2433  NH2 ARG A 308     -16.968   2.303  -2.227  1.00  1.83           N  
ATOM   2434  C   ARG A 308     -19.737   7.973   3.090  1.00  1.87           C  
ATOM   2435  O   ARG A 308     -20.956   7.891   3.187  1.00  1.55           O  
ATOM   2436  N   SER A 309     -18.906   8.223   4.115  1.00  1.83           N  
ATOM   2437  CA  SER A 309     -19.357   8.268   5.497  1.00  1.80           C  
ATOM   2438  CB  SER A 309     -18.187   8.785   6.338  1.00  1.80           C  
ATOM   2439  OG  SER A 309     -16.992   8.231   5.795  1.00  1.55           O  
ATOM   2440  C   SER A 309     -20.599   9.160   5.681  1.00  1.87           C  
ATOM   2441  O   SER A 309     -20.624  10.314   5.270  1.00  1.55           O  
ATOM   2442  N   THR A 310     -21.614   8.559   6.318  1.00  1.83           N  
ATOM   2443  CA  THR A 310     -22.868   9.264   6.524  1.00  1.80           C  
ATOM   2444  CB  THR A 310     -23.937   8.209   6.873  1.00  1.80           C  
ATOM   2445  OG1 THR A 310     -23.681   6.996   6.183  1.00  1.55           O  
ATOM   2446  CG2 THR A 310     -25.368   8.698   6.606  1.00  1.80           C  
ATOM   2447  C   THR A 310     -22.720  10.334   7.626  1.00  1.87           C  
ATOM   2448  O   THR A 310     -23.198  11.456   7.508  1.00  1.55           O  
ATOM   2449  N   LYS A 311     -22.041   9.899   8.702  1.00  1.83           N  
ATOM   2450  CA  LYS A 311     -21.856  10.707   9.896  1.00  1.80           C  
ATOM   2451  CB  LYS A 311     -22.867  10.256  10.968  1.00  1.80           C  
ATOM   2452  CG  LYS A 311     -22.765  11.018  12.302  1.00  1.80           C  
ATOM   2453  CD  LYS A 311     -23.821  10.556  13.319  1.00  1.80           C  
ATOM   2454  CE  LYS A 311     -23.754  11.312  14.658  1.00  1.80           C  
ATOM   2455  NZ  LYS A 311     -24.770  10.890  15.615  1.00  1.65           N  
ATOM   2456  C   LYS A 311     -20.416  10.485  10.376  1.00  1.87           C  
ATOM   2457  O   LYS A 311     -20.029   9.378  10.726  1.00  1.55           O  
ATOM   2458  N   LEU A 312     -19.667  11.598  10.383  1.00  1.83           N  
ATOM   2459  CA  LEU A 312     -18.389  11.667  11.071  1.00  1.80           C  
ATOM   2460  CB  LEU A 312     -17.247  11.992  10.090  1.00  1.80           C  
ATOM   2461  CG  LEU A 312     -16.974  10.899   9.043  1.00  1.80           C  
ATOM   2462  CD1 LEU A 312     -15.942  11.395   8.022  1.00  1.80           C  
ATOM   2463  CD2 LEU A 312     -16.498   9.591   9.691  1.00  1.80           C  
ATOM   2464  C   LEU A 312     -18.566  12.795  12.084  1.00  1.87           C  
ATOM   2465  O   LEU A 312     -18.836  13.934  11.710  1.00  1.55           O  
ATOM   2466  N   ARG A 313     -18.475  12.421  13.366  1.00  1.83           N  
ATOM   2467  CA  ARG A 313     -18.716  13.387  14.422  1.00  1.80           C  
ATOM   2468  CB  ARG A 313     -20.226  13.438  14.734  1.00  1.80           C  
ATOM   2469  CG  ARG A 313     -20.628  14.685  15.537  1.00  1.80           C  
ATOM   2470  CD  ARG A 313     -22.130  14.799  15.850  1.00  1.80           C  
ATOM   2471  NE  ARG A 313     -22.910  14.948  14.622  1.00  1.83           N  
ATOM   2472  CZ  ARG A 313     -24.069  15.645  14.519  1.00  1.87           C  
ATOM   2473  NH1 ARG A 313     -24.581  16.307  15.548  1.00  1.83           N  
ATOM   2474  NH2 ARG A 313     -24.707  15.654  13.358  1.00  1.83           N  
ATOM   2475  C   ARG A 313     -17.860  12.970  15.624  1.00  1.87           C  
ATOM   2476  O   ARG A 313     -18.008  11.879  16.166  1.00  1.55           O  
ATOM   2477  N   MET A 314     -16.929  13.871  15.966  1.00  1.83           N  
ATOM   2478  CA  MET A 314     -15.953  13.609  17.012  1.00  1.80           C  
ATOM   2479  CB  MET A 314     -14.569  14.080  16.533  1.00  1.80           C  
ATOM   2480  CG  MET A 314     -13.431  13.751  17.509  1.00  1.80           C  
ATOM   2481  SD  MET A 314     -11.815  13.955  16.738  1.00  1.97           S  
ATOM   2482  CE  MET A 314     -11.726  12.389  15.842  1.00  1.80           C  
ATOM   2483  C   MET A 314     -16.412  14.338  18.280  1.00  1.87           C  
ATOM   2484  O   MET A 314     -16.891  15.465  18.217  1.00  1.55           O  
ATOM   2485  N   VAL A 315     -16.276  13.651  19.424  1.00  1.83           N  
ATOM   2486  CA  VAL A 315     -16.573  14.297  20.698  1.00  1.80           C  
ATOM   2487  CB  VAL A 315     -16.854  13.252  21.805  1.00  1.80           C  
ATOM   2488  CG1 VAL A 315     -15.841  12.104  21.837  1.00  1.80           C  
ATOM   2489  CG2 VAL A 315     -16.982  13.881  23.194  1.00  1.80           C  
ATOM   2490  C   VAL A 315     -15.406  15.232  21.049  1.00  1.87           C  
ATOM   2491  O   VAL A 315     -14.250  14.962  20.748  1.00  1.55           O  
ATOM   2492  N   THR A 316     -15.785  16.328  21.713  1.00  1.83           N  
ATOM   2493  CA  THR A 316     -14.809  17.265  22.242  1.00  1.80           C  
ATOM   2494  CB  THR A 316     -14.387  18.281  21.149  1.00  1.80           C  
ATOM   2495  OG1 THR A 316     -13.643  19.375  21.646  1.00  1.55           O  
ATOM   2496  CG2 THR A 316     -15.555  18.819  20.313  1.00  1.80           C  
ATOM   2497  C   THR A 316     -15.429  17.902  23.492  1.00  1.87           C  
ATOM   2498  O   THR A 316     -15.406  19.111  23.685  1.00  1.55           O  
ATOM   2499  N   GLY A 317     -15.995  17.005  24.309  1.00  1.83           N  
ATOM   2500  CA  GLY A 317     -16.589  17.388  25.575  1.00  1.80           C  
ATOM   2501  C   GLY A 317     -17.224  16.137  26.163  1.00  1.87           C  
ATOM   2502  O   GLY A 317     -17.876  15.377  25.460  1.00  1.55           O  
ATOM   2503  N   LEU A 318     -16.975  15.949  27.463  1.00  1.83           N  
ATOM   2504  CA  LEU A 318     -17.303  14.712  28.163  1.00  1.80           C  
ATOM   2505  CB  LEU A 318     -16.986  14.887  29.657  1.00  1.80           C  
ATOM   2506  CG  LEU A 318     -17.930  15.823  30.437  1.00  1.80           C  
ATOM   2507  CD1 LEU A 318     -17.672  15.686  31.936  1.00  1.80           C  
ATOM   2508  CD2 LEU A 318     -17.798  17.302  30.046  1.00  1.80           C  
ATOM   2509  C   LEU A 318     -18.747  14.227  27.938  1.00  1.87           C  
ATOM   2510  O   LEU A 318     -19.627  14.965  27.512  1.00  1.55           O  
ATOM   2511  N   ARG A 319     -18.914  12.931  28.269  1.00  1.83           N  
ATOM   2512  CA  ARG A 319     -20.217  12.273  28.254  1.00  1.80           C  
ATOM   2513  CB  ARG A 319     -20.060  10.891  28.917  1.00  1.80           C  
ATOM   2514  CG  ARG A 319     -21.249   9.947  28.701  1.00  1.80           C  
ATOM   2515  CD  ARG A 319     -21.088   8.651  29.508  1.00  1.80           C  
ATOM   2516  NE  ARG A 319     -22.136   7.686  29.180  1.00  1.83           N  
ATOM   2517  CZ  ARG A 319     -21.984   6.655  28.314  1.00  1.87           C  
ATOM   2518  NH1 ARG A 319     -20.838   6.458  27.677  1.00  1.83           N  
ATOM   2519  NH2 ARG A 319     -22.993   5.825  28.096  1.00  1.83           N  
ATOM   2520  C   ARG A 319     -21.229  13.124  29.046  1.00  1.87           C  
ATOM   2521  O   ARG A 319     -20.991  13.468  30.197  1.00  1.55           O  
ATOM   2522  N   ASN A 320     -22.339  13.468  28.377  1.00  1.83           N  
ATOM   2523  CA  ASN A 320     -23.311  14.305  29.071  1.00  1.80           C  
ATOM   2524  CB  ASN A 320     -24.239  15.028  28.083  1.00  1.80           C  
ATOM   2525  CG  ASN A 320     -25.212  15.902  28.884  1.00  1.87           C  
ATOM   2526  OD1 ASN A 320     -24.897  16.349  29.981  1.00  1.55           O  
ATOM   2527  ND2 ASN A 320     -26.403  16.086  28.315  1.00  1.83           N  
ATOM   2528  C   ASN A 320     -24.134  13.419  30.012  1.00  1.87           C  
ATOM   2529  O   ASN A 320     -24.818  12.502  29.576  1.00  1.55           O  
ATOM   2530  N   ILE A 321     -24.037  13.749  31.306  1.00  1.83           N  
ATOM   2531  CA  ILE A 321     -24.818  13.051  32.318  1.00  1.80           C  
ATOM   2532  CB  ILE A 321     -23.893  12.170  33.192  1.00  1.80           C  
ATOM   2533  CG2 ILE A 321     -24.737  11.301  34.142  1.00  1.80           C  
ATOM   2534  CG1 ILE A 321     -22.944  11.289  32.353  1.00  1.80           C  
ATOM   2535  CD1 ILE A 321     -21.851  10.631  33.198  1.00  1.80           C  
ATOM   2536  C   ILE A 321     -25.530  14.122  33.166  1.00  1.87           C  
ATOM   2537  O   ILE A 321     -25.010  14.531  34.196  1.00  1.55           O  
ATOM   2538  N   PRO A 322     -26.737  14.572  32.717  1.00  1.83           N  
ATOM   2539  CD  PRO A 322     -27.367  14.191  31.451  1.00  1.80           C  
ATOM   2540  CA  PRO A 322     -27.482  15.611  33.436  1.00  1.80           C  
ATOM   2541  CB  PRO A 322     -28.774  15.762  32.620  1.00  1.80           C  
ATOM   2542  CG  PRO A 322     -28.404  15.289  31.215  1.00  1.80           C  
ATOM   2543  C   PRO A 322     -27.806  15.370  34.926  1.00  1.87           C  
ATOM   2544  O   PRO A 322     -28.161  16.292  35.650  1.00  1.55           O  
ATOM   2545  N   SER A 323     -27.633  14.106  35.354  1.00  1.83           N  
ATOM   2546  CA  SER A 323     -27.638  13.793  36.778  1.00  1.80           C  
ATOM   2547  CB  SER A 323     -26.454  14.514  37.462  1.00  1.80           C  
ATOM   2548  OG  SER A 323     -25.971  13.846  38.619  1.00  1.55           O  
ATOM   2549  C   SER A 323     -29.006  14.134  37.408  1.00  1.87           C  
ATOM   2550  O   SER A 323     -29.104  14.761  38.461  1.00  1.55           O  
ATOM   2551  N   ILE A 324     -30.039  13.685  36.675  1.00  1.83           N  
ATOM   2552  CA  ILE A 324     -31.421  13.936  37.050  1.00  1.80           C  
ATOM   2553  CB  ILE A 324     -32.286  14.078  35.777  1.00  1.80           C  
ATOM   2554  CG2 ILE A 324     -33.781  14.217  36.114  1.00  1.80           C  
ATOM   2555  CG1 ILE A 324     -31.810  15.285  34.940  1.00  1.80           C  
ATOM   2556  CD1 ILE A 324     -32.412  15.345  33.531  1.00  1.80           C  
ATOM   2557  C   ILE A 324     -31.882  12.780  37.961  1.00  1.87           C  
ATOM   2558 1OCT ILE A 324     -31.707  11.621  37.605  1.00  1.66           O  
ATOM   2559 2OCT ILE A 324     -32.405  13.032  39.037  1.00  1.66           O  
TER    2560      ILE A 324
ATOM   2561  N   GLY B 325     -16.871   3.923  33.223  1.00  1.65           N  
ATOM   2562  CA  GLY B 325     -15.637   4.678  33.143  1.00  1.80           C  
ATOM   2563  C   GLY B 325     -14.462   3.735  33.336  1.00  1.87           C  
ATOM   2564  O   GLY B 325     -14.507   2.846  34.177  1.00  1.55           O  
ATOM   2565  N   LEU B 326     -13.423   3.959  32.520  1.00  1.83           N  
ATOM   2566  CA  LEU B 326     -12.210   3.158  32.612  1.00  1.80           C  
ATOM   2567  CB  LEU B 326     -11.291   3.527  31.430  1.00  1.80           C  
ATOM   2568  CG  LEU B 326     -10.149   2.525  31.178  1.00  1.80           C  
ATOM   2569  CD1 LEU B 326     -10.659   1.235  30.517  1.00  1.80           C  
ATOM   2570  CD2 LEU B 326      -9.060   3.160  30.303  1.00  1.80           C  
ATOM   2571  C   LEU B 326     -11.538   3.418  33.979  1.00  1.87           C  
ATOM   2572  O   LEU B 326     -11.157   2.512  34.714  1.00  1.55           O  
ATOM   2573  N   PHE B 327     -11.462   4.724  34.272  1.00  1.83           N  
ATOM   2574  CA  PHE B 327     -10.947   5.222  35.540  1.00  1.80           C  
ATOM   2575  CB  PHE B 327     -10.301   6.596  35.311  1.00  1.80           C  
ATOM   2576  CG  PHE B 327      -9.235   6.492  34.253  1.00  2.04           C  
ATOM   2577  CD1 PHE B 327      -9.518   6.826  32.934  1.00  2.04           C  
ATOM   2578  CD2 PHE B 327      -7.960   6.035  34.575  1.00  2.04           C  
ATOM   2579  CE1 PHE B 327      -8.551   6.691  31.948  1.00  2.04           C  
ATOM   2580  CE2 PHE B 327      -6.988   5.902  33.592  1.00  2.04           C  
ATOM   2581  CZ  PHE B 327      -7.284   6.227  32.276  1.00  2.04           C  
ATOM   2582  C   PHE B 327     -12.080   5.274  36.578  1.00  1.87           C  
ATOM   2583  O   PHE B 327     -11.861   5.172  37.779  1.00  1.55           O  
ATOM   2584  N   GLY B 328     -13.304   5.381  36.040  1.00  1.83           N  
ATOM   2585  CA  GLY B 328     -14.475   5.061  36.845  1.00  1.80           C  
ATOM   2586  C   GLY B 328     -14.914   6.232  37.724  1.00  1.87           C  
ATOM   2587  O   GLY B 328     -15.519   6.055  38.776  1.00  1.55           O  
ATOM   2588  N   ALA B 329     -14.595   7.434  37.224  1.00  1.83           N  
ATOM   2589  CA  ALA B 329     -15.087   8.658  37.833  1.00  1.80           C  
ATOM   2590  CB  ALA B 329     -14.044   9.767  37.676  1.00  1.80           C  
ATOM   2591  C   ALA B 329     -16.427   9.039  37.191  1.00  1.87           C  
ATOM   2592  O   ALA B 329     -17.458   9.080  37.851  1.00  1.55           O  
ATOM   2593  N   ILE B 330     -16.349   9.313  35.877  1.00  1.83           N  
ATOM   2594  CA  ILE B 330     -17.529   9.726  35.121  1.00  1.80           C  
ATOM   2595  CB  ILE B 330     -17.115  10.300  33.747  1.00  1.80           C  
ATOM   2596  CG2 ILE B 330     -18.329  10.590  32.845  1.00  1.80           C  
ATOM   2597  CG1 ILE B 330     -16.272  11.578  33.931  1.00  1.80           C  
ATOM   2598  CD1 ILE B 330     -15.787  12.191  32.613  1.00  1.80           C  
ATOM   2599  C   ILE B 330     -18.495   8.533  35.009  1.00  1.87           C  
ATOM   2600  O   ILE B 330     -18.100   7.411  34.705  1.00  1.55           O  
ATOM   2601  N   ALA B 331     -19.770   8.840  35.324  1.00  1.83           N  
ATOM   2602  CA  ALA B 331     -20.828   7.839  35.475  1.00  1.80           C  
ATOM   2603  CB  ALA B 331     -21.196   7.204  34.122  1.00  1.80           C  
ATOM   2604  C   ALA B 331     -20.430   6.737  36.476  1.00  1.87           C  
ATOM   2605  O   ALA B 331     -20.943   5.623  36.439  1.00  1.55           O  
ATOM   2606  N   GLY B 332     -19.454   7.093  37.318  1.00  1.83           N  
ATOM   2607  CA  GLY B 332     -18.707   6.103  38.067  1.00  1.80           C  
ATOM   2608  C   GLY B 332     -19.101   6.232  39.520  1.00  1.87           C  
ATOM   2609  O   GLY B 332     -20.264   6.067  39.869  1.00  1.55           O  
ATOM   2610  N   PHE B 333     -18.101   6.587  40.347  1.00  1.83           N  
ATOM   2611  CA  PHE B 333     -18.470   6.993  41.699  1.00  1.80           C  
ATOM   2612  CB  PHE B 333     -17.288   6.931  42.686  1.00  1.80           C  
ATOM   2613  CG  PHE B 333     -16.138   7.852  42.374  1.00  2.04           C  
ATOM   2614  CD1 PHE B 333     -16.101   9.140  42.897  1.00  2.04           C  
ATOM   2615  CD2 PHE B 333     -15.082   7.423  41.579  1.00  2.04           C  
ATOM   2616  CE1 PHE B 333     -15.030   9.983  42.628  1.00  2.04           C  
ATOM   2617  CE2 PHE B 333     -14.011   8.262  41.308  1.00  2.04           C  
ATOM   2618  CZ  PHE B 333     -13.983   9.546  41.830  1.00  2.04           C  
ATOM   2619  C   PHE B 333     -19.176   8.361  41.649  1.00  1.87           C  
ATOM   2620  O   PHE B 333     -20.082   8.638  42.421  1.00  1.55           O  
ATOM   2621  N   ILE B 334     -18.744   9.192  40.685  1.00  1.83           N  
ATOM   2622  CA  ILE B 334     -19.486  10.416  40.422  1.00  1.80           C  
ATOM   2623  CB  ILE B 334     -18.538  11.539  39.971  1.00  1.80           C  
ATOM   2624  CG2 ILE B 334     -19.284  12.881  39.876  1.00  1.80           C  
ATOM   2625  CG1 ILE B 334     -17.315  11.636  40.896  1.00  1.80           C  
ATOM   2626  CD1 ILE B 334     -16.444  12.871  40.664  1.00  1.80           C  
ATOM   2627  C   ILE B 334     -20.548  10.069  39.364  1.00  1.87           C  
ATOM   2628  O   ILE B 334     -20.271   9.937  38.177  1.00  1.55           O  
ATOM   2629  N   GLU B 335     -21.770   9.902  39.882  1.00  1.83           N  
ATOM   2630  CA  GLU B 335     -22.836   9.301  39.092  1.00  1.80           C  
ATOM   2631  CB  GLU B 335     -23.925   8.793  40.053  1.00  1.80           C  
ATOM   2632  CG  GLU B 335     -23.386   7.717  41.021  1.00  1.80           C  
ATOM   2633  CD  GLU B 335     -24.482   7.140  41.921  1.00  1.87           C  
ATOM   2634  OE1 GLU B 335     -25.532   6.759  41.420  1.00  1.66           O  
ATOM   2635  OE2 GLU B 335     -24.297   7.061  43.128  1.00  1.66           O  
ATOM   2636  C   GLU B 335     -23.400  10.256  38.015  1.00  1.87           C  
ATOM   2637  O   GLU B 335     -24.158   9.835  37.148  1.00  1.55           O  
ATOM   2638  N   GLY B 336     -23.002  11.539  38.089  1.00  1.83           N  
ATOM   2639  CA  GLY B 336     -23.406  12.457  37.034  1.00  1.80           C  
ATOM   2640  C   GLY B 336     -22.836  13.846  37.299  1.00  1.87           C  
ATOM   2641  O   GLY B 336     -22.287  14.116  38.363  1.00  1.55           O  
ATOM   2642  N   GLY B 337     -22.958  14.679  36.253  1.00  1.83           N  
ATOM   2643  CA  GLY B 337     -22.346  15.999  36.254  1.00  1.80           C  
ATOM   2644  C   GLY B 337     -23.374  17.055  36.651  1.00  1.87           C  
ATOM   2645  O   GLY B 337     -24.579  16.870  36.521  1.00  1.55           O  
ATOM   2646  N   TRP B 338     -22.832  18.173  37.146  1.00  1.83           N  
ATOM   2647  CA  TRP B 338     -23.649  19.316  37.498  1.00  1.80           C  
ATOM   2648  CB  TRP B 338     -22.866  20.257  38.430  1.00  1.80           C  
ATOM   2649  CG  TRP B 338     -22.259  19.505  39.597  1.00  2.04           C  
ATOM   2650  CD2 TRP B 338     -20.900  19.600  40.062  1.00  2.04           C  
ATOM   2651  CE2 TRP B 338     -20.780  18.740  41.178  1.00  2.04           C  
ATOM   2652  CE3 TRP B 338     -19.824  20.325  39.634  1.00  2.04           C  
ATOM   2653  CD1 TRP B 338     -22.904  18.596  40.442  1.00  2.04           C  
ATOM   2654  NE1 TRP B 338     -22.023  18.149  41.373  1.00  1.72           N  
ATOM   2655  CZ2 TRP B 338     -19.581  18.636  41.831  1.00  2.04           C  
ATOM   2656  CZ3 TRP B 338     -18.605  20.224  40.296  1.00  2.04           C  
ATOM   2657  CH2 TRP B 338     -18.483  19.380  41.394  1.00  2.04           C  
ATOM   2658  C   TRP B 338     -23.996  20.077  36.214  1.00  1.87           C  
ATOM   2659  O   TRP B 338     -23.127  20.635  35.552  1.00  1.55           O  
ATOM   2660  N   THR B 339     -25.304  20.122  35.926  1.00  1.83           N  
ATOM   2661  CA  THR B 339     -25.767  20.978  34.840  1.00  1.80           C  
ATOM   2662  CB  THR B 339     -27.248  20.678  34.548  1.00  1.80           C  
ATOM   2663  OG1 THR B 339     -28.043  20.720  35.723  1.00  1.55           O  
ATOM   2664  CG2 THR B 339     -27.422  19.334  33.823  1.00  1.80           C  
ATOM   2665  C   THR B 339     -25.510  22.473  35.151  1.00  1.87           C  
ATOM   2666  O   THR B 339     -25.382  23.313  34.268  1.00  1.55           O  
ATOM   2667  N   GLY B 340     -25.414  22.750  36.466  1.00  1.83           N  
ATOM   2668  CA  GLY B 340     -25.126  24.106  36.906  1.00  1.80           C  
ATOM   2669  C   GLY B 340     -23.727  24.583  36.489  1.00  1.87           C  
ATOM   2670  O   GLY B 340     -23.510  25.761  36.226  1.00  1.55           O  
ATOM   2671  N   MET B 341     -22.779  23.627  36.455  1.00  1.83           N  
ATOM   2672  CA  MET B 341     -21.400  23.999  36.159  1.00  1.80           C  
ATOM   2673  CB  MET B 341     -20.421  23.057  36.876  1.00  1.80           C  
ATOM   2674  CG  MET B 341     -18.960  23.517  36.740  1.00  1.80           C  
ATOM   2675  SD  MET B 341     -17.870  22.671  37.894  1.00  1.97           S  
ATOM   2676  CE  MET B 341     -17.621  21.150  36.965  1.00  1.80           C  
ATOM   2677  C   MET B 341     -21.184  24.006  34.638  1.00  1.87           C  
ATOM   2678  O   MET B 341     -20.559  23.124  34.066  1.00  1.55           O  
ATOM   2679  N   ILE B 342     -21.711  25.075  34.025  1.00  1.83           N  
ATOM   2680  CA  ILE B 342     -21.477  25.304  32.601  1.00  1.80           C  
ATOM   2681  CB  ILE B 342     -22.620  26.177  32.037  1.00  1.80           C  
ATOM   2682  CG2 ILE B 342     -22.638  27.592  32.640  1.00  1.80           C  
ATOM   2683  CG1 ILE B 342     -22.611  26.211  30.497  1.00  1.80           C  
ATOM   2684  CD1 ILE B 342     -23.904  26.772  29.893  1.00  1.80           C  
ATOM   2685  C   ILE B 342     -20.065  25.894  32.356  1.00  1.87           C  
ATOM   2686  O   ILE B 342     -19.594  25.988  31.228  1.00  1.55           O  
ATOM   2687  N   ASP B 343     -19.424  26.293  33.473  1.00  1.83           N  
ATOM   2688  CA  ASP B 343     -18.146  26.998  33.422  1.00  1.80           C  
ATOM   2689  CB  ASP B 343     -17.685  27.354  34.852  1.00  1.80           C  
ATOM   2690  CG  ASP B 343     -18.510  28.470  35.509  1.00  1.87           C  
ATOM   2691  OD1 ASP B 343     -18.895  29.418  34.835  1.00  1.66           O  
ATOM   2692  OD2 ASP B 343     -18.760  28.401  36.705  1.00  1.66           O  
ATOM   2693  C   ASP B 343     -17.055  26.183  32.705  1.00  1.87           C  
ATOM   2694  O   ASP B 343     -16.266  26.725  31.936  1.00  1.55           O  
ATOM   2695  N   GLY B 344     -17.030  24.873  32.996  1.00  1.83           N  
ATOM   2696  CA  GLY B 344     -15.971  24.062  32.411  1.00  1.80           C  
ATOM   2697  C   GLY B 344     -16.094  22.619  32.889  1.00  1.87           C  
ATOM   2698  O   GLY B 344     -16.784  22.324  33.854  1.00  1.55           O  
ATOM   2699  N   TRP B 345     -15.395  21.749  32.136  1.00  1.83           N  
ATOM   2700  CA  TRP B 345     -15.579  20.304  32.218  1.00  1.80           C  
ATOM   2701  CB  TRP B 345     -14.597  19.578  31.282  1.00  1.80           C  
ATOM   2702  CG  TRP B 345     -14.831  19.914  29.823  1.00  2.04           C  
ATOM   2703  CD2 TRP B 345     -13.879  19.762  28.749  1.00  2.04           C  
ATOM   2704  CE2 TRP B 345     -14.531  20.162  27.562  1.00  2.04           C  
ATOM   2705  CE3 TRP B 345     -12.580  19.332  28.707  1.00  2.04           C  
ATOM   2706  CD1 TRP B 345     -16.008  20.400  29.239  1.00  2.04           C  
ATOM   2707  NE1 TRP B 345     -15.821  20.542  27.905  1.00  1.72           N  
ATOM   2708  CZ2 TRP B 345     -13.867  20.117  26.368  1.00  2.04           C  
ATOM   2709  CZ3 TRP B 345     -11.898  19.286  27.491  1.00  2.04           C  
ATOM   2710  CH2 TRP B 345     -12.545  19.677  26.319  1.00  2.04           C  
ATOM   2711  C   TRP B 345     -15.445  19.719  33.632  1.00  1.87           C  
ATOM   2712  O   TRP B 345     -16.195  18.826  33.994  1.00  1.55           O  
ATOM   2713  N   TYR B 346     -14.442  20.203  34.378  1.00  1.83           N  
ATOM   2714  CA  TYR B 346     -14.091  19.592  35.656  1.00  1.80           C  
ATOM   2715  CB  TYR B 346     -12.672  18.992  35.605  1.00  1.80           C  
ATOM   2716  CG  TYR B 346     -12.338  18.346  34.287  1.00  2.04           C  
ATOM   2717  CD1 TYR B 346     -13.080  17.276  33.802  1.00  2.04           C  
ATOM   2718  CE1 TYR B 346     -12.737  16.671  32.600  1.00  2.04           C  
ATOM   2719  CD2 TYR B 346     -11.263  18.814  33.539  1.00  2.04           C  
ATOM   2720  CE2 TYR B 346     -10.917  18.216  32.339  1.00  2.04           C  
ATOM   2721  CZ  TYR B 346     -11.651  17.132  31.875  1.00  2.04           C  
ATOM   2722  OH  TYR B 346     -11.315  16.493  30.703  1.00  1.55           O  
ATOM   2723  C   TYR B 346     -14.112  20.713  36.679  1.00  1.87           C  
ATOM   2724  O   TYR B 346     -13.757  21.840  36.349  1.00  1.55           O  
ATOM   2725  N   GLY B 347     -14.521  20.386  37.910  1.00  1.83           N  
ATOM   2726  CA  GLY B 347     -14.576  21.455  38.889  1.00  1.80           C  
ATOM   2727  C   GLY B 347     -14.984  20.929  40.248  1.00  1.87           C  
ATOM   2728  O   GLY B 347     -15.025  19.731  40.505  1.00  1.55           O  
ATOM   2729  N   TYR B 348     -15.282  21.932  41.081  1.00  1.83           N  
ATOM   2730  CA  TYR B 348     -15.637  21.758  42.472  1.00  1.80           C  
ATOM   2731  CB  TYR B 348     -14.637  22.507  43.369  1.00  1.80           C  
ATOM   2732  CG  TYR B 348     -13.209  22.247  42.970  1.00  2.04           C  
ATOM   2733  CD1 TYR B 348     -12.545  23.140  42.135  1.00  2.04           C  
ATOM   2734  CE1 TYR B 348     -11.222  22.931  41.780  1.00  2.04           C  
ATOM   2735  CD2 TYR B 348     -12.532  21.124  43.433  1.00  2.04           C  
ATOM   2736  CE2 TYR B 348     -11.210  20.907  43.072  1.00  2.04           C  
ATOM   2737  CZ  TYR B 348     -10.547  21.809  42.251  1.00  2.04           C  
ATOM   2738  OH  TYR B 348      -9.227  21.561  41.934  1.00  1.55           O  
ATOM   2739  C   TYR B 348     -17.038  22.341  42.667  1.00  1.87           C  
ATOM   2740  O   TYR B 348     -17.564  23.058  41.821  1.00  1.55           O  
ATOM   2741  N   HIS B 349     -17.568  22.004  43.839  1.00  1.83           N  
ATOM   2742  CA  HIS B 349     -18.858  22.418  44.349  1.00  1.80           C  
ATOM   2743  CB  HIS B 349     -19.892  21.374  43.903  1.00  1.80           C  
ATOM   2744  CG  HIS B 349     -21.277  21.677  44.419  1.00  2.04           C  
ATOM   2745  CD2 HIS B 349     -22.199  20.767  44.960  1.00  2.04           C  
ATOM   2746  ND1 HIS B 349     -21.843  22.902  44.412  1.00  1.72           N  
ATOM   2747  CE1 HIS B 349     -23.070  22.743  44.932  1.00  2.04           C  
ATOM   2748  NE2 HIS B 349     -23.314  21.463  45.275  1.00  1.72           N  
ATOM   2749  C   HIS B 349     -18.655  22.439  45.864  1.00  1.87           C  
ATOM   2750  O   HIS B 349     -17.701  21.835  46.342  1.00  1.55           O  
ATOM   2751  N   HIS B 350     -19.515  23.150  46.608  1.00  1.83           N  
ATOM   2752  CA  HIS B 350     -19.266  23.231  48.044  1.00  1.80           C  
ATOM   2753  CB  HIS B 350     -18.115  24.217  48.344  1.00  1.80           C  
ATOM   2754  CG  HIS B 350     -18.484  25.620  47.908  1.00  2.04           C  
ATOM   2755  CD2 HIS B 350     -19.038  26.644  48.696  1.00  2.04           C  
ATOM   2756  ND1 HIS B 350     -18.331  26.090  46.652  1.00  1.72           N  
ATOM   2757  CE1 HIS B 350     -18.773  27.356  46.672  1.00  2.04           C  
ATOM   2758  NE2 HIS B 350     -19.209  27.719  47.892  1.00  1.72           N  
ATOM   2759  C   HIS B 350     -20.537  23.667  48.765  1.00  1.87           C  
ATOM   2760  O   HIS B 350     -21.518  24.086  48.160  1.00  1.55           O  
ATOM   2761  N   GLN B 351     -20.426  23.582  50.098  1.00  1.83           N  
ATOM   2762  CA  GLN B 351     -21.369  24.246  50.974  1.00  1.80           C  
ATOM   2763  CB  GLN B 351     -22.535  23.318  51.353  1.00  1.80           C  
ATOM   2764  CG  GLN B 351     -23.659  24.070  52.083  1.00  1.80           C  
ATOM   2765  CD  GLN B 351     -24.869  23.164  52.335  1.00  1.87           C  
ATOM   2766  OE1 GLN B 351     -24.798  21.942  52.259  1.00  1.55           O  
ATOM   2767  NE2 GLN B 351     -25.981  23.831  52.646  1.00  1.83           N  
ATOM   2768  C   GLN B 351     -20.600  24.684  52.219  1.00  1.87           C  
ATOM   2769  O   GLN B 351     -19.972  23.880  52.901  1.00  1.55           O  
ATOM   2770  N   ASN B 352     -20.710  25.998  52.441  1.00  1.83           N  
ATOM   2771  CA  ASN B 352     -20.378  26.666  53.690  1.00  1.80           C  
ATOM   2772  CB  ASN B 352     -19.358  27.785  53.397  1.00  1.80           C  
ATOM   2773  CG  ASN B 352     -18.973  28.577  54.653  1.00  1.87           C  
ATOM   2774  OD1 ASN B 352     -19.088  28.107  55.775  1.00  1.55           O  
ATOM   2775  ND2 ASN B 352     -18.545  29.815  54.413  1.00  1.83           N  
ATOM   2776  C   ASN B 352     -21.728  27.225  54.160  1.00  1.87           C  
ATOM   2777  O   ASN B 352     -22.674  27.244  53.381  1.00  1.55           O  
ATOM   2778  N   GLU B 353     -21.800  27.697  55.415  1.00  1.83           N  
ATOM   2779  CA  GLU B 353     -23.045  28.294  55.901  1.00  1.80           C  
ATOM   2780  CB  GLU B 353     -22.891  28.713  57.375  1.00  1.80           C  
ATOM   2781  CG  GLU B 353     -21.662  29.596  57.663  1.00  1.80           C  
ATOM   2782  CD  GLU B 353     -21.661  30.068  59.120  1.00  1.87           C  
ATOM   2783  OE1 GLU B 353     -21.264  29.316  60.005  1.00  1.66           O  
ATOM   2784  OE2 GLU B 353     -22.065  31.194  59.383  1.00  1.66           O  
ATOM   2785  C   GLU B 353     -23.497  29.488  55.025  1.00  1.87           C  
ATOM   2786  O   GLU B 353     -24.677  29.801  54.909  1.00  1.55           O  
ATOM   2787  N   GLN B 354     -22.477  30.125  54.420  1.00  1.83           N  
ATOM   2788  CA  GLN B 354     -22.712  31.281  53.571  1.00  1.80           C  
ATOM   2789  CB  GLN B 354     -21.378  31.990  53.307  1.00  1.80           C  
ATOM   2790  CG  GLN B 354     -20.759  32.521  54.612  1.00  1.80           C  
ATOM   2791  CD  GLN B 354     -19.519  33.382  54.351  1.00  1.87           C  
ATOM   2792  OE1 GLN B 354     -19.370  34.015  53.311  1.00  1.55           O  
ATOM   2793  NE2 GLN B 354     -18.635  33.367  55.348  1.00  1.83           N  
ATOM   2794  C   GLN B 354     -23.433  30.902  52.262  1.00  1.87           C  
ATOM   2795  O   GLN B 354     -24.195  31.696  51.716  1.00  1.55           O  
ATOM   2796  N   GLY B 355     -23.172  29.673  51.785  1.00  1.83           N  
ATOM   2797  CA  GLY B 355     -23.845  29.216  50.578  1.00  1.80           C  
ATOM   2798  C   GLY B 355     -23.011  28.162  49.856  1.00  1.87           C  
ATOM   2799  O   GLY B 355     -22.033  27.637  50.382  1.00  1.55           O  
ATOM   2800  N   SER B 356     -23.473  27.911  48.622  1.00  1.83           N  
ATOM   2801  CA  SER B 356     -22.861  26.980  47.689  1.00  1.80           C  
ATOM   2802  CB  SER B 356     -23.875  25.862  47.380  1.00  1.80           C  
ATOM   2803  OG  SER B 356     -24.117  25.027  48.503  1.00  1.55           O  
ATOM   2804  C   SER B 356     -22.544  27.730  46.389  1.00  1.87           C  
ATOM   2805  O   SER B 356     -23.017  28.839  46.147  1.00  1.55           O  
ATOM   2806  N   GLY B 357     -21.760  27.026  45.566  1.00  1.83           N  
ATOM   2807  CA  GLY B 357     -21.473  27.454  44.208  1.00  1.80           C  
ATOM   2808  C   GLY B 357     -20.718  26.316  43.535  1.00  1.87           C  
ATOM   2809  O   GLY B 357     -20.387  25.328  44.185  1.00  1.55           O  
ATOM   2810  N   TYR B 358     -20.481  26.499  42.228  1.00  1.83           N  
ATOM   2811  CA  TYR B 358     -19.653  25.592  41.441  1.00  1.80           C  
ATOM   2812  CB  TYR B 358     -20.392  25.145  40.169  1.00  1.80           C  
ATOM   2813  CG  TYR B 358     -21.703  24.482  40.487  1.00  2.04           C  
ATOM   2814  CD1 TYR B 358     -22.903  25.158  40.299  1.00  2.04           C  
ATOM   2815  CE1 TYR B 358     -24.114  24.553  40.607  1.00  2.04           C  
ATOM   2816  CD2 TYR B 358     -21.733  23.184  40.980  1.00  2.04           C  
ATOM   2817  CE2 TYR B 358     -22.941  22.575  41.290  1.00  2.04           C  
ATOM   2818  CZ  TYR B 358     -24.135  23.256  41.107  1.00  2.04           C  
ATOM   2819  OH  TYR B 358     -25.325  22.630  41.425  1.00  1.55           O  
ATOM   2820  C   TYR B 358     -18.396  26.377  41.067  1.00  1.87           C  
ATOM   2821  O   TYR B 358     -18.377  27.601  41.156  1.00  1.55           O  
ATOM   2822  N   ALA B 359     -17.365  25.633  40.646  1.00  1.83           N  
ATOM   2823  CA  ALA B 359     -16.126  26.272  40.235  1.00  1.80           C  
ATOM   2824  CB  ALA B 359     -15.284  26.614  41.473  1.00  1.80           C  
ATOM   2825  C   ALA B 359     -15.353  25.314  39.329  1.00  1.87           C  
ATOM   2826  O   ALA B 359     -14.710  24.385  39.798  1.00  1.55           O  
ATOM   2827  N   ALA B 360     -15.439  25.577  38.017  1.00  1.83           N  
ATOM   2828  CA  ALA B 360     -14.631  24.792  37.092  1.00  1.80           C  
ATOM   2829  CB  ALA B 360     -15.070  25.068  35.655  1.00  1.80           C  
ATOM   2830  C   ALA B 360     -13.153  25.154  37.301  1.00  1.87           C  
ATOM   2831  O   ALA B 360     -12.809  26.330  37.364  1.00  1.55           O  
ATOM   2832  N   ASP B 361     -12.307  24.117  37.434  1.00  1.83           N  
ATOM   2833  CA  ASP B 361     -10.892  24.403  37.655  1.00  1.80           C  
ATOM   2834  CB  ASP B 361     -10.128  23.181  38.194  1.00  1.80           C  
ATOM   2835  CG  ASP B 361      -8.727  23.595  38.694  1.00  1.87           C  
ATOM   2836  OD1 ASP B 361      -7.987  24.237  37.952  1.00  1.66           O  
ATOM   2837  OD2 ASP B 361      -8.383  23.300  39.835  1.00  1.66           O  
ATOM   2838  C   ASP B 361     -10.292  24.867  36.328  1.00  1.87           C  
ATOM   2839  O   ASP B 361     -10.312  24.149  35.330  1.00  1.55           O  
ATOM   2840  N   GLN B 362      -9.788  26.109  36.366  1.00  1.83           N  
ATOM   2841  CA  GLN B 362      -9.292  26.758  35.163  1.00  1.80           C  
ATOM   2842  CB  GLN B 362      -8.725  28.155  35.486  1.00  1.80           C  
ATOM   2843  CG  GLN B 362      -9.784  29.182  35.923  1.00  1.80           C  
ATOM   2844  CD  GLN B 362     -10.327  28.910  37.329  1.00  1.87           C  
ATOM   2845  OE1 GLN B 362      -9.633  28.394  38.200  1.00  1.55           O  
ATOM   2846  NE2 GLN B 362     -11.599  29.262  37.499  1.00  1.83           N  
ATOM   2847  C   GLN B 362      -8.213  25.897  34.491  1.00  1.87           C  
ATOM   2848  O   GLN B 362      -8.214  25.697  33.286  1.00  1.55           O  
ATOM   2849  N   LYS B 363      -7.292  25.406  35.335  1.00  1.83           N  
ATOM   2850  CA  LYS B 363      -6.133  24.717  34.792  1.00  1.80           C  
ATOM   2851  CB  LYS B 363      -5.066  24.542  35.884  1.00  1.80           C  
ATOM   2852  CG  LYS B 363      -3.691  24.167  35.307  1.00  1.80           C  
ATOM   2853  CD  LYS B 363      -2.565  24.195  36.352  1.00  1.80           C  
ATOM   2854  CE  LYS B 363      -2.536  22.977  37.288  1.00  1.80           C  
ATOM   2855  NZ  LYS B 363      -1.977  21.768  36.689  1.00  1.65           N  
ATOM   2856  C   LYS B 363      -6.557  23.375  34.181  1.00  1.87           C  
ATOM   2857  O   LYS B 363      -6.236  23.057  33.039  1.00  1.55           O  
ATOM   2858  N   SER B 364      -7.301  22.607  34.997  1.00  1.83           N  
ATOM   2859  CA  SER B 364      -7.696  21.277  34.554  1.00  1.80           C  
ATOM   2860  CB  SER B 364      -8.510  20.585  35.654  1.00  1.80           C  
ATOM   2861  OG  SER B 364      -7.879  20.699  36.919  1.00  1.55           O  
ATOM   2862  C   SER B 364      -8.490  21.337  33.238  1.00  1.87           C  
ATOM   2863  O   SER B 364      -8.260  20.571  32.313  1.00  1.55           O  
ATOM   2864  N   THR B 365      -9.424  22.298  33.204  1.00  1.83           N  
ATOM   2865  CA  THR B 365     -10.216  22.432  31.992  1.00  1.80           C  
ATOM   2866  CB  THR B 365     -11.434  23.327  32.260  1.00  1.80           C  
ATOM   2867  OG1 THR B 365     -11.066  24.601  32.746  1.00  1.55           O  
ATOM   2868  CG2 THR B 365     -12.411  22.644  33.227  1.00  1.80           C  
ATOM   2869  C   THR B 365      -9.338  22.915  30.826  1.00  1.87           C  
ATOM   2870  O   THR B 365      -9.169  22.218  29.840  1.00  1.55           O  
ATOM   2871  N   GLN B 366      -8.773  24.122  30.989  1.00  1.83           N  
ATOM   2872  CA  GLN B 366      -8.055  24.786  29.904  1.00  1.80           C  
ATOM   2873  CB  GLN B 366      -7.400  26.074  30.432  1.00  1.80           C  
ATOM   2874  CG  GLN B 366      -6.643  26.899  29.374  1.00  1.80           C  
ATOM   2875  CD  GLN B 366      -7.573  27.423  28.273  1.00  1.87           C  
ATOM   2876  OE1 GLN B 366      -8.141  28.506  28.372  1.00  1.55           O  
ATOM   2877  NE2 GLN B 366      -7.683  26.613  27.219  1.00  1.83           N  
ATOM   2878  C   GLN B 366      -7.011  23.876  29.234  1.00  1.87           C  
ATOM   2879  O   GLN B 366      -6.936  23.791  28.014  1.00  1.55           O  
ATOM   2880  N   ASN B 367      -6.203  23.214  30.081  1.00  1.83           N  
ATOM   2881  CA  ASN B 367      -5.136  22.385  29.513  1.00  1.80           C  
ATOM   2882  CB  ASN B 367      -4.098  21.964  30.581  1.00  1.80           C  
ATOM   2883  CG  ASN B 367      -4.317  20.571  31.192  1.00  1.87           C  
ATOM   2884  OD1 ASN B 367      -3.599  19.620  30.908  1.00  1.55           O  
ATOM   2885  ND2 ASN B 367      -5.350  20.501  32.025  1.00  1.83           N  
ATOM   2886  C   ASN B 367      -5.726  21.205  28.709  1.00  1.87           C  
ATOM   2887  O   ASN B 367      -5.243  20.840  27.644  1.00  1.55           O  
ATOM   2888  N   ALA B 368      -6.814  20.651  29.272  1.00  1.83           N  
ATOM   2889  CA  ALA B 368      -7.466  19.518  28.635  1.00  1.80           C  
ATOM   2890  CB  ALA B 368      -8.576  18.999  29.551  1.00  1.80           C  
ATOM   2891  C   ALA B 368      -8.032  19.928  27.270  1.00  1.87           C  
ATOM   2892  O   ALA B 368      -7.819  19.274  26.258  1.00  1.55           O  
ATOM   2893  N   ILE B 369      -8.738  21.067  27.312  1.00  1.83           N  
ATOM   2894  CA  ILE B 369      -9.333  21.676  26.133  1.00  1.80           C  
ATOM   2895  CB  ILE B 369     -10.013  23.011  26.529  1.00  1.80           C  
ATOM   2896  CG2 ILE B 369     -10.486  23.813  25.303  1.00  1.80           C  
ATOM   2897  CG1 ILE B 369     -11.204  22.766  27.481  1.00  1.80           C  
ATOM   2898  CD1 ILE B 369     -11.697  24.024  28.202  1.00  1.80           C  
ATOM   2899  C   ILE B 369      -8.257  21.827  25.049  1.00  1.87           C  
ATOM   2900  O   ILE B 369      -8.429  21.377  23.928  1.00  1.55           O  
ATOM   2901  N   ASN B 370      -7.127  22.426  25.462  1.00  1.83           N  
ATOM   2902  CA  ASN B 370      -6.005  22.630  24.545  1.00  1.80           C  
ATOM   2903  CB  ASN B 370      -4.787  23.215  25.282  1.00  1.80           C  
ATOM   2904  CG  ASN B 370      -4.998  24.675  25.694  1.00  1.87           C  
ATOM   2905  OD1 ASN B 370      -5.838  25.387  25.159  1.00  1.55           O  
ATOM   2906  ND2 ASN B 370      -4.176  25.095  26.656  1.00  1.83           N  
ATOM   2907  C   ASN B 370      -5.607  21.313  23.856  1.00  1.87           C  
ATOM   2908  O   ASN B 370      -5.381  21.257  22.652  1.00  1.55           O  
ATOM   2909  N   GLY B 371      -5.550  20.257  24.684  1.00  1.83           N  
ATOM   2910  CA  GLY B 371      -5.216  18.934  24.172  1.00  1.80           C  
ATOM   2911  C   GLY B 371      -6.215  18.447  23.113  1.00  1.87           C  
ATOM   2912  O   GLY B 371      -5.837  17.932  22.068  1.00  1.55           O  
ATOM   2913  N   ILE B 372      -7.510  18.640  23.417  1.00  1.83           N  
ATOM   2914  CA  ILE B 372      -8.547  18.185  22.494  1.00  1.80           C  
ATOM   2915  CB  ILE B 372      -9.939  18.259  23.159  1.00  1.80           C  
ATOM   2916  CG2 ILE B 372     -11.060  17.841  22.195  1.00  1.80           C  
ATOM   2917  CG1 ILE B 372     -10.028  17.431  24.457  1.00  1.80           C  
ATOM   2918  CD1 ILE B 372      -9.871  15.921  24.249  1.00  1.80           C  
ATOM   2919  C   ILE B 372      -8.478  18.978  21.172  1.00  1.87           C  
ATOM   2920  O   ILE B 372      -8.533  18.412  20.086  1.00  1.55           O  
ATOM   2921  N   THR B 373      -8.312  20.302  21.306  1.00  1.83           N  
ATOM   2922  CA  THR B 373      -8.119  21.149  20.138  1.00  1.80           C  
ATOM   2923  CB  THR B 373      -7.915  22.600  20.612  1.00  1.80           C  
ATOM   2924  OG1 THR B 373      -8.971  23.007  21.464  1.00  1.55           O  
ATOM   2925  CG2 THR B 373      -7.741  23.607  19.466  1.00  1.80           C  
ATOM   2926  C   THR B 373      -6.932  20.649  19.289  1.00  1.87           C  
ATOM   2927  O   THR B 373      -6.990  20.604  18.067  1.00  1.55           O  
ATOM   2928  N   ASN B 374      -5.866  20.256  20.009  1.00  1.83           N  
ATOM   2929  CA  ASN B 374      -4.676  19.776  19.319  1.00  1.80           C  
ATOM   2930  CB  ASN B 374      -3.535  19.526  20.311  1.00  1.80           C  
ATOM   2931  CG  ASN B 374      -2.224  19.297  19.550  1.00  1.87           C  
ATOM   2932  OD1 ASN B 374      -1.439  20.209  19.325  1.00  1.55           O  
ATOM   2933  ND2 ASN B 374      -2.048  18.046  19.127  1.00  1.83           N  
ATOM   2934  C   ASN B 374      -5.004  18.512  18.515  1.00  1.87           C  
ATOM   2935  O   ASN B 374      -4.730  18.421  17.328  1.00  1.55           O  
ATOM   2936  N   LYS B 375      -5.623  17.556  19.223  1.00  1.83           N  
ATOM   2937  CA  LYS B 375      -6.037  16.291  18.622  1.00  1.80           C  
ATOM   2938  CB  LYS B 375      -6.935  15.544  19.630  1.00  1.80           C  
ATOM   2939  CG  LYS B 375      -7.629  14.288  19.070  1.00  1.80           C  
ATOM   2940  CD  LYS B 375      -8.691  13.707  20.009  1.00  1.80           C  
ATOM   2941  CE  LYS B 375      -8.153  13.325  21.392  1.00  1.80           C  
ATOM   2942  NZ  LYS B 375      -9.089  12.496  22.140  1.00  1.65           N  
ATOM   2943  C   LYS B 375      -6.787  16.537  17.302  1.00  1.87           C  
ATOM   2944  O   LYS B 375      -6.400  16.085  16.228  1.00  1.55           O  
ATOM   2945  N   VAL B 376      -7.906  17.261  17.467  1.00  1.83           N  
ATOM   2946  CA  VAL B 376      -8.822  17.398  16.350  1.00  1.80           C  
ATOM   2947  CB  VAL B 376     -10.163  18.000  16.814  1.00  1.80           C  
ATOM   2948  CG1 VAL B 376     -10.061  19.471  17.234  1.00  1.80           C  
ATOM   2949  CG2 VAL B 376     -11.258  17.799  15.761  1.00  1.80           C  
ATOM   2950  C   VAL B 376      -8.140  18.154  15.194  1.00  1.87           C  
ATOM   2951  O   VAL B 376      -8.249  17.776  14.036  1.00  1.55           O  
ATOM   2952  N   ASN B 377      -7.401  19.219  15.564  1.00  1.83           N  
ATOM   2953  CA  ASN B 377      -6.760  20.012  14.516  1.00  1.80           C  
ATOM   2954  CB  ASN B 377      -6.219  21.367  15.014  1.00  1.80           C  
ATOM   2955  CG  ASN B 377      -4.904  21.347  15.813  1.00  1.87           C  
ATOM   2956  OD1 ASN B 377      -3.993  20.563  15.582  1.00  1.55           O  
ATOM   2957  ND2 ASN B 377      -4.831  22.319  16.725  1.00  1.83           N  
ATOM   2958  C   ASN B 377      -5.739  19.173  13.729  1.00  1.87           C  
ATOM   2959  O   ASN B 377      -5.605  19.313  12.521  1.00  1.55           O  
ATOM   2960  N   SER B 378      -5.083  18.257  14.457  1.00  1.83           N  
ATOM   2961  CA  SER B 378      -4.104  17.394  13.821  1.00  1.80           C  
ATOM   2962  CB  SER B 378      -3.400  16.564  14.904  1.00  1.80           C  
ATOM   2963  OG  SER B 378      -2.732  17.396  15.842  1.00  1.55           O  
ATOM   2964  C   SER B 378      -4.752  16.522  12.729  1.00  1.87           C  
ATOM   2965  O   SER B 378      -4.290  16.470  11.595  1.00  1.55           O  
ATOM   2966  N   VAL B 379      -5.850  15.844  13.117  1.00  1.83           N  
ATOM   2967  CA  VAL B 379      -6.486  14.957  12.142  1.00  1.80           C  
ATOM   2968  CB  VAL B 379      -7.491  14.004  12.828  1.00  1.80           C  
ATOM   2969  CG1 VAL B 379      -8.578  14.734  13.622  1.00  1.80           C  
ATOM   2970  CG2 VAL B 379      -8.111  12.999  11.846  1.00  1.80           C  
ATOM   2971  C   VAL B 379      -7.077  15.773  10.969  1.00  1.87           C  
ATOM   2972  O   VAL B 379      -7.013  15.368   9.815  1.00  1.55           O  
ATOM   2973  N   ILE B 380      -7.611  16.959  11.320  1.00  1.83           N  
ATOM   2974  CA  ILE B 380      -8.140  17.876  10.312  1.00  1.80           C  
ATOM   2975  CB  ILE B 380      -8.704  19.143  11.001  1.00  1.80           C  
ATOM   2976  CG2 ILE B 380      -8.882  20.332  10.036  1.00  1.80           C  
ATOM   2977  CG1 ILE B 380     -10.033  18.818  11.716  1.00  1.80           C  
ATOM   2978  CD1 ILE B 380     -10.531  19.926  12.651  1.00  1.80           C  
ATOM   2979  C   ILE B 380      -7.066  18.174   9.245  1.00  1.87           C  
ATOM   2980  O   ILE B 380      -7.281  17.965   8.058  1.00  1.55           O  
ATOM   2981  N   GLU B 381      -5.904  18.660   9.719  1.00  1.83           N  
ATOM   2982  CA  GLU B 381      -4.829  19.013   8.794  1.00  1.80           C  
ATOM   2983  CB  GLU B 381      -3.613  19.538   9.568  1.00  1.80           C  
ATOM   2984  CG  GLU B 381      -3.849  20.916  10.210  1.00  1.80           C  
ATOM   2985  CD  GLU B 381      -2.589  21.479  10.878  1.00  1.87           C  
ATOM   2986  OE1 GLU B 381      -1.512  20.902  10.762  1.00  1.66           O  
ATOM   2987  OE2 GLU B 381      -2.679  22.520  11.513  1.00  1.66           O  
ATOM   2988  C   GLU B 381      -4.417  17.804   7.935  1.00  1.87           C  
ATOM   2989  O   GLU B 381      -4.177  17.906   6.737  1.00  1.55           O  
ATOM   2990  N   LYS B 382      -4.348  16.658   8.627  1.00  1.83           N  
ATOM   2991  CA  LYS B 382      -3.924  15.432   7.970  1.00  1.80           C  
ATOM   2992  CB  LYS B 382      -3.690  14.364   9.046  1.00  1.80           C  
ATOM   2993  CG  LYS B 382      -2.397  14.660   9.819  1.00  1.80           C  
ATOM   2994  CD  LYS B 382      -2.221  13.809  11.080  1.00  1.80           C  
ATOM   2995  CE  LYS B 382      -0.767  13.780  11.575  1.00  1.80           C  
ATOM   2996  NZ  LYS B 382      -0.128  15.085  11.724  1.00  1.65           N  
ATOM   2997  C   LYS B 382      -4.933  14.977   6.901  1.00  1.87           C  
ATOM   2998  O   LYS B 382      -4.571  14.316   5.933  1.00  1.55           O  
ATOM   2999  N   MET B 383      -6.203  15.359   7.104  1.00  1.83           N  
ATOM   3000  CA  MET B 383      -7.233  15.018   6.136  1.00  1.80           C  
ATOM   3001  CB  MET B 383      -8.587  14.926   6.848  1.00  1.80           C  
ATOM   3002  CG  MET B 383      -9.685  14.356   5.941  1.00  1.80           C  
ATOM   3003  SD  MET B 383      -9.349  12.633   5.515  1.00  1.97           S  
ATOM   3004  CE  MET B 383      -8.590  12.838   3.893  1.00  1.80           C  
ATOM   3005  C   MET B 383      -7.227  16.076   5.018  1.00  1.87           C  
ATOM   3006  O   MET B 383      -8.082  16.949   4.922  1.00  1.55           O  
ATOM   3007  N   ASN B 384      -6.173  15.941   4.197  1.00  1.83           N  
ATOM   3008  CA  ASN B 384      -5.893  16.906   3.137  1.00  1.80           C  
ATOM   3009  CB  ASN B 384      -4.508  16.647   2.514  1.00  1.80           C  
ATOM   3010  CG  ASN B 384      -4.306  15.326   1.742  1.00  1.87           C  
ATOM   3011  OD1 ASN B 384      -3.235  15.090   1.195  1.00  1.55           O  
ATOM   3012  ND2 ASN B 384      -5.324  14.461   1.729  1.00  1.83           N  
ATOM   3013  C   ASN B 384      -7.007  16.937   2.077  1.00  1.87           C  
ATOM   3014  O   ASN B 384      -7.811  16.019   1.967  1.00  1.55           O  
ATOM   3015  N   THR B 385      -6.995  18.053   1.327  1.00  1.83           N  
ATOM   3016  CA  THR B 385      -8.041  18.314   0.348  1.00  1.80           C  
ATOM   3017  CB  THR B 385      -7.891  19.770  -0.174  1.00  1.80           C  
ATOM   3018  OG1 THR B 385      -9.072  20.302  -0.739  1.00  1.55           O  
ATOM   3019  CG2 THR B 385      -6.726  19.976  -1.150  1.00  1.80           C  
ATOM   3020  C   THR B 385      -7.977  17.270  -0.787  1.00  1.87           C  
ATOM   3021  O   THR B 385      -6.921  16.770  -1.159  1.00  1.55           O  
ATOM   3022  N   GLN B 386      -9.178  17.019  -1.320  1.00  1.83           N  
ATOM   3023  CA  GLN B 386      -9.314  16.500  -2.668  1.00  1.80           C  
ATOM   3024  CB  GLN B 386     -10.699  15.831  -2.776  1.00  1.80           C  
ATOM   3025  CG  GLN B 386     -11.207  15.467  -4.183  1.00  1.80           C  
ATOM   3026  CD  GLN B 386     -10.305  14.484  -4.939  1.00  1.87           C  
ATOM   3027  OE1 GLN B 386      -9.089  14.470  -4.792  1.00  1.55           O  
ATOM   3028  NE2 GLN B 386     -10.971  13.639  -5.727  1.00  1.83           N  
ATOM   3029  C   GLN B 386      -9.150  17.714  -3.595  1.00  1.87           C  
ATOM   3030  O   GLN B 386      -9.361  18.853  -3.184  1.00  1.55           O  
ATOM   3031  N   PHE B 387      -8.737  17.388  -4.825  1.00  1.83           N  
ATOM   3032  CA  PHE B 387      -8.577  18.343  -5.914  1.00  1.80           C  
ATOM   3033  CB  PHE B 387      -7.118  18.349  -6.400  1.00  1.80           C  
ATOM   3034  CG  PHE B 387      -6.169  18.885  -5.361  1.00  2.04           C  
ATOM   3035  CD1 PHE B 387      -5.470  18.022  -4.523  1.00  2.04           C  
ATOM   3036  CD2 PHE B 387      -5.970  20.257  -5.234  1.00  2.04           C  
ATOM   3037  CE1 PHE B 387      -4.576  18.519  -3.583  1.00  2.04           C  
ATOM   3038  CE2 PHE B 387      -5.076  20.757  -4.297  1.00  2.04           C  
ATOM   3039  CZ  PHE B 387      -4.375  19.888  -3.472  1.00  2.04           C  
ATOM   3040  C   PHE B 387      -9.524  17.882  -7.026  1.00  1.87           C  
ATOM   3041  O   PHE B 387     -10.220  16.885  -6.876  1.00  1.55           O  
ATOM   3042  N   THR B 388      -9.508  18.627  -8.145  1.00  1.83           N  
ATOM   3043  CA  THR B 388     -10.386  18.282  -9.254  1.00  1.80           C  
ATOM   3044  CB  THR B 388     -10.182  19.289 -10.398  1.00  1.80           C  
ATOM   3045  OG1 THR B 388     -10.231  20.598  -9.838  1.00  1.55           O  
ATOM   3046  CG2 THR B 388     -11.230  19.098 -11.513  1.00  1.80           C  
ATOM   3047  C   THR B 388     -10.180  16.827  -9.735  1.00  1.87           C  
ATOM   3048  O   THR B 388      -9.069  16.376 -10.000  1.00  1.55           O  
ATOM   3049  N   ALA B 389     -11.331  16.147  -9.837  1.00  1.83           N  
ATOM   3050  CA  ALA B 389     -11.434  14.799 -10.355  1.00  1.80           C  
ATOM   3051  CB  ALA B 389     -11.512  13.805  -9.191  1.00  1.80           C  
ATOM   3052  C   ALA B 389     -12.726  14.770 -11.168  1.00  1.87           C  
ATOM   3053  O   ALA B 389     -13.784  15.123 -10.660  1.00  1.55           O  
ATOM   3054  N   VAL B 390     -12.583  14.373 -12.440  1.00  1.83           N  
ATOM   3055  CA  VAL B 390     -13.715  14.337 -13.355  1.00  1.80           C  
ATOM   3056  CB  VAL B 390     -13.701  15.566 -14.288  1.00  1.80           C  
ATOM   3057  CG1 VAL B 390     -13.943  16.867 -13.504  1.00  1.80           C  
ATOM   3058  CG2 VAL B 390     -12.415  15.677 -15.121  1.00  1.80           C  
ATOM   3059  C   VAL B 390     -13.668  12.999 -14.101  1.00  1.87           C  
ATOM   3060  O   VAL B 390     -12.625  12.362 -14.197  1.00  1.55           O  
ATOM   3061  N   GLY B 391     -14.862  12.600 -14.568  1.00  1.83           N  
ATOM   3062  CA  GLY B 391     -15.024  11.292 -15.185  1.00  1.80           C  
ATOM   3063  C   GLY B 391     -14.257  11.205 -16.509  1.00  1.87           C  
ATOM   3064  O   GLY B 391     -14.082  12.194 -17.213  1.00  1.55           O  
ATOM   3065  N   LYS B 392     -13.806   9.972 -16.785  1.00  1.83           N  
ATOM   3066  CA  LYS B 392     -13.048   9.676 -17.994  1.00  1.80           C  
ATOM   3067  CB  LYS B 392     -11.776   8.896 -17.611  1.00  1.80           C  
ATOM   3068  CG  LYS B 392     -11.097   9.465 -16.351  1.00  1.80           C  
ATOM   3069  CD  LYS B 392      -9.617   9.083 -16.204  1.00  1.80           C  
ATOM   3070  CE  LYS B 392      -8.707   9.864 -17.160  1.00  1.80           C  
ATOM   3071  NZ  LYS B 392      -8.917  11.307 -17.110  1.00  1.65           N  
ATOM   3072  C   LYS B 392     -13.971   8.870 -18.916  1.00  1.87           C  
ATOM   3073  O   LYS B 392     -15.064   8.483 -18.510  1.00  1.55           O  
ATOM   3074  N   GLU B 393     -13.483   8.629 -20.143  1.00  1.83           N  
ATOM   3075  CA  GLU B 393     -14.204   7.771 -21.074  1.00  1.80           C  
ATOM   3076  CB  GLU B 393     -14.936   8.582 -22.157  1.00  1.80           C  
ATOM   3077  CG  GLU B 393     -16.042   9.483 -21.569  1.00  1.80           C  
ATOM   3078  CD  GLU B 393     -17.140   9.856 -22.577  1.00  1.87           C  
ATOM   3079  OE1 GLU B 393     -16.938   9.739 -23.779  1.00  1.66           O  
ATOM   3080  OE2 GLU B 393     -18.213  10.271 -22.157  1.00  1.66           O  
ATOM   3081  C   GLU B 393     -13.210   6.779 -21.683  1.00  1.87           C  
ATOM   3082  O   GLU B 393     -12.060   7.094 -21.977  1.00  1.55           O  
ATOM   3083  N   PHE B 394     -13.744   5.559 -21.820  1.00  1.83           N  
ATOM   3084  CA  PHE B 394     -13.056   4.424 -22.401  1.00  1.80           C  
ATOM   3085  CB  PHE B 394     -12.565   3.493 -21.277  1.00  1.80           C  
ATOM   3086  CG  PHE B 394     -11.595   4.167 -20.341  1.00  2.04           C  
ATOM   3087  CD1 PHE B 394     -10.274   4.370 -20.720  1.00  2.04           C  
ATOM   3088  CD2 PHE B 394     -12.005   4.595 -19.082  1.00  2.04           C  
ATOM   3089  CE1 PHE B 394      -9.382   5.001 -19.864  1.00  2.04           C  
ATOM   3090  CE2 PHE B 394     -11.113   5.216 -18.218  1.00  2.04           C  
ATOM   3091  CZ  PHE B 394      -9.799   5.423 -18.611  1.00  2.04           C  
ATOM   3092  C   PHE B 394     -14.112   3.737 -23.272  1.00  1.87           C  
ATOM   3093  O   PHE B 394     -15.284   3.706 -22.907  1.00  1.55           O  
ATOM   3094  N   ASN B 395     -13.679   3.259 -24.448  1.00  1.83           N  
ATOM   3095  CA  ASN B 395     -14.619   2.622 -25.373  1.00  1.80           C  
ATOM   3096  CB  ASN B 395     -14.247   2.920 -26.839  1.00  1.80           C  
ATOM   3097  CG  ASN B 395     -13.138   2.034 -27.409  1.00  1.87           C  
ATOM   3098  OD1 ASN B 395     -13.402   0.996 -27.996  1.00  1.55           O  
ATOM   3099  ND2 ASN B 395     -11.905   2.501 -27.251  1.00  1.83           N  
ATOM   3100  C   ASN B 395     -14.703   1.124 -25.038  1.00  1.87           C  
ATOM   3101  O   ASN B 395     -14.047   0.645 -24.122  1.00  1.55           O  
ATOM   3102  N   LYS B 396     -15.535   0.405 -25.815  1.00  1.83           N  
ATOM   3103  CA  LYS B 396     -15.741  -1.020 -25.551  1.00  1.80           C  
ATOM   3104  CB  LYS B 396     -16.810  -1.626 -26.485  1.00  1.80           C  
ATOM   3105  CG  LYS B 396     -16.451  -1.767 -27.978  1.00  1.80           C  
ATOM   3106  CD  LYS B 396     -16.371  -0.438 -28.737  1.00  1.80           C  
ATOM   3107  CE  LYS B 396     -16.187  -0.626 -30.248  1.00  1.80           C  
ATOM   3108  NZ  LYS B 396     -15.893   0.623 -30.940  1.00  1.65           N  
ATOM   3109  C   LYS B 396     -14.420  -1.820 -25.566  1.00  1.87           C  
ATOM   3110  O   LYS B 396     -14.227  -2.746 -24.795  1.00  1.55           O  
ATOM   3111  N   LEU B 397     -13.515  -1.388 -26.459  1.00  1.83           N  
ATOM   3112  CA  LEU B 397     -12.199  -2.010 -26.605  1.00  1.80           C  
ATOM   3113  CB  LEU B 397     -11.674  -1.729 -28.027  1.00  1.80           C  
ATOM   3114  CG  LEU B 397     -12.626  -2.147 -29.161  1.00  1.80           C  
ATOM   3115  CD1 LEU B 397     -11.990  -1.867 -30.529  1.00  1.80           C  
ATOM   3116  CD2 LEU B 397     -13.030  -3.624 -29.062  1.00  1.80           C  
ATOM   3117  C   LEU B 397     -11.184  -1.480 -25.564  1.00  1.87           C  
ATOM   3118  O   LEU B 397      -9.975  -1.612 -25.731  1.00  1.55           O  
ATOM   3119  N   GLU B 398     -11.736  -0.861 -24.513  1.00  1.83           N  
ATOM   3120  CA  GLU B 398     -10.973  -0.327 -23.397  1.00  1.80           C  
ATOM   3121  CB  GLU B 398     -10.778   1.188 -23.588  1.00  1.80           C  
ATOM   3122  CG  GLU B 398      -9.917   1.541 -24.811  1.00  1.80           C  
ATOM   3123  CD  GLU B 398      -9.814   3.046 -25.055  1.00  1.87           C  
ATOM   3124  OE1 GLU B 398     -10.772   3.773 -24.817  1.00  1.66           O  
ATOM   3125  OE2 GLU B 398      -8.770   3.504 -25.499  1.00  1.66           O  
ATOM   3126  C   GLU B 398     -11.764  -0.606 -22.107  1.00  1.87           C  
ATOM   3127  O   GLU B 398     -11.623   0.083 -21.101  1.00  1.55           O  
ATOM   3128  N   ARG B 399     -12.631  -1.630 -22.184  1.00  1.83           N  
ATOM   3129  CA  ARG B 399     -13.567  -1.876 -21.091  1.00  1.80           C  
ATOM   3130  CB  ARG B 399     -14.551  -2.982 -21.506  1.00  1.80           C  
ATOM   3131  CG  ARG B 399     -15.543  -3.442 -20.427  1.00  1.80           C  
ATOM   3132  CD  ARG B 399     -16.572  -2.396 -19.986  1.00  1.80           C  
ATOM   3133  NE  ARG B 399     -17.773  -3.102 -19.551  1.00  1.83           N  
ATOM   3134  CZ  ARG B 399     -18.761  -2.566 -18.803  1.00  1.87           C  
ATOM   3135  NH1 ARG B 399     -18.684  -1.332 -18.329  1.00  1.83           N  
ATOM   3136  NH2 ARG B 399     -19.834  -3.296 -18.539  1.00  1.83           N  
ATOM   3137  C   ARG B 399     -12.795  -2.245 -19.817  1.00  1.87           C  
ATOM   3138  O   ARG B 399     -13.139  -1.826 -18.719  1.00  1.55           O  
ATOM   3139  N   ARG B 400     -11.709  -3.010 -20.018  1.00  1.83           N  
ATOM   3140  CA  ARG B 400     -10.887  -3.350 -18.861  1.00  1.80           C  
ATOM   3141  CB  ARG B 400      -9.820  -4.386 -19.237  1.00  1.80           C  
ATOM   3142  CG  ARG B 400     -10.430  -5.749 -19.615  1.00  1.80           C  
ATOM   3143  CD  ARG B 400      -9.430  -6.674 -20.309  1.00  1.80           C  
ATOM   3144  NE  ARG B 400      -9.108  -5.995 -21.549  1.00  1.83           N  
ATOM   3145  CZ  ARG B 400      -7.875  -5.801 -22.044  1.00  1.87           C  
ATOM   3146  NH1 ARG B 400      -6.834  -6.439 -21.547  1.00  1.83           N  
ATOM   3147  NH2 ARG B 400      -7.711  -4.960 -23.045  1.00  1.83           N  
ATOM   3148  C   ARG B 400     -10.240  -2.096 -18.245  1.00  1.87           C  
ATOM   3149  O   ARG B 400      -9.980  -2.054 -17.051  1.00  1.55           O  
ATOM   3150  N   MET B 401      -9.991  -1.080 -19.094  1.00  1.83           N  
ATOM   3151  CA  MET B 401      -9.379   0.137 -18.568  1.00  1.80           C  
ATOM   3152  CB  MET B 401      -8.784   1.018 -19.678  1.00  1.80           C  
ATOM   3153  CG  MET B 401      -7.773   2.024 -19.107  1.00  1.80           C  
ATOM   3154  SD  MET B 401      -6.816   2.831 -20.404  1.00  1.97           S  
ATOM   3155  CE  MET B 401      -5.388   1.731 -20.430  1.00  1.80           C  
ATOM   3156  C   MET B 401     -10.401   0.914 -17.732  1.00  1.87           C  
ATOM   3157  O   MET B 401     -10.086   1.441 -16.673  1.00  1.55           O  
ATOM   3158  N   GLU B 402     -11.650   0.912 -18.243  1.00  1.83           N  
ATOM   3159  CA  GLU B 402     -12.743   1.506 -17.480  1.00  1.80           C  
ATOM   3160  CB  GLU B 402     -14.074   1.383 -18.248  1.00  1.80           C  
ATOM   3161  CG  GLU B 402     -15.191   2.262 -17.647  1.00  1.80           C  
ATOM   3162  CD  GLU B 402     -16.576   1.873 -18.179  1.00  1.87           C  
ATOM   3163  OE1 GLU B 402     -17.068   0.812 -17.817  1.00  1.66           O  
ATOM   3164  OE2 GLU B 402     -17.176   2.623 -18.943  1.00  1.66           O  
ATOM   3165  C   GLU B 402     -12.842   0.832 -16.103  1.00  1.87           C  
ATOM   3166  O   GLU B 402     -12.749   1.464 -15.058  1.00  1.55           O  
ATOM   3167  N   ASN B 403     -13.010  -0.496 -16.168  1.00  1.83           N  
ATOM   3168  CA  ASN B 403     -13.209  -1.287 -14.959  1.00  1.80           C  
ATOM   3169  CB  ASN B 403     -13.429  -2.768 -15.315  1.00  1.80           C  
ATOM   3170  CG  ASN B 403     -14.882  -3.008 -15.745  1.00  1.87           C  
ATOM   3171  OD1 ASN B 403     -15.823  -2.607 -15.070  1.00  1.55           O  
ATOM   3172  ND2 ASN B 403     -15.027  -3.671 -16.888  1.00  1.83           N  
ATOM   3173  C   ASN B 403     -12.028  -1.137 -13.992  1.00  1.87           C  
ATOM   3174  O   ASN B 403     -12.197  -1.099 -12.780  1.00  1.55           O  
ATOM   3175  N   LEU B 404     -10.825  -1.036 -14.580  1.00  1.83           N  
ATOM   3176  CA  LEU B 404      -9.643  -0.830 -13.757  1.00  1.80           C  
ATOM   3177  CB  LEU B 404      -8.367  -0.910 -14.613  1.00  1.80           C  
ATOM   3178  CG  LEU B 404      -7.066  -0.678 -13.819  1.00  1.80           C  
ATOM   3179  CD1 LEU B 404      -6.988  -1.567 -12.570  1.00  1.80           C  
ATOM   3180  CD2 LEU B 404      -5.835  -0.883 -14.710  1.00  1.80           C  
ATOM   3181  C   LEU B 404      -9.748   0.508 -13.015  1.00  1.87           C  
ATOM   3182  O   LEU B 404      -9.613   0.579 -11.803  1.00  1.55           O  
ATOM   3183  N   ASN B 405     -10.019   1.558 -13.802  1.00  1.83           N  
ATOM   3184  CA  ASN B 405     -10.133   2.907 -13.252  1.00  1.80           C  
ATOM   3185  CB  ASN B 405     -10.538   3.870 -14.379  1.00  1.80           C  
ATOM   3186  CG  ASN B 405     -10.689   5.296 -13.840  1.00  1.87           C  
ATOM   3187  OD1 ASN B 405      -9.848   5.798 -13.106  1.00  1.55           O  
ATOM   3188  ND2 ASN B 405     -11.815   5.907 -14.207  1.00  1.83           N  
ATOM   3189  C   ASN B 405     -11.146   2.947 -12.088  1.00  1.87           C  
ATOM   3190  O   ASN B 405     -10.901   3.509 -11.025  1.00  1.55           O  
ATOM   3191  N   LYS B 406     -12.283   2.282 -12.353  1.00  1.83           N  
ATOM   3192  CA  LYS B 406     -13.324   2.141 -11.343  1.00  1.80           C  
ATOM   3193  CB  LYS B 406     -14.488   1.303 -11.896  1.00  1.80           C  
ATOM   3194  CG  LYS B 406     -15.248   1.974 -13.051  1.00  1.80           C  
ATOM   3195  CD  LYS B 406     -16.187   3.093 -12.586  1.00  1.80           C  
ATOM   3196  CE  LYS B 406     -17.043   3.643 -13.735  1.00  1.80           C  
ATOM   3197  NZ  LYS B 406     -17.940   4.716 -13.322  1.00  1.65           N  
ATOM   3198  C   LYS B 406     -12.752   1.502 -10.067  1.00  1.87           C  
ATOM   3199  O   LYS B 406     -12.962   1.993  -8.970  1.00  1.55           O  
ATOM   3200  N   LYS B 407     -12.002   0.404 -10.272  1.00  1.83           N  
ATOM   3201  CA  LYS B 407     -11.396  -0.306  -9.149  1.00  1.80           C  
ATOM   3202  CB  LYS B 407     -10.635  -1.544  -9.663  1.00  1.80           C  
ATOM   3203  CG  LYS B 407     -10.091  -2.445  -8.541  1.00  1.80           C  
ATOM   3204  CD  LYS B 407      -9.639  -3.832  -9.029  1.00  1.80           C  
ATOM   3205  CE  LYS B 407      -8.457  -3.796 -10.011  1.00  1.80           C  
ATOM   3206  NZ  LYS B 407      -7.973  -5.120 -10.391  1.00  1.65           N  
ATOM   3207  C   LYS B 407     -10.491   0.628  -8.319  1.00  1.87           C  
ATOM   3208  O   LYS B 407     -10.472   0.572  -7.096  1.00  1.55           O  
ATOM   3209  N   VAL B 408      -9.757   1.496  -9.036  1.00  1.83           N  
ATOM   3210  CA  VAL B 408      -8.891   2.440  -8.339  1.00  1.80           C  
ATOM   3211  CB  VAL B 408      -8.052   3.265  -9.344  1.00  1.80           C  
ATOM   3212  CG1 VAL B 408      -7.090   4.231  -8.640  1.00  1.80           C  
ATOM   3213  CG2 VAL B 408      -7.242   2.361 -10.283  1.00  1.80           C  
ATOM   3214  C   VAL B 408      -9.732   3.333  -7.394  1.00  1.87           C  
ATOM   3215  O   VAL B 408      -9.477   3.425  -6.197  1.00  1.55           O  
ATOM   3216  N   ASP B 409     -10.737   3.989  -8.006  1.00  1.83           N  
ATOM   3217  CA  ASP B 409     -11.506   4.966  -7.232  1.00  1.80           C  
ATOM   3218  CB  ASP B 409     -12.548   5.702  -8.099  1.00  1.80           C  
ATOM   3219  CG  ASP B 409     -11.922   6.777  -8.993  1.00  1.87           C  
ATOM   3220  OD1 ASP B 409     -11.040   7.507  -8.560  1.00  1.66           O  
ATOM   3221  OD2 ASP B 409     -12.300   6.904 -10.148  1.00  1.66           O  
ATOM   3222  C   ASP B 409     -12.212   4.287  -6.051  1.00  1.87           C  
ATOM   3223  O   ASP B 409     -12.182   4.756  -4.920  1.00  1.55           O  
ATOM   3224  N   ASP B 410     -12.853   3.160  -6.389  1.00  1.83           N  
ATOM   3225  CA  ASP B 410     -13.676   2.441  -5.427  1.00  1.80           C  
ATOM   3226  CB  ASP B 410     -14.357   1.219  -6.085  1.00  1.80           C  
ATOM   3227  CG  ASP B 410     -15.615   1.538  -6.905  1.00  1.87           C  
ATOM   3228  OD1 ASP B 410     -16.177   2.621  -6.785  1.00  1.66           O  
ATOM   3229  OD2 ASP B 410     -16.059   0.676  -7.654  1.00  1.66           O  
ATOM   3230  C   ASP B 410     -12.826   1.982  -4.238  1.00  1.87           C  
ATOM   3231  O   ASP B 410     -13.193   2.160  -3.085  1.00  1.55           O  
ATOM   3232  N   GLY B 411     -11.681   1.381  -4.587  1.00  1.83           N  
ATOM   3233  CA  GLY B 411     -10.795   0.836  -3.566  1.00  1.80           C  
ATOM   3234  C   GLY B 411     -10.321   1.912  -2.586  1.00  1.87           C  
ATOM   3235  O   GLY B 411     -10.421   1.757  -1.374  1.00  1.55           O  
ATOM   3236  N   PHE B 412      -9.824   3.028  -3.155  1.00  1.83           N  
ATOM   3237  CA  PHE B 412      -9.393   4.104  -2.268  1.00  1.80           C  
ATOM   3238  CB  PHE B 412      -8.752   5.255  -3.058  1.00  1.80           C  
ATOM   3239  CG  PHE B 412      -7.342   4.936  -3.478  1.00  2.04           C  
ATOM   3240  CD1 PHE B 412      -6.360   4.684  -2.522  1.00  2.04           C  
ATOM   3241  CD2 PHE B 412      -6.998   4.893  -4.824  1.00  2.04           C  
ATOM   3242  CE1 PHE B 412      -5.063   4.381  -2.906  1.00  2.04           C  
ATOM   3243  CE2 PHE B 412      -5.699   4.598  -5.208  1.00  2.04           C  
ATOM   3244  CZ  PHE B 412      -4.731   4.336  -4.253  1.00  2.04           C  
ATOM   3245  C   PHE B 412     -10.566   4.628  -1.435  1.00  1.87           C  
ATOM   3246  O   PHE B 412     -10.426   4.925  -0.260  1.00  1.55           O  
ATOM   3247  N   LEU B 413     -11.729   4.728  -2.090  1.00  1.83           N  
ATOM   3248  CA  LEU B 413     -12.904   5.248  -1.404  1.00  1.80           C  
ATOM   3249  CB  LEU B 413     -14.047   5.372  -2.424  1.00  1.80           C  
ATOM   3250  CG  LEU B 413     -15.376   5.900  -1.859  1.00  1.80           C  
ATOM   3251  CD1 LEU B 413     -15.220   7.257  -1.158  1.00  1.80           C  
ATOM   3252  CD2 LEU B 413     -16.415   5.993  -2.982  1.00  1.80           C  
ATOM   3253  C   LEU B 413     -13.269   4.362  -0.195  1.00  1.87           C  
ATOM   3254  O   LEU B 413     -13.591   4.853   0.883  1.00  1.55           O  
ATOM   3255  N   ASP B 414     -13.172   3.042  -0.424  1.00  1.83           N  
ATOM   3256  CA  ASP B 414     -13.444   2.064   0.627  1.00  1.80           C  
ATOM   3257  CB  ASP B 414     -13.271   0.616   0.104  1.00  1.80           C  
ATOM   3258  CG  ASP B 414     -14.466   0.067  -0.686  1.00  1.87           C  
ATOM   3259  OD1 ASP B 414     -15.559   0.608  -0.582  1.00  1.66           O  
ATOM   3260  OD2 ASP B 414     -14.312  -0.924  -1.392  1.00  1.66           O  
ATOM   3261  C   ASP B 414     -12.493   2.304   1.805  1.00  1.87           C  
ATOM   3262  O   ASP B 414     -12.906   2.459   2.949  1.00  1.55           O  
ATOM   3263  N   ILE B 415     -11.204   2.342   1.444  1.00  1.83           N  
ATOM   3264  CA  ILE B 415     -10.138   2.523   2.421  1.00  1.80           C  
ATOM   3265  CB  ILE B 415      -8.787   2.506   1.670  1.00  1.80           C  
ATOM   3266  CG2 ILE B 415      -7.604   2.945   2.549  1.00  1.80           C  
ATOM   3267  CG1 ILE B 415      -8.528   1.102   1.091  1.00  1.80           C  
ATOM   3268  CD1 ILE B 415      -7.479   1.068  -0.021  1.00  1.80           C  
ATOM   3269  C   ILE B 415     -10.365   3.803   3.252  1.00  1.87           C  
ATOM   3270  O   ILE B 415     -10.308   3.793   4.473  1.00  1.55           O  
ATOM   3271  N   TRP B 416     -10.630   4.902   2.534  1.00  1.83           N  
ATOM   3272  CA  TRP B 416     -10.795   6.188   3.198  1.00  1.80           C  
ATOM   3273  CB  TRP B 416     -10.899   7.329   2.169  1.00  1.80           C  
ATOM   3274  CG  TRP B 416      -9.517   7.782   1.746  1.00  2.04           C  
ATOM   3275  CD2 TRP B 416      -8.553   8.497   2.547  1.00  2.04           C  
ATOM   3276  CE2 TRP B 416      -7.420   8.720   1.729  1.00  2.04           C  
ATOM   3277  CE3 TRP B 416      -8.562   8.947   3.840  1.00  2.04           C  
ATOM   3278  CD1 TRP B 416      -8.930   7.603   0.491  1.00  2.04           C  
ATOM   3279  NE1 TRP B 416      -7.694   8.159   0.488  1.00  1.72           N  
ATOM   3280  CZ2 TRP B 416      -6.334   9.384   2.230  1.00  2.04           C  
ATOM   3281  CZ3 TRP B 416      -7.455   9.624   4.354  1.00  2.04           C  
ATOM   3282  CH2 TRP B 416      -6.338   9.842   3.547  1.00  2.04           C  
ATOM   3283  C   TRP B 416     -12.018   6.180   4.120  1.00  1.87           C  
ATOM   3284  O   TRP B 416     -11.961   6.681   5.233  1.00  1.55           O  
ATOM   3285  N   THR B 417     -13.121   5.592   3.624  1.00  1.83           N  
ATOM   3286  CA  THR B 417     -14.323   5.571   4.456  1.00  1.80           C  
ATOM   3287  CB  THR B 417     -15.518   5.048   3.634  1.00  1.80           C  
ATOM   3288  OG1 THR B 417     -15.665   5.789   2.428  1.00  1.55           O  
ATOM   3289  CG2 THR B 417     -16.846   5.182   4.381  1.00  1.80           C  
ATOM   3290  C   THR B 417     -14.067   4.766   5.747  1.00  1.87           C  
ATOM   3291  O   THR B 417     -14.343   5.211   6.853  1.00  1.55           O  
ATOM   3292  N   TYR B 418     -13.483   3.577   5.524  1.00  1.83           N  
ATOM   3293  CA  TYR B 418     -13.127   2.661   6.601  1.00  1.80           C  
ATOM   3294  CB  TYR B 418     -12.358   1.485   5.969  1.00  1.80           C  
ATOM   3295  CG  TYR B 418     -11.974   0.401   6.941  1.00  2.04           C  
ATOM   3296  CD1 TYR B 418     -12.787  -0.716   7.106  1.00  2.04           C  
ATOM   3297  CE1 TYR B 418     -12.415  -1.745   7.960  1.00  2.04           C  
ATOM   3298  CD2 TYR B 418     -10.787   0.483   7.662  1.00  2.04           C  
ATOM   3299  CE2 TYR B 418     -10.411  -0.544   8.517  1.00  2.04           C  
ATOM   3300  CZ  TYR B 418     -11.216  -1.664   8.664  1.00  2.04           C  
ATOM   3301  OH  TYR B 418     -10.790  -2.673   9.503  1.00  1.55           O  
ATOM   3302  C   TYR B 418     -12.291   3.395   7.666  1.00  1.87           C  
ATOM   3303  O   TYR B 418     -12.632   3.462   8.842  1.00  1.55           O  
ATOM   3304  N   ASN B 419     -11.184   3.960   7.159  1.00  1.83           N  
ATOM   3305  CA  ASN B 419     -10.188   4.620   7.991  1.00  1.80           C  
ATOM   3306  CB  ASN B 419      -9.031   5.168   7.126  1.00  1.80           C  
ATOM   3307  CG  ASN B 419      -8.005   4.081   6.788  1.00  1.87           C  
ATOM   3308  OD1 ASN B 419      -8.237   2.888   6.940  1.00  1.55           O  
ATOM   3309  ND2 ASN B 419      -6.832   4.566   6.376  1.00  1.83           N  
ATOM   3310  C   ASN B 419     -10.814   5.774   8.774  1.00  1.87           C  
ATOM   3311  O   ASN B 419     -10.567   5.951   9.958  1.00  1.55           O  
ATOM   3312  N   ALA B 420     -11.616   6.556   8.036  1.00  1.83           N  
ATOM   3313  CA  ALA B 420     -12.229   7.753   8.591  1.00  1.80           C  
ATOM   3314  CB  ALA B 420     -13.040   8.459   7.496  1.00  1.80           C  
ATOM   3315  C   ALA B 420     -13.119   7.390   9.787  1.00  1.87           C  
ATOM   3316  O   ALA B 420     -12.917   7.843  10.908  1.00  1.55           O  
ATOM   3317  N   GLU B 421     -14.114   6.538   9.474  1.00  1.83           N  
ATOM   3318  CA  GLU B 421     -15.087   6.156  10.490  1.00  1.80           C  
ATOM   3319  CB  GLU B 421     -16.104   5.148   9.928  1.00  1.80           C  
ATOM   3320  CG  GLU B 421     -17.030   5.740   8.846  1.00  1.80           C  
ATOM   3321  CD  GLU B 421     -18.284   4.871   8.655  1.00  1.87           C  
ATOM   3322  OE1 GLU B 421     -18.237   3.894   7.917  1.00  1.66           O  
ATOM   3323  OE2 GLU B 421     -19.313   5.155   9.262  1.00  1.66           O  
ATOM   3324  C   GLU B 421     -14.378   5.580  11.729  1.00  1.87           C  
ATOM   3325  O   GLU B 421     -14.621   5.995  12.855  1.00  1.55           O  
ATOM   3326  N   LEU B 422     -13.475   4.621  11.454  1.00  1.83           N  
ATOM   3327  CA  LEU B 422     -12.728   3.999  12.543  1.00  1.80           C  
ATOM   3328  CB  LEU B 422     -11.723   2.965  11.997  1.00  1.80           C  
ATOM   3329  CG  LEU B 422     -12.232   1.511  12.032  1.00  1.80           C  
ATOM   3330  CD1 LEU B 422     -12.311   0.975  13.470  1.00  1.80           C  
ATOM   3331  CD2 LEU B 422     -13.561   1.321  11.289  1.00  1.80           C  
ATOM   3332  C   LEU B 422     -12.018   5.054  13.401  1.00  1.87           C  
ATOM   3333  O   LEU B 422     -12.098   5.033  14.621  1.00  1.55           O  
ATOM   3334  N   LEU B 423     -11.317   5.973  12.716  1.00  1.83           N  
ATOM   3335  CA  LEU B 423     -10.511   6.937  13.458  1.00  1.80           C  
ATOM   3336  CB  LEU B 423      -9.690   7.801  12.487  1.00  1.80           C  
ATOM   3337  CG  LEU B 423      -8.702   8.773  13.165  1.00  1.80           C  
ATOM   3338  CD1 LEU B 423      -7.720   8.057  14.107  1.00  1.80           C  
ATOM   3339  CD2 LEU B 423      -7.926   9.574  12.111  1.00  1.80           C  
ATOM   3340  C   LEU B 423     -11.394   7.759  14.418  1.00  1.87           C  
ATOM   3341  O   LEU B 423     -11.064   7.945  15.582  1.00  1.55           O  
ATOM   3342  N   VAL B 424     -12.554   8.193  13.889  1.00  1.83           N  
ATOM   3343  CA  VAL B 424     -13.510   8.897  14.745  1.00  1.80           C  
ATOM   3344  CB  VAL B 424     -14.740   9.352  13.924  1.00  1.80           C  
ATOM   3345  CG1 VAL B 424     -15.832   9.995  14.795  1.00  1.80           C  
ATOM   3346  CG2 VAL B 424     -14.329  10.330  12.811  1.00  1.80           C  
ATOM   3347  C   VAL B 424     -13.890   8.036  15.971  1.00  1.87           C  
ATOM   3348  O   VAL B 424     -13.877   8.506  17.101  1.00  1.55           O  
ATOM   3349  N   LEU B 425     -14.220   6.759  15.706  1.00  1.83           N  
ATOM   3350  CA  LEU B 425     -14.672   5.896  16.800  1.00  1.80           C  
ATOM   3351  CB  LEU B 425     -14.962   4.471  16.292  1.00  1.80           C  
ATOM   3352  CG  LEU B 425     -16.155   4.348  15.332  1.00  1.80           C  
ATOM   3353  CD1 LEU B 425     -16.217   2.927  14.755  1.00  1.80           C  
ATOM   3354  CD2 LEU B 425     -17.476   4.704  16.021  1.00  1.80           C  
ATOM   3355  C   LEU B 425     -13.622   5.807  17.923  1.00  1.87           C  
ATOM   3356  O   LEU B 425     -13.908   6.017  19.097  1.00  1.55           O  
ATOM   3357  N   LEU B 426     -12.406   5.445  17.490  1.00  1.83           N  
ATOM   3358  CA  LEU B 426     -11.365   5.110  18.452  1.00  1.80           C  
ATOM   3359  CB  LEU B 426     -10.159   4.512  17.712  1.00  1.80           C  
ATOM   3360  CG  LEU B 426     -10.504   3.256  16.887  1.00  1.80           C  
ATOM   3361  CD1 LEU B 426      -9.300   2.808  16.048  1.00  1.80           C  
ATOM   3362  CD2 LEU B 426     -11.022   2.115  17.767  1.00  1.80           C  
ATOM   3363  C   LEU B 426     -10.970   6.347  19.270  1.00  1.87           C  
ATOM   3364  O   LEU B 426     -10.811   6.300  20.485  1.00  1.55           O  
ATOM   3365  N   GLU B 427     -10.847   7.465  18.543  1.00  1.83           N  
ATOM   3366  CA  GLU B 427     -10.477   8.692  19.231  1.00  1.80           C  
ATOM   3367  CB  GLU B 427     -10.055   9.767  18.227  1.00  1.80           C  
ATOM   3368  CG  GLU B 427      -8.790   9.357  17.452  1.00  1.80           C  
ATOM   3369  CD  GLU B 427      -7.626   9.088  18.410  1.00  1.87           C  
ATOM   3370  OE1 GLU B 427      -7.285   9.976  19.183  1.00  1.66           O  
ATOM   3371  OE2 GLU B 427      -7.066   7.996  18.395  1.00  1.66           O  
ATOM   3372  C   GLU B 427     -11.612   9.184  20.123  1.00  1.87           C  
ATOM   3373  O   GLU B 427     -11.374   9.754  21.178  1.00  1.55           O  
ATOM   3374  N   ASN B 428     -12.852   8.912  19.684  1.00  1.83           N  
ATOM   3375  CA  ASN B 428     -13.988   9.285  20.522  1.00  1.80           C  
ATOM   3376  CB  ASN B 428     -15.342   9.008  19.836  1.00  1.80           C  
ATOM   3377  CG  ASN B 428     -15.687  10.077  18.799  1.00  1.87           C  
ATOM   3378  OD1 ASN B 428     -15.052  11.118  18.729  1.00  1.55           O  
ATOM   3379  ND2 ASN B 428     -16.767   9.815  18.060  1.00  1.83           N  
ATOM   3380  C   ASN B 428     -13.898   8.538  21.855  1.00  1.87           C  
ATOM   3381  O   ASN B 428     -14.126   9.103  22.919  1.00  1.55           O  
ATOM   3382  N   GLU B 429     -13.507   7.258  21.737  1.00  1.83           N  
ATOM   3383  CA  GLU B 429     -13.273   6.437  22.918  1.00  1.80           C  
ATOM   3384  CB  GLU B 429     -12.806   5.036  22.469  1.00  1.80           C  
ATOM   3385  CG  GLU B 429     -13.144   3.918  23.472  1.00  1.80           C  
ATOM   3386  CD  GLU B 429     -14.638   3.590  23.464  1.00  1.87           C  
ATOM   3387  OE1 GLU B 429     -15.191   3.417  22.384  1.00  1.66           O  
ATOM   3388  OE2 GLU B 429     -15.244   3.502  24.527  1.00  1.66           O  
ATOM   3389  C   GLU B 429     -12.238   7.119  23.848  1.00  1.87           C  
ATOM   3390  O   GLU B 429     -12.479   7.369  25.020  1.00  1.55           O  
ATOM   3391  N   ARG B 430     -11.079   7.431  23.236  1.00  1.83           N  
ATOM   3392  CA  ARG B 430      -9.979   8.054  23.971  1.00  1.80           C  
ATOM   3393  CB  ARG B 430      -8.799   8.333  23.023  1.00  1.80           C  
ATOM   3394  CG  ARG B 430      -8.032   7.070  22.611  1.00  1.80           C  
ATOM   3395  CD  ARG B 430      -7.161   6.497  23.741  1.00  1.80           C  
ATOM   3396  NE  ARG B 430      -6.111   7.444  24.110  1.00  1.83           N  
ATOM   3397  CZ  ARG B 430      -5.166   7.175  25.043  1.00  1.87           C  
ATOM   3398  NH1 ARG B 430      -5.150   6.014  25.682  1.00  1.83           N  
ATOM   3399  NH2 ARG B 430      -4.236   8.075  25.329  1.00  1.83           N  
ATOM   3400  C   ARG B 430     -10.399   9.355  24.676  1.00  1.87           C  
ATOM   3401  O   ARG B 430      -9.991   9.628  25.795  1.00  1.55           O  
ATOM   3402  N   THR B 431     -11.215  10.147  23.971  1.00  1.83           N  
ATOM   3403  CA  THR B 431     -11.708  11.392  24.540  1.00  1.80           C  
ATOM   3404  CB  THR B 431     -12.530  12.086  23.446  1.00  1.80           C  
ATOM   3405  OG1 THR B 431     -11.628  12.265  22.359  1.00  1.55           O  
ATOM   3406  CG2 THR B 431     -13.119  13.432  23.891  1.00  1.80           C  
ATOM   3407  C   THR B 431     -12.478  11.122  25.844  1.00  1.87           C  
ATOM   3408  O   THR B 431     -12.231  11.730  26.878  1.00  1.55           O  
ATOM   3409  N   LEU B 432     -13.407  10.160  25.762  1.00  1.83           N  
ATOM   3410  CA  LEU B 432     -14.187   9.882  26.966  1.00  1.80           C  
ATOM   3411  CB  LEU B 432     -15.326   8.895  26.675  1.00  1.80           C  
ATOM   3412  CG  LEU B 432     -16.267   9.347  25.540  1.00  1.80           C  
ATOM   3413  CD1 LEU B 432     -17.217   8.213  25.147  1.00  1.80           C  
ATOM   3414  CD2 LEU B 432     -17.061  10.615  25.893  1.00  1.80           C  
ATOM   3415  C   LEU B 432     -13.280   9.385  28.109  1.00  1.87           C  
ATOM   3416  O   LEU B 432     -13.426   9.802  29.252  1.00  1.55           O  
ATOM   3417  N   ASP B 433     -12.329   8.504  27.740  1.00  1.83           N  
ATOM   3418  CA  ASP B 433     -11.410   7.952  28.741  1.00  1.80           C  
ATOM   3419  CB  ASP B 433     -10.426   6.934  28.112  1.00  1.80           C  
ATOM   3420  CG  ASP B 433     -11.030   5.600  27.647  1.00  1.87           C  
ATOM   3421  OD1 ASP B 433     -12.183   5.302  27.945  1.00  1.66           O  
ATOM   3422  OD2 ASP B 433     -10.322   4.843  26.981  1.00  1.66           O  
ATOM   3423  C   ASP B 433     -10.596   9.085  29.400  1.00  1.87           C  
ATOM   3424  O   ASP B 433     -10.296   9.075  30.585  1.00  1.55           O  
ATOM   3425  N   PHE B 434     -10.244  10.056  28.546  1.00  1.83           N  
ATOM   3426  CA  PHE B 434      -9.440  11.195  28.964  1.00  1.80           C  
ATOM   3427  CB  PHE B 434      -9.058  12.003  27.712  1.00  1.80           C  
ATOM   3428  CG  PHE B 434      -8.270  13.253  27.995  1.00  2.04           C  
ATOM   3429  CD1 PHE B 434      -6.986  13.178  28.523  1.00  2.04           C  
ATOM   3430  CD2 PHE B 434      -8.809  14.502  27.703  1.00  2.04           C  
ATOM   3431  CE1 PHE B 434      -6.246  14.333  28.741  1.00  2.04           C  
ATOM   3432  CE2 PHE B 434      -8.066  15.657  27.906  1.00  2.04           C  
ATOM   3433  CZ  PHE B 434      -6.784  15.573  28.428  1.00  2.04           C  
ATOM   3434  C   PHE B 434     -10.203  12.041  29.992  1.00  1.87           C  
ATOM   3435  O   PHE B 434      -9.694  12.377  31.057  1.00  1.55           O  
ATOM   3436  N   HIS B 435     -11.455  12.369  29.639  1.00  1.83           N  
ATOM   3437  CA  HIS B 435     -12.258  13.167  30.564  1.00  1.80           C  
ATOM   3438  CB  HIS B 435     -13.638  13.473  29.968  1.00  1.80           C  
ATOM   3439  CG  HIS B 435     -13.511  14.281  28.694  1.00  2.04           C  
ATOM   3440  CD2 HIS B 435     -14.043  13.980  27.430  1.00  2.04           C  
ATOM   3441  ND1 HIS B 435     -12.867  15.463  28.599  1.00  1.72           N  
ATOM   3442  CE1 HIS B 435     -13.005  15.864  27.325  1.00  2.04           C  
ATOM   3443  NE2 HIS B 435     -13.714  14.988  26.594  1.00  1.72           N  
ATOM   3444  C   HIS B 435     -12.402  12.444  31.915  1.00  1.87           C  
ATOM   3445  O   HIS B 435     -12.240  13.026  32.982  1.00  1.55           O  
ATOM   3446  N   ASP B 436     -12.675  11.135  31.782  1.00  1.83           N  
ATOM   3447  CA  ASP B 436     -12.838  10.257  32.939  1.00  1.80           C  
ATOM   3448  CB  ASP B 436     -13.096   8.834  32.411  1.00  1.80           C  
ATOM   3449  CG  ASP B 436     -13.476   7.819  33.486  1.00  1.87           C  
ATOM   3450  OD1 ASP B 436     -13.929   8.202  34.553  1.00  1.66           O  
ATOM   3451  OD2 ASP B 436     -13.338   6.628  33.244  1.00  1.66           O  
ATOM   3452  C   ASP B 436     -11.609  10.344  33.865  1.00  1.87           C  
ATOM   3453  O   ASP B 436     -11.696  10.607  35.061  1.00  1.55           O  
ATOM   3454  N   SER B 437     -10.451  10.169  33.212  1.00  1.83           N  
ATOM   3455  CA  SER B 437      -9.164  10.274  33.884  1.00  1.80           C  
ATOM   3456  CB  SER B 437      -8.045  10.188  32.838  1.00  1.80           C  
ATOM   3457  OG  SER B 437      -6.744  10.352  33.378  1.00  1.55           O  
ATOM   3458  C   SER B 437      -9.056  11.590  34.667  1.00  1.87           C  
ATOM   3459  O   SER B 437      -8.678  11.612  35.831  1.00  1.55           O  
ATOM   3460  N   ASN B 438      -9.394  12.688  33.968  1.00  1.83           N  
ATOM   3461  CA  ASN B 438      -9.206  14.013  34.559  1.00  1.80           C  
ATOM   3462  CB  ASN B 438      -9.588  15.118  33.561  1.00  1.80           C  
ATOM   3463  CG  ASN B 438      -8.404  15.492  32.662  1.00  1.87           C  
ATOM   3464  OD1 ASN B 438      -7.560  16.302  33.017  1.00  1.55           O  
ATOM   3465  ND2 ASN B 438      -8.394  14.880  31.476  1.00  1.83           N  
ATOM   3466  C   ASN B 438     -10.020  14.152  35.851  1.00  1.87           C  
ATOM   3467  O   ASN B 438      -9.510  14.566  36.885  1.00  1.55           O  
ATOM   3468  N   VAL B 439     -11.298  13.758  35.742  1.00  1.83           N  
ATOM   3469  CA  VAL B 439     -12.180  13.821  36.903  1.00  1.80           C  
ATOM   3470  CB  VAL B 439     -13.588  13.343  36.497  1.00  1.80           C  
ATOM   3471  CG1 VAL B 439     -14.553  13.302  37.690  1.00  1.80           C  
ATOM   3472  CG2 VAL B 439     -14.185  14.244  35.407  1.00  1.80           C  
ATOM   3473  C   VAL B 439     -11.607  12.985  38.065  1.00  1.87           C  
ATOM   3474  O   VAL B 439     -11.528  13.431  39.204  1.00  1.55           O  
ATOM   3475  N   LYS B 440     -11.209  11.749  37.716  1.00  1.83           N  
ATOM   3476  CA  LYS B 440     -10.697  10.840  38.737  1.00  1.80           C  
ATOM   3477  CB  LYS B 440     -10.305   9.498  38.084  1.00  1.80           C  
ATOM   3478  CG  LYS B 440     -10.401   8.285  39.028  1.00  1.80           C  
ATOM   3479  CD  LYS B 440      -9.553   8.410  40.302  1.00  1.80           C  
ATOM   3480  CE  LYS B 440      -9.584   7.163  41.198  1.00  1.80           C  
ATOM   3481  NZ  LYS B 440      -9.006   5.967  40.595  1.00  1.65           N  
ATOM   3482  C   LYS B 440      -9.515  11.500  39.479  1.00  1.87           C  
ATOM   3483  O   LYS B 440      -9.503  11.650  40.694  1.00  1.55           O  
ATOM   3484  N   ASN B 441      -8.556  11.931  38.643  1.00  1.83           N  
ATOM   3485  CA  ASN B 441      -7.351  12.612  39.110  1.00  1.80           C  
ATOM   3486  CB  ASN B 441      -6.498  13.107  37.922  1.00  1.80           C  
ATOM   3487  CG  ASN B 441      -5.480  12.057  37.459  1.00  1.87           C  
ATOM   3488  OD1 ASN B 441      -4.382  11.957  37.993  1.00  1.55           O  
ATOM   3489  ND2 ASN B 441      -5.874  11.311  36.428  1.00  1.83           N  
ATOM   3490  C   ASN B 441      -7.699  13.804  40.009  1.00  1.87           C  
ATOM   3491  O   ASN B 441      -6.998  14.090  40.968  1.00  1.55           O  
ATOM   3492  N   LEU B 442      -8.805  14.484  39.670  1.00  1.83           N  
ATOM   3493  CA  LEU B 442      -9.213  15.635  40.465  1.00  1.80           C  
ATOM   3494  CB  LEU B 442     -10.383  16.351  39.758  1.00  1.80           C  
ATOM   3495  CG  LEU B 442     -10.697  17.769  40.277  1.00  1.80           C  
ATOM   3496  CD1 LEU B 442      -9.460  18.676  40.251  1.00  1.80           C  
ATOM   3497  CD2 LEU B 442     -11.822  18.414  39.450  1.00  1.80           C  
ATOM   3498  C   LEU B 442      -9.544  15.206  41.911  1.00  1.87           C  
ATOM   3499  O   LEU B 442      -9.091  15.810  42.876  1.00  1.55           O  
ATOM   3500  N   TYR B 443     -10.332  14.118  42.018  1.00  1.83           N  
ATOM   3501  CA  TYR B 443     -10.759  13.670  43.348  1.00  1.80           C  
ATOM   3502  CB  TYR B 443     -11.800  12.538  43.216  1.00  1.80           C  
ATOM   3503  CG  TYR B 443     -12.555  12.221  44.490  1.00  2.04           C  
ATOM   3504  CD1 TYR B 443     -13.130  13.228  45.256  1.00  2.04           C  
ATOM   3505  CE1 TYR B 443     -13.870  12.930  46.392  1.00  2.04           C  
ATOM   3506  CD2 TYR B 443     -12.728  10.903  44.908  1.00  2.04           C  
ATOM   3507  CE2 TYR B 443     -13.483  10.603  46.038  1.00  2.04           C  
ATOM   3508  CZ  TYR B 443     -14.071  11.614  46.782  1.00  2.04           C  
ATOM   3509  OH  TYR B 443     -14.860  11.286  47.872  1.00  1.55           O  
ATOM   3510  C   TYR B 443      -9.540  13.236  44.184  1.00  1.87           C  
ATOM   3511  O   TYR B 443      -9.381  13.594  45.348  1.00  1.55           O  
ATOM   3512  N   GLU B 444      -8.677  12.477  43.489  1.00  1.83           N  
ATOM   3513  CA  GLU B 444      -7.416  12.031  44.068  1.00  1.80           C  
ATOM   3514  CB  GLU B 444      -6.626  11.255  42.998  1.00  1.80           C  
ATOM   3515  CG  GLU B 444      -7.317   9.956  42.539  1.00  1.80           C  
ATOM   3516  CD  GLU B 444      -7.352   8.895  43.649  1.00  1.87           C  
ATOM   3517  OE1 GLU B 444      -8.387   8.731  44.287  1.00  1.66           O  
ATOM   3518  OE2 GLU B 444      -6.349   8.219  43.873  1.00  1.66           O  
ATOM   3519  C   GLU B 444      -6.607  13.234  44.605  1.00  1.87           C  
ATOM   3520  O   GLU B 444      -6.149  13.264  45.739  1.00  1.55           O  
ATOM   3521  N   LYS B 445      -6.476  14.229  43.719  1.00  1.83           N  
ATOM   3522  CA  LYS B 445      -5.644  15.387  44.007  1.00  1.80           C  
ATOM   3523  CB  LYS B 445      -5.673  16.332  42.795  1.00  1.80           C  
ATOM   3524  CG  LYS B 445      -4.690  17.507  42.899  1.00  1.80           C  
ATOM   3525  CD  LYS B 445      -4.492  18.197  41.542  1.00  1.80           C  
ATOM   3526  CE  LYS B 445      -3.479  19.355  41.570  1.00  1.80           C  
ATOM   3527  NZ  LYS B 445      -4.032  20.634  42.004  1.00  1.65           N  
ATOM   3528  C   LYS B 445      -6.102  16.077  45.301  1.00  1.87           C  
ATOM   3529  O   LYS B 445      -5.308  16.418  46.171  1.00  1.55           O  
ATOM   3530  N   VAL B 446      -7.433  16.240  45.383  1.00  1.83           N  
ATOM   3531  CA  VAL B 446      -7.986  16.878  46.566  1.00  1.80           C  
ATOM   3532  CB  VAL B 446      -9.481  17.194  46.373  1.00  1.80           C  
ATOM   3533  CG1 VAL B 446     -10.091  17.805  47.645  1.00  1.80           C  
ATOM   3534  CG2 VAL B 446      -9.691  18.153  45.192  1.00  1.80           C  
ATOM   3535  C   VAL B 446      -7.704  16.036  47.826  1.00  1.87           C  
ATOM   3536  O   VAL B 446      -7.257  16.573  48.834  1.00  1.55           O  
ATOM   3537  N   LYS B 447      -7.959  14.711  47.753  1.00  1.83           N  
ATOM   3538  CA  LYS B 447      -7.793  13.931  48.987  1.00  1.80           C  
ATOM   3539  CB  LYS B 447      -8.280  12.471  48.878  1.00  1.80           C  
ATOM   3540  CG  LYS B 447      -7.463  11.577  47.941  1.00  1.80           C  
ATOM   3541  CD  LYS B 447      -7.870  10.102  47.987  1.00  1.80           C  
ATOM   3542  CE  LYS B 447      -9.204   9.827  47.284  1.00  1.80           C  
ATOM   3543  NZ  LYS B 447      -9.534   8.409  47.237  1.00  1.65           N  
ATOM   3544  C   LYS B 447      -6.345  13.996  49.507  1.00  1.87           C  
ATOM   3545  O   LYS B 447      -6.106  14.016  50.708  1.00  1.55           O  
ATOM   3546  N   SER B 448      -5.396  14.065  48.556  1.00  1.83           N  
ATOM   3547  CA  SER B 448      -3.995  14.165  48.947  1.00  1.80           C  
ATOM   3548  CB  SER B 448      -3.131  14.240  47.681  1.00  1.80           C  
ATOM   3549  OG  SER B 448      -3.454  13.218  46.748  1.00  1.55           O  
ATOM   3550  C   SER B 448      -3.715  15.384  49.855  1.00  1.87           C  
ATOM   3551  O   SER B 448      -2.828  15.349  50.698  1.00  1.55           O  
ATOM   3552  N   GLN B 449      -4.500  16.455  49.636  1.00  1.83           N  
ATOM   3553  CA  GLN B 449      -4.302  17.669  50.421  1.00  1.80           C  
ATOM   3554  CB  GLN B 449      -4.577  18.905  49.562  1.00  1.80           C  
ATOM   3555  CG  GLN B 449      -3.730  18.886  48.280  1.00  1.80           C  
ATOM   3556  CD  GLN B 449      -3.541  20.296  47.723  1.00  1.87           C  
ATOM   3557  OE1 GLN B 449      -4.259  21.226  48.059  1.00  1.55           O  
ATOM   3558  NE2 GLN B 449      -2.497  20.413  46.902  1.00  1.83           N  
ATOM   3559  C   GLN B 449      -5.167  17.667  51.686  1.00  1.87           C  
ATOM   3560  O   GLN B 449      -4.732  18.096  52.745  1.00  1.55           O  
ATOM   3561  N   LEU B 450      -6.405  17.169  51.529  1.00  1.83           N  
ATOM   3562  CA  LEU B 450      -7.328  17.197  52.661  1.00  1.80           C  
ATOM   3563  CB  LEU B 450      -8.769  16.907  52.217  1.00  1.80           C  
ATOM   3564  CG  LEU B 450      -9.351  17.944  51.239  1.00  1.80           C  
ATOM   3565  CD1 LEU B 450     -10.822  17.628  50.949  1.00  1.80           C  
ATOM   3566  CD2 LEU B 450      -9.215  19.379  51.762  1.00  1.80           C  
ATOM   3567  C   LEU B 450      -6.890  16.226  53.767  1.00  1.87           C  
ATOM   3568  O   LEU B 450      -7.134  16.463  54.942  1.00  1.55           O  
ATOM   3569  N   LYS B 451      -6.230  15.134  53.355  1.00  1.83           N  
ATOM   3570  CA  LYS B 451      -5.649  14.191  54.304  1.00  1.80           C  
ATOM   3571  CB  LYS B 451      -4.310  14.728  54.849  1.00  1.80           C  
ATOM   3572  CG  LYS B 451      -3.292  15.002  53.732  1.00  1.80           C  
ATOM   3573  CD  LYS B 451      -1.969  15.575  54.256  1.00  1.80           C  
ATOM   3574  CE  LYS B 451      -0.967  15.839  53.121  1.00  1.80           C  
ATOM   3575  NZ  LYS B 451       0.290  16.434  53.565  1.00  1.65           N  
ATOM   3576  C   LYS B 451      -6.668  13.773  55.397  1.00  1.87           C  
ATOM   3577  O   LYS B 451      -7.639  13.086  55.107  1.00  1.55           O  
ATOM   3578  N   ASN B 452      -6.406  14.201  56.649  1.00  1.83           N  
ATOM   3579  CA  ASN B 452      -7.210  13.712  57.777  1.00  1.80           C  
ATOM   3580  CB  ASN B 452      -6.342  13.509  59.030  1.00  1.80           C  
ATOM   3581  CG  ASN B 452      -5.154  12.581  58.772  1.00  1.87           C  
ATOM   3582  OD1 ASN B 452      -5.245  11.363  58.883  1.00  1.55           O  
ATOM   3583  ND2 ASN B 452      -4.034  13.219  58.427  1.00  1.83           N  
ATOM   3584  C   ASN B 452      -8.343  14.689  58.134  1.00  1.87           C  
ATOM   3585  O   ASN B 452      -9.130  14.441  59.039  1.00  1.55           O  
ATOM   3586  N   ASN B 453      -8.368  15.818  57.412  1.00  1.83           N  
ATOM   3587  CA  ASN B 453      -9.233  16.942  57.772  1.00  1.80           C  
ATOM   3588  CB  ASN B 453      -8.916  18.172  56.906  1.00  1.80           C  
ATOM   3589  CG  ASN B 453      -7.621  18.877  57.305  1.00  1.87           C  
ATOM   3590  OD1 ASN B 453      -7.612  19.985  57.828  1.00  1.55           O  
ATOM   3591  ND2 ASN B 453      -6.526  18.188  57.013  1.00  1.83           N  
ATOM   3592  C   ASN B 453     -10.702  16.619  57.509  1.00  1.87           C  
ATOM   3593  O   ASN B 453     -11.598  16.954  58.280  1.00  1.55           O  
ATOM   3594  N   ALA B 454     -10.888  16.013  56.330  1.00  1.83           N  
ATOM   3595  CA  ALA B 454     -12.215  15.805  55.785  1.00  1.80           C  
ATOM   3596  CB  ALA B 454     -12.428  16.747  54.594  1.00  1.80           C  
ATOM   3597  C   ALA B 454     -12.305  14.356  55.335  1.00  1.87           C  
ATOM   3598  O   ALA B 454     -11.407  13.844  54.675  1.00  1.55           O  
ATOM   3599  N   LYS B 455     -13.409  13.720  55.745  1.00  1.83           N  
ATOM   3600  CA  LYS B 455     -13.619  12.340  55.342  1.00  1.80           C  
ATOM   3601  CB  LYS B 455     -14.660  11.654  56.238  1.00  1.80           C  
ATOM   3602  CG  LYS B 455     -15.985  12.416  56.404  1.00  1.80           C  
ATOM   3603  CD  LYS B 455     -16.999  11.578  57.190  1.00  1.80           C  
ATOM   3604  CE  LYS B 455     -18.317  12.314  57.452  1.00  1.80           C  
ATOM   3605  NZ  LYS B 455     -19.313  11.492  58.130  1.00  1.65           N  
ATOM   3606  C   LYS B 455     -14.071  12.321  53.882  1.00  1.87           C  
ATOM   3607  O   LYS B 455     -14.810  13.189  53.429  1.00  1.55           O  
ATOM   3608  N   GLU B 456     -13.611  11.262  53.199  1.00  1.83           N  
ATOM   3609  CA  GLU B 456     -14.170  10.920  51.903  1.00  1.80           C  
ATOM   3610  CB  GLU B 456     -13.398   9.720  51.319  1.00  1.80           C  
ATOM   3611  CG  GLU B 456     -11.913   9.999  51.026  1.00  1.80           C  
ATOM   3612  CD  GLU B 456     -11.167   8.684  50.758  1.00  1.87           C  
ATOM   3613  OE1 GLU B 456     -10.901   7.946  51.701  1.00  1.66           O  
ATOM   3614  OE2 GLU B 456     -10.861   8.384  49.610  1.00  1.66           O  
ATOM   3615  C   GLU B 456     -15.638  10.512  52.123  1.00  1.87           C  
ATOM   3616  O   GLU B 456     -15.923   9.457  52.681  1.00  1.55           O  
ATOM   3617  N   ILE B 457     -16.549  11.379  51.654  1.00  1.83           N  
ATOM   3618  CA  ILE B 457     -17.942  10.945  51.593  1.00  1.80           C  
ATOM   3619  CB  ILE B 457     -18.861  12.132  51.220  1.00  1.80           C  
ATOM   3620  CG2 ILE B 457     -20.302  11.678  50.916  1.00  1.80           C  
ATOM   3621  CG1 ILE B 457     -18.871  13.215  52.317  1.00  1.80           C  
ATOM   3622  CD1 ILE B 457     -19.469  14.548  51.842  1.00  1.80           C  
ATOM   3623  C   ILE B 457     -18.032   9.822  50.541  1.00  1.87           C  
ATOM   3624  O   ILE B 457     -18.745   8.834  50.685  1.00  1.55           O  
ATOM   3625  N   GLY B 458     -17.250  10.062  49.478  1.00  1.83           N  
ATOM   3626  CA  GLY B 458     -17.435   9.318  48.251  1.00  1.80           C  
ATOM   3627  C   GLY B 458     -18.400  10.136  47.409  1.00  1.87           C  
ATOM   3628  O   GLY B 458     -18.820  11.220  47.800  1.00  1.55           O  
ATOM   3629  N   ASN B 459     -18.696   9.598  46.217  1.00  1.83           N  
ATOM   3630  CA  ASN B 459     -19.513  10.329  45.247  1.00  1.80           C  
ATOM   3631  CB  ASN B 459     -20.993  10.451  45.678  1.00  1.80           C  
ATOM   3632  CG  ASN B 459     -21.752   9.125  45.618  1.00  1.87           C  
ATOM   3633  OD1 ASN B 459     -22.128   8.543  46.630  1.00  1.55           O  
ATOM   3634  ND2 ASN B 459     -22.030   8.717  44.380  1.00  1.83           N  
ATOM   3635  C   ASN B 459     -18.921  11.719  44.946  1.00  1.87           C  
ATOM   3636  O   ASN B 459     -19.631  12.673  44.658  1.00  1.55           O  
ATOM   3637  N   GLY B 460     -17.579  11.776  45.023  1.00  1.83           N  
ATOM   3638  CA  GLY B 460     -16.890  13.013  44.687  1.00  1.80           C  
ATOM   3639  C   GLY B 460     -16.782  13.985  45.870  1.00  1.87           C  
ATOM   3640  O   GLY B 460     -16.055  14.965  45.787  1.00  1.55           O  
ATOM   3641  N   CYS B 461     -17.511  13.711  46.966  1.00  1.83           N  
ATOM   3642  CA  CYS B 461     -17.604  14.702  48.037  1.00  1.80           C  
ATOM   3643  CB  CYS B 461     -19.071  14.855  48.461  1.00  1.80           C  
ATOM   3644  SG  CYS B 461     -20.239  15.267  47.129  1.00  1.89           S  
ATOM   3645  C   CYS B 461     -16.662  14.352  49.209  1.00  1.87           C  
ATOM   3646  O   CYS B 461     -16.250  13.207  49.392  1.00  1.55           O  
ATOM   3647  N   PHE B 462     -16.362  15.419  49.976  1.00  1.83           N  
ATOM   3648  CA  PHE B 462     -15.613  15.363  51.226  1.00  1.80           C  
ATOM   3649  CB  PHE B 462     -14.229  16.016  51.081  1.00  1.80           C  
ATOM   3650  CG  PHE B 462     -13.323  15.344  50.094  1.00  2.04           C  
ATOM   3651  CD1 PHE B 462     -12.595  14.220  50.464  1.00  2.04           C  
ATOM   3652  CD2 PHE B 462     -13.167  15.866  48.815  1.00  2.04           C  
ATOM   3653  CE1 PHE B 462     -11.705  13.639  49.573  1.00  2.04           C  
ATOM   3654  CE2 PHE B 462     -12.269  15.292  47.928  1.00  2.04           C  
ATOM   3655  CZ  PHE B 462     -11.536  14.178  48.305  1.00  2.04           C  
ATOM   3656  C   PHE B 462     -16.365  16.228  52.246  1.00  1.87           C  
ATOM   3657  O   PHE B 462     -16.833  17.308  51.895  1.00  1.55           O  
ATOM   3658  N   GLU B 463     -16.441  15.726  53.493  1.00  1.83           N  
ATOM   3659  CA  GLU B 463     -17.037  16.482  54.597  1.00  1.80           C  
ATOM   3660  CB  GLU B 463     -18.140  15.650  55.273  1.00  1.80           C  
ATOM   3661  CG  GLU B 463     -18.949  16.454  56.305  1.00  1.80           C  
ATOM   3662  CD  GLU B 463     -20.231  15.724  56.725  1.00  1.87           C  
ATOM   3663  OE1 GLU B 463     -20.142  14.651  57.305  1.00  1.66           O  
ATOM   3664  OE2 GLU B 463     -21.324  16.227  56.492  1.00  1.66           O  
ATOM   3665  C   GLU B 463     -15.926  16.830  55.591  1.00  1.87           C  
ATOM   3666  O   GLU B 463     -15.203  15.958  56.058  1.00  1.55           O  
ATOM   3667  N   PHE B 464     -15.813  18.141  55.859  1.00  1.83           N  
ATOM   3668  CA  PHE B 464     -14.754  18.652  56.720  1.00  1.80           C  
ATOM   3669  CB  PHE B 464     -14.519  20.150  56.446  1.00  1.80           C  
ATOM   3670  CG  PHE B 464     -13.924  20.388  55.085  1.00  2.04           C  
ATOM   3671  CD1 PHE B 464     -14.732  20.418  53.954  1.00  2.04           C  
ATOM   3672  CD2 PHE B 464     -12.554  20.581  54.938  1.00  2.04           C  
ATOM   3673  CE1 PHE B 464     -14.179  20.625  52.698  1.00  2.04           C  
ATOM   3674  CE2 PHE B 464     -12.000  20.796  53.684  1.00  2.04           C  
ATOM   3675  CZ  PHE B 464     -12.812  20.807  52.560  1.00  2.04           C  
ATOM   3676  C   PHE B 464     -15.175  18.473  58.178  1.00  1.87           C  
ATOM   3677  O   PHE B 464     -16.124  19.095  58.638  1.00  1.55           O  
ATOM   3678  N   TYR B 465     -14.413  17.627  58.894  1.00  1.83           N  
ATOM   3679  CA  TYR B 465     -14.712  17.400  60.307  1.00  1.80           C  
ATOM   3680  CB  TYR B 465     -13.682  16.434  60.920  1.00  1.80           C  
ATOM   3681  CG  TYR B 465     -13.958  14.992  60.596  1.00  2.04           C  
ATOM   3682  CD1 TYR B 465     -15.004  14.326  61.225  1.00  2.04           C  
ATOM   3683  CE1 TYR B 465     -15.242  12.981  60.979  1.00  2.04           C  
ATOM   3684  CD2 TYR B 465     -13.163  14.293  59.694  1.00  2.04           C  
ATOM   3685  CE2 TYR B 465     -13.397  12.948  59.446  1.00  2.04           C  
ATOM   3686  CZ  TYR B 465     -14.428  12.283  60.094  1.00  2.04           C  
ATOM   3687  OH  TYR B 465     -14.618  10.936  59.847  1.00  1.55           O  
ATOM   3688  C   TYR B 465     -14.679  18.718  61.101  1.00  1.87           C  
ATOM   3689  O   TYR B 465     -15.501  18.975  61.973  1.00  1.55           O  
ATOM   3690  N   HIS B 466     -13.654  19.514  60.756  1.00  1.83           N  
ATOM   3691  CA  HIS B 466     -13.364  20.711  61.540  1.00  1.80           C  
ATOM   3692  CB  HIS B 466     -11.870  21.050  61.448  1.00  1.80           C  
ATOM   3693  CG  HIS B 466     -11.455  21.271  60.013  1.00  2.04           C  
ATOM   3694  CD2 HIS B 466     -10.884  20.333  59.140  1.00  2.04           C  
ATOM   3695  ND1 HIS B 466     -11.585  22.441  59.353  1.00  1.72           N  
ATOM   3696  CE1 HIS B 466     -11.106  22.226  58.118  1.00  2.04           C  
ATOM   3697  NE2 HIS B 466     -10.679  20.963  57.965  1.00  1.72           N  
ATOM   3698  C   HIS B 466     -14.226  21.921  61.136  1.00  1.87           C  
ATOM   3699  O   HIS B 466     -14.264  22.906  61.865  1.00  1.55           O  
ATOM   3700  N   LYS B 467     -14.895  21.804  59.965  1.00  1.83           N  
ATOM   3701  CA  LYS B 467     -15.658  22.906  59.367  1.00  1.80           C  
ATOM   3702  CB  LYS B 467     -16.750  23.461  60.311  1.00  1.80           C  
ATOM   3703  CG  LYS B 467     -17.916  22.499  60.601  1.00  1.80           C  
ATOM   3704  CD  LYS B 467     -17.531  21.244  61.395  1.00  1.80           C  
ATOM   3705  CE  LYS B 467     -18.691  20.644  62.203  1.00  1.80           C  
ATOM   3706  NZ  LYS B 467     -19.823  20.164  61.421  1.00  1.65           N  
ATOM   3707  C   LYS B 467     -14.699  24.031  58.912  1.00  1.87           C  
ATOM   3708  O   LYS B 467     -13.644  24.240  59.502  1.00  1.55           O  
ATOM   3709  N   CYS B 468     -15.094  24.737  57.837  1.00  1.83           N  
ATOM   3710  CA  CYS B 468     -14.254  25.840  57.368  1.00  1.80           C  
ATOM   3711  CB  CYS B 468     -12.880  25.350  56.879  1.00  1.80           C  
ATOM   3712  SG  CYS B 468     -12.949  24.011  55.664  1.00  1.89           S  
ATOM   3713  C   CYS B 468     -14.984  26.632  56.274  1.00  1.87           C  
ATOM   3714  O   CYS B 468     -15.954  26.179  55.683  1.00  1.55           O  
ATOM   3715  N   ASN B 469     -14.477  27.863  56.082  1.00  1.83           N  
ATOM   3716  CA  ASN B 469     -15.140  28.856  55.242  1.00  1.80           C  
ATOM   3717  CB  ASN B 469     -14.915  30.263  55.831  1.00  1.80           C  
ATOM   3718  CG  ASN B 469     -13.450  30.716  55.736  1.00  1.87           C  
ATOM   3719  OD1 ASN B 469     -12.565  29.962  55.350  1.00  1.55           O  
ATOM   3720  ND2 ASN B 469     -13.248  31.985  56.088  1.00  1.83           N  
ATOM   3721  C   ASN B 469     -14.642  28.778  53.789  1.00  1.87           C  
ATOM   3722  O   ASN B 469     -13.768  27.997  53.426  1.00  1.55           O  
ATOM   3723  N   ASN B 470     -15.243  29.677  52.986  1.00  1.83           N  
ATOM   3724  CA  ASN B 470     -14.955  29.722  51.554  1.00  1.80           C  
ATOM   3725  CB  ASN B 470     -15.866  30.719  50.820  1.00  1.80           C  
ATOM   3726  CG  ASN B 470     -17.288  30.169  50.713  1.00  1.87           C  
ATOM   3727  OD1 ASN B 470     -18.092  30.279  51.630  1.00  1.55           O  
ATOM   3728  ND2 ASN B 470     -17.544  29.550  49.560  1.00  1.83           N  
ATOM   3729  C   ASN B 470     -13.489  30.073  51.278  1.00  1.87           C  
ATOM   3730  O   ASN B 470     -12.927  29.646  50.280  1.00  1.55           O  
ATOM   3731  N   GLU B 471     -12.881  30.835  52.206  1.00  1.83           N  
ATOM   3732  CA  GLU B 471     -11.452  31.115  52.078  1.00  1.80           C  
ATOM   3733  CB  GLU B 471     -10.974  32.002  53.242  1.00  1.80           C  
ATOM   3734  CG  GLU B 471     -11.672  33.373  53.314  1.00  1.80           C  
ATOM   3735  CD  GLU B 471     -11.207  34.294  52.185  1.00  1.87           C  
ATOM   3736  OE1 GLU B 471     -10.025  34.600  52.111  1.00  1.66           O  
ATOM   3737  OE2 GLU B 471     -12.023  34.724  51.383  1.00  1.66           O  
ATOM   3738  C   GLU B 471     -10.659  29.794  52.056  1.00  1.87           C  
ATOM   3739  O   GLU B 471      -9.813  29.552  51.206  1.00  1.55           O  
ATOM   3740  N   CYS B 472     -11.024  28.940  53.026  1.00  1.83           N  
ATOM   3741  CA  CYS B 472     -10.393  27.631  53.108  1.00  1.80           C  
ATOM   3742  CB  CYS B 472     -10.909  26.890  54.342  1.00  1.80           C  
ATOM   3743  SG  CYS B 472      -9.907  25.452  54.795  1.00  1.89           S  
ATOM   3744  C   CYS B 472     -10.658  26.819  51.830  1.00  1.87           C  
ATOM   3745  O   CYS B 472      -9.777  26.163  51.291  1.00  1.55           O  
ATOM   3746  N   MET B 473     -11.910  26.926  51.343  1.00  1.83           N  
ATOM   3747  CA  MET B 473     -12.245  26.256  50.085  1.00  1.80           C  
ATOM   3748  CB  MET B 473     -13.718  26.472  49.701  1.00  1.80           C  
ATOM   3749  CG  MET B 473     -14.722  25.945  50.733  1.00  1.80           C  
ATOM   3750  SD  MET B 473     -14.573  24.163  50.965  1.00  1.97           S  
ATOM   3751  CE  MET B 473     -13.523  24.131  52.431  1.00  1.80           C  
ATOM   3752  C   MET B 473     -11.331  26.742  48.946  1.00  1.87           C  
ATOM   3753  O   MET B 473     -10.911  25.973  48.090  1.00  1.55           O  
ATOM   3754  N   GLU B 474     -11.023  28.051  48.994  1.00  1.83           N  
ATOM   3755  CA  GLU B 474     -10.073  28.631  48.054  1.00  1.80           C  
ATOM   3756  CB  GLU B 474      -9.896  30.143  48.327  1.00  1.80           C  
ATOM   3757  CG  GLU B 474      -9.976  31.043  47.080  1.00  1.80           C  
ATOM   3758  CD  GLU B 474      -8.840  30.802  46.077  1.00  1.87           C  
ATOM   3759  OE1 GLU B 474      -9.056  30.143  45.067  1.00  1.66           O  
ATOM   3760  OE2 GLU B 474      -7.746  31.316  46.282  1.00  1.66           O  
ATOM   3761  C   GLU B 474      -8.752  27.854  48.158  1.00  1.87           C  
ATOM   3762  O   GLU B 474      -8.225  27.351  47.178  1.00  1.55           O  
ATOM   3763  N   SER B 475      -8.277  27.731  49.408  1.00  1.83           N  
ATOM   3764  CA  SER B 475      -7.055  26.984  49.667  1.00  1.80           C  
ATOM   3765  CB  SER B 475      -6.795  26.984  51.179  1.00  1.80           C  
ATOM   3766  OG  SER B 475      -7.179  28.211  51.788  1.00  1.55           O  
ATOM   3767  C   SER B 475      -7.078  25.550  49.075  1.00  1.87           C  
ATOM   3768  O   SER B 475      -6.094  25.086  48.510  1.00  1.55           O  
ATOM   3769  N   VAL B 476      -8.239  24.881  49.220  1.00  1.83           N  
ATOM   3770  CA  VAL B 476      -8.367  23.519  48.696  1.00  1.80           C  
ATOM   3771  CB  VAL B 476      -9.732  22.893  49.081  1.00  1.80           C  
ATOM   3772  CG1 VAL B 476      -9.865  21.448  48.566  1.00  1.80           C  
ATOM   3773  CG2 VAL B 476      -9.968  22.894  50.595  1.00  1.80           C  
ATOM   3774  C   VAL B 476      -8.182  23.512  47.165  1.00  1.87           C  
ATOM   3775  O   VAL B 476      -7.368  22.787  46.612  1.00  1.55           O  
ATOM   3776  N   LYS B 477      -9.012  24.344  46.516  1.00  1.83           N  
ATOM   3777  CA  LYS B 477      -9.081  24.308  45.059  1.00  1.80           C  
ATOM   3778  CB  LYS B 477     -10.229  25.209  44.583  1.00  1.80           C  
ATOM   3779  CG  LYS B 477     -11.609  24.807  45.129  1.00  1.80           C  
ATOM   3780  CD  LYS B 477     -12.717  25.778  44.690  1.00  1.80           C  
ATOM   3781  CE  LYS B 477     -12.596  27.155  45.366  1.00  1.80           C  
ATOM   3782  NZ  LYS B 477     -13.555  28.147  44.894  1.00  1.65           N  
ATOM   3783  C   LYS B 477      -7.758  24.788  44.433  1.00  1.87           C  
ATOM   3784  O   LYS B 477      -7.258  24.249  43.454  1.00  1.55           O  
ATOM   3785  N   ASN B 478      -7.230  25.857  45.052  1.00  1.83           N  
ATOM   3786  CA  ASN B 478      -6.004  26.476  44.553  1.00  1.80           C  
ATOM   3787  CB  ASN B 478      -5.849  27.926  45.048  1.00  1.80           C  
ATOM   3788  CG  ASN B 478      -5.386  28.083  46.501  1.00  1.87           C  
ATOM   3789  OD1 ASN B 478      -4.577  27.319  47.011  1.00  1.55           O  
ATOM   3790  ND2 ASN B 478      -5.891  29.149  47.124  1.00  1.83           N  
ATOM   3791  C   ASN B 478      -4.786  25.579  44.838  1.00  1.87           C  
ATOM   3792  O   ASN B 478      -3.766  25.637  44.160  1.00  1.55           O  
ATOM   3793  N   GLY B 479      -4.986  24.701  45.833  1.00  1.83           N  
ATOM   3794  CA  GLY B 479      -4.113  23.553  45.992  1.00  1.80           C  
ATOM   3795  C   GLY B 479      -2.971  23.812  46.975  1.00  1.87           C  
ATOM   3796  O   GLY B 479      -1.874  23.282  46.818  1.00  1.55           O  
ATOM   3797  N   THR B 480      -3.271  24.640  47.988  1.00  1.83           N  
ATOM   3798  CA  THR B 480      -2.344  24.831  49.097  1.00  1.80           C  
ATOM   3799  CB  THR B 480      -2.216  26.339  49.387  1.00  1.80           C  
ATOM   3800  OG1 THR B 480      -3.493  26.948  49.466  1.00  1.55           O  
ATOM   3801  CG2 THR B 480      -1.353  27.055  48.337  1.00  1.80           C  
ATOM   3802  C   THR B 480      -2.854  24.004  50.289  1.00  1.87           C  
ATOM   3803  O   THR B 480      -2.433  22.875  50.522  1.00  1.55           O  
ATOM   3804  N   TYR B 481      -3.818  24.630  50.987  1.00  1.83           N  
ATOM   3805  CA  TYR B 481      -4.548  24.035  52.097  1.00  1.80           C  
ATOM   3806  CB  TYR B 481      -5.219  22.718  51.675  1.00  1.80           C  
ATOM   3807  CG  TYR B 481      -6.186  22.232  52.709  1.00  2.04           C  
ATOM   3808  CD1 TYR B 481      -7.381  22.911  52.921  1.00  2.04           C  
ATOM   3809  CE1 TYR B 481      -8.289  22.457  53.866  1.00  2.04           C  
ATOM   3810  CD2 TYR B 481      -5.906  21.097  53.461  1.00  2.04           C  
ATOM   3811  CE2 TYR B 481      -6.813  20.645  54.405  1.00  2.04           C  
ATOM   3812  CZ  TYR B 481      -8.004  21.326  54.609  1.00  2.04           C  
ATOM   3813  OH  TYR B 481      -8.919  20.890  55.536  1.00  1.55           O  
ATOM   3814  C   TYR B 481      -3.652  23.935  53.346  1.00  1.87           C  
ATOM   3815  O   TYR B 481      -3.801  24.695  54.296  1.00  1.55           O  
ATOM   3816  N   ASP B 482      -2.713  22.980  53.267  1.00  1.83           N  
ATOM   3817  CA  ASP B 482      -1.579  22.887  54.186  1.00  1.80           C  
ATOM   3818  CB  ASP B 482      -0.673  24.140  54.102  1.00  1.80           C  
ATOM   3819  CG  ASP B 482      -0.012  24.333  52.730  1.00  1.87           C  
ATOM   3820  OD1 ASP B 482      -0.236  25.356  52.094  1.00  1.66           O  
ATOM   3821  OD2 ASP B 482       0.760  23.481  52.302  1.00  1.66           O  
ATOM   3822  C   ASP B 482      -1.977  22.581  55.648  1.00  1.87           C  
ATOM   3823  O   ASP B 482      -1.193  22.805  56.564  1.00  1.55           O  
ATOM   3824  N   TYR B 483      -3.193  22.035  55.834  1.00  1.83           N  
ATOM   3825  CA  TYR B 483      -3.572  21.486  57.137  1.00  1.80           C  
ATOM   3826  CB  TYR B 483      -5.013  21.878  57.500  1.00  1.80           C  
ATOM   3827  CG  TYR B 483      -5.167  23.354  57.750  1.00  2.04           C  
ATOM   3828  CD1 TYR B 483      -4.742  23.911  58.953  1.00  2.04           C  
ATOM   3829  CE1 TYR B 483      -4.889  25.270  59.197  1.00  2.04           C  
ATOM   3830  CD2 TYR B 483      -5.741  24.179  56.791  1.00  2.04           C  
ATOM   3831  CE2 TYR B 483      -5.888  25.539  57.030  1.00  2.04           C  
ATOM   3832  CZ  TYR B 483      -5.462  26.089  58.231  1.00  2.04           C  
ATOM   3833  OH  TYR B 483      -5.626  27.448  58.441  1.00  1.55           O  
ATOM   3834  C   TYR B 483      -3.507  19.956  57.006  1.00  1.87           C  
ATOM   3835  O   TYR B 483      -4.230  19.408  56.186  1.00  1.55           O  
ATOM   3836  N   PRO B 484      -2.628  19.273  57.789  1.00  1.83           N  
ATOM   3837  CD  PRO B 484      -1.544  19.861  58.570  1.00  1.80           C  
ATOM   3838  CA  PRO B 484      -2.632  17.809  57.829  1.00  1.80           C  
ATOM   3839  CB  PRO B 484      -1.351  17.437  58.597  1.00  1.80           C  
ATOM   3840  CG  PRO B 484      -0.526  18.726  58.675  1.00  1.80           C  
ATOM   3841  C   PRO B 484      -3.884  17.228  58.535  1.00  1.87           C  
ATOM   3842 1OCT PRO B 484      -4.431  16.224  58.083  1.00  1.66           O  
ATOM   3843 2OCT PRO B 484      -4.301  17.788  59.548  1.00  1.66           O  
TER    3844      PRO B 484
ATOM   3845  N   ASP C 485     -13.707 -15.556  57.521  1.00  1.65           N  
ATOM   3846  CA  ASP C 485     -14.803 -14.985  56.756  1.00  1.80           C  
ATOM   3847  CB  ASP C 485     -15.850 -14.301  57.653  1.00  1.80           C  
ATOM   3848  CG  ASP C 485     -16.435 -15.315  58.629  1.00  1.87           C  
ATOM   3849  OD1 ASP C 485     -15.685 -15.848  59.440  1.00  1.66           O  
ATOM   3850  OD2 ASP C 485     -17.625 -15.588  58.577  1.00  1.66           O  
ATOM   3851  C   ASP C 485     -14.199 -13.975  55.792  1.00  1.87           C  
ATOM   3852  O   ASP C 485     -13.496 -13.058  56.208  1.00  1.55           O  
ATOM   3853  N   THR C 486     -14.438 -14.204  54.495  1.00  1.83           N  
ATOM   3854  CA  THR C 486     -13.663 -13.488  53.494  1.00  1.80           C  
ATOM   3855  CB  THR C 486     -12.336 -14.255  53.276  1.00  1.80           C  
ATOM   3856  OG1 THR C 486     -11.824 -14.747  54.505  1.00  1.55           O  
ATOM   3857  CG2 THR C 486     -11.249 -13.448  52.554  1.00  1.80           C  
ATOM   3858  C   THR C 486     -14.498 -13.413  52.213  1.00  1.87           C  
ATOM   3859  O   THR C 486     -15.228 -14.341  51.883  1.00  1.55           O  
ATOM   3860  N   ILE C 487     -14.358 -12.270  51.532  1.00  1.83           N  
ATOM   3861  CA  ILE C 487     -14.875 -12.120  50.180  1.00  1.80           C  
ATOM   3862  CB  ILE C 487     -15.923 -10.983  50.110  1.00  1.80           C  
ATOM   3863  CG2 ILE C 487     -15.331  -9.602  50.445  1.00  1.80           C  
ATOM   3864  CG1 ILE C 487     -16.673 -10.981  48.760  1.00  1.80           C  
ATOM   3865  CD1 ILE C 487     -17.787  -9.933  48.677  1.00  1.80           C  
ATOM   3866  C   ILE C 487     -13.636 -11.841  49.337  1.00  1.87           C  
ATOM   3867  O   ILE C 487     -12.633 -11.374  49.863  1.00  1.55           O  
ATOM   3868  N   CYS C 488     -13.724 -12.135  48.038  1.00  1.83           N  
ATOM   3869  CA  CYS C 488     -12.649 -11.737  47.145  1.00  1.80           C  
ATOM   3870  CB  CYS C 488     -11.633 -12.880  46.963  1.00  1.80           C  
ATOM   3871  SG  CYS C 488     -11.185 -13.772  48.475  1.00  1.89           S  
ATOM   3872  C   CYS C 488     -13.283 -11.375  45.815  1.00  1.87           C  
ATOM   3873  O   CYS C 488     -14.396 -11.795  45.536  1.00  1.55           O  
ATOM   3874  N   ILE C 489     -12.520 -10.611  45.027  1.00  1.83           N  
ATOM   3875  CA  ILE C 489     -12.848 -10.362  43.630  1.00  1.80           C  
ATOM   3876  CB  ILE C 489     -12.822  -8.844  43.356  1.00  1.80           C  
ATOM   3877  CG2 ILE C 489     -13.209  -8.493  41.909  1.00  1.80           C  
ATOM   3878  CG1 ILE C 489     -13.702  -8.076  44.355  1.00  1.80           C  
ATOM   3879  CD1 ILE C 489     -15.146  -8.575  44.422  1.00  1.80           C  
ATOM   3880  C   ILE C 489     -11.778 -11.097  42.824  1.00  1.87           C  
ATOM   3881  O   ILE C 489     -10.651 -11.233  43.284  1.00  1.55           O  
ATOM   3882  N   GLY C 490     -12.180 -11.563  41.638  1.00  1.83           N  
ATOM   3883  CA  GLY C 490     -11.251 -12.243  40.755  1.00  1.80           C  
ATOM   3884  C   GLY C 490     -11.893 -12.330  39.379  1.00  1.87           C  
ATOM   3885  O   GLY C 490     -12.956 -11.763  39.139  1.00  1.55           O  
ATOM   3886  N   TYR C 491     -11.185 -13.048  38.491  1.00  1.83           N  
ATOM   3887  CA  TYR C 491     -11.633 -13.174  37.113  1.00  1.80           C  
ATOM   3888  CB  TYR C 491     -10.886 -12.198  36.189  1.00  1.80           C  
ATOM   3889  CG  TYR C 491      -9.381 -12.217  36.313  1.00  2.04           C  
ATOM   3890  CD1 TYR C 491      -8.706 -11.098  36.790  1.00  2.04           C  
ATOM   3891  CE1 TYR C 491      -7.320 -11.085  36.858  1.00  2.04           C  
ATOM   3892  CD2 TYR C 491      -8.632 -13.322  35.920  1.00  2.04           C  
ATOM   3893  CE2 TYR C 491      -7.246 -13.313  35.993  1.00  2.04           C  
ATOM   3894  CZ  TYR C 491      -6.586 -12.195  36.468  1.00  2.04           C  
ATOM   3895  OH  TYR C 491      -5.209 -12.198  36.543  1.00  1.55           O  
ATOM   3896  C   TYR C 491     -11.505 -14.627  36.658  1.00  1.87           C  
ATOM   3897  O   TYR C 491     -10.853 -15.451  37.283  1.00  1.55           O  
ATOM   3898  N   HIS C 492     -12.181 -14.858  35.533  1.00  1.83           N  
ATOM   3899  CA  HIS C 492     -12.275 -16.136  34.852  1.00  1.80           C  
ATOM   3900  CB  HIS C 492     -13.332 -15.922  33.754  1.00  1.80           C  
ATOM   3901  CG  HIS C 492     -13.436 -17.071  32.779  1.00  2.04           C  
ATOM   3902  CD2 HIS C 492     -12.723 -17.231  31.584  1.00  2.04           C  
ATOM   3903  ND1 HIS C 492     -14.272 -18.117  32.908  1.00  1.72           N  
ATOM   3904  CE1 HIS C 492     -14.079 -18.889  31.828  1.00  2.04           C  
ATOM   3905  NE2 HIS C 492     -13.145 -18.377  31.004  1.00  1.72           N  
ATOM   3906  C   HIS C 492     -10.907 -16.513  34.262  1.00  1.87           C  
ATOM   3907  O   HIS C 492     -10.134 -15.661  33.844  1.00  1.55           O  
ATOM   3908  N   ALA C 493     -10.682 -17.833  34.239  1.00  1.83           N  
ATOM   3909  CA  ALA C 493      -9.618 -18.437  33.454  1.00  1.80           C  
ATOM   3910  CB  ALA C 493      -8.342 -18.596  34.291  1.00  1.80           C  
ATOM   3911  C   ALA C 493     -10.175 -19.789  33.013  1.00  1.87           C  
ATOM   3912  O   ALA C 493     -11.157 -20.261  33.574  1.00  1.55           O  
ATOM   3913  N   ASN C 494      -9.542 -20.371  31.991  1.00  1.83           N  
ATOM   3914  CA  ASN C 494     -10.078 -21.582  31.381  1.00  1.80           C  
ATOM   3915  CB  ASN C 494     -11.229 -21.237  30.411  1.00  1.80           C  
ATOM   3916  CG  ASN C 494     -10.790 -20.353  29.236  1.00  1.87           C  
ATOM   3917  OD1 ASN C 494      -9.623 -20.291  28.877  1.00  1.55           O  
ATOM   3918  ND2 ASN C 494     -11.788 -19.705  28.633  1.00  1.83           N  
ATOM   3919  C   ASN C 494      -8.909 -22.319  30.720  1.00  1.87           C  
ATOM   3920  O   ASN C 494      -7.754 -22.010  30.976  1.00  1.55           O  
ATOM   3921  N   ASN C 495      -9.238 -23.301  29.865  1.00  1.83           N  
ATOM   3922  CA  ASN C 495      -8.198 -24.104  29.216  1.00  1.80           C  
ATOM   3923  CB  ASN C 495      -8.632 -25.583  29.223  1.00  1.80           C  
ATOM   3924  CG  ASN C 495      -7.542 -26.547  28.723  1.00  1.87           C  
ATOM   3925  OD1 ASN C 495      -7.756 -27.352  27.823  1.00  1.55           O  
ATOM   3926  ND2 ASN C 495      -6.378 -26.451  29.367  1.00  1.83           N  
ATOM   3927  C   ASN C 495      -7.941 -23.590  27.788  1.00  1.87           C  
ATOM   3928  O   ASN C 495      -7.667 -24.351  26.870  1.00  1.55           O  
ATOM   3929  N   SER C 496      -8.055 -22.261  27.636  1.00  1.83           N  
ATOM   3930  CA  SER C 496      -7.813 -21.668  26.330  1.00  1.80           C  
ATOM   3931  CB  SER C 496      -8.316 -20.221  26.296  1.00  1.80           C  
ATOM   3932  OG  SER C 496      -8.091 -19.675  25.001  1.00  1.55           O  
ATOM   3933  C   SER C 496      -6.309 -21.672  26.034  1.00  1.87           C  
ATOM   3934  O   SER C 496      -5.499 -21.244  26.852  1.00  1.55           O  
ATOM   3935  N   THR C 497      -6.012 -22.131  24.811  1.00  1.83           N  
ATOM   3936  CA  THR C 497      -4.713 -21.928  24.189  1.00  1.80           C  
ATOM   3937  CB  THR C 497      -4.243 -23.279  23.608  1.00  1.80           C  
ATOM   3938  OG1 THR C 497      -4.715 -24.365  24.389  1.00  1.55           O  
ATOM   3939  CG2 THR C 497      -2.719 -23.374  23.455  1.00  1.80           C  
ATOM   3940  C   THR C 497      -4.828 -20.856  23.080  1.00  1.87           C  
ATOM   3941  O   THR C 497      -3.865 -20.559  22.375  1.00  1.55           O  
ATOM   3942  N   ASP C 498      -6.053 -20.309  22.926  1.00  1.83           N  
ATOM   3943  CA  ASP C 498      -6.271 -19.387  21.815  1.00  1.80           C  
ATOM   3944  CB  ASP C 498      -7.763 -19.054  21.616  1.00  1.80           C  
ATOM   3945  CG  ASP C 498      -8.639 -20.238  21.165  1.00  1.87           C  
ATOM   3946  OD1 ASP C 498      -8.119 -21.301  20.843  1.00  1.66           O  
ATOM   3947  OD2 ASP C 498      -9.859 -20.103  21.121  1.00  1.66           O  
ATOM   3948  C   ASP C 498      -5.447 -18.121  22.092  1.00  1.87           C  
ATOM   3949  O   ASP C 498      -5.475 -17.553  23.179  1.00  1.55           O  
ATOM   3950  N   THR C 499      -4.657 -17.776  21.072  1.00  1.83           N  
ATOM   3951  CA  THR C 499      -3.552 -16.855  21.253  1.00  1.80           C  
ATOM   3952  CB  THR C 499      -2.251 -17.682  21.141  1.00  1.80           C  
ATOM   3953  OG1 THR C 499      -2.486 -18.918  20.479  1.00  1.55           O  
ATOM   3954  CG2 THR C 499      -1.621 -17.948  22.514  1.00  1.80           C  
ATOM   3955  C   THR C 499      -3.661 -15.746  20.197  1.00  1.87           C  
ATOM   3956  O   THR C 499      -3.889 -16.002  19.016  1.00  1.55           O  
ATOM   3957  N   VAL C 500      -3.508 -14.513  20.697  1.00  1.83           N  
ATOM   3958  CA  VAL C 500      -3.557 -13.326  19.861  1.00  1.80           C  
ATOM   3959  CB  VAL C 500      -4.750 -12.454  20.289  1.00  1.80           C  
ATOM   3960  CG1 VAL C 500      -6.078 -13.165  20.009  1.00  1.80           C  
ATOM   3961  CG2 VAL C 500      -4.676 -12.001  21.757  1.00  1.80           C  
ATOM   3962  C   VAL C 500      -2.235 -12.582  20.045  1.00  1.87           C  
ATOM   3963  O   VAL C 500      -1.550 -12.767  21.043  1.00  1.55           O  
ATOM   3964  N   ASP C 501      -1.920 -11.730  19.063  1.00  1.83           N  
ATOM   3965  CA  ASP C 501      -0.844 -10.771  19.280  1.00  1.80           C  
ATOM   3966  CB  ASP C 501      -0.114 -10.444  17.963  1.00  1.80           C  
ATOM   3967  CG  ASP C 501       0.683 -11.638  17.421  1.00  1.87           C  
ATOM   3968  OD1 ASP C 501       1.106 -12.491  18.194  1.00  1.66           O  
ATOM   3969  OD2 ASP C 501       0.888 -11.716  16.214  1.00  1.66           O  
ATOM   3970  C   ASP C 501      -1.491  -9.522  19.872  1.00  1.87           C  
ATOM   3971  O   ASP C 501      -2.684  -9.285  19.712  1.00  1.55           O  
ATOM   3972  N   THR C 502      -0.649  -8.750  20.555  1.00  1.83           N  
ATOM   3973  CA  THR C 502      -1.014  -7.438  21.055  1.00  1.80           C  
ATOM   3974  CB  THR C 502      -1.112  -7.523  22.585  1.00  1.80           C  
ATOM   3975  OG1 THR C 502       0.129  -7.912  23.141  1.00  1.55           O  
ATOM   3976  CG2 THR C 502      -2.222  -8.473  23.056  1.00  1.80           C  
ATOM   3977  C   THR C 502       0.112  -6.524  20.574  1.00  1.87           C  
ATOM   3978  O   THR C 502       0.933  -6.959  19.771  1.00  1.55           O  
ATOM   3979  N   VAL C 503       0.154  -5.275  21.068  1.00  1.83           N  
ATOM   3980  CA  VAL C 503       1.239  -4.421  20.589  1.00  1.80           C  
ATOM   3981  CB  VAL C 503       0.860  -2.927  20.624  1.00  1.80           C  
ATOM   3982  CG1 VAL C 503       0.384  -2.434  21.988  1.00  1.80           C  
ATOM   3983  CG2 VAL C 503       1.997  -2.041  20.109  1.00  1.80           C  
ATOM   3984  C   VAL C 503       2.533  -4.761  21.346  1.00  1.87           C  
ATOM   3985  O   VAL C 503       3.612  -4.786  20.765  1.00  1.55           O  
ATOM   3986  N   LEU C 504       2.384  -5.025  22.657  1.00  1.83           N  
ATOM   3987  CA  LEU C 504       3.594  -5.247  23.444  1.00  1.80           C  
ATOM   3988  CB  LEU C 504       3.425  -4.766  24.894  1.00  1.80           C  
ATOM   3989  CG  LEU C 504       2.875  -3.335  25.037  1.00  1.80           C  
ATOM   3990  CD1 LEU C 504       2.870  -2.918  26.510  1.00  1.80           C  
ATOM   3991  CD2 LEU C 504       3.654  -2.310  24.197  1.00  1.80           C  
ATOM   3992  C   LEU C 504       4.048  -6.716  23.424  1.00  1.87           C  
ATOM   3993  O   LEU C 504       5.208  -7.003  23.693  1.00  1.55           O  
ATOM   3994  N   GLU C 505       3.106  -7.636  23.142  1.00  1.83           N  
ATOM   3995  CA  GLU C 505       3.419  -9.052  23.349  1.00  1.80           C  
ATOM   3996  CB  GLU C 505       2.926  -9.450  24.746  1.00  1.80           C  
ATOM   3997  CG  GLU C 505       3.442 -10.817  25.225  1.00  1.80           C  
ATOM   3998  CD  GLU C 505       2.962 -11.170  26.637  1.00  1.87           C  
ATOM   3999  OE1 GLU C 505       2.366 -10.333  27.306  1.00  1.66           O  
ATOM   4000  OE2 GLU C 505       3.178 -12.290  27.082  1.00  1.66           O  
ATOM   4001  C   GLU C 505       2.770  -9.908  22.251  1.00  1.87           C  
ATOM   4002  O   GLU C 505       1.602  -9.750  21.910  1.00  1.55           O  
ATOM   4003  N   LYS C 506       3.586 -10.822  21.713  1.00  1.83           N  
ATOM   4004  CA  LYS C 506       3.069 -11.787  20.753  1.00  1.80           C  
ATOM   4005  CB  LYS C 506       4.214 -12.303  19.866  1.00  1.80           C  
ATOM   4006  CG  LYS C 506       4.919 -11.199  19.068  1.00  1.80           C  
ATOM   4007  CD  LYS C 506       6.095 -11.750  18.252  1.00  1.80           C  
ATOM   4008  CE  LYS C 506       6.799 -10.673  17.416  1.00  1.80           C  
ATOM   4009  NZ  LYS C 506       7.921 -11.198  16.648  1.00  1.65           N  
ATOM   4010  C   LYS C 506       2.473 -12.967  21.532  1.00  1.87           C  
ATOM   4011  O   LYS C 506       2.950 -13.317  22.605  1.00  1.55           O  
ATOM   4012  N   ASN C 507       1.455 -13.585  20.913  1.00  1.83           N  
ATOM   4013  CA  ASN C 507       0.951 -14.890  21.351  1.00  1.80           C  
ATOM   4014  CB  ASN C 507       1.985 -16.012  21.126  1.00  1.80           C  
ATOM   4015  CG  ASN C 507       2.309 -16.219  19.644  1.00  1.87           C  
ATOM   4016  OD1 ASN C 507       1.449 -16.535  18.830  1.00  1.55           O  
ATOM   4017  ND2 ASN C 507       3.596 -16.044  19.336  1.00  1.83           N  
ATOM   4018  C   ASN C 507       0.504 -14.885  22.823  1.00  1.87           C  
ATOM   4019  O   ASN C 507       0.774 -15.805  23.587  1.00  1.55           O  
ATOM   4020  N   VAL C 508      -0.215 -13.815  23.167  1.00  1.83           N  
ATOM   4021  CA  VAL C 508      -0.869 -13.733  24.458  1.00  1.80           C  
ATOM   4022  CB  VAL C 508      -1.344 -12.285  24.683  1.00  1.80           C  
ATOM   4023  CG1 VAL C 508      -2.012 -12.114  26.055  1.00  1.80           C  
ATOM   4024  CG2 VAL C 508      -0.178 -11.299  24.529  1.00  1.80           C  
ATOM   4025  C   VAL C 508      -2.058 -14.706  24.451  1.00  1.87           C  
ATOM   4026  O   VAL C 508      -2.956 -14.606  23.624  1.00  1.55           O  
ATOM   4027  N   THR C 509      -2.016 -15.646  25.407  1.00  1.83           N  
ATOM   4028  CA  THR C 509      -3.151 -16.532  25.593  1.00  1.80           C  
ATOM   4029  CB  THR C 509      -2.726 -17.666  26.546  1.00  1.80           C  
ATOM   4030  OG1 THR C 509      -1.334 -17.922  26.453  1.00  1.55           O  
ATOM   4031  CG2 THR C 509      -3.544 -18.944  26.317  1.00  1.80           C  
ATOM   4032  C   THR C 509      -4.314 -15.722  26.192  1.00  1.87           C  
ATOM   4033  O   THR C 509      -4.183 -15.120  27.252  1.00  1.55           O  
ATOM   4034  N   VAL C 510      -5.435 -15.725  25.470  1.00  1.83           N  
ATOM   4035  CA  VAL C 510      -6.604 -14.975  25.892  1.00  1.80           C  
ATOM   4036  CB  VAL C 510      -6.888 -13.853  24.884  1.00  1.80           C  
ATOM   4037  CG1 VAL C 510      -5.814 -12.762  25.012  1.00  1.80           C  
ATOM   4038  CG2 VAL C 510      -6.989 -14.359  23.435  1.00  1.80           C  
ATOM   4039  C   VAL C 510      -7.736 -15.981  26.071  1.00  1.87           C  
ATOM   4040  O   VAL C 510      -7.763 -17.035  25.453  1.00  1.55           O  
ATOM   4041  N   THR C 511      -8.615 -15.642  27.014  1.00  1.83           N  
ATOM   4042  CA  THR C 511      -9.528 -16.645  27.533  1.00  1.80           C  
ATOM   4043  CB  THR C 511      -9.906 -16.248  28.981  1.00  1.80           C  
ATOM   4044  OG1 THR C 511     -10.180 -17.358  29.808  1.00  1.55           O  
ATOM   4045  CG2 THR C 511     -11.009 -15.193  29.093  1.00  1.80           C  
ATOM   4046  C   THR C 511     -10.678 -16.861  26.531  1.00  1.87           C  
ATOM   4047  O   THR C 511     -11.193 -17.963  26.393  1.00  1.55           O  
ATOM   4048  N   HIS C 512     -11.016 -15.769  25.815  1.00  1.83           N  
ATOM   4049  CA  HIS C 512     -11.970 -15.841  24.714  1.00  1.80           C  
ATOM   4050  CB  HIS C 512     -13.354 -15.318  25.143  1.00  1.80           C  
ATOM   4051  CG  HIS C 512     -13.918 -16.163  26.265  1.00  2.04           C  
ATOM   4052  CD2 HIS C 512     -14.279 -17.519  26.216  1.00  2.04           C  
ATOM   4053  ND1 HIS C 512     -14.147 -15.710  27.518  1.00  1.72           N  
ATOM   4054  CE1 HIS C 512     -14.627 -16.759  28.209  1.00  2.04           C  
ATOM   4055  NE2 HIS C 512     -14.720 -17.865  27.448  1.00  1.72           N  
ATOM   4056  C   HIS C 512     -11.400 -14.972  23.590  1.00  1.87           C  
ATOM   4057  O   HIS C 512     -10.712 -13.992  23.858  1.00  1.55           O  
ATOM   4058  N   SER C 513     -11.709 -15.359  22.345  1.00  1.83           N  
ATOM   4059  CA  SER C 513     -11.245 -14.597  21.194  1.00  1.80           C  
ATOM   4060  CB  SER C 513      -9.779 -14.951  20.919  1.00  1.80           C  
ATOM   4061  OG  SER C 513      -9.552 -16.350  20.916  1.00  1.55           O  
ATOM   4062  C   SER C 513     -12.147 -14.924  19.995  1.00  1.87           C  
ATOM   4063  O   SER C 513     -12.896 -15.897  20.016  1.00  1.55           O  
ATOM   4064  N   VAL C 514     -12.004 -14.086  18.957  1.00  1.83           N  
ATOM   4065  CA  VAL C 514     -12.648 -14.285  17.668  1.00  1.80           C  
ATOM   4066  CB  VAL C 514     -13.690 -13.171  17.420  1.00  1.80           C  
ATOM   4067  CG1 VAL C 514     -14.901 -13.343  18.351  1.00  1.80           C  
ATOM   4068  CG2 VAL C 514     -13.108 -11.749  17.536  1.00  1.80           C  
ATOM   4069  C   VAL C 514     -11.546 -14.298  16.599  1.00  1.87           C  
ATOM   4070  O   VAL C 514     -10.836 -13.321  16.398  1.00  1.55           O  
ATOM   4071  N   ASN C 515     -11.428 -15.455  15.933  1.00  1.83           N  
ATOM   4072  CA  ASN C 515     -10.608 -15.542  14.727  1.00  1.80           C  
ATOM   4073  CB  ASN C 515     -10.278 -17.025  14.468  1.00  1.80           C  
ATOM   4074  CG  ASN C 515      -9.987 -17.371  13.003  1.00  1.87           C  
ATOM   4075  OD1 ASN C 515     -10.658 -18.205  12.414  1.00  1.55           O  
ATOM   4076  ND2 ASN C 515      -8.967 -16.712  12.448  1.00  1.83           N  
ATOM   4077  C   ASN C 515     -11.428 -14.897  13.599  1.00  1.87           C  
ATOM   4078  O   ASN C 515     -12.593 -15.223  13.431  1.00  1.55           O  
ATOM   4079  N   LEU C 516     -10.786 -13.952  12.885  1.00  1.83           N  
ATOM   4080  CA  LEU C 516     -11.494 -13.123  11.908  1.00  1.80           C  
ATOM   4081  CB  LEU C 516     -11.340 -11.637  12.283  1.00  1.80           C  
ATOM   4082  CG  LEU C 516     -11.882 -11.278  13.680  1.00  1.80           C  
ATOM   4083  CD1 LEU C 516     -11.740  -9.773  13.940  1.00  1.80           C  
ATOM   4084  CD2 LEU C 516     -13.345 -11.710  13.859  1.00  1.80           C  
ATOM   4085  C   LEU C 516     -10.998 -13.358  10.469  1.00  1.87           C  
ATOM   4086  O   LEU C 516     -11.427 -12.680   9.543  1.00  1.55           O  
ATOM   4087  N   LEU C 517     -10.087 -14.336  10.331  1.00  1.83           N  
ATOM   4088  CA  LEU C 517      -9.583 -14.737   9.022  1.00  1.80           C  
ATOM   4089  CB  LEU C 517      -8.049 -14.556   9.011  1.00  1.80           C  
ATOM   4090  CG  LEU C 517      -7.328 -14.696   7.656  1.00  1.80           C  
ATOM   4091  CD1 LEU C 517      -7.702 -15.966   6.892  1.00  1.80           C  
ATOM   4092  CD2 LEU C 517      -7.510 -13.470   6.762  1.00  1.80           C  
ATOM   4093  C   LEU C 517      -9.976 -16.209   8.860  1.00  1.87           C  
ATOM   4094  O   LEU C 517      -9.457 -17.062   9.570  1.00  1.55           O  
ATOM   4095  N   GLU C 518     -10.903 -16.458   7.918  1.00  1.83           N  
ATOM   4096  CA  GLU C 518     -11.239 -17.841   7.592  1.00  1.80           C  
ATOM   4097  CB  GLU C 518     -12.631 -17.913   6.944  1.00  1.80           C  
ATOM   4098  CG  GLU C 518     -13.088 -19.346   6.592  1.00  1.80           C  
ATOM   4099  CD  GLU C 518     -13.129 -20.261   7.820  1.00  1.87           C  
ATOM   4100  OE1 GLU C 518     -14.186 -20.420   8.423  1.00  1.66           O  
ATOM   4101  OE2 GLU C 518     -12.098 -20.826   8.170  1.00  1.66           O  
ATOM   4102  C   GLU C 518     -10.164 -18.401   6.647  1.00  1.87           C  
ATOM   4103  O   GLU C 518      -9.836 -17.806   5.623  1.00  1.55           O  
ATOM   4104  N   ASP C 519      -9.635 -19.561   7.065  1.00  1.83           N  
ATOM   4105  CA  ASP C 519      -8.506 -20.191   6.391  1.00  1.80           C  
ATOM   4106  CB  ASP C 519      -7.490 -20.749   7.409  1.00  1.80           C  
ATOM   4107  CG  ASP C 519      -7.997 -21.931   8.247  1.00  1.87           C  
ATOM   4108  OD1 ASP C 519      -8.909 -21.749   9.040  1.00  1.66           O  
ATOM   4109  OD2 ASP C 519      -7.458 -23.027   8.137  1.00  1.66           O  
ATOM   4110  C   ASP C 519      -8.983 -21.280   5.424  1.00  1.87           C  
ATOM   4111  O   ASP C 519      -8.342 -21.553   4.416  1.00  1.55           O  
ATOM   4112  N   SER C 520     -10.120 -21.905   5.768  1.00  1.83           N  
ATOM   4113  CA  SER C 520     -10.587 -23.008   4.936  1.00  1.80           C  
ATOM   4114  CB  SER C 520     -11.515 -23.915   5.759  1.00  1.80           C  
ATOM   4115  OG  SER C 520     -10.980 -24.238   7.035  1.00  1.55           O  
ATOM   4116  C   SER C 520     -11.322 -22.484   3.690  1.00  1.87           C  
ATOM   4117  O   SER C 520     -11.899 -21.401   3.681  1.00  1.55           O  
ATOM   4118  N   HIS C 521     -11.288 -23.352   2.667  1.00  1.83           N  
ATOM   4119  CA  HIS C 521     -12.167 -23.263   1.509  1.00  1.80           C  
ATOM   4120  CB  HIS C 521     -11.460 -22.692   0.262  1.00  1.80           C  
ATOM   4121  CG  HIS C 521     -10.194 -23.447  -0.082  1.00  2.04           C  
ATOM   4122  CD2 HIS C 521      -8.930 -23.307   0.515  1.00  2.04           C  
ATOM   4123  ND1 HIS C 521     -10.094 -24.378  -1.056  1.00  1.72           N  
ATOM   4124  CE1 HIS C 521      -8.818 -24.791  -1.051  1.00  2.04           C  
ATOM   4125  NE2 HIS C 521      -8.088 -24.161  -0.113  1.00  1.72           N  
ATOM   4126  C   HIS C 521     -12.693 -24.683   1.286  1.00  1.87           C  
ATOM   4127  O   HIS C 521     -12.039 -25.662   1.625  1.00  1.55           O  
ATOM   4128  N   ASN C 522     -13.919 -24.735   0.748  1.00  1.83           N  
ATOM   4129  CA  ASN C 522     -14.630 -26.002   0.586  1.00  1.80           C  
ATOM   4130  CB  ASN C 522     -16.047 -25.712   0.063  1.00  1.80           C  
ATOM   4131  CG  ASN C 522     -16.884 -26.992  -0.073  1.00  1.87           C  
ATOM   4132  OD1 ASN C 522     -17.322 -27.581   0.908  1.00  1.55           O  
ATOM   4133  ND2 ASN C 522     -17.095 -27.385  -1.329  1.00  1.83           N  
ATOM   4134  C   ASN C 522     -13.896 -26.923  -0.399  1.00  1.87           C  
ATOM   4135  O   ASN C 522     -13.782 -28.128  -0.209  1.00  1.55           O  
ATOM   4136  N   GLY C 523     -13.439 -26.262  -1.469  1.00  1.83           N  
ATOM   4137  CA  GLY C 523     -13.005 -26.981  -2.656  1.00  1.80           C  
ATOM   4138  C   GLY C 523     -14.181 -26.980  -3.626  1.00  1.87           C  
ATOM   4139  O   GLY C 523     -15.243 -26.455  -3.300  1.00  1.55           O  
ATOM   4140  N   LYS C 524     -13.929 -27.590  -4.796  1.00  1.83           N  
ATOM   4141  CA  LYS C 524     -14.956 -27.821  -5.809  1.00  1.80           C  
ATOM   4142  CB  LYS C 524     -16.110 -28.682  -5.253  1.00  1.80           C  
ATOM   4143  CG  LYS C 524     -15.644 -29.950  -4.517  1.00  1.80           C  
ATOM   4144  CD  LYS C 524     -14.996 -30.985  -5.447  1.00  1.80           C  
ATOM   4145  CE  LYS C 524     -14.361 -32.174  -4.708  1.00  1.80           C  
ATOM   4146  NZ  LYS C 524     -15.284 -33.016  -3.953  1.00  1.65           N  
ATOM   4147  C   LYS C 524     -15.481 -26.497  -6.400  1.00  1.87           C  
ATOM   4148  O   LYS C 524     -15.401 -25.434  -5.793  1.00  1.55           O  
ATOM   4149  N   LEU C 525     -16.031 -26.630  -7.617  1.00  1.83           N  
ATOM   4150  CA  LEU C 525     -16.900 -25.582  -8.127  1.00  1.80           C  
ATOM   4151  CB  LEU C 525     -16.964 -25.562  -9.663  1.00  1.80           C  
ATOM   4152  CG  LEU C 525     -15.639 -25.247 -10.370  1.00  1.80           C  
ATOM   4153  CD1 LEU C 525     -15.844 -25.253 -11.894  1.00  1.80           C  
ATOM   4154  CD2 LEU C 525     -15.036 -23.914  -9.904  1.00  1.80           C  
ATOM   4155  C   LEU C 525     -18.294 -25.878  -7.577  1.00  1.87           C  
ATOM   4156  O   LEU C 525     -18.809 -26.983  -7.718  1.00  1.55           O  
ATOM   4157  N   CYS C 526     -18.865 -24.846  -6.957  1.00  1.83           N  
ATOM   4158  CA  CYS C 526     -20.264 -24.891  -6.590  1.00  1.80           C  
ATOM   4159  CB  CYS C 526     -20.416 -24.524  -5.115  1.00  1.80           C  
ATOM   4160  SG  CYS C 526     -19.589 -25.712  -4.025  1.00  1.89           S  
ATOM   4161  C   CYS C 526     -20.978 -23.895  -7.492  1.00  1.87           C  
ATOM   4162  O   CYS C 526     -20.374 -23.024  -8.114  1.00  1.55           O  
ATOM   4163  N   ARG C 527     -22.299 -24.083  -7.526  1.00  1.83           N  
ATOM   4164  CA  ARG C 527     -23.148 -23.110  -8.175  1.00  1.80           C  
ATOM   4165  CB  ARG C 527     -24.583 -23.636  -8.185  1.00  1.80           C  
ATOM   4166  CG  ARG C 527     -24.747 -24.990  -8.886  1.00  1.80           C  
ATOM   4167  CD  ARG C 527     -26.185 -25.150  -9.370  1.00  1.80           C  
ATOM   4168  NE  ARG C 527     -26.450 -26.472  -9.917  1.00  1.83           N  
ATOM   4169  CZ  ARG C 527     -27.615 -26.729 -10.556  1.00  1.87           C  
ATOM   4170  NH1 ARG C 527     -28.527 -25.771 -10.713  1.00  1.83           N  
ATOM   4171  NH2 ARG C 527     -27.845 -27.947 -11.026  1.00  1.83           N  
ATOM   4172  C   ARG C 527     -23.110 -21.814  -7.358  1.00  1.87           C  
ATOM   4173  O   ARG C 527     -23.149 -21.849  -6.136  1.00  1.55           O  
ATOM   4174  N   LEU C 528     -23.043 -20.688  -8.082  1.00  1.83           N  
ATOM   4175  CA  LEU C 528     -23.196 -19.411  -7.400  1.00  1.80           C  
ATOM   4176  CB  LEU C 528     -22.430 -18.317  -8.160  1.00  1.80           C  
ATOM   4177  CG  LEU C 528     -22.069 -17.080  -7.314  1.00  1.80           C  
ATOM   4178  CD1 LEU C 528     -20.849 -16.358  -7.903  1.00  1.80           C  
ATOM   4179  CD2 LEU C 528     -23.249 -16.108  -7.192  1.00  1.80           C  
ATOM   4180  C   LEU C 528     -24.705 -19.154  -7.346  1.00  1.87           C  
ATOM   4181  O   LEU C 528     -25.353 -18.978  -8.373  1.00  1.55           O  
ATOM   4182  N   LYS C 529     -25.224 -19.194  -6.108  1.00  1.83           N  
ATOM   4183  CA  LYS C 529     -26.651 -19.016  -5.855  1.00  1.80           C  
ATOM   4184  CB  LYS C 529     -27.036 -17.528  -5.933  1.00  1.80           C  
ATOM   4185  CG  LYS C 529     -26.373 -16.682  -4.836  1.00  1.80           C  
ATOM   4186  CD  LYS C 529     -26.788 -15.209  -4.919  1.00  1.80           C  
ATOM   4187  CE  LYS C 529     -26.213 -14.374  -3.770  1.00  1.80           C  
ATOM   4188  NZ  LYS C 529     -26.650 -12.982  -3.793  1.00  1.65           N  
ATOM   4189  C   LYS C 529     -27.524 -19.894  -6.783  1.00  1.87           C  
ATOM   4190  O   LYS C 529     -28.495 -19.452  -7.389  1.00  1.55           O  
ATOM   4191  N   GLY C 530     -27.117 -21.169  -6.846  1.00  1.83           N  
ATOM   4192  CA  GLY C 530     -27.928 -22.183  -7.505  1.00  1.80           C  
ATOM   4193  C   GLY C 530     -27.783 -22.218  -9.033  1.00  1.87           C  
ATOM   4194  O   GLY C 530     -28.305 -23.125  -9.678  1.00  1.55           O  
ATOM   4195  N   ILE C 531     -27.043 -21.240  -9.589  1.00  1.83           N  
ATOM   4196  CA  ILE C 531     -26.771 -21.259 -11.022  1.00  1.80           C  
ATOM   4197  CB  ILE C 531     -26.939 -19.856 -11.638  1.00  1.80           C  
ATOM   4198  CG2 ILE C 531     -26.934 -19.930 -13.174  1.00  1.80           C  
ATOM   4199  CG1 ILE C 531     -28.197 -19.124 -11.131  1.00  1.80           C  
ATOM   4200  CD1 ILE C 531     -29.516 -19.849 -11.430  1.00  1.80           C  
ATOM   4201  C   ILE C 531     -25.363 -21.847 -11.226  1.00  1.87           C  
ATOM   4202  O   ILE C 531     -24.399 -21.491 -10.551  1.00  1.55           O  
ATOM   4203  N   ALA C 532     -25.328 -22.818 -12.152  1.00  1.83           N  
ATOM   4204  CA  ALA C 532     -24.107 -23.574 -12.384  1.00  1.80           C  
ATOM   4205  CB  ALA C 532     -24.466 -24.951 -12.947  1.00  1.80           C  
ATOM   4206  C   ALA C 532     -23.217 -22.808 -13.380  1.00  1.87           C  
ATOM   4207  O   ALA C 532     -23.717 -22.113 -14.258  1.00  1.55           O  
ATOM   4208  N   PRO C 533     -21.879 -22.953 -13.215  1.00  1.83           N  
ATOM   4209  CD  PRO C 533     -21.224 -23.710 -12.144  1.00  1.80           C  
ATOM   4210  CA  PRO C 533     -20.938 -22.277 -14.092  1.00  1.80           C  
ATOM   4211  CB  PRO C 533     -19.620 -22.357 -13.330  1.00  1.80           C  
ATOM   4212  CG  PRO C 533     -19.732 -23.619 -12.472  1.00  1.80           C  
ATOM   4213  C   PRO C 533     -20.786 -22.953 -15.461  1.00  1.87           C  
ATOM   4214  O   PRO C 533     -20.703 -24.174 -15.571  1.00  1.55           O  
ATOM   4215  N   LEU C 534     -20.739 -22.092 -16.491  1.00  1.83           N  
ATOM   4216  CA  LEU C 534     -20.406 -22.551 -17.831  1.00  1.80           C  
ATOM   4217  CB  LEU C 534     -20.638 -21.408 -18.833  1.00  1.80           C  
ATOM   4218  CG  LEU C 534     -20.181 -21.722 -20.266  1.00  1.80           C  
ATOM   4219  CD1 LEU C 534     -20.898 -22.946 -20.848  1.00  1.80           C  
ATOM   4220  CD2 LEU C 534     -20.364 -20.505 -21.174  1.00  1.80           C  
ATOM   4221  C   LEU C 534     -18.935 -23.004 -17.850  1.00  1.87           C  
ATOM   4222  O   LEU C 534     -18.012 -22.219 -18.027  1.00  1.55           O  
ATOM   4223  N   GLN C 535     -18.774 -24.316 -17.659  1.00  1.83           N  
ATOM   4224  CA  GLN C 535     -17.450 -24.914 -17.689  1.00  1.80           C  
ATOM   4225  CB  GLN C 535     -17.495 -26.184 -16.832  1.00  1.80           C  
ATOM   4226  CG  GLN C 535     -17.655 -25.856 -15.334  1.00  1.80           C  
ATOM   4227  CD  GLN C 535     -18.381 -26.992 -14.617  1.00  1.87           C  
ATOM   4228  OE1 GLN C 535     -17.796 -28.000 -14.240  1.00  1.55           O  
ATOM   4229  NE2 GLN C 535     -19.690 -26.782 -14.478  1.00  1.83           N  
ATOM   4230  C   GLN C 535     -17.067 -25.200 -19.152  1.00  1.87           C  
ATOM   4231  O   GLN C 535     -17.501 -26.172 -19.761  1.00  1.55           O  
ATOM   4232  N   LEU C 536     -16.230 -24.288 -19.661  1.00  1.83           N  
ATOM   4233  CA  LEU C 536     -15.722 -24.362 -21.025  1.00  1.80           C  
ATOM   4234  CB  LEU C 536     -14.949 -23.072 -21.346  1.00  1.80           C  
ATOM   4235  CG  LEU C 536     -15.725 -21.778 -21.033  1.00  1.80           C  
ATOM   4236  CD1 LEU C 536     -14.814 -20.568 -21.235  1.00  1.80           C  
ATOM   4237  CD2 LEU C 536     -16.986 -21.627 -21.884  1.00  1.80           C  
ATOM   4238  C   LEU C 536     -14.828 -25.605 -21.194  1.00  1.87           C  
ATOM   4239  O   LEU C 536     -14.793 -26.251 -22.237  1.00  1.55           O  
ATOM   4240  N   GLY C 537     -14.141 -25.920 -20.082  1.00  1.83           N  
ATOM   4241  CA  GLY C 537     -13.426 -27.187 -20.008  1.00  1.80           C  
ATOM   4242  C   GLY C 537     -12.238 -27.201 -20.971  1.00  1.87           C  
ATOM   4243  O   GLY C 537     -11.273 -26.475 -20.790  1.00  1.55           O  
ATOM   4244  N   ASN C 538     -12.354 -28.048 -22.006  1.00  1.83           N  
ATOM   4245  CA  ASN C 538     -11.243 -28.169 -22.953  1.00  1.80           C  
ATOM   4246  CB  ASN C 538     -11.352 -29.454 -23.792  1.00  1.80           C  
ATOM   4247  CG  ASN C 538     -10.965 -30.694 -22.973  1.00  1.87           C  
ATOM   4248  OD1 ASN C 538     -11.172 -30.776 -21.768  1.00  1.55           O  
ATOM   4249  ND2 ASN C 538     -10.378 -31.657 -23.687  1.00  1.83           N  
ATOM   4250  C   ASN C 538     -11.173 -26.944 -23.878  1.00  1.87           C  
ATOM   4251  O   ASN C 538     -10.143 -26.646 -24.479  1.00  1.55           O  
ATOM   4252  N   CYS C 539     -12.323 -26.258 -23.972  1.00  1.83           N  
ATOM   4253  CA  CYS C 539     -12.397 -25.033 -24.748  1.00  1.80           C  
ATOM   4254  CB  CYS C 539     -13.794 -24.899 -25.352  1.00  1.80           C  
ATOM   4255  SG  CYS C 539     -14.102 -26.254 -26.507  1.00  1.89           S  
ATOM   4256  C   CYS C 539     -12.065 -23.856 -23.837  1.00  1.87           C  
ATOM   4257  O   CYS C 539     -12.234 -23.910 -22.624  1.00  1.55           O  
ATOM   4258  N   SER C 540     -11.577 -22.813 -24.515  1.00  1.83           N  
ATOM   4259  CA  SER C 540     -11.354 -21.511 -23.913  1.00  1.80           C  
ATOM   4260  CB  SER C 540     -10.005 -20.997 -24.435  1.00  1.80           C  
ATOM   4261  OG  SER C 540      -9.907 -21.150 -25.846  1.00  1.55           O  
ATOM   4262  C   SER C 540     -12.505 -20.609 -24.365  1.00  1.87           C  
ATOM   4263  O   SER C 540     -13.409 -21.060 -25.057  1.00  1.55           O  
ATOM   4264  N   ILE C 541     -12.417 -19.316 -23.997  1.00  1.83           N  
ATOM   4265  CA  ILE C 541     -13.430 -18.365 -24.459  1.00  1.80           C  
ATOM   4266  CB  ILE C 541     -13.293 -16.988 -23.750  1.00  1.80           C  
ATOM   4267  CG2 ILE C 541     -14.004 -15.848 -24.507  1.00  1.80           C  
ATOM   4268  CG1 ILE C 541     -13.889 -17.025 -22.328  1.00  1.80           C  
ATOM   4269  CD1 ILE C 541     -13.102 -17.851 -21.313  1.00  1.80           C  
ATOM   4270  C   ILE C 541     -13.401 -18.277 -26.001  1.00  1.87           C  
ATOM   4271  O   ILE C 541     -14.437 -18.258 -26.650  1.00  1.55           O  
ATOM   4272  N   ALA C 542     -12.173 -18.260 -26.558  1.00  1.83           N  
ATOM   4273  CA  ALA C 542     -12.058 -18.265 -28.017  1.00  1.80           C  
ATOM   4274  CB  ALA C 542     -10.587 -18.255 -28.447  1.00  1.80           C  
ATOM   4275  C   ALA C 542     -12.761 -19.499 -28.612  1.00  1.87           C  
ATOM   4276  O   ALA C 542     -13.543 -19.420 -29.552  1.00  1.55           O  
ATOM   4277  N   GLY C 543     -12.432 -20.647 -27.991  1.00  1.83           N  
ATOM   4278  CA  GLY C 543     -12.980 -21.910 -28.475  1.00  1.80           C  
ATOM   4279  C   GLY C 543     -14.511 -21.885 -28.475  1.00  1.87           C  
ATOM   4280  O   GLY C 543     -15.171 -22.236 -29.440  1.00  1.55           O  
ATOM   4281  N   TRP C 544     -15.029 -21.427 -27.337  1.00  1.83           N  
ATOM   4282  CA  TRP C 544     -16.460 -21.307 -27.129  1.00  1.80           C  
ATOM   4283  CB  TRP C 544     -16.617 -20.722 -25.718  1.00  1.80           C  
ATOM   4284  CG  TRP C 544     -18.044 -20.367 -25.361  1.00  2.04           C  
ATOM   4285  CD2 TRP C 544     -18.466 -19.232 -24.579  1.00  2.04           C  
ATOM   4286  CE2 TRP C 544     -19.872 -19.300 -24.480  1.00  2.04           C  
ATOM   4287  CE3 TRP C 544     -17.781 -18.211 -23.974  1.00  2.04           C  
ATOM   4288  CD1 TRP C 544     -19.203 -21.070 -25.701  1.00  2.04           C  
ATOM   4289  NE1 TRP C 544     -20.279 -20.432 -25.176  1.00  1.72           N  
ATOM   4290  CZ2 TRP C 544     -20.551 -18.342 -23.775  1.00  2.04           C  
ATOM   4291  CZ3 TRP C 544     -18.470 -17.235 -23.257  1.00  2.04           C  
ATOM   4292  CH2 TRP C 544     -19.858 -17.302 -23.156  1.00  2.04           C  
ATOM   4293  C   TRP C 544     -17.115 -20.438 -28.221  1.00  1.87           C  
ATOM   4294  O   TRP C 544     -18.014 -20.867 -28.936  1.00  1.55           O  
ATOM   4295  N   ILE C 545     -16.624 -19.191 -28.296  1.00  1.83           N  
ATOM   4296  CA  ILE C 545     -17.344 -18.171 -29.048  1.00  1.80           C  
ATOM   4297  CB  ILE C 545     -16.811 -16.779 -28.635  1.00  1.80           C  
ATOM   4298  CG2 ILE C 545     -15.433 -16.456 -29.235  1.00  1.80           C  
ATOM   4299  CG1 ILE C 545     -17.823 -15.663 -28.934  1.00  1.80           C  
ATOM   4300  CD1 ILE C 545     -19.020 -15.659 -27.972  1.00  1.80           C  
ATOM   4301  C   ILE C 545     -17.306 -18.463 -30.565  1.00  1.87           C  
ATOM   4302  O   ILE C 545     -18.298 -18.351 -31.275  1.00  1.55           O  
ATOM   4303  N   LEU C 546     -16.112 -18.882 -31.019  1.00  1.83           N  
ATOM   4304  CA  LEU C 546     -15.962 -19.275 -32.420  1.00  1.80           C  
ATOM   4305  CB  LEU C 546     -14.471 -19.434 -32.757  1.00  1.80           C  
ATOM   4306  CG  LEU C 546     -13.615 -18.189 -32.481  1.00  1.80           C  
ATOM   4307  CD1 LEU C 546     -12.135 -18.513 -32.724  1.00  1.80           C  
ATOM   4308  CD2 LEU C 546     -14.063 -16.982 -33.316  1.00  1.80           C  
ATOM   4309  C   LEU C 546     -16.670 -20.615 -32.678  1.00  1.87           C  
ATOM   4310  O   LEU C 546     -17.148 -20.923 -33.765  1.00  1.55           O  
ATOM   4311  N   GLY C 547     -16.683 -21.410 -31.605  1.00  1.83           N  
ATOM   4312  CA  GLY C 547     -17.208 -22.752 -31.706  1.00  1.80           C  
ATOM   4313  C   GLY C 547     -16.195 -23.657 -32.399  1.00  1.87           C  
ATOM   4314  O   GLY C 547     -16.470 -24.278 -33.414  1.00  1.55           O  
ATOM   4315  N   ASN C 548     -15.002 -23.716 -31.790  1.00  1.83           N  
ATOM   4316  CA  ASN C 548     -14.040 -24.766 -32.108  1.00  1.80           C  
ATOM   4317  CB  ASN C 548     -12.899 -24.663 -31.079  1.00  1.80           C  
ATOM   4318  CG  ASN C 548     -11.952 -25.871 -31.067  1.00  1.87           C  
ATOM   4319  OD1 ASN C 548     -12.369 -27.014 -30.942  1.00  1.55           O  
ATOM   4320  ND2 ASN C 548     -10.662 -25.556 -31.173  1.00  1.83           N  
ATOM   4321  C   ASN C 548     -14.789 -26.116 -32.023  1.00  1.87           C  
ATOM   4322  O   ASN C 548     -15.620 -26.275 -31.138  1.00  1.55           O  
ATOM   4323  N   PRO C 549     -14.519 -27.062 -32.963  1.00  1.83           N  
ATOM   4324  CD  PRO C 549     -13.538 -26.934 -34.046  1.00  1.80           C  
ATOM   4325  CA  PRO C 549     -15.293 -28.304 -33.022  1.00  1.80           C  
ATOM   4326  CB  PRO C 549     -14.527 -29.149 -34.052  1.00  1.80           C  
ATOM   4327  CG  PRO C 549     -13.799 -28.142 -34.945  1.00  1.80           C  
ATOM   4328  C   PRO C 549     -15.499 -29.129 -31.726  1.00  1.87           C  
ATOM   4329  O   PRO C 549     -16.351 -30.007 -31.676  1.00  1.55           O  
ATOM   4330  N   GLU C 550     -14.704 -28.824 -30.688  1.00  1.83           N  
ATOM   4331  CA  GLU C 550     -14.817 -29.563 -29.433  1.00  1.80           C  
ATOM   4332  CB  GLU C 550     -13.476 -29.418 -28.686  1.00  1.80           C  
ATOM   4333  CG  GLU C 550     -13.253 -30.459 -27.575  1.00  1.80           C  
ATOM   4334  CD  GLU C 550     -13.085 -31.874 -28.144  1.00  1.87           C  
ATOM   4335  OE1 GLU C 550     -12.083 -32.148 -28.796  1.00  1.66           O  
ATOM   4336  OE2 GLU C 550     -13.944 -32.719 -27.920  1.00  1.66           O  
ATOM   4337  C   GLU C 550     -15.992 -29.039 -28.571  1.00  1.87           C  
ATOM   4338  O   GLU C 550     -16.563 -29.743 -27.747  1.00  1.55           O  
ATOM   4339  N   CYS C 551     -16.288 -27.749 -28.784  1.00  1.83           N  
ATOM   4340  CA  CYS C 551     -16.997 -26.932 -27.804  1.00  1.80           C  
ATOM   4341  CB  CYS C 551     -16.584 -25.475 -28.055  1.00  1.80           C  
ATOM   4342  SG  CYS C 551     -14.788 -25.295 -28.165  1.00  1.89           S  
ATOM   4343  C   CYS C 551     -18.530 -27.056 -27.872  1.00  1.87           C  
ATOM   4344  O   CYS C 551     -19.246 -26.258 -27.280  1.00  1.55           O  
ATOM   4345  N   GLU C 552     -19.001 -28.064 -28.623  1.00  1.83           N  
ATOM   4346  CA  GLU C 552     -20.407 -28.122 -29.018  1.00  1.80           C  
ATOM   4347  CB  GLU C 552     -20.666 -29.415 -29.806  1.00  1.80           C  
ATOM   4348  CG  GLU C 552     -19.680 -29.593 -30.975  1.00  1.80           C  
ATOM   4349  CD  GLU C 552     -20.114 -30.731 -31.896  1.00  1.87           C  
ATOM   4350  OE1 GLU C 552     -20.026 -31.889 -31.511  1.00  1.66           O  
ATOM   4351  OE2 GLU C 552     -20.546 -30.462 -33.007  1.00  1.66           O  
ATOM   4352  C   GLU C 552     -21.379 -27.988 -27.827  1.00  1.87           C  
ATOM   4353  O   GLU C 552     -22.363 -27.258 -27.864  1.00  1.55           O  
ATOM   4354  N   SER C 553     -21.033 -28.729 -26.764  1.00  1.83           N  
ATOM   4355  CA  SER C 553     -21.889 -28.806 -25.589  1.00  1.80           C  
ATOM   4356  CB  SER C 553     -21.174 -29.701 -24.568  1.00  1.80           C  
ATOM   4357  OG  SER C 553     -20.605 -30.848 -25.192  1.00  1.55           O  
ATOM   4358  C   SER C 553     -22.208 -27.422 -24.978  1.00  1.87           C  
ATOM   4359  O   SER C 553     -23.263 -27.203 -24.392  1.00  1.55           O  
ATOM   4360  N   LEU C 554     -21.232 -26.510 -25.129  1.00  1.83           N  
ATOM   4361  CA  LEU C 554     -21.342 -25.212 -24.474  1.00  1.80           C  
ATOM   4362  CB  LEU C 554     -20.045 -24.412 -24.668  1.00  1.80           C  
ATOM   4363  CG  LEU C 554     -18.770 -25.132 -24.193  1.00  1.80           C  
ATOM   4364  CD1 LEU C 554     -17.560 -24.216 -24.389  1.00  1.80           C  
ATOM   4365  CD2 LEU C 554     -18.855 -25.589 -22.729  1.00  1.80           C  
ATOM   4366  C   LEU C 554     -22.536 -24.412 -25.013  1.00  1.87           C  
ATOM   4367  O   LEU C 554     -23.172 -23.657 -24.289  1.00  1.55           O  
ATOM   4368  N   PHE C 555     -22.810 -24.618 -26.315  1.00  1.83           N  
ATOM   4369  CA  PHE C 555     -23.833 -23.812 -26.977  1.00  1.80           C  
ATOM   4370  CB  PHE C 555     -23.938 -24.177 -28.466  1.00  1.80           C  
ATOM   4371  CG  PHE C 555     -22.633 -24.175 -29.224  1.00  2.04           C  
ATOM   4372  CD1 PHE C 555     -22.464 -25.079 -30.267  1.00  2.04           C  
ATOM   4373  CD2 PHE C 555     -21.591 -23.299 -28.924  1.00  2.04           C  
ATOM   4374  CE1 PHE C 555     -21.286 -25.117 -30.995  1.00  2.04           C  
ATOM   4375  CE2 PHE C 555     -20.402 -23.345 -29.643  1.00  2.04           C  
ATOM   4376  CZ  PHE C 555     -20.249 -24.258 -30.676  1.00  2.04           C  
ATOM   4377  C   PHE C 555     -25.215 -24.001 -26.322  1.00  1.87           C  
ATOM   4378  O   PHE C 555     -26.051 -23.105 -26.300  1.00  1.55           O  
ATOM   4379  N   SER C 556     -25.413 -25.219 -25.791  1.00  1.83           N  
ATOM   4380  CA  SER C 556     -26.693 -25.543 -25.183  1.00  1.80           C  
ATOM   4381  CB  SER C 556     -26.690 -27.046 -24.877  1.00  1.80           C  
ATOM   4382  OG  SER C 556     -26.344 -27.814 -26.024  1.00  1.55           O  
ATOM   4383  C   SER C 556     -26.965 -24.735 -23.894  1.00  1.87           C  
ATOM   4384  O   SER C 556     -28.105 -24.607 -23.460  1.00  1.55           O  
ATOM   4385  N   LYS C 557     -25.878 -24.232 -23.285  1.00  1.83           N  
ATOM   4386  CA  LYS C 557     -26.015 -23.593 -21.984  1.00  1.80           C  
ATOM   4387  CB  LYS C 557     -24.671 -23.678 -21.237  1.00  1.80           C  
ATOM   4388  CG  LYS C 557     -24.819 -23.475 -19.720  1.00  1.80           C  
ATOM   4389  CD  LYS C 557     -25.440 -24.697 -19.020  1.00  1.80           C  
ATOM   4390  CE  LYS C 557     -25.995 -24.382 -17.624  1.00  1.80           C  
ATOM   4391  NZ  LYS C 557     -26.711 -25.499 -17.016  1.00  1.65           N  
ATOM   4392  C   LYS C 557     -26.465 -22.135 -22.177  1.00  1.87           C  
ATOM   4393  O   LYS C 557     -25.679 -21.270 -22.532  1.00  1.55           O  
ATOM   4394  N   LYS C 558     -27.764 -21.907 -21.918  1.00  1.83           N  
ATOM   4395  CA  LYS C 558     -28.312 -20.567 -22.113  1.00  1.80           C  
ATOM   4396  CB  LYS C 558     -29.846 -20.631 -22.186  1.00  1.80           C  
ATOM   4397  CG  LYS C 558     -30.385 -21.360 -23.422  1.00  1.80           C  
ATOM   4398  CD  LYS C 558     -30.055 -20.648 -24.743  1.00  1.80           C  
ATOM   4399  CE  LYS C 558     -30.942 -21.100 -25.913  1.00  1.80           C  
ATOM   4400  NZ  LYS C 558     -30.922 -22.530 -26.201  1.00  1.65           N  
ATOM   4401  C   LYS C 558     -27.905 -19.596 -20.990  1.00  1.87           C  
ATOM   4402  O   LYS C 558     -27.860 -18.391 -21.197  1.00  1.55           O  
ATOM   4403  N   SER C 559     -27.670 -20.156 -19.791  1.00  1.83           N  
ATOM   4404  CA  SER C 559     -27.368 -19.317 -18.637  1.00  1.80           C  
ATOM   4405  CB  SER C 559     -28.653 -19.031 -17.841  1.00  1.80           C  
ATOM   4406  OG  SER C 559     -29.683 -18.466 -18.643  1.00  1.55           O  
ATOM   4407  C   SER C 559     -26.363 -20.047 -17.751  1.00  1.87           C  
ATOM   4408  O   SER C 559     -26.299 -21.270 -17.749  1.00  1.55           O  
ATOM   4409  N   TRP C 560     -25.609 -19.231 -17.010  1.00  1.83           N  
ATOM   4410  CA  TRP C 560     -24.601 -19.701 -16.083  1.00  1.80           C  
ATOM   4411  CB  TRP C 560     -23.262 -19.908 -16.811  1.00  1.80           C  
ATOM   4412  CG  TRP C 560     -22.890 -18.684 -17.629  1.00  2.04           C  
ATOM   4413  CD2 TRP C 560     -23.179 -18.442 -19.023  1.00  2.04           C  
ATOM   4414  CE2 TRP C 560     -22.655 -17.168 -19.337  1.00  2.04           C  
ATOM   4415  CE3 TRP C 560     -23.823 -19.172 -19.984  1.00  2.04           C  
ATOM   4416  CD1 TRP C 560     -22.208 -17.552 -17.169  1.00  2.04           C  
ATOM   4417  NE1 TRP C 560     -22.078 -16.663 -18.183  1.00  1.72           N  
ATOM   4418  CZ2 TRP C 560     -22.785 -16.663 -20.600  1.00  2.04           C  
ATOM   4419  CZ3 TRP C 560     -23.962 -18.658 -21.274  1.00  2.04           C  
ATOM   4420  CH2 TRP C 560     -23.440 -17.402 -21.583  1.00  2.04           C  
ATOM   4421  C   TRP C 560     -24.473 -18.651 -14.979  1.00  1.87           C  
ATOM   4422  O   TRP C 560     -25.000 -17.547 -15.078  1.00  1.55           O  
ATOM   4423  N   SER C 561     -23.749 -19.056 -13.932  1.00  1.83           N  
ATOM   4424  CA  SER C 561     -23.364 -18.116 -12.896  1.00  1.80           C  
ATOM   4425  CB  SER C 561     -23.065 -18.926 -11.632  1.00  1.80           C  
ATOM   4426  OG  SER C 561     -22.517 -20.184 -12.018  1.00  1.55           O  
ATOM   4427  C   SER C 561     -22.136 -17.344 -13.396  1.00  1.87           C  
ATOM   4428  O   SER C 561     -22.196 -16.174 -13.753  1.00  1.55           O  
ATOM   4429  N   TYR C 562     -21.029 -18.098 -13.401  1.00  1.83           N  
ATOM   4430  CA  TYR C 562     -19.747 -17.642 -13.915  1.00  1.80           C  
ATOM   4431  CB  TYR C 562     -18.711 -17.525 -12.777  1.00  1.80           C  
ATOM   4432  CG  TYR C 562     -18.555 -18.768 -11.931  1.00  2.04           C  
ATOM   4433  CD1 TYR C 562     -17.567 -19.708 -12.217  1.00  2.04           C  
ATOM   4434  CE1 TYR C 562     -17.420 -20.844 -11.429  1.00  2.04           C  
ATOM   4435  CD2 TYR C 562     -19.385 -18.992 -10.837  1.00  2.04           C  
ATOM   4436  CE2 TYR C 562     -19.253 -20.133 -10.054  1.00  2.04           C  
ATOM   4437  CZ  TYR C 562     -18.270 -21.069 -10.354  1.00  2.04           C  
ATOM   4438  OH  TYR C 562     -18.114 -22.226  -9.611  1.00  1.55           O  
ATOM   4439  C   TYR C 562     -19.335 -18.633 -15.003  1.00  1.87           C  
ATOM   4440  O   TYR C 562     -20.019 -19.618 -15.252  1.00  1.55           O  
ATOM   4441  N   ILE C 563     -18.206 -18.315 -15.634  1.00  1.83           N  
ATOM   4442  CA  ILE C 563     -17.656 -19.150 -16.686  1.00  1.80           C  
ATOM   4443  CB  ILE C 563     -17.506 -18.314 -17.974  1.00  1.80           C  
ATOM   4444  CG2 ILE C 563     -17.020 -19.177 -19.144  1.00  1.80           C  
ATOM   4445  CG1 ILE C 563     -18.824 -17.591 -18.331  1.00  1.80           C  
ATOM   4446  CD1 ILE C 563     -18.735 -16.694 -19.571  1.00  1.80           C  
ATOM   4447  C   ILE C 563     -16.322 -19.664 -16.137  1.00  1.87           C  
ATOM   4448  O   ILE C 563     -15.659 -18.986 -15.358  1.00  1.55           O  
ATOM   4449  N   ALA C 564     -15.990 -20.894 -16.541  1.00  1.83           N  
ATOM   4450  CA  ALA C 564     -14.790 -21.548 -16.055  1.00  1.80           C  
ATOM   4451  CB  ALA C 564     -15.157 -22.607 -15.006  1.00  1.80           C  
ATOM   4452  C   ALA C 564     -14.060 -22.178 -17.239  1.00  1.87           C  
ATOM   4453  O   ALA C 564     -14.486 -23.185 -17.799  1.00  1.55           O  
ATOM   4454  N   GLU C 565     -12.924 -21.542 -17.560  1.00  1.83           N  
ATOM   4455  CA  GLU C 565     -11.876 -22.255 -18.271  1.00  1.80           C  
ATOM   4456  CB  GLU C 565     -10.848 -21.259 -18.834  1.00  1.80           C  
ATOM   4457  CG  GLU C 565     -11.454 -20.315 -19.875  1.00  1.80           C  
ATOM   4458  CD  GLU C 565     -10.369 -19.485 -20.561  1.00  1.87           C  
ATOM   4459  OE1 GLU C 565      -9.776 -18.621 -19.926  1.00  1.66           O  
ATOM   4460  OE2 GLU C 565     -10.120 -19.682 -21.743  1.00  1.66           O  
ATOM   4461  C   GLU C 565     -11.210 -23.190 -17.253  1.00  1.87           C  
ATOM   4462  O   GLU C 565     -11.611 -23.269 -16.096  1.00  1.55           O  
ATOM   4463  N   THR C 566     -10.173 -23.867 -17.732  1.00  1.83           N  
ATOM   4464  CA  THR C 566      -9.416 -24.809 -16.945  1.00  1.80           C  
ATOM   4465  CB  THR C 566     -10.067 -26.198 -17.111  1.00  1.80           C  
ATOM   4466  OG1 THR C 566      -9.933 -26.652 -18.447  1.00  1.55           O  
ATOM   4467  CG2 THR C 566     -11.537 -26.274 -16.667  1.00  1.80           C  
ATOM   4468  C   THR C 566      -8.008 -24.793 -17.547  1.00  1.87           C  
ATOM   4469  O   THR C 566      -7.800 -24.211 -18.606  1.00  1.55           O  
ATOM   4470  N   PRO C 567      -7.041 -25.489 -16.903  1.00  1.83           N  
ATOM   4471  CD  PRO C 567      -7.076 -25.925 -15.509  1.00  1.80           C  
ATOM   4472  CA  PRO C 567      -5.788 -25.803 -17.588  1.00  1.80           C  
ATOM   4473  CB  PRO C 567      -4.979 -26.573 -16.531  1.00  1.80           C  
ATOM   4474  CG  PRO C 567      -5.606 -26.191 -15.186  1.00  1.80           C  
ATOM   4475  C   PRO C 567      -5.939 -26.640 -18.887  1.00  1.87           C  
ATOM   4476  O   PRO C 567      -4.997 -26.783 -19.661  1.00  1.55           O  
ATOM   4477  N   ASN C 568      -7.163 -27.173 -19.092  1.00  1.83           N  
ATOM   4478  CA  ASN C 568      -7.459 -27.929 -20.307  1.00  1.80           C  
ATOM   4479  CB  ASN C 568      -8.493 -29.044 -20.058  1.00  1.80           C  
ATOM   4480  CG  ASN C 568      -7.938 -30.162 -19.172  1.00  1.87           C  
ATOM   4481  OD1 ASN C 568      -6.745 -30.449 -19.148  1.00  1.55           O  
ATOM   4482  ND2 ASN C 568      -8.865 -30.786 -18.443  1.00  1.83           N  
ATOM   4483  C   ASN C 568      -7.988 -27.001 -21.405  1.00  1.87           C  
ATOM   4484  O   ASN C 568      -8.093 -27.412 -22.554  1.00  1.55           O  
ATOM   4485  N   SER C 569      -8.305 -25.748 -21.029  1.00  1.83           N  
ATOM   4486  CA  SER C 569      -8.811 -24.775 -21.990  1.00  1.80           C  
ATOM   4487  CB  SER C 569      -9.490 -23.630 -21.226  1.00  1.80           C  
ATOM   4488  OG  SER C 569     -10.521 -24.102 -20.374  1.00  1.55           O  
ATOM   4489  C   SER C 569      -7.690 -24.217 -22.880  1.00  1.87           C  
ATOM   4490  O   SER C 569      -7.315 -23.053 -22.787  1.00  1.55           O  
ATOM   4491  N   GLU C 570      -7.199 -25.101 -23.758  1.00  1.83           N  
ATOM   4492  CA  GLU C 570      -6.236 -24.720 -24.779  1.00  1.80           C  
ATOM   4493  CB  GLU C 570      -5.025 -25.671 -24.753  1.00  1.80           C  
ATOM   4494  CG  GLU C 570      -5.359 -27.168 -24.896  1.00  1.80           C  
ATOM   4495  CD  GLU C 570      -4.093 -28.029 -24.810  1.00  1.87           C  
ATOM   4496  OE1 GLU C 570      -3.131 -27.752 -25.516  1.00  1.66           O  
ATOM   4497  OE2 GLU C 570      -4.057 -28.990 -24.052  1.00  1.66           O  
ATOM   4498  C   GLU C 570      -6.921 -24.677 -26.153  1.00  1.87           C  
ATOM   4499  O   GLU C 570      -6.420 -24.064 -27.089  1.00  1.55           O  
ATOM   4500  N   ASN C 571      -8.089 -25.352 -26.239  1.00  1.83           N  
ATOM   4501  CA  ASN C 571      -8.790 -25.384 -27.521  1.00  1.80           C  
ATOM   4502  CB  ASN C 571      -9.838 -26.510 -27.602  1.00  1.80           C  
ATOM   4503  CG  ASN C 571      -9.176 -27.891 -27.626  1.00  1.87           C  
ATOM   4504  OD1 ASN C 571      -8.969 -28.490 -28.676  1.00  1.55           O  
ATOM   4505  ND2 ASN C 571      -8.843 -28.363 -26.423  1.00  1.83           N  
ATOM   4506  C   ASN C 571      -9.445 -24.017 -27.726  1.00  1.87           C  
ATOM   4507  O   ASN C 571     -10.377 -23.632 -27.025  1.00  1.55           O  
ATOM   4508  N   GLY C 572      -8.870 -23.301 -28.695  1.00  1.83           N  
ATOM   4509  CA  GLY C 572      -9.300 -21.960 -29.041  1.00  1.80           C  
ATOM   4510  C   GLY C 572      -9.443 -21.915 -30.548  1.00  1.87           C  
ATOM   4511  O   GLY C 572     -10.184 -22.696 -31.132  1.00  1.55           O  
ATOM   4512  N   THR C 573      -8.668 -21.010 -31.158  1.00  1.83           N  
ATOM   4513  CA  THR C 573      -8.589 -21.039 -32.609  1.00  1.80           C  
ATOM   4514  CB  THR C 573      -8.025 -19.694 -33.113  1.00  1.80           C  
ATOM   4515  OG1 THR C 573      -8.238 -19.499 -34.492  1.00  1.55           O  
ATOM   4516  CG2 THR C 573      -6.562 -19.422 -32.744  1.00  1.80           C  
ATOM   4517  C   THR C 573      -7.804 -22.316 -33.010  1.00  1.87           C  
ATOM   4518  O   THR C 573      -6.671 -22.537 -32.592  1.00  1.55           O  
ATOM   4519  N   CYS C 574      -8.514 -23.173 -33.764  1.00  1.83           N  
ATOM   4520  CA  CYS C 574      -7.955 -24.440 -34.222  1.00  1.80           C  
ATOM   4521  CB  CYS C 574      -9.075 -25.463 -34.451  1.00  1.80           C  
ATOM   4522  SG  CYS C 574     -10.474 -24.852 -35.425  1.00  1.89           S  
ATOM   4523  C   CYS C 574      -7.144 -24.210 -35.500  1.00  1.87           C  
ATOM   4524  O   CYS C 574      -6.136 -24.858 -35.751  1.00  1.55           O  
ATOM   4525  N   TYR C 575      -7.636 -23.235 -36.275  1.00  1.83           N  
ATOM   4526  CA  TYR C 575      -6.854 -22.665 -37.357  1.00  1.80           C  
ATOM   4527  CB  TYR C 575      -7.868 -21.993 -38.305  1.00  1.80           C  
ATOM   4528  CG  TYR C 575      -7.340 -21.757 -39.694  1.00  2.04           C  
ATOM   4529  CD1 TYR C 575      -6.508 -20.677 -39.969  1.00  2.04           C  
ATOM   4530  CE1 TYR C 575      -6.014 -20.469 -41.247  1.00  2.04           C  
ATOM   4531  CD2 TYR C 575      -7.679 -22.620 -40.732  1.00  2.04           C  
ATOM   4532  CE2 TYR C 575      -7.186 -22.410 -42.010  1.00  2.04           C  
ATOM   4533  CZ  TYR C 575      -6.348 -21.340 -42.270  1.00  2.04           C  
ATOM   4534  OH  TYR C 575      -5.838 -21.151 -43.534  1.00  1.55           O  
ATOM   4535  C   TYR C 575      -5.954 -21.632 -36.659  1.00  1.87           C  
ATOM   4536  O   TYR C 575      -6.392 -21.048 -35.677  1.00  1.55           O  
ATOM   4537  N   PRO C 576      -4.705 -21.389 -37.129  1.00  1.83           N  
ATOM   4538  CD  PRO C 576      -4.016 -22.066 -38.227  1.00  1.80           C  
ATOM   4539  CA  PRO C 576      -3.921 -20.313 -36.523  1.00  1.80           C  
ATOM   4540  CB  PRO C 576      -2.566 -20.410 -37.234  1.00  1.80           C  
ATOM   4541  CG  PRO C 576      -2.877 -21.097 -38.565  1.00  1.80           C  
ATOM   4542  C   PRO C 576      -4.605 -18.961 -36.794  1.00  1.87           C  
ATOM   4543  O   PRO C 576      -4.743 -18.534 -37.936  1.00  1.55           O  
ATOM   4544  N   GLY C 577      -5.044 -18.322 -35.702  1.00  1.83           N  
ATOM   4545  CA  GLY C 577      -5.865 -17.133 -35.849  1.00  1.80           C  
ATOM   4546  C   GLY C 577      -5.430 -16.071 -34.855  1.00  1.87           C  
ATOM   4547  O   GLY C 577      -4.963 -16.366 -33.760  1.00  1.55           O  
ATOM   4548  N   TYR C 578      -5.592 -14.820 -35.310  1.00  1.83           N  
ATOM   4549  CA  TYR C 578      -5.373 -13.665 -34.456  1.00  1.80           C  
ATOM   4550  CB  TYR C 578      -4.652 -12.554 -35.237  1.00  1.80           C  
ATOM   4551  CG  TYR C 578      -4.643 -11.249 -34.484  1.00  2.04           C  
ATOM   4552  CD1 TYR C 578      -3.860 -11.090 -33.347  1.00  2.04           C  
ATOM   4553  CE1 TYR C 578      -3.899  -9.906 -32.623  1.00  2.04           C  
ATOM   4554  CD2 TYR C 578      -5.446 -10.194 -34.905  1.00  2.04           C  
ATOM   4555  CE2 TYR C 578      -5.486  -9.009 -34.186  1.00  2.04           C  
ATOM   4556  CZ  TYR C 578      -4.719  -8.863 -33.039  1.00  2.04           C  
ATOM   4557  OH  TYR C 578      -4.798  -7.681 -32.329  1.00  1.55           O  
ATOM   4558  C   TYR C 578      -6.757 -13.205 -34.004  1.00  1.87           C  
ATOM   4559  O   TYR C 578      -7.503 -12.587 -34.753  1.00  1.55           O  
ATOM   4560  N   PHE C 579      -7.069 -13.548 -32.750  1.00  1.83           N  
ATOM   4561  CA  PHE C 579      -8.326 -13.084 -32.188  1.00  1.80           C  
ATOM   4562  CB  PHE C 579      -8.726 -14.033 -31.049  1.00  1.80           C  
ATOM   4563  CG  PHE C 579     -10.205 -13.996 -30.767  1.00  2.04           C  
ATOM   4564  CD1 PHE C 579     -10.847 -12.812 -30.410  1.00  2.04           C  
ATOM   4565  CD2 PHE C 579     -10.957 -15.161 -30.878  1.00  2.04           C  
ATOM   4566  CE1 PHE C 579     -12.218 -12.790 -30.198  1.00  2.04           C  
ATOM   4567  CE2 PHE C 579     -12.325 -15.142 -30.659  1.00  2.04           C  
ATOM   4568  CZ  PHE C 579     -12.958 -13.955 -30.331  1.00  2.04           C  
ATOM   4569  C   PHE C 579      -8.110 -11.637 -31.715  1.00  1.87           C  
ATOM   4570  O   PHE C 579      -7.471 -11.389 -30.697  1.00  1.55           O  
ATOM   4571  N   ALA C 580      -8.642 -10.701 -32.513  1.00  1.83           N  
ATOM   4572  CA  ALA C 580      -8.447  -9.296 -32.190  1.00  1.80           C  
ATOM   4573  CB  ALA C 580      -8.999  -8.431 -33.328  1.00  1.80           C  
ATOM   4574  C   ALA C 580      -9.156  -8.960 -30.870  1.00  1.87           C  
ATOM   4575  O   ALA C 580     -10.288  -9.368 -30.639  1.00  1.55           O  
ATOM   4576  N   ASP C 581      -8.421  -8.216 -30.020  1.00  1.83           N  
ATOM   4577  CA  ASP C 581      -8.973  -7.681 -28.771  1.00  1.80           C  
ATOM   4578  CB  ASP C 581      -9.877  -6.462 -29.050  1.00  1.80           C  
ATOM   4579  CG  ASP C 581      -9.059  -5.261 -29.529  1.00  1.87           C  
ATOM   4580  OD1 ASP C 581      -8.297  -4.706 -28.746  1.00  1.66           O  
ATOM   4581  OD2 ASP C 581      -9.172  -4.871 -30.687  1.00  1.66           O  
ATOM   4582  C   ASP C 581      -9.691  -8.767 -27.938  1.00  1.87           C  
ATOM   4583  O   ASP C 581     -10.691  -8.527 -27.268  1.00  1.55           O  
ATOM   4584  N   TYR C 582      -9.099  -9.972 -28.002  1.00  1.83           N  
ATOM   4585  CA  TYR C 582      -9.634 -11.149 -27.321  1.00  1.80           C  
ATOM   4586  CB  TYR C 582      -8.608 -12.278 -27.516  1.00  1.80           C  
ATOM   4587  CG  TYR C 582      -8.926 -13.620 -26.900  1.00  2.04           C  
ATOM   4588  CD1 TYR C 582     -10.214 -14.011 -26.538  1.00  2.04           C  
ATOM   4589  CE1 TYR C 582     -10.437 -15.266 -25.986  1.00  2.04           C  
ATOM   4590  CD2 TYR C 582      -7.879 -14.514 -26.698  1.00  2.04           C  
ATOM   4591  CE2 TYR C 582      -8.101 -15.769 -26.153  1.00  2.04           C  
ATOM   4592  CZ  TYR C 582      -9.386 -16.150 -25.795  1.00  2.04           C  
ATOM   4593  OH  TYR C 582      -9.629 -17.393 -25.242  1.00  1.55           O  
ATOM   4594  C   TYR C 582      -9.867 -10.841 -25.836  1.00  1.87           C  
ATOM   4595  O   TYR C 582     -10.890 -11.168 -25.249  1.00  1.55           O  
ATOM   4596  N   GLU C 583      -8.866 -10.142 -25.290  1.00  1.83           N  
ATOM   4597  CA  GLU C 583      -8.871  -9.742 -23.891  1.00  1.80           C  
ATOM   4598  CB  GLU C 583      -7.636  -8.874 -23.585  1.00  1.80           C  
ATOM   4599  CG  GLU C 583      -6.264  -9.527 -23.850  1.00  1.80           C  
ATOM   4600  CD  GLU C 583      -5.922  -9.740 -25.330  1.00  1.87           C  
ATOM   4601  OE1 GLU C 583      -6.242  -8.894 -26.162  1.00  1.66           O  
ATOM   4602  OE2 GLU C 583      -5.344 -10.769 -25.654  1.00  1.66           O  
ATOM   4603  C   GLU C 583     -10.158  -8.964 -23.532  1.00  1.87           C  
ATOM   4604  O   GLU C 583     -10.819  -9.218 -22.530  1.00  1.55           O  
ATOM   4605  N   GLU C 584     -10.471  -7.993 -24.407  1.00  1.83           N  
ATOM   4606  CA  GLU C 584     -11.637  -7.156 -24.149  1.00  1.80           C  
ATOM   4607  CB  GLU C 584     -11.642  -5.921 -25.069  1.00  1.80           C  
ATOM   4608  CG  GLU C 584     -10.563  -4.880 -24.707  1.00  1.80           C  
ATOM   4609  CD  GLU C 584     -10.808  -4.161 -23.366  1.00  1.87           C  
ATOM   4610  OE1 GLU C 584     -11.809  -4.395 -22.709  1.00  1.66           O  
ATOM   4611  OE2 GLU C 584      -9.959  -3.395 -22.935  1.00  1.66           O  
ATOM   4612  C   GLU C 584     -12.923  -7.977 -24.319  1.00  1.87           C  
ATOM   4613  O   GLU C 584     -13.911  -7.761 -23.629  1.00  1.55           O  
ATOM   4614  N   LEU C 585     -12.867  -8.947 -25.249  1.00  1.83           N  
ATOM   4615  CA  LEU C 585     -14.027  -9.818 -25.402  1.00  1.80           C  
ATOM   4616  CB  LEU C 585     -13.910 -10.720 -26.642  1.00  1.80           C  
ATOM   4617  CG  LEU C 585     -15.112 -11.672 -26.812  1.00  1.80           C  
ATOM   4618  CD1 LEU C 585     -16.440 -10.924 -26.991  1.00  1.80           C  
ATOM   4619  CD2 LEU C 585     -14.892 -12.639 -27.973  1.00  1.80           C  
ATOM   4620  C   LEU C 585     -14.248 -10.645 -24.121  1.00  1.87           C  
ATOM   4621  O   LEU C 585     -15.371 -10.855 -23.692  1.00  1.55           O  
ATOM   4622  N   ARG C 586     -13.140 -11.088 -23.510  1.00  1.83           N  
ATOM   4623  CA  ARG C 586     -13.266 -11.840 -22.265  1.00  1.80           C  
ATOM   4624  CB  ARG C 586     -11.880 -12.261 -21.761  1.00  1.80           C  
ATOM   4625  CG  ARG C 586     -11.254 -13.345 -22.640  1.00  1.80           C  
ATOM   4626  CD  ARG C 586      -9.792 -13.607 -22.274  1.00  1.80           C  
ATOM   4627  NE  ARG C 586      -9.406 -14.929 -22.735  1.00  1.83           N  
ATOM   4628  CZ  ARG C 586      -9.539 -16.048 -21.993  1.00  1.87           C  
ATOM   4629  NH1 ARG C 586      -9.948 -15.994 -20.733  1.00  1.83           N  
ATOM   4630  NH2 ARG C 586      -9.280 -17.223 -22.536  1.00  1.83           N  
ATOM   4631  C   ARG C 586     -13.996 -11.005 -21.201  1.00  1.87           C  
ATOM   4632  O   ARG C 586     -14.942 -11.457 -20.569  1.00  1.55           O  
ATOM   4633  N   GLU C 587     -13.514  -9.759 -21.061  1.00  1.83           N  
ATOM   4634  CA  GLU C 587     -14.139  -8.831 -20.117  1.00  1.80           C  
ATOM   4635  CB  GLU C 587     -13.423  -7.474 -20.226  1.00  1.80           C  
ATOM   4636  CG  GLU C 587     -13.958  -6.352 -19.317  1.00  1.80           C  
ATOM   4637  CD  GLU C 587     -13.535  -6.509 -17.854  1.00  1.87           C  
ATOM   4638  OE1 GLU C 587     -13.800  -7.530 -17.238  1.00  1.66           O  
ATOM   4639  OE2 GLU C 587     -12.926  -5.600 -17.306  1.00  1.66           O  
ATOM   4640  C   GLU C 587     -15.650  -8.715 -20.401  1.00  1.87           C  
ATOM   4641  O   GLU C 587     -16.498  -8.894 -19.534  1.00  1.55           O  
ATOM   4642  N   GLN C 588     -15.932  -8.443 -21.685  1.00  1.83           N  
ATOM   4643  CA  GLN C 588     -17.303  -8.307 -22.163  1.00  1.80           C  
ATOM   4644  CB  GLN C 588     -17.261  -8.210 -23.703  1.00  1.80           C  
ATOM   4645  CG  GLN C 588     -18.593  -7.836 -24.367  1.00  1.80           C  
ATOM   4646  CD  GLN C 588     -18.986  -6.392 -24.060  1.00  1.87           C  
ATOM   4647  OE1 GLN C 588     -19.927  -6.135 -23.324  1.00  1.55           O  
ATOM   4648  NE2 GLN C 588     -18.227  -5.469 -24.649  1.00  1.83           N  
ATOM   4649  C   GLN C 588     -18.171  -9.490 -21.674  1.00  1.87           C  
ATOM   4650  O   GLN C 588     -19.160  -9.329 -20.968  1.00  1.55           O  
ATOM   4651  N   LEU C 589     -17.710 -10.682 -22.070  1.00  1.83           N  
ATOM   4652  CA  LEU C 589     -18.433 -11.912 -21.788  1.00  1.80           C  
ATOM   4653  CB  LEU C 589     -17.798 -13.075 -22.569  1.00  1.80           C  
ATOM   4654  CG  LEU C 589     -17.937 -12.928 -24.101  1.00  1.80           C  
ATOM   4655  CD1 LEU C 589     -17.097 -13.982 -24.831  1.00  1.80           C  
ATOM   4656  CD2 LEU C 589     -19.401 -13.006 -24.566  1.00  1.80           C  
ATOM   4657  C   LEU C 589     -18.519 -12.202 -20.278  1.00  1.87           C  
ATOM   4658  O   LEU C 589     -19.417 -12.899 -19.832  1.00  1.55           O  
ATOM   4659  N   SER C 590     -17.588 -11.627 -19.496  1.00  1.83           N  
ATOM   4660  CA  SER C 590     -17.641 -11.829 -18.048  1.00  1.80           C  
ATOM   4661  CB  SER C 590     -16.442 -11.140 -17.376  1.00  1.80           C  
ATOM   4662  OG  SER C 590     -15.199 -11.621 -17.854  1.00  1.55           O  
ATOM   4663  C   SER C 590     -18.955 -11.311 -17.431  1.00  1.87           C  
ATOM   4664  O   SER C 590     -19.482 -11.872 -16.477  1.00  1.55           O  
ATOM   4665  N   SER C 591     -19.443 -10.202 -18.018  1.00  1.83           N  
ATOM   4666  CA  SER C 591     -20.672  -9.609 -17.496  1.00  1.80           C  
ATOM   4667  CB  SER C 591     -20.718  -8.116 -17.842  1.00  1.80           C  
ATOM   4668  OG  SER C 591     -20.567  -7.860 -19.228  1.00  1.55           O  
ATOM   4669  C   SER C 591     -21.918 -10.335 -18.032  1.00  1.87           C  
ATOM   4670  O   SER C 591     -23.032 -10.102 -17.578  1.00  1.55           O  
ATOM   4671  N   VAL C 592     -21.689 -11.201 -19.030  1.00  1.83           N  
ATOM   4672  CA  VAL C 592     -22.785 -11.962 -19.595  1.00  1.80           C  
ATOM   4673  CB  VAL C 592     -22.432 -12.394 -21.031  1.00  1.80           C  
ATOM   4674  CG1 VAL C 592     -23.590 -13.137 -21.706  1.00  1.80           C  
ATOM   4675  CG2 VAL C 592     -22.045 -11.182 -21.892  1.00  1.80           C  
ATOM   4676  C   VAL C 592     -23.028 -13.151 -18.655  1.00  1.87           C  
ATOM   4677  O   VAL C 592     -22.110 -13.869 -18.275  1.00  1.55           O  
ATOM   4678  N   SER C 593     -24.310 -13.294 -18.301  1.00  1.83           N  
ATOM   4679  CA  SER C 593     -24.740 -14.428 -17.502  1.00  1.80           C  
ATOM   4680  CB  SER C 593     -25.748 -13.949 -16.457  1.00  1.80           C  
ATOM   4681  OG  SER C 593     -26.876 -13.318 -17.062  1.00  1.55           O  
ATOM   4682  C   SER C 593     -25.441 -15.451 -18.388  1.00  1.87           C  
ATOM   4683  O   SER C 593     -25.672 -16.587 -17.998  1.00  1.55           O  
ATOM   4684  N   SER C 594     -25.855 -14.970 -19.567  1.00  1.83           N  
ATOM   4685  CA  SER C 594     -26.749 -15.782 -20.356  1.00  1.80           C  
ATOM   4686  CB  SER C 594     -28.134 -15.777 -19.678  1.00  1.80           C  
ATOM   4687  OG  SER C 594     -28.466 -14.516 -19.103  1.00  1.55           O  
ATOM   4688  C   SER C 594     -26.778 -15.188 -21.753  1.00  1.87           C  
ATOM   4689  O   SER C 594     -26.359 -14.057 -21.966  1.00  1.55           O  
ATOM   4690  N   PHE C 595     -27.275 -15.992 -22.689  1.00  1.83           N  
ATOM   4691  CA  PHE C 595     -27.371 -15.542 -24.063  1.00  1.80           C  
ATOM   4692  CB  PHE C 595     -25.971 -15.411 -24.722  1.00  1.80           C  
ATOM   4693  CG  PHE C 595     -25.168 -16.672 -24.969  1.00  2.04           C  
ATOM   4694  CD1 PHE C 595     -25.558 -17.947 -24.551  1.00  2.04           C  
ATOM   4695  CD2 PHE C 595     -23.969 -16.553 -25.665  1.00  2.04           C  
ATOM   4696  CE1 PHE C 595     -24.792 -19.063 -24.859  1.00  2.04           C  
ATOM   4697  CE2 PHE C 595     -23.195 -17.666 -25.966  1.00  2.04           C  
ATOM   4698  CZ  PHE C 595     -23.614 -18.925 -25.572  1.00  2.04           C  
ATOM   4699  C   PHE C 595     -28.299 -16.510 -24.787  1.00  1.87           C  
ATOM   4700  O   PHE C 595     -28.827 -17.441 -24.187  1.00  1.55           O  
ATOM   4701  N   GLU C 596     -28.405 -16.291 -26.097  1.00  1.83           N  
ATOM   4702  CA  GLU C 596     -28.757 -17.393 -26.971  1.00  1.80           C  
ATOM   4703  CB  GLU C 596     -30.280 -17.526 -27.164  1.00  1.80           C  
ATOM   4704  CG  GLU C 596     -30.988 -16.301 -27.771  1.00  1.80           C  
ATOM   4705  CD  GLU C 596     -32.498 -16.533 -27.974  1.00  1.87           C  
ATOM   4706  OE1 GLU C 596     -32.893 -17.560 -28.520  1.00  1.66           O  
ATOM   4707  OE2 GLU C 596     -33.292 -15.675 -27.599  1.00  1.66           O  
ATOM   4708  C   GLU C 596     -27.994 -17.144 -28.267  1.00  1.87           C  
ATOM   4709  O   GLU C 596     -27.884 -16.007 -28.721  1.00  1.55           O  
ATOM   4710  N   ARG C 597     -27.443 -18.242 -28.815  1.00  1.83           N  
ATOM   4711  CA  ARG C 597     -26.885 -18.131 -30.153  1.00  1.80           C  
ATOM   4712  CB  ARG C 597     -25.739 -19.130 -30.392  1.00  1.80           C  
ATOM   4713  CG  ARG C 597     -26.127 -20.597 -30.627  1.00  1.80           C  
ATOM   4714  CD  ARG C 597     -24.913 -21.420 -31.075  1.00  1.80           C  
ATOM   4715  NE  ARG C 597     -25.340 -22.764 -31.437  1.00  1.83           N  
ATOM   4716  CZ  ARG C 597     -24.671 -23.570 -32.293  1.00  1.87           C  
ATOM   4717  NH1 ARG C 597     -23.557 -23.165 -32.891  1.00  1.83           N  
ATOM   4718  NH2 ARG C 597     -25.145 -24.788 -32.521  1.00  1.83           N  
ATOM   4719  C   ARG C 597     -28.050 -18.299 -31.128  1.00  1.87           C  
ATOM   4720  O   ARG C 597     -28.992 -19.035 -30.855  1.00  1.55           O  
ATOM   4721  N   PHE C 598     -27.947 -17.588 -32.252  1.00  1.83           N  
ATOM   4722  CA  PHE C 598     -28.954 -17.682 -33.291  1.00  1.80           C  
ATOM   4723  CB  PHE C 598     -29.956 -16.522 -33.190  1.00  1.80           C  
ATOM   4724  CG  PHE C 598     -29.337 -15.176 -33.455  1.00  2.04           C  
ATOM   4725  CD1 PHE C 598     -28.733 -14.453 -32.430  1.00  2.04           C  
ATOM   4726  CD2 PHE C 598     -29.379 -14.633 -34.736  1.00  2.04           C  
ATOM   4727  CE1 PHE C 598     -28.190 -13.200 -32.681  1.00  2.04           C  
ATOM   4728  CE2 PHE C 598     -28.836 -13.384 -34.988  1.00  2.04           C  
ATOM   4729  CZ  PHE C 598     -28.245 -12.668 -33.960  1.00  2.04           C  
ATOM   4730  C   PHE C 598     -28.224 -17.696 -34.629  1.00  1.87           C  
ATOM   4731  O   PHE C 598     -27.105 -17.213 -34.754  1.00  1.55           O  
ATOM   4732  N   GLU C 599     -28.916 -18.305 -35.597  1.00  1.83           N  
ATOM   4733  CA  GLU C 599     -28.388 -18.420 -36.944  1.00  1.80           C  
ATOM   4734  CB  GLU C 599     -29.217 -19.477 -37.695  1.00  1.80           C  
ATOM   4735  CG  GLU C 599     -29.275 -20.810 -36.925  1.00  1.80           C  
ATOM   4736  CD  GLU C 599     -30.059 -21.932 -37.621  1.00  1.87           C  
ATOM   4737  OE1 GLU C 599     -31.047 -21.665 -38.298  1.00  1.66           O  
ATOM   4738  OE2 GLU C 599     -29.692 -23.090 -37.464  1.00  1.66           O  
ATOM   4739  C   GLU C 599     -28.510 -17.041 -37.606  1.00  1.87           C  
ATOM   4740  O   GLU C 599     -29.595 -16.618 -37.987  1.00  1.55           O  
ATOM   4741  N   ILE C 600     -27.362 -16.351 -37.676  1.00  1.83           N  
ATOM   4742  CA  ILE C 600     -27.390 -14.982 -38.180  1.00  1.80           C  
ATOM   4743  CB  ILE C 600     -26.291 -14.134 -37.509  1.00  1.80           C  
ATOM   4744  CG2 ILE C 600     -24.881 -14.691 -37.714  1.00  1.80           C  
ATOM   4745  CG1 ILE C 600     -26.386 -12.657 -37.931  1.00  1.80           C  
ATOM   4746  CD1 ILE C 600     -25.553 -11.700 -37.067  1.00  1.80           C  
ATOM   4747  C   ILE C 600     -27.366 -15.017 -39.715  1.00  1.87           C  
ATOM   4748  O   ILE C 600     -28.170 -14.369 -40.378  1.00  1.55           O  
ATOM   4749  N   PHE C 601     -26.457 -15.866 -40.227  1.00  1.83           N  
ATOM   4750  CA  PHE C 601     -26.451 -16.181 -41.653  1.00  1.80           C  
ATOM   4751  CB  PHE C 601     -25.223 -15.571 -42.342  1.00  1.80           C  
ATOM   4752  CG  PHE C 601     -25.179 -14.076 -42.178  1.00  2.04           C  
ATOM   4753  CD1 PHE C 601     -26.108 -13.268 -42.822  1.00  2.04           C  
ATOM   4754  CD2 PHE C 601     -24.219 -13.481 -41.367  1.00  2.04           C  
ATOM   4755  CE1 PHE C 601     -26.089 -11.891 -42.648  1.00  2.04           C  
ATOM   4756  CE2 PHE C 601     -24.194 -12.106 -41.192  1.00  2.04           C  
ATOM   4757  CZ  PHE C 601     -25.132 -11.307 -41.830  1.00  2.04           C  
ATOM   4758  C   PHE C 601     -26.462 -17.707 -41.810  1.00  1.87           C  
ATOM   4759  O   PHE C 601     -25.423 -18.328 -41.995  1.00  1.55           O  
ATOM   4760  N   PRO C 602     -27.681 -18.314 -41.716  1.00  1.83           N  
ATOM   4761  CD  PRO C 602     -28.946 -17.641 -41.411  1.00  1.80           C  
ATOM   4762  CA  PRO C 602     -27.838 -19.747 -41.947  1.00  1.80           C  
ATOM   4763  CB  PRO C 602     -29.356 -19.948 -42.069  1.00  1.80           C  
ATOM   4764  CG  PRO C 602     -29.986 -18.761 -41.337  1.00  1.80           C  
ATOM   4765  C   PRO C 602     -27.105 -20.286 -43.195  1.00  1.87           C  
ATOM   4766  O   PRO C 602     -27.259 -19.763 -44.291  1.00  1.55           O  
ATOM   4767  N   LYS C 603     -26.317 -21.355 -42.962  1.00  1.83           N  
ATOM   4768  CA  LYS C 603     -25.607 -22.075 -44.021  1.00  1.80           C  
ATOM   4769  CB  LYS C 603     -25.224 -23.452 -43.447  1.00  1.80           C  
ATOM   4770  CG  LYS C 603     -24.692 -24.488 -44.447  1.00  1.80           C  
ATOM   4771  CD  LYS C 603     -24.299 -25.792 -43.738  1.00  1.80           C  
ATOM   4772  CE  LYS C 603     -24.058 -26.967 -44.694  1.00  1.80           C  
ATOM   4773  NZ  LYS C 603     -22.925 -26.791 -45.590  1.00  1.65           N  
ATOM   4774  C   LYS C 603     -26.450 -22.192 -45.310  1.00  1.87           C  
ATOM   4775  O   LYS C 603     -26.059 -21.749 -46.386  1.00  1.55           O  
ATOM   4776  N   GLU C 604     -27.629 -22.807 -45.129  1.00  1.83           N  
ATOM   4777  CA  GLU C 604     -28.579 -22.855 -46.229  1.00  1.80           C  
ATOM   4778  CB  GLU C 604     -29.644 -23.928 -45.957  1.00  1.80           C  
ATOM   4779  CG  GLU C 604     -29.108 -25.367 -46.075  1.00  1.80           C  
ATOM   4780  CD  GLU C 604     -28.799 -25.812 -47.515  1.00  1.87           C  
ATOM   4781  OE1 GLU C 604     -29.054 -25.080 -48.467  1.00  1.66           O  
ATOM   4782  OE2 GLU C 604     -28.294 -26.915 -47.690  1.00  1.66           O  
ATOM   4783  C   GLU C 604     -29.231 -21.474 -46.390  1.00  1.87           C  
ATOM   4784  O   GLU C 604     -29.570 -20.803 -45.422  1.00  1.55           O  
ATOM   4785  N   SER C 605     -29.374 -21.106 -47.670  1.00  1.83           N  
ATOM   4786  CA  SER C 605     -30.111 -19.923 -48.092  1.00  1.80           C  
ATOM   4787  CB  SER C 605     -31.497 -19.831 -47.425  1.00  1.80           C  
ATOM   4788  OG  SER C 605     -32.202 -21.070 -47.456  1.00  1.55           O  
ATOM   4789  C   SER C 605     -29.318 -18.607 -47.955  1.00  1.87           C  
ATOM   4790  O   SER C 605     -29.518 -17.700 -48.755  1.00  1.55           O  
ATOM   4791  N   SER C 606     -28.421 -18.505 -46.953  1.00  1.83           N  
ATOM   4792  CA  SER C 606     -27.750 -17.213 -46.800  1.00  1.80           C  
ATOM   4793  CB  SER C 606     -26.987 -17.119 -45.476  1.00  1.80           C  
ATOM   4794  OG  SER C 606     -27.905 -17.212 -44.398  1.00  1.55           O  
ATOM   4795  C   SER C 606     -26.839 -16.862 -47.989  1.00  1.87           C  
ATOM   4796  O   SER C 606     -26.803 -15.713 -48.414  1.00  1.55           O  
ATOM   4797  N   TRP C 607     -26.115 -17.880 -48.497  1.00  1.83           N  
ATOM   4798  CA  TRP C 607     -25.017 -17.603 -49.429  1.00  1.80           C  
ATOM   4799  CB  TRP C 607     -23.708 -18.101 -48.786  1.00  1.80           C  
ATOM   4800  CG  TRP C 607     -23.561 -17.587 -47.371  1.00  2.04           C  
ATOM   4801  CD2 TRP C 607     -23.231 -16.246 -46.958  1.00  2.04           C  
ATOM   4802  CE2 TRP C 607     -23.199 -16.249 -45.544  1.00  2.04           C  
ATOM   4803  CE3 TRP C 607     -22.970 -15.095 -47.649  1.00  2.04           C  
ATOM   4804  CD1 TRP C 607     -23.714 -18.339 -46.203  1.00  2.04           C  
ATOM   4805  NE1 TRP C 607     -23.500 -17.540 -45.128  1.00  1.72           N  
ATOM   4806  CZ2 TRP C 607     -22.904 -15.097 -44.867  1.00  2.04           C  
ATOM   4807  CZ3 TRP C 607     -22.671 -13.920 -46.960  1.00  2.04           C  
ATOM   4808  CH2 TRP C 607     -22.636 -13.921 -45.566  1.00  2.04           C  
ATOM   4809  C   TRP C 607     -25.209 -18.281 -50.813  1.00  1.87           C  
ATOM   4810  O   TRP C 607     -24.463 -19.189 -51.169  1.00  1.55           O  
ATOM   4811  N   PRO C 608     -26.200 -17.810 -51.623  1.00  1.83           N  
ATOM   4812  CD  PRO C 608     -27.205 -16.808 -51.265  1.00  1.80           C  
ATOM   4813  CA  PRO C 608     -26.341 -18.290 -52.998  1.00  1.80           C  
ATOM   4814  CB  PRO C 608     -27.390 -17.354 -53.622  1.00  1.80           C  
ATOM   4815  CG  PRO C 608     -28.185 -16.799 -52.440  1.00  1.80           C  
ATOM   4816  C   PRO C 608     -25.042 -18.246 -53.830  1.00  1.87           C  
ATOM   4817  O   PRO C 608     -24.455 -17.192 -54.033  1.00  1.55           O  
ATOM   4818  N   ASN C 609     -24.649 -19.434 -54.315  1.00  1.83           N  
ATOM   4819  CA  ASN C 609     -23.521 -19.571 -55.240  1.00  1.80           C  
ATOM   4820  CB  ASN C 609     -23.600 -18.645 -56.476  1.00  1.80           C  
ATOM   4821  CG  ASN C 609     -24.868 -18.885 -57.297  1.00  1.87           C  
ATOM   4822  OD1 ASN C 609     -25.046 -19.920 -57.931  1.00  1.55           O  
ATOM   4823  ND2 ASN C 609     -25.739 -17.875 -57.266  1.00  1.83           N  
ATOM   4824  C   ASN C 609     -22.162 -19.382 -54.548  1.00  1.87           C  
ATOM   4825  O   ASN C 609     -21.154 -19.183 -55.213  1.00  1.55           O  
ATOM   4826  N   HIS C 610     -22.162 -19.485 -53.208  1.00  1.83           N  
ATOM   4827  CA  HIS C 610     -20.895 -19.627 -52.496  1.00  1.80           C  
ATOM   4828  CB  HIS C 610     -20.888 -18.840 -51.173  1.00  1.80           C  
ATOM   4829  CG  HIS C 610     -21.002 -17.350 -51.426  1.00  2.04           C  
ATOM   4830  CD2 HIS C 610     -22.143 -16.650 -51.852  1.00  2.04           C  
ATOM   4831  ND1 HIS C 610     -20.002 -16.453 -51.272  1.00  1.72           N  
ATOM   4832  CE1 HIS C 610     -20.523 -15.260 -51.598  1.00  2.04           C  
ATOM   4833  NE2 HIS C 610     -21.817 -15.346 -51.950  1.00  1.72           N  
ATOM   4834  C   HIS C 610     -20.754 -21.115 -52.179  1.00  1.87           C  
ATOM   4835  O   HIS C 610     -21.679 -21.744 -51.678  1.00  1.55           O  
ATOM   4836  N   THR C 611     -19.567 -21.646 -52.467  1.00  1.83           N  
ATOM   4837  CA  THR C 611     -19.228 -22.971 -51.989  1.00  1.80           C  
ATOM   4838  CB  THR C 611     -17.996 -23.443 -52.769  1.00  1.80           C  
ATOM   4839  OG1 THR C 611     -18.232 -23.137 -54.131  1.00  1.55           O  
ATOM   4840  CG2 THR C 611     -17.761 -24.950 -52.620  1.00  1.80           C  
ATOM   4841  C   THR C 611     -18.956 -22.886 -50.473  1.00  1.87           C  
ATOM   4842  O   THR C 611     -17.839 -22.671 -50.023  1.00  1.55           O  
ATOM   4843  N   VAL C 612     -20.034 -23.063 -49.700  1.00  1.83           N  
ATOM   4844  CA  VAL C 612     -19.878 -23.016 -48.250  1.00  1.80           C  
ATOM   4845  CB  VAL C 612     -21.268 -22.825 -47.605  1.00  1.80           C  
ATOM   4846  CG1 VAL C 612     -21.163 -22.576 -46.098  1.00  1.80           C  
ATOM   4847  CG2 VAL C 612     -22.048 -21.667 -48.255  1.00  1.80           C  
ATOM   4848  C   VAL C 612     -19.140 -24.287 -47.753  1.00  1.87           C  
ATOM   4849  O   VAL C 612     -18.476 -24.295 -46.727  1.00  1.55           O  
ATOM   4850  N   THR C 613     -19.296 -25.365 -48.545  1.00  1.83           N  
ATOM   4851  CA  THR C 613     -18.787 -26.664 -48.110  1.00  1.80           C  
ATOM   4852  CB  THR C 613     -19.375 -27.762 -49.033  1.00  1.80           C  
ATOM   4853  OG1 THR C 613     -19.192 -29.077 -48.542  1.00  1.55           O  
ATOM   4854  CG2 THR C 613     -18.915 -27.670 -50.495  1.00  1.80           C  
ATOM   4855  C   THR C 613     -17.240 -26.710 -48.024  1.00  1.87           C  
ATOM   4856  O   THR C 613     -16.679 -27.436 -47.211  1.00  1.55           O  
ATOM   4857  N   LYS C 614     -16.575 -25.954 -48.921  1.00  1.83           N  
ATOM   4858  CA  LYS C 614     -15.148 -26.213 -49.135  1.00  1.80           C  
ATOM   4859  CB  LYS C 614     -14.695 -25.664 -50.504  1.00  1.80           C  
ATOM   4860  CG  LYS C 614     -13.881 -26.667 -51.336  1.00  1.80           C  
ATOM   4861  CD  LYS C 614     -12.553 -27.098 -50.694  1.00  1.80           C  
ATOM   4862  CE  LYS C 614     -11.551 -25.944 -50.527  1.00  1.80           C  
ATOM   4863  NZ  LYS C 614     -10.270 -26.362 -49.969  1.00  1.65           N  
ATOM   4864  C   LYS C 614     -14.272 -25.626 -48.014  1.00  1.87           C  
ATOM   4865  O   LYS C 614     -13.129 -26.026 -47.829  1.00  1.55           O  
ATOM   4866  N   GLY C 615     -14.838 -24.636 -47.309  1.00  1.83           N  
ATOM   4867  CA  GLY C 615     -14.031 -23.917 -46.335  1.00  1.80           C  
ATOM   4868  C   GLY C 615     -13.909 -24.711 -45.028  1.00  1.87           C  
ATOM   4869  O   GLY C 615     -14.651 -24.508 -44.075  1.00  1.55           O  
ATOM   4870  N   VAL C 616     -12.935 -25.631 -45.058  1.00  1.83           N  
ATOM   4871  CA  VAL C 616     -12.583 -26.478 -43.929  1.00  1.80           C  
ATOM   4872  CB  VAL C 616     -13.299 -27.845 -44.035  1.00  1.80           C  
ATOM   4873  CG1 VAL C 616     -14.816 -27.708 -43.838  1.00  1.80           C  
ATOM   4874  CG2 VAL C 616     -13.001 -28.578 -45.353  1.00  1.80           C  
ATOM   4875  C   VAL C 616     -11.058 -26.617 -43.956  1.00  1.87           C  
ATOM   4876  O   VAL C 616     -10.409 -26.193 -44.911  1.00  1.55           O  
ATOM   4877  N   THR C 617     -10.512 -27.216 -42.891  1.00  1.83           N  
ATOM   4878  CA  THR C 617      -9.075 -27.427 -42.818  1.00  1.80           C  
ATOM   4879  CB  THR C 617      -8.396 -26.136 -42.313  1.00  1.80           C  
ATOM   4880  OG1 THR C 617      -9.099 -24.987 -42.749  1.00  1.55           O  
ATOM   4881  CG2 THR C 617      -6.938 -26.024 -42.770  1.00  1.80           C  
ATOM   4882  C   THR C 617      -8.822 -28.636 -41.910  1.00  1.87           C  
ATOM   4883  O   THR C 617      -9.681 -29.038 -41.131  1.00  1.55           O  
ATOM   4884  N   ALA C 618      -7.627 -29.223 -42.096  1.00  1.83           N  
ATOM   4885  CA  ALA C 618      -7.281 -30.433 -41.363  1.00  1.80           C  
ATOM   4886  CB  ALA C 618      -6.117 -31.140 -42.061  1.00  1.80           C  
ATOM   4887  C   ALA C 618      -6.920 -30.108 -39.906  1.00  1.87           C  
ATOM   4888  O   ALA C 618      -7.043 -30.936 -39.014  1.00  1.55           O  
ATOM   4889  N   SER C 619      -6.477 -28.857 -39.714  1.00  1.83           N  
ATOM   4890  CA  SER C 619      -6.175 -28.350 -38.385  1.00  1.80           C  
ATOM   4891  CB  SER C 619      -5.732 -26.895 -38.572  1.00  1.80           C  
ATOM   4892  OG  SER C 619      -6.489 -26.330 -39.645  1.00  1.55           O  
ATOM   4893  C   SER C 619      -7.419 -28.463 -37.486  1.00  1.87           C  
ATOM   4894  O   SER C 619      -7.435 -29.128 -36.455  1.00  1.55           O  
ATOM   4895  N   CYS C 620      -8.470 -27.797 -37.986  1.00  1.83           N  
ATOM   4896  CA  CYS C 620      -9.792 -27.851 -37.374  1.00  1.80           C  
ATOM   4897  CB  CYS C 620     -10.600 -26.632 -37.838  1.00  1.80           C  
ATOM   4898  SG  CYS C 620      -9.878 -25.045 -37.365  1.00  1.89           S  
ATOM   4899  C   CYS C 620     -10.524 -29.139 -37.783  1.00  1.87           C  
ATOM   4900  O   CYS C 620     -11.613 -29.102 -38.339  1.00  1.55           O  
ATOM   4901  N   SER C 621      -9.880 -30.272 -37.487  1.00  1.83           N  
ATOM   4902  CA  SER C 621     -10.483 -31.554 -37.807  1.00  1.80           C  
ATOM   4903  CB  SER C 621      -9.367 -32.612 -37.861  1.00  1.80           C  
ATOM   4904  OG  SER C 621      -8.257 -32.263 -37.036  1.00  1.55           O  
ATOM   4905  C   SER C 621     -11.532 -31.915 -36.742  1.00  1.87           C  
ATOM   4906  O   SER C 621     -11.496 -31.432 -35.613  1.00  1.55           O  
ATOM   4907  N   HIS C 622     -12.428 -32.824 -37.147  1.00  1.83           N  
ATOM   4908  CA  HIS C 622     -13.296 -33.526 -36.220  1.00  1.80           C  
ATOM   4909  CB  HIS C 622     -14.630 -32.786 -36.052  1.00  1.80           C  
ATOM   4910  CG  HIS C 622     -15.452 -33.482 -34.991  1.00  2.04           C  
ATOM   4911  CD2 HIS C 622     -15.348 -33.340 -33.599  1.00  2.04           C  
ATOM   4912  ND1 HIS C 622     -16.412 -34.395 -35.253  1.00  1.72           N  
ATOM   4913  CE1 HIS C 622     -16.875 -34.800 -34.059  1.00  2.04           C  
ATOM   4914  NE2 HIS C 622     -16.250 -34.180 -33.041  1.00  1.72           N  
ATOM   4915  C   HIS C 622     -13.486 -34.938 -36.786  1.00  1.87           C  
ATOM   4916  O   HIS C 622     -13.493 -35.141 -37.994  1.00  1.55           O  
ATOM   4917  N   LYS C 623     -13.576 -35.898 -35.849  1.00  1.83           N  
ATOM   4918  CA  LYS C 623     -13.635 -37.333 -36.139  1.00  1.80           C  
ATOM   4919  CB  LYS C 623     -15.066 -37.811 -36.456  1.00  1.80           C  
ATOM   4920  CG  LYS C 623     -15.712 -37.213 -37.716  1.00  1.80           C  
ATOM   4921  CD  LYS C 623     -17.027 -37.925 -38.063  1.00  1.80           C  
ATOM   4922  CE  LYS C 623     -17.702 -37.410 -39.344  1.00  1.80           C  
ATOM   4923  NZ  LYS C 623     -18.440 -36.160 -39.190  1.00  1.65           N  
ATOM   4924  C   LYS C 623     -12.589 -37.784 -37.185  1.00  1.87           C  
ATOM   4925  O   LYS C 623     -12.845 -38.605 -38.059  1.00  1.55           O  
ATOM   4926  N   GLY C 624     -11.389 -37.198 -37.023  1.00  1.83           N  
ATOM   4927  CA  GLY C 624     -10.262 -37.566 -37.874  1.00  1.80           C  
ATOM   4928  C   GLY C 624     -10.467 -37.196 -39.352  1.00  1.87           C  
ATOM   4929  O   GLY C 624      -9.846 -37.771 -40.243  1.00  1.55           O  
ATOM   4930  N   ARG C 625     -11.351 -36.210 -39.562  1.00  1.83           N  
ATOM   4931  CA  ARG C 625     -11.629 -35.658 -40.876  1.00  1.80           C  
ATOM   4932  CB  ARG C 625     -13.080 -35.993 -41.270  1.00  1.80           C  
ATOM   4933  CG  ARG C 625     -13.410 -35.662 -42.733  1.00  1.80           C  
ATOM   4934  CD  ARG C 625     -14.766 -36.218 -43.175  1.00  1.80           C  
ATOM   4935  NE  ARG C 625     -14.972 -35.914 -44.587  1.00  1.83           N  
ATOM   4936  CZ  ARG C 625     -15.999 -36.417 -45.310  1.00  1.87           C  
ATOM   4937  NH1 ARG C 625     -16.884 -37.234 -44.756  1.00  1.83           N  
ATOM   4938  NH2 ARG C 625     -16.115 -36.083 -46.587  1.00  1.83           N  
ATOM   4939  C   ARG C 625     -11.396 -34.153 -40.756  1.00  1.87           C
[truncated: 533,765 more chars]
