# Supplementary material for: Predicting the Antigenic Structure of the Pandemic (H1N1) 2009 Influenza Virus Hemagglutinin
Source: PLoS One. 2010 Jan 1;5(1):e8553. doi: 10.1371/journal.pone.0008553 (PMC2797400; doi:10.1371/journal.pone.0008553)
Supplement: File S6 — PDB file of the homology model of H1 HA (A/Texas/36/1991) after energy minimizations. (0.20 MB ZIP) [file pone.0008553.s008.zip › H1N1_1991_homology_model_minimized.pdb]

ATOM      1  N   ASP A   1     -22.397  21.159  55.892  1.00  1.65           N  
ATOM      2  CA  ASP A   1     -21.556  21.926  54.987  1.00  1.80           C  
ATOM      3  CB  ASP A   1     -20.588  22.867  55.729  1.00  1.80           C  
ATOM      4  CG  ASP A   1     -21.289  23.757  56.761  1.00  1.87           C  
ATOM      5  OD1 ASP A   1     -22.485  23.600  56.990  1.00  1.66           O  
ATOM      6  OD2 ASP A   1     -20.635  24.599  57.357  1.00  1.66           O  
ATOM      7  C   ASP A   1     -20.756  20.931  54.158  1.00  1.87           C  
ATOM      8  O   ASP A   1     -20.111  20.045  54.710  1.00  1.55           O  
ATOM      9  N   THR A   2     -20.872  21.072  52.830  1.00  1.83           N  
ATOM     10  CA  THR A   2     -20.373  20.033  51.939  1.00  1.80           C  
ATOM     11  CB  THR A   2     -21.537  19.071  51.601  1.00  1.80           C  
ATOM     12  OG1 THR A   2     -22.775  19.754  51.665  1.00  1.55           O  
ATOM     13  CG2 THR A   2     -21.590  17.835  52.509  1.00  1.80           C  
ATOM     14  C   THR A   2     -19.820  20.682  50.665  1.00  1.87           C  
ATOM     15  O   THR A   2     -20.214  21.779  50.277  1.00  1.55           O  
ATOM     16  N   ILE A   3     -18.912  19.907  50.049  1.00  1.83           N  
ATOM     17  CA  ILE A   3     -18.530  20.095  48.657  1.00  1.80           C  
ATOM     18  CB  ILE A   3     -17.030  20.462  48.530  1.00  1.80           C  
ATOM     19  CG2 ILE A   3     -16.097  19.298  48.911  1.00  1.80           C  
ATOM     20  CG1 ILE A   3     -16.692  21.011  47.129  1.00  1.80           C  
ATOM     21  CD1 ILE A   3     -15.247  21.507  47.001  1.00  1.80           C  
ATOM     22  C   ILE A   3     -18.871  18.759  47.995  1.00  1.87           C  
ATOM     23  O   ILE A   3     -18.933  17.743  48.678  1.00  1.55           O  
ATOM     24  N   CYS A   4     -19.083  18.794  46.677  1.00  1.83           N  
ATOM     25  CA  CYS A   4     -19.303  17.586  45.902  1.00  1.80           C  
ATOM     26  CB  CYS A   4     -20.800  17.353  45.661  1.00  1.80           C  
ATOM     27  SG  CYS A   4     -21.824  17.261  47.155  1.00  1.89           S  
ATOM     28  C   CYS A   4     -18.586  17.782  44.578  1.00  1.87           C  
ATOM     29  O   CYS A   4     -18.582  18.877  44.029  1.00  1.55           O  
ATOM     30  N   ILE A   5     -17.974  16.692  44.112  1.00  1.83           N  
ATOM     31  CA  ILE A   5     -17.274  16.715  42.837  1.00  1.80           C  
ATOM     32  CB  ILE A   5     -15.972  15.897  42.967  1.00  1.80           C  
ATOM     33  CG2 ILE A   5     -15.099  15.980  41.703  1.00  1.80           C  
ATOM     34  CG1 ILE A   5     -15.171  16.321  44.219  1.00  1.80           C  
ATOM     35  CD1 ILE A   5     -14.932  17.834  44.297  1.00  1.80           C  
ATOM     36  C   ILE A   5     -18.244  16.152  41.799  1.00  1.87           C  
ATOM     37  O   ILE A   5     -18.957  15.191  42.060  1.00  1.55           O  
ATOM     38  N   GLY A   6     -18.254  16.814  40.636  1.00  1.83           N  
ATOM     39  CA  GLY A   6     -19.153  16.386  39.584  1.00  1.80           C  
ATOM     40  C   GLY A   6     -18.884  17.202  38.335  1.00  1.87           C  
ATOM     41  O   GLY A   6     -17.754  17.606  38.082  1.00  1.55           O  
ATOM     42  N   TYR A   7     -19.950  17.385  37.544  1.00  1.83           N  
ATOM     43  CA  TYR A   7     -19.729  17.864  36.191  1.00  1.80           C  
ATOM     44  CB  TYR A   7     -19.076  16.757  35.336  1.00  1.80           C  
ATOM     45  CG  TYR A   7     -19.753  15.417  35.500  1.00  2.04           C  
ATOM     46  CD1 TYR A   7     -19.220  14.465  36.361  1.00  2.04           C  
ATOM     47  CE1 TYR A   7     -19.827  13.227  36.516  1.00  2.04           C  
ATOM     48  CD2 TYR A   7     -20.912  15.103  34.801  1.00  2.04           C  
ATOM     49  CE2 TYR A   7     -21.515  13.862  34.943  1.00  2.04           C  
ATOM     50  CZ  TYR A   7     -20.978  12.922  35.804  1.00  2.04           C  
ATOM     51  OH  TYR A   7     -21.596  11.695  35.925  1.00  1.55           O  
ATOM     52  C   TYR A   7     -21.053  18.318  35.573  1.00  1.87           C  
ATOM     53  O   TYR A   7     -22.134  18.037  36.069  1.00  1.55           O  
ATOM     54  N   HIS A   8     -20.846  19.023  34.458  1.00  1.83           N  
ATOM     55  CA  HIS A   8     -21.843  19.571  33.558  1.00  1.80           C  
ATOM     56  CB  HIS A   8     -21.046  20.224  32.409  1.00  1.80           C  
ATOM     57  CG  HIS A   8     -21.908  20.616  31.229  1.00  2.04           C  
ATOM     58  CD2 HIS A   8     -21.996  19.985  29.978  1.00  2.04           C  
ATOM     59  ND1 HIS A   8     -22.732  21.678  31.219  1.00  1.72           N  
ATOM     60  CE1 HIS A   8     -23.305  21.701  30.008  1.00  2.04           C  
ATOM     61  NE2 HIS A   8     -22.881  20.686  29.230  1.00  1.72           N  
ATOM     62  C   HIS A   8     -22.754  18.473  33.005  1.00  1.87           C  
ATOM     63  O   HIS A   8     -22.310  17.394  32.631  1.00  1.55           O  
ATOM     64  N   ALA A   9     -24.034  18.847  32.918  1.00  1.83           N  
ATOM     65  CA  ALA A   9     -24.957  18.171  32.026  1.00  1.80           C  
ATOM     66  CB  ALA A   9     -25.883  17.256  32.820  1.00  1.80           C  
ATOM     67  C   ALA A   9     -25.728  19.276  31.308  1.00  1.87           C  
ATOM     68  O   ALA A   9     -25.618  20.444  31.663  1.00  1.55           O  
ATOM     69  N   ASN A  10     -26.496  18.865  30.296  1.00  1.83           N  
ATOM     70  CA  ASN A  10     -27.286  19.807  29.515  1.00  1.80           C  
ATOM     71  CB  ASN A  10     -26.454  20.478  28.405  1.00  1.80           C  
ATOM     72  CG  ASN A  10     -25.907  19.514  27.346  1.00  1.87           C  
ATOM     73  OD1 ASN A  10     -26.519  18.517  26.990  1.00  1.55           O  
ATOM     74  ND2 ASN A  10     -24.747  19.906  26.820  1.00  1.83           N  
ATOM     75  C   ASN A  10     -28.512  19.057  29.003  1.00  1.87           C  
ATOM     76  O   ASN A  10     -28.776  17.935  29.412  1.00  1.55           O  
ATOM     77  N   ASN A  11     -29.263  19.727  28.117  1.00  1.83           N  
ATOM     78  CA  ASN A  11     -30.541  19.182  27.661  1.00  1.80           C  
ATOM     79  CB  ASN A  11     -31.601  20.298  27.589  1.00  1.80           C  
ATOM     80  CG  ASN A  11     -31.339  21.340  26.489  1.00  1.87           C  
ATOM     81  OD1 ASN A  11     -30.293  21.367  25.848  1.00  1.55           O  
ATOM     82  ND2 ASN A  11     -32.336  22.209  26.320  1.00  1.83           N  
ATOM     83  C   ASN A  11     -30.407  18.474  26.305  1.00  1.87           C  
ATOM     84  O   ASN A  11     -31.406  18.190  25.651  1.00  1.55           O  
ATOM     85  N   SER A  12     -29.153  18.222  25.888  1.00  1.83           N  
ATOM     86  CA  SER A  12     -28.978  17.688  24.547  1.00  1.80           C  
ATOM     87  CB  SER A  12     -27.529  17.800  24.058  1.00  1.80           C  
ATOM     88  OG  SER A  12     -27.562  17.637  22.642  1.00  1.55           O  
ATOM     89  C   SER A  12     -29.402  16.216  24.499  1.00  1.87           C  
ATOM     90  O   SER A  12     -29.024  15.404  25.339  1.00  1.55           O  
ATOM     91  N   THR A  13     -30.162  15.939  23.434  1.00  1.83           N  
ATOM     92  CA  THR A  13     -30.426  14.579  23.011  1.00  1.80           C  
ATOM     93  CB  THR A  13     -31.792  14.578  22.291  1.00  1.80           C  
ATOM     94  OG1 THR A  13     -32.652  15.569  22.825  1.00  1.55           O  
ATOM     95  CG2 THR A  13     -32.481  13.208  22.311  1.00  1.80           C  
ATOM     96  C   THR A  13     -29.315  14.078  22.059  1.00  1.87           C  
ATOM     97  O   THR A  13     -29.286  12.904  21.705  1.00  1.55           O  
ATOM     98  N   ASP A  14     -28.438  15.013  21.614  1.00  1.83           N  
ATOM     99  CA  ASP A  14     -27.483  14.636  20.568  1.00  1.80           C  
ATOM    100  CB  ASP A  14     -26.750  15.846  19.935  1.00  1.80           C  
ATOM    101  CG  ASP A  14     -25.371  16.221  20.509  1.00  1.87           C  
ATOM    102  OD1 ASP A  14     -25.239  17.279  21.124  1.00  1.66           O  
ATOM    103  OD2 ASP A  14     -24.419  15.483  20.290  1.00  1.66           O  
ATOM    104  C   ASP A  14     -26.606  13.464  21.063  1.00  1.87           C  
ATOM    105  O   ASP A  14     -26.186  13.398  22.215  1.00  1.55           O  
ATOM    106  N   THR A  15     -26.510  12.492  20.144  1.00  1.83           N  
ATOM    107  CA  THR A  15     -26.150  11.132  20.504  1.00  1.80           C  
ATOM    108  CB  THR A  15     -27.428  10.261  20.420  1.00  1.80           C  
ATOM    109  OG1 THR A  15     -28.504  10.984  19.846  1.00  1.55           O  
ATOM    110  CG2 THR A  15     -27.850   9.685  21.779  1.00  1.80           C  
ATOM    111  C   THR A  15     -25.063  10.642  19.536  1.00  1.87           C  
ATOM    112  O   THR A  15     -25.209  10.722  18.319  1.00  1.55           O  
ATOM    113  N   VAL A  16     -23.990  10.131  20.151  1.00  1.83           N  
ATOM    114  CA  VAL A  16     -22.842   9.589  19.446  1.00  1.80           C  
ATOM    115  CB  VAL A  16     -21.593  10.322  19.977  1.00  1.80           C  
ATOM    116  CG1 VAL A  16     -20.274   9.650  19.575  1.00  1.80           C  
ATOM    117  CG2 VAL A  16     -21.605  11.773  19.484  1.00  1.80           C  
ATOM    118  C   VAL A  16     -22.822   8.079  19.708  1.00  1.87           C  
ATOM    119  O   VAL A  16     -22.919   7.627  20.844  1.00  1.55           O  
ATOM    120  N   ASP A  17     -22.712   7.323  18.605  1.00  1.83           N  
ATOM    121  CA  ASP A  17     -22.433   5.899  18.746  1.00  1.80           C  
ATOM    122  CB  ASP A  17     -22.853   5.094  17.499  1.00  1.80           C  
ATOM    123  CG  ASP A  17     -24.335   5.233  17.142  1.00  1.87           C  
ATOM    124  OD1 ASP A  17     -25.156   5.345  18.037  1.00  1.66           O  
ATOM    125  OD2 ASP A  17     -24.677   5.227  15.964  1.00  1.66           O  
ATOM    126  C   ASP A  17     -20.923   5.789  18.936  1.00  1.87           C  
ATOM    127  O   ASP A  17     -20.180   6.668  18.520  1.00  1.55           O  
ATOM    128  N   THR A  18     -20.504   4.691  19.569  1.00  1.83           N  
ATOM    129  CA  THR A  18     -19.085   4.458  19.761  1.00  1.80           C  
ATOM    130  CB  THR A  18     -18.687   4.827  21.205  1.00  1.80           C  
ATOM    131  OG1 THR A  18     -19.291   3.971  22.153  1.00  1.55           O  
ATOM    132  CG2 THR A  18     -18.998   6.289  21.551  1.00  1.80           C  
ATOM    133  C   THR A  18     -18.833   2.985  19.456  1.00  1.87           C  
ATOM    134  O   THR A  18     -19.750   2.225  19.167  1.00  1.55           O  
ATOM    135  N   VAL A  19     -17.547   2.625  19.566  1.00  1.83           N  
ATOM    136  CA  VAL A  19     -17.153   1.235  19.405  1.00  1.80           C  
ATOM    137  CB  VAL A  19     -15.608   1.162  19.413  1.00  1.80           C  
ATOM    138  CG1 VAL A  19     -14.957   1.924  20.580  1.00  1.80           C  
ATOM    139  CG2 VAL A  19     -15.087  -0.277  19.334  1.00  1.80           C  
ATOM    140  C   VAL A  19     -17.858   0.322  20.446  1.00  1.87           C  
ATOM    141  O   VAL A  19     -18.319  -0.767  20.122  1.00  1.55           O  
ATOM    142  N   LEU A  20     -17.922   0.817  21.698  1.00  1.83           N  
ATOM    143  CA  LEU A  20     -18.562   0.019  22.745  1.00  1.80           C  
ATOM    144  CB  LEU A  20     -18.041   0.416  24.146  1.00  1.80           C  
ATOM    145  CG  LEU A  20     -16.776  -0.333  24.615  1.00  1.80           C  
ATOM    146  CD1 LEU A  20     -17.038  -1.824  24.874  1.00  1.80           C  
ATOM    147  CD2 LEU A  20     -15.576  -0.129  23.686  1.00  1.80           C  
ATOM    148  C   LEU A  20     -20.089   0.184  22.678  1.00  1.87           C  
ATOM    149  O   LEU A  20     -20.830  -0.776  22.505  1.00  1.55           O  
ATOM    150  N   GLU A  21     -20.507   1.441  22.895  1.00  1.83           N  
ATOM    151  CA  GLU A  21     -21.905   1.729  23.195  1.00  1.80           C  
ATOM    152  CB  GLU A  21     -21.963   2.478  24.538  1.00  1.80           C  
ATOM    153  CG  GLU A  21     -23.382   2.541  25.133  1.00  1.80           C  
ATOM    154  CD  GLU A  21     -23.450   3.400  26.397  1.00  1.87           C  
ATOM    155  OE1 GLU A  21     -22.499   3.433  27.169  1.00  1.66           O  
ATOM    156  OE2 GLU A  21     -24.462   4.051  26.619  1.00  1.66           O  
ATOM    157  C   GLU A  21     -22.501   2.579  22.064  1.00  1.87           C  
ATOM    158  O   GLU A  21     -21.959   3.614  21.695  1.00  1.55           O  
ATOM    159  N   LYS A  22     -23.638   2.101  21.539  1.00  1.83           N  
ATOM    160  CA  LYS A  22     -24.405   2.928  20.617  1.00  1.80           C  
ATOM    161  CB  LYS A  22     -25.299   2.056  19.726  1.00  1.80           C  
ATOM    162  CG  LYS A  22     -24.507   1.159  18.764  1.00  1.80           C  
ATOM    163  CD  LYS A  22     -25.432   0.466  17.754  1.00  1.80           C  
ATOM    164  CE  LYS A  22     -24.672  -0.375  16.722  1.00  1.80           C  
ATOM    165  NZ  LYS A  22     -25.538  -0.930  15.686  1.00  1.65           N  
ATOM    166  C   LYS A  22     -25.280   3.883  21.444  1.00  1.87           C  
ATOM    167  O   LYS A  22     -25.732   3.545  22.529  1.00  1.55           O  
ATOM    168  N   ASN A  23     -25.514   5.063  20.850  1.00  1.83           N  
ATOM    169  CA  ASN A  23     -26.466   6.041  21.378  1.00  1.80           C  
ATOM    170  CB  ASN A  23     -27.926   5.515  21.386  1.00  1.80           C  
ATOM    171  CG  ASN A  23     -28.687   5.695  20.067  1.00  1.87           C  
ATOM    172  OD1 ASN A  23     -29.881   5.974  20.062  1.00  1.55           O  
ATOM    173  ND2 ASN A  23     -27.977   5.516  18.953  1.00  1.83           N  
ATOM    174  C   ASN A  23     -26.046   6.517  22.776  1.00  1.87           C  
ATOM    175  O   ASN A  23     -26.847   6.601  23.700  1.00  1.55           O  
ATOM    176  N   VAL A  24     -24.756   6.873  22.867  1.00  1.83           N  
ATOM    177  CA  VAL A  24     -24.318   7.615  24.037  1.00  1.80           C  
ATOM    178  CB  VAL A  24     -22.775   7.653  24.103  1.00  1.80           C  
ATOM    179  CG1 VAL A  24     -22.283   8.327  25.396  1.00  1.80           C  
ATOM    180  CG2 VAL A  24     -22.168   6.250  23.960  1.00  1.80           C  
ATOM    181  C   VAL A  24     -24.874   9.038  23.885  1.00  1.87           C  
ATOM    182  O   VAL A  24     -24.524   9.742  22.948  1.00  1.55           O  
ATOM    183  N   THR A  25     -25.747   9.436  24.818  1.00  1.83           N  
ATOM    184  CA  THR A  25     -26.124  10.841  24.854  1.00  1.80           C  
ATOM    185  CB  THR A  25     -27.309  11.001  25.828  1.00  1.80           C  
ATOM    186  OG1 THR A  25     -28.071   9.806  25.903  1.00  1.55           O  
ATOM    187  CG2 THR A  25     -28.203  12.196  25.463  1.00  1.80           C  
ATOM    188  C   THR A  25     -24.889  11.622  25.329  1.00  1.87           C  
ATOM    189  O   THR A  25     -24.329  11.302  26.371  1.00  1.55           O  
ATOM    190  N   VAL A  26     -24.466  12.610  24.531  1.00  1.83           N  
ATOM    191  CA  VAL A  26     -23.269  13.361  24.882  1.00  1.80           C  
ATOM    192  CB  VAL A  26     -22.122  13.065  23.898  1.00  1.80           C  
ATOM    193  CG1 VAL A  26     -21.686  11.594  23.995  1.00  1.80           C  
ATOM    194  CG2 VAL A  26     -22.460  13.419  22.445  1.00  1.80           C  
ATOM    195  C   VAL A  26     -23.651  14.836  24.981  1.00  1.87           C  
ATOM    196  O   VAL A  26     -24.628  15.300  24.413  1.00  1.55           O  
ATOM    197  N   THR A  27     -22.843  15.532  25.785  1.00  1.83           N  
ATOM    198  CA  THR A  27     -23.127  16.931  26.043  1.00  1.80           C  
ATOM    199  CB  THR A  27     -22.271  17.379  27.242  1.00  1.80           C  
ATOM    200  OG1 THR A  27     -20.901  17.083  27.025  1.00  1.55           O  
ATOM    201  CG2 THR A  27     -22.754  16.753  28.560  1.00  1.80           C  
ATOM    202  C   THR A  27     -22.853  17.766  24.780  1.00  1.87           C  
ATOM    203  O   THR A  27     -23.586  18.689  24.444  1.00  1.55           O  
ATOM    204  N   HIS A  28     -21.737  17.391  24.134  1.00  1.83           N  
ATOM    205  CA  HIS A  28     -21.216  18.128  22.996  1.00  1.80           C  
ATOM    206  CB  HIS A  28     -20.003  18.974  23.430  1.00  1.80           C  
ATOM    207  CG  HIS A  28     -20.393  19.973  24.494  1.00  2.04           C  
ATOM    208  CD2 HIS A  28     -20.713  21.329  24.315  1.00  2.04           C  
ATOM    209  ND1 HIS A  28     -20.490  19.683  25.812  1.00  1.72           N  
ATOM    210  CE1 HIS A  28     -20.861  20.826  26.413  1.00  2.04           C  
ATOM    211  NE2 HIS A  28     -21.003  21.837  25.536  1.00  1.72           N  
ATOM    212  C   HIS A  28     -20.750  17.101  21.973  1.00  1.87           C  
ATOM    213  O   HIS A  28     -20.199  16.066  22.335  1.00  1.55           O  
ATOM    214  N   SER A  29     -20.963  17.453  20.701  1.00  1.83           N  
ATOM    215  CA  SER A  29     -20.416  16.679  19.601  1.00  1.80           C  
ATOM    216  CB  SER A  29     -21.346  15.498  19.256  1.00  1.80           C  
ATOM    217  OG  SER A  29     -20.809  14.590  18.308  1.00  1.55           O  
ATOM    218  C   SER A  29     -20.290  17.626  18.407  1.00  1.87           C  
ATOM    219  O   SER A  29     -21.206  18.382  18.096  1.00  1.55           O  
ATOM    220  N   VAL A  30     -19.122  17.537  17.756  1.00  1.83           N  
ATOM    221  CA  VAL A  30     -18.979  18.095  16.424  1.00  1.80           C  
ATOM    222  CB  VAL A  30     -17.497  18.418  16.121  1.00  1.80           C  
ATOM    223  CG1 VAL A  30     -16.929  19.418  17.138  1.00  1.80           C  
ATOM    224  CG2 VAL A  30     -16.606  17.171  16.031  1.00  1.80           C  
ATOM    225  C   VAL A  30     -19.584  17.076  15.444  1.00  1.87           C  
ATOM    226  O   VAL A  30     -19.981  15.975  15.820  1.00  1.55           O  
ATOM    227  N   ASN A  31     -19.627  17.512  14.180  1.00  1.83           N  
ATOM    228  CA  ASN A  31     -20.168  16.702  13.099  1.00  1.80           C  
ATOM    229  CB  ASN A  31     -21.666  17.018  12.956  1.00  1.80           C  
ATOM    230  CG  ASN A  31     -22.349  16.373  11.742  1.00  1.87           C  
ATOM    231  OD1 ASN A  31     -23.273  16.934  11.167  1.00  1.55           O  
ATOM    232  ND2 ASN A  31     -21.887  15.172  11.390  1.00  1.83           N  
ATOM    233  C   ASN A  31     -19.384  17.084  11.843  1.00  1.87           C  
ATOM    234  O   ASN A  31     -19.578  18.148  11.274  1.00  1.55           O  
ATOM    235  N   LEU A  32     -18.454  16.192  11.473  1.00  1.83           N  
ATOM    236  CA  LEU A  32     -17.400  16.571  10.533  1.00  1.80           C  
ATOM    237  CB  LEU A  32     -16.110  15.815  10.904  1.00  1.80           C  
ATOM    238  CG  LEU A  32     -15.606  16.081  12.337  1.00  1.80           C  
ATOM    239  CD1 LEU A  32     -14.302  15.315  12.602  1.00  1.80           C  
ATOM    240  CD2 LEU A  32     -15.406  17.579  12.605  1.00  1.80           C  
ATOM    241  C   LEU A  32     -17.794  16.292   9.069  1.00  1.87           C  
ATOM    242  O   LEU A  32     -16.939  16.061   8.222  1.00  1.55           O  
ATOM    243  N   LEU A  33     -19.111  16.306   8.820  1.00  1.83           N  
ATOM    244  CA  LEU A  33     -19.655  15.849   7.549  1.00  1.80           C  
ATOM    245  CB  LEU A  33     -20.303  14.475   7.787  1.00  1.80           C  
ATOM    246  CG  LEU A  33     -21.099  13.911   6.598  1.00  1.80           C  
ATOM    247  CD1 LEU A  33     -20.188  13.577   5.417  1.00  1.80           C  
ATOM    248  CD2 LEU A  33     -21.903  12.682   7.019  1.00  1.80           C  
ATOM    249  C   LEU A  33     -20.691  16.871   7.094  1.00  1.87           C  
ATOM    250  O   LEU A  33     -21.534  17.286   7.880  1.00  1.55           O  
ATOM    251  N   GLU A  34     -20.588  17.248   5.807  1.00  1.83           N  
ATOM    252  CA  GLU A  34     -21.585  18.130   5.213  1.00  1.80           C  
ATOM    253  CB  GLU A  34     -20.908  19.239   4.389  1.00  1.80           C  
ATOM    254  CG  GLU A  34     -21.893  20.283   3.821  1.00  1.80           C  
ATOM    255  CD  GLU A  34     -22.683  21.006   4.925  1.00  1.87           C  
ATOM    256  OE1 GLU A  34     -22.394  22.161   5.216  1.00  1.66           O  
ATOM    257  OE2 GLU A  34     -23.596  20.421   5.495  1.00  1.66           O  
ATOM    258  C   GLU A  34     -22.554  17.307   4.344  1.00  1.87           C  
ATOM    259  O   GLU A  34     -22.163  16.428   3.579  1.00  1.55           O  
ATOM    260  N   ASP A  35     -23.828  17.689   4.529  1.00  1.83           N  
ATOM    261  CA  ASP A  35     -24.987  17.156   3.821  1.00  1.80           C  
ATOM    262  CB  ASP A  35     -26.156  16.900   4.796  1.00  1.80           C  
ATOM    263  CG  ASP A  35     -25.916  15.736   5.755  1.00  1.87           C  
ATOM    264  OD1 ASP A  35     -25.790  14.606   5.299  1.00  1.66           O  
ATOM    265  OD2 ASP A  35     -25.885  15.948   6.963  1.00  1.66           O  
ATOM    266  C   ASP A  35     -25.499  18.200   2.822  1.00  1.87           C  
ATOM    267  O   ASP A  35     -26.035  17.881   1.769  1.00  1.55           O  
ATOM    268  N   SER A  36     -25.378  19.470   3.232  1.00  1.83           N  
ATOM    269  CA  SER A  36     -26.105  20.525   2.548  1.00  1.80           C  
ATOM    270  CB  SER A  36     -26.300  21.670   3.547  1.00  1.80           C  
ATOM    271  OG  SER A  36     -26.866  21.214   4.771  1.00  1.55           O  
ATOM    272  C   SER A  36     -25.369  21.020   1.290  1.00  1.87           C  
ATOM    273  O   SER A  36     -24.690  22.041   1.296  1.00  1.55           O  
ATOM    274  N   HIS A  37     -25.609  20.275   0.199  1.00  1.83           N  
ATOM    275  CA  HIS A  37     -25.415  20.857  -1.125  1.00  1.80           C  
ATOM    276  CB  HIS A  37     -25.446  19.766  -2.211  1.00  1.80           C  
ATOM    277  CG  HIS A  37     -26.764  19.014  -2.233  1.00  2.04           C  
ATOM    278  CD2 HIS A  37     -27.156  17.931  -1.427  1.00  2.04           C  
ATOM    279  ND1 HIS A  37     -27.783  19.295  -3.073  1.00  1.72           N  
ATOM    280  CE1 HIS A  37     -28.758  18.417  -2.790  1.00  2.04           C  
ATOM    281  NE2 HIS A  37     -28.407  17.578  -1.798  1.00  1.72           N  
ATOM    282  C   HIS A  37     -26.541  21.885  -1.330  1.00  1.87           C  
ATOM    283  O   HIS A  37     -27.667  21.653  -0.906  1.00  1.55           O  
ATOM    284  N   ASN A  38     -26.205  23.031  -1.951  1.00  1.83           N  
ATOM    285  CA  ASN A  38     -27.256  24.053  -2.079  1.00  1.80           C  
ATOM    286  CB  ASN A  38     -26.683  25.475  -2.254  1.00  1.80           C  
ATOM    287  CG  ASN A  38     -26.581  25.925  -3.711  1.00  1.87           C  
ATOM    288  OD1 ASN A  38     -27.516  26.469  -4.277  1.00  1.55           O  
ATOM    289  ND2 ASN A  38     -25.418  25.641  -4.290  1.00  1.83           N  
ATOM    290  C   ASN A  38     -28.277  23.648  -3.169  1.00  1.87           C  
ATOM    291  O   ASN A  38     -29.479  23.860  -3.053  1.00  1.55           O  
ATOM    292  N   GLY A  39     -27.709  23.026  -4.219  1.00  1.83           N  
ATOM    293  CA  GLY A  39     -28.532  22.493  -5.300  1.00  1.80           C  
ATOM    294  C   GLY A  39     -28.754  23.502  -6.431  1.00  1.87           C  
ATOM    295  O   GLY A  39     -29.773  23.481  -7.112  1.00  1.55           O  
ATOM    296  N   LYS A  40     -27.749  24.377  -6.593  1.00  1.83           N  
ATOM    297  CA  LYS A  40     -27.682  25.302  -7.717  1.00  1.80           C  
ATOM    298  CB  LYS A  40     -28.244  26.679  -7.335  1.00  1.80           C  
ATOM    299  CG  LYS A  40     -29.715  26.612  -6.897  1.00  1.80           C  
ATOM    300  CD  LYS A  40     -30.325  27.981  -6.587  1.00  1.80           C  
ATOM    301  CE  LYS A  40     -29.796  28.591  -5.281  1.00  1.80           C  
ATOM    302  NZ  LYS A  40     -30.349  29.908  -4.980  1.00  1.65           N  
ATOM    303  C   LYS A  40     -26.203  25.396  -8.087  1.00  1.87           C  
ATOM    304  O   LYS A  40     -25.339  25.299  -7.219  1.00  1.55           O  
ATOM    305  N   LEU A  41     -25.954  25.521  -9.397  1.00  1.83           N  
ATOM    306  CA  LEU A  41     -24.591  25.622  -9.891  1.00  1.80           C  
ATOM    307  CB  LEU A  41     -24.489  25.208 -11.371  1.00  1.80           C  
ATOM    308  CG  LEU A  41     -25.229  23.909 -11.743  1.00  1.80           C  
ATOM    309  CD1 LEU A  41     -25.223  23.707 -13.261  1.00  1.80           C  
ATOM    310  CD2 LEU A  41     -24.655  22.678 -11.028  1.00  1.80           C  
ATOM    311  C   LEU A  41     -24.139  27.071  -9.715  1.00  1.87           C  
ATOM    312  O   LEU A  41     -24.930  27.998  -9.858  1.00  1.55           O  
ATOM    313  N   CYS A  42     -22.847  27.203  -9.394  1.00  1.83           N  
ATOM    314  CA  CYS A  42     -22.261  28.513  -9.171  1.00  1.80           C  
ATOM    315  CB  CYS A  42     -21.897  28.631  -7.688  1.00  1.80           C  
ATOM    316  SG  CYS A  42     -23.347  28.568  -6.608  1.00  1.89           S  
ATOM    317  C   CYS A  42     -21.017  28.639 -10.048  1.00  1.87           C  
ATOM    318  O   CYS A  42     -20.544  27.691 -10.663  1.00  1.55           O  
ATOM    319  N   ARG A  43     -20.519  29.877 -10.040  1.00  1.83           N  
ATOM    320  CA  ARG A  43     -19.224  30.196 -10.598  1.00  1.80           C  
ATOM    321  CB  ARG A  43     -19.044  31.719 -10.515  1.00  1.80           C  
ATOM    322  CG  ARG A  43     -19.991  32.533 -11.408  1.00  1.80           C  
ATOM    323  CD  ARG A  43     -19.963  34.019 -11.019  1.00  1.80           C  
ATOM    324  NE  ARG A  43     -20.784  34.838 -11.901  1.00  1.83           N  
ATOM    325  CZ  ARG A  43     -20.381  35.294 -13.107  1.00  1.87           C  
ATOM    326  NH1 ARG A  43     -19.188  34.977 -13.588  1.00  1.83           N  
ATOM    327  NH2 ARG A  43     -21.190  36.073 -13.809  1.00  1.83           N  
ATOM    328  C   ARG A  43     -18.150  29.521  -9.737  1.00  1.87           C  
ATOM    329  O   ARG A  43     -18.067  29.768  -8.540  1.00  1.55           O  
ATOM    330  N   LEU A  44     -17.342  28.669 -10.383  1.00  1.83           N  
ATOM    331  CA  LEU A  44     -16.222  28.084  -9.658  1.00  1.80           C  
ATOM    332  CB  LEU A  44     -15.789  26.772 -10.329  1.00  1.80           C  
ATOM    333  CG  LEU A  44     -14.960  25.831  -9.440  1.00  1.80           C  
ATOM    334  CD1 LEU A  44     -15.776  25.292  -8.255  1.00  1.80           C  
ATOM    335  CD2 LEU A  44     -14.410  24.668 -10.274  1.00  1.80           C  
ATOM    336  C   LEU A  44     -15.093  29.125  -9.653  1.00  1.87           C  
ATOM    337  O   LEU A  44     -14.341  29.267 -10.613  1.00  1.55           O  
ATOM    338  N   LYS A  45     -15.056  29.858  -8.532  1.00  1.83           N  
ATOM    339  CA  LYS A  45     -14.162  30.995  -8.356  1.00  1.80           C  
ATOM    340  CB  LYS A  45     -12.686  30.582  -8.210  1.00  1.80           C  
ATOM    341  CG  LYS A  45     -12.394  29.613  -7.056  1.00  1.80           C  
ATOM    342  CD  LYS A  45     -12.553  28.139  -7.452  1.00  1.80           C  
ATOM    343  CE  LYS A  45     -11.778  27.200  -6.521  1.00  1.80           C  
ATOM    344  NZ  LYS A  45     -11.713  25.827  -7.002  1.00  1.65           N  
ATOM    345  C   LYS A  45     -14.308  32.022  -9.497  1.00  1.87           C  
ATOM    346  O   LYS A  45     -13.394  32.249 -10.285  1.00  1.55           O  
ATOM    347  N   GLY A  46     -15.487  32.657  -9.521  1.00  1.83           N  
ATOM    348  CA  GLY A  46     -15.678  33.784 -10.432  1.00  1.80           C  
ATOM    349  C   GLY A  46     -16.089  33.349 -11.842  1.00  1.87           C  
ATOM    350  O   GLY A  46     -17.130  33.751 -12.351  1.00  1.55           O  
ATOM    351  N   ILE A  47     -15.249  32.511 -12.463  1.00  1.83           N  
ATOM    352  CA  ILE A  47     -15.591  32.025 -13.795  1.00  1.80           C  
ATOM    353  CB  ILE A  47     -14.374  31.314 -14.431  1.00  1.80           C  
ATOM    354  CG2 ILE A  47     -14.658  30.939 -15.895  1.00  1.80           C  
ATOM    355  CG1 ILE A  47     -13.098  32.178 -14.340  1.00  1.80           C  
ATOM    356  CD1 ILE A  47     -11.846  31.490 -14.902  1.00  1.80           C  
ATOM    357  C   ILE A  47     -16.828  31.108 -13.658  1.00  1.87           C  
ATOM    358  O   ILE A  47     -16.980  30.407 -12.662  1.00  1.55           O  
ATOM    359  N   ALA A  48     -17.698  31.190 -14.682  1.00  1.83           N  
ATOM    360  CA  ALA A  48     -18.923  30.399 -14.712  1.00  1.80           C  
ATOM    361  CB  ALA A  48     -20.042  31.234 -15.345  1.00  1.80           C  
ATOM    362  C   ALA A  48     -18.689  29.124 -15.549  1.00  1.87           C  
ATOM    363  O   ALA A  48     -17.923  29.138 -16.507  1.00  1.55           O  
ATOM    364  N   PRO A  49     -19.376  28.013 -15.175  1.00  1.83           N  
ATOM    365  CD  PRO A  49     -20.235  27.905 -13.996  1.00  1.80           C  
ATOM    366  CA  PRO A  49     -19.308  26.778 -15.948  1.00  1.80           C  
ATOM    367  CB  PRO A  49     -20.006  25.740 -15.069  1.00  1.80           C  
ATOM    368  CG  PRO A  49     -20.917  26.542 -14.135  1.00  1.80           C  
ATOM    369  C   PRO A  49     -20.005  26.936 -17.303  1.00  1.87           C  
ATOM    370  O   PRO A  49     -21.063  27.547 -17.423  1.00  1.55           O  
ATOM    371  N   LEU A  50     -19.325  26.392 -18.324  1.00  1.83           N  
ATOM    372  CA  LEU A  50     -19.913  26.411 -19.647  1.00  1.80           C  
ATOM    373  CB  LEU A  50     -18.847  26.097 -20.706  1.00  1.80           C  
ATOM    374  CG  LEU A  50     -19.367  26.176 -22.147  1.00  1.80           C  
ATOM    375  CD1 LEU A  50     -19.840  27.589 -22.499  1.00  1.80           C  
ATOM    376  CD2 LEU A  50     -18.287  25.720 -23.125  1.00  1.80           C  
ATOM    377  C   LEU A  50     -21.009  25.349 -19.682  1.00  1.87           C  
ATOM    378  O   LEU A  50     -20.746  24.169 -19.880  1.00  1.55           O  
ATOM    379  N   GLN A  51     -22.242  25.835 -19.493  1.00  1.83           N  
ATOM    380  CA  GLN A  51     -23.385  24.948 -19.610  1.00  1.80           C  
ATOM    381  CB  GLN A  51     -24.618  25.580 -18.942  1.00  1.80           C  
ATOM    382  CG  GLN A  51     -24.414  25.916 -17.448  1.00  1.80           C  
ATOM    383  CD  GLN A  51     -24.015  24.694 -16.607  1.00  1.87           C  
ATOM    384  OE1 GLN A  51     -22.987  24.675 -15.945  1.00  1.55           O  
ATOM    385  NE2 GLN A  51     -24.868  23.671 -16.696  1.00  1.83           N  
ATOM    386  C   GLN A  51     -23.613  24.610 -21.095  1.00  1.87           C  
ATOM    387  O   GLN A  51     -24.371  25.259 -21.807  1.00  1.55           O  
ATOM    388  N   LEU A  52     -22.914  23.529 -21.484  1.00  1.83           N  
ATOM    389  CA  LEU A  52     -23.110  22.824 -22.746  1.00  1.80           C  
ATOM    390  CB  LEU A  52     -22.253  21.538 -22.715  1.00  1.80           C  
ATOM    391  CG  LEU A  52     -20.904  21.628 -23.434  1.00  1.80           C  
ATOM    392  CD1 LEU A  52     -21.095  21.465 -24.935  1.00  1.80           C  
ATOM    393  CD2 LEU A  52     -20.138  22.914 -23.110  1.00  1.80           C  
ATOM    394  C   LEU A  52     -24.595  22.480 -22.907  1.00  1.87           C  
ATOM    395  O   LEU A  52     -25.182  22.592 -23.978  1.00  1.55           O  
ATOM    396  N   GLY A  53     -25.170  22.090 -21.757  1.00  1.83           N  
ATOM    397  CA  GLY A  53     -26.612  21.933 -21.716  1.00  1.80           C  
ATOM    398  C   GLY A  53     -27.048  20.777 -22.618  1.00  1.87           C  
ATOM    399  O   GLY A  53     -26.655  19.631 -22.432  1.00  1.55           O  
ATOM    400  N   ASN A  54     -27.875  21.162 -23.600  1.00  1.83           N  
ATOM    401  CA  ASN A  54     -28.443  20.203 -24.541  1.00  1.80           C  
ATOM    402  CB  ASN A  54     -29.606  20.846 -25.315  1.00  1.80           C  
ATOM    403  CG  ASN A  54     -29.127  22.014 -26.190  1.00  1.87           C  
ATOM    404  OD1 ASN A  54     -28.787  23.083 -25.696  1.00  1.55           O  
ATOM    405  ND2 ASN A  54     -29.080  21.754 -27.495  1.00  1.83           N  
ATOM    406  C   ASN A  54     -27.392  19.680 -25.537  1.00  1.87           C  
ATOM    407  O   ASN A  54     -27.626  18.713 -26.249  1.00  1.55           O  
ATOM    408  N   CYS A  55     -26.255  20.387 -25.588  1.00  1.83           N  
ATOM    409  CA  CYS A  55     -25.189  20.027 -26.506  1.00  1.80           C  
ATOM    410  CB  CYS A  55     -24.473  21.314 -26.939  1.00  1.80           C  
ATOM    411  SG  CYS A  55     -23.728  21.199 -28.579  1.00  1.89           S  
ATOM    412  C   CYS A  55     -24.231  19.092 -25.772  1.00  1.87           C  
ATOM    413  O   CYS A  55     -23.998  19.273 -24.584  1.00  1.55           O  
ATOM    414  N   SER A  56     -23.676  18.114 -26.506  1.00  1.83           N  
ATOM    415  CA  SER A  56     -22.523  17.415 -25.943  1.00  1.80           C  
ATOM    416  CB  SER A  56     -22.426  15.982 -26.494  1.00  1.80           C  
ATOM    417  OG  SER A  56     -23.290  15.765 -27.595  1.00  1.55           O  
ATOM    418  C   SER A  56     -21.282  18.225 -26.322  1.00  1.87           C  
ATOM    419  O   SER A  56     -21.300  18.993 -27.279  1.00  1.55           O  
ATOM    420  N   VAL A  57     -20.199  17.984 -25.565  1.00  1.83           N  
ATOM    421  CA  VAL A  57     -18.901  18.542 -25.932  1.00  1.80           C  
ATOM    422  CB  VAL A  57     -17.842  18.156 -24.875  1.00  1.80           C  
ATOM    423  CG1 VAL A  57     -17.714  16.644 -24.697  1.00  1.80           C  
ATOM    424  CG2 VAL A  57     -16.461  18.771 -25.138  1.00  1.80           C  
ATOM    425  C   VAL A  57     -18.537  18.151 -27.384  1.00  1.87           C  
ATOM    426  O   VAL A  57     -18.022  18.961 -28.140  1.00  1.55           O  
ATOM    427  N   ALA A  58     -18.910  16.900 -27.752  1.00  1.83           N  
ATOM    428  CA  ALA A  58     -18.861  16.480 -29.157  1.00  1.80           C  
ATOM    429  CB  ALA A  58     -19.665  15.186 -29.374  1.00  1.80           C  
ATOM    430  C   ALA A  58     -19.445  17.552 -30.093  1.00  1.87           C  
ATOM    431  O   ALA A  58     -18.790  18.073 -30.987  1.00  1.55           O  
ATOM    432  N   GLY A  59     -20.736  17.822 -29.831  1.00  1.83           N  
ATOM    433  CA  GLY A  59     -21.486  18.711 -30.701  1.00  1.80           C  
ATOM    434  C   GLY A  59     -20.826  20.080 -30.779  1.00  1.87           C  
ATOM    435  O   GLY A  59     -20.583  20.608 -31.851  1.00  1.55           O  
ATOM    436  N   TRP A  60     -20.527  20.618 -29.592  1.00  1.83           N  
ATOM    437  CA  TRP A  60     -19.890  21.928 -29.486  1.00  1.80           C  
ATOM    438  CB  TRP A  60     -19.623  22.139 -27.993  1.00  1.80           C  
ATOM    439  CG  TRP A  60     -18.786  23.361 -27.674  1.00  2.04           C  
ATOM    440  CD2 TRP A  60     -17.814  23.457 -26.618  1.00  2.04           C  
ATOM    441  CE2 TRP A  60     -17.293  24.768 -26.643  1.00  2.04           C  
ATOM    442  CE3 TRP A  60     -17.367  22.558 -25.691  1.00  2.04           C  
ATOM    443  CD1 TRP A  60     -18.813  24.611 -28.299  1.00  2.04           C  
ATOM    444  NE1 TRP A  60     -17.928  25.437 -27.682  1.00  1.72           N  
ATOM    445  CZ2 TRP A  60     -16.341  25.137 -25.730  1.00  2.04           C  
ATOM    446  CZ3 TRP A  60     -16.395  22.925 -24.765  1.00  2.04           C  
ATOM    447  CH2 TRP A  60     -15.882  24.219 -24.784  1.00  2.04           C  
ATOM    448  C   TRP A  60     -18.610  22.018 -30.347  1.00  1.87           C  
ATOM    449  O   TRP A  60     -18.436  22.941 -31.137  1.00  1.55           O  
ATOM    450  N   ILE A  61     -17.746  21.010 -30.168  1.00  1.83           N  
ATOM    451  CA  ILE A  61     -16.461  20.990 -30.861  1.00  1.80           C  
ATOM    452  CB  ILE A  61     -15.618  19.827 -30.278  1.00  1.80           C  
ATOM    453  CG2 ILE A  61     -14.820  19.040 -31.319  1.00  1.80           C  
ATOM    454  CG1 ILE A  61     -14.663  20.313 -29.167  1.00  1.80           C  
ATOM    455  CD1 ILE A  61     -15.352  21.050 -28.012  1.00  1.80           C  
ATOM    456  C   ILE A  61     -16.663  20.961 -32.393  1.00  1.87           C  
ATOM    457  O   ILE A  61     -16.024  21.696 -33.136  1.00  1.55           O  
ATOM    458  N   LEU A  62     -17.600  20.111 -32.841  1.00  1.83           N  
ATOM    459  CA  LEU A  62     -17.885  20.079 -34.277  1.00  1.80           C  
ATOM    460  CB  LEU A  62     -18.740  18.850 -34.612  1.00  1.80           C  
ATOM    461  CG  LEU A  62     -18.125  17.508 -34.185  1.00  1.80           C  
ATOM    462  CD1 LEU A  62     -19.116  16.364 -34.445  1.00  1.80           C  
ATOM    463  CD2 LEU A  62     -16.783  17.243 -34.877  1.00  1.80           C  
ATOM    464  C   LEU A  62     -18.617  21.361 -34.732  1.00  1.87           C  
ATOM    465  O   LEU A  62     -18.602  21.761 -35.888  1.00  1.55           O  
ATOM    466  N   GLY A  63     -19.263  21.980 -33.744  1.00  1.83           N  
ATOM    467  CA  GLY A  63     -20.108  23.128 -33.985  1.00  1.80           C  
ATOM    468  C   GLY A  63     -21.466  22.655 -34.490  1.00  1.87           C  
ATOM    469  O   GLY A  63     -21.850  22.878 -35.629  1.00  1.55           O  
ATOM    470  N   ASN A  64     -22.156  21.972 -33.568  1.00  1.83           N  
ATOM    471  CA  ASN A  64     -23.502  21.475 -33.813  1.00  1.80           C  
ATOM    472  CB  ASN A  64     -23.991  20.759 -32.543  1.00  1.80           C  
ATOM    473  CG  ASN A  64     -25.483  20.409 -32.619  1.00  1.87           C  
ATOM    474  OD1 ASN A  64     -26.347  21.255 -32.431  1.00  1.55           O  
ATOM    475  ND2 ASN A  64     -25.738  19.147 -32.957  1.00  1.83           N  
ATOM    476  C   ASN A  64     -24.388  22.694 -34.133  1.00  1.87           C  
ATOM    477  O   ASN A  64     -24.274  23.711 -33.458  1.00  1.55           O  
ATOM    478  N   PRO A  65     -25.264  22.581 -35.171  1.00  1.83           N  
ATOM    479  CD  PRO A  65     -25.468  21.393 -36.003  1.00  1.80           C  
ATOM    480  CA  PRO A  65     -26.036  23.737 -35.619  1.00  1.80           C  
ATOM    481  CB  PRO A  65     -27.031  23.139 -36.627  1.00  1.80           C  
ATOM    482  CG  PRO A  65     -26.358  21.873 -37.152  1.00  1.80           C  
ATOM    483  C   PRO A  65     -26.802  24.561 -34.567  1.00  1.87           C  
ATOM    484  O   PRO A  65     -27.118  25.720 -34.794  1.00  1.55           O  
ATOM    485  N   LYS A  66     -27.084  23.918 -33.423  1.00  1.83           N  
ATOM    486  CA  LYS A  66     -27.890  24.564 -32.397  1.00  1.80           C  
ATOM    487  CB  LYS A  66     -28.731  23.479 -31.706  1.00  1.80           C  
ATOM    488  CG  LYS A  66     -29.873  24.051 -30.852  1.00  1.80           C  
ATOM    489  CD  LYS A  66     -30.869  22.976 -30.398  1.00  1.80           C  
ATOM    490  CE  LYS A  66     -31.989  23.551 -29.520  1.00  1.80           C  
ATOM    491  NZ  LYS A  66     -32.986  22.570 -29.107  1.00  1.65           N  
ATOM    492  C   LYS A  66     -27.004  25.326 -31.394  1.00  1.87           C  
ATOM    493  O   LYS A  66     -27.416  26.313 -30.799  1.00  1.55           O  
ATOM    494  N   CYS A  67     -25.781  24.808 -31.202  1.00  1.83           N  
ATOM    495  CA  CYS A  67     -25.007  25.165 -30.013  1.00  1.80           C  
ATOM    496  CB  CYS A  67     -24.114  23.975 -29.646  1.00  1.80           C  
ATOM    497  SG  CYS A  67     -24.990  22.393 -29.646  1.00  1.89           S  
ATOM    498  C   CYS A  67     -24.148  26.434 -30.198  1.00  1.87           C  
ATOM    499  O   CYS A  67     -23.121  26.598 -29.547  1.00  1.55           O  
ATOM    500  N   GLU A  68     -24.594  27.313 -31.113  1.00  1.83           N  
ATOM    501  CA  GLU A  68     -23.751  28.417 -31.567  1.00  1.80           C  
ATOM    502  CB  GLU A  68     -24.523  29.284 -32.575  1.00  1.80           C  
ATOM    503  CG  GLU A  68     -25.097  28.492 -33.764  1.00  1.80           C  
ATOM    504  CD  GLU A  68     -25.602  29.412 -34.891  1.00  1.87           C  
ATOM    505  OE1 GLU A  68     -26.118  30.492 -34.620  1.00  1.66           O  
ATOM    506  OE2 GLU A  68     -25.471  29.051 -36.053  1.00  1.66           O  
ATOM    507  C   GLU A  68     -23.230  29.300 -30.411  1.00  1.87           C  
ATOM    508  O   GLU A  68     -22.101  29.777 -30.409  1.00  1.55           O  
ATOM    509  N   SER A  69     -24.121  29.497 -29.426  1.00  1.83           N  
ATOM    510  CA  SER A  69     -23.833  30.413 -28.330  1.00  1.80           C  
ATOM    511  CB  SER A  69     -25.007  30.330 -27.345  1.00  1.80           C  
ATOM    512  OG  SER A  69     -26.247  30.207 -28.034  1.00  1.55           O  
ATOM    513  C   SER A  69     -22.499  30.102 -27.615  1.00  1.87           C  
ATOM    514  O   SER A  69     -21.794  30.989 -27.143  1.00  1.55           O  
ATOM    515  N   LEU A  70     -22.198  28.792 -27.561  1.00  1.83           N  
ATOM    516  CA  LEU A  70     -21.041  28.339 -26.802  1.00  1.80           C  
ATOM    517  CB  LEU A  70     -20.947  26.810 -26.853  1.00  1.80           C  
ATOM    518  CG  LEU A  70     -22.177  26.068 -26.307  1.00  1.80           C  
ATOM    519  CD1 LEU A  70     -21.987  24.566 -26.513  1.00  1.80           C  
ATOM    520  CD2 LEU A  70     -22.431  26.363 -24.823  1.00  1.80           C  
ATOM    521  C   LEU A  70     -19.734  28.953 -27.330  1.00  1.87           C  
ATOM    522  O   LEU A  70     -18.811  29.212 -26.571  1.00  1.55           O  
ATOM    523  N   PHE A  71     -19.701  29.196 -28.654  1.00  1.83           N  
ATOM    524  CA  PHE A  71     -18.479  29.737 -29.255  1.00  1.80           C  
ATOM    525  CB  PHE A  71     -18.642  29.920 -30.775  1.00  1.80           C  
ATOM    526  CG  PHE A  71     -19.171  28.719 -31.518  1.00  2.04           C  
ATOM    527  CD1 PHE A  71     -18.847  27.412 -31.154  1.00  2.04           C  
ATOM    528  CD2 PHE A  71     -20.010  28.919 -32.610  1.00  2.04           C  
ATOM    529  CE1 PHE A  71     -19.362  26.335 -31.863  1.00  2.04           C  
ATOM    530  CE2 PHE A  71     -20.515  27.848 -33.327  1.00  2.04           C  
ATOM    531  CZ  PHE A  71     -20.195  26.555 -32.951  1.00  2.04           C  
ATOM    532  C   PHE A  71     -18.104  31.104 -28.648  1.00  1.87           C  
ATOM    533  O   PHE A  71     -16.947  31.510 -28.628  1.00  1.55           O  
ATOM    534  N   SER A  72     -19.156  31.797 -28.180  1.00  1.83           N  
ATOM    535  CA  SER A  72     -18.979  33.127 -27.622  1.00  1.80           C  
ATOM    536  CB  SER A  72     -20.371  33.773 -27.459  1.00  1.80           C  
ATOM    537  OG  SER A  72     -20.358  35.196 -27.473  1.00  1.55           O  
ATOM    538  C   SER A  72     -18.225  33.059 -26.278  1.00  1.87           C  
ATOM    539  O   SER A  72     -17.500  33.974 -25.903  1.00  1.55           O  
ATOM    540  N   LYS A  73     -18.475  31.956 -25.557  1.00  1.83           N  
ATOM    541  CA  LYS A  73     -18.072  31.873 -24.161  1.00  1.80           C  
ATOM    542  CB  LYS A  73     -19.017  30.889 -23.453  1.00  1.80           C  
ATOM    543  CG  LYS A  73     -20.479  31.376 -23.532  1.00  1.80           C  
ATOM    544  CD  LYS A  73     -21.491  30.491 -22.796  1.00  1.80           C  
ATOM    545  CE  LYS A  73     -22.899  31.112 -22.802  1.00  1.80           C  
ATOM    546  NZ  LYS A  73     -23.911  30.372 -22.052  1.00  1.65           N  
ATOM    547  C   LYS A  73     -16.575  31.503 -24.077  1.00  1.87           C  
ATOM    548  O   LYS A  73     -16.155  30.385 -24.352  1.00  1.55           O  
ATOM    549  N   GLU A  74     -15.806  32.542 -23.723  1.00  1.83           N  
ATOM    550  CA  GLU A  74     -14.361  32.538 -23.870  1.00  1.80           C  
ATOM    551  CB  GLU A  74     -13.808  33.972 -23.695  1.00  1.80           C  
ATOM    552  CG  GLU A  74     -14.197  34.726 -22.401  1.00  1.80           C  
ATOM    553  CD  GLU A  74     -15.592  35.370 -22.446  1.00  1.87           C  
ATOM    554  OE1 GLU A  74     -15.722  36.488 -22.928  1.00  1.66           O  
ATOM    555  OE2 GLU A  74     -16.552  34.758 -21.991  1.00  1.66           O  
ATOM    556  C   GLU A  74     -13.666  31.543 -22.922  1.00  1.87           C  
ATOM    557  O   GLU A  74     -12.695  30.889 -23.289  1.00  1.55           O  
ATOM    558  N   SER A  75     -14.185  31.500 -21.685  1.00  1.83           N  
ATOM    559  CA  SER A  75     -13.533  30.756 -20.615  1.00  1.80           C  
ATOM    560  CB  SER A  75     -12.619  31.715 -19.817  1.00  1.80           C  
ATOM    561  OG  SER A  75     -11.540  31.109 -19.116  1.00  1.55           O  
ATOM    562  C   SER A  75     -14.646  30.175 -19.742  1.00  1.87           C  
ATOM    563  O   SER A  75     -15.773  30.658 -19.779  1.00  1.55           O  
ATOM    564  N   TRP A  76     -14.288  29.129 -18.979  1.00  1.83           N  
ATOM    565  CA  TRP A  76     -15.293  28.408 -18.214  1.00  1.80           C  
ATOM    566  CB  TRP A  76     -15.952  27.368 -19.129  1.00  1.80           C  
ATOM    567  CG  TRP A  76     -14.940  26.410 -19.732  1.00  2.04           C  
ATOM    568  CD2 TRP A  76     -14.355  26.440 -21.053  1.00  2.04           C  
ATOM    569  CE2 TRP A  76     -13.467  25.341 -21.132  1.00  2.04           C  
ATOM    570  CE3 TRP A  76     -14.493  27.281 -22.124  1.00  2.04           C  
ATOM    571  CD1 TRP A  76     -14.379  25.306 -19.089  1.00  2.04           C  
ATOM    572  NE1 TRP A  76     -13.514  24.679 -19.915  1.00  1.72           N  
ATOM    573  CZ2 TRP A  76     -12.747  25.118 -22.271  1.00  2.04           C  
ATOM    574  CZ3 TRP A  76     -13.759  27.058 -23.290  1.00  2.04           C  
ATOM    575  CH2 TRP A  76     -12.882  25.975 -23.360  1.00  2.04           C  
ATOM    576  C   TRP A  76     -14.663  27.774 -16.965  1.00  1.87           C  
ATOM    577  O   TRP A  76     -13.464  27.533 -16.906  1.00  1.55           O  
ATOM    578  N   SER A  77     -15.546  27.516 -15.982  1.00  1.83           N  
ATOM    579  CA  SER A  77     -15.157  26.792 -14.778  1.00  1.80           C  
ATOM    580  CB  SER A  77     -16.363  26.766 -13.828  1.00  1.80           C  
ATOM    581  OG  SER A  77     -16.923  28.049 -13.637  1.00  1.55           O  
ATOM    582  C   SER A  77     -14.779  25.341 -15.111  1.00  1.87           C  
ATOM    583  O   SER A  77     -13.740  24.814 -14.738  1.00  1.55           O  
ATOM    584  N   TYR A  78     -15.747  24.752 -15.818  1.00  1.83           N  
ATOM    585  CA  TYR A  78     -15.695  23.391 -16.310  1.00  1.80           C  
ATOM    586  CB  TYR A  78     -15.922  22.362 -15.189  1.00  1.80           C  
ATOM    587  CG  TYR A  78     -17.177  22.611 -14.401  1.00  2.04           C  
ATOM    588  CD1 TYR A  78     -18.393  22.070 -14.806  1.00  2.04           C  
ATOM    589  CE1 TYR A  78     -19.545  22.293 -14.064  1.00  2.04           C  
ATOM    590  CD2 TYR A  78     -17.133  23.381 -13.245  1.00  2.04           C  
ATOM    591  CE2 TYR A  78     -18.284  23.611 -12.506  1.00  2.04           C  
ATOM    592  CZ  TYR A  78     -19.493  23.063 -12.910  1.00  2.04           C  
ATOM    593  OH  TYR A  78     -20.630  23.296 -12.163  1.00  1.55           O  
ATOM    594  C   TYR A  78     -16.765  23.332 -17.397  1.00  1.87           C  
ATOM    595  O   TYR A  78     -17.622  24.210 -17.485  1.00  1.55           O  
ATOM    596  N   ILE A  79     -16.641  22.287 -18.216  1.00  1.83           N  
ATOM    597  CA  ILE A  79     -17.588  22.008 -19.280  1.00  1.80           C  
ATOM    598  CB  ILE A  79     -16.824  21.278 -20.407  1.00  1.80           C  
ATOM    599  CG2 ILE A  79     -17.751  20.664 -21.468  1.00  1.80           C  
ATOM    600  CG1 ILE A  79     -15.813  22.241 -21.072  1.00  1.80           C  
ATOM    601  CD1 ILE A  79     -14.663  21.545 -21.812  1.00  1.80           C  
ATOM    602  C   ILE A  79     -18.699  21.173 -18.629  1.00  1.87           C  
ATOM    603  O   ILE A  79     -18.433  20.215 -17.909  1.00  1.55           O  
ATOM    604  N   ALA A  80     -19.937  21.626 -18.881  1.00  1.83           N  
ATOM    605  CA  ALA A  80     -21.097  21.128 -18.157  1.00  1.80           C  
ATOM    606  CB  ALA A  80     -21.543  22.221 -17.182  1.00  1.80           C  
ATOM    607  C   ALA A  80     -22.212  20.777 -19.151  1.00  1.87           C  
ATOM    608  O   ALA A  80     -23.059  21.592 -19.505  1.00  1.55           O  
ATOM    609  N   GLU A  81     -22.156  19.510 -19.587  1.00  1.83           N  
ATOM    610  CA  GLU A  81     -23.268  18.898 -20.303  1.00  1.80           C  
ATOM    611  CB  GLU A  81     -22.804  17.525 -20.830  1.00  1.80           C  
ATOM    612  CG  GLU A  81     -21.675  17.626 -21.879  1.00  1.80           C  
ATOM    613  CD  GLU A  81     -21.179  16.241 -22.325  1.00  1.87           C  
ATOM    614  OE1 GLU A  81     -20.946  15.383 -21.479  1.00  1.66           O  
ATOM    615  OE2 GLU A  81     -21.001  16.005 -23.516  1.00  1.66           O  
ATOM    616  C   GLU A  81     -24.436  18.754 -19.306  1.00  1.87           C  
ATOM    617  O   GLU A  81     -24.325  19.138 -18.146  1.00  1.55           O  
ATOM    618  N   THR A  82     -25.540  18.175 -19.787  1.00  1.83           N  
ATOM    619  CA  THR A  82     -26.644  17.824 -18.898  1.00  1.80           C  
ATOM    620  CB  THR A  82     -27.715  18.933 -18.980  1.00  1.80           C  
ATOM    621  OG1 THR A  82     -28.222  19.074 -20.291  1.00  1.55           O  
ATOM    622  CG2 THR A  82     -27.212  20.293 -18.468  1.00  1.80           C  
ATOM    623  C   THR A  82     -27.108  16.434 -19.369  1.00  1.87           C  
ATOM    624  O   THR A  82     -26.613  15.959 -20.385  1.00  1.55           O  
ATOM    625  N   PRO A  83     -28.064  15.784 -18.644  1.00  1.83           N  
ATOM    626  CD  PRO A  83     -28.719  16.279 -17.435  1.00  1.80           C  
ATOM    627  CA  PRO A  83     -28.443  14.406 -18.971  1.00  1.80           C  
ATOM    628  CB  PRO A  83     -29.466  14.033 -17.882  1.00  1.80           C  
ATOM    629  CG  PRO A  83     -29.204  15.012 -16.735  1.00  1.80           C  
ATOM    630  C   PRO A  83     -29.031  14.142 -20.375  1.00  1.87           C  
ATOM    631  O   PRO A  83     -29.228  12.995 -20.766  1.00  1.55           O  
ATOM    632  N   ASN A  84     -29.290  15.238 -21.115  1.00  1.83           N  
ATOM    633  CA  ASN A  84     -29.758  15.138 -22.496  1.00  1.80           C  
ATOM    634  CB  ASN A  84     -31.196  15.675 -22.617  1.00  1.80           C  
ATOM    635  CG  ASN A  84     -32.191  14.810 -21.843  1.00  1.87           C  
ATOM    636  OD1 ASN A  84     -32.608  13.746 -22.286  1.00  1.55           O  
ATOM    637  ND2 ASN A  84     -32.560  15.322 -20.669  1.00  1.83           N  
ATOM    638  C   ASN A  84     -28.842  15.974 -23.404  1.00  1.87           C  
ATOM    639  O   ASN A  84     -29.245  17.018 -23.903  1.00  1.55           O  
ATOM    640  N   PRO A  85     -27.592  15.494 -23.640  1.00  1.83           N  
ATOM    641  CD  PRO A  85     -27.049  14.234 -23.124  1.00  1.80           C  
ATOM    642  CA  PRO A  85     -26.622  16.231 -24.456  1.00  1.80           C  
ATOM    643  CB  PRO A  85     -25.286  15.629 -24.006  1.00  1.80           C  
ATOM    644  CG  PRO A  85     -25.619  14.174 -23.670  1.00  1.80           C  
ATOM    645  C   PRO A  85     -26.847  16.010 -25.972  1.00  1.87           C  
ATOM    646  O   PRO A  85     -25.913  15.984 -26.763  1.00  1.55           O  
ATOM    647  N   GLU A  86     -28.121  15.747 -26.312  1.00  1.83           N  
ATOM    648  CA  GLU A  86     -28.487  15.086 -27.557  1.00  1.80           C  
ATOM    649  CB  GLU A  86     -29.994  14.767 -27.536  1.00  1.80           C  
ATOM    650  CG  GLU A  86     -30.896  15.960 -27.165  1.00  1.80           C  
ATOM    651  CD  GLU A  86     -32.386  15.601 -27.224  1.00  1.87           C  
ATOM    652  OE1 GLU A  86     -32.771  14.527 -26.773  1.00  1.66           O  
ATOM    653  OE2 GLU A  86     -33.178  16.402 -27.714  1.00  1.66           O  
ATOM    654  C   GLU A  86     -28.050  15.853 -28.826  1.00  1.87           C  
ATOM    655  O   GLU A  86     -27.919  15.263 -29.895  1.00  1.55           O  
ATOM    656  N   ASN A  87     -27.800  17.165 -28.678  1.00  1.83           N  
ATOM    657  CA  ASN A  87     -27.176  17.925 -29.763  1.00  1.80           C  
ATOM    658  CB  ASN A  87     -27.472  19.430 -29.625  1.00  1.80           C  
ATOM    659  CG  ASN A  87     -28.874  19.763 -30.132  1.00  1.87           C  
ATOM    660  OD1 ASN A  87     -29.851  19.690 -29.398  1.00  1.55           O  
ATOM    661  ND2 ASN A  87     -28.930  20.126 -31.413  1.00  1.83           N  
ATOM    662  C   ASN A  87     -25.661  17.674 -29.735  1.00  1.87           C  
ATOM    663  O   ASN A  87     -24.867  18.523 -29.348  1.00  1.55           O  
ATOM    664  N   GLY A  88     -25.319  16.457 -30.173  1.00  1.83           N  
ATOM    665  CA  GLY A  88     -23.926  16.083 -30.346  1.00  1.80           C  
ATOM    666  C   GLY A  88     -23.589  16.167 -31.823  1.00  1.87           C  
ATOM    667  O   GLY A  88     -23.714  17.208 -32.460  1.00  1.55           O  
ATOM    668  N   THR A  89     -23.180  15.006 -32.344  1.00  1.83           N  
ATOM    669  CA  THR A  89     -22.947  14.906 -33.771  1.00  1.80           C  
ATOM    670  CB  THR A  89     -22.122  13.628 -34.048  1.00  1.80           C  
ATOM    671  OG1 THR A  89     -21.657  13.561 -35.375  1.00  1.55           O  
ATOM    672  CG2 THR A  89     -22.805  12.306 -33.662  1.00  1.80           C  
ATOM    673  C   THR A  89     -24.324  14.960 -34.471  1.00  1.87           C  
ATOM    674  O   THR A  89     -25.175  14.096 -34.284  1.00  1.55           O  
ATOM    675  N   CYS A  90     -24.517  16.033 -35.254  1.00  1.83           N  
ATOM    676  CA  CYS A  90     -25.744  16.167 -36.021  1.00  1.80           C  
ATOM    677  CB  CYS A  90     -25.928  17.608 -36.518  1.00  1.80           C  
ATOM    678  SG  CYS A  90     -24.679  18.254 -37.663  1.00  1.89           S  
ATOM    679  C   CYS A  90     -25.748  15.138 -37.160  1.00  1.87           C  
ATOM    680  O   CYS A  90     -26.725  14.426 -37.368  1.00  1.55           O  
ATOM    681  N   TYR A  91     -24.605  15.079 -37.863  1.00  1.83           N  
ATOM    682  CA  TYR A  91     -24.464  14.110 -38.945  1.00  1.80           C  
ATOM    683  CB  TYR A  91     -23.506  14.665 -40.013  1.00  1.80           C  
ATOM    684  CG  TYR A  91     -23.781  14.066 -41.369  1.00  2.04           C  
ATOM    685  CD1 TYR A  91     -24.487  14.794 -42.320  1.00  2.04           C  
ATOM    686  CE1 TYR A  91     -24.780  14.241 -43.558  1.00  2.04           C  
ATOM    687  CD2 TYR A  91     -23.356  12.779 -41.692  1.00  2.04           C  
ATOM    688  CE2 TYR A  91     -23.653  12.222 -42.927  1.00  2.04           C  
ATOM    689  CZ  TYR A  91     -24.373  12.949 -43.860  1.00  2.04           C  
ATOM    690  OH  TYR A  91     -24.693  12.386 -45.079  1.00  1.55           O  
ATOM    691  C   TYR A  91     -23.910  12.805 -38.338  1.00  1.87           C  
ATOM    692  O   TYR A  91     -22.952  12.851 -37.574  1.00  1.55           O  
ATOM    693  N   PRO A  92     -24.518  11.638 -38.672  1.00  1.83           N  
ATOM    694  CD  PRO A  92     -25.691  11.493 -39.538  1.00  1.80           C  
ATOM    695  CA  PRO A  92     -24.024  10.361 -38.156  1.00  1.80           C  
ATOM    696  CB  PRO A  92     -25.044   9.329 -38.658  1.00  1.80           C  
ATOM    697  CG  PRO A  92     -25.740   9.997 -39.845  1.00  1.80           C  
ATOM    698  C   PRO A  92     -22.600  10.018 -38.640  1.00  1.87           C  
ATOM    699  O   PRO A  92     -22.284  10.076 -39.824  1.00  1.55           O  
ATOM    700  N   GLY A  93     -21.767   9.637 -37.669  1.00  1.83           N  
ATOM    701  CA  GLY A  93     -20.467   9.090 -38.013  1.00  1.80           C  
ATOM    702  C   GLY A  93     -19.713   8.814 -36.722  1.00  1.87           C  
ATOM    703  O   GLY A  93     -20.214   9.058 -35.629  1.00  1.55           O  
ATOM    704  N   TYR A  94     -18.505   8.270 -36.900  1.00  1.83           N  
ATOM    705  CA  TYR A  94     -17.688   7.874 -35.765  1.00  1.80           C  
ATOM    706  CB  TYR A  94     -16.909   6.609 -36.154  1.00  1.80           C  
ATOM    707  CG  TYR A  94     -15.931   6.153 -35.104  1.00  2.04           C  
ATOM    708  CD1 TYR A  94     -16.363   5.822 -33.824  1.00  2.04           C  
ATOM    709  CE1 TYR A  94     -15.460   5.387 -32.864  1.00  2.04           C  
ATOM    710  CD2 TYR A  94     -14.578   6.047 -35.408  1.00  2.04           C  
ATOM    711  CE2 TYR A  94     -13.675   5.607 -34.452  1.00  2.04           C  
ATOM    712  CZ  TYR A  94     -14.111   5.273 -33.178  1.00  2.04           C  
ATOM    713  OH  TYR A  94     -13.184   4.838 -32.251  1.00  1.55           O  
ATOM    714  C   TYR A  94     -16.756   9.039 -35.410  1.00  1.87           C  
ATOM    715  O   TYR A  94     -15.961   9.493 -36.226  1.00  1.55           O  
ATOM    716  N   PHE A  95     -16.899   9.490 -34.155  1.00  1.83           N  
ATOM    717  CA  PHE A  95     -15.974  10.471 -33.606  1.00  1.80           C  
ATOM    718  CB  PHE A  95     -16.735  11.322 -32.571  1.00  1.80           C  
ATOM    719  CG  PHE A  95     -16.085  12.650 -32.249  1.00  2.04           C  
ATOM    720  CD1 PHE A  95     -14.736  12.749 -31.905  1.00  2.04           C  
ATOM    721  CD2 PHE A  95     -16.848  13.814 -32.284  1.00  2.04           C  
ATOM    722  CE1 PHE A  95     -14.165  13.981 -31.620  1.00  2.04           C  
ATOM    723  CE2 PHE A  95     -16.280  15.047 -31.992  1.00  2.04           C  
ATOM    724  CZ  PHE A  95     -14.935  15.133 -31.669  1.00  2.04           C  
ATOM    725  C   PHE A  95     -14.796   9.687 -33.004  1.00  1.87           C  
ATOM    726  O   PHE A  95     -14.865   9.155 -31.898  1.00  1.55           O  
ATOM    727  N   ALA A  96     -13.728   9.629 -33.809  1.00  1.83           N  
ATOM    728  CA  ALA A  96     -12.557   8.881 -33.396  1.00  1.80           C  
ATOM    729  CB  ALA A  96     -11.558   8.848 -34.555  1.00  1.80           C  
ATOM    730  C   ALA A  96     -11.954   9.524 -32.137  1.00  1.87           C  
ATOM    731  O   ALA A  96     -11.821  10.738 -32.040  1.00  1.55           O  
ATOM    732  N   ASP A  97     -11.641   8.626 -31.188  1.00  1.83           N  
ATOM    733  CA  ASP A  97     -10.953   9.000 -29.955  1.00  1.80           C  
ATOM    734  CB  ASP A  97      -9.480   9.363 -30.234  1.00  1.80           C  
ATOM    735  CG  ASP A  97      -8.749   8.226 -30.952  1.00  1.87           C  
ATOM    736  OD1 ASP A  97      -8.847   7.084 -30.525  1.00  1.66           O  
ATOM    737  OD2 ASP A  97      -8.080   8.464 -31.948  1.00  1.66           O  
ATOM    738  C   ASP A  97     -11.696  10.122 -29.207  1.00  1.87           C  
ATOM    739  O   ASP A  97     -11.104  10.972 -28.551  1.00  1.55           O  
ATOM    740  N   TYR A  98     -13.034  10.072 -29.318  1.00  1.83           N  
ATOM    741  CA  TYR A  98     -13.859  11.084 -28.663  1.00  1.80           C  
ATOM    742  CB  TYR A  98     -15.339  10.796 -28.959  1.00  1.80           C  
ATOM    743  CG  TYR A  98     -16.297  11.691 -28.211  1.00  2.04           C  
ATOM    744  CD1 TYR A  98     -16.119  13.070 -28.180  1.00  2.04           C  
ATOM    745  CE1 TYR A  98     -16.982  13.875 -27.451  1.00  2.04           C  
ATOM    746  CD2 TYR A  98     -17.371  11.136 -27.525  1.00  2.04           C  
ATOM    747  CE2 TYR A  98     -18.245  11.939 -26.805  1.00  2.04           C  
ATOM    748  CZ  TYR A  98     -18.048  13.314 -26.761  1.00  2.04           C  
ATOM    749  OH  TYR A  98     -18.900  14.128 -26.038  1.00  1.55           O  
ATOM    750  C   TYR A  98     -13.594  11.127 -27.148  1.00  1.87           C  
ATOM    751  O   TYR A  98     -13.414  12.181 -26.552  1.00  1.55           O  
ATOM    752  N   GLU A  99     -13.579   9.930 -26.554  1.00  1.83           N  
ATOM    753  CA  GLU A  99     -13.400   9.844 -25.114  1.00  1.80           C  
ATOM    754  CB  GLU A  99     -13.655   8.404 -24.619  1.00  1.80           C  
ATOM    755  CG  GLU A  99     -12.754   7.297 -25.202  1.00  1.80           C  
ATOM    756  CD  GLU A  99     -12.926   7.033 -26.703  1.00  1.87           C  
ATOM    757  OE1 GLU A  99     -14.043   7.073 -27.212  1.00  1.66           O  
ATOM    758  OE2 GLU A  99     -11.934   6.771 -27.366  1.00  1.66           O  
ATOM    759  C   GLU A  99     -12.040  10.448 -24.687  1.00  1.87           C  
ATOM    760  O   GLU A  99     -11.956  11.202 -23.724  1.00  1.55           O  
ATOM    761  N   GLU A 100     -10.996  10.115 -25.473  1.00  1.83           N  
ATOM    762  CA  GLU A 100      -9.689  10.722 -25.204  1.00  1.80           C  
ATOM    763  CB  GLU A 100      -8.592  10.150 -26.122  1.00  1.80           C  
ATOM    764  CG  GLU A 100      -8.245   8.671 -25.868  1.00  1.80           C  
ATOM    765  CD  GLU A 100      -7.589   8.374 -24.513  1.00  1.87           C  
ATOM    766  OE1 GLU A 100      -7.238   9.275 -23.762  1.00  1.66           O  
ATOM    767  OE2 GLU A 100      -7.456   7.200 -24.198  1.00  1.66           O  
ATOM    768  C   GLU A 100      -9.754  12.256 -25.360  1.00  1.87           C  
ATOM    769  O   GLU A 100      -9.152  12.996 -24.594  1.00  1.55           O  
ATOM    770  N   LEU A 101     -10.519  12.709 -26.372  1.00  1.83           N  
ATOM    771  CA  LEU A 101     -10.658  14.148 -26.581  1.00  1.80           C  
ATOM    772  CB  LEU A 101     -11.466  14.471 -27.852  1.00  1.80           C  
ATOM    773  CG  LEU A 101     -11.644  15.982 -28.124  1.00  1.80           C  
ATOM    774  CD1 LEU A 101     -10.307  16.719 -28.282  1.00  1.80           C  
ATOM    775  CD2 LEU A 101     -12.524  16.218 -29.353  1.00  1.80           C  
ATOM    776  C   LEU A 101     -11.290  14.808 -25.346  1.00  1.87           C  
ATOM    777  O   LEU A 101     -10.820  15.831 -24.873  1.00  1.55           O  
ATOM    778  N   ARG A 102     -12.351  14.170 -24.819  1.00  1.83           N  
ATOM    779  CA  ARG A 102     -12.962  14.675 -23.589  1.00  1.80           C  
ATOM    780  CB  ARG A 102     -14.113  13.760 -23.124  1.00  1.80           C  
ATOM    781  CG  ARG A 102     -15.298  13.680 -24.099  1.00  1.80           C  
ATOM    782  CD  ARG A 102     -16.378  12.682 -23.644  1.00  1.80           C  
ATOM    783  NE  ARG A 102     -16.985  13.056 -22.369  1.00  1.83           N  
ATOM    784  CZ  ARG A 102     -18.178  13.685 -22.234  1.00  1.87           C  
ATOM    785  NH1 ARG A 102     -18.880  14.098 -23.282  1.00  1.83           N  
ATOM    786  NH2 ARG A 102     -18.658  13.907 -21.020  1.00  1.83           N  
ATOM    787  C   ARG A 102     -11.895  14.781 -22.480  1.00  1.87           C  
ATOM    788  O   ARG A 102     -11.803  15.765 -21.751  1.00  1.55           O  
ATOM    789  N   GLU A 103     -11.067  13.721 -22.435  1.00  1.83           N  
ATOM    790  CA  GLU A 103     -10.001  13.688 -21.450  1.00  1.80           C  
ATOM    791  CB  GLU A 103      -9.280  12.327 -21.464  1.00  1.80           C  
ATOM    792  CG  GLU A 103      -8.588  12.002 -20.125  1.00  1.80           C  
ATOM    793  CD  GLU A 103      -9.550  11.608 -18.993  1.00  1.87           C  
ATOM    794  OE1 GLU A 103     -10.762  11.652 -19.175  1.00  1.66           O  
ATOM    795  OE2 GLU A 103      -9.075  11.251 -17.918  1.00  1.66           O  
ATOM    796  C   GLU A 103      -9.020  14.853 -21.667  1.00  1.87           C  
ATOM    797  O   GLU A 103      -8.499  15.419 -20.715  1.00  1.55           O  
ATOM    798  N   GLN A 104      -8.785  15.218 -22.934  1.00  1.83           N  
ATOM    799  CA  GLN A 104      -7.931  16.374 -23.193  1.00  1.80           C  
ATOM    800  CB  GLN A 104      -7.639  16.511 -24.702  1.00  1.80           C  
ATOM    801  CG  GLN A 104      -6.779  15.371 -25.272  1.00  1.80           C  
ATOM    802  CD  GLN A 104      -5.383  15.382 -24.640  1.00  1.87           C  
ATOM    803  OE1 GLN A 104      -4.919  16.398 -24.126  1.00  1.55           O  
ATOM    804  NE2 GLN A 104      -4.747  14.211 -24.691  1.00  1.83           N  
ATOM    805  C   GLN A 104      -8.585  17.661 -22.660  1.00  1.87           C  
ATOM    806  O   GLN A 104      -7.958  18.473 -21.989  1.00  1.55           O  
ATOM    807  N   LEU A 105      -9.872  17.784 -23.017  1.00  1.83           N  
ATOM    808  CA  LEU A 105     -10.624  19.013 -22.812  1.00  1.80           C  
ATOM    809  CB  LEU A 105     -11.942  18.955 -23.606  1.00  1.80           C  
ATOM    810  CG  LEU A 105     -11.746  18.985 -25.137  1.00  1.80           C  
ATOM    811  CD1 LEU A 105     -13.066  18.681 -25.855  1.00  1.80           C  
ATOM    812  CD2 LEU A 105     -11.184  20.328 -25.628  1.00  1.80           C  
ATOM    813  C   LEU A 105     -10.897  19.295 -21.327  1.00  1.87           C  
ATOM    814  O   LEU A 105     -11.122  20.437 -20.949  1.00  1.55           O  
ATOM    815  N   SER A 106     -10.866  18.227 -20.502  1.00  1.83           N  
ATOM    816  CA  SER A 106     -11.104  18.408 -19.067  1.00  1.80           C  
ATOM    817  CB  SER A 106     -10.780  17.103 -18.321  1.00  1.80           C  
ATOM    818  OG  SER A 106      -9.505  16.597 -18.681  1.00  1.55           O  
ATOM    819  C   SER A 106     -10.266  19.569 -18.494  1.00  1.87           C  
ATOM    820  O   SER A 106     -10.779  20.526 -17.926  1.00  1.55           O  
ATOM    821  N   SER A 107      -8.953  19.413 -18.711  1.00  1.83           N  
ATOM    822  CA  SER A 107      -7.983  20.397 -18.266  1.00  1.80           C  
ATOM    823  CB  SER A 107      -6.645  19.674 -18.033  1.00  1.80           C  
ATOM    824  OG  SER A 107      -6.801  18.441 -17.343  1.00  1.55           O  
ATOM    825  C   SER A 107      -7.801  21.520 -19.305  1.00  1.87           C  
ATOM    826  O   SER A 107      -6.678  21.866 -19.660  1.00  1.55           O  
ATOM    827  N   VAL A 108      -8.932  22.069 -19.765  1.00  1.83           N  
ATOM    828  CA  VAL A 108      -8.939  23.269 -20.589  1.00  1.80           C  
ATOM    829  CB  VAL A 108      -9.285  22.928 -22.057  1.00  1.80           C  
ATOM    830  CG1 VAL A 108      -9.254  24.161 -22.973  1.00  1.80           C  
ATOM    831  CG2 VAL A 108      -8.324  21.876 -22.626  1.00  1.80           C  
ATOM    832  C   VAL A 108      -9.969  24.175 -19.922  1.00  1.87           C  
ATOM    833  O   VAL A 108     -10.931  23.693 -19.337  1.00  1.55           O  
ATOM    834  N   SER A 109      -9.711  25.488 -19.989  1.00  1.83           N  
ATOM    835  CA  SER A 109     -10.617  26.430 -19.337  1.00  1.80           C  
ATOM    836  CB  SER A 109     -10.070  26.768 -17.945  1.00  1.80           C  
ATOM    837  OG  SER A 109      -9.552  25.629 -17.271  1.00  1.55           O  
ATOM    838  C   SER A 109     -10.877  27.672 -20.190  1.00  1.87           C  
ATOM    839  O   SER A 109     -11.573  28.588 -19.765  1.00  1.55           O  
ATOM    840  N   SER A 110     -10.293  27.661 -21.397  1.00  1.83           N  
ATOM    841  CA  SER A 110     -10.585  28.697 -22.372  1.00  1.80           C  
ATOM    842  CB  SER A 110      -9.844  30.018 -22.047  1.00  1.80           C  
ATOM    843  OG  SER A 110      -9.514  30.171 -20.672  1.00  1.55           O  
ATOM    844  C   SER A 110     -10.133  28.160 -23.727  1.00  1.87           C  
ATOM    845  O   SER A 110      -9.497  27.114 -23.813  1.00  1.55           O  
ATOM    846  N   PHE A 111     -10.426  28.957 -24.754  1.00  1.83           N  
ATOM    847  CA  PHE A 111      -9.628  28.879 -25.964  1.00  1.80           C  
ATOM    848  CB  PHE A 111     -10.022  27.701 -26.888  1.00  1.80           C  
ATOM    849  CG  PHE A 111     -11.493  27.517 -27.171  1.00  2.04           C  
ATOM    850  CD1 PHE A 111     -12.291  28.543 -27.675  1.00  2.04           C  
ATOM    851  CD2 PHE A 111     -12.076  26.272 -26.950  1.00  2.04           C  
ATOM    852  CE1 PHE A 111     -13.636  28.330 -27.946  1.00  2.04           C  
ATOM    853  CE2 PHE A 111     -13.417  26.054 -27.227  1.00  2.04           C  
ATOM    854  CZ  PHE A 111     -14.199  27.084 -27.726  1.00  2.04           C  
ATOM    855  C   PHE A 111      -9.743  30.231 -26.642  1.00  1.87           C  
ATOM    856  O   PHE A 111     -10.548  31.068 -26.244  1.00  1.55           O  
ATOM    857  N   GLU A 112      -8.948  30.377 -27.709  1.00  1.83           N  
ATOM    858  CA  GLU A 112      -9.327  31.301 -28.766  1.00  1.80           C  
ATOM    859  CB  GLU A 112      -8.295  32.426 -28.964  1.00  1.80           C  
ATOM    860  CG  GLU A 112      -6.850  31.984 -29.250  1.00  1.80           C  
ATOM    861  CD  GLU A 112      -5.960  33.214 -29.444  1.00  1.87           C  
ATOM    862  OE1 GLU A 112      -6.006  33.816 -30.510  1.00  1.66           O  
ATOM    863  OE2 GLU A 112      -5.225  33.579 -28.535  1.00  1.66           O  
ATOM    864  C   GLU A 112      -9.570  30.429 -30.002  1.00  1.87           C  
ATOM    865  O   GLU A 112      -8.699  29.688 -30.448  1.00  1.55           O  
ATOM    866  N   ARG A 113     -10.822  30.512 -30.477  1.00  1.83           N  
ATOM    867  CA  ARG A 113     -11.203  29.806 -31.685  1.00  1.80           C  
ATOM    868  CB  ARG A 113     -12.695  29.432 -31.619  1.00  1.80           C  
ATOM    869  CG  ARG A 113     -13.109  28.467 -32.741  1.00  1.80           C  
ATOM    870  CD  ARG A 113     -14.625  28.257 -32.865  1.00  1.80           C  
ATOM    871  NE  ARG A 113     -15.266  29.519 -33.220  1.00  1.83           N  
ATOM    872  CZ  ARG A 113     -16.441  29.624 -33.883  1.00  1.87           C  
ATOM    873  NH1 ARG A 113     -17.090  28.551 -34.313  1.00  1.83           N  
ATOM    874  NH2 ARG A 113     -16.941  30.831 -34.111  1.00  1.83           N  
ATOM    875  C   ARG A 113     -10.911  30.763 -32.845  1.00  1.87           C  
ATOM    876  O   ARG A 113     -11.069  31.971 -32.706  1.00  1.55           O  
ATOM    877  N   PHE A 114     -10.474  30.186 -33.970  1.00  1.83           N  
ATOM    878  CA  PHE A 114     -10.123  31.000 -35.124  1.00  1.80           C  
ATOM    879  CB  PHE A 114      -8.659  31.461 -35.030  1.00  1.80           C  
ATOM    880  CG  PHE A 114      -7.662  30.330 -34.986  1.00  2.04           C  
ATOM    881  CD1 PHE A 114      -7.398  29.659 -33.793  1.00  2.04           C  
ATOM    882  CD2 PHE A 114      -6.974  29.952 -36.136  1.00  2.04           C  
ATOM    883  CE1 PHE A 114      -6.445  28.651 -33.743  1.00  2.04           C  
ATOM    884  CE2 PHE A 114      -6.025  28.942 -36.089  1.00  2.04           C  
ATOM    885  CZ  PHE A 114      -5.750  28.300 -34.891  1.00  2.04           C  
ATOM    886  C   PHE A 114     -10.379  30.178 -36.381  1.00  1.87           C  
ATOM    887  O   PHE A 114     -10.335  28.954 -36.354  1.00  1.55           O  
ATOM    888  N   GLU A 115     -10.671  30.908 -37.470  1.00  1.83           N  
ATOM    889  CA  GLU A 115     -10.787  30.255 -38.767  1.00  1.80           C  
ATOM    890  CB  GLU A 115     -11.321  31.246 -39.814  1.00  1.80           C  
ATOM    891  CG  GLU A 115     -12.713  31.789 -39.464  1.00  1.80           C  
ATOM    892  CD  GLU A 115     -13.237  32.738 -40.546  1.00  1.87           C  
ATOM    893  OE1 GLU A 115     -13.157  33.950 -40.372  1.00  1.66           O  
ATOM    894  OE2 GLU A 115     -13.741  32.275 -41.560  1.00  1.66           O  
ATOM    895  C   GLU A 115      -9.385  29.781 -39.167  1.00  1.87           C  
ATOM    896  O   GLU A 115      -8.517  30.588 -39.487  1.00  1.55           O  
ATOM    897  N   ILE A 116      -9.206  28.457 -39.112  1.00  1.83           N  
ATOM    898  CA  ILE A 116      -7.922  27.893 -39.498  1.00  1.80           C  
ATOM    899  CB  ILE A 116      -7.679  26.551 -38.781  1.00  1.80           C  
ATOM    900  CG2 ILE A 116      -8.836  25.561 -38.972  1.00  1.80           C  
ATOM    901  CG1 ILE A 116      -6.320  25.950 -39.178  1.00  1.80           C  
ATOM    902  CD1 ILE A 116      -5.900  24.745 -38.332  1.00  1.80           C  
ATOM    903  C   ILE A 116      -7.840  27.826 -41.034  1.00  1.87           C  
ATOM    904  O   ILE A 116      -6.810  28.130 -41.624  1.00  1.55           O  
ATOM    905  N   PHE A 117      -8.984  27.462 -41.643  1.00  1.83           N  
ATOM    906  CA  PHE A 117      -9.055  27.462 -43.108  1.00  1.80           C  
ATOM    907  CB  PHE A 117      -9.084  26.025 -43.656  1.00  1.80           C  
ATOM    908  CG  PHE A 117      -7.809  25.302 -43.328  1.00  2.04           C  
ATOM    909  CD1 PHE A 117      -6.620  25.666 -43.951  1.00  2.04           C  
ATOM    910  CD2 PHE A 117      -7.792  24.281 -42.386  1.00  2.04           C  
ATOM    911  CE1 PHE A 117      -5.428  25.038 -43.619  1.00  2.04           C  
ATOM    912  CE2 PHE A 117      -6.601  23.655 -42.050  1.00  2.04           C  
ATOM    913  CZ  PHE A 117      -5.415  24.034 -42.663  1.00  2.04           C  
ATOM    914  C   PHE A 117     -10.299  28.230 -43.566  1.00  1.87           C  
ATOM    915  O   PHE A 117     -11.308  27.629 -43.919  1.00  1.55           O  
ATOM    916  N   PRO A 118     -10.213  29.594 -43.559  1.00  1.83           N  
ATOM    917  CD  PRO A 118      -9.067  30.370 -43.083  1.00  1.80           C  
ATOM    918  CA  PRO A 118     -11.293  30.426 -44.089  1.00  1.80           C  
ATOM    919  CB  PRO A 118     -10.649  31.820 -44.203  1.00  1.80           C  
ATOM    920  CG  PRO A 118      -9.530  31.824 -43.160  1.00  1.80           C  
ATOM    921  C   PRO A 118     -11.768  29.928 -45.466  1.00  1.87           C  
ATOM    922  O   PRO A 118     -11.016  29.946 -46.436  1.00  1.55           O  
ATOM    923  N   LYS A 119     -13.024  29.448 -45.472  1.00  1.83           N  
ATOM    924  CA  LYS A 119     -13.502  28.541 -46.511  1.00  1.80           C  
ATOM    925  CB  LYS A 119     -15.023  28.315 -46.376  1.00  1.80           C  
ATOM    926  CG  LYS A 119     -15.818  29.537 -45.888  1.00  1.80           C  
ATOM    927  CD  LYS A 119     -17.327  29.371 -46.091  1.00  1.80           C  
ATOM    928  CE  LYS A 119     -18.111  30.611 -45.642  1.00  1.80           C  
ATOM    929  NZ  LYS A 119     -19.524  30.571 -45.996  1.00  1.65           N  
ATOM    930  C   LYS A 119     -13.101  28.969 -47.937  1.00  1.87           C  
ATOM    931  O   LYS A 119     -12.379  28.268 -48.635  1.00  1.55           O  
ATOM    932  N   GLU A 120     -13.610  30.150 -48.322  1.00  1.83           N  
ATOM    933  CA  GLU A 120     -13.486  30.597 -49.704  1.00  1.80           C  
ATOM    934  CB  GLU A 120     -14.193  31.955 -49.868  1.00  1.80           C  
ATOM    935  CG  GLU A 120     -15.649  31.929 -49.363  1.00  1.80           C  
ATOM    936  CD  GLU A 120     -16.336  33.286 -49.525  1.00  1.87           C  
ATOM    937  OE1 GLU A 120     -15.974  34.234 -48.840  1.00  1.66           O  
ATOM    938  OE2 GLU A 120     -17.253  33.405 -50.326  1.00  1.66           O  
ATOM    939  C   GLU A 120     -12.007  30.684 -50.130  1.00  1.87           C  
ATOM    940  O   GLU A 120     -11.610  30.255 -51.207  1.00  1.55           O  
ATOM    941  N   SER A 121     -11.220  31.266 -49.217  1.00  1.83           N  
ATOM    942  CA  SER A 121      -9.815  31.489 -49.507  1.00  1.80           C  
ATOM    943  CB  SER A 121      -9.269  32.408 -48.405  1.00  1.80           C  
ATOM    944  OG  SER A 121     -10.156  33.490 -48.138  1.00  1.55           O  
ATOM    945  C   SER A 121      -9.024  30.166 -49.566  1.00  1.87           C  
ATOM    946  O   SER A 121      -8.110  29.992 -50.365  1.00  1.55           O  
ATOM    947  N   SER A 122      -9.404  29.267 -48.646  1.00  1.83           N  
ATOM    948  CA  SER A 122      -8.606  28.071 -48.425  1.00  1.80           C  
ATOM    949  CB  SER A 122      -8.880  27.540 -47.013  1.00  1.80           C  
ATOM    950  OG  SER A 122      -8.671  28.560 -46.047  1.00  1.55           O  
ATOM    951  C   SER A 122      -8.872  27.016 -49.509  1.00  1.87           C  
ATOM    952  O   SER A 122      -7.963  26.315 -49.948  1.00  1.55           O  
ATOM    953  N   TRP A 123     -10.148  26.961 -49.936  1.00  1.83           N  
ATOM    954  CA  TRP A 123     -10.574  25.977 -50.930  1.00  1.80           C  
ATOM    955  CB  TRP A 123     -11.403  24.857 -50.237  1.00  1.80           C  
ATOM    956  CG  TRP A 123     -11.008  24.653 -48.785  1.00  2.04           C  
ATOM    957  CD2 TRP A 123      -9.952  23.831 -48.243  1.00  2.04           C  
ATOM    958  CE2 TRP A 123      -9.997  23.982 -46.836  1.00  2.04           C  
ATOM    959  CE3 TRP A 123      -9.018  23.006 -48.807  1.00  2.04           C  
ATOM    960  CD1 TRP A 123     -11.639  25.251 -47.692  1.00  2.04           C  
ATOM    961  NE1 TRP A 123     -11.036  24.855 -46.547  1.00  1.72           N  
ATOM    962  CZ2 TRP A 123      -9.110  23.305 -46.045  1.00  2.04           C  
ATOM    963  CZ3 TRP A 123      -8.116  22.310 -48.003  1.00  2.04           C  
ATOM    964  CH2 TRP A 123      -8.163  22.462 -46.618  1.00  2.04           C  
ATOM    965  C   TRP A 123     -11.402  26.682 -52.043  1.00  1.87           C  
ATOM    966  O   TRP A 123     -12.595  26.440 -52.181  1.00  1.55           O  
ATOM    967  N   PRO A 124     -10.761  27.564 -52.865  1.00  1.83           N  
ATOM    968  CD  PRO A 124      -9.328  27.864 -52.882  1.00  1.80           C  
ATOM    969  CA  PRO A 124     -11.533  28.420 -53.776  1.00  1.80           C  
ATOM    970  CB  PRO A 124     -10.477  29.348 -54.405  1.00  1.80           C  
ATOM    971  CG  PRO A 124      -9.259  29.264 -53.486  1.00  1.80           C  
ATOM    972  C   PRO A 124     -12.322  27.745 -54.916  1.00  1.87           C  
ATOM    973  O   PRO A 124     -13.151  28.373 -55.567  1.00  1.55           O  
ATOM    974  N   ASN A 125     -12.007  26.459 -55.147  1.00  1.83           N  
ATOM    975  CA  ASN A 125     -12.522  25.750 -56.321  1.00  1.80           C  
ATOM    976  CB  ASN A 125     -11.359  25.279 -57.214  1.00  1.80           C  
ATOM    977  CG  ASN A 125     -10.679  26.451 -57.927  1.00  1.87           C  
ATOM    978  OD1 ASN A 125     -11.133  26.931 -58.960  1.00  1.55           O  
ATOM    979  ND2 ASN A 125      -9.565  26.884 -57.335  1.00  1.83           N  
ATOM    980  C   ASN A 125     -13.349  24.543 -55.880  1.00  1.87           C  
ATOM    981  O   ASN A 125     -13.355  23.502 -56.523  1.00  1.55           O  
ATOM    982  N   HIS A 126     -14.026  24.740 -54.739  1.00  1.83           N  
ATOM    983  CA  HIS A 126     -14.845  23.698 -54.132  1.00  1.80           C  
ATOM    984  CB  HIS A 126     -14.120  23.118 -52.906  1.00  1.80           C  
ATOM    985  CG  HIS A 126     -12.805  22.548 -53.375  1.00  2.04           C  
ATOM    986  CD2 HIS A 126     -11.566  23.201 -53.425  1.00  2.04           C  
ATOM    987  ND1 HIS A 126     -12.651  21.311 -53.885  1.00  1.72           N  
ATOM    988  CE1 HIS A 126     -11.359  21.218 -54.239  1.00  2.04           C  
ATOM    989  NE2 HIS A 126     -10.680  22.347 -53.973  1.00  1.72           N  
ATOM    990  C   HIS A 126     -16.137  24.378 -53.712  1.00  1.87           C  
ATOM    991  O   HIS A 126     -16.116  25.530 -53.291  1.00  1.55           O  
ATOM    992  N   THR A 127     -17.253  23.647 -53.847  1.00  1.83           N  
ATOM    993  CA  THR A 127     -18.466  24.151 -53.223  1.00  1.80           C  
ATOM    994  CB  THR A 127     -19.716  23.511 -53.849  1.00  1.80           C  
ATOM    995  OG1 THR A 127     -19.640  22.100 -53.829  1.00  1.55           O  
ATOM    996  CG2 THR A 127     -19.994  24.040 -55.267  1.00  1.80           C  
ATOM    997  C   THR A 127     -18.353  23.839 -51.725  1.00  1.87           C  
ATOM    998  O   THR A 127     -17.781  22.825 -51.342  1.00  1.55           O  
ATOM    999  N   VAL A 128     -18.904  24.769 -50.929  1.00  1.83           N  
ATOM   1000  CA  VAL A 128     -18.916  24.629 -49.479  1.00  1.80           C  
ATOM   1001  CB  VAL A 128     -17.973  25.673 -48.842  1.00  1.80           C  
ATOM   1002  CG1 VAL A 128     -17.862  25.491 -47.323  1.00  1.80           C  
ATOM   1003  CG2 VAL A 128     -16.570  25.618 -49.471  1.00  1.80           C  
ATOM   1004  C   VAL A 128     -20.374  24.760 -49.011  1.00  1.87           C  
ATOM   1005  O   VAL A 128     -20.887  23.945 -48.259  1.00  1.55           O  
ATOM   1006  N   THR A 129     -21.034  25.807 -49.540  1.00  1.83           N  
ATOM   1007  CA  THR A 129     -22.432  26.048 -49.185  1.00  1.80           C  
ATOM   1008  CB  THR A 129     -22.884  27.384 -49.804  1.00  1.80           C  
ATOM   1009  OG1 THR A 129     -22.488  27.495 -51.162  1.00  1.55           O  
ATOM   1010  CG2 THR A 129     -22.403  28.592 -48.984  1.00  1.80           C  
ATOM   1011  C   THR A 129     -23.360  24.879 -49.601  1.00  1.87           C  
ATOM   1012  O   THR A 129     -24.393  24.629 -48.992  1.00  1.55           O  
ATOM   1013  N   LYS A 130     -22.930  24.170 -50.660  1.00  1.83           N  
ATOM   1014  CA  LYS A 130     -23.701  23.023 -51.130  1.00  1.80           C  
ATOM   1015  CB  LYS A 130     -23.207  22.629 -52.533  1.00  1.80           C  
ATOM   1016  CG  LYS A 130     -24.069  21.542 -53.195  1.00  1.80           C  
ATOM   1017  CD  LYS A 130     -23.840  21.402 -54.707  1.00  1.80           C  
ATOM   1018  CE  LYS A 130     -24.429  22.573 -55.512  1.00  1.80           C  
ATOM   1019  NZ  LYS A 130     -24.510  22.336 -56.948  1.00  1.65           N  
ATOM   1020  C   LYS A 130     -23.634  21.842 -50.133  1.00  1.87           C  
ATOM   1021  O   LYS A 130     -24.490  20.963 -50.123  1.00  1.55           O  
ATOM   1022  N   GLY A 131     -22.577  21.859 -49.306  1.00  1.83           N  
ATOM   1023  CA  GLY A 131     -22.411  20.832 -48.292  1.00  1.80           C  
ATOM   1024  C   GLY A 131     -23.316  21.137 -47.097  1.00  1.87           C  
ATOM   1025  O   GLY A 131     -22.917  21.758 -46.121  1.00  1.55           O  
ATOM   1026  N   VAL A 132     -24.563  20.682 -47.264  1.00  1.83           N  
ATOM   1027  CA  VAL A 132     -25.633  20.881 -46.302  1.00  1.80           C  
ATOM   1028  CB  VAL A 132     -26.424  22.155 -46.697  1.00  1.80           C  
ATOM   1029  CG1 VAL A 132     -27.855  22.197 -46.143  1.00  1.80           C  
ATOM   1030  CG2 VAL A 132     -25.660  23.423 -46.291  1.00  1.80           C  
ATOM   1031  C   VAL A 132     -26.476  19.605 -46.363  1.00  1.87           C  
ATOM   1032  O   VAL A 132     -26.534  18.946 -47.400  1.00  1.55           O  
ATOM   1033  N   THR A 133     -27.108  19.273 -45.224  1.00  1.83           N  
ATOM   1034  CA  THR A 133     -27.955  18.091 -45.187  1.00  1.80           C  
ATOM   1035  CB  THR A 133     -27.082  16.825 -45.045  1.00  1.80           C  
ATOM   1036  OG1 THR A 133     -25.816  16.977 -45.651  1.00  1.55           O  
ATOM   1037  CG2 THR A 133     -27.761  15.583 -45.630  1.00  1.80           C  
ATOM   1038  C   THR A 133     -28.953  18.218 -44.025  1.00  1.87           C  
ATOM   1039  O   THR A 133     -28.689  18.873 -43.024  1.00  1.55           O  
ATOM   1040  N   THR A 134     -30.101  17.543 -44.202  1.00  1.83           N  
ATOM   1041  CA  THR A 134     -31.201  17.671 -43.248  1.00  1.80           C  
ATOM   1042  CB  THR A 134     -32.429  16.922 -43.817  1.00  1.80           C  
ATOM   1043  OG1 THR A 134     -33.632  17.189 -43.118  1.00  1.55           O  
ATOM   1044  CG2 THR A 134     -32.207  15.407 -43.954  1.00  1.80           C  
ATOM   1045  C   THR A 134     -30.816  17.188 -41.827  1.00  1.87           C  
ATOM   1046  O   THR A 134     -31.429  17.560 -40.833  1.00  1.55           O  
ATOM   1047  N   SER A 135     -29.771  16.339 -41.768  1.00  1.83           N  
ATOM   1048  CA  SER A 135     -29.332  15.825 -40.474  1.00  1.80           C  
ATOM   1049  CB  SER A 135     -28.230  14.770 -40.698  1.00  1.80           C  
ATOM   1050  OG  SER A 135     -28.098  13.851 -39.630  1.00  1.55           O  
ATOM   1051  C   SER A 135     -28.852  16.968 -39.544  1.00  1.87           C  
ATOM   1052  O   SER A 135     -28.860  16.841 -38.326  1.00  1.55           O  
ATOM   1053  N   CYS A 136     -28.425  18.073 -40.189  1.00  1.83           N  
ATOM   1054  CA  CYS A 136     -27.836  19.203 -39.486  1.00  1.80           C  
ATOM   1055  CB  CYS A 136     -26.375  19.324 -39.930  1.00  1.80           C  
ATOM   1056  SG  CYS A 136     -25.407  17.847 -39.525  1.00  1.89           S  
ATOM   1057  C   CYS A 136     -28.622  20.488 -39.788  1.00  1.87           C  
ATOM   1058  O   CYS A 136     -28.059  21.569 -39.934  1.00  1.55           O  
ATOM   1059  N   SER A 137     -29.951  20.329 -39.862  1.00  1.83           N  
ATOM   1060  CA  SER A 137     -30.794  21.505 -40.006  1.00  1.80           C  
ATOM   1061  CB  SER A 137     -32.221  21.062 -40.327  1.00  1.80           C  
ATOM   1062  OG  SER A 137     -32.208  20.282 -41.514  1.00  1.55           O  
ATOM   1063  C   SER A 137     -30.789  22.373 -38.731  1.00  1.87           C  
ATOM   1064  O   SER A 137     -31.181  21.941 -37.652  1.00  1.55           O  
ATOM   1065  N   HIS A 138     -30.358  23.625 -38.934  1.00  1.83           N  
ATOM   1066  CA  HIS A 138     -30.518  24.660 -37.929  1.00  1.80           C  
ATOM   1067  CB  HIS A 138     -29.608  25.834 -38.321  1.00  1.80           C  
ATOM   1068  CG  HIS A 138     -29.773  26.993 -37.366  1.00  2.04           C  
ATOM   1069  CD2 HIS A 138     -30.659  28.076 -37.480  1.00  2.04           C  
ATOM   1070  ND1 HIS A 138     -29.059  27.153 -36.234  1.00  1.72           N  
ATOM   1071  CE1 HIS A 138     -29.492  28.292 -35.673  1.00  2.04           C  
ATOM   1072  NE2 HIS A 138     -30.462  28.873 -36.405  1.00  1.72           N  
ATOM   1073  C   HIS A 138     -31.996  25.097 -37.921  1.00  1.87           C  
ATOM   1074  O   HIS A 138     -32.462  25.773 -38.829  1.00  1.55           O  
ATOM   1075  N   ASN A 139     -32.705  24.688 -36.855  1.00  1.83           N  
ATOM   1076  CA  ASN A 139     -34.097  25.107 -36.650  1.00  1.80           C  
ATOM   1077  CB  ASN A 139     -34.195  26.594 -36.243  1.00  1.80           C  
ATOM   1078  CG  ASN A 139     -33.767  26.810 -34.791  1.00  1.87           C  
ATOM   1079  OD1 ASN A 139     -34.527  26.581 -33.857  1.00  1.55           O  
ATOM   1080  ND2 ASN A 139     -32.523  27.264 -34.637  1.00  1.83           N  
ATOM   1081  C   ASN A 139     -34.967  24.826 -37.889  1.00  1.87           C  
ATOM   1082  O   ASN A 139     -35.764  25.647 -38.330  1.00  1.55           O  
ATOM   1083  N   GLY A 140     -34.763  23.612 -38.425  1.00  1.83           N  
ATOM   1084  CA  GLY A 140     -35.579  23.153 -39.543  1.00  1.80           C  
ATOM   1085  C   GLY A 140     -35.025  23.568 -40.914  1.00  1.87           C  
ATOM   1086  O   GLY A 140     -35.331  22.944 -41.925  1.00  1.55           O  
ATOM   1087  N   LYS A 141     -34.189  24.620 -40.913  1.00  1.83           N  
ATOM   1088  CA  LYS A 141     -33.522  25.029 -42.141  1.00  1.80           C  
ATOM   1089  CB  LYS A 141     -33.213  26.532 -42.089  1.00  1.80           C  
ATOM   1090  CG  LYS A 141     -34.491  27.385 -42.078  1.00  1.80           C  
ATOM   1091  CD  LYS A 141     -34.225  28.890 -42.212  1.00  1.80           C  
ATOM   1092  CE  LYS A 141     -33.656  29.526 -40.936  1.00  1.80           C  
ATOM   1093  NZ  LYS A 141     -33.440  30.964 -41.064  1.00  1.65           N  
ATOM   1094  C   LYS A 141     -32.235  24.208 -42.267  1.00  1.87           C  
ATOM   1095  O   LYS A 141     -31.436  24.144 -41.341  1.00  1.55           O  
ATOM   1096  N   SER A 142     -32.082  23.569 -43.431  1.00  1.83           N  
ATOM   1097  CA  SER A 142     -30.933  22.709 -43.664  1.00  1.80           C  
ATOM   1098  CB  SER A 142     -31.063  22.197 -45.105  1.00  1.80           C  
ATOM   1099  OG  SER A 142     -32.420  21.926 -45.441  1.00  1.55           O  
ATOM   1100  C   SER A 142     -29.614  23.492 -43.478  1.00  1.87           C  
ATOM   1101  O   SER A 142     -29.479  24.601 -43.986  1.00  1.55           O  
ATOM   1102  N   SER A 143     -28.659  22.878 -42.756  1.00  1.83           N  
ATOM   1103  CA  SER A 143     -27.334  23.478 -42.704  1.00  1.80           C  
ATOM   1104  CB  SER A 143     -27.284  24.601 -41.639  1.00  1.80           C  
ATOM   1105  OG  SER A 143     -27.287  24.184 -40.284  1.00  1.55           O  
ATOM   1106  C   SER A 143     -26.301  22.349 -42.554  1.00  1.87           C  
ATOM   1107  O   SER A 143     -26.446  21.287 -43.152  1.00  1.55           O  
ATOM   1108  N   PHE A 144     -25.272  22.640 -41.749  1.00  1.83           N  
ATOM   1109  CA  PHE A 144     -24.148  21.746 -41.525  1.00  1.80           C  
ATOM   1110  CB  PHE A 144     -23.168  21.825 -42.720  1.00  1.80           C  
ATOM   1111  CG  PHE A 144     -22.040  20.826 -42.634  1.00  2.04           C  
ATOM   1112  CD1 PHE A 144     -22.304  19.463 -42.726  1.00  2.04           C  
ATOM   1113  CD2 PHE A 144     -20.726  21.245 -42.436  1.00  2.04           C  
ATOM   1114  CE1 PHE A 144     -21.279  18.535 -42.608  1.00  2.04           C  
ATOM   1115  CE2 PHE A 144     -19.699  20.318 -42.324  1.00  2.04           C  
ATOM   1116  CZ  PHE A 144     -19.974  18.962 -42.406  1.00  2.04           C  
ATOM   1117  C   PHE A 144     -23.518  22.208 -40.204  1.00  1.87           C  
ATOM   1118  O   PHE A 144     -23.960  23.188 -39.607  1.00  1.55           O  
ATOM   1119  N   TYR A 145     -22.474  21.475 -39.788  1.00  1.83           N  
ATOM   1120  CA  TYR A 145     -21.615  21.924 -38.705  1.00  1.80           C  
ATOM   1121  CB  TYR A 145     -20.457  20.930 -38.541  1.00  1.80           C  
ATOM   1122  CG  TYR A 145     -20.915  19.604 -38.008  1.00  2.04           C  
ATOM   1123  CD1 TYR A 145     -21.379  19.498 -36.701  1.00  2.04           C  
ATOM   1124  CE1 TYR A 145     -21.789  18.275 -36.195  1.00  2.04           C  
ATOM   1125  CD2 TYR A 145     -20.872  18.464 -38.803  1.00  2.04           C  
ATOM   1126  CE2 TYR A 145     -21.286  17.239 -38.305  1.00  2.04           C  
ATOM   1127  CZ  TYR A 145     -21.745  17.149 -37.000  1.00  2.04           C  
ATOM   1128  OH  TYR A 145     -22.178  15.947 -36.491  1.00  1.55           O  
ATOM   1129  C   TYR A 145     -21.030  23.314 -39.017  1.00  1.87           C  
ATOM   1130  O   TYR A 145     -20.986  23.762 -40.157  1.00  1.55           O  
ATOM   1131  N   ARG A 146     -20.594  23.945 -37.919  1.00  1.83           N  
ATOM   1132  CA  ARG A 146     -20.028  25.285 -37.964  1.00  1.80           C  
ATOM   1133  CB  ARG A 146     -20.522  26.094 -36.751  1.00  1.80           C  
ATOM   1134  CG  ARG A 146     -21.894  26.746 -36.961  1.00  1.80           C  
ATOM   1135  CD  ARG A 146     -23.071  25.773 -37.067  1.00  1.80           C  
ATOM   1136  NE  ARG A 146     -24.291  26.569 -37.153  1.00  1.83           N  
ATOM   1137  CZ  ARG A 146     -25.321  26.361 -38.000  1.00  1.87           C  
ATOM   1138  NH1 ARG A 146     -25.356  25.317 -38.820  1.00  1.83           N  
ATOM   1139  NH2 ARG A 146     -26.316  27.237 -37.997  1.00  1.83           N  
ATOM   1140  C   ARG A 146     -18.495  25.223 -37.964  1.00  1.87           C  
ATOM   1141  O   ARG A 146     -17.830  26.057 -38.559  1.00  1.55           O  
ATOM   1142  N   ASN A 147     -17.953  24.223 -37.249  1.00  1.83           N  
ATOM   1143  CA  ASN A 147     -16.498  24.222 -37.075  1.00  1.80           C  
ATOM   1144  CB  ASN A 147     -16.080  23.770 -35.666  1.00  1.80           C  
ATOM   1145  CG  ASN A 147     -16.583  24.788 -34.629  1.00  1.87           C  
ATOM   1146  OD1 ASN A 147     -16.505  25.993 -34.825  1.00  1.55           O  
ATOM   1147  ND2 ASN A 147     -17.134  24.268 -33.538  1.00  1.83           N  
ATOM   1148  C   ASN A 147     -15.797  23.435 -38.186  1.00  1.87           C  
ATOM   1149  O   ASN A 147     -14.574  23.436 -38.254  1.00  1.55           O  
ATOM   1150  N   LEU A 148     -16.599  22.790 -39.055  1.00  1.83           N  
ATOM   1151  CA  LEU A 148     -16.072  22.015 -40.178  1.00  1.80           C  
ATOM   1152  CB  LEU A 148     -16.474  20.530 -40.057  1.00  1.80           C  
ATOM   1153  CG  LEU A 148     -15.856  19.745 -38.884  1.00  1.80           C  
ATOM   1154  CD1 LEU A 148     -14.346  19.972 -38.755  1.00  1.80           C  
ATOM   1155  CD2 LEU A 148     -16.573  19.977 -37.547  1.00  1.80           C  
ATOM   1156  C   LEU A 148     -16.657  22.599 -41.473  1.00  1.87           C  
ATOM   1157  O   LEU A 148     -17.677  23.275 -41.448  1.00  1.55           O  
ATOM   1158  N   LEU A 149     -15.977  22.279 -42.585  1.00  1.83           N  
ATOM   1159  CA  LEU A 149     -16.402  22.615 -43.939  1.00  1.80           C  
ATOM   1160  CB  LEU A 149     -15.317  23.440 -44.661  1.00  1.80           C  
ATOM   1161  CG  LEU A 149     -14.923  24.735 -43.951  1.00  1.80           C  
ATOM   1162  CD1 LEU A 149     -13.715  25.377 -44.639  1.00  1.80           C  
ATOM   1163  CD2 LEU A 149     -16.105  25.701 -43.877  1.00  1.80           C  
ATOM   1164  C   LEU A 149     -16.526  21.310 -44.724  1.00  1.87           C  
ATOM   1165  O   LEU A 149     -15.543  20.606 -44.910  1.00  1.55           O  
ATOM   1166  N   TRP A 150     -17.747  21.026 -45.194  1.00  1.83           N  
ATOM   1167  CA  TRP A 150     -17.903  19.933 -46.149  1.00  1.80           C  
ATOM   1168  CB  TRP A 150     -19.372  19.464 -46.123  1.00  1.80           C  
ATOM   1169  CG  TRP A 150     -19.588  18.149 -46.852  1.00  2.04           C  
ATOM   1170  CD2 TRP A 150     -20.679  17.226 -46.665  1.00  2.04           C  
ATOM   1171  CE2 TRP A 150     -20.444  16.117 -47.512  1.00  2.04           C  
ATOM   1172  CE3 TRP A 150     -21.787  17.257 -45.868  1.00  2.04           C  
ATOM   1173  CD1 TRP A 150     -18.758  17.561 -47.806  1.00  2.04           C  
ATOM   1174  NE1 TRP A 150     -19.259  16.367 -48.192  1.00  1.72           N  
ATOM   1175  CZ2 TRP A 150     -21.325  15.070 -47.526  1.00  2.04           C  
ATOM   1176  CZ3 TRP A 150     -22.687  16.194 -45.879  1.00  2.04           C  
ATOM   1177  CH2 TRP A 150     -22.454  15.096 -46.707  1.00  2.04           C  
ATOM   1178  C   TRP A 150     -17.513  20.481 -47.533  1.00  1.87           C  
ATOM   1179  O   TRP A 150     -18.280  21.210 -48.150  1.00  1.55           O  
ATOM   1180  N   LEU A 151     -16.300  20.112 -47.979  1.00  1.83           N  
ATOM   1181  CA  LEU A 151     -15.876  20.523 -49.311  1.00  1.80           C  
ATOM   1182  CB  LEU A 151     -14.341  20.514 -49.388  1.00  1.80           C  
ATOM   1183  CG  LEU A 151     -13.653  21.288 -48.253  1.00  1.80           C  
ATOM   1184  CD1 LEU A 151     -12.136  21.214 -48.433  1.00  1.80           C  
ATOM   1185  CD2 LEU A 151     -14.124  22.747 -48.162  1.00  1.80           C  
ATOM   1186  C   LEU A 151     -16.448  19.533 -50.335  1.00  1.87           C  
ATOM   1187  O   LEU A 151     -16.443  18.329 -50.103  1.00  1.55           O  
ATOM   1188  N   THR A 152     -16.905  20.084 -51.464  1.00  1.83           N  
ATOM   1189  CA  THR A 152     -17.416  19.283 -52.567  1.00  1.80           C  
ATOM   1190  CB  THR A 152     -18.955  19.201 -52.446  1.00  1.80           C  
ATOM   1191  OG1 THR A 152     -19.489  20.341 -51.797  1.00  1.55           O  
ATOM   1192  CG2 THR A 152     -19.372  18.015 -51.574  1.00  1.80           C  
ATOM   1193  C   THR A 152     -16.908  19.890 -53.885  1.00  1.87           C  
ATOM   1194  O   THR A 152     -16.201  20.893 -53.891  1.00  1.55           O  
ATOM   1195  N   LYS A 153     -17.281  19.209 -54.986  1.00  1.83           N  
ATOM   1196  CA  LYS A 153     -16.897  19.594 -56.346  1.00  1.80           C  
ATOM   1197  CB  LYS A 153     -17.654  18.688 -57.338  1.00  1.80           C  
ATOM   1198  CG  LYS A 153     -19.188  18.807 -57.208  1.00  1.80           C  
ATOM   1199  CD  LYS A 153     -19.959  17.945 -58.214  1.00  1.80           C  
ATOM   1200  CE  LYS A 153     -21.479  18.092 -58.025  1.00  1.80           C  
ATOM   1201  NZ  LYS A 153     -22.295  17.384 -59.005  1.00  1.65           N  
ATOM   1202  C   LYS A 153     -17.231  21.069 -56.638  1.00  1.87           C  
ATOM   1203  O   LYS A 153     -17.973  21.707 -55.905  1.00  1.55           O  
ATOM   1204  N   LYS A 154     -16.698  21.556 -57.761  1.00  1.83           N  
ATOM   1205  CA  LYS A 154     -17.104  22.843 -58.301  1.00  1.80           C  
ATOM   1206  CB  LYS A 154     -16.152  23.931 -57.780  1.00  1.80           C  
ATOM   1207  CG  LYS A 154     -16.748  25.343 -57.704  1.00  1.80           C  
ATOM   1208  CD  LYS A 154     -17.131  25.941 -59.062  1.00  1.80           C  
ATOM   1209  CE  LYS A 154     -17.561  27.413 -58.945  1.00  1.80           C  
ATOM   1210  NZ  LYS A 154     -18.107  27.977 -60.176  1.00  1.65           N  
ATOM   1211  C   LYS A 154     -17.041  22.679 -59.823  1.00  1.87           C  
ATOM   1212  O   LYS A 154     -15.995  22.361 -60.374  1.00  1.55           O  
ATOM   1213  N   ASN A 155     -18.214  22.833 -60.461  1.00  1.83           N  
ATOM   1214  CA  ASN A 155     -18.351  22.652 -61.912  1.00  1.80           C  
ATOM   1215  CB  ASN A 155     -17.615  23.748 -62.714  1.00  1.80           C  
ATOM   1216  CG  ASN A 155     -18.378  25.071 -62.697  1.00  1.87           C  
ATOM   1217  OD1 ASN A 155     -18.063  25.994 -61.955  1.00  1.55           O  
ATOM   1218  ND2 ASN A 155     -19.393  25.128 -63.561  1.00  1.83           N  
ATOM   1219  C   ASN A 155     -17.901  21.251 -62.374  1.00  1.87           C  
ATOM   1220  O   ASN A 155     -17.497  21.050 -63.513  1.00  1.55           O  
ATOM   1221  N   GLY A 156     -18.004  20.290 -61.440  1.00  1.83           N  
ATOM   1222  CA  GLY A 156     -17.597  18.924 -61.758  1.00  1.80           C  
ATOM   1223  C   GLY A 156     -16.073  18.768 -61.878  1.00  1.87           C  
ATOM   1224  O   GLY A 156     -15.565  17.884 -62.561  1.00  1.55           O  
ATOM   1225  N   LEU A 157     -15.381  19.660 -61.157  1.00  1.83           N  
ATOM   1226  CA  LEU A 157     -13.963  19.502 -60.891  1.00  1.80           C  
ATOM   1227  CB  LEU A 157     -13.168  20.760 -61.302  1.00  1.80           C  
ATOM   1228  CG  LEU A 157     -13.058  21.035 -62.814  1.00  1.80           C  
ATOM   1229  CD1 LEU A 157     -12.451  19.854 -63.580  1.00  1.80           C  
ATOM   1230  CD2 LEU A 157     -14.376  21.495 -63.447  1.00  1.80           C  
ATOM   1231  C   LEU A 157     -13.850  19.307 -59.379  1.00  1.87           C  
ATOM   1232  O   LEU A 157     -14.739  19.682 -58.625  1.00  1.55           O  
ATOM   1233  N   TYR A 158     -12.705  18.740 -58.990  1.00  1.83           N  
ATOM   1234  CA  TYR A 158     -12.269  18.784 -57.603  1.00  1.80           C  
ATOM   1235  CB  TYR A 158     -12.833  17.598 -56.794  1.00  1.80           C  
ATOM   1236  CG  TYR A 158     -12.625  17.764 -55.306  1.00  2.04           C  
ATOM   1237  CD1 TYR A 158     -11.389  17.505 -54.718  1.00  2.04           C  
ATOM   1238  CE1 TYR A 158     -11.202  17.657 -53.350  1.00  2.04           C  
ATOM   1239  CD2 TYR A 158     -13.673  18.176 -54.490  1.00  2.04           C  
ATOM   1240  CE2 TYR A 158     -13.494  18.321 -53.120  1.00  2.04           C  
ATOM   1241  CZ  TYR A 158     -12.260  18.059 -52.549  1.00  2.04           C  
ATOM   1242  OH  TYR A 158     -12.107  18.192 -51.188  1.00  1.55           O  
ATOM   1243  C   TYR A 158     -10.735  18.761 -57.650  1.00  1.87           C  
ATOM   1244  O   TYR A 158     -10.122  17.699 -57.627  1.00  1.55           O  
ATOM   1245  N   PRO A 159     -10.113  19.964 -57.749  1.00  1.83           N  
ATOM   1246  CD  PRO A 159     -10.764  21.259 -57.968  1.00  1.80           C  
ATOM   1247  CA  PRO A 159      -8.659  20.062 -57.643  1.00  1.80           C  
ATOM   1248  CB  PRO A 159      -8.384  21.573 -57.675  1.00  1.80           C  
ATOM   1249  CG  PRO A 159      -9.606  22.174 -58.372  1.00  1.80           C  
ATOM   1250  C   PRO A 159      -8.152  19.420 -56.341  1.00  1.87           C  
ATOM   1251  O   PRO A 159      -8.669  19.710 -55.272  1.00  1.55           O  
ATOM   1252  N   ASN A 160      -7.152  18.530 -56.467  1.00  1.83           N  
ATOM   1253  CA  ASN A 160      -6.580  17.955 -55.250  1.00  1.80           C  
ATOM   1254  CB  ASN A 160      -5.536  16.877 -55.601  1.00  1.80           C  
ATOM   1255  CG  ASN A 160      -4.877  16.263 -54.351  1.00  1.87           C  
ATOM   1256  OD1 ASN A 160      -5.179  15.149 -53.941  1.00  1.55           O  
ATOM   1257  ND2 ASN A 160      -3.939  17.025 -53.790  1.00  1.83           N  
ATOM   1258  C   ASN A 160      -5.947  19.088 -54.423  1.00  1.87           C  
ATOM   1259  O   ASN A 160      -4.946  19.675 -54.824  1.00  1.55           O  
ATOM   1260  N   VAL A 161      -6.594  19.367 -53.287  1.00  1.83           N  
ATOM   1261  CA  VAL A 161      -6.173  20.460 -52.431  1.00  1.80           C  
ATOM   1262  CB  VAL A 161      -7.308  20.815 -51.452  1.00  1.80           C  
ATOM   1263  CG1 VAL A 161      -8.551  21.268 -52.223  1.00  1.80           C  
ATOM   1264  CG2 VAL A 161      -7.672  19.663 -50.503  1.00  1.80           C  
ATOM   1265  C   VAL A 161      -4.896  20.047 -51.697  1.00  1.87           C  
ATOM   1266  O   VAL A 161      -4.593  18.866 -51.577  1.00  1.55           O  
ATOM   1267  N   SER A 162      -4.200  21.085 -51.213  1.00  1.83           N  
ATOM   1268  CA  SER A 162      -2.976  20.890 -50.455  1.00  1.80           C  
ATOM   1269  CB  SER A 162      -1.831  20.584 -51.438  1.00  1.80           C  
ATOM   1270  OG  SER A 162      -1.882  21.372 -52.623  1.00  1.55           O  
ATOM   1271  C   SER A 162      -2.728  22.161 -49.626  1.00  1.87           C  
ATOM   1272  O   SER A 162      -1.852  22.965 -49.931  1.00  1.55           O  
ATOM   1273  N   LYS A 163      -3.586  22.321 -48.604  1.00  1.83           N  
ATOM   1274  CA  LYS A 163      -3.519  23.486 -47.725  1.00  1.80           C  
ATOM   1275  CB  LYS A 163      -4.934  23.910 -47.288  1.00  1.80           C  
ATOM   1276  CG  LYS A 163      -5.729  24.629 -48.388  1.00  1.80           C  
ATOM   1277  CD  LYS A 163      -5.116  25.989 -48.772  1.00  1.80           C  
ATOM   1278  CE  LYS A 163      -4.597  26.032 -50.214  1.00  1.80           C  
ATOM   1279  NZ  LYS A 163      -5.651  26.103 -51.220  1.00  1.65           N  
ATOM   1280  C   LYS A 163      -2.670  23.127 -46.504  1.00  1.87           C  
ATOM   1281  O   LYS A 163      -2.333  21.970 -46.268  1.00  1.55           O  
ATOM   1282  N   SER A 164      -2.335  24.177 -45.739  1.00  1.83           N  
ATOM   1283  CA  SER A 164      -1.563  23.979 -44.525  1.00  1.80           C  
ATOM   1284  CB  SER A 164      -0.066  23.865 -44.880  1.00  1.80           C  
ATOM   1285  OG  SER A 164       0.181  23.173 -46.095  1.00  1.55           O  
ATOM   1286  C   SER A 164      -1.801  25.165 -43.587  1.00  1.87           C  
ATOM   1287  O   SER A 164      -2.122  26.260 -44.033  1.00  1.55           O  
ATOM   1288  N   TYR A 165      -1.621  24.882 -42.289  1.00  1.83           N  
ATOM   1289  CA  TYR A 165      -1.643  25.910 -41.261  1.00  1.80           C  
ATOM   1290  CB  TYR A 165      -2.951  25.841 -40.452  1.00  1.80           C  
ATOM   1291  CG  TYR A 165      -2.873  26.683 -39.203  1.00  2.04           C  
ATOM   1292  CD1 TYR A 165      -2.852  28.070 -39.291  1.00  2.04           C  
ATOM   1293  CE1 TYR A 165      -2.715  28.850 -38.152  1.00  2.04           C  
ATOM   1294  CD2 TYR A 165      -2.794  26.085 -37.950  1.00  2.04           C  
ATOM   1295  CE2 TYR A 165      -2.671  26.862 -36.808  1.00  2.04           C  
ATOM   1296  CZ  TYR A 165      -2.606  28.244 -36.903  1.00  2.04           C  
ATOM   1297  OH  TYR A 165      -2.409  28.980 -35.751  1.00  1.55           O  
ATOM   1298  C   TYR A 165      -0.428  25.656 -40.366  1.00  1.87           C  
ATOM   1299  O   TYR A 165      -0.273  24.579 -39.800  1.00  1.55           O  
ATOM   1300  N   VAL A 166       0.417  26.697 -40.287  1.00  1.83           N  
ATOM   1301  CA  VAL A 166       1.521  26.706 -39.339  1.00  1.80           C  
ATOM   1302  CB  VAL A 166       2.609  27.689 -39.821  1.00  1.80           C  
ATOM   1303  CG1 VAL A 166       3.755  27.838 -38.806  1.00  1.80           C  
ATOM   1304  CG2 VAL A 166       3.163  27.295 -41.198  1.00  1.80           C  
ATOM   1305  C   VAL A 166       0.940  27.158 -37.997  1.00  1.87           C  
ATOM   1306  O   VAL A 166       0.249  28.166 -37.933  1.00  1.55           O  
ATOM   1307  N   ASN A 167       1.245  26.384 -36.946  1.00  1.83           N  
ATOM   1308  CA  ASN A 167       0.717  26.704 -35.625  1.00  1.80           C  
ATOM   1309  CB  ASN A 167       0.906  25.509 -34.688  1.00  1.80           C  
ATOM   1310  CG  ASN A 167       0.247  25.762 -33.328  1.00  1.87           C  
ATOM   1311  OD1 ASN A 167      -0.002  26.887 -32.909  1.00  1.55           O  
ATOM   1312  ND2 ASN A 167      -0.021  24.642 -32.672  1.00  1.83           N  
ATOM   1313  C   ASN A 167       1.396  27.962 -35.070  1.00  1.87           C  
ATOM   1314  O   ASN A 167       2.415  27.895 -34.393  1.00  1.55           O  
ATOM   1315  N   ASN A 168       0.753  29.094 -35.398  1.00  1.83           N  
ATOM   1316  CA  ASN A 168       1.240  30.411 -34.997  1.00  1.80           C  
ATOM   1317  CB  ASN A 168       0.766  31.497 -35.984  1.00  1.80           C  
ATOM   1318  CG  ASN A 168       1.714  31.656 -37.178  1.00  1.87           C  
ATOM   1319  OD1 ASN A 168       2.482  32.609 -37.271  1.00  1.55           O  
ATOM   1320  ND2 ASN A 168       1.610  30.701 -38.100  1.00  1.83           N  
ATOM   1321  C   ASN A 168       0.750  30.763 -33.588  1.00  1.87           C  
ATOM   1322  O   ASN A 168       1.208  31.729 -32.986  1.00  1.55           O  
ATOM   1323  N   LYS A 169      -0.202  29.955 -33.083  1.00  1.83           N  
ATOM   1324  CA  LYS A 169      -0.676  30.199 -31.724  1.00  1.80           C  
ATOM   1325  CB  LYS A 169      -2.002  29.460 -31.476  1.00  1.80           C  
ATOM   1326  CG  LYS A 169      -3.142  29.939 -32.389  1.00  1.80           C  
ATOM   1327  CD  LYS A 169      -3.468  31.432 -32.214  1.00  1.80           C  
ATOM   1328  CE  LYS A 169      -4.621  31.906 -33.101  1.00  1.80           C  
ATOM   1329  NZ  LYS A 169      -4.866  33.343 -32.997  1.00  1.65           N  
ATOM   1330  C   LYS A 169       0.385  29.787 -30.696  1.00  1.87           C  
ATOM   1331  O   LYS A 169       0.461  30.339 -29.605  1.00  1.55           O  
ATOM   1332  N   GLU A 170       1.189  28.792 -31.104  1.00  1.83           N  
ATOM   1333  CA  GLU A 170       2.259  28.290 -30.249  1.00  1.80           C  
ATOM   1334  CB  GLU A 170       3.362  29.340 -30.028  1.00  1.80           C  
ATOM   1335  CG  GLU A 170       3.959  29.852 -31.355  1.00  1.80           C  
ATOM   1336  CD  GLU A 170       5.099  30.862 -31.161  1.00  1.87           C  
ATOM   1337  OE1 GLU A 170       5.183  31.497 -30.116  1.00  1.66           O  
ATOM   1338  OE2 GLU A 170       5.912  31.033 -32.063  1.00  1.66           O  
ATOM   1339  C   GLU A 170       1.684  27.729 -28.931  1.00  1.87           C  
ATOM   1340  O   GLU A 170       2.239  27.882 -27.849  1.00  1.55           O  
ATOM   1341  N   LYS A 171       0.533  27.069 -29.125  1.00  1.83           N  
ATOM   1342  CA  LYS A 171      -0.189  26.365 -28.076  1.00  1.80           C  
ATOM   1343  CB  LYS A 171      -1.332  27.238 -27.525  1.00  1.80           C  
ATOM   1344  CG  LYS A 171      -0.821  28.496 -26.812  1.00  1.80           C  
ATOM   1345  CD  LYS A 171      -1.935  29.287 -26.117  1.00  1.80           C  
ATOM   1346  CE  LYS A 171      -1.442  30.602 -25.488  1.00  1.80           C  
ATOM   1347  NZ  LYS A 171      -0.519  30.463 -24.362  1.00  1.65           N  
ATOM   1348  C   LYS A 171      -0.737  25.115 -28.759  1.00  1.87           C  
ATOM   1349  O   LYS A 171      -0.614  24.983 -29.969  1.00  1.55           O  
ATOM   1350  N   GLU A 172      -1.346  24.223 -27.967  1.00  1.83           N  
ATOM   1351  CA  GLU A 172      -1.983  23.064 -28.577  1.00  1.80           C  
ATOM   1352  CB  GLU A 172      -2.263  22.020 -27.493  1.00  1.80           C  
ATOM   1353  CG  GLU A 172      -0.959  21.377 -26.989  1.00  1.80           C  
ATOM   1354  CD  GLU A 172      -1.223  20.467 -25.793  1.00  1.87           C  
ATOM   1355  OE1 GLU A 172      -1.212  19.250 -25.929  1.00  1.66           O  
ATOM   1356  OE2 GLU A 172      -1.442  20.975 -24.703  1.00  1.66           O  
ATOM   1357  C   GLU A 172      -3.271  23.511 -29.289  1.00  1.87           C  
ATOM   1358  O   GLU A 172      -4.297  23.787 -28.676  1.00  1.55           O  
ATOM   1359  N   VAL A 173      -3.137  23.585 -30.621  1.00  1.83           N  
ATOM   1360  CA  VAL A 173      -4.268  23.954 -31.453  1.00  1.80           C  
ATOM   1361  CB  VAL A 173      -3.764  24.721 -32.693  1.00  1.80           C  
ATOM   1362  CG1 VAL A 173      -4.878  24.973 -33.718  1.00  1.80           C  
ATOM   1363  CG2 VAL A 173      -3.121  26.058 -32.292  1.00  1.80           C  
ATOM   1364  C   VAL A 173      -5.000  22.659 -31.822  1.00  1.87           C  
ATOM   1365  O   VAL A 173      -4.545  21.895 -32.661  1.00  1.55           O  
ATOM   1366  N   LEU A 174      -6.153  22.463 -31.171  1.00  1.83           N  
ATOM   1367  CA  LEU A 174      -7.067  21.415 -31.597  1.00  1.80           C  
ATOM   1368  CB  LEU A 174      -8.176  21.261 -30.540  1.00  1.80           C  
ATOM   1369  CG  LEU A 174      -9.336  20.316 -30.918  1.00  1.80           C  
ATOM   1370  CD1 LEU A 174      -8.895  18.856 -31.078  1.00  1.80           C  
ATOM   1371  CD2 LEU A 174     -10.476  20.414 -29.895  1.00  1.80           C  
ATOM   1372  C   LEU A 174      -7.643  21.809 -32.967  1.00  1.87           C  
ATOM   1373  O   LEU A 174      -8.451  22.725 -33.088  1.00  1.55           O  
ATOM   1374  N   VAL A 175      -7.178  21.054 -33.967  1.00  1.83           N  
ATOM   1375  CA  VAL A 175      -7.800  21.050 -35.277  1.00  1.80           C  
ATOM   1376  CB  VAL A 175      -6.723  21.126 -36.379  1.00  1.80           C  
ATOM   1377  CG1 VAL A 175      -7.363  21.327 -37.756  1.00  1.80           C  
ATOM   1378  CG2 VAL A 175      -5.696  22.234 -36.103  1.00  1.80           C  
ATOM   1379  C   VAL A 175      -8.580  19.733 -35.348  1.00  1.87           C  
ATOM   1380  O   VAL A 175      -8.084  18.698 -34.915  1.00  1.55           O  
ATOM   1381  N   LEU A 176      -9.798  19.826 -35.903  1.00  1.83           N  
ATOM   1382  CA  LEU A 176     -10.580  18.633 -36.190  1.00  1.80           C  
ATOM   1383  CB  LEU A 176     -11.832  18.511 -35.307  1.00  1.80           C  
ATOM   1384  CG  LEU A 176     -11.581  18.741 -33.805  1.00  1.80           C  
ATOM   1385  CD1 LEU A 176     -11.905  20.191 -33.423  1.00  1.80           C  
ATOM   1386  CD2 LEU A 176     -12.409  17.765 -32.957  1.00  1.80           C  
ATOM   1387  C   LEU A 176     -11.001  18.737 -37.647  1.00  1.87           C  
ATOM   1388  O   LEU A 176     -11.114  19.828 -38.191  1.00  1.55           O  
ATOM   1389  N   TRP A 177     -11.215  17.569 -38.234  1.00  1.83           N  
ATOM   1390  CA  TRP A 177     -11.725  17.473 -39.585  1.00  1.80           C  
ATOM   1391  CB  TRP A 177     -10.576  17.424 -40.609  1.00  1.80           C  
ATOM   1392  CG  TRP A 177      -9.687  16.214 -40.412  1.00  2.04           C  
ATOM   1393  CD2 TRP A 177      -8.554  16.115 -39.530  1.00  2.04           C  
ATOM   1394  CE2 TRP A 177      -8.005  14.826 -39.710  1.00  2.04           C  
ATOM   1395  CE3 TRP A 177      -7.984  16.993 -38.649  1.00  2.04           C  
ATOM   1396  CD1 TRP A 177      -9.779  14.990 -41.085  1.00  2.04           C  
ATOM   1397  NE1 TRP A 177      -8.782  14.176 -40.663  1.00  1.72           N  
ATOM   1398  CZ2 TRP A 177      -6.895  14.459 -39.002  1.00  2.04           C  
ATOM   1399  CZ3 TRP A 177      -6.854  16.619 -37.929  1.00  2.04           C  
ATOM   1400  CH2 TRP A 177      -6.309  15.350 -38.105  1.00  2.04           C  
ATOM   1401  C   TRP A 177     -12.581  16.220 -39.587  1.00  1.87           C  
ATOM   1402  O   TRP A 177     -12.871  15.648 -38.541  1.00  1.55           O  
ATOM   1403  N   GLY A 178     -12.927  15.797 -40.796  1.00  1.83           N  
ATOM   1404  CA  GLY A 178     -13.535  14.499 -40.934  1.00  1.80           C  
ATOM   1405  C   GLY A 178     -13.357  14.050 -42.365  1.00  1.87           C  
ATOM   1406  O   GLY A 178     -12.863  14.794 -43.208  1.00  1.55           O  
ATOM   1407  N   VAL A 179     -13.781  12.802 -42.581  1.00  1.83           N  
ATOM   1408  CA  VAL A 179     -13.885  12.275 -43.928  1.00  1.80           C  
ATOM   1409  CB  VAL A 179     -12.842  11.162 -44.176  1.00  1.80           C  
ATOM   1410  CG1 VAL A 179     -13.200   9.829 -43.506  1.00  1.80           C  
ATOM   1411  CG2 VAL A 179     -12.607  10.954 -45.678  1.00  1.80           C  
ATOM   1412  C   VAL A 179     -15.334  11.813 -44.075  1.00  1.87           C  
ATOM   1413  O   VAL A 179     -15.909  11.227 -43.164  1.00  1.55           O  
ATOM   1414  N   HIS A 180     -15.882  12.132 -45.250  1.00  1.83           N  
ATOM   1415  CA  HIS A 180     -17.203  11.635 -45.603  1.00  1.80           C  
ATOM   1416  CB  HIS A 180     -17.823  12.623 -46.597  1.00  1.80           C  
ATOM   1417  CG  HIS A 180     -19.075  12.051 -47.208  1.00  2.04           C  
ATOM   1418  CD2 HIS A 180     -20.330  11.877 -46.606  1.00  2.04           C  
ATOM   1419  ND1 HIS A 180     -19.135  11.596 -48.471  1.00  1.72           N  
ATOM   1420  CE1 HIS A 180     -20.390  11.159 -48.645  1.00  2.04           C  
ATOM   1421  NE2 HIS A 180     -21.136  11.314 -47.534  1.00  1.72           N  
ATOM   1422  C   HIS A 180     -17.043  10.217 -46.175  1.00  1.87           C  
ATOM   1423  O   HIS A 180     -16.020   9.885 -46.765  1.00  1.55           O  
ATOM   1424  N   HIS A 181     -18.089   9.403 -45.938  1.00  1.83           N  
ATOM   1425  CA  HIS A 181     -18.114   8.003 -46.345  1.00  1.80           C  
ATOM   1426  CB  HIS A 181     -18.321   7.112 -45.105  1.00  1.80           C  
ATOM   1427  CG  HIS A 181     -17.176   7.241 -44.126  1.00  2.04           C  
ATOM   1428  CD2 HIS A 181     -16.903   8.306 -43.253  1.00  2.04           C  
ATOM   1429  ND1 HIS A 181     -16.229   6.295 -43.944  1.00  1.72           N  
ATOM   1430  CE1 HIS A 181     -15.407   6.771 -42.994  1.00  2.04           C  
ATOM   1431  NE2 HIS A 181     -15.791   7.983 -42.559  1.00  1.72           N  
ATOM   1432  C   HIS A 181     -19.298   7.783 -47.318  1.00  1.87           C  
ATOM   1433  O   HIS A 181     -20.407   7.488 -46.878  1.00  1.55           O  
ATOM   1434  N   PRO A 182     -19.033   7.909 -48.653  1.00  1.83           N  
ATOM   1435  CD  PRO A 182     -17.731   8.250 -49.228  1.00  1.80           C  
ATOM   1436  CA  PRO A 182     -20.058   7.707 -49.681  1.00  1.80           C  
ATOM   1437  CB  PRO A 182     -19.302   7.718 -51.015  1.00  1.80           C  
ATOM   1438  CG  PRO A 182     -18.008   8.480 -50.719  1.00  1.80           C  
ATOM   1439  C   PRO A 182     -20.920   6.445 -49.518  1.00  1.87           C  
ATOM   1440  O   PRO A 182     -20.456   5.399 -49.067  1.00  1.55           O  
ATOM   1441  N   SER A 183     -22.205   6.612 -49.865  1.00  1.83           N  
ATOM   1442  CA  SER A 183     -23.128   5.487 -49.780  1.00  1.80           C  
ATOM   1443  CB  SER A 183     -24.556   6.044 -49.874  1.00  1.80           C  
ATOM   1444  OG  SER A 183     -24.686   7.303 -49.229  1.00  1.55           O  
ATOM   1445  C   SER A 183     -22.855   4.441 -50.881  1.00  1.87           C  
ATOM   1446  O   SER A 183     -23.070   3.249 -50.711  1.00  1.55           O  
ATOM   1447  N   ASN A 184     -22.387   4.959 -52.024  1.00  1.83           N  
ATOM   1448  CA  ASN A 184     -22.123   4.106 -53.177  1.00  1.80           C  
ATOM   1449  CB  ASN A 184     -23.421   3.562 -53.807  1.00  1.80           C  
ATOM   1450  CG  ASN A 184     -24.339   4.679 -54.305  1.00  1.87           C  
ATOM   1451  OD1 ASN A 184     -24.029   5.376 -55.260  1.00  1.55           O  
ATOM   1452  ND2 ASN A 184     -25.475   4.816 -53.618  1.00  1.83           N  
ATOM   1453  C   ASN A 184     -21.288   4.927 -54.162  1.00  1.87           C  
ATOM   1454  O   ASN A 184     -21.040   6.109 -53.948  1.00  1.55           O  
ATOM   1455  N   ILE A 185     -20.854   4.247 -55.234  1.00  1.83           N  
ATOM   1456  CA  ILE A 185     -19.975   4.902 -56.198  1.00  1.80           C  
ATOM   1457  CB  ILE A 185     -19.370   3.853 -57.155  1.00  1.80           C  
ATOM   1458  CG2 ILE A 185     -20.433   3.165 -58.031  1.00  1.80           C  
ATOM   1459  CG1 ILE A 185     -18.234   4.455 -58.002  1.00  1.80           C  
ATOM   1460  CD1 ILE A 185     -17.437   3.403 -58.783  1.00  1.80           C  
ATOM   1461  C   ILE A 185     -20.699   6.043 -56.945  1.00  1.87           C  
ATOM   1462  O   ILE A 185     -20.092   7.017 -57.368  1.00  1.55           O  
ATOM   1463  N   GLY A 186     -22.024   5.880 -57.073  1.00  1.83           N  
ATOM   1464  CA  GLY A 186     -22.827   6.922 -57.696  1.00  1.80           C  
ATOM   1465  C   GLY A 186     -22.800   8.205 -56.861  1.00  1.87           C  
ATOM   1466  O   GLY A 186     -22.654   9.305 -57.376  1.00  1.55           O  
ATOM   1467  N   ASP A 187     -22.921   7.999 -55.541  1.00  1.83           N  
ATOM   1468  CA  ASP A 187     -22.882   9.109 -54.593  1.00  1.80           C  
ATOM   1469  CB  ASP A 187     -23.170   8.558 -53.189  1.00  1.80           C  
ATOM   1470  CG  ASP A 187     -23.143   9.660 -52.130  1.00  1.87           C  
ATOM   1471  OD1 ASP A 187     -23.807  10.677 -52.304  1.00  1.66           O  
ATOM   1472  OD2 ASP A 187     -22.459   9.497 -51.128  1.00  1.66           O  
ATOM   1473  C   ASP A 187     -21.520   9.829 -54.671  1.00  1.87           C  
ATOM   1474  O   ASP A 187     -21.427  11.034 -54.879  1.00  1.55           O  
ATOM   1475  N   GLN A 188     -20.475   8.989 -54.559  1.00  1.83           N  
ATOM   1476  CA  GLN A 188     -19.091   9.449 -54.707  1.00  1.80           C  
ATOM   1477  CB  GLN A 188     -18.192   8.198 -54.798  1.00  1.80           C  
ATOM   1478  CG  GLN A 188     -16.698   8.465 -55.053  1.00  1.80           C  
ATOM   1479  CD  GLN A 188     -15.990   8.991 -53.802  1.00  1.87           C  
ATOM   1480  OE1 GLN A 188     -16.479   9.866 -53.100  1.00  1.55           O  
ATOM   1481  NE2 GLN A 188     -14.858   8.351 -53.511  1.00  1.83           N  
ATOM   1482  C   GLN A 188     -18.938  10.343 -55.961  1.00  1.87           C  
ATOM   1483  O   GLN A 188     -18.439  11.465 -55.932  1.00  1.55           O  
ATOM   1484  N   ARG A 189     -19.418   9.761 -57.073  1.00  1.83           N  
ATOM   1485  CA  ARG A 189     -19.333  10.441 -58.353  1.00  1.80           C  
ATOM   1486  CB  ARG A 189     -19.900   9.541 -59.468  1.00  1.80           C  
ATOM   1487  CG  ARG A 189     -19.781  10.143 -60.881  1.00  1.80           C  
ATOM   1488  CD  ARG A 189     -18.361  10.122 -61.470  1.00  1.80           C  
ATOM   1489  NE  ARG A 189     -18.045   8.798 -61.991  1.00  1.83           N  
ATOM   1490  CZ  ARG A 189     -17.271   7.877 -61.375  1.00  1.87           C  
ATOM   1491  NH1 ARG A 189     -16.648   8.150 -60.237  1.00  1.83           N  
ATOM   1492  NH2 ARG A 189     -17.147   6.678 -61.925  1.00  1.83           N  
ATOM   1493  C   ARG A 189     -20.066  11.794 -58.283  1.00  1.87           C  
ATOM   1494  O   ARG A 189     -19.553  12.821 -58.701  1.00  1.55           O  
ATOM   1495  N   ALA A 190     -21.280  11.738 -57.724  1.00  1.83           N  
ATOM   1496  CA  ALA A 190     -22.168  12.889 -57.734  1.00  1.80           C  
ATOM   1497  CB  ALA A 190     -23.451  12.561 -56.960  1.00  1.80           C  
ATOM   1498  C   ALA A 190     -21.495  14.149 -57.165  1.00  1.87           C  
ATOM   1499  O   ALA A 190     -21.492  15.200 -57.797  1.00  1.55           O  
ATOM   1500  N   ILE A 191     -20.952  13.991 -55.943  1.00  1.83           N  
ATOM   1501  CA  ILE A 191     -20.487  15.167 -55.205  1.00  1.80           C  
ATOM   1502  CB  ILE A 191     -20.923  15.078 -53.728  1.00  1.80           C  
ATOM   1503  CG2 ILE A 191     -22.441  15.286 -53.602  1.00  1.80           C  
ATOM   1504  CG1 ILE A 191     -20.504  13.761 -53.056  1.00  1.80           C  
ATOM   1505  CD1 ILE A 191     -20.532  13.842 -51.525  1.00  1.80           C  
ATOM   1506  C   ILE A 191     -18.973  15.434 -55.358  1.00  1.87           C  
ATOM   1507  O   ILE A 191     -18.521  16.544 -55.093  1.00  1.55           O  
ATOM   1508  N   TYR A 192     -18.216  14.403 -55.784  1.00  1.83           N  
ATOM   1509  CA  TYR A 192     -16.761  14.568 -55.918  1.00  1.80           C  
ATOM   1510  CB  TYR A 192     -16.015  13.639 -54.943  1.00  1.80           C  
ATOM   1511  CG  TYR A 192     -16.212  14.114 -53.537  1.00  2.04           C  
ATOM   1512  CD1 TYR A 192     -15.676  15.336 -53.155  1.00  2.04           C  
ATOM   1513  CE1 TYR A 192     -15.904  15.843 -51.889  1.00  2.04           C  
ATOM   1514  CD2 TYR A 192     -16.948  13.379 -52.618  1.00  2.04           C  
ATOM   1515  CE2 TYR A 192     -17.185  13.888 -51.349  1.00  2.04           C  
ATOM   1516  CZ  TYR A 192     -16.678  15.126 -50.985  1.00  2.04           C  
ATOM   1517  OH  TYR A 192     -16.939  15.609 -49.722  1.00  1.55           O  
ATOM   1518  C   TYR A 192     -16.279  14.302 -57.339  1.00  1.87           C  
ATOM   1519  O   TYR A 192     -15.345  14.932 -57.813  1.00  1.55           O  
ATOM   1520  N   HIS A 193     -16.931  13.317 -57.965  1.00  1.83           N  
ATOM   1521  CA  HIS A 193     -16.484  12.721 -59.222  1.00  1.80           C  
ATOM   1522  CB  HIS A 193     -16.027  13.694 -60.333  1.00  1.80           C  
ATOM   1523  CG  HIS A 193     -17.172  14.547 -60.840  1.00  2.04           C  
ATOM   1524  CD2 HIS A 193     -17.227  15.258 -62.049  1.00  2.04           C  
ATOM   1525  ND1 HIS A 193     -18.342  14.745 -60.194  1.00  1.72           N  
ATOM   1526  CE1 HIS A 193     -19.079  15.544 -60.976  1.00  2.04           C  
ATOM   1527  NE2 HIS A 193     -18.432  15.871 -62.108  1.00  1.72           N  
ATOM   1528  C   HIS A 193     -15.427  11.654 -58.908  1.00  1.87           C  
ATOM   1529  O   HIS A 193     -15.597  10.487 -59.244  1.00  1.55           O  
ATOM   1530  N   THR A 194     -14.364  12.124 -58.231  1.00  1.83           N  
ATOM   1531  CA  THR A 194     -13.232  11.321 -57.785  1.00  1.80           C  
ATOM   1532  CB  THR A 194     -12.578  12.091 -56.626  1.00  1.80           C  
ATOM   1533  OG1 THR A 194     -12.521  13.470 -56.968  1.00  1.55           O  
ATOM   1534  CG2 THR A 194     -11.179  11.550 -56.313  1.00  1.80           C  
ATOM   1535  C   THR A 194     -13.634   9.909 -57.297  1.00  1.87           C  
ATOM   1536  O   THR A 194     -14.243   9.754 -56.248  1.00  1.55           O  
ATOM   1537  N   GLU A 195     -13.237   8.898 -58.091  1.00  1.83           N  
ATOM   1538  CA  GLU A 195     -13.536   7.525 -57.701  1.00  1.80           C  
ATOM   1539  CB  GLU A 195     -13.400   6.581 -58.916  1.00  1.80           C  
ATOM   1540  CG  GLU A 195     -12.019   6.527 -59.597  1.00  1.80           C  
ATOM   1541  CD  GLU A 195     -12.076   5.754 -60.920  1.00  1.87           C  
ATOM   1542  OE1 GLU A 195     -12.422   4.577 -60.919  1.00  1.66           O  
ATOM   1543  OE2 GLU A 195     -11.770   6.325 -61.961  1.00  1.66           O  
ATOM   1544  C   GLU A 195     -12.693   7.131 -56.471  1.00  1.87           C  
ATOM   1545  O   GLU A 195     -13.208   6.847 -55.396  1.00  1.55           O  
ATOM   1546  N   ASN A 196     -11.367   7.171 -56.684  1.00  1.83           N  
ATOM   1547  CA  ASN A 196     -10.420   6.885 -55.610  1.00  1.80           C  
ATOM   1548  CB  ASN A 196      -9.110   6.290 -56.157  1.00  1.80           C  
ATOM   1549  CG  ASN A 196      -9.264   4.806 -56.502  1.00  1.87           C  
ATOM   1550  OD1 ASN A 196      -9.674   3.993 -55.679  1.00  1.55           O  
ATOM   1551  ND2 ASN A 196      -8.899   4.485 -57.743  1.00  1.83           N  
ATOM   1552  C   ASN A 196     -10.122   8.194 -54.886  1.00  1.87           C  
ATOM   1553  O   ASN A 196      -9.071   8.805 -55.050  1.00  1.55           O  
ATOM   1554  N   ALA A 197     -11.126   8.593 -54.091  1.00  1.83           N  
ATOM   1555  CA  ALA A 197     -10.935   9.756 -53.241  1.00  1.80           C  
ATOM   1556  CB  ALA A 197     -12.286  10.295 -52.773  1.00  1.80           C  
ATOM   1557  C   ALA A 197     -10.066   9.350 -52.043  1.00  1.87           C  
ATOM   1558  O   ALA A 197     -10.054   8.192 -51.640  1.00  1.55           O  
ATOM   1559  N   TYR A 198      -9.376  10.359 -51.504  1.00  1.83           N  
ATOM   1560  CA  TYR A 198      -8.628  10.222 -50.272  1.00  1.80           C  
ATOM   1561  CB  TYR A 198      -7.248   9.555 -50.491  1.00  1.80           C  
ATOM   1562  CG  TYR A 198      -6.248  10.463 -51.164  1.00  2.04           C  
ATOM   1563  CD1 TYR A 198      -6.271  10.641 -52.542  1.00  2.04           C  
ATOM   1564  CE1 TYR A 198      -5.379  11.507 -53.159  1.00  2.04           C  
ATOM   1565  CD2 TYR A 198      -5.296  11.152 -50.416  1.00  2.04           C  
ATOM   1566  CE2 TYR A 198      -4.404  12.022 -51.030  1.00  2.04           C  
ATOM   1567  CZ  TYR A 198      -4.448  12.203 -52.403  1.00  2.04           C  
ATOM   1568  OH  TYR A 198      -3.571  13.072 -53.018  1.00  1.55           O  
ATOM   1569  C   TYR A 198      -8.462  11.626 -49.691  1.00  1.87           C  
ATOM   1570  O   TYR A 198      -8.514  12.632 -50.399  1.00  1.55           O  
ATOM   1571  N   VAL A 199      -8.214  11.593 -48.381  1.00  1.83           N  
ATOM   1572  CA  VAL A 199      -7.673  12.721 -47.648  1.00  1.80           C  
ATOM   1573  CB  VAL A 199      -8.672  13.165 -46.555  1.00  1.80           C  
ATOM   1574  CG1 VAL A 199      -8.192  14.394 -45.771  1.00  1.80           C  
ATOM   1575  CG2 VAL A 199     -10.076  13.414 -47.128  1.00  1.80           C  
ATOM   1576  C   VAL A 199      -6.364  12.179 -47.068  1.00  1.87           C  
ATOM   1577  O   VAL A 199      -6.183  10.973 -46.957  1.00  1.55           O  
ATOM   1578  N   SER A 200      -5.474  13.097 -46.705  1.00  1.83           N  
ATOM   1579  CA  SER A 200      -4.273  12.751 -45.977  1.00  1.80           C  
ATOM   1580  CB  SER A 200      -3.147  12.410 -46.974  1.00  1.80           C  
ATOM   1581  OG  SER A 200      -2.162  11.529 -46.456  1.00  1.55           O  
ATOM   1582  C   SER A 200      -3.961  13.990 -45.146  1.00  1.87           C  
ATOM   1583  O   SER A 200      -3.856  15.085 -45.687  1.00  1.55           O  
ATOM   1584  N   VAL A 201      -3.864  13.776 -43.826  1.00  1.83           N  
ATOM   1585  CA  VAL A 201      -3.570  14.871 -42.912  1.00  1.80           C  
ATOM   1586  CB  VAL A 201      -4.769  15.159 -41.993  1.00  1.80           C  
ATOM   1587  CG1 VAL A 201      -4.519  16.417 -41.145  1.00  1.80           C  
ATOM   1588  CG2 VAL A 201      -6.060  15.310 -42.811  1.00  1.80           C  
ATOM   1589  C   VAL A 201      -2.320  14.463 -42.136  1.00  1.87           C  
ATOM   1590  O   VAL A 201      -2.196  13.319 -41.709  1.00  1.55           O  
ATOM   1591  N   VAL A 202      -1.388  15.422 -42.039  1.00  1.83           N  
ATOM   1592  CA  VAL A 202      -0.051  15.127 -41.543  1.00  1.80           C  
ATOM   1593  CB  VAL A 202       0.878  14.800 -42.739  1.00  1.80           C  
ATOM   1594  CG1 VAL A 202       0.336  13.663 -43.626  1.00  1.80           C  
ATOM   1595  CG2 VAL A 202       1.110  16.015 -43.640  1.00  1.80           C  
ATOM   1596  C   VAL A 202       0.431  16.336 -40.724  1.00  1.87           C  
ATOM   1597  O   VAL A 202      -0.186  17.399 -40.752  1.00  1.55           O  
ATOM   1598  N   SER A 203       1.548  16.120 -40.008  1.00  1.83           N  
ATOM   1599  CA  SER A 203       2.207  17.158 -39.220  1.00  1.80           C  
ATOM   1600  CB  SER A 203       1.451  17.389 -37.891  1.00  1.80           C  
ATOM   1601  OG  SER A 203       0.056  17.157 -37.990  1.00  1.55           O  
ATOM   1602  C   SER A 203       3.672  16.705 -39.022  1.00  1.87           C  
ATOM   1603  O   SER A 203       4.188  15.922 -39.817  1.00  1.55           O  
ATOM   1604  N   SER A 204       4.317  17.151 -37.927  1.00  1.83           N  
ATOM   1605  CA  SER A 204       5.604  16.546 -37.592  1.00  1.80           C  
ATOM   1606  CB  SER A 204       6.228  17.196 -36.339  1.00  1.80           C  
ATOM   1607  OG  SER A 204       6.663  18.526 -36.560  1.00  1.55           O  
ATOM   1608  C   SER A 204       5.430  15.030 -37.370  1.00  1.87           C  
ATOM   1609  O   SER A 204       5.916  14.202 -38.131  1.00  1.55           O  
ATOM   1610  N   HIS A 205       4.705  14.747 -36.278  1.00  1.83           N  
ATOM   1611  CA  HIS A 205       4.533  13.369 -35.835  1.00  1.80           C  
ATOM   1612  CB  HIS A 205       4.269  13.340 -34.315  1.00  1.80           C  
ATOM   1613  CG  HIS A 205       3.087  14.208 -33.932  1.00  2.04           C  
ATOM   1614  CD2 HIS A 205       3.102  15.552 -33.520  1.00  2.04           C  
ATOM   1615  ND1 HIS A 205       1.803  13.789 -33.948  1.00  1.72           N  
ATOM   1616  CE1 HIS A 205       1.062  14.840 -33.563  1.00  2.04           C  
ATOM   1617  NE2 HIS A 205       1.819  15.918 -33.297  1.00  1.72           N  
ATOM   1618  C   HIS A 205       3.405  12.678 -36.620  1.00  1.87           C  
ATOM   1619  O   HIS A 205       3.468  11.500 -36.951  1.00  1.55           O  
ATOM   1620  N   TYR A 206       2.356  13.476 -36.862  1.00  1.83           N  
ATOM   1621  CA  TYR A 206       1.122  12.914 -37.382  1.00  1.80           C  
ATOM   1622  CB  TYR A 206      -0.009  13.926 -37.156  1.00  1.80           C  
ATOM   1623  CG  TYR A 206      -1.373  13.327 -37.361  1.00  2.04           C  
ATOM   1624  CD1 TYR A 206      -1.863  12.385 -36.464  1.00  2.04           C  
ATOM   1625  CE1 TYR A 206      -3.133  11.850 -36.624  1.00  2.04           C  
ATOM   1626  CD2 TYR A 206      -2.167  13.716 -38.437  1.00  2.04           C  
ATOM   1627  CE2 TYR A 206      -3.435  13.178 -38.599  1.00  2.04           C  
ATOM   1628  CZ  TYR A 206      -3.925  12.255 -37.689  1.00  2.04           C  
ATOM   1629  OH  TYR A 206      -5.200  11.752 -37.839  1.00  1.55           O  
ATOM   1630  C   TYR A 206       1.265  12.614 -38.875  1.00  1.87           C  
ATOM   1631  O   TYR A 206       1.893  13.358 -39.620  1.00  1.55           O  
ATOM   1632  N   SER A 207       0.614  11.514 -39.258  1.00  1.83           N  
ATOM   1633  CA  SER A 207       0.375  11.221 -40.656  1.00  1.80           C  
ATOM   1634  CB  SER A 207       1.682  10.755 -41.339  1.00  1.80           C  
ATOM   1635  OG  SER A 207       1.593  10.626 -42.751  1.00  1.55           O  
ATOM   1636  C   SER A 207      -0.732  10.167 -40.653  1.00  1.87           C  
ATOM   1637  O   SER A 207      -0.618   9.156 -39.966  1.00  1.55           O  
ATOM   1638  N   ARG A 208      -1.812  10.482 -41.386  1.00  1.83           N  
ATOM   1639  CA  ARG A 208      -2.954   9.586 -41.467  1.00  1.80           C  
ATOM   1640  CB  ARG A 208      -3.905   9.836 -40.284  1.00  1.80           C  
ATOM   1641  CG  ARG A 208      -4.949   8.724 -40.104  1.00  1.80           C  
ATOM   1642  CD  ARG A 208      -5.660   8.822 -38.750  1.00  1.80           C  
ATOM   1643  NE  ARG A 208      -6.531   7.669 -38.547  1.00  1.83           N  
ATOM   1644  CZ  ARG A 208      -7.092   7.388 -37.349  1.00  1.87           C  
ATOM   1645  NH1 ARG A 208      -6.896   8.188 -36.308  1.00  1.83           N  
ATOM   1646  NH2 ARG A 208      -7.835   6.299 -37.219  1.00  1.83           N  
ATOM   1647  C   ARG A 208      -3.646   9.824 -42.814  1.00  1.87           C  
ATOM   1648  O   ARG A 208      -4.124  10.917 -43.102  1.00  1.55           O  
ATOM   1649  N   ARG A 209      -3.645   8.748 -43.620  1.00  1.83           N  
ATOM   1650  CA  ARG A 209      -4.370   8.744 -44.881  1.00  1.80           C  
ATOM   1651  CB  ARG A 209      -3.607   7.900 -45.915  1.00  1.80           C  
ATOM   1652  CG  ARG A 209      -4.180   8.019 -47.337  1.00  1.80           C  
ATOM   1653  CD  ARG A 209      -3.431   7.110 -48.320  1.00  1.80           C  
ATOM   1654  NE  ARG A 209      -3.987   7.209 -49.666  1.00  1.83           N  
ATOM   1655  CZ  ARG A 209      -3.541   8.077 -50.601  1.00  1.87           C  
ATOM   1656  NH1 ARG A 209      -2.627   8.990 -50.296  1.00  1.83           N  
ATOM   1657  NH2 ARG A 209      -4.019   8.012 -51.834  1.00  1.83           N  
ATOM   1658  C   ARG A 209      -5.755   8.151 -44.609  1.00  1.87           C  
ATOM   1659  O   ARG A 209      -5.888   7.140 -43.926  1.00  1.55           O  
ATOM   1660  N   PHE A 210      -6.758   8.830 -45.175  1.00  1.83           N  
ATOM   1661  CA  PHE A 210      -8.151   8.443 -45.043  1.00  1.80           C  
ATOM   1662  CB  PHE A 210      -8.986   9.618 -44.511  1.00  1.80           C  
ATOM   1663  CG  PHE A 210      -8.419  10.174 -43.232  1.00  2.04           C  
ATOM   1664  CD1 PHE A 210      -7.480  11.203 -43.251  1.00  2.04           C  
ATOM   1665  CD2 PHE A 210      -8.819   9.647 -42.009  1.00  2.04           C  
ATOM   1666  CE1 PHE A 210      -6.939  11.686 -42.068  1.00  2.04           C  
ATOM   1667  CE2 PHE A 210      -8.279  10.132 -40.827  1.00  2.04           C  
ATOM   1668  CZ  PHE A 210      -7.339  11.149 -40.855  1.00  2.04           C  
ATOM   1669  C   PHE A 210      -8.640   8.060 -46.439  1.00  1.87           C  
ATOM   1670  O   PHE A 210      -8.691   8.889 -47.340  1.00  1.55           O  
ATOM   1671  N   THR A 211      -8.990   6.776 -46.560  1.00  1.83           N  
ATOM   1672  CA  THR A 211      -9.619   6.258 -47.764  1.00  1.80           C  
ATOM   1673  CB  THR A 211      -8.857   4.984 -48.198  1.00  1.80           C  
ATOM   1674  OG1 THR A 211      -9.355   4.407 -49.391  1.00  1.55           O  
ATOM   1675  CG2 THR A 211      -8.686   3.917 -47.100  1.00  1.80           C  
ATOM   1676  C   THR A 211     -11.107   6.037 -47.405  1.00  1.87           C  
ATOM   1677  O   THR A 211     -11.430   5.145 -46.629  1.00  1.55           O  
ATOM   1678  N   PRO A 212     -12.022   6.881 -47.958  1.00  1.83           N  
ATOM   1679  CD  PRO A 212     -11.722   8.039 -48.794  1.00  1.80           C  
ATOM   1680  CA  PRO A 212     -13.454   6.697 -47.721  1.00  1.80           C  
ATOM   1681  CB  PRO A 212     -14.120   7.730 -48.647  1.00  1.80           C  
ATOM   1682  CG  PRO A 212     -13.047   8.790 -48.893  1.00  1.80           C  
ATOM   1683  C   PRO A 212     -13.946   5.270 -48.044  1.00  1.87           C  
ATOM   1684  O   PRO A 212     -13.943   4.834 -49.190  1.00  1.55           O  
ATOM   1685  N   GLU A 213     -14.383   4.581 -46.980  1.00  1.83           N  
ATOM   1686  CA  GLU A 213     -14.969   3.261 -47.160  1.00  1.80           C  
ATOM   1687  CB  GLU A 213     -14.852   2.427 -45.869  1.00  1.80           C  
ATOM   1688  CG  GLU A 213     -15.115   3.203 -44.564  1.00  1.80           C  
ATOM   1689  CD  GLU A 213     -14.872   2.313 -43.342  1.00  1.87           C  
ATOM   1690  OE1 GLU A 213     -13.775   2.328 -42.795  1.00  1.66           O  
ATOM   1691  OE2 GLU A 213     -15.788   1.622 -42.919  1.00  1.66           O  
ATOM   1692  C   GLU A 213     -16.416   3.437 -47.645  1.00  1.87           C  
ATOM   1693  O   GLU A 213     -17.347   3.652 -46.875  1.00  1.55           O  
ATOM   1694  N   ILE A 214     -16.541   3.350 -48.975  1.00  1.83           N  
ATOM   1695  CA  ILE A 214     -17.857   3.404 -49.591  1.00  1.80           C  
ATOM   1696  CB  ILE A 214     -17.711   3.607 -51.114  1.00  1.80           C  
ATOM   1697  CG2 ILE A 214     -19.086   3.690 -51.796  1.00  1.80           C  
ATOM   1698  CG1 ILE A 214     -16.852   4.851 -51.422  1.00  1.80           C  
ATOM   1699  CD1 ILE A 214     -16.786   5.211 -52.912  1.00  1.80           C  
ATOM   1700  C   ILE A 214     -18.597   2.103 -49.238  1.00  1.87           C  
ATOM   1701  O   ILE A 214     -18.010   1.024 -49.264  1.00  1.55           O  
ATOM   1702  N   ALA A 215     -19.882   2.279 -48.895  1.00  1.83           N  
ATOM   1703  CA  ALA A 215     -20.738   1.168 -48.510  1.00  1.80           C  
ATOM   1704  CB  ALA A 215     -20.270   0.546 -47.183  1.00  1.80           C  
ATOM   1705  C   ALA A 215     -22.153   1.723 -48.330  1.00  1.87           C  
ATOM   1706  O   ALA A 215     -22.324   2.852 -47.884  1.00  1.55           O  
ATOM   1707  N   LYS A 216     -23.137   0.876 -48.673  1.00  1.83           N  
ATOM   1708  CA  LYS A 216     -24.517   1.178 -48.320  1.00  1.80           C  
ATOM   1709  CB  LYS A 216     -25.474   0.460 -49.287  1.00  1.80           C  
ATOM   1710  CG  LYS A 216     -26.952   0.801 -49.039  1.00  1.80           C  
ATOM   1711  CD  LYS A 216     -27.902   0.104 -50.023  1.00  1.80           C  
ATOM   1712  CE  LYS A 216     -29.378   0.494 -49.831  1.00  1.80           C  
ATOM   1713  NZ  LYS A 216     -29.998   0.028 -48.595  1.00  1.65           N  
ATOM   1714  C   LYS A 216     -24.718   0.692 -46.878  1.00  1.87           C  
ATOM   1715  O   LYS A 216     -24.374  -0.434 -46.544  1.00  1.55           O  
ATOM   1716  N   ARG A 217     -25.255   1.601 -46.053  1.00  1.83           N  
ATOM   1717  CA  ARG A 217     -25.397   1.365 -44.622  1.00  1.80           C  
ATOM   1718  CB  ARG A 217     -24.403   2.258 -43.848  1.00  1.80           C  
ATOM   1719  CG  ARG A 217     -22.993   2.294 -44.461  1.00  1.80           C  
ATOM   1720  CD  ARG A 217     -22.055   3.288 -43.767  1.00  1.80           C  
ATOM   1721  NE  ARG A 217     -20.886   3.540 -44.607  1.00  1.83           N  
ATOM   1722  CZ  ARG A 217     -20.947   4.313 -45.718  1.00  1.87           C  
ATOM   1723  NH1 ARG A 217     -22.053   4.982 -46.008  1.00  1.83           N  
ATOM   1724  NH2 ARG A 217     -19.907   4.390 -46.541  1.00  1.83           N  
ATOM   1725  C   ARG A 217     -26.841   1.756 -44.287  1.00  1.87           C  
ATOM   1726  O   ARG A 217     -27.417   2.575 -44.994  1.00  1.55           O  
ATOM   1727  N   PRO A 218     -27.427   1.179 -43.202  1.00  1.83           N  
ATOM   1728  CD  PRO A 218     -26.855   0.127 -42.363  1.00  1.80           C  
ATOM   1729  CA  PRO A 218     -28.753   1.606 -42.751  1.00  1.80           C  
ATOM   1730  CB  PRO A 218     -28.998   0.812 -41.462  1.00  1.80           C  
ATOM   1731  CG  PRO A 218     -28.072  -0.395 -41.590  1.00  1.80           C  
ATOM   1732  C   PRO A 218     -28.799   3.122 -42.508  1.00  1.87           C  
ATOM   1733  O   PRO A 218     -27.942   3.679 -41.829  1.00  1.55           O  
ATOM   1734  N   LYS A 219     -29.793   3.758 -43.142  1.00  1.83           N  
ATOM   1735  CA  LYS A 219     -29.834   5.209 -43.138  1.00  1.80           C  
ATOM   1736  CB  LYS A 219     -30.768   5.709 -44.252  1.00  1.80           C  
ATOM   1737  CG  LYS A 219     -32.197   5.145 -44.210  1.00  1.80           C  
ATOM   1738  CD  LYS A 219     -33.047   5.626 -45.392  1.00  1.80           C  
ATOM   1739  CE  LYS A 219     -34.466   5.041 -45.357  1.00  1.80           C  
ATOM   1740  NZ  LYS A 219     -35.333   5.529 -46.424  1.00  1.65           N  
ATOM   1741  C   LYS A 219     -30.207   5.742 -41.738  1.00  1.87           C  
ATOM   1742  O   LYS A 219     -31.294   5.497 -41.225  1.00  1.55           O  
ATOM   1743  N   VAL A 220     -29.244   6.479 -41.163  1.00  1.83           N  
ATOM   1744  CA  VAL A 220     -29.423   7.138 -39.879  1.00  1.80           C  
ATOM   1745  CB  VAL A 220     -28.108   7.037 -39.083  1.00  1.80           C  
ATOM   1746  CG1 VAL A 220     -28.162   7.817 -37.760  1.00  1.80           C  
ATOM   1747  CG2 VAL A 220     -27.759   5.575 -38.810  1.00  1.80           C  
ATOM   1748  C   VAL A 220     -29.748   8.592 -40.196  1.00  1.87           C  
ATOM   1749  O   VAL A 220     -28.974   9.251 -40.873  1.00  1.55           O  
ATOM   1750  N   ARG A 221     -30.920   9.055 -39.729  1.00  1.83           N  
ATOM   1751  CA  ARG A 221     -31.335  10.431 -40.015  1.00  1.80           C  
ATOM   1752  CB  ARG A 221     -30.412  11.438 -39.296  1.00  1.80           C  
ATOM   1753  CG  ARG A 221     -30.370  11.198 -37.779  1.00  1.80           C  
ATOM   1754  CD  ARG A 221     -29.344  12.077 -37.059  1.00  1.80           C  
ATOM   1755  NE  ARG A 221     -29.342  11.741 -35.638  1.00  1.83           N  
ATOM   1756  CZ  ARG A 221     -28.398  12.194 -34.786  1.00  1.87           C  
ATOM   1757  NH1 ARG A 221     -27.435  12.988 -35.229  1.00  1.83           N  
ATOM   1758  NH2 ARG A 221     -28.439  11.844 -33.508  1.00  1.83           N  
ATOM   1759  C   ARG A 221     -31.407  10.675 -41.540  1.00  1.87           C  
ATOM   1760  O   ARG A 221     -31.094  11.744 -42.050  1.00  1.55           O  
ATOM   1761  N   ASP A 222     -31.817   9.581 -42.215  1.00  1.83           N  
ATOM   1762  CA  ASP A 222     -31.927   9.509 -43.670  1.00  1.80           C  
ATOM   1763  CB  ASP A 222     -32.999  10.473 -44.230  1.00  1.80           C  
ATOM   1764  CG  ASP A 222     -34.442  10.124 -43.841  1.00  1.87           C  
ATOM   1765  OD1 ASP A 222     -34.692   9.109 -43.201  1.00  1.66           O  
ATOM   1766  OD2 ASP A 222     -35.344  10.880 -44.188  1.00  1.66           O  
ATOM   1767  C   ASP A 222     -30.561   9.682 -44.373  1.00  1.87           C  
ATOM   1768  O   ASP A 222     -30.495  10.030 -45.547  1.00  1.55           O  
ATOM   1769  N   GLN A 223     -29.490   9.388 -43.614  1.00  1.83           N  
ATOM   1770  CA  GLN A 223     -28.129   9.408 -44.131  1.00  1.80           C  
ATOM   1771  CB  GLN A 223     -27.198  10.209 -43.198  1.00  1.80           C  
ATOM   1772  CG  GLN A 223     -27.734  11.602 -42.826  1.00  1.80           C  
ATOM   1773  CD  GLN A 223     -28.161  12.371 -44.077  1.00  1.87           C  
ATOM   1774  OE1 GLN A 223     -27.428  12.463 -45.053  1.00  1.55           O  
ATOM   1775  NE2 GLN A 223     -29.388  12.884 -44.017  1.00  1.83           N  
ATOM   1776  C   GLN A 223     -27.614   7.971 -44.221  1.00  1.87           C  
ATOM   1777  O   GLN A 223     -27.377   7.315 -43.213  1.00  1.55           O  
ATOM   1778  N   GLU A 224     -27.430   7.527 -45.470  1.00  1.83           N  
ATOM   1779  CA  GLU A 224     -26.696   6.293 -45.727  1.00  1.80           C  
ATOM   1780  CB  GLU A 224     -27.006   5.847 -47.166  1.00  1.80           C  
ATOM   1781  CG  GLU A 224     -28.498   5.510 -47.354  1.00  1.80           C  
ATOM   1782  CD  GLU A 224     -28.920   5.448 -48.826  1.00  1.87           C  
ATOM   1783  OE1 GLU A 224     -29.042   6.494 -49.458  1.00  1.66           O  
ATOM   1784  OE2 GLU A 224     -29.157   4.362 -49.341  1.00  1.66           O  
ATOM   1785  C   GLU A 224     -25.194   6.564 -45.499  1.00  1.87           C  
ATOM   1786  O   GLU A 224     -24.450   5.761 -44.943  1.00  1.55           O  
ATOM   1787  N   GLY A 225     -24.806   7.771 -45.944  1.00  1.83           N  
ATOM   1788  CA  GLY A 225     -23.465   8.272 -45.687  1.00  1.80           C  
ATOM   1789  C   GLY A 225     -23.191   8.430 -44.190  1.00  1.87           C  
ATOM   1790  O   GLY A 225     -24.093   8.430 -43.353  1.00  1.55           O  
ATOM   1791  N   ARG A 226     -21.886   8.539 -43.916  1.00  1.83           N  
ATOM   1792  CA  ARG A 226     -21.403   8.860 -42.582  1.00  1.80           C  
ATOM   1793  CB  ARG A 226     -20.729   7.647 -41.915  1.00  1.80           C  
ATOM   1794  CG  ARG A 226     -21.671   6.458 -41.727  1.00  1.80           C  
ATOM   1795  CD  ARG A 226     -22.735   6.716 -40.659  1.00  1.80           C  
ATOM   1796  NE  ARG A 226     -23.590   5.542 -40.547  1.00  1.83           N  
ATOM   1797  CZ  ARG A 226     -24.744   5.389 -41.229  1.00  1.87           C  
ATOM   1798  NH1 ARG A 226     -25.208   6.352 -42.015  1.00  1.83           N  
ATOM   1799  NH2 ARG A 226     -25.408   4.249 -41.101  1.00  1.83           N  
ATOM   1800  C   ARG A 226     -20.362   9.949 -42.767  1.00  1.87           C  
ATOM   1801  O   ARG A 226     -19.886  10.176 -43.875  1.00  1.55           O  
ATOM   1802  N   ILE A 227     -20.009  10.564 -41.635  1.00  1.83           N  
ATOM   1803  CA  ILE A 227     -18.879  11.478 -41.632  1.00  1.80           C  
ATOM   1804  CB  ILE A 227     -19.390  12.904 -41.927  1.00  1.80           C  
ATOM   1805  CG2 ILE A 227     -20.150  13.555 -40.772  1.00  1.80           C  
ATOM   1806  CG1 ILE A 227     -18.288  13.821 -42.461  1.00  1.80           C  
ATOM   1807  CD1 ILE A 227     -17.075  13.970 -41.533  1.00  1.80           C  
ATOM   1808  C   ILE A 227     -18.138  11.282 -40.297  1.00  1.87           C  
ATOM   1809  O   ILE A 227     -18.636  11.607 -39.228  1.00  1.55           O  
ATOM   1810  N   ASN A 228     -16.953  10.661 -40.414  1.00  1.83           N  
ATOM   1811  CA  ASN A 228     -16.153  10.388 -39.225  1.00  1.80           C  
ATOM   1812  CB  ASN A 228     -15.214   9.206 -39.471  1.00  1.80           C  
ATOM   1813  CG  ASN A 228     -15.956   7.878 -39.490  1.00  1.87           C  
ATOM   1814  OD1 ASN A 228     -17.181   7.802 -39.424  1.00  1.55           O  
ATOM   1815  ND2 ASN A 228     -15.130   6.831 -39.538  1.00  1.83           N  
ATOM   1816  C   ASN A 228     -15.298  11.615 -38.926  1.00  1.87           C  
ATOM   1817  O   ASN A 228     -14.869  12.315 -39.836  1.00  1.55           O  
ATOM   1818  N   TYR A 229     -15.078  11.835 -37.619  1.00  1.83           N  
ATOM   1819  CA  TYR A 229     -14.365  13.013 -37.128  1.00  1.80           C  
ATOM   1820  CB  TYR A 229     -15.192  13.722 -36.045  1.00  1.80           C  
ATOM   1821  CG  TYR A 229     -16.619  13.885 -36.480  1.00  2.04           C  
ATOM   1822  CD1 TYR A 229     -17.594  13.015 -36.011  1.00  2.04           C  
ATOM   1823  CE1 TYR A 229     -18.908  13.130 -36.432  1.00  2.04           C  
ATOM   1824  CD2 TYR A 229     -16.978  14.889 -37.370  1.00  2.04           C  
ATOM   1825  CE2 TYR A 229     -18.294  15.013 -37.791  1.00  2.04           C  
ATOM   1826  CZ  TYR A 229     -19.262  14.130 -37.331  1.00  2.04           C  
ATOM   1827  OH  TYR A 229     -20.557  14.274 -37.789  1.00  1.55           O  
ATOM   1828  C   TYR A 229     -13.027  12.570 -36.534  1.00  1.87           C  
ATOM   1829  O   TYR A 229     -12.960  11.607 -35.777  1.00  1.55           O  
ATOM   1830  N   TYR A 230     -11.994  13.323 -36.929  1.00  1.83           N  
ATOM   1831  CA  TYR A 230     -10.615  13.065 -36.534  1.00  1.80           C  
ATOM   1832  CB  TYR A 230      -9.833  12.480 -37.720  1.00  1.80           C  
ATOM   1833  CG  TYR A 230     -10.464  11.215 -38.228  1.00  2.04           C  
ATOM   1834  CD1 TYR A 230     -11.318  11.256 -39.323  1.00  2.04           C  
ATOM   1835  CE1 TYR A 230     -11.918  10.099 -39.788  1.00  2.04           C  
ATOM   1836  CD2 TYR A 230     -10.213   9.994 -37.613  1.00  2.04           C  
ATOM   1837  CE2 TYR A 230     -10.815   8.831 -38.076  1.00  2.04           C  
ATOM   1838  CZ  TYR A 230     -11.677   8.885 -39.163  1.00  2.04           C  
ATOM   1839  OH  TYR A 230     -12.307   7.748 -39.630  1.00  1.55           O  
ATOM   1840  C   TYR A 230     -10.048  14.418 -36.114  1.00  1.87           C  
ATOM   1841  O   TYR A 230     -10.653  15.449 -36.389  1.00  1.55           O  
ATOM   1842  N   TRP A 231      -8.910  14.378 -35.406  1.00  1.83           N  
ATOM   1843  CA  TRP A 231      -8.402  15.605 -34.809  1.00  1.80           C  
ATOM   1844  CB  TRP A 231      -9.293  16.051 -33.636  1.00  1.80           C  
ATOM   1845  CG  TRP A 231      -9.468  14.927 -32.636  1.00  2.04           C  
ATOM   1846  CD2 TRP A 231      -8.691  14.664 -31.448  1.00  2.04           C  
ATOM   1847  CE2 TRP A 231      -9.215  13.482 -30.874  1.00  2.04           C  
ATOM   1848  CE3 TRP A 231      -7.640  15.307 -30.848  1.00  2.04           C  
ATOM   1849  CD1 TRP A 231     -10.419  13.909 -32.722  1.00  2.04           C  
ATOM   1850  NE1 TRP A 231     -10.261  13.058 -31.683  1.00  1.72           N  
ATOM   1851  CZ2 TRP A 231      -8.674  12.982 -29.722  1.00  2.04           C  
ATOM   1852  CZ3 TRP A 231      -7.088  14.798 -29.671  1.00  2.04           C  
ATOM   1853  CH2 TRP A 231      -7.609  13.634 -29.105  1.00  2.04           C  
ATOM   1854  C   TRP A 231      -6.975  15.375 -34.330  1.00  1.87           C  
ATOM   1855  O   TRP A 231      -6.521  14.244 -34.184  1.00  1.55           O  
ATOM   1856  N   THR A 232      -6.328  16.521 -34.080  1.00  1.83           N  
ATOM   1857  CA  THR A 232      -4.985  16.577 -33.538  1.00  1.80           C  
ATOM   1858  CB  THR A 232      -3.974  16.606 -34.702  1.00  1.80           C  
ATOM   1859  OG1 THR A 232      -4.467  17.424 -35.750  1.00  1.55           O  
ATOM   1860  CG2 THR A 232      -3.685  15.216 -35.271  1.00  1.80           C  
ATOM   1861  C   THR A 232      -4.870  17.897 -32.773  1.00  1.87           C  
ATOM   1862  O   THR A 232      -5.219  18.947 -33.297  1.00  1.55           O  
ATOM   1863  N   LEU A 233      -4.324  17.805 -31.550  1.00  1.83           N  
ATOM   1864  CA  LEU A 233      -3.753  19.007 -30.948  1.00  1.80           C  
ATOM   1865  CB  LEU A 233      -3.589  18.814 -29.427  1.00  1.80           C  
ATOM   1866  CG  LEU A 233      -4.820  19.227 -28.595  1.00  1.80           C  
ATOM   1867  CD1 LEU A 233      -6.109  18.542 -29.054  1.00  1.80           C  
ATOM   1868  CD2 LEU A 233      -4.585  18.949 -27.104  1.00  1.80           C  
ATOM   1869  C   LEU A 233      -2.394  19.232 -31.632  1.00  1.87           C  
ATOM   1870  O   LEU A 233      -1.387  18.650 -31.251  1.00  1.55           O  
ATOM   1871  N   LEU A 234      -2.439  20.069 -32.676  1.00  1.83           N  
ATOM   1872  CA  LEU A 234      -1.242  20.428 -33.423  1.00  1.80           C  
ATOM   1873  CB  LEU A 234      -1.655  21.361 -34.577  1.00  1.80           C  
ATOM   1874  CG  LEU A 234      -0.510  21.796 -35.512  1.00  1.80           C  
ATOM   1875  CD1 LEU A 234       0.128  20.597 -36.230  1.00  1.80           C  
ATOM   1876  CD2 LEU A 234      -1.019  22.834 -36.524  1.00  1.80           C  
ATOM   1877  C   LEU A 234      -0.252  21.119 -32.470  1.00  1.87           C  
ATOM   1878  O   LEU A 234      -0.611  22.051 -31.754  1.00  1.55           O  
ATOM   1879  N   GLU A 235       0.987  20.601 -32.490  1.00  1.83           N  
ATOM   1880  CA  GLU A 235       2.005  21.109 -31.582  1.00  1.80           C  
ATOM   1881  CB  GLU A 235       3.266  20.229 -31.683  1.00  1.80           C  
ATOM   1882  CG  GLU A 235       3.090  18.816 -31.091  1.00  1.80           C  
ATOM   1883  CD  GLU A 235       3.392  18.802 -29.584  1.00  1.87           C  
ATOM   1884  OE1 GLU A 235       2.585  19.291 -28.801  1.00  1.66           O  
ATOM   1885  OE2 GLU A 235       4.438  18.293 -29.185  1.00  1.66           O  
ATOM   1886  C   GLU A 235       2.349  22.574 -31.949  1.00  1.87           C  
ATOM   1887  O   GLU A 235       2.251  22.980 -33.105  1.00  1.55           O  
ATOM   1888  N   PRO A 236       2.767  23.361 -30.921  1.00  1.83           N  
ATOM   1889  CD  PRO A 236       2.733  22.978 -29.509  1.00  1.80           C  
ATOM   1890  CA  PRO A 236       3.321  24.695 -31.141  1.00  1.80           C  
ATOM   1891  CB  PRO A 236       3.939  25.052 -29.778  1.00  1.80           C  
ATOM   1892  CG  PRO A 236       3.126  24.251 -28.761  1.00  1.80           C  
ATOM   1893  C   PRO A 236       4.392  24.767 -32.247  1.00  1.87           C  
ATOM   1894  O   PRO A 236       5.400  24.072 -32.202  1.00  1.55           O  
ATOM   1895  N   GLY A 237       4.126  25.637 -33.233  1.00  1.83           N  
ATOM   1896  CA  GLY A 237       5.109  25.866 -34.285  1.00  1.80           C  
ATOM   1897  C   GLY A 237       5.226  24.715 -35.298  1.00  1.87           C  
ATOM   1898  O   GLY A 237       6.099  24.740 -36.161  1.00  1.55           O  
ATOM   1899  N   ASP A 238       4.323  23.720 -35.172  1.00  1.83           N  
ATOM   1900  CA  ASP A 238       4.260  22.655 -36.171  1.00  1.80           C  
ATOM   1901  CB  ASP A 238       3.621  21.400 -35.527  1.00  1.80           C  
ATOM   1902  CG  ASP A 238       3.819  20.078 -36.294  1.00  1.87           C  
ATOM   1903  OD1 ASP A 238       4.455  20.063 -37.343  1.00  1.66           O  
ATOM   1904  OD2 ASP A 238       3.340  19.047 -35.841  1.00  1.66           O  
ATOM   1905  C   ASP A 238       3.479  23.207 -37.378  1.00  1.87           C  
ATOM   1906  O   ASP A 238       3.289  24.412 -37.517  1.00  1.55           O  
ATOM   1907  N   THR A 239       3.029  22.302 -38.242  1.00  1.83           N  
ATOM   1908  CA  THR A 239       2.292  22.680 -39.420  1.00  1.80           C  
ATOM   1909  CB  THR A 239       3.283  23.038 -40.549  1.00  1.80           C  
ATOM   1910  OG1 THR A 239       4.383  23.810 -40.093  1.00  1.55           O  
ATOM   1911  CG2 THR A 239       2.589  23.749 -41.716  1.00  1.80           C  
ATOM   1912  C   THR A 239       1.435  21.483 -39.811  1.00  1.87           C  
ATOM   1913  O   THR A 239       1.948  20.431 -40.167  1.00  1.55           O  
ATOM   1914  N   ILE A 240       0.117  21.690 -39.716  1.00  1.83           N  
ATOM   1915  CA  ILE A 240      -0.779  20.670 -40.229  1.00  1.80           C  
ATOM   1916  CB  ILE A 240      -2.120  20.700 -39.472  1.00  1.80           C  
ATOM   1917  CG2 ILE A 240      -2.893  22.016 -39.672  1.00  1.80           C  
ATOM   1918  CG1 ILE A 240      -2.973  19.460 -39.790  1.00  1.80           C  
ATOM   1919  CD1 ILE A 240      -4.084  19.220 -38.759  1.00  1.80           C  
ATOM   1920  C   ILE A 240      -0.902  20.923 -41.734  1.00  1.87           C  
ATOM   1921  O   ILE A 240      -0.959  22.068 -42.174  1.00  1.55           O  
ATOM   1922  N   ILE A 241      -0.907  19.814 -42.477  1.00  1.83           N  
ATOM   1923  CA  ILE A 241      -1.106  19.849 -43.916  1.00  1.80           C  
ATOM   1924  CB  ILE A 241       0.164  19.353 -44.643  1.00  1.80           C  
ATOM   1925  CG2 ILE A 241      -0.055  19.149 -46.156  1.00  1.80           C  
ATOM   1926  CG1 ILE A 241       1.390  20.235 -44.334  1.00  1.80           C  
ATOM   1927  CD1 ILE A 241       2.646  19.840 -45.123  1.00  1.80           C  
ATOM   1928  C   ILE A 241      -2.305  18.937 -44.167  1.00  1.87           C  
ATOM   1929  O   ILE A 241      -2.402  17.864 -43.581  1.00  1.55           O  
ATOM   1930  N   PHE A 242      -3.184  19.448 -45.041  1.00  1.83           N  
ATOM   1931  CA  PHE A 242      -4.372  18.755 -45.509  1.00  1.80           C  
ATOM   1932  CB  PHE A 242      -5.617  19.616 -45.235  1.00  1.80           C  
ATOM   1933  CG  PHE A 242      -6.015  19.549 -43.792  1.00  2.04           C  
ATOM   1934  CD1 PHE A 242      -5.442  20.401 -42.855  1.00  2.04           C  
ATOM   1935  CD2 PHE A 242      -6.952  18.614 -43.375  1.00  2.04           C  
ATOM   1936  CE1 PHE A 242      -5.794  20.306 -41.516  1.00  2.04           C  
ATOM   1937  CE2 PHE A 242      -7.298  18.517 -42.039  1.00  2.04           C  
ATOM   1938  CZ  PHE A 242      -6.717  19.359 -41.104  1.00  2.04           C  
ATOM   1939  C   PHE A 242      -4.221  18.636 -47.018  1.00  1.87           C  
ATOM   1940  O   PHE A 242      -4.162  19.649 -47.705  1.00  1.55           O  
ATOM   1941  N   GLU A 243      -4.170  17.386 -47.496  1.00  1.83           N  
ATOM   1942  CA  GLU A 243      -4.102  17.132 -48.927  1.00  1.80           C  
ATOM   1943  CB  GLU A 243      -2.685  16.645 -49.266  1.00  1.80           C  
ATOM   1944  CG  GLU A 243      -2.405  16.552 -50.772  1.00  1.80           C  
ATOM   1945  CD  GLU A 243      -0.910  16.384 -51.050  1.00  1.87           C  
ATOM   1946  OE1 GLU A 243      -0.329  15.380 -50.657  1.00  1.66           O  
ATOM   1947  OE2 GLU A 243      -0.313  17.265 -51.663  1.00  1.66           O  
ATOM   1948  C   GLU A 243      -5.200  16.111 -49.239  1.00  1.87           C  
ATOM   1949  O   GLU A 243      -5.397  15.169 -48.481  1.00  1.55           O  
ATOM   1950  N   ALA A 244      -5.949  16.356 -50.327  1.00  1.83           N  
ATOM   1951  CA  ALA A 244      -7.118  15.515 -50.571  1.00  1.80           C  
ATOM   1952  CB  ALA A 244      -8.240  15.859 -49.577  1.00  1.80           C  
ATOM   1953  C   ALA A 244      -7.649  15.764 -51.978  1.00  1.87           C  
ATOM   1954  O   ALA A 244      -7.663  16.894 -52.450  1.00  1.55           O  
ATOM   1955  N   ASN A 245      -8.113  14.669 -52.603  1.00  1.83           N  
ATOM   1956  CA  ASN A 245      -8.802  14.764 -53.893  1.00  1.80           C  
ATOM   1957  CB  ASN A 245      -8.147  13.874 -54.968  1.00  1.80           C  
ATOM   1958  CG  ASN A 245      -8.311  12.394 -54.636  1.00  1.87           C  
ATOM   1959  OD1 ASN A 245      -8.770  12.047 -53.559  1.00  1.55           O  
ATOM   1960  ND2 ASN A 245      -7.961  11.543 -55.601  1.00  1.83           N  
ATOM   1961  C   ASN A 245     -10.300  14.433 -53.731  1.00  1.87           C  
ATOM   1962  O   ASN A 245     -11.044  14.415 -54.707  1.00  1.55           O  
ATOM   1963  N   GLY A 246     -10.718  14.200 -52.471  1.00  1.83           N  
ATOM   1964  CA  GLY A 246     -12.149  14.105 -52.223  1.00  1.80           C  
ATOM   1965  C   GLY A 246     -12.416  13.728 -50.766  1.00  1.87           C  
ATOM   1966  O   GLY A 246     -11.552  13.237 -50.055  1.00  1.55           O  
ATOM   1967  N   ASN A 247     -13.680  13.982 -50.387  1.00  1.83           N  
ATOM   1968  CA  ASN A 247     -14.255  13.611 -49.091  1.00  1.80           C  
ATOM   1969  CB  ASN A 247     -14.318  12.084 -48.879  1.00  1.80           C  
ATOM   1970  CG  ASN A 247     -15.375  11.459 -49.797  1.00  1.87           C  
ATOM   1971  OD1 ASN A 247     -16.554  11.412 -49.483  1.00  1.55           O  
ATOM   1972  ND2 ASN A 247     -14.908  11.019 -50.964  1.00  1.83           N  
ATOM   1973  C   ASN A 247     -13.602  14.334 -47.908  1.00  1.87           C  
ATOM   1974  O   ASN A 247     -13.780  13.928 -46.766  1.00  1.55           O  
ATOM   1975  N   LEU A 248     -12.877  15.428 -48.218  1.00  1.83           N  
ATOM   1976  CA  LEU A 248     -12.298  16.242 -47.156  1.00  1.80           C  
ATOM   1977  CB  LEU A 248     -11.150  17.108 -47.700  1.00  1.80           C  
ATOM   1978  CG  LEU A 248     -10.577  18.137 -46.701  1.00  1.80           C  
ATOM   1979  CD1 LEU A 248     -10.106  17.517 -45.380  1.00  1.80           C  
ATOM   1980  CD2 LEU A 248      -9.436  18.937 -47.336  1.00  1.80           C  
ATOM   1981  C   LEU A 248     -13.398  17.116 -46.544  1.00  1.87           C  
ATOM   1982  O   LEU A 248     -13.952  18.015 -47.172  1.00  1.55           O  
ATOM   1983  N   ILE A 249     -13.654  16.800 -45.271  1.00  1.83           N  
ATOM   1984  CA  ILE A 249     -14.514  17.623 -44.448  1.00  1.80           C  
ATOM   1985  CB  ILE A 249     -15.478  16.704 -43.679  1.00  1.80           C  
ATOM   1986  CG2 ILE A 249     -16.615  17.498 -43.018  1.00  1.80           C  
ATOM   1987  CG1 ILE A 249     -16.026  15.592 -44.598  1.00  1.80           C  
ATOM   1988  CD1 ILE A 249     -16.803  16.129 -45.801  1.00  1.80           C  
ATOM   1989  C   ILE A 249     -13.554  18.433 -43.571  1.00  1.87           C  
ATOM   1990  O   ILE A 249     -13.178  18.040 -42.474  1.00  1.55           O  
ATOM   1991  N   ALA A 250     -13.107  19.537 -44.188  1.00  1.83           N  
ATOM   1992  CA  ALA A 250     -11.966  20.266 -43.654  1.00  1.80           C  
ATOM   1993  CB  ALA A 250     -11.510  21.314 -44.676  1.00  1.80           C  
ATOM   1994  C   ALA A 250     -12.334  20.956 -42.326  1.00  1.87           C  
ATOM   1995  O   ALA A 250     -13.503  21.158 -42.023  1.00  1.55           O  
ATOM   1996  N   PRO A 251     -11.300  21.344 -41.539  1.00  1.83           N  
ATOM   1997  CD  PRO A 251      -9.894  20.991 -41.728  1.00  1.80           C  
ATOM   1998  CA  PRO A 251     -11.531  22.213 -40.390  1.00  1.80           C  
ATOM   1999  CB  PRO A 251     -10.169  22.270 -39.672  1.00  1.80           C  
ATOM   2000  CG  PRO A 251      -9.282  21.224 -40.351  1.00  1.80           C  
ATOM   2001  C   PRO A 251     -11.904  23.622 -40.881  1.00  1.87           C  
ATOM   2002  O   PRO A 251     -11.131  24.245 -41.596  1.00  1.55           O  
ATOM   2003  N   TRP A 252     -13.085  24.118 -40.484  1.00  1.83           N  
ATOM   2004  CA  TRP A 252     -13.312  25.555 -40.648  1.00  1.80           C  
ATOM   2005  CB  TRP A 252     -14.816  25.902 -40.516  1.00  1.80           C  
ATOM   2006  CG  TRP A 252     -15.137  27.339 -40.909  1.00  2.04           C  
ATOM   2007  CD2 TRP A 252     -16.450  27.868 -41.198  1.00  2.04           C  
ATOM   2008  CE2 TRP A 252     -16.296  29.244 -41.488  1.00  2.04           C  
ATOM   2009  CE3 TRP A 252     -17.696  27.303 -41.230  1.00  2.04           C  
ATOM   2010  CD1 TRP A 252     -14.256  28.420 -41.045  1.00  2.04           C  
ATOM   2011  NE1 TRP A 252     -14.944  29.536 -41.384  1.00  1.72           N  
ATOM   2012  CZ2 TRP A 252     -17.390  30.006 -41.792  1.00  2.04           C  
ATOM   2013  CZ3 TRP A 252     -18.813  28.075 -41.540  1.00  2.04           C  
ATOM   2014  CH2 TRP A 252     -18.661  29.431 -41.821  1.00  2.04           C  
ATOM   2015  C   TRP A 252     -12.465  26.261 -39.574  1.00  1.87           C  
ATOM   2016  O   TRP A 252     -11.539  27.022 -39.846  1.00  1.55           O  
ATOM   2017  N   TYR A 253     -12.875  25.951 -38.336  1.00  1.83           N  
ATOM   2018  CA  TYR A 253     -12.315  26.577 -37.150  1.00  1.80           C  
ATOM   2019  CB  TYR A 253     -13.454  26.978 -36.195  1.00  1.80           C  
ATOM   2020  CG  TYR A 253     -14.192  28.211 -36.658  1.00  2.04           C  
ATOM   2021  CD1 TYR A 253     -15.323  28.120 -37.461  1.00  2.04           C  
ATOM   2022  CE1 TYR A 253     -16.010  29.256 -37.865  1.00  2.04           C  
ATOM   2023  CD2 TYR A 253     -13.756  29.474 -36.277  1.00  2.04           C  
ATOM   2024  CE2 TYR A 253     -14.437  30.615 -36.676  1.00  2.04           C  
ATOM   2025  CZ  TYR A 253     -15.566  30.511 -37.472  1.00  2.04           C  
ATOM   2026  OH  TYR A 253     -16.233  31.658 -37.857  1.00  1.55           O  
ATOM   2027  C   TYR A 253     -11.377  25.575 -36.468  1.00  1.87           C  
ATOM   2028  O   TYR A 253     -11.485  24.369 -36.656  1.00  1.55           O  
ATOM   2029  N   ALA A 254     -10.471  26.150 -35.672  1.00  1.83           N  
ATOM   2030  CA  ALA A 254      -9.607  25.402 -34.775  1.00  1.80           C  
ATOM   2031  CB  ALA A 254      -8.177  25.327 -35.322  1.00  1.80           C  
ATOM   2032  C   ALA A 254      -9.639  26.164 -33.458  1.00  1.87           C  
ATOM   2033  O   ALA A 254     -10.086  27.306 -33.413  1.00  1.55           O  
ATOM   2034  N   PHE A 255      -9.168  25.472 -32.414  1.00  1.83           N  
ATOM   2035  CA  PHE A 255      -9.246  25.976 -31.052  1.00  1.80           C  
ATOM   2036  CB  PHE A 255     -10.148  25.064 -30.203  1.00  1.80           C  
ATOM   2037  CG  PHE A 255     -11.474  24.774 -30.847  1.00  2.04           C  
ATOM   2038  CD1 PHE A 255     -11.617  23.695 -31.716  1.00  2.04           C  
ATOM   2039  CD2 PHE A 255     -12.579  25.567 -30.568  1.00  2.04           C  
ATOM   2040  CE1 PHE A 255     -12.849  23.413 -32.286  1.00  2.04           C  
ATOM   2041  CE2 PHE A 255     -13.816  25.277 -31.125  1.00  2.04           C  
ATOM   2042  CZ  PHE A 255     -13.949  24.198 -31.985  1.00  2.04           C  
ATOM   2043  C   PHE A 255      -7.843  25.932 -30.455  1.00  1.87           C  
ATOM   2044  O   PHE A 255      -7.275  24.862 -30.279  1.00  1.55           O  
ATOM   2045  N   ALA A 256      -7.315  27.117 -30.125  1.00  1.83           N  
ATOM   2046  CA  ALA A 256      -6.123  27.130 -29.290  1.00  1.80           C  
ATOM   2047  CB  ALA A 256      -5.473  28.513 -29.370  1.00  1.80           C  
ATOM   2048  C   ALA A 256      -6.570  26.832 -27.852  1.00  1.87           C  
ATOM   2049  O   ALA A 256      -7.042  27.719 -27.153  1.00  1.55           O  
ATOM   2050  N   LEU A 257      -6.436  25.551 -27.467  1.00  1.83           N  
ATOM   2051  CA  LEU A 257      -6.960  25.121 -26.175  1.00  1.80           C  
ATOM   2052  CB  LEU A 257      -6.958  23.585 -26.084  1.00  1.80           C  
ATOM   2053  CG  LEU A 257      -7.830  22.861 -27.128  1.00  1.80           C  
ATOM   2054  CD1 LEU A 257      -7.720  21.346 -26.914  1.00  1.80           C  
ATOM   2055  CD2 LEU A 257      -9.301  23.296 -27.081  1.00  1.80           C  
ATOM   2056  C   LEU A 257      -6.102  25.695 -25.039  1.00  1.87           C  
ATOM   2057  O   LEU A 257      -4.964  25.286 -24.832  1.00  1.55           O  
ATOM   2058  N   SER A 258      -6.701  26.640 -24.304  1.00  1.83           N  
ATOM   2059  CA  SER A 258      -6.043  27.150 -23.118  1.00  1.80           C  
ATOM   2060  CB  SER A 258      -6.714  28.476 -22.733  1.00  1.80           C  
ATOM   2061  OG  SER A 258      -6.979  29.287 -23.872  1.00  1.55           O  
ATOM   2062  C   SER A 258      -6.177  26.119 -21.985  1.00  1.87           C  
ATOM   2063  O   SER A 258      -7.199  26.043 -21.307  1.00  1.55           O  
ATOM   2064  N   ARG A 259      -5.097  25.335 -21.818  1.00  1.83           N  
ATOM   2065  CA  ARG A 259      -5.059  24.375 -20.720  1.00  1.80           C  
ATOM   2066  CB  ARG A 259      -3.715  23.635 -20.683  1.00  1.80           C  
ATOM   2067  CG  ARG A 259      -3.442  22.744 -21.901  1.00  1.80           C  
ATOM   2068  CD  ARG A 259      -4.252  21.437 -21.928  1.00  1.80           C  
ATOM   2069  NE  ARG A 259      -3.673  20.580 -22.952  1.00  1.83           N  
ATOM   2070  CZ  ARG A 259      -4.014  19.301 -23.213  1.00  1.87           C  
ATOM   2071  NH1 ARG A 259      -5.033  18.710 -22.603  1.00  1.83           N  
ATOM   2072  NH2 ARG A 259      -3.310  18.619 -24.105  1.00  1.83           N  
ATOM   2073  C   ARG A 259      -5.270  25.110 -19.379  1.00  1.87           C  
ATOM   2074  O   ARG A 259      -4.702  26.171 -19.133  1.00  1.55           O  
ATOM   2075  N   GLY A 260      -6.116  24.492 -18.550  1.00  1.83           N  
ATOM   2076  CA  GLY A 260      -6.447  25.057 -17.256  1.00  1.80           C  
ATOM   2077  C   GLY A 260      -6.989  23.934 -16.382  1.00  1.87           C  
ATOM   2078  O   GLY A 260      -7.808  23.126 -16.806  1.00  1.55           O  
ATOM   2079  N   PHE A 261      -6.421  23.887 -15.170  1.00  1.83           N  
ATOM   2080  CA  PHE A 261      -6.666  22.784 -14.257  1.00  1.80           C  
ATOM   2081  CB  PHE A 261      -5.394  22.523 -13.436  1.00  1.80           C  
ATOM   2082  CG  PHE A 261      -4.212  22.297 -14.341  1.00  2.04           C  
ATOM   2083  CD1 PHE A 261      -4.127  21.139 -15.110  1.00  2.04           C  
ATOM   2084  CD2 PHE A 261      -3.198  23.246 -14.439  1.00  2.04           C  
ATOM   2085  CE1 PHE A 261      -3.056  20.941 -15.971  1.00  2.04           C  
ATOM   2086  CE2 PHE A 261      -2.125  23.050 -15.298  1.00  2.04           C  
ATOM   2087  CZ  PHE A 261      -2.055  21.897 -16.067  1.00  2.04           C  
ATOM   2088  C   PHE A 261      -7.855  23.150 -13.368  1.00  1.87           C  
ATOM   2089  O   PHE A 261      -8.268  24.302 -13.294  1.00  1.55           O  
ATOM   2090  N   GLY A 262      -8.395  22.109 -12.717  1.00  1.83           N  
ATOM   2091  CA  GLY A 262      -9.566  22.294 -11.866  1.00  1.80           C  
ATOM   2092  C   GLY A 262     -10.854  22.014 -12.645  1.00  1.87           C  
ATOM   2093  O   GLY A 262     -11.809  21.453 -12.123  1.00  1.55           O  
ATOM   2094  N   SER A 263     -10.809  22.415 -13.925  1.00  1.83           N  
ATOM   2095  CA  SER A 263     -11.875  22.098 -14.862  1.00  1.80           C  
ATOM   2096  CB  SER A 263     -11.600  22.841 -16.178  1.00  1.80           C  
ATOM   2097  OG  SER A 263     -12.528  22.516 -17.211  1.00  1.55           O  
ATOM   2098  C   SER A 263     -11.981  20.572 -15.057  1.00  1.87           C  
ATOM   2099  O   SER A 263     -11.156  19.780 -14.608  1.00  1.55           O  
ATOM   2100  N   GLY A 264     -13.078  20.237 -15.744  1.00  1.83           N  
ATOM   2101  CA  GLY A 264     -13.428  18.869 -16.055  1.00  1.80           C  
ATOM   2102  C   GLY A 264     -14.594  18.914 -17.033  1.00  1.87           C  
ATOM   2103  O   GLY A 264     -15.066  19.985 -17.395  1.00  1.55           O  
ATOM   2104  N   ILE A 265     -15.023  17.705 -17.422  1.00  1.83           N  
ATOM   2105  CA  ILE A 265     -16.234  17.538 -18.213  1.00  1.80           C  
ATOM   2106  CB  ILE A 265     -15.943  16.703 -19.487  1.00  1.80           C  
ATOM   2107  CG2 ILE A 265     -17.110  16.795 -20.481  1.00  1.80           C  
ATOM   2108  CG1 ILE A 265     -14.605  17.028 -20.183  1.00  1.80           C  
ATOM   2109  CD1 ILE A 265     -14.500  18.463 -20.696  1.00  1.80           C  
ATOM   2110  C   ILE A 265     -17.210  16.777 -17.302  1.00  1.87           C  
ATOM   2111  O   ILE A 265     -16.884  15.684 -16.853  1.00  1.55           O  
ATOM   2112  N   ILE A 266     -18.385  17.369 -17.039  1.00  1.83           N  
ATOM   2113  CA  ILE A 266     -19.417  16.651 -16.294  1.00  1.80           C  
ATOM   2114  CB  ILE A 266     -19.462  17.063 -14.803  1.00  1.80           C  
ATOM   2115  CG2 ILE A 266     -18.216  16.559 -14.066  1.00  1.80           C  
ATOM   2116  CG1 ILE A 266     -19.668  18.577 -14.581  1.00  1.80           C  
ATOM   2117  CD1 ILE A 266     -20.184  18.900 -13.170  1.00  1.80           C  
ATOM   2118  C   ILE A 266     -20.760  16.913 -16.968  1.00  1.87           C  
ATOM   2119  O   ILE A 266     -20.905  17.832 -17.763  1.00  1.55           O  
ATOM   2120  N   THR A 267     -21.726  16.073 -16.571  1.00  1.83           N  
ATOM   2121  CA  THR A 267     -23.118  16.462 -16.706  1.00  1.80           C  
ATOM   2122  CB  THR A 267     -24.011  15.205 -16.793  1.00  1.80           C  
ATOM   2123  OG1 THR A 267     -25.380  15.533 -16.947  1.00  1.55           O  
ATOM   2124  CG2 THR A 267     -23.799  14.204 -15.641  1.00  1.80           C  
ATOM   2125  C   THR A 267     -23.416  17.340 -15.485  1.00  1.87           C  
ATOM   2126  O   THR A 267     -22.691  17.312 -14.501  1.00  1.55           O  
ATOM   2127  N   SER A 268     -24.503  18.104 -15.597  1.00  1.83           N  
ATOM   2128  CA  SER A 268     -24.969  18.940 -14.509  1.00  1.80           C  
ATOM   2129  CB  SER A 268     -24.345  20.332 -14.683  1.00  1.80           C  
ATOM   2130  OG  SER A 268     -24.548  20.881 -15.975  1.00  1.55           O  
ATOM   2131  C   SER A 268     -26.492  18.935 -14.612  1.00  1.87           C  
ATOM   2132  O   SER A 268     -27.032  18.623 -15.667  1.00  1.55           O  
ATOM   2133  N   ASN A 269     -27.163  19.241 -13.494  1.00  1.83           N  
ATOM   2134  CA  ASN A 269     -28.623  19.232 -13.525  1.00  1.80           C  
ATOM   2135  CB  ASN A 269     -29.167  17.790 -13.514  1.00  1.80           C  
ATOM   2136  CG  ASN A 269     -30.699  17.760 -13.631  1.00  1.87           C  
ATOM   2137  OD1 ASN A 269     -31.335  18.681 -14.133  1.00  1.55           O  
ATOM   2138  ND2 ASN A 269     -31.253  16.649 -13.144  1.00  1.83           N  
ATOM   2139  C   ASN A 269     -29.135  20.033 -12.328  1.00  1.87           C  
ATOM   2140  O   ASN A 269     -29.768  19.514 -11.415  1.00  1.55           O  
ATOM   2141  N   ALA A 270     -28.812  21.331 -12.397  1.00  1.83           N  
ATOM   2142  CA  ALA A 270     -29.273  22.280 -11.399  1.00  1.80           C  
ATOM   2143  CB  ALA A 270     -28.417  22.187 -10.131  1.00  1.80           C  
ATOM   2144  C   ALA A 270     -29.181  23.667 -12.031  1.00  1.87           C  
ATOM   2145  O   ALA A 270     -28.429  23.881 -12.973  1.00  1.55           O  
ATOM   2146  N   SER A 271     -29.989  24.581 -11.483  1.00  1.83           N  
ATOM   2147  CA  SER A 271     -30.003  25.945 -11.985  1.00  1.80           C  
ATOM   2148  CB  SER A 271     -31.134  26.682 -11.251  1.00  1.80           C  
ATOM   2149  OG  SER A 271     -32.342  25.925 -11.237  1.00  1.55           O  
ATOM   2150  C   SER A 271     -28.651  26.631 -11.706  1.00  1.87           C  
ATOM   2151  O   SER A 271     -28.218  26.704 -10.566  1.00  1.55           O  
ATOM   2152  N   MET A 272     -28.023  27.125 -12.786  1.00  1.83           N  
ATOM   2153  CA  MET A 272     -26.850  27.983 -12.651  1.00  1.80           C  
ATOM   2154  CB  MET A 272     -25.987  27.848 -13.923  1.00  1.80           C  
ATOM   2155  CG  MET A 272     -24.796  28.815 -14.011  1.00  1.80           C  
ATOM   2156  SD  MET A 272     -23.651  28.641 -12.632  1.00  1.97           S  
ATOM   2157  CE  MET A 272     -22.823  30.236 -12.770  1.00  1.80           C  
ATOM   2158  C   MET A 272     -27.357  29.421 -12.477  1.00  1.87           C  
ATOM   2159  O   MET A 272     -28.153  29.891 -13.286  1.00  1.55           O  
ATOM   2160  N   ASP A 273     -26.877  30.088 -11.411  1.00  1.83           N  
ATOM   2161  CA  ASP A 273     -27.227  31.496 -11.203  1.00  1.80           C  
ATOM   2162  CB  ASP A 273     -28.608  31.681 -10.515  1.00  1.80           C  
ATOM   2163  CG  ASP A 273     -28.609  31.762  -8.981  1.00  1.87           C  
ATOM   2164  OD1 ASP A 273     -27.914  30.997  -8.330  1.00  1.66           O  
ATOM   2165  OD2 ASP A 273     -29.321  32.601  -8.438  1.00  1.66           O  
ATOM   2166  C   ASP A 273     -26.056  32.230 -10.529  1.00  1.87           C  
ATOM   2167  O   ASP A 273     -24.937  31.734 -10.467  1.00  1.55           O  
ATOM   2168  N   GLU A 274     -26.366  33.459 -10.091  1.00  1.83           N  
ATOM   2169  CA  GLU A 274     -25.345  34.371  -9.600  1.00  1.80           C  
ATOM   2170  CB  GLU A 274     -25.915  35.802  -9.696  1.00  1.80           C  
ATOM   2171  CG  GLU A 274     -24.908  36.936  -9.441  1.00  1.80           C  
ATOM   2172  CD  GLU A 274     -23.810  36.955 -10.502  1.00  1.87           C  
ATOM   2173  OE1 GLU A 274     -22.805  36.281 -10.319  1.00  1.66           O  
ATOM   2174  OE2 GLU A 274     -23.948  37.642 -11.509  1.00  1.66           O  
ATOM   2175  C   GLU A 274     -24.937  33.986  -8.163  1.00  1.87           C  
ATOM   2176  O   GLU A 274     -25.452  34.517  -7.181  1.00  1.55           O  
ATOM   2177  N   CYS A 275     -23.972  33.054  -8.110  1.00  1.83           N  
ATOM   2178  CA  CYS A 275     -23.320  32.648  -6.872  1.00  1.80           C  
ATOM   2179  CB  CYS A 275     -24.081  31.498  -6.196  1.00  1.80           C  
ATOM   2180  SG  CYS A 275     -24.492  30.112  -7.286  1.00  1.89           S  
ATOM   2181  C   CYS A 275     -21.892  32.225  -7.222  1.00  1.87           C  
ATOM   2182  O   CYS A 275     -21.591  31.919  -8.369  1.00  1.55           O  
ATOM   2183  N   ASP A 276     -21.050  32.243  -6.177  1.00  1.83           N  
ATOM   2184  CA  ASP A 276     -19.639  31.871  -6.256  1.00  1.80           C  
ATOM   2185  CB  ASP A 276     -18.819  33.025  -5.647  1.00  1.80           C  
ATOM   2186  CG  ASP A 276     -17.314  32.760  -5.658  1.00  1.87           C  
ATOM   2187  OD1 ASP A 276     -16.734  32.623  -6.728  1.00  1.66           O  
ATOM   2188  OD2 ASP A 276     -16.713  32.713  -4.590  1.00  1.66           O  
ATOM   2189  C   ASP A 276     -19.477  30.565  -5.457  1.00  1.87           C  
ATOM   2190  O   ASP A 276     -20.286  30.284  -4.578  1.00  1.55           O  
ATOM   2191  N   ALA A 277     -18.439  29.788  -5.794  1.00  1.83           N  
ATOM   2192  CA  ALA A 277     -18.221  28.517  -5.122  1.00  1.80           C  
ATOM   2193  CB  ALA A 277     -19.112  27.444  -5.747  1.00  1.80           C  
ATOM   2194  C   ALA A 277     -16.755  28.102  -5.253  1.00  1.87           C  
ATOM   2195  O   ALA A 277     -16.091  28.368  -6.248  1.00  1.55           O  
ATOM   2196  N   LYS A 278     -16.313  27.428  -4.176  1.00  1.83           N  
ATOM   2197  CA  LYS A 278     -14.972  26.866  -4.105  1.00  1.80           C  
ATOM   2198  CB  LYS A 278     -14.490  26.911  -2.645  1.00  1.80           C  
ATOM   2199  CG  LYS A 278     -12.979  26.675  -2.487  1.00  1.80           C  
ATOM   2200  CD  LYS A 278     -12.158  27.958  -2.673  1.00  1.80           C  
ATOM   2201  CE  LYS A 278     -10.648  27.712  -2.570  1.00  1.80           C  
ATOM   2202  NZ  LYS A 278      -9.860  28.940  -2.638  1.00  1.65           N  
ATOM   2203  C   LYS A 278     -14.991  25.414  -4.627  1.00  1.87           C  
ATOM   2204  O   LYS A 278     -14.086  24.972  -5.330  1.00  1.55           O  
ATOM   2205  N   CYS A 279     -16.072  24.726  -4.219  1.00  1.83           N  
ATOM   2206  CA  CYS A 279     -16.347  23.344  -4.589  1.00  1.80           C  
ATOM   2207  CB  CYS A 279     -16.289  22.446  -3.347  1.00  1.80           C  
ATOM   2208  SG  CYS A 279     -17.044  20.814  -3.604  1.00  1.89           S  
ATOM   2209  C   CYS A 279     -17.757  23.308  -5.182  1.00  1.87           C  
ATOM   2210  O   CYS A 279     -18.612  24.124  -4.855  1.00  1.55           O  
ATOM   2211  N   GLN A 280     -17.936  22.334  -6.076  1.00  1.83           N  
ATOM   2212  CA  GLN A 280     -19.120  22.239  -6.904  1.00  1.80           C  
ATOM   2213  CB  GLN A 280     -18.844  23.102  -8.150  1.00  1.80           C  
ATOM   2214  CG  GLN A 280     -19.941  23.176  -9.220  1.00  1.80           C  
ATOM   2215  CD  GLN A 280     -21.207  23.885  -8.742  1.00  1.87           C  
ATOM   2216  OE1 GLN A 280     -21.196  25.019  -8.286  1.00  1.55           O  
ATOM   2217  NE2 GLN A 280     -22.305  23.154  -8.874  1.00  1.83           N  
ATOM   2218  C   GLN A 280     -19.323  20.755  -7.207  1.00  1.87           C  
ATOM   2219  O   GLN A 280     -18.399  19.956  -7.113  1.00  1.55           O  
ATOM   2220  N   THR A 281     -20.570  20.432  -7.558  1.00  1.83           N  
ATOM   2221  CA  THR A 281     -20.917  19.110  -8.052  1.00  1.80           C  
ATOM   2222  CB  THR A 281     -21.587  18.319  -6.909  1.00  1.80           C  
ATOM   2223  OG1 THR A 281     -22.703  19.015  -6.390  1.00  1.55           O  
ATOM   2224  CG2 THR A 281     -20.616  17.953  -5.784  1.00  1.80           C  
ATOM   2225  C   THR A 281     -21.909  19.343  -9.198  1.00  1.87           C  
ATOM   2226  O   THR A 281     -22.476  20.425  -9.303  1.00  1.55           O  
ATOM   2227  N   PRO A 282     -22.171  18.297 -10.025  1.00  1.83           N  
ATOM   2228  CD  PRO A 282     -21.391  17.063 -10.098  1.00  1.80           C  
ATOM   2229  CA  PRO A 282     -23.303  18.333 -10.955  1.00  1.80           C  
ATOM   2230  CB  PRO A 282     -23.380  16.876 -11.451  1.00  1.80           C  
ATOM   2231  CG  PRO A 282     -21.956  16.333 -11.317  1.00  1.80           C  
ATOM   2232  C   PRO A 282     -24.669  18.723 -10.342  1.00  1.87           C  
ATOM   2233  O   PRO A 282     -25.598  19.117 -11.039  1.00  1.55           O  
ATOM   2234  N   GLN A 283     -24.710  18.575  -9.005  1.00  1.83           N  
ATOM   2235  CA  GLN A 283     -25.903  18.778  -8.208  1.00  1.80           C  
ATOM   2236  CB  GLN A 283     -25.822  17.775  -7.045  1.00  1.80           C  
ATOM   2237  CG  GLN A 283     -27.105  17.669  -6.209  1.00  1.80           C  
ATOM   2238  CD  GLN A 283     -27.073  16.412  -5.329  1.00  1.87           C  
ATOM   2239  OE1 GLN A 283     -27.936  15.545  -5.411  1.00  1.55           O  
ATOM   2240  NE2 GLN A 283     -26.004  16.332  -4.534  1.00  1.83           N  
ATOM   2241  C   GLN A 283     -25.983  20.236  -7.722  1.00  1.87           C  
ATOM   2242  O   GLN A 283     -27.043  20.844  -7.710  1.00  1.55           O  
ATOM   2243  N   GLY A 284     -24.824  20.771  -7.306  1.00  1.83           N  
ATOM   2244  CA  GLY A 284     -24.838  22.138  -6.807  1.00  1.80           C  
ATOM   2245  C   GLY A 284     -23.507  22.483  -6.145  1.00  1.87           C  
ATOM   2246  O   GLY A 284     -22.625  21.647  -5.993  1.00  1.55           O  
ATOM   2247  N   ALA A 285     -23.411  23.772  -5.787  1.00  1.83           N  
ATOM   2248  CA  ALA A 285     -22.225  24.255  -5.091  1.00  1.80           C  
ATOM   2249  CB  ALA A 285     -22.153  25.782  -5.114  1.00  1.80           C  
ATOM   2250  C   ALA A 285     -22.225  23.733  -3.651  1.00  1.87           C  
ATOM   2251  O   ALA A 285     -23.274  23.432  -3.082  1.00  1.55           O  
ATOM   2252  N   ILE A 286     -20.991  23.660  -3.132  1.00  1.83           N  
ATOM   2253  CA  ILE A 286     -20.733  23.240  -1.769  1.00  1.80           C  
ATOM   2254  CB  ILE A 286     -20.063  21.849  -1.749  1.00  1.80           C  
ATOM   2255  CG2 ILE A 286     -19.885  21.338  -0.307  1.00  1.80           C  
ATOM   2256  CG1 ILE A 286     -20.838  20.833  -2.613  1.00  1.80           C  
ATOM   2257  CD1 ILE A 286     -20.271  19.415  -2.525  1.00  1.80           C  
ATOM   2258  C   ILE A 286     -19.809  24.302  -1.158  1.00  1.87           C  
ATOM   2259  O   ILE A 286     -18.755  24.621  -1.695  1.00  1.55           O  
ATOM   2260  N   ASN A 287     -20.270  24.820  -0.012  1.00  1.83           N  
ATOM   2261  CA  ASN A 287     -19.483  25.749   0.789  1.00  1.80           C  
ATOM   2262  CB  ASN A 287     -20.155  27.133   0.814  1.00  1.80           C  
ATOM   2263  CG  ASN A 287     -19.910  27.902  -0.488  1.00  1.87           C  
ATOM   2264  OD1 ASN A 287     -18.867  28.514  -0.679  1.00  1.55           O  
ATOM   2265  ND2 ASN A 287     -20.917  27.863  -1.364  1.00  1.83           N  
ATOM   2266  C   ASN A 287     -19.448  25.169   2.201  1.00  1.87           C  
ATOM   2267  O   ASN A 287     -20.415  25.269   2.944  1.00  1.55           O  
ATOM   2268  N   SER A 288     -18.308  24.541   2.523  1.00  1.83           N  
ATOM   2269  CA  SER A 288     -18.142  23.891   3.815  1.00  1.80           C  
ATOM   2270  CB  SER A 288     -18.628  22.429   3.739  1.00  1.80           C  
ATOM   2271  OG  SER A 288     -18.155  21.599   4.800  1.00  1.55           O  
ATOM   2272  C   SER A 288     -16.668  23.988   4.197  1.00  1.87           C  
ATOM   2273  O   SER A 288     -15.791  24.136   3.351  1.00  1.55           O  
ATOM   2274  N   SER A 289     -16.472  23.884   5.519  1.00  1.83           N  
ATOM   2275  CA  SER A 289     -15.153  23.746   6.114  1.00  1.80           C  
ATOM   2276  CB  SER A 289     -14.943  24.895   7.115  1.00  1.80           C  
ATOM   2277  OG  SER A 289     -16.162  25.333   7.709  1.00  1.55           O  
ATOM   2278  C   SER A 289     -15.014  22.359   6.776  1.00  1.87           C  
ATOM   2279  O   SER A 289     -13.930  21.961   7.190  1.00  1.55           O  
ATOM   2280  N   LEU A 290     -16.152  21.635   6.855  1.00  1.83           N  
ATOM   2281  CA  LEU A 290     -16.106  20.275   7.378  1.00  1.80           C  
ATOM   2282  CB  LEU A 290     -17.534  19.730   7.558  1.00  1.80           C  
ATOM   2283  CG  LEU A 290     -18.440  20.604   8.439  1.00  1.80           C  
ATOM   2284  CD1 LEU A 290     -19.863  20.035   8.465  1.00  1.80           C  
ATOM   2285  CD2 LEU A 290     -17.897  20.761   9.865  1.00  1.80           C  
ATOM   2286  C   LEU A 290     -15.330  19.412   6.366  1.00  1.87           C  
ATOM   2287  O   LEU A 290     -15.405  19.676   5.173  1.00  1.55           O  
ATOM   2288  N   PRO A 291     -14.559  18.408   6.866  1.00  1.83           N  
ATOM   2289  CD  PRO A 291     -14.447  18.054   8.280  1.00  1.80           C  
ATOM   2290  CA  PRO A 291     -13.666  17.641   5.995  1.00  1.80           C  
ATOM   2291  CB  PRO A 291     -12.774  16.884   6.995  1.00  1.80           C  
ATOM   2292  CG  PRO A 291     -13.621  16.769   8.264  1.00  1.80           C  
ATOM   2293  C   PRO A 291     -14.372  16.624   5.078  1.00  1.87           C  
ATOM   2294  O   PRO A 291     -13.936  16.373   3.958  1.00  1.55           O  
ATOM   2295  N   PHE A 292     -15.472  16.062   5.609  1.00  1.83           N  
ATOM   2296  CA  PHE A 292     -16.215  15.054   4.862  1.00  1.80           C  
ATOM   2297  CB  PHE A 292     -16.700  13.923   5.781  1.00  1.80           C  
ATOM   2298  CG  PHE A 292     -15.594  13.092   6.367  1.00  2.04           C  
ATOM   2299  CD1 PHE A 292     -14.981  12.108   5.602  1.00  2.04           C  
ATOM   2300  CD2 PHE A 292     -15.192  13.267   7.687  1.00  2.04           C  
ATOM   2301  CE1 PHE A 292     -14.001  11.294   6.151  1.00  2.04           C  
ATOM   2302  CE2 PHE A 292     -14.207  12.461   8.240  1.00  2.04           C  
ATOM   2303  CZ  PHE A 292     -13.614  11.469   7.471  1.00  2.04           C  
ATOM   2304  C   PHE A 292     -17.432  15.726   4.228  1.00  1.87           C  
ATOM   2305  O   PHE A 292     -17.943  16.730   4.710  1.00  1.55           O  
ATOM   2306  N   GLN A 293     -17.881  15.094   3.140  1.00  1.83           N  
ATOM   2307  CA  GLN A 293     -19.053  15.541   2.409  1.00  1.80           C  
ATOM   2308  CB  GLN A 293     -18.544  16.483   1.302  1.00  1.80           C  
ATOM   2309  CG  GLN A 293     -19.424  16.711   0.067  1.00  1.80           C  
ATOM   2310  CD  GLN A 293     -19.243  15.624  -0.998  1.00  1.87           C  
ATOM   2311  OE1 GLN A 293     -20.184  14.935  -1.359  1.00  1.55           O  
ATOM   2312  NE2 GLN A 293     -18.018  15.530  -1.513  1.00  1.83           N  
ATOM   2313  C   GLN A 293     -19.737  14.265   1.918  1.00  1.87           C  
ATOM   2314  O   GLN A 293     -19.071  13.290   1.599  1.00  1.55           O  
ATOM   2315  N   ASN A 294     -21.076  14.306   1.895  1.00  1.83           N  
ATOM   2316  CA  ASN A 294     -21.827  13.195   1.322  1.00  1.80           C  
ATOM   2317  CB  ASN A 294     -22.247  12.183   2.397  1.00  1.80           C  
ATOM   2318  CG  ASN A 294     -22.974  10.981   1.772  1.00  1.87           C  
ATOM   2319  OD1 ASN A 294     -23.151  10.863   0.562  1.00  1.55           O  
ATOM   2320  ND2 ASN A 294     -23.405  10.103   2.674  1.00  1.83           N  
ATOM   2321  C   ASN A 294     -23.051  13.778   0.624  1.00  1.87           C  
ATOM   2322  O   ASN A 294     -24.164  13.775   1.139  1.00  1.55           O  
ATOM   2323  N   VAL A 295     -22.753  14.294  -0.574  1.00  1.83           N  
ATOM   2324  CA  VAL A 295     -23.759  14.890  -1.434  1.00  1.80           C  
ATOM   2325  CB  VAL A 295     -23.726  16.434  -1.372  1.00  1.80           C  
ATOM   2326  CG1 VAL A 295     -23.706  16.934   0.079  1.00  1.80           C  
ATOM   2327  CG2 VAL A 295     -22.598  17.102  -2.169  1.00  1.80           C  
ATOM   2328  C   VAL A 295     -23.612  14.333  -2.853  1.00  1.87           C  
ATOM   2329  O   VAL A 295     -24.601  14.019  -3.505  1.00  1.55           O  
ATOM   2330  N   HIS A 296     -22.348  14.224  -3.310  1.00  1.83           N  
ATOM   2331  CA  HIS A 296     -22.139  13.762  -4.678  1.00  1.80           C  
ATOM   2332  CB  HIS A 296     -22.416  14.925  -5.651  1.00  1.80           C  
ATOM   2333  CG  HIS A 296     -23.024  14.402  -6.924  1.00  2.04           C  
ATOM   2334  CD2 HIS A 296     -24.326  13.911  -7.105  1.00  2.04           C  
ATOM   2335  ND1 HIS A 296     -22.372  14.340  -8.100  1.00  1.72           N  
ATOM   2336  CE1 HIS A 296     -23.251  13.822  -8.977  1.00  2.04           C  
ATOM   2337  NE2 HIS A 296     -24.439  13.553  -8.405  1.00  1.72           N  
ATOM   2338  C   HIS A 296     -20.682  13.283  -4.828  1.00  1.87           C  
ATOM   2339  O   HIS A 296     -19.762  13.986  -4.427  1.00  1.55           O  
ATOM   2340  N   PRO A 297     -20.474  12.067  -5.409  1.00  1.83           N  
ATOM   2341  CD  PRO A 297     -21.512  11.133  -5.850  1.00  1.80           C  
ATOM   2342  CA  PRO A 297     -19.115  11.551  -5.571  1.00  1.80           C  
ATOM   2343  CB  PRO A 297     -19.343  10.052  -5.815  1.00  1.80           C  
ATOM   2344  CG  PRO A 297     -20.733   9.960  -6.451  1.00  1.80           C  
ATOM   2345  C   PRO A 297     -18.358  12.172  -6.763  1.00  1.87           C  
ATOM   2346  O   PRO A 297     -17.133  12.167  -6.811  1.00  1.55           O  
ATOM   2347  N   VAL A 298     -19.156  12.728  -7.693  1.00  1.83           N  
ATOM   2348  CA  VAL A 298     -18.618  13.524  -8.791  1.00  1.80           C  
ATOM   2349  CB  VAL A 298     -19.509  13.331 -10.042  1.00  1.80           C  
ATOM   2350  CG1 VAL A 298     -19.191  14.296 -11.200  1.00  1.80           C  
ATOM   2351  CG2 VAL A 298     -19.457  11.877 -10.532  1.00  1.80           C  
ATOM   2352  C   VAL A 298     -18.641  14.968  -8.287  1.00  1.87           C  
ATOM   2353  O   VAL A 298     -19.708  15.493  -7.989  1.00  1.55           O  
ATOM   2354  N   THR A 299     -17.441  15.553  -8.185  1.00  1.83           N  
ATOM   2355  CA  THR A 299     -17.303  16.876  -7.606  1.00  1.80           C  
ATOM   2356  CB  THR A 299     -17.175  16.744  -6.063  1.00  1.80           C  
ATOM   2357  OG1 THR A 299     -17.620  17.872  -5.333  1.00  1.55           O  
ATOM   2358  CG2 THR A 299     -15.776  16.334  -5.584  1.00  1.80           C  
ATOM   2359  C   THR A 299     -16.102  17.542  -8.297  1.00  1.87           C  
ATOM   2360  O   THR A 299     -15.274  16.891  -8.925  1.00  1.55           O  
ATOM   2361  N   ILE A 300     -16.090  18.872  -8.175  1.00  1.83           N  
ATOM   2362  CA  ILE A 300     -15.158  19.738  -8.863  1.00  1.80           C  
ATOM   2363  CB  ILE A 300     -15.859  20.386 -10.080  1.00  1.80           C  
ATOM   2364  CG2 ILE A 300     -14.863  21.199 -10.924  1.00  1.80           C  
ATOM   2365  CG1 ILE A 300     -16.573  19.318 -10.942  1.00  1.80           C  
ATOM   2366  CD1 ILE A 300     -17.045  19.815 -12.310  1.00  1.80           C  
ATOM   2367  C   ILE A 300     -14.704  20.764  -7.822  1.00  1.87           C  
ATOM   2368  O   ILE A 300     -15.506  21.263  -7.040  1.00  1.55           O  
ATOM   2369  N   GLY A 301     -13.396  21.043  -7.844  1.00  1.83           N  
ATOM   2370  CA  GLY A 301     -12.831  22.006  -6.912  1.00  1.80           C  
ATOM   2371  C   GLY A 301     -12.297  21.290  -5.673  1.00  1.87           C  
ATOM   2372  O   GLY A 301     -12.247  20.068  -5.613  1.00  1.55           O  
ATOM   2373  N   GLU A 302     -11.880  22.131  -4.707  1.00  1.83           N  
ATOM   2374  CA  GLU A 302     -11.318  21.639  -3.454  1.00  1.80           C  
ATOM   2375  CB  GLU A 302     -10.469  22.742  -2.793  1.00  1.80           C  
ATOM   2376  CG  GLU A 302      -9.191  23.091  -3.575  1.00  1.80           C  
ATOM   2377  CD  GLU A 302      -8.389  24.246  -2.945  1.00  1.87           C  
ATOM   2378  OE1 GLU A 302      -8.220  24.290  -1.731  1.00  1.66           O  
ATOM   2379  OE2 GLU A 302      -7.911  25.106  -3.675  1.00  1.66           O  
ATOM   2380  C   GLU A 302     -12.477  21.242  -2.530  1.00  1.87           C  
ATOM   2381  O   GLU A 302     -12.861  21.970  -1.620  1.00  1.55           O  
ATOM   2382  N   CYS A 303     -13.026  20.071  -2.844  1.00  1.83           N  
ATOM   2383  CA  CYS A 303     -14.220  19.616  -2.165  1.00  1.80           C  
ATOM   2384  CB  CYS A 303     -14.990  18.723  -3.134  1.00  1.80           C  
ATOM   2385  SG  CYS A 303     -15.614  19.693  -4.523  1.00  1.89           S  
ATOM   2386  C   CYS A 303     -13.824  18.848  -0.903  1.00  1.87           C  
ATOM   2387  O   CYS A 303     -12.791  18.189  -0.863  1.00  1.55           O  
ATOM   2388  N   PRO A 304     -14.686  18.909   0.144  1.00  1.83           N  
ATOM   2389  CD  PRO A 304     -15.857  19.777   0.248  1.00  1.80           C  
ATOM   2390  CA  PRO A 304     -14.561  17.965   1.246  1.00  1.80           C  
ATOM   2391  CB  PRO A 304     -15.670  18.337   2.231  1.00  1.80           C  
ATOM   2392  CG  PRO A 304     -16.334  19.612   1.692  1.00  1.80           C  
ATOM   2393  C   PRO A 304     -14.722  16.550   0.666  1.00  1.87           C  
ATOM   2394  O   PRO A 304     -15.526  16.335  -0.238  1.00  1.55           O  
ATOM   2395  N   LYS A 305     -13.867  15.636   1.142  1.00  1.83           N  
ATOM   2396  CA  LYS A 305     -13.804  14.335   0.491  1.00  1.80           C  
ATOM   2397  CB  LYS A 305     -12.641  13.519   1.076  1.00  1.80           C  
ATOM   2398  CG  LYS A 305     -12.368  12.219   0.301  1.00  1.80           C  
ATOM   2399  CD  LYS A 305     -11.035  11.552   0.672  1.00  1.80           C  
ATOM   2400  CE  LYS A 305      -9.818  12.322   0.135  1.00  1.80           C  
ATOM   2401  NZ  LYS A 305      -8.539  11.676   0.399  1.00  1.65           N  
ATOM   2402  C   LYS A 305     -15.159  13.618   0.642  1.00  1.87           C  
ATOM   2403  O   LYS A 305     -15.767  13.623   1.708  1.00  1.55           O  
ATOM   2404  N   TYR A 306     -15.588  13.029  -0.494  1.00  1.83           N  
ATOM   2405  CA  TYR A 306     -16.825  12.261  -0.483  1.00  1.80           C  
ATOM   2406  CB  TYR A 306     -17.186  11.756  -1.896  1.00  1.80           C  
ATOM   2407  CG  TYR A 306     -18.502  11.021  -1.865  1.00  2.04           C  
ATOM   2408  CD1 TYR A 306     -19.692  11.732  -1.862  1.00  2.04           C  
ATOM   2409  CE1 TYR A 306     -20.910  11.085  -1.716  1.00  2.04           C  
ATOM   2410  CD2 TYR A 306     -18.550   9.632  -1.783  1.00  2.04           C  
ATOM   2411  CE2 TYR A 306     -19.766   8.979  -1.633  1.00  2.04           C  
ATOM   2412  CZ  TYR A 306     -20.944   9.706  -1.576  1.00  2.04           C  
ATOM   2413  OH  TYR A 306     -22.141   9.057  -1.361  1.00  1.55           O  
ATOM   2414  C   TYR A 306     -16.665  11.070   0.478  1.00  1.87           C  
ATOM   2415  O   TYR A 306     -15.614  10.441   0.529  1.00  1.55           O  
ATOM   2416  N   VAL A 307     -17.751  10.789   1.207  1.00  1.83           N  
ATOM   2417  CA  VAL A 307     -17.814   9.599   2.032  1.00  1.80           C  
ATOM   2418  CB  VAL A 307     -17.252   9.942   3.428  1.00  1.80           C  
ATOM   2419  CG1 VAL A 307     -18.197  10.821   4.264  1.00  1.80           C  
ATOM   2420  CG2 VAL A 307     -16.816   8.698   4.202  1.00  1.80           C  
ATOM   2421  C   VAL A 307     -19.283   9.161   2.032  1.00  1.87           C  
ATOM   2422  O   VAL A 307     -20.175   9.988   1.938  1.00  1.55           O  
ATOM   2423  N   ARG A 308     -19.499   7.837   2.126  1.00  1.83           N  
ATOM   2424  CA  ARG A 308     -20.877   7.345   2.154  1.00  1.80           C  
ATOM   2425  CB  ARG A 308     -20.932   5.834   1.893  1.00  1.80           C  
ATOM   2426  CG  ARG A 308     -20.248   5.372   0.602  1.00  1.80           C  
ATOM   2427  CD  ARG A 308     -20.591   3.903   0.324  1.00  1.80           C  
ATOM   2428  NE  ARG A 308     -19.744   3.338  -0.722  1.00  1.83           N  
ATOM   2429  CZ  ARG A 308     -18.776   2.417  -0.511  1.00  1.87           C  
ATOM   2430  NH1 ARG A 308     -18.473   1.989   0.708  1.00  1.83           N  
ATOM   2431  NH2 ARG A 308     -18.111   1.921  -1.544  1.00  1.83           N  
ATOM   2432  C   ARG A 308     -21.554   7.598   3.517  1.00  1.87           C  
ATOM   2433  O   ARG A 308     -22.770   7.521   3.647  1.00  1.55           O  
ATOM   2434  N   SER A 309     -20.706   7.842   4.528  1.00  1.83           N  
ATOM   2435  CA  SER A 309     -21.190   8.000   5.889  1.00  1.80           C  
ATOM   2436  CB  SER A 309     -19.946   8.228   6.753  1.00  1.80           C  
ATOM   2437  OG  SER A 309     -18.910   7.351   6.328  1.00  1.55           O  
ATOM   2438  C   SER A 309     -22.192   9.170   5.975  1.00  1.87           C  
ATOM   2439  O   SER A 309     -22.070  10.150   5.251  1.00  1.55           O  
ATOM   2440  N   THR A 310     -23.188   9.000   6.863  1.00  1.83           N  
ATOM   2441  CA  THR A 310     -24.282   9.963   6.955  1.00  1.80           C  
ATOM   2442  CB  THR A 310     -25.598   9.235   6.615  1.00  1.80           C  
ATOM   2443  OG1 THR A 310     -25.657   7.950   7.212  1.00  1.55           O  
ATOM   2444  CG2 THR A 310     -25.816   9.126   5.098  1.00  1.80           C  
ATOM   2445  C   THR A 310     -24.333  10.645   8.336  1.00  1.87           C  
ATOM   2446  O   THR A 310     -25.045  11.626   8.523  1.00  1.55           O  
ATOM   2447  N   LYS A 311     -23.558  10.100   9.295  1.00  1.83           N  
ATOM   2448  CA  LYS A 311     -23.614  10.632  10.654  1.00  1.80           C  
ATOM   2449  CB  LYS A 311     -24.780   9.976  11.422  1.00  1.80           C  
ATOM   2450  CG  LYS A 311     -25.078  10.615  12.792  1.00  1.80           C  
ATOM   2451  CD  LYS A 311     -26.358  10.043  13.420  1.00  1.80           C  
ATOM   2452  CE  LYS A 311     -26.658  10.560  14.838  1.00  1.80           C  
ATOM   2453  NZ  LYS A 311     -25.944   9.868  15.908  1.00  1.65           N  
ATOM   2454  C   LYS A 311     -22.259  10.414  11.339  1.00  1.87           C  
ATOM   2455  O   LYS A 311     -22.137   9.718  12.337  1.00  1.55           O  
ATOM   2456  N   LEU A 312     -21.251  11.086  10.758  1.00  1.83           N  
ATOM   2457  CA  LEU A 312     -19.969  11.223  11.443  1.00  1.80           C  
ATOM   2458  CB  LEU A 312     -18.854  11.548  10.433  1.00  1.80           C  
ATOM   2459  CG  LEU A 312     -18.673  10.489   9.324  1.00  1.80           C  
ATOM   2460  CD1 LEU A 312     -17.688  10.985   8.261  1.00  1.80           C  
ATOM   2461  CD2 LEU A 312     -18.199   9.135   9.874  1.00  1.80           C  
ATOM   2462  C   LEU A 312     -20.118  12.340  12.496  1.00  1.87           C  
ATOM   2463  O   LEU A 312     -19.706  13.482  12.307  1.00  1.55           O  
ATOM   2464  N   ARG A 313     -20.785  11.933  13.584  1.00  1.83           N  
ATOM   2465  CA  ARG A 313     -21.075  12.772  14.736  1.00  1.80           C  
ATOM   2466  CB  ARG A 313     -22.523  12.460  15.161  1.00  1.80           C  
ATOM   2467  CG  ARG A 313     -23.061  13.289  16.337  1.00  1.80           C  
ATOM   2468  CD  ARG A 313     -23.298  14.766  16.018  1.00  1.80           C  
ATOM   2469  NE  ARG A 313     -24.358  14.899  15.026  1.00  1.83           N  
ATOM   2470  CZ  ARG A 313     -24.948  16.086  14.750  1.00  1.87           C  
ATOM   2471  NH1 ARG A 313     -24.530  17.197  15.342  1.00  1.83           N  
ATOM   2472  NH2 ARG A 313     -25.948  16.137  13.884  1.00  1.83           N  
ATOM   2473  C   ARG A 313     -20.057  12.372  15.810  1.00  1.87           C  
ATOM   2474  O   ARG A 313     -20.127  11.281  16.355  1.00  1.55           O  
ATOM   2475  N   MET A 314     -19.090  13.274  16.024  1.00  1.83           N  
ATOM   2476  CA  MET A 314     -17.948  12.996  16.885  1.00  1.80           C  
ATOM   2477  CB  MET A 314     -16.683  13.461  16.136  1.00  1.80           C  
ATOM   2478  CG  MET A 314     -15.416  13.613  16.996  1.00  1.80           C  
ATOM   2479  SD  MET A 314     -13.956  13.839  15.967  1.00  1.97           S  
ATOM   2480  CE  MET A 314     -13.595  12.107  15.625  1.00  1.80           C  
ATOM   2481  C   MET A 314     -18.135  13.751  18.206  1.00  1.87           C  
ATOM   2482  O   MET A 314     -18.104  14.975  18.230  1.00  1.55           O  
ATOM   2483  N   VAL A 315     -18.300  12.967  19.290  1.00  1.83           N  
ATOM   2484  CA  VAL A 315     -18.406  13.553  20.628  1.00  1.80           C  
ATOM   2485  CB  VAL A 315     -18.528  12.452  21.710  1.00  1.80           C  
ATOM   2486  CG1 VAL A 315     -17.391  11.436  21.637  1.00  1.80           C  
ATOM   2487  CG2 VAL A 315     -18.602  13.018  23.131  1.00  1.80           C  
ATOM   2488  C   VAL A 315     -17.198  14.471  20.898  1.00  1.87           C  
ATOM   2489  O   VAL A 315     -16.098  14.253  20.403  1.00  1.55           O  
ATOM   2490  N   THR A 316     -17.480  15.501  21.700  1.00  1.83           N  
ATOM   2491  CA  THR A 316     -16.494  16.523  22.005  1.00  1.80           C  
ATOM   2492  CB  THR A 316     -16.623  17.634  20.938  1.00  1.80           C  
ATOM   2493  OG1 THR A 316     -17.092  17.111  19.709  1.00  1.55           O  
ATOM   2494  CG2 THR A 316     -15.311  18.387  20.698  1.00  1.80           C  
ATOM   2495  C   THR A 316     -16.748  17.050  23.427  1.00  1.87           C  
ATOM   2496  O   THR A 316     -16.527  18.212  23.736  1.00  1.55           O  
ATOM   2497  N   GLY A 317     -17.259  16.129  24.258  1.00  1.83           N  
ATOM   2498  CA  GLY A 317     -17.604  16.464  25.625  1.00  1.80           C  
ATOM   2499  C   GLY A 317     -17.975  15.165  26.328  1.00  1.87           C  
ATOM   2500  O   GLY A 317     -17.997  14.104  25.719  1.00  1.55           O  
ATOM   2501  N   LEU A 318     -18.263  15.301  27.627  1.00  1.83           N  
ATOM   2502  CA  LEU A 318     -18.628  14.138  28.424  1.00  1.80           C  
ATOM   2503  CB  LEU A 318     -18.553  14.469  29.926  1.00  1.80           C  
ATOM   2504  CG  LEU A 318     -19.480  15.586  30.451  1.00  1.80           C  
ATOM   2505  CD1 LEU A 318     -19.470  15.536  31.976  1.00  1.80           C  
ATOM   2506  CD2 LEU A 318     -19.099  17.008  30.005  1.00  1.80           C  
ATOM   2507  C   LEU A 318     -20.029  13.634  28.041  1.00  1.87           C  
ATOM   2508  O   LEU A 318     -20.787  14.305  27.346  1.00  1.55           O  
ATOM   2509  N   ARG A 319     -20.327  12.428  28.559  1.00  1.83           N  
ATOM   2510  CA  ARG A 319     -21.673  11.880  28.459  1.00  1.80           C  
ATOM   2511  CB  ARG A 319     -21.698  10.488  29.111  1.00  1.80           C  
ATOM   2512  CG  ARG A 319     -23.034   9.745  28.938  1.00  1.80           C  
ATOM   2513  CD  ARG A 319     -23.122   8.485  29.805  1.00  1.80           C  
ATOM   2514  NE  ARG A 319     -22.083   7.524  29.447  1.00  1.83           N  
ATOM   2515  CZ  ARG A 319     -22.303   6.375  28.764  1.00  1.87           C  
ATOM   2516  NH1 ARG A 319     -23.512   6.059  28.326  1.00  1.83           N  
ATOM   2517  NH2 ARG A 319     -21.296   5.549  28.527  1.00  1.83           N  
ATOM   2518  C   ARG A 319     -22.641  12.830  29.190  1.00  1.87           C  
ATOM   2519  O   ARG A 319     -22.346  13.327  30.269  1.00  1.55           O  
ATOM   2520  N   ASN A 320     -23.784  13.066  28.538  1.00  1.83           N  
ATOM   2521  CA  ASN A 320     -24.804  13.918  29.128  1.00  1.80           C  
ATOM   2522  CB  ASN A 320     -25.628  14.599  28.025  1.00  1.80           C  
ATOM   2523  CG  ASN A 320     -26.656  15.532  28.668  1.00  1.87           C  
ATOM   2524  OD1 ASN A 320     -26.458  16.006  29.778  1.00  1.55           O  
ATOM   2525  ND2 ASN A 320     -27.756  15.745  27.949  1.00  1.83           N  
ATOM   2526  C   ASN A 320     -25.720  13.045  29.989  1.00  1.87           C  
ATOM   2527  O   ASN A 320     -26.339  12.111  29.496  1.00  1.55           O  
ATOM   2528  N   ILE A 321     -25.778  13.413  31.276  1.00  1.83           N  
ATOM   2529  CA  ILE A 321     -26.754  12.848  32.197  1.00  1.80           C  
ATOM   2530  CB  ILE A 321     -26.071  11.862  33.170  1.00  1.80           C  
ATOM   2531  CG2 ILE A 321     -27.074  11.334  34.215  1.00  1.80           C  
ATOM   2532  CG1 ILE A 321     -25.430  10.691  32.397  1.00  1.80           C  
ATOM   2533  CD1 ILE A 321     -24.675   9.695  33.284  1.00  1.80           C  
ATOM   2534  C   ILE A 321     -27.386  14.050  32.927  1.00  1.87           C  
ATOM   2535  O   ILE A 321     -26.847  14.515  33.925  1.00  1.55           O  
ATOM   2536  N   PRO A 322     -28.539  14.554  32.397  1.00  1.83           N  
ATOM   2537  CD  PRO A 322     -29.203  14.053  31.191  1.00  1.80           C  
ATOM   2538  CA  PRO A 322     -29.174  15.759  32.941  1.00  1.80           C  
ATOM   2539  CB  PRO A 322     -30.464  15.903  32.119  1.00  1.80           C  
ATOM   2540  CG  PRO A 322     -30.189  15.157  30.813  1.00  1.80           C  
ATOM   2541  C   PRO A 322     -29.516  15.786  34.442  1.00  1.87           C  
ATOM   2542  O   PRO A 322     -29.699  16.848  35.026  1.00  1.55           O  
ATOM   2543  N   SER A 323     -29.580  14.577  35.025  1.00  1.83           N  
ATOM   2544  CA  SER A 323     -29.809  14.432  36.458  1.00  1.80           C  
ATOM   2545  CB  SER A 323     -28.574  14.915  37.224  1.00  1.80           C  
ATOM   2546  OG  SER A 323     -27.415  14.325  36.647  1.00  1.55           O  
ATOM   2547  C   SER A 323     -31.113  15.119  36.915  1.00  1.87           C  
ATOM   2548  O   SER A 323     -31.145  15.908  37.856  1.00  1.55           O  
ATOM   2549  N   ILE A 324     -32.170  14.733  36.183  1.00  1.83           N  
ATOM   2550  CA  ILE A 324     -33.533  15.152  36.463  1.00  1.80           C  
ATOM   2551  CB  ILE A 324     -34.259  15.334  35.107  1.00  1.80           C  
ATOM   2552  CG2 ILE A 324     -34.351  14.052  34.262  1.00  1.80           C  
ATOM   2553  CG1 ILE A 324     -35.606  16.078  35.198  1.00  1.80           C  
ATOM   2554  CD1 ILE A 324     -36.777  15.250  35.738  1.00  1.80           C  
ATOM   2555  C   ILE A 324     -34.154  14.107  37.429  1.00  1.87           C  
ATOM   2556 1OCT ILE A 324     -34.700  14.475  38.463  1.00  1.66           O  
ATOM   2557 2OCT ILE A 324     -34.059  12.914  37.170  1.00  1.66           O  
TER    2558      ILE A 324
ATOM   2559  N   GLY B 325     -18.430   2.813  33.413  1.00  1.65           N  
ATOM   2560  CA  GLY B 325     -17.274   3.665  33.200  1.00  1.80           C  
ATOM   2561  C   GLY B 325     -16.008   2.889  33.538  1.00  1.87           C  
ATOM   2562  O   GLY B 325     -16.040   1.953  34.325  1.00  1.55           O  
ATOM   2563  N   LEU B 326     -14.907   3.304  32.894  1.00  1.83           N  
ATOM   2564  CA  LEU B 326     -13.627   2.636  33.096  1.00  1.80           C  
ATOM   2565  CB  LEU B 326     -12.630   3.064  31.996  1.00  1.80           C  
ATOM   2566  CG  LEU B 326     -12.845   2.426  30.608  1.00  1.80           C  
ATOM   2567  CD1 LEU B 326     -12.433   0.949  30.578  1.00  1.80           C  
ATOM   2568  CD2 LEU B 326     -14.267   2.613  30.061  1.00  1.80           C  
ATOM   2569  C   LEU B 326     -13.110   3.025  34.489  1.00  1.87           C  
ATOM   2570  O   LEU B 326     -12.917   2.212  35.384  1.00  1.55           O  
ATOM   2571  N   PHE B 327     -12.917   4.343  34.606  1.00  1.83           N  
ATOM   2572  CA  PHE B 327     -12.457   4.935  35.853  1.00  1.80           C  
ATOM   2573  CB  PHE B 327     -11.799   6.289  35.548  1.00  1.80           C  
ATOM   2574  CG  PHE B 327     -10.708   6.117  34.524  1.00  2.04           C  
ATOM   2575  CD1 PHE B 327     -10.958   6.349  33.174  1.00  2.04           C  
ATOM   2576  CD2 PHE B 327      -9.441   5.698  34.913  1.00  2.04           C  
ATOM   2577  CE1 PHE B 327      -9.963   6.152  32.226  1.00  2.04           C  
ATOM   2578  CE2 PHE B 327      -8.441   5.505  33.968  1.00  2.04           C  
ATOM   2579  CZ  PHE B 327      -8.704   5.727  32.625  1.00  2.04           C  
ATOM   2580  C   PHE B 327     -13.649   5.061  36.815  1.00  1.87           C  
ATOM   2581  O   PHE B 327     -13.520   4.970  38.029  1.00  1.55           O  
ATOM   2582  N   GLY B 328     -14.822   5.216  36.184  1.00  1.83           N  
ATOM   2583  CA  GLY B 328     -16.080   5.056  36.897  1.00  1.80           C  
ATOM   2584  C   GLY B 328     -16.416   6.263  37.772  1.00  1.87           C  
ATOM   2585  O   GLY B 328     -17.147   6.164  38.751  1.00  1.55           O  
ATOM   2586  N   ALA B 329     -15.860   7.407  37.347  1.00  1.83           N  
ATOM   2587  CA  ALA B 329     -16.271   8.686  37.892  1.00  1.80           C  
ATOM   2588  CB  ALA B 329     -15.168   9.733  37.683  1.00  1.80           C  
ATOM   2589  C   ALA B 329     -17.585   9.097  37.230  1.00  1.87           C  
ATOM   2590  O   ALA B 329     -18.634   9.134  37.864  1.00  1.55           O  
ATOM   2591  N   ILE B 330     -17.464   9.417  35.930  1.00  1.83           N  
ATOM   2592  CA  ILE B 330     -18.638   9.931  35.236  1.00  1.80           C  
ATOM   2593  CB  ILE B 330     -18.249  10.764  33.995  1.00  1.80           C  
ATOM   2594  CG2 ILE B 330     -17.249  11.866  34.391  1.00  1.80           C  
ATOM   2595  CG1 ILE B 330     -17.720   9.915  32.822  1.00  1.80           C  
ATOM   2596  CD1 ILE B 330     -17.380  10.751  31.581  1.00  1.80           C  
ATOM   2597  C   ILE B 330     -19.576   8.757  34.937  1.00  1.87           C  
ATOM   2598  O   ILE B 330     -19.137   7.658  34.613  1.00  1.55           O  
ATOM   2599  N   ALA B 331     -20.878   9.041  35.111  1.00  1.83           N  
ATOM   2600  CA  ALA B 331     -21.913   8.021  35.005  1.00  1.80           C  
ATOM   2601  CB  ALA B 331     -22.030   7.552  33.548  1.00  1.80           C  
ATOM   2602  C   ALA B 331     -21.618   6.843  35.955  1.00  1.87           C  
ATOM   2603  O   ALA B 331     -21.899   5.686  35.658  1.00  1.55           O  
ATOM   2604  N   GLY B 332     -20.982   7.211  37.077  1.00  1.83           N  
ATOM   2605  CA  GLY B 332     -20.349   6.233  37.947  1.00  1.80           C  
ATOM   2606  C   GLY B 332     -20.787   6.493  39.377  1.00  1.87           C  
ATOM   2607  O   GLY B 332     -21.978   6.559  39.661  1.00  1.55           O  
ATOM   2608  N   PHE B 333     -19.789   6.660  40.270  1.00  1.83           N  
ATOM   2609  CA  PHE B 333     -20.157   7.019  41.643  1.00  1.80           C  
ATOM   2610  CB  PHE B 333     -18.992   6.856  42.640  1.00  1.80           C  
ATOM   2611  CG  PHE B 333     -17.869   7.851  42.491  1.00  2.04           C  
ATOM   2612  CD1 PHE B 333     -16.817   7.603  41.617  1.00  2.04           C  
ATOM   2613  CD2 PHE B 333     -17.855   9.026  43.239  1.00  2.04           C  
ATOM   2614  CE1 PHE B 333     -15.777   8.513  41.481  1.00  2.04           C  
ATOM   2615  CE2 PHE B 333     -16.812   9.935  43.110  1.00  2.04           C  
ATOM   2616  CZ  PHE B 333     -15.776   9.681  42.225  1.00  2.04           C  
ATOM   2617  C   PHE B 333     -20.794   8.422  41.662  1.00  1.87           C  
ATOM   2618  O   PHE B 333     -21.690   8.722  42.444  1.00  1.55           O  
ATOM   2619  N   ILE B 334     -20.309   9.233  40.709  1.00  1.83           N  
ATOM   2620  CA  ILE B 334     -21.001  10.458  40.359  1.00  1.80           C  
ATOM   2621  CB  ILE B 334     -19.991  11.521  39.892  1.00  1.80           C  
ATOM   2622  CG2 ILE B 334     -20.692  12.879  39.748  1.00  1.80           C  
ATOM   2623  CG1 ILE B 334     -18.770  11.620  40.829  1.00  1.80           C  
ATOM   2624  CD1 ILE B 334     -17.673  12.551  40.308  1.00  1.80           C  
ATOM   2625  C   ILE B 334     -21.984  10.071  39.242  1.00  1.87           C  
ATOM   2626  O   ILE B 334     -21.633   9.991  38.069  1.00  1.55           O  
ATOM   2627  N   GLU B 335     -23.219   9.794  39.680  1.00  1.83           N  
ATOM   2628  CA  GLU B 335     -24.161   9.123  38.793  1.00  1.80           C  
ATOM   2629  CB  GLU B 335     -25.394   8.659  39.585  1.00  1.80           C  
ATOM   2630  CG  GLU B 335     -26.160   9.789  40.303  1.00  1.80           C  
ATOM   2631  CD  GLU B 335     -27.394   9.280  41.061  1.00  1.87           C  
ATOM   2632  OE1 GLU B 335     -27.800   8.135  40.892  1.00  1.66           O  
ATOM   2633  OE2 GLU B 335     -27.967  10.035  41.833  1.00  1.66           O  
ATOM   2634  C   GLU B 335     -24.566   9.977  37.575  1.00  1.87           C  
ATOM   2635  O   GLU B 335     -24.970   9.444  36.548  1.00  1.55           O  
ATOM   2636  N   GLY B 336     -24.460  11.306  37.736  1.00  1.83           N  
ATOM   2637  CA  GLY B 336     -24.903  12.188  36.668  1.00  1.80           C  
ATOM   2638  C   GLY B 336     -24.365  13.590  36.913  1.00  1.87           C  
ATOM   2639  O   GLY B 336     -23.712  13.844  37.920  1.00  1.55           O  
ATOM   2640  N   GLY B 337     -24.644  14.465  35.931  1.00  1.83           N  
ATOM   2641  CA  GLY B 337     -24.089  15.813  35.932  1.00  1.80           C  
ATOM   2642  C   GLY B 337     -25.171  16.838  36.267  1.00  1.87           C  
ATOM   2643  O   GLY B 337     -26.334  16.696  35.905  1.00  1.55           O  
ATOM   2644  N   TRP B 338     -24.721  17.880  36.978  1.00  1.83           N  
ATOM   2645  CA  TRP B 338     -25.591  18.998  37.293  1.00  1.80           C  
ATOM   2646  CB  TRP B 338     -24.900  19.930  38.302  1.00  1.80           C  
ATOM   2647  CG  TRP B 338     -24.577  19.190  39.582  1.00  2.04           C  
ATOM   2648  CD2 TRP B 338     -23.282  19.022  40.194  1.00  2.04           C  
ATOM   2649  CE2 TRP B 338     -23.481  18.274  41.378  1.00  2.04           C  
ATOM   2650  CE3 TRP B 338     -22.024  19.432  39.844  1.00  2.04           C  
ATOM   2651  CD1 TRP B 338     -25.494  18.542  40.414  1.00  2.04           C  
ATOM   2652  NE1 TRP B 338     -24.840  18.004  41.471  1.00  1.72           N  
ATOM   2653  CZ2 TRP B 338     -22.415  17.959  42.175  1.00  2.04           C  
ATOM   2654  CZ3 TRP B 338     -20.935  19.113  40.655  1.00  2.04           C  
ATOM   2655  CH2 TRP B 338     -21.134  18.376  41.821  1.00  2.04           C  
ATOM   2656  C   TRP B 338     -25.863  19.786  36.005  1.00  1.87           C  
ATOM   2657  O   TRP B 338     -24.953  20.312  35.375  1.00  1.55           O  
ATOM   2658  N   THR B 339     -27.158  19.884  35.675  1.00  1.83           N  
ATOM   2659  CA  THR B 339     -27.556  20.680  34.520  1.00  1.80           C  
ATOM   2660  CB  THR B 339     -29.033  20.369  34.190  1.00  1.80           C  
ATOM   2661  OG1 THR B 339     -29.623  19.574  35.207  1.00  1.55           O  
ATOM   2662  CG2 THR B 339     -29.202  19.726  32.802  1.00  1.80           C  
ATOM   2663  C   THR B 339     -27.307  22.195  34.758  1.00  1.87           C  
ATOM   2664  O   THR B 339     -27.283  22.996  33.831  1.00  1.55           O  
ATOM   2665  N   GLY B 340     -27.121  22.541  36.047  1.00  1.83           N  
ATOM   2666  CA  GLY B 340     -26.801  23.919  36.401  1.00  1.80           C  
ATOM   2667  C   GLY B 340     -25.332  24.275  36.133  1.00  1.87           C  
ATOM   2668  O   GLY B 340     -24.978  25.438  35.973  1.00  1.55           O  
ATOM   2669  N   MET B 341     -24.484  23.231  36.111  1.00  1.83           N  
ATOM   2670  CA  MET B 341     -23.057  23.467  35.928  1.00  1.80           C  
ATOM   2671  CB  MET B 341     -22.271  22.291  36.528  1.00  1.80           C  
ATOM   2672  CG  MET B 341     -20.748  22.430  36.371  1.00  1.80           C  
ATOM   2673  SD  MET B 341     -19.866  21.230  37.381  1.00  1.97           S  
ATOM   2674  CE  MET B 341     -19.918  22.119  38.943  1.00  1.80           C  
ATOM   2675  C   MET B 341     -22.780  23.639  34.429  1.00  1.87           C  
ATOM   2676  O   MET B 341     -22.472  22.686  33.730  1.00  1.55           O  
ATOM   2677  N   ILE B 342     -22.915  24.894  33.976  1.00  1.83           N  
ATOM   2678  CA  ILE B 342     -22.730  25.216  32.561  1.00  1.80           C  
ATOM   2679  CB  ILE B 342     -24.002  25.913  32.036  1.00  1.80           C  
ATOM   2680  CG2 ILE B 342     -25.194  24.944  32.095  1.00  1.80           C  
ATOM   2681  CG1 ILE B 342     -24.317  27.224  32.785  1.00  1.80           C  
ATOM   2682  CD1 ILE B 342     -25.426  28.046  32.119  1.00  1.80           C  
ATOM   2683  C   ILE B 342     -21.460  26.060  32.322  1.00  1.87           C  
ATOM   2684  O   ILE B 342     -21.117  26.384  31.189  1.00  1.55           O  
ATOM   2685  N   ASP B 343     -20.792  26.413  33.438  1.00  1.83           N  
ATOM   2686  CA  ASP B 343     -19.627  27.296  33.360  1.00  1.80           C  
ATOM   2687  CB  ASP B 343     -19.217  27.681  34.798  1.00  1.80           C  
ATOM   2688  CG  ASP B 343     -18.165  28.799  34.901  1.00  1.87           C  
ATOM   2689  OD1 ASP B 343     -17.930  29.511  33.933  1.00  1.66           O  
ATOM   2690  OD2 ASP B 343     -17.579  28.976  35.967  1.00  1.66           O  
ATOM   2691  C   ASP B 343     -18.484  26.607  32.580  1.00  1.87           C  
ATOM   2692  O   ASP B 343     -17.872  27.159  31.672  1.00  1.55           O  
ATOM   2693  N   GLY B 344     -18.276  25.347  32.981  1.00  1.83           N  
ATOM   2694  CA  GLY B 344     -17.286  24.479  32.362  1.00  1.80           C  
ATOM   2695  C   GLY B 344     -17.708  23.051  32.673  1.00  1.87           C  
ATOM   2696  O   GLY B 344     -18.727  22.846  33.322  1.00  1.55           O  
ATOM   2697  N   TRP B 345     -16.920  22.088  32.166  1.00  1.83           N  
ATOM   2698  CA  TRP B 345     -17.338  20.697  32.272  1.00  1.80           C  
ATOM   2699  CB  TRP B 345     -16.500  19.778  31.365  1.00  1.80           C  
ATOM   2700  CG  TRP B 345     -16.801  19.976  29.896  1.00  2.04           C  
ATOM   2701  CD2 TRP B 345     -15.847  19.920  28.821  1.00  2.04           C  
ATOM   2702  CE2 TRP B 345     -16.569  20.082  27.618  1.00  2.04           C  
ATOM   2703  CE3 TRP B 345     -14.491  19.740  28.792  1.00  2.04           C  
ATOM   2704  CD1 TRP B 345     -18.053  20.179  29.304  1.00  2.04           C  
ATOM   2705  NE1 TRP B 345     -17.904  20.240  27.957  1.00  1.72           N  
ATOM   2706  CZ2 TRP B 345     -15.915  20.052  26.417  1.00  2.04           C  
ATOM   2707  CZ3 TRP B 345     -13.823  19.711  27.571  1.00  2.04           C  
ATOM   2708  CH2 TRP B 345     -14.534  19.863  26.381  1.00  2.04           C  
ATOM   2709  C   TRP B 345     -17.226  20.200  33.715  1.00  1.87           C  
ATOM   2710  O   TRP B 345     -18.209  19.927  34.386  1.00  1.55           O  
ATOM   2711  N   TYR B 346     -15.968  20.016  34.126  1.00  1.83           N  
ATOM   2712  CA  TYR B 346     -15.745  19.390  35.420  1.00  1.80           C  
ATOM   2713  CB  TYR B 346     -14.327  18.811  35.484  1.00  1.80           C  
ATOM   2714  CG  TYR B 346     -13.911  18.121  34.211  1.00  2.04           C  
ATOM   2715  CD1 TYR B 346     -14.734  17.178  33.604  1.00  2.04           C  
ATOM   2716  CE1 TYR B 346     -14.333  16.531  32.444  1.00  2.04           C  
ATOM   2717  CD2 TYR B 346     -12.685  18.418  33.627  1.00  2.04           C  
ATOM   2718  CE2 TYR B 346     -12.283  17.775  32.465  1.00  2.04           C  
ATOM   2719  CZ  TYR B 346     -13.105  16.827  31.876  1.00  2.04           C  
ATOM   2720  OH  TYR B 346     -12.688  16.170  30.740  1.00  1.55           O  
ATOM   2721  C   TYR B 346     -15.916  20.476  36.473  1.00  1.87           C  
ATOM   2722  O   TYR B 346     -15.653  21.638  36.187  1.00  1.55           O  
ATOM   2723  N   GLY B 347     -16.341  20.081  37.680  1.00  1.83           N  
ATOM   2724  CA  GLY B 347     -16.494  21.120  38.678  1.00  1.80           C  
ATOM   2725  C   GLY B 347     -16.868  20.553  40.036  1.00  1.87           C  
ATOM   2726  O   GLY B 347     -16.850  19.354  40.297  1.00  1.55           O  
ATOM   2727  N   TYR B 348     -17.188  21.543  40.865  1.00  1.83           N  
ATOM   2728  CA  TYR B 348     -17.463  21.425  42.274  1.00  1.80           C  
ATOM   2729  CB  TYR B 348     -16.450  22.290  43.046  1.00  1.80           C  
ATOM   2730  CG  TYR B 348     -15.021  21.987  42.670  1.00  2.04           C  
ATOM   2731  CD1 TYR B 348     -14.396  22.663  41.623  1.00  2.04           C  
ATOM   2732  CE1 TYR B 348     -13.084  22.379  41.271  1.00  2.04           C  
ATOM   2733  CD2 TYR B 348     -14.303  21.025  43.366  1.00  2.04           C  
ATOM   2734  CE2 TYR B 348     -12.992  20.737  43.014  1.00  2.04           C  
ATOM   2735  CZ  TYR B 348     -12.377  21.404  41.968  1.00  2.04           C  
ATOM   2736  OH  TYR B 348     -11.073  21.073  41.659  1.00  1.55           O  
ATOM   2737  C   TYR B 348     -18.859  22.015  42.462  1.00  1.87           C  
ATOM   2738  O   TYR B 348     -19.239  22.952  41.768  1.00  1.55           O  
ATOM   2739  N   HIS B 349     -19.573  21.449  43.431  1.00  1.83           N  
ATOM   2740  CA  HIS B 349     -20.765  22.065  43.982  1.00  1.80           C  
ATOM   2741  CB  HIS B 349     -21.980  21.162  43.726  1.00  1.80           C  
ATOM   2742  CG  HIS B 349     -23.244  21.778  44.283  1.00  2.04           C  
ATOM   2743  CD2 HIS B 349     -24.284  21.124  44.961  1.00  2.04           C  
ATOM   2744  ND1 HIS B 349     -23.550  23.091  44.200  1.00  1.72           N  
ATOM   2745  CE1 HIS B 349     -24.739  23.233  44.808  1.00  2.04           C  
ATOM   2746  NE2 HIS B 349     -25.207  22.062  45.278  1.00  1.72           N  
ATOM   2747  C   HIS B 349     -20.454  22.189  45.469  1.00  1.87           C  
ATOM   2748  O   HIS B 349     -19.660  21.414  45.984  1.00  1.55           O  
ATOM   2749  N   HIS B 350     -21.062  23.179  46.126  1.00  1.83           N  
ATOM   2750  CA  HIS B 350     -20.875  23.307  47.563  1.00  1.80           C  
ATOM   2751  CB  HIS B 350     -19.559  24.030  47.911  1.00  1.80           C  
ATOM   2752  CG  HIS B 350     -19.587  25.485  47.492  1.00  2.04           C  
ATOM   2753  CD2 HIS B 350     -19.231  26.597  48.271  1.00  2.04           C  
ATOM   2754  ND1 HIS B 350     -19.967  25.932  46.276  1.00  1.72           N  
ATOM   2755  CE1 HIS B 350     -19.846  27.268  46.315  1.00  2.04           C  
ATOM   2756  NE2 HIS B 350     -19.402  27.699  47.508  1.00  1.72           N  
ATOM   2757  C   HIS B 350     -22.084  24.049  48.113  1.00  1.87           C  
ATOM   2758  O   HIS B 350     -22.806  24.709  47.369  1.00  1.55           O  
ATOM   2759  N   GLN B 351     -22.261  23.896  49.432  1.00  1.83           N  
ATOM   2760  CA  GLN B 351     -23.396  24.506  50.102  1.00  1.80           C  
ATOM   2761  CB  GLN B 351     -24.612  23.565  50.052  1.00  1.80           C  
ATOM   2762  CG  GLN B 351     -24.331  22.148  50.578  1.00  1.80           C  
ATOM   2763  CD  GLN B 351     -25.602  21.289  50.559  1.00  1.87           C  
ATOM   2764  OE1 GLN B 351     -26.723  21.783  50.492  1.00  1.55           O  
ATOM   2765  NE2 GLN B 351     -25.369  19.979  50.606  1.00  1.83           N  
ATOM   2766  C   GLN B 351     -22.991  24.870  51.536  1.00  1.87           C  
ATOM   2767  O   GLN B 351     -22.373  24.085  52.249  1.00  1.55           O  
ATOM   2768  N   ASN B 352     -23.376  26.107  51.884  1.00  1.83           N  
ATOM   2769  CA  ASN B 352     -23.190  26.689  53.206  1.00  1.80           C  
ATOM   2770  CB  ASN B 352     -21.931  27.573  53.193  1.00  1.80           C  
ATOM   2771  CG  ASN B 352     -21.675  28.218  54.561  1.00  1.87           C  
ATOM   2772  OD1 ASN B 352     -22.001  27.665  55.602  1.00  1.55           O  
ATOM   2773  ND2 ASN B 352     -21.115  29.424  54.512  1.00  1.83           N  
ATOM   2774  C   ASN B 352     -24.451  27.522  53.470  1.00  1.87           C  
ATOM   2775  O   ASN B 352     -25.204  27.805  52.544  1.00  1.55           O  
ATOM   2776  N   GLU B 353     -24.645  27.917  54.741  1.00  1.83           N  
ATOM   2777  CA  GLU B 353     -25.783  28.747  55.129  1.00  1.80           C  
ATOM   2778  CB  GLU B 353     -25.659  29.121  56.615  1.00  1.80           C  
ATOM   2779  CG  GLU B 353     -25.722  27.903  57.557  1.00  1.80           C  
ATOM   2780  CD  GLU B 353     -25.498  28.260  59.033  1.00  1.87           C  
ATOM   2781  OE1 GLU B 353     -25.371  29.428  59.380  1.00  1.66           O  
ATOM   2782  OE2 GLU B 353     -25.443  27.357  59.854  1.00  1.66           O  
ATOM   2783  C   GLU B 353     -25.872  30.034  54.279  1.00  1.87           C  
ATOM   2784  O   GLU B 353     -26.950  30.487  53.910  1.00  1.55           O  
ATOM   2785  N   GLN B 354     -24.678  30.590  53.996  1.00  1.83           N  
ATOM   2786  CA  GLN B 354     -24.616  31.812  53.199  1.00  1.80           C  
ATOM   2787  CB  GLN B 354     -23.169  32.320  53.084  1.00  1.80           C  
ATOM   2788  CG  GLN B 354     -22.577  32.756  54.432  1.00  1.80           C  
ATOM   2789  CD  GLN B 354     -21.308  33.595  54.218  1.00  1.87           C  
ATOM   2790  OE1 GLN B 354     -21.323  34.628  53.555  1.00  1.55           O  
ATOM   2791  NE2 GLN B 354     -20.213  33.105  54.796  1.00  1.83           N  
ATOM   2792  C   GLN B 354     -25.208  31.599  51.792  1.00  1.87           C  
ATOM   2793  O   GLN B 354     -25.934  32.438  51.263  1.00  1.55           O  
ATOM   2794  N   GLY B 355     -24.842  30.443  51.226  1.00  1.83           N  
ATOM   2795  CA  GLY B 355     -25.309  30.113  49.894  1.00  1.80           C  
ATOM   2796  C   GLY B 355     -24.560  28.886  49.397  1.00  1.87           C  
ATOM   2797  O   GLY B 355     -23.624  28.397  50.027  1.00  1.55           O  
ATOM   2798  N   SER B 356     -25.040  28.431  48.236  1.00  1.83           N  
ATOM   2799  CA  SER B 356     -24.464  27.308  47.519  1.00  1.80           C  
ATOM   2800  CB  SER B 356     -25.580  26.261  47.326  1.00  1.80           C  
ATOM   2801  OG  SER B 356     -26.614  26.376  48.297  1.00  1.55           O  
ATOM   2802  C   SER B 356     -23.940  27.841  46.181  1.00  1.87           C  
ATOM   2803  O   SER B 356     -24.235  28.971  45.798  1.00  1.55           O  
ATOM   2804  N   GLY B 357     -23.180  26.989  45.483  1.00  1.83           N  
ATOM   2805  CA  GLY B 357     -22.757  27.387  44.148  1.00  1.80           C  
ATOM   2806  C   GLY B 357     -22.084  26.217  43.451  1.00  1.87           C  
ATOM   2807  O   GLY B 357     -21.692  25.239  44.084  1.00  1.55           O  
ATOM   2808  N   TYR B 358     -21.993  26.387  42.124  1.00  1.83           N  
ATOM   2809  CA  TYR B 358     -21.218  25.515  41.253  1.00  1.80           C  
ATOM   2810  CB  TYR B 358     -22.020  25.175  39.985  1.00  1.80           C  
ATOM   2811  CG  TYR B 358     -23.316  24.469  40.280  1.00  2.04           C  
ATOM   2812  CD1 TYR B 358     -24.532  25.098  40.026  1.00  2.04           C  
ATOM   2813  CE1 TYR B 358     -25.732  24.455  40.294  1.00  2.04           C  
ATOM   2814  CD2 TYR B 358     -23.321  23.181  40.803  1.00  2.04           C  
ATOM   2815  CE2 TYR B 358     -24.522  22.536  41.071  1.00  2.04           C  
ATOM   2816  CZ  TYR B 358     -25.730  23.171  40.824  1.00  2.04           C  
ATOM   2817  OH  TYR B 358     -26.913  22.514  41.108  1.00  1.55           O  
ATOM   2818  C   TYR B 358     -19.970  26.308  40.850  1.00  1.87           C  
ATOM   2819  O   TYR B 358     -20.013  27.531  40.760  1.00  1.55           O  
ATOM   2820  N   ALA B 359     -18.886  25.565  40.600  1.00  1.83           N  
ATOM   2821  CA  ALA B 359     -17.654  26.156  40.100  1.00  1.80           C  
ATOM   2822  CB  ALA B 359     -16.724  26.471  41.278  1.00  1.80           C  
ATOM   2823  C   ALA B 359     -17.001  25.113  39.200  1.00  1.87           C  
ATOM   2824  O   ALA B 359     -16.730  24.008  39.646  1.00  1.55           O  
ATOM   2825  N   ALA B 360     -16.780  25.471  37.929  1.00  1.83           N  
ATOM   2826  CA  ALA B 360     -16.086  24.528  37.060  1.00  1.80           C  
ATOM   2827  CB  ALA B 360     -16.458  24.776  35.599  1.00  1.80           C  
ATOM   2828  C   ALA B 360     -14.578  24.685  37.280  1.00  1.87           C  
ATOM   2829  O   ALA B 360     -14.086  25.797  37.441  1.00  1.55           O  
ATOM   2830  N   ASP B 361     -13.868  23.543  37.297  1.00  1.83           N  
ATOM   2831  CA  ASP B 361     -12.417  23.627  37.428  1.00  1.80           C  
ATOM   2832  CB  ASP B 361     -11.775  22.264  37.747  1.00  1.80           C  
ATOM   2833  CG  ASP B 361     -10.317  22.494  38.179  1.00  1.87           C  
ATOM   2834  OD1 ASP B 361      -9.536  23.010  37.388  1.00  1.66           O  
ATOM   2835  OD2 ASP B 361      -9.972  22.193  39.317  1.00  1.66           O  
ATOM   2836  C   ASP B 361     -11.848  24.171  36.111  1.00  1.87           C  
ATOM   2837  O   ASP B 361     -11.842  23.493  35.088  1.00  1.55           O  
ATOM   2838  N   GLN B 362     -11.384  25.427  36.202  1.00  1.83           N  
ATOM   2839  CA  GLN B 362     -10.873  26.135  35.037  1.00  1.80           C  
ATOM   2840  CB  GLN B 362     -10.351  27.513  35.480  1.00  1.80           C  
ATOM   2841  CG  GLN B 362     -11.452  28.466  35.975  1.00  1.80           C  
ATOM   2842  CD  GLN B 362     -12.210  29.100  34.800  1.00  1.87           C  
ATOM   2843  OE1 GLN B 362     -12.923  28.441  34.053  1.00  1.55           O  
ATOM   2844  NE2 GLN B 362     -12.009  30.411  34.668  1.00  1.83           N  
ATOM   2845  C   GLN B 362      -9.746  25.345  34.352  1.00  1.87           C  
ATOM   2846  O   GLN B 362      -9.717  25.188  33.137  1.00  1.55           O  
ATOM   2847  N   LYS B 363      -8.804  24.889  35.192  1.00  1.83           N  
ATOM   2848  CA  LYS B 363      -7.576  24.339  34.638  1.00  1.80           C  
ATOM   2849  CB  LYS B 363      -6.508  24.231  35.737  1.00  1.80           C  
ATOM   2850  CG  LYS B 363      -5.136  23.801  35.198  1.00  1.80           C  
ATOM   2851  CD  LYS B 363      -4.022  23.820  36.256  1.00  1.80           C  
ATOM   2852  CE  LYS B 363      -3.618  25.234  36.718  1.00  1.80           C  
ATOM   2853  NZ  LYS B 363      -3.949  25.532  38.106  1.00  1.65           N  
ATOM   2854  C   LYS B 363      -7.866  22.999  33.948  1.00  1.87           C  
ATOM   2855  O   LYS B 363      -7.554  22.802  32.781  1.00  1.55           O  
ATOM   2856  N   SER B 364      -8.486  22.093  34.715  1.00  1.83           N  
ATOM   2857  CA  SER B 364      -8.748  20.773  34.158  1.00  1.80           C  
ATOM   2858  CB  SER B 364      -9.240  19.831  35.266  1.00  1.80           C  
ATOM   2859  OG  SER B 364      -8.254  19.662  36.276  1.00  1.55           O  
ATOM   2860  C   SER B 364      -9.724  20.831  32.971  1.00  1.87           C  
ATOM   2861  O   SER B 364      -9.539  20.131  31.982  1.00  1.55           O  
ATOM   2862  N   THR B 365     -10.757  21.691  33.083  1.00  1.83           N  
ATOM   2863  CA  THR B 365     -11.696  21.759  31.965  1.00  1.80           C  
ATOM   2864  CB  THR B 365     -12.990  22.522  32.351  1.00  1.80           C  
ATOM   2865  OG1 THR B 365     -14.109  22.068  31.610  1.00  1.55           O  
ATOM   2866  CG2 THR B 365     -12.898  24.054  32.279  1.00  1.80           C  
ATOM   2867  C   THR B 365     -10.970  22.287  30.708  1.00  1.87           C  
ATOM   2868  O   THR B 365     -11.075  21.720  29.630  1.00  1.55           O  
ATOM   2869  N   GLN B 366     -10.190  23.367  30.906  1.00  1.83           N  
ATOM   2870  CA  GLN B 366      -9.482  23.970  29.781  1.00  1.80           C  
ATOM   2871  CB  GLN B 366      -8.758  25.243  30.250  1.00  1.80           C  
ATOM   2872  CG  GLN B 366      -7.994  25.994  29.143  1.00  1.80           C  
ATOM   2873  CD  GLN B 366      -8.918  26.431  27.999  1.00  1.87           C  
ATOM   2874  OE1 GLN B 366      -9.630  27.425  28.087  1.00  1.55           O  
ATOM   2875  NE2 GLN B 366      -8.865  25.644  26.925  1.00  1.83           N  
ATOM   2876  C   GLN B 366      -8.498  22.977  29.144  1.00  1.87           C  
ATOM   2877  O   GLN B 366      -8.358  22.899  27.930  1.00  1.55           O  
ATOM   2878  N   ASN B 367      -7.834  22.221  30.027  1.00  1.83           N  
ATOM   2879  CA  ASN B 367      -6.866  21.229  29.568  1.00  1.80           C  
ATOM   2880  CB  ASN B 367      -6.189  20.533  30.760  1.00  1.80           C  
ATOM   2881  CG  ASN B 367      -5.116  21.419  31.405  1.00  1.87           C  
ATOM   2882  OD1 ASN B 367      -4.660  22.408  30.843  1.00  1.55           O  
ATOM   2883  ND2 ASN B 367      -4.709  20.994  32.602  1.00  1.83           N  
ATOM   2884  C   ASN B 367      -7.558  20.196  28.674  1.00  1.87           C  
ATOM   2885  O   ASN B 367      -7.067  19.829  27.612  1.00  1.55           O  
ATOM   2886  N   ALA B 368      -8.742  19.770  29.148  1.00  1.83           N  
ATOM   2887  CA  ALA B 368      -9.518  18.826  28.360  1.00  1.80           C  
ATOM   2888  CB  ALA B 368     -10.763  18.378  29.132  1.00  1.80           C  
ATOM   2889  C   ALA B 368      -9.875  19.429  26.990  1.00  1.87           C  
ATOM   2890  O   ALA B 368      -9.673  18.810  25.954  1.00  1.55           O  
ATOM   2891  N   ILE B 369     -10.378  20.677  27.039  1.00  1.83           N  
ATOM   2892  CA  ILE B 369     -10.741  21.387  25.813  1.00  1.80           C  
ATOM   2893  CB  ILE B 369     -11.231  22.825  26.126  1.00  1.80           C  
ATOM   2894  CG2 ILE B 369     -11.431  23.664  24.848  1.00  1.80           C  
ATOM   2895  CG1 ILE B 369     -12.536  22.806  26.947  1.00  1.80           C  
ATOM   2896  CD1 ILE B 369     -12.947  24.174  27.506  1.00  1.80           C  
ATOM   2897  C   ILE B 369      -9.560  21.381  24.824  1.00  1.87           C  
ATOM   2898  O   ILE B 369      -9.731  21.129  23.638  1.00  1.55           O  
ATOM   2899  N   ASN B 370      -8.360  21.649  25.365  1.00  1.83           N  
ATOM   2900  CA  ASN B 370      -7.166  21.719  24.524  1.00  1.80           C  
ATOM   2901  CB  ASN B 370      -5.894  21.979  25.353  1.00  1.80           C  
ATOM   2902  CG  ASN B 370      -5.892  23.355  26.026  1.00  1.87           C  
ATOM   2903  OD1 ASN B 370      -6.624  24.265  25.660  1.00  1.55           O  
ATOM   2904  ND2 ASN B 370      -5.013  23.459  27.024  1.00  1.83           N  
ATOM   2905  C   ASN B 370      -6.995  20.417  23.726  1.00  1.87           C  
ATOM   2906  O   ASN B 370      -6.944  20.409  22.501  1.00  1.55           O  
ATOM   2907  N   GLY B 371      -6.922  19.315  24.492  1.00  1.83           N  
ATOM   2908  CA  GLY B 371      -6.633  18.027  23.869  1.00  1.80           C  
ATOM   2909  C   GLY B 371      -7.716  17.608  22.865  1.00  1.87           C  
ATOM   2910  O   GLY B 371      -7.446  17.070  21.798  1.00  1.55           O  
ATOM   2911  N   ILE B 372      -8.961  17.893  23.269  1.00  1.83           N  
ATOM   2912  CA  ILE B 372     -10.116  17.494  22.476  1.00  1.80           C  
ATOM   2913  CB  ILE B 372     -11.379  17.690  23.342  1.00  1.80           C  
ATOM   2914  CG2 ILE B 372     -12.685  17.547  22.546  1.00  1.80           C  
ATOM   2915  CG1 ILE B 372     -11.366  16.705  24.526  1.00  1.80           C  
ATOM   2916  CD1 ILE B 372     -12.343  17.097  25.632  1.00  1.80           C  
ATOM   2917  C   ILE B 372     -10.145  18.274  21.149  1.00  1.87           C  
ATOM   2918  O   ILE B 372     -10.265  17.708  20.072  1.00  1.55           O  
ATOM   2919  N   THR B 373     -10.017  19.601  21.267  1.00  1.83           N  
ATOM   2920  CA  THR B 373     -10.058  20.409  20.054  1.00  1.80           C  
ATOM   2921  CB  THR B 373     -10.063  21.903  20.415  1.00  1.80           C  
ATOM   2922  OG1 THR B 373      -8.985  22.251  21.262  1.00  1.55           O  
ATOM   2923  CG2 THR B 373     -11.392  22.333  21.055  1.00  1.80           C  
ATOM   2924  C   THR B 373      -8.897  20.027  19.114  1.00  1.87           C  
ATOM   2925  O   THR B 373      -9.044  19.975  17.899  1.00  1.55           O  
ATOM   2926  N   ASN B 374      -7.752  19.716  19.757  1.00  1.83           N  
ATOM   2927  CA  ASN B 374      -6.595  19.251  18.998  1.00  1.80           C  
ATOM   2928  CB  ASN B 374      -5.397  18.982  19.919  1.00  1.80           C  
ATOM   2929  CG  ASN B 374      -4.105  18.858  19.098  1.00  1.87           C  
ATOM   2930  OD1 ASN B 374      -3.446  19.843  18.790  1.00  1.55           O  
ATOM   2931  ND2 ASN B 374      -3.784  17.615  18.744  1.00  1.83           N  
ATOM   2932  C   ASN B 374      -6.964  18.006  18.176  1.00  1.87           C  
ATOM   2933  O   ASN B 374      -6.866  18.014  16.961  1.00  1.55           O  
ATOM   2934  N   LYS B 375      -7.439  16.978  18.904  1.00  1.83           N  
ATOM   2935  CA  LYS B 375      -7.886  15.713  18.315  1.00  1.80           C  
ATOM   2936  CB  LYS B 375      -8.669  14.930  19.397  1.00  1.80           C  
ATOM   2937  CG  LYS B 375      -9.490  13.713  18.912  1.00  1.80           C  
ATOM   2938  CD  LYS B 375     -10.520  13.237  19.949  1.00  1.80           C  
ATOM   2939  CE  LYS B 375      -9.895  12.531  21.157  1.00  1.80           C  
ATOM   2940  NZ  LYS B 375     -10.858  12.188  22.202  1.00  1.65           N  
ATOM   2941  C   LYS B 375      -8.749  15.959  17.063  1.00  1.87           C  
ATOM   2942  O   LYS B 375      -8.476  15.469  15.972  1.00  1.55           O  
ATOM   2943  N   VAL B 376      -9.815  16.743  17.299  1.00  1.83           N  
ATOM   2944  CA  VAL B 376     -10.772  17.023  16.237  1.00  1.80           C  
ATOM   2945  CB  VAL B 376     -11.913  17.898  16.799  1.00  1.80           C  
ATOM   2946  CG1 VAL B 376     -12.892  18.356  15.710  1.00  1.80           C  
ATOM   2947  CG2 VAL B 376     -12.690  17.153  17.899  1.00  1.80           C  
ATOM   2948  C   VAL B 376     -10.052  17.648  15.023  1.00  1.87           C  
ATOM   2949  O   VAL B 376     -10.236  17.237  13.884  1.00  1.55           O  
ATOM   2950  N   ASN B 377      -9.201  18.639  15.336  1.00  1.83           N  
ATOM   2951  CA  ASN B 377      -8.460  19.320  14.279  1.00  1.80           C  
ATOM   2952  CB  ASN B 377      -7.569  20.444  14.835  1.00  1.80           C  
ATOM   2953  CG  ASN B 377      -8.370  21.678  15.258  1.00  1.87           C  
ATOM   2954  OD1 ASN B 377      -9.491  21.913  14.820  1.00  1.55           O  
ATOM   2955  ND2 ASN B 377      -7.724  22.472  16.114  1.00  1.83           N  
ATOM   2956  C   ASN B 377      -7.589  18.334  13.489  1.00  1.87           C  
ATOM   2957  O   ASN B 377      -7.488  18.426  12.274  1.00  1.55           O  
ATOM   2958  N   SER B 378      -6.978  17.379  14.212  1.00  1.83           N  
ATOM   2959  CA  SER B 378      -6.153  16.379  13.551  1.00  1.80           C  
ATOM   2960  CB  SER B 378      -5.523  15.456  14.603  1.00  1.80           C  
ATOM   2961  OG  SER B 378      -4.894  16.184  15.648  1.00  1.55           O  
ATOM   2962  C   SER B 378      -6.970  15.579  12.521  1.00  1.87           C  
ATOM   2963  O   SER B 378      -6.540  15.383  11.391  1.00  1.55           O  
ATOM   2964  N   VAL B 379      -8.174  15.158  12.955  1.00  1.83           N  
ATOM   2965  CA  VAL B 379      -9.057  14.431  12.045  1.00  1.80           C  
ATOM   2966  CB  VAL B 379     -10.387  14.080  12.752  1.00  1.80           C  
ATOM   2967  CG1 VAL B 379     -11.379  13.367  11.817  1.00  1.80           C  
ATOM   2968  CG2 VAL B 379     -10.147  13.223  14.002  1.00  1.80           C  
ATOM   2969  C   VAL B 379      -9.298  15.267  10.772  1.00  1.87           C  
ATOM   2970  O   VAL B 379      -9.126  14.812   9.649  1.00  1.55           O  
ATOM   2971  N   ILE B 380      -9.703  16.519  11.032  1.00  1.83           N  
ATOM   2972  CA  ILE B 380     -10.102  17.411   9.955  1.00  1.80           C  
ATOM   2973  CB  ILE B 380     -10.629  18.732  10.560  1.00  1.80           C  
ATOM   2974  CG2 ILE B 380     -10.924  19.787   9.478  1.00  1.80           C  
ATOM   2975  CG1 ILE B 380     -11.895  18.474  11.404  1.00  1.80           C  
ATOM   2976  CD1 ILE B 380     -12.279  19.654  12.304  1.00  1.80           C  
ATOM   2977  C   ILE B 380      -8.958  17.598   8.938  1.00  1.87           C  
ATOM   2978  O   ILE B 380      -9.128  17.380   7.748  1.00  1.55           O  
ATOM   2979  N   GLU B 381      -7.802  18.023   9.462  1.00  1.83           N  
ATOM   2980  CA  GLU B 381      -6.683  18.373   8.600  1.00  1.80           C  
ATOM   2981  CB  GLU B 381      -5.597  19.043   9.452  1.00  1.80           C  
ATOM   2982  CG  GLU B 381      -6.082  20.395  10.012  1.00  1.80           C  
ATOM   2983  CD  GLU B 381      -5.026  21.164  10.813  1.00  1.87           C  
ATOM   2984  OE1 GLU B 381      -3.888  20.723  10.918  1.00  1.66           O  
ATOM   2985  OE2 GLU B 381      -5.337  22.232  11.328  1.00  1.66           O  
ATOM   2986  C   GLU B 381      -6.151  17.144   7.846  1.00  1.87           C  
ATOM   2987  O   GLU B 381      -5.864  17.201   6.657  1.00  1.55           O  
ATOM   2988  N   LYS B 382      -6.034  16.028   8.587  1.00  1.83           N  
ATOM   2989  CA  LYS B 382      -5.503  14.825   7.953  1.00  1.80           C  
ATOM   2990  CB  LYS B 382      -5.158  13.740   8.994  1.00  1.80           C  
ATOM   2991  CG  LYS B 382      -3.739  13.880   9.580  1.00  1.80           C  
ATOM   2992  CD  LYS B 382      -3.513  15.135  10.435  1.00  1.80           C  
ATOM   2993  CE  LYS B 382      -2.040  15.349  10.818  1.00  1.80           C  
ATOM   2994  NZ  LYS B 382      -1.149  15.667   9.705  1.00  1.65           N  
ATOM   2995  C   LYS B 382      -6.466  14.330   6.855  1.00  1.87           C  
ATOM   2996  O   LYS B 382      -6.041  13.789   5.841  1.00  1.55           O  
ATOM   2997  N   MET B 383      -7.767  14.582   7.074  1.00  1.83           N  
ATOM   2998  CA  MET B 383      -8.731  14.359   6.004  1.00  1.80           C  
ATOM   2999  CB  MET B 383     -10.142  14.257   6.593  1.00  1.80           C  
ATOM   3000  CG  MET B 383     -10.368  12.961   7.384  1.00  1.80           C  
ATOM   3001  SD  MET B 383     -10.111  11.449   6.419  1.00  1.97           S  
ATOM   3002  CE  MET B 383     -10.893  11.884   4.852  1.00  1.80           C  
ATOM   3003  C   MET B 383      -8.645  15.511   4.985  1.00  1.87           C  
ATOM   3004  O   MET B 383      -9.458  16.428   4.958  1.00  1.55           O  
ATOM   3005  N   ASN B 384      -7.617  15.390   4.130  1.00  1.83           N  
ATOM   3006  CA  ASN B 384      -7.453  16.354   3.046  1.00  1.80           C  
ATOM   3007  CB  ASN B 384      -6.153  16.078   2.259  1.00  1.80           C  
ATOM   3008  CG  ASN B 384      -4.964  16.934   2.720  1.00  1.87           C  
ATOM   3009  OD1 ASN B 384      -4.206  17.460   1.912  1.00  1.55           O  
ATOM   3010  ND2 ASN B 384      -4.825  17.057   4.040  1.00  1.83           N  
ATOM   3011  C   ASN B 384      -8.662  16.275   2.102  1.00  1.87           C  
ATOM   3012  O   ASN B 384      -9.336  15.257   1.989  1.00  1.55           O  
ATOM   3013  N   THR B 385      -8.876  17.421   1.445  1.00  1.83           N  
ATOM   3014  CA  THR B 385      -9.932  17.537   0.455  1.00  1.80           C  
ATOM   3015  CB  THR B 385     -10.038  19.021   0.046  1.00  1.80           C  
ATOM   3016  OG1 THR B 385      -8.764  19.591  -0.203  1.00  1.55           O  
ATOM   3017  CG2 THR B 385     -10.805  19.848   1.091  1.00  1.80           C  
ATOM   3018  C   THR B 385      -9.627  16.621  -0.749  1.00  1.87           C  
ATOM   3019  O   THR B 385      -8.503  16.170  -0.957  1.00  1.55           O  
ATOM   3020  N   GLN B 386     -10.699  16.383  -1.516  1.00  1.83           N  
ATOM   3021  CA  GLN B 386     -10.582  15.811  -2.844  1.00  1.80           C  
ATOM   3022  CB  GLN B 386     -11.753  14.828  -3.055  1.00  1.80           C  
ATOM   3023  CG  GLN B 386     -11.752  14.073  -4.395  1.00  1.80           C  
ATOM   3024  CD  GLN B 386     -10.436  13.327  -4.623  1.00  1.87           C  
ATOM   3025  OE1 GLN B 386      -9.429  13.915  -5.002  1.00  1.55           O  
ATOM   3026  NE2 GLN B 386     -10.484  12.024  -4.346  1.00  1.83           N  
ATOM   3027  C   GLN B 386     -10.604  17.004  -3.812  1.00  1.87           C  
ATOM   3028  O   GLN B 386     -11.220  18.026  -3.537  1.00  1.55           O  
ATOM   3029  N   PHE B 387      -9.877  16.830  -4.921  1.00  1.83           N  
ATOM   3030  CA  PHE B 387      -9.908  17.830  -5.983  1.00  1.80           C  
ATOM   3031  CB  PHE B 387      -8.526  17.890  -6.657  1.00  1.80           C  
ATOM   3032  CG  PHE B 387      -7.476  18.400  -5.704  1.00  2.04           C  
ATOM   3033  CD1 PHE B 387      -6.656  17.517  -5.007  1.00  2.04           C  
ATOM   3034  CD2 PHE B 387      -7.314  19.768  -5.510  1.00  2.04           C  
ATOM   3035  CE1 PHE B 387      -5.689  17.996  -4.133  1.00  2.04           C  
ATOM   3036  CE2 PHE B 387      -6.347  20.249  -4.638  1.00  2.04           C  
ATOM   3037  CZ  PHE B 387      -5.533  19.362  -3.947  1.00  2.04           C  
ATOM   3038  C   PHE B 387     -11.030  17.417  -6.945  1.00  1.87           C  
ATOM   3039  O   PHE B 387     -11.868  16.592  -6.609  1.00  1.55           O  
ATOM   3040  N   THR B 388     -10.999  17.977  -8.162  1.00  1.83           N  
ATOM   3041  CA  THR B 388     -11.949  17.532  -9.169  1.00  1.80           C  
ATOM   3042  CB  THR B 388     -11.760  18.424 -10.404  1.00  1.80           C  
ATOM   3043  OG1 THR B 388     -11.841  19.758  -9.925  1.00  1.55           O  
ATOM   3044  CG2 THR B 388     -12.793  18.134 -11.507  1.00  1.80           C  
ATOM   3045  C   THR B 388     -11.765  16.032  -9.487  1.00  1.87           C  
ATOM   3046  O   THR B 388     -10.746  15.602 -10.022  1.00  1.55           O  
ATOM   3047  N   ALA B 389     -12.818  15.285  -9.125  1.00  1.83           N  
ATOM   3048  CA  ALA B 389     -12.915  13.854  -9.354  1.00  1.80           C  
ATOM   3049  CB  ALA B 389     -12.784  13.106  -8.022  1.00  1.80           C  
ATOM   3050  C   ALA B 389     -14.299  13.632  -9.958  1.00  1.87           C  
ATOM   3051  O   ALA B 389     -15.309  13.937  -9.335  1.00  1.55           O  
ATOM   3052  N   VAL B 390     -14.295  13.156 -11.208  1.00  1.83           N  
ATOM   3053  CA  VAL B 390     -15.508  13.190 -12.007  1.00  1.80           C  
ATOM   3054  CB  VAL B 390     -15.488  14.445 -12.910  1.00  1.80           C  
ATOM   3055  CG1 VAL B 390     -15.661  15.736 -12.091  1.00  1.80           C  
ATOM   3056  CG2 VAL B 390     -14.215  14.542 -13.765  1.00  1.80           C  
ATOM   3057  C   VAL B 390     -15.619  11.875 -12.788  1.00  1.87           C  
ATOM   3058  O   VAL B 390     -14.639  11.163 -12.979  1.00  1.55           O  
ATOM   3059  N   GLY B 391     -16.874  11.587 -13.175  1.00  1.83           N  
ATOM   3060  CA  GLY B 391     -17.184  10.344 -13.870  1.00  1.80           C  
ATOM   3061  C   GLY B 391     -16.661  10.390 -15.308  1.00  1.87           C  
ATOM   3062  O   GLY B 391     -16.516  11.456 -15.897  1.00  1.55           O  
ATOM   3063  N   LYS B 392     -16.362   9.184 -15.816  1.00  1.83           N  
ATOM   3064  CA  LYS B 392     -15.639   9.035 -17.073  1.00  1.80           C  
ATOM   3065  CB  LYS B 392     -14.232   8.497 -16.769  1.00  1.80           C  
ATOM   3066  CG  LYS B 392     -13.437   9.387 -15.802  1.00  1.80           C  
ATOM   3067  CD  LYS B 392     -12.091   8.777 -15.399  1.00  1.80           C  
ATOM   3068  CE  LYS B 392     -11.081   8.732 -16.551  1.00  1.80           C  
ATOM   3069  NZ  LYS B 392      -9.759   8.282 -16.130  1.00  1.65           N  
ATOM   3070  C   LYS B 392     -16.387   8.033 -17.959  1.00  1.87           C  
ATOM   3071  O   LYS B 392     -16.540   6.868 -17.608  1.00  1.55           O  
ATOM   3072  N   GLU B 393     -16.829   8.532 -19.124  1.00  1.83           N  
ATOM   3073  CA  GLU B 393     -17.445   7.643 -20.098  1.00  1.80           C  
ATOM   3074  CB  GLU B 393     -18.372   8.436 -21.029  1.00  1.80           C  
ATOM   3075  CG  GLU B 393     -19.538   9.083 -20.263  1.00  1.80           C  
ATOM   3076  CD  GLU B 393     -20.670   9.567 -21.178  1.00  1.87           C  
ATOM   3077  OE1 GLU B 393     -20.410  10.072 -22.263  1.00  1.66           O  
ATOM   3078  OE2 GLU B 393     -21.829   9.442 -20.802  1.00  1.66           O  
ATOM   3079  C   GLU B 393     -16.353   6.912 -20.897  1.00  1.87           C  
ATOM   3080  O   GLU B 393     -15.915   7.350 -21.954  1.00  1.55           O  
ATOM   3081  N   PHE B 394     -15.962   5.757 -20.339  1.00  1.83           N  
ATOM   3082  CA  PHE B 394     -15.159   4.813 -21.106  1.00  1.80           C  
ATOM   3083  CB  PHE B 394     -14.738   3.640 -20.212  1.00  1.80           C  
ATOM   3084  CG  PHE B 394     -13.661   4.027 -19.235  1.00  2.04           C  
ATOM   3085  CD1 PHE B 394     -12.328   3.745 -19.511  1.00  2.04           C  
ATOM   3086  CD2 PHE B 394     -13.978   4.667 -18.042  1.00  2.04           C  
ATOM   3087  CE1 PHE B 394     -11.327   4.106 -18.620  1.00  2.04           C  
ATOM   3088  CE2 PHE B 394     -12.982   5.017 -17.142  1.00  2.04           C  
ATOM   3089  CZ  PHE B 394     -11.656   4.736 -17.431  1.00  2.04           C  
ATOM   3090  C   PHE B 394     -16.009   4.312 -22.285  1.00  1.87           C  
ATOM   3091  O   PHE B 394     -17.220   4.157 -22.163  1.00  1.55           O  
ATOM   3092  N   ASN B 395     -15.331   4.116 -23.430  1.00  1.83           N  
ATOM   3093  CA  ASN B 395     -16.069   3.702 -24.623  1.00  1.80           C  
ATOM   3094  CB  ASN B 395     -15.370   4.142 -25.929  1.00  1.80           C  
ATOM   3095  CG  ASN B 395     -14.276   3.208 -26.464  1.00  1.87           C  
ATOM   3096  OD1 ASN B 395     -14.430   1.995 -26.504  1.00  1.55           O  
ATOM   3097  ND2 ASN B 395     -13.185   3.833 -26.909  1.00  1.83           N  
ATOM   3098  C   ASN B 395     -16.402   2.204 -24.529  1.00  1.87           C  
ATOM   3099  O   ASN B 395     -15.975   1.498 -23.622  1.00  1.55           O  
ATOM   3100  N   LYS B 396     -17.218   1.776 -25.502  1.00  1.83           N  
ATOM   3101  CA  LYS B 396     -17.847   0.464 -25.426  1.00  1.80           C  
ATOM   3102  CB  LYS B 396     -18.820   0.326 -26.608  1.00  1.80           C  
ATOM   3103  CG  LYS B 396     -18.113   0.258 -27.968  1.00  1.80           C  
ATOM   3104  CD  LYS B 396     -19.037   0.537 -29.153  1.00  1.80           C  
ATOM   3105  CE  LYS B 396     -18.246   0.563 -30.468  1.00  1.80           C  
ATOM   3106  NZ  LYS B 396     -19.049   0.869 -31.641  1.00  1.65           N  
ATOM   3107  C   LYS B 396     -16.830  -0.698 -25.358  1.00  1.87           C  
ATOM   3108  O   LYS B 396     -17.092  -1.710 -24.723  1.00  1.55           O  
ATOM   3109  N   LEU B 397     -15.686  -0.501 -26.043  1.00  1.83           N  
ATOM   3110  CA  LEU B 397     -14.646  -1.529 -26.136  1.00  1.80           C  
ATOM   3111  CB  LEU B 397     -13.994  -1.515 -27.535  1.00  1.80           C  
ATOM   3112  CG  LEU B 397     -14.983  -1.593 -28.712  1.00  1.80           C  
ATOM   3113  CD1 LEU B 397     -14.246  -1.524 -30.054  1.00  1.80           C  
ATOM   3114  CD2 LEU B 397     -15.862  -2.849 -28.646  1.00  1.80           C  
ATOM   3115  C   LEU B 397     -13.562  -1.326 -25.059  1.00  1.87           C  
ATOM   3116  O   LEU B 397     -12.468  -1.876 -25.138  1.00  1.55           O  
ATOM   3117  N   GLU B 398     -13.907  -0.497 -24.067  1.00  1.83           N  
ATOM   3118  CA  GLU B 398     -13.022  -0.237 -22.944  1.00  1.80           C  
ATOM   3119  CB  GLU B 398     -12.791   1.283 -22.839  1.00  1.80           C  
ATOM   3120  CG  GLU B 398     -12.044   1.888 -24.043  1.00  1.80           C  
ATOM   3121  CD  GLU B 398     -10.527   1.787 -23.869  1.00  1.87           C  
ATOM   3122  OE1 GLU B 398      -9.995   2.488 -23.016  1.00  1.66           O  
ATOM   3123  OE2 GLU B 398      -9.877   1.038 -24.588  1.00  1.66           O  
ATOM   3124  C   GLU B 398     -13.694  -0.769 -21.670  1.00  1.87           C  
ATOM   3125  O   GLU B 398     -13.472  -0.252 -20.581  1.00  1.55           O  
ATOM   3126  N   ARG B 399     -14.539  -1.804 -21.842  1.00  1.83           N  
ATOM   3127  CA  ARG B 399     -15.384  -2.276 -20.746  1.00  1.80           C  
ATOM   3128  CB  ARG B 399     -16.221  -3.451 -21.267  1.00  1.80           C  
ATOM   3129  CG  ARG B 399     -17.373  -3.909 -20.365  1.00  1.80           C  
ATOM   3130  CD  ARG B 399     -18.048  -5.151 -20.975  1.00  1.80           C  
ATOM   3131  NE  ARG B 399     -19.248  -5.566 -20.254  1.00  1.83           N  
ATOM   3132  CZ  ARG B 399     -20.429  -4.920 -20.377  1.00  1.87           C  
ATOM   3133  NH1 ARG B 399     -20.511  -3.813 -21.105  1.00  1.83           N  
ATOM   3134  NH2 ARG B 399     -21.506  -5.395 -19.772  1.00  1.83           N  
ATOM   3135  C   ARG B 399     -14.524  -2.701 -19.543  1.00  1.87           C  
ATOM   3136  O   ARG B 399     -14.820  -2.420 -18.385  1.00  1.55           O  
ATOM   3137  N   ARG B 400     -13.413  -3.365 -19.904  1.00  1.83           N  
ATOM   3138  CA  ARG B 400     -12.495  -3.861 -18.889  1.00  1.80           C  
ATOM   3139  CB  ARG B 400     -11.343  -4.660 -19.537  1.00  1.80           C  
ATOM   3140  CG  ARG B 400     -10.204  -3.839 -20.176  1.00  1.80           C  
ATOM   3141  CD  ARG B 400     -10.522  -3.153 -21.510  1.00  1.80           C  
ATOM   3142  NE  ARG B 400     -10.443  -4.069 -22.641  1.00  1.83           N  
ATOM   3143  CZ  ARG B 400      -9.260  -4.514 -23.127  1.00  1.87           C  
ATOM   3144  NH1 ARG B 400      -8.125  -4.249 -22.495  1.00  1.83           N  
ATOM   3145  NH2 ARG B 400      -9.205  -5.209 -24.252  1.00  1.83           N  
ATOM   3146  C   ARG B 400     -11.963  -2.725 -17.996  1.00  1.87           C  
ATOM   3147  O   ARG B 400     -11.716  -2.894 -16.804  1.00  1.55           O  
ATOM   3148  N   MET B 401     -11.768  -1.582 -18.678  1.00  1.83           N  
ATOM   3149  CA  MET B 401     -11.080  -0.430 -18.119  1.00  1.80           C  
ATOM   3150  CB  MET B 401     -10.450   0.371 -19.268  1.00  1.80           C  
ATOM   3151  CG  MET B 401      -9.293   1.260 -18.801  1.00  1.80           C  
ATOM   3152  SD  MET B 401      -7.856   0.282 -18.327  1.00  1.97           S  
ATOM   3153  CE  MET B 401      -7.182   0.004 -19.974  1.00  1.80           C  
ATOM   3154  C   MET B 401     -12.067   0.422 -17.318  1.00  1.87           C  
ATOM   3155  O   MET B 401     -11.741   0.986 -16.282  1.00  1.55           O  
ATOM   3156  N   GLU B 402     -13.306   0.434 -17.833  1.00  1.83           N  
ATOM   3157  CA  GLU B 402     -14.419   1.057 -17.139  1.00  1.80           C  
ATOM   3158  CB  GLU B 402     -15.689   0.856 -17.987  1.00  1.80           C  
ATOM   3159  CG  GLU B 402     -16.900   1.660 -17.482  1.00  1.80           C  
ATOM   3160  CD  GLU B 402     -18.226   1.117 -18.042  1.00  1.87           C  
ATOM   3161  OE1 GLU B 402     -18.562   1.373 -19.193  1.00  1.66           O  
ATOM   3162  OE2 GLU B 402     -18.941   0.434 -17.318  1.00  1.66           O  
ATOM   3163  C   GLU B 402     -14.559   0.412 -15.753  1.00  1.87           C  
ATOM   3164  O   GLU B 402     -14.550   1.059 -14.714  1.00  1.55           O  
ATOM   3165  N   ASN B 403     -14.647  -0.925 -15.819  1.00  1.83           N  
ATOM   3166  CA  ASN B 403     -14.789  -1.706 -14.596  1.00  1.80           C  
ATOM   3167  CB  ASN B 403     -15.041  -3.185 -14.928  1.00  1.80           C  
ATOM   3168  CG  ASN B 403     -16.501  -3.447 -15.316  1.00  1.87           C  
ATOM   3169  OD1 ASN B 403     -17.426  -2.828 -14.804  1.00  1.55           O  
ATOM   3170  ND2 ASN B 403     -16.661  -4.408 -16.224  1.00  1.83           N  
ATOM   3171  C   ASN B 403     -13.547  -1.557 -13.704  1.00  1.87           C  
ATOM   3172  O   ASN B 403     -13.652  -1.543 -12.486  1.00  1.55           O  
ATOM   3173  N   LEU B 404     -12.369  -1.424 -14.347  1.00  1.83           N  
ATOM   3174  CA  LEU B 404     -11.149  -1.181 -13.573  1.00  1.80           C  
ATOM   3175  CB  LEU B 404      -9.916  -1.084 -14.500  1.00  1.80           C  
ATOM   3176  CG  LEU B 404      -8.571  -1.497 -13.860  1.00  1.80           C  
ATOM   3177  CD1 LEU B 404      -7.390  -1.077 -14.748  1.00  1.80           C  
ATOM   3178  CD2 LEU B 404      -8.363  -0.957 -12.441  1.00  1.80           C  
ATOM   3179  C   LEU B 404     -11.309   0.105 -12.733  1.00  1.87           C  
ATOM   3180  O   LEU B 404     -11.132   0.123 -11.524  1.00  1.55           O  
ATOM   3181  N   ASN B 405     -11.693   1.175 -13.440  1.00  1.83           N  
ATOM   3182  CA  ASN B 405     -11.877   2.470 -12.793  1.00  1.80           C  
ATOM   3183  CB  ASN B 405     -12.329   3.490 -13.849  1.00  1.80           C  
ATOM   3184  CG  ASN B 405     -12.378   4.906 -13.261  1.00  1.87           C  
ATOM   3185  OD1 ASN B 405     -11.447   5.358 -12.604  1.00  1.55           O  
ATOM   3186  ND2 ASN B 405     -13.493   5.585 -13.532  1.00  1.83           N  
ATOM   3187  C   ASN B 405     -12.899   2.358 -11.645  1.00  1.87           C  
ATOM   3188  O   ASN B 405     -12.723   2.882 -10.553  1.00  1.55           O  
ATOM   3189  N   LYS B 406     -13.965   1.603 -11.956  1.00  1.83           N  
ATOM   3190  CA  LYS B 406     -15.023   1.364 -10.984  1.00  1.80           C  
ATOM   3191  CB  LYS B 406     -16.103   0.486 -11.640  1.00  1.80           C  
ATOM   3192  CG  LYS B 406     -17.426   0.470 -10.867  1.00  1.80           C  
ATOM   3193  CD  LYS B 406     -18.434  -0.527 -11.452  1.00  1.80           C  
ATOM   3194  CE  LYS B 406     -19.786  -0.520 -10.721  1.00  1.80           C  
ATOM   3195  NZ  LYS B 406     -20.659   0.600 -11.062  1.00  1.65           N  
ATOM   3196  C   LYS B 406     -14.452   0.738  -9.691  1.00  1.87           C  
ATOM   3197  O   LYS B 406     -14.711   1.202  -8.591  1.00  1.55           O  
ATOM   3198  N   LYS B 407     -13.639  -0.316  -9.891  1.00  1.83           N  
ATOM   3199  CA  LYS B 407     -12.970  -0.983  -8.776  1.00  1.80           C  
ATOM   3200  CB  LYS B 407     -12.037  -2.075  -9.337  1.00  1.80           C  
ATOM   3201  CG  LYS B 407     -11.170  -2.810  -8.297  1.00  1.80           C  
ATOM   3202  CD  LYS B 407     -10.053  -3.639  -8.952  1.00  1.80           C  
ATOM   3203  CE  LYS B 407     -10.568  -4.841  -9.754  1.00  1.80           C  
ATOM   3204  NZ  LYS B 407      -9.510  -5.552 -10.464  1.00  1.65           N  
ATOM   3205  C   LYS B 407     -12.191   0.040  -7.927  1.00  1.87           C  
ATOM   3206  O   LYS B 407     -12.268   0.063  -6.707  1.00  1.55           O  
ATOM   3207  N   VAL B 408     -11.433   0.880  -8.647  1.00  1.83           N  
ATOM   3208  CA  VAL B 408     -10.622   1.887  -7.974  1.00  1.80           C  
ATOM   3209  CB  VAL B 408      -9.779   2.640  -9.031  1.00  1.80           C  
ATOM   3210  CG1 VAL B 408      -8.943   3.775  -8.432  1.00  1.80           C  
ATOM   3211  CG2 VAL B 408      -8.834   1.680  -9.774  1.00  1.80           C  
ATOM   3212  C   VAL B 408     -11.512   2.793  -7.080  1.00  1.87           C  
ATOM   3213  O   VAL B 408     -11.223   3.013  -5.908  1.00  1.55           O  
ATOM   3214  N   ASP B 409     -12.606   3.280  -7.687  1.00  1.83           N  
ATOM   3215  CA  ASP B 409     -13.476   4.200  -6.954  1.00  1.80           C  
ATOM   3216  CB  ASP B 409     -14.680   4.670  -7.797  1.00  1.80           C  
ATOM   3217  CG  ASP B 409     -14.318   5.712  -8.859  1.00  1.87           C  
ATOM   3218  OD1 ASP B 409     -13.442   6.535  -8.619  1.00  1.66           O  
ATOM   3219  OD2 ASP B 409     -14.929   5.721  -9.922  1.00  1.66           O  
ATOM   3220  C   ASP B 409     -14.020   3.536  -5.687  1.00  1.87           C  
ATOM   3221  O   ASP B 409     -13.950   4.081  -4.591  1.00  1.55           O  
ATOM   3222  N   ASP B 410     -14.587   2.337  -5.909  1.00  1.83           N  
ATOM   3223  CA  ASP B 410     -15.249   1.644  -4.809  1.00  1.80           C  
ATOM   3224  CB  ASP B 410     -15.909   0.326  -5.251  1.00  1.80           C  
ATOM   3225  CG  ASP B 410     -17.135   0.536  -6.132  1.00  1.87           C  
ATOM   3226  OD1 ASP B 410     -17.969   1.386  -5.826  1.00  1.66           O  
ATOM   3227  OD2 ASP B 410     -17.283  -0.177  -7.113  1.00  1.66           O  
ATOM   3228  C   ASP B 410     -14.261   1.351  -3.683  1.00  1.87           C  
ATOM   3229  O   ASP B 410     -14.533   1.604  -2.523  1.00  1.55           O  
ATOM   3230  N   GLY B 411     -13.110   0.798  -4.087  1.00  1.83           N  
ATOM   3231  CA  GLY B 411     -12.119   0.370  -3.111  1.00  1.80           C  
ATOM   3232  C   GLY B 411     -11.646   1.529  -2.228  1.00  1.87           C  
ATOM   3233  O   GLY B 411     -11.615   1.437  -1.005  1.00  1.55           O  
ATOM   3234  N   PHE B 412     -11.302   2.645  -2.900  1.00  1.83           N  
ATOM   3235  CA  PHE B 412     -10.879   3.809  -2.128  1.00  1.80           C  
ATOM   3236  CB  PHE B 412     -10.438   4.958  -3.058  1.00  1.80           C  
ATOM   3237  CG  PHE B 412      -9.124   4.748  -3.773  1.00  2.04           C  
ATOM   3238  CD1 PHE B 412      -8.072   4.043  -3.194  1.00  2.04           C  
ATOM   3239  CD2 PHE B 412      -8.929   5.299  -5.037  1.00  2.04           C  
ATOM   3240  CE1 PHE B 412      -6.863   3.896  -3.853  1.00  2.04           C  
ATOM   3241  CE2 PHE B 412      -7.717   5.158  -5.697  1.00  2.04           C  
ATOM   3242  CZ  PHE B 412      -6.682   4.453  -5.104  1.00  2.04           C  
ATOM   3243  C   PHE B 412     -12.015   4.276  -1.208  1.00  1.87           C  
ATOM   3244  O   PHE B 412     -11.808   4.575  -0.042  1.00  1.55           O  
ATOM   3245  N   LEU B 413     -13.227   4.311  -1.776  1.00  1.83           N  
ATOM   3246  CA  LEU B 413     -14.364   4.778  -0.993  1.00  1.80           C  
ATOM   3247  CB  LEU B 413     -15.586   4.888  -1.915  1.00  1.80           C  
ATOM   3248  CG  LEU B 413     -16.863   5.411  -1.234  1.00  1.80           C  
ATOM   3249  CD1 LEU B 413     -16.635   6.740  -0.499  1.00  1.80           C  
ATOM   3250  CD2 LEU B 413     -17.977   5.562  -2.275  1.00  1.80           C  
ATOM   3251  C   LEU B 413     -14.611   3.868   0.230  1.00  1.87           C  
ATOM   3252  O   LEU B 413     -14.957   4.332   1.311  1.00  1.55           O  
ATOM   3253  N   ASP B 414     -14.378   2.564   0.019  1.00  1.83           N  
ATOM   3254  CA  ASP B 414     -14.513   1.585   1.090  1.00  1.80           C  
ATOM   3255  CB  ASP B 414     -14.313   0.146   0.557  1.00  1.80           C  
ATOM   3256  CG  ASP B 414     -15.538  -0.433  -0.174  1.00  1.87           C  
ATOM   3257  OD1 ASP B 414     -16.629   0.109  -0.053  1.00  1.66           O  
ATOM   3258  OD2 ASP B 414     -15.410  -1.448  -0.850  1.00  1.66           O  
ATOM   3259  C   ASP B 414     -13.509   1.934   2.206  1.00  1.87           C  
ATOM   3260  O   ASP B 414     -13.843   1.996   3.382  1.00  1.55           O  
ATOM   3261  N   ILE B 415     -12.271   2.204   1.765  1.00  1.83           N  
ATOM   3262  CA  ILE B 415     -11.223   2.577   2.710  1.00  1.80           C  
ATOM   3263  CB  ILE B 415      -9.864   2.685   1.976  1.00  1.80           C  
ATOM   3264  CG2 ILE B 415      -8.795   3.420   2.811  1.00  1.80           C  
ATOM   3265  CG1 ILE B 415      -9.377   1.278   1.572  1.00  1.80           C  
ATOM   3266  CD1 ILE B 415      -8.094   1.272   0.735  1.00  1.80           C  
ATOM   3267  C   ILE B 415     -11.600   3.855   3.488  1.00  1.87           C  
ATOM   3268  O   ILE B 415     -11.471   3.911   4.702  1.00  1.55           O  
ATOM   3269  N   TRP B 416     -12.044   4.885   2.754  1.00  1.83           N  
ATOM   3270  CA  TRP B 416     -12.229   6.177   3.406  1.00  1.80           C  
ATOM   3271  CB  TRP B 416     -12.285   7.312   2.371  1.00  1.80           C  
ATOM   3272  CG  TRP B 416     -10.885   7.561   1.847  1.00  2.04           C  
ATOM   3273  CD2 TRP B 416      -9.768   8.098   2.587  1.00  2.04           C  
ATOM   3274  CE2 TRP B 416      -8.663   8.125   1.705  1.00  2.04           C  
ATOM   3275  CE3 TRP B 416      -9.629   8.538   3.876  1.00  2.04           C  
ATOM   3276  CD1 TRP B 416     -10.410   7.295   0.561  1.00  2.04           C  
ATOM   3277  NE1 TRP B 416      -9.099   7.629   0.486  1.00  1.72           N  
ATOM   3278  CZ2 TRP B 416      -7.452   8.586   2.143  1.00  2.04           C  
ATOM   3279  CZ3 TRP B 416      -8.396   9.012   4.322  1.00  2.04           C  
ATOM   3280  CH2 TRP B 416      -7.306   9.034   3.454  1.00  2.04           C  
ATOM   3281  C   TRP B 416     -13.438   6.168   4.353  1.00  1.87           C  
ATOM   3282  O   TRP B 416     -13.385   6.739   5.433  1.00  1.55           O  
ATOM   3283  N   THR B 417     -14.509   5.476   3.928  1.00  1.83           N  
ATOM   3284  CA  THR B 417     -15.646   5.307   4.836  1.00  1.80           C  
ATOM   3285  CB  THR B 417     -16.772   4.522   4.145  1.00  1.80           C  
ATOM   3286  OG1 THR B 417     -16.279   3.363   3.508  1.00  1.55           O  
ATOM   3287  CG2 THR B 417     -17.555   5.361   3.136  1.00  1.80           C  
ATOM   3288  C   THR B 417     -15.203   4.578   6.112  1.00  1.87           C  
ATOM   3289  O   THR B 417     -15.413   5.037   7.223  1.00  1.55           O  
ATOM   3290  N   TYR B 418     -14.555   3.428   5.873  1.00  1.83           N  
ATOM   3291  CA  TYR B 418     -14.048   2.607   6.963  1.00  1.80           C  
ATOM   3292  CB  TYR B 418     -13.225   1.470   6.346  1.00  1.80           C  
ATOM   3293  CG  TYR B 418     -12.631   0.548   7.372  1.00  2.04           C  
ATOM   3294  CD1 TYR B 418     -13.383  -0.500   7.888  1.00  2.04           C  
ATOM   3295  CE1 TYR B 418     -12.841  -1.364   8.828  1.00  2.04           C  
ATOM   3296  CD2 TYR B 418     -11.323   0.726   7.811  1.00  2.04           C  
ATOM   3297  CE2 TYR B 418     -10.776  -0.136   8.751  1.00  2.04           C  
ATOM   3298  CZ  TYR B 418     -11.534  -1.179   9.262  1.00  2.04           C  
ATOM   3299  OH  TYR B 418     -10.968  -2.015  10.199  1.00  1.55           O  
ATOM   3300  C   TYR B 418     -13.239   3.463   7.952  1.00  1.87           C  
ATOM   3301  O   TYR B 418     -13.535   3.538   9.134  1.00  1.55           O  
ATOM   3302  N   ASN B 419     -12.231   4.138   7.389  1.00  1.83           N  
ATOM   3303  CA  ASN B 419     -11.338   4.960   8.199  1.00  1.80           C  
ATOM   3304  CB  ASN B 419     -10.241   5.608   7.328  1.00  1.80           C  
ATOM   3305  CG  ASN B 419      -9.006   4.709   7.183  1.00  1.87           C  
ATOM   3306  OD1 ASN B 419      -8.926   3.616   7.730  1.00  1.55           O  
ATOM   3307  ND2 ASN B 419      -8.016   5.267   6.479  1.00  1.83           N  
ATOM   3308  C   ASN B 419     -12.115   6.042   8.963  1.00  1.87           C  
ATOM   3309  O   ASN B 419     -11.836   6.314  10.121  1.00  1.55           O  
ATOM   3310  N   ALA B 420     -13.098   6.635   8.268  1.00  1.83           N  
ATOM   3311  CA  ALA B 420     -13.890   7.692   8.882  1.00  1.80           C  
ATOM   3312  CB  ALA B 420     -14.872   8.276   7.853  1.00  1.80           C  
ATOM   3313  C   ALA B 420     -14.637   7.154  10.114  1.00  1.87           C  
ATOM   3314  O   ALA B 420     -14.396   7.546  11.246  1.00  1.55           O  
ATOM   3315  N   GLU B 421     -15.568   6.242   9.811  1.00  1.83           N  
ATOM   3316  CA  GLU B 421     -16.495   5.724  10.799  1.00  1.80           C  
ATOM   3317  CB  GLU B 421     -17.456   4.742  10.112  1.00  1.80           C  
ATOM   3318  CG  GLU B 421     -18.238   5.398   8.960  1.00  1.80           C  
ATOM   3319  CD  GLU B 421     -19.151   4.418   8.210  1.00  1.87           C  
ATOM   3320  OE1 GLU B 421     -19.715   3.526   8.833  1.00  1.66           O  
ATOM   3321  OE2 GLU B 421     -19.315   4.551   7.001  1.00  1.66           O  
ATOM   3322  C   GLU B 421     -15.746   5.071  11.973  1.00  1.87           C  
ATOM   3323  O   GLU B 421     -16.048   5.316  13.131  1.00  1.55           O  
ATOM   3324  N   LEU B 422     -14.745   4.248  11.622  1.00  1.83           N  
ATOM   3325  CA  LEU B 422     -13.928   3.634  12.665  1.00  1.80           C  
ATOM   3326  CB  LEU B 422     -12.879   2.668  12.076  1.00  1.80           C  
ATOM   3327  CG  LEU B 422     -13.383   1.226  11.844  1.00  1.80           C  
ATOM   3328  CD1 LEU B 422     -13.514   0.456  13.166  1.00  1.80           C  
ATOM   3329  CD2 LEU B 422     -14.683   1.136  11.032  1.00  1.80           C  
ATOM   3330  C   LEU B 422     -13.267   4.721  13.530  1.00  1.87           C  
ATOM   3331  O   LEU B 422     -13.457   4.752  14.738  1.00  1.55           O  
ATOM   3332  N   LEU B 423     -12.491   5.605  12.869  1.00  1.83           N  
ATOM   3333  CA  LEU B 423     -11.718   6.595  13.626  1.00  1.80           C  
ATOM   3334  CB  LEU B 423     -10.982   7.557  12.677  1.00  1.80           C  
ATOM   3335  CG  LEU B 423     -10.024   8.542  13.382  1.00  1.80           C  
ATOM   3336  CD1 LEU B 423      -8.865   7.822  14.087  1.00  1.80           C  
ATOM   3337  CD2 LEU B 423      -9.478   9.574  12.388  1.00  1.80           C  
ATOM   3338  C   LEU B 423     -12.619   7.377  14.600  1.00  1.87           C  
ATOM   3339  O   LEU B 423     -12.294   7.570  15.763  1.00  1.55           O  
ATOM   3340  N   VAL B 424     -13.779   7.780  14.056  1.00  1.83           N  
ATOM   3341  CA  VAL B 424     -14.785   8.466  14.853  1.00  1.80           C  
ATOM   3342  CB  VAL B 424     -15.939   8.929  13.934  1.00  1.80           C  
ATOM   3343  CG1 VAL B 424     -17.141   9.494  14.705  1.00  1.80           C  
ATOM   3344  CG2 VAL B 424     -15.442   9.987  12.935  1.00  1.80           C  
ATOM   3345  C   VAL B 424     -15.212   7.591  16.049  1.00  1.87           C  
ATOM   3346  O   VAL B 424     -14.921   7.921  17.189  1.00  1.55           O  
ATOM   3347  N   LEU B 425     -15.901   6.474  15.768  1.00  1.83           N  
ATOM   3348  CA  LEU B 425     -16.544   5.717  16.847  1.00  1.80           C  
ATOM   3349  CB  LEU B 425     -17.332   4.520  16.269  1.00  1.80           C  
ATOM   3350  CG  LEU B 425     -18.751   4.884  15.787  1.00  1.80           C  
ATOM   3351  CD1 LEU B 425     -18.761   5.643  14.453  1.00  1.80           C  
ATOM   3352  CD2 LEU B 425     -19.628   3.630  15.680  1.00  1.80           C  
ATOM   3353  C   LEU B 425     -15.542   5.246  17.928  1.00  1.87           C  
ATOM   3354  O   LEU B 425     -15.890   5.084  19.096  1.00  1.55           O  
ATOM   3355  N   LEU B 426     -14.298   5.034  17.473  1.00  1.83           N  
ATOM   3356  CA  LEU B 426     -13.197   4.670  18.354  1.00  1.80           C  
ATOM   3357  CB  LEU B 426     -11.989   4.241  17.503  1.00  1.80           C  
ATOM   3358  CG  LEU B 426     -12.199   2.923  16.732  1.00  1.80           C  
ATOM   3359  CD1 LEU B 426     -11.126   2.753  15.648  1.00  1.80           C  
ATOM   3360  CD2 LEU B 426     -12.208   1.716  17.674  1.00  1.80           C  
ATOM   3361  C   LEU B 426     -12.826   5.853  19.266  1.00  1.87           C  
ATOM   3362  O   LEU B 426     -12.895   5.770  20.490  1.00  1.55           O  
ATOM   3363  N   GLU B 427     -12.442   6.969  18.619  1.00  1.83           N  
ATOM   3364  CA  GLU B 427     -11.981   8.116  19.399  1.00  1.80           C  
ATOM   3365  CB  GLU B 427     -11.475   9.256  18.494  1.00  1.80           C  
ATOM   3366  CG  GLU B 427     -10.124   8.965  17.827  1.00  1.80           C  
ATOM   3367  CD  GLU B 427      -9.100   8.590  18.898  1.00  1.87           C  
ATOM   3368  OE1 GLU B 427      -8.620   9.473  19.604  1.00  1.66           O  
ATOM   3369  OE2 GLU B 427      -8.828   7.405  19.052  1.00  1.66           O  
ATOM   3370  C   GLU B 427     -13.089   8.671  20.286  1.00  1.87           C  
ATOM   3371  O   GLU B 427     -12.849   9.272  21.322  1.00  1.55           O  
ATOM   3372  N   ASN B 428     -14.321   8.434  19.833  1.00  1.83           N  
ATOM   3373  CA  ASN B 428     -15.475   8.860  20.602  1.00  1.80           C  
ATOM   3374  CB  ASN B 428     -16.765   8.565  19.826  1.00  1.80           C  
ATOM   3375  CG  ASN B 428     -16.936   9.391  18.545  1.00  1.87           C  
ATOM   3376  OD1 ASN B 428     -17.740   9.060  17.694  1.00  1.55           O  
ATOM   3377  ND2 ASN B 428     -16.156  10.468  18.410  1.00  1.83           N  
ATOM   3378  C   ASN B 428     -15.470   8.145  21.949  1.00  1.87           C  
ATOM   3379  O   ASN B 428     -15.645   8.754  22.996  1.00  1.55           O  
ATOM   3380  N   GLY B 429     -15.188   6.833  21.863  1.00  1.83           N  
ATOM   3381  CA  GLY B 429     -14.967   6.064  23.080  1.00  1.80           C  
ATOM   3382  C   GLY B 429     -13.889   6.715  23.959  1.00  1.87           C  
ATOM   3383  O   GLY B 429     -14.098   6.979  25.134  1.00  1.55           O  
ATOM   3384  N   ARG B 430     -12.740   6.997  23.313  1.00  1.83           N  
ATOM   3385  CA  ARG B 430     -11.634   7.628  24.037  1.00  1.80           C  
ATOM   3386  CB  ARG B 430     -10.431   7.893  23.115  1.00  1.80           C  
ATOM   3387  CG  ARG B 430      -9.608   6.639  22.788  1.00  1.80           C  
ATOM   3388  CD  ARG B 430      -8.661   6.207  23.919  1.00  1.80           C  
ATOM   3389  NE  ARG B 430      -7.611   7.205  24.102  1.00  1.83           N  
ATOM   3390  CZ  ARG B 430      -6.566   7.062  24.952  1.00  1.87           C  
ATOM   3391  NH1 ARG B 430      -6.424   5.982  25.707  1.00  1.83           N  
ATOM   3392  NH2 ARG B 430      -5.649   8.016  25.036  1.00  1.83           N  
ATOM   3393  C   ARG B 430     -12.059   8.935  24.736  1.00  1.87           C  
ATOM   3394  O   ARG B 430     -11.630   9.205  25.847  1.00  1.55           O  
ATOM   3395  N   THR B 431     -12.905   9.735  24.069  1.00  1.83           N  
ATOM   3396  CA  THR B 431     -13.380  10.960  24.700  1.00  1.80           C  
ATOM   3397  CB  THR B 431     -14.202  11.770  23.682  1.00  1.80           C  
ATOM   3398  OG1 THR B 431     -13.366  11.949  22.541  1.00  1.55           O  
ATOM   3399  CG2 THR B 431     -14.670  13.127  24.247  1.00  1.80           C  
ATOM   3400  C   THR B 431     -14.161  10.639  25.989  1.00  1.87           C  
ATOM   3401  O   THR B 431     -14.009  11.296  27.012  1.00  1.55           O  
ATOM   3402  N   LEU B 432     -14.987   9.586  25.913  1.00  1.83           N  
ATOM   3403  CA  LEU B 432     -15.743   9.239  27.113  1.00  1.80           C  
ATOM   3404  CB  LEU B 432     -16.798   8.163  26.809  1.00  1.80           C  
ATOM   3405  CG  LEU B 432     -17.763   8.547  25.668  1.00  1.80           C  
ATOM   3406  CD1 LEU B 432     -18.640   7.358  25.265  1.00  1.80           C  
ATOM   3407  CD2 LEU B 432     -18.630   9.769  26.012  1.00  1.80           C  
ATOM   3408  C   LEU B 432     -14.779   8.815  28.240  1.00  1.87           C  
ATOM   3409  O   LEU B 432     -14.885   9.264  29.376  1.00  1.55           O  
ATOM   3410  N   ASP B 433     -13.804   7.975  27.851  1.00  1.83           N  
ATOM   3411  CA  ASP B 433     -12.821   7.477  28.816  1.00  1.80           C  
ATOM   3412  CB  ASP B 433     -11.848   6.469  28.160  1.00  1.80           C  
ATOM   3413  CG  ASP B 433     -12.465   5.147  27.685  1.00  1.87           C  
ATOM   3414  OD1 ASP B 433     -13.622   4.866  27.970  1.00  1.66           O  
ATOM   3415  OD2 ASP B 433     -11.764   4.386  27.018  1.00  1.66           O  
ATOM   3416  C   ASP B 433     -11.992   8.636  29.405  1.00  1.87           C  
ATOM   3417  O   ASP B 433     -11.540   8.601  30.542  1.00  1.55           O  
ATOM   3418  N   PHE B 434     -11.800   9.651  28.547  1.00  1.83           N  
ATOM   3419  CA  PHE B 434     -10.983  10.811  28.870  1.00  1.80           C  
ATOM   3420  CB  PHE B 434     -10.754  11.638  27.590  1.00  1.80           C  
ATOM   3421  CG  PHE B 434      -9.867  12.842  27.773  1.00  2.04           C  
ATOM   3422  CD1 PHE B 434      -8.588  12.712  28.307  1.00  2.04           C  
ATOM   3423  CD2 PHE B 434     -10.307  14.104  27.384  1.00  2.04           C  
ATOM   3424  CE1 PHE B 434      -7.762  13.820  28.439  1.00  2.04           C  
ATOM   3425  CE2 PHE B 434      -9.482  15.211  27.509  1.00  2.04           C  
ATOM   3426  CZ  PHE B 434      -8.206  15.071  28.037  1.00  2.04           C  
ATOM   3427  C   PHE B 434     -11.661  11.644  29.963  1.00  1.87           C  
ATOM   3428  O   PHE B 434     -11.075  11.974  30.984  1.00  1.55           O  
ATOM   3429  N   HIS B 435     -12.939  11.968  29.710  1.00  1.83           N  
ATOM   3430  CA  HIS B 435     -13.652  12.770  30.704  1.00  1.80           C  
ATOM   3431  CB  HIS B 435     -15.023  13.206  30.166  1.00  1.80           C  
ATOM   3432  CG  HIS B 435     -14.864  14.333  29.166  1.00  2.04           C  
ATOM   3433  CD2 HIS B 435     -14.166  14.324  27.948  1.00  2.04           C  
ATOM   3434  ND1 HIS B 435     -15.414  15.559  29.315  1.00  1.72           N  
ATOM   3435  CE1 HIS B 435     -15.070  16.261  28.226  1.00  2.04           C  
ATOM   3436  NE2 HIS B 435     -14.317  15.541  27.387  1.00  1.72           N  
ATOM   3437  C   HIS B 435     -13.792  11.983  32.019  1.00  1.87           C  
ATOM   3438  O   HIS B 435     -13.697  12.531  33.110  1.00  1.55           O  
ATOM   3439  N   ASP B 436     -13.989  10.667  31.842  1.00  1.83           N  
ATOM   3440  CA  ASP B 436     -14.066   9.763  32.984  1.00  1.80           C  
ATOM   3441  CB  ASP B 436     -14.332   8.340  32.457  1.00  1.80           C  
ATOM   3442  CG  ASP B 436     -14.727   7.345  33.549  1.00  1.87           C  
ATOM   3443  OD1 ASP B 436     -15.053   7.757  34.655  1.00  1.66           O  
ATOM   3444  OD2 ASP B 436     -14.722   6.145  33.286  1.00  1.66           O  
ATOM   3445  C   ASP B 436     -12.797   9.874  33.858  1.00  1.87           C  
ATOM   3446  O   ASP B 436     -12.843  10.223  35.034  1.00  1.55           O  
ATOM   3447  N   SER B 437     -11.658   9.629  33.188  1.00  1.83           N  
ATOM   3448  CA  SER B 437     -10.336   9.827  33.765  1.00  1.80           C  
ATOM   3449  CB  SER B 437      -9.286   9.775  32.641  1.00  1.80           C  
ATOM   3450  OG  SER B 437      -7.984  10.126  33.079  1.00  1.55           O  
ATOM   3451  C   SER B 437     -10.240  11.172  34.508  1.00  1.87           C  
ATOM   3452  O   SER B 437      -9.829  11.242  35.658  1.00  1.55           O  
ATOM   3453  N   ASN B 438     -10.629  12.241  33.794  1.00  1.83           N  
ATOM   3454  CA  ASN B 438     -10.389  13.580  34.323  1.00  1.80           C  
ATOM   3455  CB  ASN B 438     -10.756  14.660  33.290  1.00  1.80           C  
ATOM   3456  CG  ASN B 438      -9.661  14.794  32.221  1.00  1.87           C  
ATOM   3457  OD1 ASN B 438      -8.472  14.708  32.506  1.00  1.55           O  
ATOM   3458  ND2 ASN B 438     -10.111  14.994  30.982  1.00  1.83           N  
ATOM   3459  C   ASN B 438     -11.137  13.795  35.644  1.00  1.87           C  
ATOM   3460  O   ASN B 438     -10.559  14.221  36.636  1.00  1.55           O  
ATOM   3461  N   VAL B 439     -12.440  13.463  35.624  1.00  1.83           N  
ATOM   3462  CA  VAL B 439     -13.235  13.649  36.836  1.00  1.80           C  
ATOM   3463  CB  VAL B 439     -14.734  13.452  36.537  1.00  1.80           C  
ATOM   3464  CG1 VAL B 439     -15.607  13.640  37.786  1.00  1.80           C  
ATOM   3465  CG2 VAL B 439     -15.200  14.435  35.454  1.00  1.80           C  
ATOM   3466  C   VAL B 439     -12.724  12.737  37.971  1.00  1.87           C  
ATOM   3467  O   VAL B 439     -12.709  13.120  39.135  1.00  1.55           O  
ATOM   3468  N   LYS B 440     -12.282  11.530  37.576  1.00  1.83           N  
ATOM   3469  CA  LYS B 440     -11.713  10.618  38.565  1.00  1.80           C  
ATOM   3470  CB  LYS B 440     -11.303   9.297  37.887  1.00  1.80           C  
ATOM   3471  CG  LYS B 440     -10.703   8.260  38.850  1.00  1.80           C  
ATOM   3472  CD  LYS B 440     -11.715   7.697  39.853  1.00  1.80           C  
ATOM   3473  CE  LYS B 440     -11.043   6.767  40.873  1.00  1.80           C  
ATOM   3474  NZ  LYS B 440     -11.960   6.165  41.834  1.00  1.65           N  
ATOM   3475  C   LYS B 440     -10.523  11.287  39.285  1.00  1.87           C  
ATOM   3476  O   LYS B 440     -10.471  11.370  40.505  1.00  1.55           O  
ATOM   3477  N   ASN B 441      -9.598  11.780  38.445  1.00  1.83           N  
ATOM   3478  CA  ASN B 441      -8.386  12.422  38.945  1.00  1.80           C  
ATOM   3479  CB  ASN B 441      -7.491  12.923  37.789  1.00  1.80           C  
ATOM   3480  CG  ASN B 441      -6.612  11.811  37.200  1.00  1.87           C  
ATOM   3481  OD1 ASN B 441      -6.313  10.811  37.842  1.00  1.55           O  
ATOM   3482  ND2 ASN B 441      -6.178  12.060  35.961  1.00  1.83           N  
ATOM   3483  C   ASN B 441      -8.744  13.599  39.856  1.00  1.87           C  
ATOM   3484  O   ASN B 441      -8.164  13.781  40.915  1.00  1.55           O  
ATOM   3485  N   LEU B 442      -9.739  14.378  39.405  1.00  1.83           N  
ATOM   3486  CA  LEU B 442     -10.192  15.517  40.197  1.00  1.80           C  
ATOM   3487  CB  LEU B 442     -11.329  16.245  39.459  1.00  1.80           C  
ATOM   3488  CG  LEU B 442     -10.831  17.131  38.302  1.00  1.80           C  
ATOM   3489  CD1 LEU B 442     -11.985  17.564  37.395  1.00  1.80           C  
ATOM   3490  CD2 LEU B 442     -10.117  18.378  38.833  1.00  1.80           C  
ATOM   3491  C   LEU B 442     -10.632  15.076  41.605  1.00  1.87           C  
ATOM   3492  O   LEU B 442     -10.227  15.650  42.607  1.00  1.55           O  
ATOM   3493  N   TYR B 443     -11.467  14.021  41.628  1.00  1.83           N  
ATOM   3494  CA  TYR B 443     -11.969  13.535  42.910  1.00  1.80           C  
ATOM   3495  CB  TYR B 443     -12.945  12.370  42.693  1.00  1.80           C  
ATOM   3496  CG  TYR B 443     -13.518  11.883  44.000  1.00  2.04           C  
ATOM   3497  CD1 TYR B 443     -14.436  12.662  44.689  1.00  2.04           C  
ATOM   3498  CE1 TYR B 443     -14.955  12.230  45.900  1.00  2.04           C  
ATOM   3499  CD2 TYR B 443     -13.134  10.661  44.542  1.00  2.04           C  
ATOM   3500  CE2 TYR B 443     -13.661  10.219  45.750  1.00  2.04           C  
ATOM   3501  CZ  TYR B 443     -14.579  11.007  46.433  1.00  2.04           C  
ATOM   3502  OH  TYR B 443     -15.142  10.606  47.627  1.00  1.55           O  
ATOM   3503  C   TYR B 443     -10.812  13.121  43.838  1.00  1.87           C  
ATOM   3504  O   TYR B 443     -10.765  13.488  45.008  1.00  1.55           O  
ATOM   3505  N   GLU B 444      -9.878  12.365  43.235  1.00  1.83           N  
ATOM   3506  CA  GLU B 444      -8.706  11.902  43.965  1.00  1.80           C  
ATOM   3507  CB  GLU B 444      -7.789  11.101  43.022  1.00  1.80           C  
ATOM   3508  CG  GLU B 444      -8.412   9.787  42.510  1.00  1.80           C  
ATOM   3509  CD  GLU B 444      -8.275   8.650  43.529  1.00  1.87           C  
ATOM   3510  OE1 GLU B 444      -8.939   8.667  44.555  1.00  1.66           O  
ATOM   3511  OE2 GLU B 444      -7.497   7.734  43.293  1.00  1.66           O  
ATOM   3512  C   GLU B 444      -7.959  13.090  44.596  1.00  1.87           C  
ATOM   3513  O   GLU B 444      -7.670  13.093  45.782  1.00  1.55           O  
ATOM   3514  N   LYS B 445      -7.683  14.097  43.749  1.00  1.83           N  
ATOM   3515  CA  LYS B 445      -6.948  15.278  44.199  1.00  1.80           C  
ATOM   3516  CB  LYS B 445      -6.814  16.290  43.048  1.00  1.80           C  
ATOM   3517  CG  LYS B 445      -5.862  15.808  41.942  1.00  1.80           C  
ATOM   3518  CD  LYS B 445      -5.831  16.740  40.723  1.00  1.80           C  
ATOM   3519  CE  LYS B 445      -5.151  18.089  41.007  1.00  1.80           C  
ATOM   3520  NZ  LYS B 445      -4.946  18.922  39.824  1.00  1.65           N  
ATOM   3521  C   LYS B 445      -7.627  15.938  45.411  1.00  1.87           C  
ATOM   3522  O   LYS B 445      -6.993  16.260  46.409  1.00  1.55           O  
ATOM   3523  N   VAL B 446      -8.950  16.124  45.271  1.00  1.83           N  
ATOM   3524  CA  VAL B 446      -9.713  16.733  46.357  1.00  1.80           C  
ATOM   3525  CB  VAL B 446     -11.191  16.866  45.947  1.00  1.80           C  
ATOM   3526  CG1 VAL B 446     -12.085  17.351  47.101  1.00  1.80           C  
ATOM   3527  CG2 VAL B 446     -11.323  17.818  44.750  1.00  1.80           C  
ATOM   3528  C   VAL B 446      -9.535  15.915  47.643  1.00  1.87           C  
ATOM   3529  O   VAL B 446      -9.253  16.442  48.709  1.00  1.55           O  
ATOM   3530  N   LYS B 447      -9.681  14.597  47.472  1.00  1.83           N  
ATOM   3531  CA  LYS B 447      -9.565  13.685  48.595  1.00  1.80           C  
ATOM   3532  CB  LYS B 447      -9.905  12.274  48.093  1.00  1.80           C  
ATOM   3533  CG  LYS B 447     -10.031  11.245  49.221  1.00  1.80           C  
ATOM   3534  CD  LYS B 447     -10.671   9.932  48.754  1.00  1.80           C  
ATOM   3535  CE  LYS B 447     -10.597   8.859  49.846  1.00  1.80           C  
ATOM   3536  NZ  LYS B 447     -11.295   7.622  49.530  1.00  1.65           N  
ATOM   3537  C   LYS B 447      -8.173  13.800  49.258  1.00  1.87           C  
ATOM   3538  O   LYS B 447      -8.047  13.790  50.476  1.00  1.55           O  
ATOM   3539  N   SER B 448      -7.146  13.960  48.408  1.00  1.83           N  
ATOM   3540  CA  SER B 448      -5.789  14.140  48.908  1.00  1.80           C  
ATOM   3541  CB  SER B 448      -4.813  14.170  47.719  1.00  1.80           C  
ATOM   3542  OG  SER B 448      -5.006  13.093  46.813  1.00  1.55           O  
ATOM   3543  C   SER B 448      -5.634  15.424  49.750  1.00  1.87           C  
ATOM   3544  O   SER B 448      -4.790  15.491  50.633  1.00  1.55           O  
ATOM   3545  N   GLN B 449      -6.470  16.430  49.441  1.00  1.83           N  
ATOM   3546  CA  GLN B 449      -6.431  17.655  50.235  1.00  1.80           C  
ATOM   3547  CB  GLN B 449      -7.059  18.827  49.470  1.00  1.80           C  
ATOM   3548  CG  GLN B 449      -6.297  19.176  48.187  1.00  1.80           C  
ATOM   3549  CD  GLN B 449      -6.917  20.426  47.570  1.00  1.87           C  
ATOM   3550  OE1 GLN B 449      -6.711  21.537  48.038  1.00  1.55           O  
ATOM   3551  NE2 GLN B 449      -7.714  20.186  46.530  1.00  1.83           N  
ATOM   3552  C   GLN B 449      -7.176  17.463  51.562  1.00  1.87           C  
ATOM   3553  O   GLN B 449      -6.679  17.777  52.635  1.00  1.55           O  
ATOM   3554  N   LEU B 450      -8.414  16.974  51.405  1.00  1.83           N  
ATOM   3555  CA  LEU B 450      -9.356  16.964  52.515  1.00  1.80           C  
ATOM   3556  CB  LEU B 450     -10.783  16.754  51.985  1.00  1.80           C  
ATOM   3557  CG  LEU B 450     -11.261  17.840  51.002  1.00  1.80           C  
ATOM   3558  CD1 LEU B 450     -12.701  17.572  50.558  1.00  1.80           C  
ATOM   3559  CD2 LEU B 450     -11.138  19.248  51.590  1.00  1.80           C  
ATOM   3560  C   LEU B 450      -9.013  15.895  53.561  1.00  1.87           C  
ATOM   3561  O   LEU B 450      -9.448  15.978  54.704  1.00  1.55           O  
ATOM   3562  N   LYS B 451      -8.234  14.898  53.107  1.00  1.83           N  
ATOM   3563  CA  LYS B 451      -7.694  13.836  53.950  1.00  1.80           C  
ATOM   3564  CB  LYS B 451      -6.354  14.262  54.576  1.00  1.80           C  
ATOM   3565  CG  LYS B 451      -5.284  14.542  53.510  1.00  1.80           C  
ATOM   3566  CD  LYS B 451      -3.904  14.823  54.110  1.00  1.80           C  
ATOM   3567  CE  LYS B 451      -2.813  14.951  53.037  1.00  1.80           C  
ATOM   3568  NZ  LYS B 451      -1.478  15.193  53.580  1.00  1.65           N  
ATOM   3569  C   LYS B 451      -8.729  13.296  54.962  1.00  1.87           C  
ATOM   3570  O   LYS B 451      -9.616  12.530  54.602  1.00  1.55           O  
ATOM   3571  N   ASN B 452      -8.557  13.704  56.232  1.00  1.83           N  
ATOM   3572  CA  ASN B 452      -9.425  13.207  57.298  1.00  1.80           C  
ATOM   3573  CB  ASN B 452      -8.645  12.979  58.605  1.00  1.80           C  
ATOM   3574  CG  ASN B 452      -7.480  12.004  58.429  1.00  1.87           C  
ATOM   3575  OD1 ASN B 452      -7.619  10.795  58.581  1.00  1.55           O  
ATOM   3576  ND2 ASN B 452      -6.323  12.589  58.113  1.00  1.83           N  
ATOM   3577  C   ASN B 452     -10.547  14.208  57.585  1.00  1.87           C  
ATOM   3578  O   ASN B 452     -11.612  13.846  58.067  1.00  1.55           O  
ATOM   3579  N   ASN B 453     -10.248  15.493  57.322  1.00  1.83           N  
ATOM   3580  CA  ASN B 453     -11.043  16.559  57.935  1.00  1.80           C  
ATOM   3581  CB  ASN B 453     -10.249  17.879  58.036  1.00  1.80           C  
ATOM   3582  CG  ASN B 453     -10.266  18.848  56.843  1.00  1.87           C  
ATOM   3583  OD1 ASN B 453      -9.987  20.026  57.015  1.00  1.55           O  
ATOM   3584  ND2 ASN B 453     -10.632  18.365  55.654  1.00  1.83           N  
ATOM   3585  C   ASN B 453     -12.446  16.717  57.319  1.00  1.87           C  
ATOM   3586  O   ASN B 453     -13.311  17.375  57.888  1.00  1.55           O  
ATOM   3587  N   ALA B 454     -12.638  16.073  56.153  1.00  1.83           N  
ATOM   3588  CA  ALA B 454     -13.966  16.021  55.556  1.00  1.80           C  
ATOM   3589  CB  ALA B 454     -14.074  17.026  54.405  1.00  1.80           C  
ATOM   3590  C   ALA B 454     -14.197  14.591  55.072  1.00  1.87           C  
ATOM   3591  O   ALA B 454     -13.425  14.057  54.285  1.00  1.55           O  
ATOM   3592  N   LYS B 455     -15.264  13.996  55.619  1.00  1.83           N  
ATOM   3593  CA  LYS B 455     -15.574  12.605  55.329  1.00  1.80           C  
ATOM   3594  CB  LYS B 455     -16.443  12.001  56.447  1.00  1.80           C  
ATOM   3595  CG  LYS B 455     -17.548  12.932  56.983  1.00  1.80           C  
ATOM   3596  CD  LYS B 455     -18.555  12.179  57.865  1.00  1.80           C  
ATOM   3597  CE  LYS B 455     -19.606  13.103  58.495  1.00  1.80           C  
ATOM   3598  NZ  LYS B 455     -20.627  12.409  59.280  1.00  1.65           N  
ATOM   3599  C   LYS B 455     -16.309  12.524  53.988  1.00  1.87           C  
ATOM   3600  O   LYS B 455     -17.290  13.223  53.763  1.00  1.55           O  
ATOM   3601  N   GLU B 456     -15.798  11.624  53.135  1.00  1.83           N  
ATOM   3602  CA  GLU B 456     -16.523  11.264  51.926  1.00  1.80           C  
ATOM   3603  CB  GLU B 456     -15.616  10.459  50.978  1.00  1.80           C  
ATOM   3604  CG  GLU B 456     -14.674   9.468  51.687  1.00  1.80           C  
ATOM   3605  CD  GLU B 456     -13.954   8.529  50.716  1.00  1.87           C  
ATOM   3606  OE1 GLU B 456     -13.864   8.811  49.527  1.00  1.66           O  
ATOM   3607  OE2 GLU B 456     -13.454   7.498  51.148  1.00  1.66           O  
ATOM   3608  C   GLU B 456     -17.784  10.471  52.329  1.00  1.87           C  
ATOM   3609  O   GLU B 456     -17.715   9.398  52.919  1.00  1.55           O  
ATOM   3610  N   ILE B 457     -18.925  11.085  51.999  1.00  1.83           N  
ATOM   3611  CA  ILE B 457     -20.233  10.549  52.337  1.00  1.80           C  
ATOM   3612  CB  ILE B 457     -21.231  11.726  52.447  1.00  1.80           C  
ATOM   3613  CG2 ILE B 457     -22.649  11.259  52.813  1.00  1.80           C  
ATOM   3614  CG1 ILE B 457     -20.744  12.812  53.424  1.00  1.80           C  
ATOM   3615  CD1 ILE B 457     -20.408  12.274  54.819  1.00  1.80           C  
ATOM   3616  C   ILE B 457     -20.654   9.532  51.268  1.00  1.87           C  
ATOM   3617  O   ILE B 457     -20.903   8.360  51.535  1.00  1.55           O  
ATOM   3618  N   GLY B 458     -20.738  10.073  50.047  1.00  1.83           N  
ATOM   3619  CA  GLY B 458     -21.278   9.329  48.925  1.00  1.80           C  
ATOM   3620  C   GLY B 458     -21.511  10.325  47.800  1.00  1.87           C  
ATOM   3621  O   GLY B 458     -21.526  11.529  48.028  1.00  1.55           O  
ATOM   3622  N   ASN B 459     -21.628   9.778  46.579  1.00  1.83           N  
ATOM   3623  CA  ASN B 459     -21.774  10.583  45.359  1.00  1.80           C  
ATOM   3624  CB  ASN B 459     -23.179  11.209  45.225  1.00  1.80           C  
ATOM   3625  CG  ASN B 459     -24.299  10.179  45.056  1.00  1.87           C  
ATOM   3626  OD1 ASN B 459     -25.335  10.251  45.708  1.00  1.55           O  
ATOM   3627  ND2 ASN B 459     -24.072   9.231  44.142  1.00  1.83           N  
ATOM   3628  C   ASN B 459     -20.688  11.670  45.243  1.00  1.87           C  
ATOM   3629  O   ASN B 459     -20.888  12.728  44.662  1.00  1.55           O  
ATOM   3630  N   GLY B 460     -19.524  11.335  45.819  1.00  1.83           N  
ATOM   3631  CA  GLY B 460     -18.377  12.224  45.744  1.00  1.80           C  
ATOM   3632  C   GLY B 460     -18.557  13.549  46.504  1.00  1.87           C  
ATOM   3633  O   GLY B 460     -17.909  14.542  46.187  1.00  1.55           O  
ATOM   3634  N   CYS B 461     -19.444  13.513  47.516  1.00  1.83           N  
ATOM   3635  CA  CYS B 461     -19.607  14.639  48.428  1.00  1.80           C  
ATOM   3636  CB  CYS B 461     -21.081  14.813  48.807  1.00  1.80           C  
ATOM   3637  SG  CYS B 461     -22.167  15.264  47.431  1.00  1.89           S  
ATOM   3638  C   CYS B 461     -18.781  14.380  49.691  1.00  1.87           C  
ATOM   3639  O   CYS B 461     -18.795  13.278  50.226  1.00  1.55           O  
ATOM   3640  N   PHE B 462     -18.091  15.442  50.134  1.00  1.83           N  
ATOM   3641  CA  PHE B 462     -17.373  15.437  51.400  1.00  1.80           C  
ATOM   3642  CB  PHE B 462     -15.942  15.965  51.235  1.00  1.80           C  
ATOM   3643  CG  PHE B 462     -15.104  15.161  50.283  1.00  2.04           C  
ATOM   3644  CD1 PHE B 462     -14.288  14.140  50.758  1.00  2.04           C  
ATOM   3645  CD2 PHE B 462     -15.106  15.454  48.922  1.00  2.04           C  
ATOM   3646  CE1 PHE B 462     -13.471  13.433  49.886  1.00  2.04           C  
ATOM   3647  CE2 PHE B 462     -14.287  14.752  48.051  1.00  2.04           C  
ATOM   3648  CZ  PHE B 462     -13.468  13.741  48.534  1.00  2.04           C  
ATOM   3649  C   PHE B 462     -18.105  16.396  52.340  1.00  1.87           C  
ATOM   3650  O   PHE B 462     -18.325  17.551  51.989  1.00  1.55           O  
ATOM   3651  N   GLU B 463     -18.452  15.874  53.528  1.00  1.83           N  
ATOM   3652  CA  GLU B 463     -18.975  16.715  54.599  1.00  1.80           C  
ATOM   3653  CB  GLU B 463     -20.104  15.989  55.351  1.00  1.80           C  
ATOM   3654  CG  GLU B 463     -20.846  16.912  56.334  1.00  1.80           C  
ATOM   3655  CD  GLU B 463     -22.027  16.228  57.031  1.00  1.87           C  
ATOM   3656  OE1 GLU B 463     -23.009  15.892  56.382  1.00  1.66           O  
ATOM   3657  OE2 GLU B 463     -21.983  16.051  58.239  1.00  1.66           O  
ATOM   3658  C   GLU B 463     -17.796  17.044  55.522  1.00  1.87           C  
ATOM   3659  O   GLU B 463     -17.077  16.163  55.982  1.00  1.55           O  
ATOM   3660  N   PHE B 464     -17.624  18.354  55.733  1.00  1.83           N  
ATOM   3661  CA  PHE B 464     -16.485  18.855  56.491  1.00  1.80           C  
ATOM   3662  CB  PHE B 464     -16.223  20.320  56.105  1.00  1.80           C  
ATOM   3663  CG  PHE B 464     -15.717  20.449  54.691  1.00  2.04           C  
ATOM   3664  CD1 PHE B 464     -16.581  20.317  53.610  1.00  2.04           C  
ATOM   3665  CD2 PHE B 464     -14.372  20.701  54.443  1.00  2.04           C  
ATOM   3666  CE1 PHE B 464     -16.109  20.424  52.311  1.00  2.04           C  
ATOM   3667  CE2 PHE B 464     -13.901  20.823  53.144  1.00  2.04           C  
ATOM   3668  CZ  PHE B 464     -14.768  20.677  52.073  1.00  2.04           C  
ATOM   3669  C   PHE B 464     -16.816  18.749  57.980  1.00  1.87           C  
ATOM   3670  O   PHE B 464     -17.700  19.441  58.467  1.00  1.55           O  
ATOM   3671  N   TYR B 465     -16.063  17.877  58.681  1.00  1.83           N  
ATOM   3672  CA  TYR B 465     -16.301  17.663  60.112  1.00  1.80           C  
ATOM   3673  CB  TYR B 465     -15.208  16.756  60.712  1.00  1.80           C  
ATOM   3674  CG  TYR B 465     -15.375  15.292  60.409  1.00  2.04           C  
ATOM   3675  CD1 TYR B 465     -16.451  14.582  60.934  1.00  2.04           C  
ATOM   3676  CE1 TYR B 465     -16.567  13.215  60.726  1.00  2.04           C  
ATOM   3677  CD2 TYR B 465     -14.435  14.612  59.643  1.00  2.04           C  
ATOM   3678  CE2 TYR B 465     -14.549  13.246  59.432  1.00  2.04           C  
ATOM   3679  CZ  TYR B 465     -15.607  12.540  59.982  1.00  2.04           C  
ATOM   3680  OH  TYR B 465     -15.680  11.175  59.779  1.00  1.55           O  
ATOM   3681  C   TYR B 465     -16.281  18.999  60.876  1.00  1.87           C  
ATOM   3682  O   TYR B 465     -17.168  19.337  61.651  1.00  1.55           O  
ATOM   3683  N   HIS B 466     -15.187  19.724  60.598  1.00  1.83           N  
ATOM   3684  CA  HIS B 466     -14.958  20.997  61.271  1.00  1.80           C  
ATOM   3685  CB  HIS B 466     -13.515  21.466  61.034  1.00  1.80           C  
ATOM   3686  CG  HIS B 466     -13.227  21.622  59.558  1.00  2.04           C  
ATOM   3687  CD2 HIS B 466     -12.770  20.635  58.672  1.00  2.04           C  
ATOM   3688  ND1 HIS B 466     -13.372  22.773  58.867  1.00  1.72           N  
ATOM   3689  CE1 HIS B 466     -13.011  22.495  57.603  1.00  2.04           C  
ATOM   3690  NE2 HIS B 466     -12.646  21.211  57.460  1.00  1.72           N  
ATOM   3691  C   HIS B 466     -15.969  22.069  60.828  1.00  1.87           C  
ATOM   3692  O   HIS B 466     -16.263  22.998  61.572  1.00  1.55           O  
ATOM   3693  N   LYS B 467     -16.465  21.876  59.587  1.00  1.83           N  
ATOM   3694  CA  LYS B 467     -17.326  22.838  58.908  1.00  1.80           C  
ATOM   3695  CB  LYS B 467     -18.595  23.143  59.720  1.00  1.80           C  
ATOM   3696  CG  LYS B 467     -19.411  21.890  60.078  1.00  1.80           C  
ATOM   3697  CD  LYS B 467     -20.662  22.259  60.888  1.00  1.80           C  
ATOM   3698  CE  LYS B 467     -21.576  21.069  61.217  1.00  1.80           C  
ATOM   3699  NZ  LYS B 467     -21.153  20.273  62.360  1.00  1.65           N  
ATOM   3700  C   LYS B 467     -16.515  24.105  58.565  1.00  1.87           C  
ATOM   3701  O   LYS B 467     -15.536  24.439  59.227  1.00  1.55           O  
ATOM   3702  N   CYS B 468     -16.935  24.777  57.483  1.00  1.83           N  
ATOM   3703  CA  CYS B 468     -16.209  25.965  57.056  1.00  1.80           C  
ATOM   3704  CB  CYS B 468     -14.812  25.595  56.545  1.00  1.80           C  
ATOM   3705  SG  CYS B 468     -14.812  24.326  55.251  1.00  1.89           S  
ATOM   3706  C   CYS B 468     -17.017  26.677  55.968  1.00  1.87           C  
ATOM   3707  O   CYS B 468     -17.826  26.075  55.273  1.00  1.55           O  
ATOM   3708  N   ASN B 469     -16.779  27.998  55.893  1.00  1.83           N  
ATOM   3709  CA  ASN B 469     -17.540  28.834  54.969  1.00  1.80           C  
ATOM   3710  CB  ASN B 469     -17.427  30.320  55.365  1.00  1.80           C  
ATOM   3711  CG  ASN B 469     -18.324  30.643  56.563  1.00  1.87           C  
ATOM   3712  OD1 ASN B 469     -19.526  30.826  56.420  1.00  1.55           O  
ATOM   3713  ND2 ASN B 469     -17.695  30.714  57.737  1.00  1.83           N  
ATOM   3714  C   ASN B 469     -17.016  28.631  53.545  1.00  1.87           C  
ATOM   3715  O   ASN B 469     -15.976  28.024  53.307  1.00  1.55           O  
ATOM   3716  N   ASN B 470     -17.792  29.214  52.614  1.00  1.83           N  
ATOM   3717  CA  ASN B 470     -17.526  29.114  51.178  1.00  1.80           C  
ATOM   3718  CB  ASN B 470     -18.524  29.964  50.362  1.00  1.80           C  
ATOM   3719  CG  ASN B 470     -19.982  29.710  50.761  1.00  1.87           C  
ATOM   3720  OD1 ASN B 470     -20.406  30.089  51.846  1.00  1.55           O  
ATOM   3721  ND2 ASN B 470     -20.725  29.062  49.863  1.00  1.83           N  
ATOM   3722  C   ASN B 470     -16.087  29.550  50.838  1.00  1.87           C  
ATOM   3723  O   ASN B 470     -15.449  29.027  49.935  1.00  1.55           O  
ATOM   3724  N   GLU B 471     -15.601  30.514  51.638  1.00  1.83           N  
ATOM   3725  CA  GLU B 471     -14.235  31.011  51.502  1.00  1.80           C  
ATOM   3726  CB  GLU B 471     -14.034  32.080  52.591  1.00  1.80           C  
ATOM   3727  CG  GLU B 471     -12.874  33.057  52.344  1.00  1.80           C  
ATOM   3728  CD  GLU B 471     -11.494  32.543  52.762  1.00  1.87           C  
ATOM   3729  OE1 GLU B 471     -11.395  31.510  53.410  1.00  1.66           O  
ATOM   3730  OE2 GLU B 471     -10.505  33.202  52.459  1.00  1.66           O  
ATOM   3731  C   GLU B 471     -13.215  29.848  51.572  1.00  1.87           C  
ATOM   3732  O   GLU B 471     -12.311  29.717  50.755  1.00  1.55           O  
ATOM   3733  N   CYS B 472     -13.458  28.970  52.557  1.00  1.83           N  
ATOM   3734  CA  CYS B 472     -12.631  27.776  52.688  1.00  1.80           C  
ATOM   3735  CB  CYS B 472     -13.016  27.032  53.968  1.00  1.80           C  
ATOM   3736  SG  CYS B 472     -11.838  25.747  54.464  1.00  1.89           S  
ATOM   3737  C   CYS B 472     -12.808  26.868  51.460  1.00  1.87           C  
ATOM   3738  O   CYS B 472     -11.858  26.344  50.889  1.00  1.55           O  
ATOM   3739  N   MET B 473     -14.083  26.752  51.053  1.00  1.83           N  
ATOM   3740  CA  MET B 473     -14.422  25.934  49.891  1.00  1.80           C  
ATOM   3741  CB  MET B 473     -15.950  25.874  49.717  1.00  1.80           C  
ATOM   3742  CG  MET B 473     -16.701  25.378  50.963  1.00  1.80           C  
ATOM   3743  SD  MET B 473     -16.618  23.589  51.125  1.00  1.97           S  
ATOM   3744  CE  MET B 473     -18.045  23.365  52.204  1.00  1.80           C  
ATOM   3745  C   MET B 473     -13.749  26.453  48.594  1.00  1.87           C  
ATOM   3746  O   MET B 473     -13.667  25.743  47.596  1.00  1.55           O  
ATOM   3747  N   GLU B 474     -13.270  27.711  48.639  1.00  1.83           N  
ATOM   3748  CA  GLU B 474     -12.464  28.220  47.537  1.00  1.80           C  
ATOM   3749  CB  GLU B 474     -12.246  29.736  47.699  1.00  1.80           C  
ATOM   3750  CG  GLU B 474     -11.748  30.456  46.428  1.00  1.80           C  
ATOM   3751  CD  GLU B 474     -12.883  30.900  45.496  1.00  1.87           C  
ATOM   3752  OE1 GLU B 474     -13.704  30.081  45.106  1.00  1.66           O  
ATOM   3753  OE2 GLU B 474     -12.950  32.077  45.158  1.00  1.66           O  
ATOM   3754  C   GLU B 474     -11.123  27.465  47.496  1.00  1.87           C  
ATOM   3755  O   GLU B 474     -10.675  26.991  46.459  1.00  1.55           O  
ATOM   3756  N   SER B 475     -10.503  27.365  48.688  1.00  1.83           N  
ATOM   3757  CA  SER B 475      -9.162  26.786  48.732  1.00  1.80           C  
ATOM   3758  CB  SER B 475      -8.505  26.993  50.103  1.00  1.80           C  
ATOM   3759  OG  SER B 475      -9.140  26.316  51.174  1.00  1.55           O  
ATOM   3760  C   SER B 475      -9.163  25.306  48.315  1.00  1.87           C  
ATOM   3761  O   SER B 475      -8.226  24.811  47.704  1.00  1.55           O  
ATOM   3762  N   VAL B 476     -10.292  24.637  48.620  1.00  1.83           N  
ATOM   3763  CA  VAL B 476     -10.455  23.248  48.187  1.00  1.80           C  
ATOM   3764  CB  VAL B 476     -11.836  22.718  48.638  1.00  1.80           C  
ATOM   3765  CG1 VAL B 476     -12.038  21.240  48.262  1.00  1.80           C  
ATOM   3766  CG2 VAL B 476     -12.042  22.883  50.152  1.00  1.80           C  
ATOM   3767  C   VAL B 476     -10.262  23.123  46.652  1.00  1.87           C  
ATOM   3768  O   VAL B 476      -9.729  22.147  46.138  1.00  1.55           O  
ATOM   3769  N   LYS B 477     -10.714  24.180  45.958  1.00  1.83           N  
ATOM   3770  CA  LYS B 477     -10.551  24.233  44.511  1.00  1.80           C  
ATOM   3771  CB  LYS B 477     -11.631  25.148  43.917  1.00  1.80           C  
ATOM   3772  CG  LYS B 477     -13.040  24.680  44.298  1.00  1.80           C  
ATOM   3773  CD  LYS B 477     -14.151  25.470  43.594  1.00  1.80           C  
ATOM   3774  CE  LYS B 477     -14.549  26.739  44.352  1.00  1.80           C  
ATOM   3775  NZ  LYS B 477     -15.373  26.463  45.525  1.00  1.65           N  
ATOM   3776  C   LYS B 477      -9.141  24.723  44.129  1.00  1.87           C  
ATOM   3777  O   LYS B 477      -8.558  24.291  43.141  1.00  1.55           O  
ATOM   3778  N   ASN B 478      -8.627  25.663  44.946  1.00  1.83           N  
ATOM   3779  CA  ASN B 478      -7.344  26.298  44.625  1.00  1.80           C  
ATOM   3780  CB  ASN B 478      -7.115  27.587  45.451  1.00  1.80           C  
ATOM   3781  CG  ASN B 478      -6.087  27.447  46.590  1.00  1.87           C  
ATOM   3782  OD1 ASN B 478      -6.296  26.744  47.568  1.00  1.55           O  
ATOM   3783  ND2 ASN B 478      -4.951  28.109  46.392  1.00  1.83           N  
ATOM   3784  C   ASN B 478      -6.175  25.292  44.696  1.00  1.87           C  
ATOM   3785  O   ASN B 478      -5.192  25.398  43.968  1.00  1.55           O  
ATOM   3786  N   GLY B 479      -6.349  24.309  45.590  1.00  1.83           N  
ATOM   3787  CA  GLY B 479      -5.428  23.183  45.648  1.00  1.80           C  
ATOM   3788  C   GLY B 479      -4.426  23.287  46.804  1.00  1.87           C  
ATOM   3789  O   GLY B 479      -3.568  22.424  46.970  1.00  1.55           O  
ATOM   3790  N   THR B 480      -4.555  24.375  47.582  1.00  1.83           N  
ATOM   3791  CA  THR B 480      -3.736  24.524  48.776  1.00  1.80           C  
ATOM   3792  CB  THR B 480      -3.526  26.034  49.044  1.00  1.80           C  
ATOM   3793  OG1 THR B 480      -3.011  26.691  47.896  1.00  1.55           O  
ATOM   3794  CG2 THR B 480      -2.640  26.320  50.266  1.00  1.80           C  
ATOM   3795  C   THR B 480      -4.406  23.739  49.924  1.00  1.87           C  
ATOM   3796  O   THR B 480      -4.063  22.594  50.197  1.00  1.55           O  
ATOM   3797  N   TYR B 481      -5.376  24.410  50.570  1.00  1.83           N  
ATOM   3798  CA  TYR B 481      -6.134  23.836  51.676  1.00  1.80           C  
ATOM   3799  CB  TYR B 481      -6.893  22.571  51.228  1.00  1.80           C  
ATOM   3800  CG  TYR B 481      -7.973  22.177  52.194  1.00  2.04           C  
ATOM   3801  CD1 TYR B 481      -9.103  22.974  52.346  1.00  2.04           C  
ATOM   3802  CE1 TYR B 481     -10.121  22.599  53.211  1.00  2.04           C  
ATOM   3803  CD2 TYR B 481      -7.868  21.008  52.936  1.00  2.04           C  
ATOM   3804  CE2 TYR B 481      -8.881  20.632  53.803  1.00  2.04           C  
ATOM   3805  CZ  TYR B 481     -10.016  21.422  53.932  1.00  2.04           C  
ATOM   3806  OH  TYR B 481     -11.056  21.037  54.747  1.00  1.55           O  
ATOM   3807  C   TYR B 481      -5.253  23.658  52.936  1.00  1.87           C  
ATOM   3808  O   TYR B 481      -5.301  24.468  53.852  1.00  1.55           O  
ATOM   3809  N   ASP B 482      -4.452  22.576  52.934  1.00  1.83           N  
ATOM   3810  CA  ASP B 482      -3.509  22.267  54.013  1.00  1.80           C  
ATOM   3811  CB  ASP B 482      -2.338  23.287  54.097  1.00  1.80           C  
ATOM   3812  CG  ASP B 482      -1.215  23.122  53.060  1.00  1.87           C  
ATOM   3813  OD1 ASP B 482      -1.068  22.062  52.460  1.00  1.66           O  
ATOM   3814  OD2 ASP B 482      -0.452  24.065  52.862  1.00  1.66           O  
ATOM   3815  C   ASP B 482      -4.214  22.114  55.385  1.00  1.87           C  
ATOM   3816  O   ASP B 482      -3.860  22.764  56.363  1.00  1.55           O  
ATOM   3817  N   TYR B 483      -5.181  21.177  55.419  1.00  1.83           N  
ATOM   3818  CA  TYR B 483      -5.760  20.737  56.694  1.00  1.80           C  
ATOM   3819  CB  TYR B 483      -7.159  21.332  56.921  1.00  1.80           C  
ATOM   3820  CG  TYR B 483      -7.154  22.821  57.121  1.00  2.04           C  
ATOM   3821  CD1 TYR B 483      -6.928  23.358  58.384  1.00  2.04           C  
ATOM   3822  CE1 TYR B 483      -6.941  24.733  58.584  1.00  2.04           C  
ATOM   3823  CD2 TYR B 483      -7.387  23.680  56.055  1.00  2.04           C  
ATOM   3824  CE2 TYR B 483      -7.398  25.055  56.250  1.00  2.04           C  
ATOM   3825  CZ  TYR B 483      -7.182  25.588  57.512  1.00  2.04           C  
ATOM   3826  OH  TYR B 483      -7.218  26.964  57.661  1.00  1.55           O  
ATOM   3827  C   TYR B 483      -5.865  19.194  56.672  1.00  1.87           C  
ATOM   3828  O   TYR B 483      -6.807  18.656  56.105  1.00  1.55           O  
ATOM   3829  N   PRO B 484      -4.862  18.504  57.288  1.00  1.83           N  
ATOM   3830  CD  PRO B 484      -3.636  19.099  57.819  1.00  1.80           C  
ATOM   3831  CA  PRO B 484      -4.887  17.046  57.405  1.00  1.80           C  
ATOM   3832  CB  PRO B 484      -3.534  16.680  58.043  1.00  1.80           C  
ATOM   3833  CG  PRO B 484      -2.657  17.928  57.897  1.00  1.80           C  
ATOM   3834  C   PRO B 484      -6.054  16.479  58.248  1.00  1.87           C  
ATOM   3835 1OCT PRO B 484      -6.705  15.539  57.806  1.00  1.66           O  
ATOM   3836 2OCT PRO B 484      -6.298  16.966  59.351  1.00  1.66           O  
TER    3837      PRO B 484
ATOM   3838  N   ASP C 485     -15.389 -16.045  57.607  1.00  1.65           N  
ATOM   3839  CA  ASP C 485     -16.420 -15.172  57.075  1.00  1.80           C  
ATOM   3840  CB  ASP C 485     -17.166 -14.379  58.161  1.00  1.80           C  
ATOM   3841  CG  ASP C 485     -17.895 -15.333  59.107  1.00  1.87           C  
ATOM   3842  OD1 ASP C 485     -17.264 -16.232  59.652  1.00  1.66           O  
ATOM   3843  OD2 ASP C 485     -19.092 -15.186  59.293  1.00  1.66           O  
ATOM   3844  C   ASP C 485     -15.745 -14.204  56.118  1.00  1.87           C  
ATOM   3845  O   ASP C 485     -15.017 -13.306  56.533  1.00  1.55           O  
ATOM   3846  N   THR C 486     -15.964 -14.451  54.825  1.00  1.83           N  
ATOM   3847  CA  THR C 486     -15.184 -13.735  53.833  1.00  1.80           C  
ATOM   3848  CB  THR C 486     -13.836 -14.475  53.649  1.00  1.80           C  
ATOM   3849  OG1 THR C 486     -13.344 -14.963  54.886  1.00  1.55           O  
ATOM   3850  CG2 THR C 486     -12.746 -13.646  52.956  1.00  1.80           C  
ATOM   3851  C   THR C 486     -16.000 -13.705  52.543  1.00  1.87           C  
ATOM   3852  O   THR C 486     -16.741 -14.634  52.241  1.00  1.55           O  
ATOM   3853  N   ILE C 487     -15.818 -12.602  51.812  1.00  1.83           N  
ATOM   3854  CA  ILE C 487     -16.196 -12.576  50.410  1.00  1.80           C  
ATOM   3855  CB  ILE C 487     -17.285 -11.517  50.135  1.00  1.80           C  
ATOM   3856  CG2 ILE C 487     -16.825 -10.083  50.461  1.00  1.80           C  
ATOM   3857  CG1 ILE C 487     -17.817 -11.646  48.693  1.00  1.80           C  
ATOM   3858  CD1 ILE C 487     -18.942 -10.664  48.358  1.00  1.80           C  
ATOM   3859  C   ILE C 487     -14.891 -12.288  49.680  1.00  1.87           C  
ATOM   3860  O   ILE C 487     -14.053 -11.563  50.200  1.00  1.55           O  
ATOM   3861  N   CYS C 488     -14.733 -12.882  48.492  1.00  1.83           N  
ATOM   3862  CA  CYS C 488     -13.569 -12.564  47.679  1.00  1.80           C  
ATOM   3863  CB  CYS C 488     -12.548 -13.712  47.724  1.00  1.80           C  
ATOM   3864  SG  CYS C 488     -12.260 -14.365  49.392  1.00  1.89           S  
ATOM   3865  C   CYS C 488     -14.063 -12.301  46.272  1.00  1.87           C  
ATOM   3866  O   CYS C 488     -14.982 -12.956  45.806  1.00  1.55           O  
ATOM   3867  N   ILE C 489     -13.452 -11.290  45.649  1.00  1.83           N  
ATOM   3868  CA  ILE C 489     -13.814 -10.905  44.295  1.00  1.80           C  
ATOM   3869  CB  ILE C 489     -13.971  -9.370  44.229  1.00  1.80           C  
ATOM   3870  CG2 ILE C 489     -13.763  -8.804  42.813  1.00  1.80           C  
ATOM   3871  CG1 ILE C 489     -15.350  -8.926  44.756  1.00  1.80           C  
ATOM   3872  CD1 ILE C 489     -15.661  -9.347  46.201  1.00  1.80           C  
ATOM   3873  C   ILE C 489     -12.721 -11.462  43.382  1.00  1.87           C  
ATOM   3874  O   ILE C 489     -11.554 -11.525  43.750  1.00  1.55           O  
ATOM   3875  N   GLY C 490     -13.175 -11.872  42.194  1.00  1.83           N  
ATOM   3876  CA  GLY C 490     -12.286 -12.465  41.217  1.00  1.80           C  
ATOM   3877  C   GLY C 490     -13.019 -12.516  39.885  1.00  1.87           C  
ATOM   3878  O   GLY C 490     -14.030 -11.846  39.688  1.00  1.55           O  
ATOM   3879  N   TYR C 491     -12.449 -13.327  38.986  1.00  1.83           N  
ATOM   3880  CA  TYR C 491     -12.963 -13.387  37.629  1.00  1.80           C  
ATOM   3881  CB  TYR C 491     -12.303 -12.305  36.759  1.00  1.80           C  
ATOM   3882  CG  TYR C 491     -10.799 -12.404  36.670  1.00  2.04           C  
ATOM   3883  CD1 TYR C 491     -10.180 -13.202  35.713  1.00  2.04           C  
ATOM   3884  CE1 TYR C 491      -8.795 -13.237  35.595  1.00  2.04           C  
ATOM   3885  CD2 TYR C 491     -10.000 -11.664  37.533  1.00  2.04           C  
ATOM   3886  CE2 TYR C 491      -8.619 -11.694  37.418  1.00  2.04           C  
ATOM   3887  CZ  TYR C 491      -8.009 -12.471  36.451  1.00  2.04           C  
ATOM   3888  OH  TYR C 491      -6.628 -12.447  36.374  1.00  1.55           O  
ATOM   3889  C   TYR C 491     -12.768 -14.801  37.091  1.00  1.87           C  
ATOM   3890  O   TYR C 491     -12.169 -15.658  37.725  1.00  1.55           O  
ATOM   3891  N   HIS C 492     -13.351 -14.975  35.909  1.00  1.83           N  
ATOM   3892  CA  HIS C 492     -13.492 -16.246  35.228  1.00  1.80           C  
ATOM   3893  CB  HIS C 492     -14.653 -16.036  34.242  1.00  1.80           C  
ATOM   3894  CG  HIS C 492     -14.761 -17.119  33.196  1.00  2.04           C  
ATOM   3895  CD2 HIS C 492     -14.280 -17.073  31.880  1.00  2.04           C  
ATOM   3896  ND1 HIS C 492     -15.373 -18.303  33.382  1.00  1.72           N  
ATOM   3897  CE1 HIS C 492     -15.268 -18.962  32.219  1.00  2.04           C  
ATOM   3898  NE2 HIS C 492     -14.610 -18.244  31.288  1.00  1.72           N  
ATOM   3899  C   HIS C 492     -12.194 -16.593  34.494  1.00  1.87           C  
ATOM   3900  O   HIS C 492     -11.650 -15.783  33.753  1.00  1.55           O  
ATOM   3901  N   ALA C 493     -11.767 -17.843  34.715  1.00  1.83           N  
ATOM   3902  CA  ALA C 493     -10.826 -18.507  33.821  1.00  1.80           C  
ATOM   3903  CB  ALA C 493      -9.585 -18.942  34.607  1.00  1.80           C  
ATOM   3904  C   ALA C 493     -11.579 -19.713  33.252  1.00  1.87           C  
ATOM   3905  O   ALA C 493     -12.700 -19.989  33.657  1.00  1.55           O  
ATOM   3906  N   ASN C 494     -10.930 -20.420  32.323  1.00  1.83           N  
ATOM   3907  CA  ASN C 494     -11.537 -21.595  31.713  1.00  1.80           C  
ATOM   3908  CB  ASN C 494     -12.644 -21.207  30.707  1.00  1.80           C  
ATOM   3909  CG  ASN C 494     -12.142 -20.470  29.460  1.00  1.87           C  
ATOM   3910  OD1 ASN C 494     -10.952 -20.291  29.239  1.00  1.55           O  
ATOM   3911  ND2 ASN C 494     -13.117 -20.091  28.633  1.00  1.83           N  
ATOM   3912  C   ASN C 494     -10.411 -22.438  31.105  1.00  1.87           C  
ATOM   3913  O   ASN C 494      -9.239 -22.214  31.378  1.00  1.55           O  
ATOM   3914  N   ASN C 495     -10.815 -23.416  30.277  1.00  1.83           N  
ATOM   3915  CA  ASN C 495      -9.852 -24.343  29.678  1.00  1.80           C  
ATOM   3916  CB  ASN C 495     -10.454 -25.758  29.565  1.00  1.80           C  
ATOM   3917  CG  ASN C 495     -11.678 -25.819  28.637  1.00  1.87           C  
ATOM   3918  OD1 ASN C 495     -11.578 -25.734  27.420  1.00  1.55           O  
ATOM   3919  ND2 ASN C 495     -12.841 -25.960  29.278  1.00  1.83           N  
ATOM   3920  C   ASN C 495      -9.372 -23.853  28.300  1.00  1.87           C  
ATOM   3921  O   ASN C 495      -8.787 -24.609  27.533  1.00  1.55           O  
ATOM   3922  N   SER C 496      -9.657 -22.573  28.008  1.00  1.83           N  
ATOM   3923  CA  SER C 496      -9.346 -22.061  26.683  1.00  1.80           C  
ATOM   3924  CB  SER C 496      -9.878 -20.634  26.533  1.00  1.80           C  
ATOM   3925  OG  SER C 496      -9.657 -20.185  25.201  1.00  1.55           O  
ATOM   3926  C   SER C 496      -7.827 -22.043  26.461  1.00  1.87           C  
ATOM   3927  O   SER C 496      -7.080 -21.429  27.215  1.00  1.55           O  
ATOM   3928  N   THR C 497      -7.437 -22.708  25.366  1.00  1.83           N  
ATOM   3929  CA  THR C 497      -6.102 -22.551  24.813  1.00  1.80           C  
ATOM   3930  CB  THR C 497      -5.632 -23.936  24.316  1.00  1.80           C  
ATOM   3931  OG1 THR C 497      -6.196 -24.983  25.089  1.00  1.55           O  
ATOM   3932  CG2 THR C 497      -4.106 -24.084  24.296  1.00  1.80           C  
ATOM   3933  C   THR C 497      -6.126 -21.511  23.667  1.00  1.87           C  
ATOM   3934  O   THR C 497      -5.105 -21.226  23.043  1.00  1.55           O  
ATOM   3935  N   ASP C 498      -7.337 -20.975  23.391  1.00  1.83           N  
ATOM   3936  CA  ASP C 498      -7.445 -20.050  22.270  1.00  1.80           C  
ATOM   3937  CB  ASP C 498      -8.906 -19.752  21.869  1.00  1.80           C  
ATOM   3938  CG  ASP C 498      -9.638 -20.924  21.188  1.00  1.87           C  
ATOM   3939  OD1 ASP C 498      -9.021 -21.922  20.831  1.00  1.66           O  
ATOM   3940  OD2 ASP C 498     -10.846 -20.840  20.995  1.00  1.66           O  
ATOM   3941  C   ASP C 498      -6.680 -18.777  22.651  1.00  1.87           C  
ATOM   3942  O   ASP C 498      -6.725 -18.291  23.778  1.00  1.55           O  
ATOM   3943  N   THR C 499      -5.912 -18.343  21.653  1.00  1.83           N  
ATOM   3944  CA  THR C 499      -4.860 -17.379  21.881  1.00  1.80           C  
ATOM   3945  CB  THR C 499      -3.534 -18.165  21.994  1.00  1.80           C  
ATOM   3946  OG1 THR C 499      -3.625 -19.443  21.378  1.00  1.55           O  
ATOM   3947  CG2 THR C 499      -3.089 -18.342  23.450  1.00  1.80           C  
ATOM   3948  C   THR C 499      -4.886 -16.394  20.709  1.00  1.87           C  
ATOM   3949  O   THR C 499      -4.932 -16.795  19.548  1.00  1.55           O  
ATOM   3950  N   VAL C 500      -4.878 -15.103  21.073  1.00  1.83           N  
ATOM   3951  CA  VAL C 500      -4.894 -14.039  20.080  1.00  1.80           C  
ATOM   3952  CB  VAL C 500      -6.233 -13.279  20.132  1.00  1.80           C  
ATOM   3953  CG1 VAL C 500      -7.417 -14.217  19.865  1.00  1.80           C  
ATOM   3954  CG2 VAL C 500      -6.457 -12.502  21.439  1.00  1.80           C  
ATOM   3955  C   VAL C 500      -3.691 -13.137  20.359  1.00  1.87           C  
ATOM   3956  O   VAL C 500      -3.289 -12.962  21.503  1.00  1.55           O  
ATOM   3957  N   ASP C 501      -3.126 -12.594  19.274  1.00  1.83           N  
ATOM   3958  CA  ASP C 501      -2.035 -11.643  19.453  1.00  1.80           C  
ATOM   3959  CB  ASP C 501      -1.247 -11.440  18.142  1.00  1.80           C  
ATOM   3960  CG  ASP C 501      -0.436 -12.662  17.711  1.00  1.87           C  
ATOM   3961  OD1 ASP C 501      -0.036 -13.448  18.559  1.00  1.66           O  
ATOM   3962  OD2 ASP C 501      -0.199 -12.829  16.518  1.00  1.66           O  
ATOM   3963  C   ASP C 501      -2.641 -10.307  19.875  1.00  1.87           C  
ATOM   3964  O   ASP C 501      -3.790  -9.995  19.577  1.00  1.55           O  
ATOM   3965  N   THR C 502      -1.786  -9.529  20.537  1.00  1.83           N  
ATOM   3966  CA  THR C 502      -1.999  -8.103  20.667  1.00  1.80           C  
ATOM   3967  CB  THR C 502      -2.214  -7.749  22.148  1.00  1.80           C  
ATOM   3968  OG1 THR C 502      -1.095  -8.109  22.927  1.00  1.55           O  
ATOM   3969  CG2 THR C 502      -3.478  -8.389  22.734  1.00  1.80           C  
ATOM   3970  C   THR C 502      -0.733  -7.468  20.092  1.00  1.87           C  
ATOM   3971  O   THR C 502       0.204  -8.170  19.726  1.00  1.55           O  
ATOM   3972  N   VAL C 503      -0.732  -6.127  20.047  1.00  1.83           N  
ATOM   3973  CA  VAL C 503       0.452  -5.449  19.533  1.00  1.80           C  
ATOM   3974  CB  VAL C 503       0.096  -3.982  19.216  1.00  1.80           C  
ATOM   3975  CG1 VAL C 503       1.276  -3.231  18.600  1.00  1.80           C  
ATOM   3976  CG2 VAL C 503      -1.095  -3.884  18.260  1.00  1.80           C  
ATOM   3977  C   VAL C 503       1.647  -5.589  20.511  1.00  1.87           C  
ATOM   3978  O   VAL C 503       2.802  -5.450  20.126  1.00  1.55           O  
ATOM   3979  N   LEU C 504       1.314  -5.863  21.788  1.00  1.83           N  
ATOM   3980  CA  LEU C 504       2.358  -6.060  22.791  1.00  1.80           C  
ATOM   3981  CB  LEU C 504       1.941  -5.456  24.148  1.00  1.80           C  
ATOM   3982  CG  LEU C 504       2.081  -3.923  24.236  1.00  1.80           C  
ATOM   3983  CD1 LEU C 504       1.065  -3.172  23.365  1.00  1.80           C  
ATOM   3984  CD2 LEU C 504       1.975  -3.453  25.694  1.00  1.80           C  
ATOM   3985  C   LEU C 504       2.654  -7.564  22.920  1.00  1.87           C  
ATOM   3986  O   LEU C 504       3.732  -8.041  22.587  1.00  1.55           O  
ATOM   3987  N   GLU C 505       1.653  -8.269  23.464  1.00  1.83           N  
ATOM   3988  CA  GLU C 505       1.829  -9.668  23.829  1.00  1.80           C  
ATOM   3989  CB  GLU C 505       1.115  -9.929  25.163  1.00  1.80           C  
ATOM   3990  CG  GLU C 505       1.680  -9.078  26.312  1.00  1.80           C  
ATOM   3991  CD  GLU C 505       1.045  -9.487  27.643  1.00  1.87           C  
ATOM   3992  OE1 GLU C 505       1.266 -10.603  28.100  1.00  1.66           O  
ATOM   3993  OE2 GLU C 505       0.316  -8.701  28.236  1.00  1.66           O  
ATOM   3994  C   GLU C 505       1.256 -10.567  22.721  1.00  1.87           C  
ATOM   3995  O   GLU C 505       0.077 -10.502  22.389  1.00  1.55           O  
ATOM   3996  N   LYS C 506       2.140 -11.416  22.177  1.00  1.83           N  
ATOM   3997  CA  LYS C 506       1.662 -12.452  21.270  1.00  1.80           C  
ATOM   3998  CB  LYS C 506       2.849 -13.116  20.551  1.00  1.80           C  
ATOM   3999  CG  LYS C 506       3.770 -12.120  19.833  1.00  1.80           C  
ATOM   4000  CD  LYS C 506       4.910 -12.829  19.090  1.00  1.80           C  
ATOM   4001  CE  LYS C 506       5.940 -11.858  18.493  1.00  1.80           C  
ATOM   4002  NZ  LYS C 506       6.901 -11.337  19.458  1.00  1.65           N  
ATOM   4003  C   LYS C 506       0.925 -13.510  22.106  1.00  1.87           C  
ATOM   4004  O   LYS C 506       1.261 -13.729  23.264  1.00  1.55           O  
ATOM   4005  N   ASN C 507      -0.052 -14.165  21.459  1.00  1.83           N  
ATOM   4006  CA  ASN C 507      -0.699 -15.358  22.011  1.00  1.80           C  
ATOM   4007  CB  ASN C 507       0.225 -16.592  21.969  1.00  1.80           C  
ATOM   4008  CG  ASN C 507       0.573 -17.020  20.544  1.00  1.87           C  
ATOM   4009  OD1 ASN C 507      -0.286 -17.395  19.756  1.00  1.55           O  
ATOM   4010  ND2 ASN C 507       1.875 -16.965  20.257  1.00  1.83           N  
ATOM   4011  C   ASN C 507      -1.179 -15.155  23.458  1.00  1.87           C  
ATOM   4012  O   ASN C 507      -0.916 -15.964  24.341  1.00  1.55           O  
ATOM   4013  N   VAL C 508      -1.918 -14.056  23.648  1.00  1.83           N  
ATOM   4014  CA  VAL C 508      -2.613 -13.868  24.910  1.00  1.80           C  
ATOM   4015  CB  VAL C 508      -3.236 -12.457  24.953  1.00  1.80           C  
ATOM   4016  CG1 VAL C 508      -3.891 -12.176  26.313  1.00  1.80           C  
ATOM   4017  CG2 VAL C 508      -2.200 -11.375  24.624  1.00  1.80           C  
ATOM   4018  C   VAL C 508      -3.702 -14.950  24.995  1.00  1.87           C  
ATOM   4019  O   VAL C 508      -4.559 -15.037  24.123  1.00  1.55           O  
ATOM   4020  N   THR C 509      -3.617 -15.772  26.053  1.00  1.83           N  
ATOM   4021  CA  THR C 509      -4.661 -16.756  26.286  1.00  1.80           C  
ATOM   4022  CB  THR C 509      -4.169 -17.755  27.350  1.00  1.80           C  
ATOM   4023  OG1 THR C 509      -2.753 -17.851  27.341  1.00  1.55           O  
ATOM   4024  CG2 THR C 509      -4.815 -19.138  27.185  1.00  1.80           C  
ATOM   4025  C   THR C 509      -5.920 -16.010  26.747  1.00  1.87           C  
ATOM   4026  O   THR C 509      -5.870 -15.192  27.659  1.00  1.55           O  
ATOM   4027  N   VAL C 510      -7.026 -16.301  26.062  1.00  1.83           N  
ATOM   4028  CA  VAL C 510      -8.237 -15.523  26.245  1.00  1.80           C  
ATOM   4029  CB  VAL C 510      -8.347 -14.522  25.085  1.00  1.80           C  
ATOM   4030  CG1 VAL C 510      -7.358 -13.366  25.297  1.00  1.80           C  
ATOM   4031  CG2 VAL C 510      -8.112 -15.175  23.713  1.00  1.80           C  
ATOM   4032  C   VAL C 510      -9.402 -16.504  26.336  1.00  1.87           C  
ATOM   4033  O   VAL C 510      -9.399 -17.557  25.713  1.00  1.55           O  
ATOM   4034  N   THR C 511     -10.364 -16.148  27.194  1.00  1.83           N  
ATOM   4035  CA  THR C 511     -11.367 -17.141  27.555  1.00  1.80           C  
ATOM   4036  CB  THR C 511     -12.088 -16.677  28.832  1.00  1.80           C  
ATOM   4037  OG1 THR C 511     -12.519 -15.335  28.683  1.00  1.55           O  
ATOM   4038  CG2 THR C 511     -11.201 -16.848  30.081  1.00  1.80           C  
ATOM   4039  C   THR C 511     -12.331 -17.410  26.383  1.00  1.87           C  
ATOM   4040  O   THR C 511     -12.792 -18.531  26.192  1.00  1.55           O  
ATOM   4041  N   HIS C 512     -12.610 -16.329  25.633  1.00  1.83           N  
ATOM   4042  CA  HIS C 512     -13.557 -16.375  24.522  1.00  1.80           C  
ATOM   4043  CB  HIS C 512     -14.909 -15.753  24.921  1.00  1.80           C  
ATOM   4044  CG  HIS C 512     -15.471 -16.385  26.178  1.00  2.04           C  
ATOM   4045  CD2 HIS C 512     -16.562 -17.265  26.274  1.00  2.04           C  
ATOM   4046  ND1 HIS C 512     -14.993 -16.173  27.426  1.00  1.72           N  
ATOM   4047  CE1 HIS C 512     -15.765 -16.898  28.250  1.00  2.04           C  
ATOM   4048  NE2 HIS C 512     -16.724 -17.568  27.584  1.00  1.72           N  
ATOM   4049  C   HIS C 512     -12.927 -15.564  23.390  1.00  1.87           C  
ATOM   4050  O   HIS C 512     -12.112 -14.683  23.648  1.00  1.55           O  
ATOM   4051  N   SER C 513     -13.307 -15.909  22.149  1.00  1.83           N  
ATOM   4052  CA  SER C 513     -12.826 -15.192  20.973  1.00  1.80           C  
ATOM   4053  CB  SER C 513     -11.408 -15.674  20.620  1.00  1.80           C  
ATOM   4054  OG  SER C 513     -10.430 -15.391  21.603  1.00  1.55           O  
ATOM   4055  C   SER C 513     -13.772 -15.460  19.788  1.00  1.87           C  
ATOM   4056  O   SER C 513     -14.510 -16.441  19.773  1.00  1.55           O  
ATOM   4057  N   VAL C 514     -13.683 -14.547  18.809  1.00  1.83           N  
ATOM   4058  CA  VAL C 514     -14.322 -14.652  17.504  1.00  1.80           C  
ATOM   4059  CB  VAL C 514     -15.202 -13.402  17.271  1.00  1.80           C  
ATOM   4060  CG1 VAL C 514     -14.414 -12.085  17.359  1.00  1.80           C  
ATOM   4061  CG2 VAL C 514     -15.992 -13.466  15.955  1.00  1.80           C  
ATOM   4062  C   VAL C 514     -13.176 -14.775  16.485  1.00  1.87           C  
ATOM   4063  O   VAL C 514     -12.068 -14.328  16.746  1.00  1.55           O  
ATOM   4064  N   ASN C 515     -13.485 -15.403  15.344  1.00  1.83           N  
ATOM   4065  CA  ASN C 515     -12.515 -15.628  14.271  1.00  1.80           C  
ATOM   4066  CB  ASN C 515     -12.256 -17.143  14.163  1.00  1.80           C  
ATOM   4067  CG  ASN C 515     -11.822 -17.643  12.776  1.00  1.87           C  
ATOM   4068  OD1 ASN C 515     -12.501 -18.457  12.168  1.00  1.55           O  
ATOM   4069  ND2 ASN C 515     -10.673 -17.145  12.310  1.00  1.83           N  
ATOM   4070  C   ASN C 515     -13.123 -15.015  13.009  1.00  1.87           C  
ATOM   4071  O   ASN C 515     -14.290 -15.235  12.720  1.00  1.55           O  
ATOM   4072  N   LEU C 516     -12.298 -14.206  12.315  1.00  1.83           N  
ATOM   4073  CA  LEU C 516     -12.805 -13.387  11.212  1.00  1.80           C  
ATOM   4074  CB  LEU C 516     -12.290 -11.944  11.368  1.00  1.80           C  
ATOM   4075  CG  LEU C 516     -12.688 -11.234  12.673  1.00  1.80           C  
ATOM   4076  CD1 LEU C 516     -11.906  -9.918  12.786  1.00  1.80           C  
ATOM   4077  CD2 LEU C 516     -14.200 -10.976  12.736  1.00  1.80           C  
ATOM   4078  C   LEU C 516     -12.359 -13.907   9.831  1.00  1.87           C  
ATOM   4079  O   LEU C 516     -12.795 -13.393   8.808  1.00  1.55           O  
ATOM   4080  N   LEU C 517     -11.439 -14.887   9.854  1.00  1.83           N  
ATOM   4081  CA  LEU C 517     -10.724 -15.306   8.649  1.00  1.80           C  
ATOM   4082  CB  LEU C 517      -9.235 -14.984   8.882  1.00  1.80           C  
ATOM   4083  CG  LEU C 517      -8.278 -15.090   7.686  1.00  1.80           C  
ATOM   4084  CD1 LEU C 517      -8.144 -16.512   7.154  1.00  1.80           C  
ATOM   4085  CD2 LEU C 517      -8.615 -14.110   6.559  1.00  1.80           C  
ATOM   4086  C   LEU C 517     -10.950 -16.809   8.472  1.00  1.87           C  
ATOM   4087  O   LEU C 517     -10.569 -17.595   9.332  1.00  1.55           O  
ATOM   4088  N   GLU C 518     -11.591 -17.156   7.340  1.00  1.83           N  
ATOM   4089  CA  GLU C 518     -11.852 -18.551   7.017  1.00  1.80           C  
ATOM   4090  CB  GLU C 518     -13.221 -18.663   6.328  1.00  1.80           C  
ATOM   4091  CG  GLU C 518     -13.692 -20.108   6.078  1.00  1.80           C  
ATOM   4092  CD  GLU C 518     -13.735 -20.960   7.353  1.00  1.87           C  
ATOM   4093  OE1 GLU C 518     -14.768 -21.028   8.006  1.00  1.66           O  
ATOM   4094  OE2 GLU C 518     -12.735 -21.589   7.685  1.00  1.66           O  
ATOM   4095  C   GLU C 518     -10.725 -19.120   6.130  1.00  1.87           C  
ATOM   4096  O   GLU C 518     -10.215 -18.480   5.212  1.00  1.55           O  
ATOM   4097  N   ASP C 519     -10.395 -20.369   6.490  1.00  1.83           N  
ATOM   4098  CA  ASP C 519      -9.382 -21.182   5.831  1.00  1.80           C  
ATOM   4099  CB  ASP C 519      -8.606 -22.013   6.875  1.00  1.80           C  
ATOM   4100  CG  ASP C 519      -7.623 -21.202   7.719  1.00  1.87           C  
ATOM   4101  OD1 ASP C 519      -6.714 -20.589   7.171  1.00  1.66           O  
ATOM   4102  OD2 ASP C 519      -7.738 -21.215   8.941  1.00  1.66           O  
ATOM   4103  C   ASP C 519     -10.036 -22.200   4.884  1.00  1.87           C  
ATOM   4104  O   ASP C 519      -9.429 -22.648   3.918  1.00  1.55           O  
ATOM   4105  N   SER C 520     -11.261 -22.611   5.251  1.00  1.83           N  
ATOM   4106  CA  SER C 520     -11.866 -23.750   4.573  1.00  1.80           C  
ATOM   4107  CB  SER C 520     -12.669 -24.596   5.578  1.00  1.80           C  
ATOM   4108  OG  SER C 520     -13.713 -23.908   6.252  1.00  1.55           O  
ATOM   4109  C   SER C 520     -12.705 -23.257   3.386  1.00  1.87           C  
ATOM   4110  O   SER C 520     -13.238 -22.154   3.385  1.00  1.55           O  
ATOM   4111  N   HIS C 521     -12.783 -24.142   2.385  1.00  1.83           N  
ATOM   4112  CA  HIS C 521     -13.650 -23.944   1.234  1.00  1.80           C  
ATOM   4113  CB  HIS C 521     -12.907 -23.263   0.071  1.00  1.80           C  
ATOM   4114  CG  HIS C 521     -11.641 -24.007  -0.297  1.00  2.04           C  
ATOM   4115  CD2 HIS C 521     -10.346 -23.784   0.199  1.00  2.04           C  
ATOM   4116  ND1 HIS C 521     -11.581 -25.023  -1.187  1.00  1.72           N  
ATOM   4117  CE1 HIS C 521     -10.294 -25.403  -1.232  1.00  2.04           C  
ATOM   4118  NE2 HIS C 521      -9.525 -24.672  -0.406  1.00  1.72           N  
ATOM   4119  C   HIS C 521     -14.169 -25.335   0.871  1.00  1.87           C  
ATOM   4120  O   HIS C 521     -13.540 -26.341   1.180  1.00  1.55           O  
ATOM   4121  N   ASN C 522     -15.353 -25.345   0.241  1.00  1.83           N  
ATOM   4122  CA  ASN C 522     -16.031 -26.615  -0.017  1.00  1.80           C  
ATOM   4123  CB  ASN C 522     -17.468 -26.407  -0.530  1.00  1.80           C  
ATOM   4124  CG  ASN C 522     -18.385 -25.745   0.500  1.00  1.87           C  
ATOM   4125  OD1 ASN C 522     -18.040 -25.557   1.661  1.00  1.55           O  
ATOM   4126  ND2 ASN C 522     -19.580 -25.405   0.015  1.00  1.83           N  
ATOM   4127  C   ASN C 522     -15.272 -27.426  -1.071  1.00  1.87           C  
ATOM   4128  O   ASN C 522     -15.231 -28.651  -1.038  1.00  1.55           O  
ATOM   4129  N   GLY C 523     -14.686 -26.663  -2.011  1.00  1.83           N  
ATOM   4130  CA  GLY C 523     -14.145 -27.295  -3.208  1.00  1.80           C  
ATOM   4131  C   GLY C 523     -15.280 -27.387  -4.222  1.00  1.87           C  
ATOM   4132  O   GLY C 523     -16.413 -27.031  -3.913  1.00  1.55           O  
ATOM   4133  N   LYS C 524     -14.918 -27.872  -5.421  1.00  1.83           N  
ATOM   4134  CA  LYS C 524     -15.893 -28.143  -6.475  1.00  1.80           C  
ATOM   4135  CB  LYS C 524     -16.950 -29.165  -5.994  1.00  1.80           C  
ATOM   4136  CG  LYS C 524     -16.319 -30.454  -5.437  1.00  1.80           C  
ATOM   4137  CD  LYS C 524     -17.330 -31.389  -4.763  1.00  1.80           C  
ATOM   4138  CE  LYS C 524     -17.831 -30.866  -3.408  1.00  1.80           C  
ATOM   4139  NZ  LYS C 524     -18.645 -31.839  -2.687  1.00  1.65           N  
ATOM   4140  C   LYS C 524     -16.540 -26.833  -6.974  1.00  1.87           C  
ATOM   4141  O   LYS C 524     -16.342 -25.759  -6.417  1.00  1.55           O  
ATOM   4142  N   LEU C 525     -17.314 -26.992  -8.056  1.00  1.83           N  
ATOM   4143  CA  LEU C 525     -18.224 -25.943  -8.487  1.00  1.80           C  
ATOM   4144  CB  LEU C 525     -18.251 -25.787 -10.018  1.00  1.80           C  
ATOM   4145  CG  LEU C 525     -16.915 -25.391 -10.654  1.00  1.80           C  
ATOM   4146  CD1 LEU C 525     -17.106 -25.100 -12.148  1.00  1.80           C  
ATOM   4147  CD2 LEU C 525     -16.286 -24.191  -9.944  1.00  1.80           C  
ATOM   4148  C   LEU C 525     -19.606 -26.344  -7.985  1.00  1.87           C  
ATOM   4149  O   LEU C 525     -20.056 -27.466  -8.198  1.00  1.55           O  
ATOM   4150  N   CYS C 526     -20.238 -25.379  -7.311  1.00  1.83           N  
ATOM   4151  CA  CYS C 526     -21.627 -25.521  -6.921  1.00  1.80           C  
ATOM   4152  CB  CYS C 526     -21.783 -25.217  -5.427  1.00  1.80           C  
ATOM   4153  SG  CYS C 526     -20.915 -26.405  -4.372  1.00  1.89           S  
ATOM   4154  C   CYS C 526     -22.421 -24.538  -7.776  1.00  1.87           C  
ATOM   4155  O   CYS C 526     -21.881 -23.610  -8.372  1.00  1.55           O  
ATOM   4156  N   ARG C 527     -23.730 -24.808  -7.797  1.00  1.83           N  
ATOM   4157  CA  ARG C 527     -24.658 -23.894  -8.426  1.00  1.80           C  
ATOM   4158  CB  ARG C 527     -26.017 -24.593  -8.570  1.00  1.80           C  
ATOM   4159  CG  ARG C 527     -25.958 -25.889  -9.387  1.00  1.80           C  
ATOM   4160  CD  ARG C 527     -27.356 -26.369  -9.795  1.00  1.80           C  
ATOM   4161  NE  ARG C 527     -27.273 -27.569 -10.621  1.00  1.83           N  
ATOM   4162  CZ  ARG C 527     -27.195 -28.822 -10.121  1.00  1.87           C  
ATOM   4163  NH1 ARG C 527     -27.215 -29.038  -8.814  1.00  1.83           N  
ATOM   4164  NH2 ARG C 527     -27.097 -29.851 -10.948  1.00  1.83           N  
ATOM   4165  C   ARG C 527     -24.783 -22.652  -7.530  1.00  1.87           C  
ATOM   4166  O   ARG C 527     -25.168 -22.748  -6.371  1.00  1.55           O  
ATOM   4167  N   LEU C 528     -24.426 -21.497  -8.107  1.00  1.83           N  
ATOM   4168  CA  LEU C 528     -24.526 -20.269  -7.338  1.00  1.80           C  
ATOM   4169  CB  LEU C 528     -23.772 -19.132  -8.047  1.00  1.80           C  
ATOM   4170  CG  LEU C 528     -23.242 -18.048  -7.093  1.00  1.80           C  
ATOM   4171  CD1 LEU C 528     -22.042 -18.551  -6.273  1.00  1.80           C  
ATOM   4172  CD2 LEU C 528     -22.857 -16.799  -7.895  1.00  1.80           C  
ATOM   4173  C   LEU C 528     -26.017 -19.935  -7.198  1.00  1.87           C  
ATOM   4174  O   LEU C 528     -26.693 -19.655  -8.181  1.00  1.55           O  
ATOM   4175  N   LYS C 529     -26.494 -20.028  -5.951  1.00  1.83           N  
ATOM   4176  CA  LYS C 529     -27.903 -19.833  -5.630  1.00  1.80           C  
ATOM   4177  CB  LYS C 529     -28.331 -18.367  -5.819  1.00  1.80           C  
ATOM   4178  CG  LYS C 529     -27.477 -17.363  -5.032  1.00  1.80           C  
ATOM   4179  CD  LYS C 529     -28.091 -15.958  -5.087  1.00  1.80           C  
ATOM   4180  CE  LYS C 529     -27.344 -14.939  -4.223  1.00  1.80           C  
ATOM   4181  NZ  LYS C 529     -27.986 -13.630  -4.229  1.00  1.65           N  
ATOM   4182  C   LYS C 529     -28.819 -20.781  -6.437  1.00  1.87           C  
ATOM   4183  O   LYS C 529     -29.953 -20.452  -6.773  1.00  1.55           O  
ATOM   4184  N   GLY C 530     -28.264 -21.964  -6.740  1.00  1.83           N  
ATOM   4185  CA  GLY C 530     -29.031 -22.950  -7.487  1.00  1.80           C  
ATOM   4186  C   GLY C 530     -29.158 -22.632  -8.986  1.00  1.87           C  
ATOM   4187  O   GLY C 530     -30.012 -23.192  -9.667  1.00  1.55           O  
ATOM   4188  N   ILE C 531     -28.266 -21.754  -9.483  1.00  1.83           N  
ATOM   4189  CA  ILE C 531     -28.066 -21.619 -10.924  1.00  1.80           C  
ATOM   4190  CB  ILE C 531     -28.261 -20.164 -11.401  1.00  1.80           C  
ATOM   4191  CG2 ILE C 531     -28.166 -20.089 -12.934  1.00  1.80           C  
ATOM   4192  CG1 ILE C 531     -29.598 -19.557 -10.928  1.00  1.80           C  
ATOM   4193  CD1 ILE C 531     -29.459 -18.715  -9.655  1.00  1.80           C  
ATOM   4194  C   ILE C 531     -26.657 -22.163 -11.217  1.00  1.87           C  
ATOM   4195  O   ILE C 531     -25.691 -21.869 -10.517  1.00  1.55           O  
ATOM   4196  N   ALA C 532     -26.611 -23.031 -12.236  1.00  1.83           N  
ATOM   4197  CA  ALA C 532     -25.412 -23.822 -12.470  1.00  1.80           C  
ATOM   4198  CB  ALA C 532     -25.821 -25.141 -13.129  1.00  1.80           C  
ATOM   4199  C   ALA C 532     -24.421 -23.071 -13.372  1.00  1.87           C  
ATOM   4200  O   ALA C 532     -24.812 -22.261 -14.206  1.00  1.55           O  
ATOM   4201  N   PRO C 533     -23.112 -23.392 -13.187  1.00  1.83           N  
ATOM   4202  CD  PRO C 533     -22.587 -24.316 -12.176  1.00  1.80           C  
ATOM   4203  CA  PRO C 533     -22.073 -22.853 -14.051  1.00  1.80           C  
ATOM   4204  CB  PRO C 533     -20.763 -23.409 -13.475  1.00  1.80           C  
ATOM   4205  CG  PRO C 533     -21.171 -24.633 -12.655  1.00  1.80           C  
ATOM   4206  C   PRO C 533     -22.224 -23.329 -15.501  1.00  1.87           C  
ATOM   4207  O   PRO C 533     -22.414 -24.510 -15.775  1.00  1.55           O  
ATOM   4208  N   LEU C 534     -22.081 -22.361 -16.414  1.00  1.83           N  
ATOM   4209  CA  LEU C 534     -21.766 -22.712 -17.789  1.00  1.80           C  
ATOM   4210  CB  LEU C 534     -21.847 -21.443 -18.653  1.00  1.80           C  
ATOM   4211  CG  LEU C 534     -21.183 -21.524 -20.038  1.00  1.80           C  
ATOM   4212  CD1 LEU C 534     -21.677 -22.710 -20.874  1.00  1.80           C  
ATOM   4213  CD2 LEU C 534     -21.403 -20.210 -20.785  1.00  1.80           C  
ATOM   4214  C   LEU C 534     -20.350 -23.306 -17.795  1.00  1.87           C  
ATOM   4215  O   LEU C 534     -19.359 -22.592 -17.861  1.00  1.55           O  
ATOM   4216  N   GLN C 535     -20.305 -24.642 -17.714  1.00  1.83           N  
ATOM   4217  CA  GLN C 535     -19.019 -25.307 -17.838  1.00  1.80           C  
ATOM   4218  CB  GLN C 535     -19.123 -26.760 -17.356  1.00  1.80           C  
ATOM   4219  CG  GLN C 535     -19.472 -26.869 -15.863  1.00  1.80           C  
ATOM   4220  CD  GLN C 535     -19.371 -28.335 -15.428  1.00  1.87           C  
ATOM   4221  OE1 GLN C 535     -20.268 -29.140 -15.647  1.00  1.55           O  
ATOM   4222  NE2 GLN C 535     -18.208 -28.653 -14.857  1.00  1.83           N  
ATOM   4223  C   GLN C 535     -18.561 -25.245 -19.302  1.00  1.87           C  
ATOM   4224  O   GLN C 535     -18.894 -26.096 -20.119  1.00  1.55           O  
ATOM   4225  N   LEU C 536     -17.760 -24.201 -19.564  1.00  1.83           N  
ATOM   4226  CA  LEU C 536     -17.060 -24.118 -20.838  1.00  1.80           C  
ATOM   4227  CB  LEU C 536     -16.303 -22.788 -20.979  1.00  1.80           C  
ATOM   4228  CG  LEU C 536     -17.150 -21.508 -20.932  1.00  1.80           C  
ATOM   4229  CD1 LEU C 536     -16.231 -20.295 -21.106  1.00  1.80           C  
ATOM   4230  CD2 LEU C 536     -18.218 -21.473 -22.022  1.00  1.80           C  
ATOM   4231  C   LEU C 536     -16.054 -25.279 -20.939  1.00  1.87           C  
ATOM   4232  O   LEU C 536     -15.804 -25.856 -21.992  1.00  1.55           O  
ATOM   4233  N   GLY C 537     -15.521 -25.610 -19.750  1.00  1.83           N  
ATOM   4234  CA  GLY C 537     -14.690 -26.794 -19.654  1.00  1.80           C  
ATOM   4235  C   GLY C 537     -13.368 -26.558 -20.380  1.00  1.87           C  
ATOM   4236  O   GLY C 537     -12.603 -25.664 -20.033  1.00  1.55           O  
ATOM   4237  N   ASN C 538     -13.146 -27.412 -21.393  1.00  1.83           N  
ATOM   4238  CA  ASN C 538     -11.887 -27.369 -22.133  1.00  1.80           C  
ATOM   4239  CB  ASN C 538     -11.412 -28.777 -22.535  1.00  1.80           C  
ATOM   4240  CG  ASN C 538     -12.262 -29.436 -23.627  1.00  1.87           C  
ATOM   4241  OD1 ASN C 538     -13.217 -28.872 -24.146  1.00  1.55           O  
ATOM   4242  ND2 ASN C 538     -11.868 -30.669 -23.950  1.00  1.83           N  
ATOM   4243  C   ASN C 538     -11.964 -26.429 -23.345  1.00  1.87           C  
ATOM   4244  O   ASN C 538     -10.997 -26.293 -24.087  1.00  1.55           O  
ATOM   4245  N   CYS C 539     -13.130 -25.780 -23.515  1.00  1.83           N  
ATOM   4246  CA  CYS C 539     -13.209 -24.685 -24.469  1.00  1.80           C  
ATOM   4247  CB  CYS C 539     -14.553 -24.679 -25.213  1.00  1.80           C  
ATOM   4248  SG  CYS C 539     -14.787 -26.112 -26.301  1.00  1.89           S  
ATOM   4249  C   CYS C 539     -13.011 -23.394 -23.688  1.00  1.87           C  
ATOM   4250  O   CYS C 539     -13.517 -23.238 -22.585  1.00  1.55           O  
ATOM   4251  N   SER C 540     -12.251 -22.484 -24.314  1.00  1.83           N  
ATOM   4252  CA  SER C 540     -12.220 -21.131 -23.787  1.00  1.80           C  
ATOM   4253  CB  SER C 540     -11.005 -20.366 -24.352  1.00  1.80           C  
ATOM   4254  OG  SER C 540     -10.928 -19.014 -23.916  1.00  1.55           O  
ATOM   4255  C   SER C 540     -13.521 -20.465 -24.237  1.00  1.87           C  
ATOM   4256  O   SER C 540     -14.188 -20.931 -25.159  1.00  1.55           O  
ATOM   4257  N   VAL C 541     -13.807 -19.321 -23.591  1.00  1.83           N  
ATOM   4258  CA  VAL C 541     -14.947 -18.524 -24.018  1.00  1.80           C  
ATOM   4259  CB  VAL C 541     -15.121 -17.295 -23.093  1.00  1.80           C  
ATOM   4260  CG1 VAL C 541     -14.119 -16.168 -23.367  1.00  1.80           C  
ATOM   4261  CG2 VAL C 541     -16.560 -16.761 -23.119  1.00  1.80           C  
ATOM   4262  C   VAL C 541     -14.824 -18.187 -25.525  1.00  1.87           C  
ATOM   4263  O   VAL C 541     -15.810 -18.134 -26.244  1.00  1.55           O  
ATOM   4264  N   ALA C 542     -13.557 -18.033 -25.978  1.00  1.83           N  
ATOM   4265  CA  ALA C 542     -13.295 -17.826 -27.404  1.00  1.80           C  
ATOM   4266  CB  ALA C 542     -11.784 -17.910 -27.688  1.00  1.80           C  
ATOM   4267  C   ALA C 542     -14.006 -18.883 -28.272  1.00  1.87           C  
ATOM   4268  O   ALA C 542     -14.784 -18.593 -29.174  1.00  1.55           O  
ATOM   4269  N   GLY C 543     -13.647 -20.134 -27.939  1.00  1.83           N  
ATOM   4270  CA  GLY C 543     -14.090 -21.249 -28.756  1.00  1.80           C  
ATOM   4271  C   GLY C 543     -15.601 -21.382 -28.684  1.00  1.87           C  
ATOM   4272  O   GLY C 543     -16.275 -21.582 -29.681  1.00  1.55           O  
ATOM   4273  N   TRP C 544     -16.107 -21.231 -27.456  1.00  1.83           N  
ATOM   4274  CA  TRP C 544     -17.547 -21.295 -27.251  1.00  1.80           C  
ATOM   4275  CB  TRP C 544     -17.785 -21.056 -25.760  1.00  1.80           C  
ATOM   4276  CG  TRP C 544     -19.256 -20.934 -25.426  1.00  2.04           C  
ATOM   4277  CD2 TRP C 544     -19.869 -19.860 -24.695  1.00  2.04           C  
ATOM   4278  CE2 TRP C 544     -21.242 -20.164 -24.576  1.00  2.04           C  
ATOM   4279  CE3 TRP C 544     -19.364 -18.713 -24.153  1.00  2.04           C  
ATOM   4280  CD1 TRP C 544     -20.276 -21.840 -25.730  1.00  2.04           C  
ATOM   4281  NE1 TRP C 544     -21.448 -21.379 -25.222  1.00  1.72           N  
ATOM   4282  CZ2 TRP C 544     -22.068 -19.302 -23.905  1.00  2.04           C  
ATOM   4283  CZ3 TRP C 544     -20.200 -17.833 -23.472  1.00  2.04           C  
ATOM   4284  CH2 TRP C 544     -21.555 -18.129 -23.349  1.00  2.04           C  
ATOM   4285  C   TRP C 544     -18.302 -20.286 -28.151  1.00  1.87           C  
ATOM   4286  O   TRP C 544     -19.240 -20.643 -28.855  1.00  1.55           O  
ATOM   4287  N   ILE C 545     -17.838 -19.026 -28.115  1.00  1.83           N  
ATOM   4288  CA  ILE C 545     -18.524 -17.971 -28.858  1.00  1.80           C  
ATOM   4289  CB  ILE C 545     -17.920 -16.597 -28.482  1.00  1.80           C  
ATOM   4290  CG2 ILE C 545     -18.509 -15.455 -29.323  1.00  1.80           C  
ATOM   4291  CG1 ILE C 545     -18.133 -16.272 -26.987  1.00  1.80           C  
ATOM   4292  CD1 ILE C 545     -17.254 -15.112 -26.499  1.00  1.80           C  
ATOM   4293  C   ILE C 545     -18.506 -18.269 -30.381  1.00  1.87           C  
ATOM   4294  O   ILE C 545     -19.526 -18.198 -31.056  1.00  1.55           O  
ATOM   4295  N   LEU C 546     -17.317 -18.620 -30.898  1.00  1.83           N  
ATOM   4296  CA  LEU C 546     -17.250 -18.914 -32.337  1.00  1.80           C  
ATOM   4297  CB  LEU C 546     -15.790 -18.980 -32.805  1.00  1.80           C  
ATOM   4298  CG  LEU C 546     -14.977 -17.703 -32.543  1.00  1.80           C  
ATOM   4299  CD1 LEU C 546     -13.502 -17.940 -32.883  1.00  1.80           C  
ATOM   4300  CD2 LEU C 546     -15.518 -16.490 -33.314  1.00  1.80           C  
ATOM   4301  C   LEU C 546     -17.969 -20.239 -32.681  1.00  1.87           C  
ATOM   4302  O   LEU C 546     -18.386 -20.487 -33.806  1.00  1.55           O  
ATOM   4303  N   GLY C 547     -18.083 -21.083 -31.652  1.00  1.83           N  
ATOM   4304  CA  GLY C 547     -18.708 -22.379 -31.822  1.00  1.80           C  
ATOM   4305  C   GLY C 547     -17.713 -23.382 -32.404  1.00  1.87           C  
ATOM   4306  O   GLY C 547     -17.987 -24.069 -33.376  1.00  1.55           O  
ATOM   4307  N   ASN C 548     -16.537 -23.430 -31.763  1.00  1.83           N  
ATOM   4308  CA  ASN C 548     -15.510 -24.412 -32.097  1.00  1.80           C  
ATOM   4309  CB  ASN C 548     -14.357 -24.242 -31.085  1.00  1.80           C  
ATOM   4310  CG  ASN C 548     -13.258 -25.311 -31.201  1.00  1.87           C  
ATOM   4311  OD1 ASN C 548     -13.507 -26.464 -31.518  1.00  1.55           O  
ATOM   4312  ND2 ASN C 548     -12.035 -24.878 -30.904  1.00  1.83           N  
ATOM   4313  C   ASN C 548     -16.155 -25.819 -32.026  1.00  1.87           C  
ATOM   4314  O   ASN C 548     -16.826 -26.119 -31.046  1.00  1.55           O  
ATOM   4315  N   PRO C 549     -15.965 -26.665 -33.080  1.00  1.83           N  
ATOM   4316  CD  PRO C 549     -15.206 -26.352 -34.295  1.00  1.80           C  
ATOM   4317  CA  PRO C 549     -16.587 -27.994 -33.117  1.00  1.80           C  
ATOM   4318  CB  PRO C 549     -15.898 -28.662 -34.316  1.00  1.80           C  
ATOM   4319  CG  PRO C 549     -15.521 -27.512 -35.240  1.00  1.80           C  
ATOM   4320  C   PRO C 549     -16.437 -28.909 -31.884  1.00  1.87           C  
ATOM   4321  O   PRO C 549     -17.216 -29.827 -31.670  1.00  1.55           O  
ATOM   4322  N   LYS C 550     -15.411 -28.601 -31.079  1.00  1.83           N  
ATOM   4323  CA  LYS C 550     -15.151 -29.361 -29.866  1.00  1.80           C  
ATOM   4324  CB  LYS C 550     -13.813 -28.883 -29.282  1.00  1.80           C  
ATOM   4325  CG  LYS C 550     -12.610 -29.193 -30.186  1.00  1.80           C  
ATOM   4326  CD  LYS C 550     -12.243 -30.682 -30.166  1.00  1.80           C  
ATOM   4327  CE  LYS C 550     -10.965 -30.998 -30.950  1.00  1.80           C  
ATOM   4328  NZ  LYS C 550     -11.037 -30.649 -32.362  1.00  1.65           N  
ATOM   4329  C   LYS C 550     -16.272 -29.169 -28.828  1.00  1.87           C  
ATOM   4330  O   LYS C 550     -16.590 -30.052 -28.040  1.00  1.55           O  
ATOM   4331  N   CYS C 551     -16.827 -27.950 -28.854  1.00  1.83           N  
ATOM   4332  CA  CYS C 551     -17.639 -27.441 -27.759  1.00  1.80           C  
ATOM   4333  CB  CYS C 551     -17.506 -25.913 -27.768  1.00  1.80           C  
ATOM   4334  SG  CYS C 551     -15.786 -25.352 -27.916  1.00  1.89           S  
ATOM   4335  C   CYS C 551     -19.122 -27.861 -27.867  1.00  1.87           C  
ATOM   4336  O   CYS C 551     -20.009 -27.164 -27.393  1.00  1.55           O  
ATOM   4337  N   GLU C 552     -19.351 -29.025 -28.500  1.00  1.83           N  
ATOM   4338  CA  GLU C 552     -20.691 -29.496 -28.853  1.00  1.80           C  
ATOM   4339  CB  GLU C 552     -20.537 -30.903 -29.464  1.00  1.80           C  
ATOM   4340  CG  GLU C 552     -21.802 -31.504 -30.105  1.00  1.80           C  
ATOM   4341  CD  GLU C 552     -22.325 -30.703 -31.303  1.00  1.87           C  
ATOM   4342  OE1 GLU C 552     -21.557 -30.388 -32.204  1.00  1.66           O  
ATOM   4343  OE2 GLU C 552     -23.513 -30.412 -31.345  1.00  1.66           O  
ATOM   4344  C   GLU C 552     -21.668 -29.474 -27.648  1.00  1.87           C  
ATOM   4345  O   GLU C 552     -22.854 -29.203 -27.782  1.00  1.55           O  
ATOM   4346  N   SER C 553     -21.112 -29.761 -26.461  1.00  1.83           N  
ATOM   4347  CA  SER C 553     -21.961 -29.803 -25.274  1.00  1.80           C  
ATOM   4348  CB  SER C 553     -21.173 -30.467 -24.125  1.00  1.80           C  
ATOM   4349  OG  SER C 553     -21.987 -31.143 -23.175  1.00  1.55           O  
ATOM   4350  C   SER C 553     -22.477 -28.391 -24.893  1.00  1.87           C  
ATOM   4351  O   SER C 553     -23.622 -28.211 -24.487  1.00  1.55           O  
ATOM   4352  N   LEU C 554     -21.569 -27.408 -25.012  1.00  1.83           N  
ATOM   4353  CA  LEU C 554     -21.766 -26.105 -24.375  1.00  1.80           C  
ATOM   4354  CB  LEU C 554     -20.577 -25.177 -24.672  1.00  1.80           C  
ATOM   4355  CG  LEU C 554     -19.296 -25.449 -23.865  1.00  1.80           C  
ATOM   4356  CD1 LEU C 554     -18.691 -26.836 -24.107  1.00  1.80           C  
ATOM   4357  CD2 LEU C 554     -18.272 -24.349 -24.163  1.00  1.80           C  
ATOM   4358  C   LEU C 554     -23.057 -25.414 -24.847  1.00  1.87           C  
ATOM   4359  O   LEU C 554     -23.748 -24.755 -24.079  1.00  1.55           O  
ATOM   4360  N   PHE C 555     -23.338 -25.604 -26.147  1.00  1.83           N  
ATOM   4361  CA  PHE C 555     -24.438 -24.897 -26.803  1.00  1.80           C  
ATOM   4362  CB  PHE C 555     -24.578 -25.367 -28.262  1.00  1.80           C  
ATOM   4363  CG  PHE C 555     -23.354 -25.109 -29.102  1.00  2.04           C  
ATOM   4364  CD1 PHE C 555     -22.371 -26.084 -29.229  1.00  2.04           C  
ATOM   4365  CD2 PHE C 555     -23.194 -23.907 -29.785  1.00  2.04           C  
ATOM   4366  CE1 PHE C 555     -21.259 -25.875 -30.032  1.00  2.04           C  
ATOM   4367  CE2 PHE C 555     -22.086 -23.697 -30.596  1.00  2.04           C  
ATOM   4368  CZ  PHE C 555     -21.121 -24.685 -30.724  1.00  2.04           C  
ATOM   4369  C   PHE C 555     -25.798 -25.081 -26.086  1.00  1.87           C  
ATOM   4370  O   PHE C 555     -26.700 -24.262 -26.219  1.00  1.55           O  
ATOM   4371  N   SER C 556     -25.916 -26.199 -25.342  1.00  1.83           N  
ATOM   4372  CA  SER C 556     -27.198 -26.496 -24.710  1.00  1.80           C  
ATOM   4373  CB  SER C 556     -27.214 -27.961 -24.240  1.00  1.80           C  
ATOM   4374  OG  SER C 556     -26.150 -28.305 -23.360  1.00  1.55           O  
ATOM   4375  C   SER C 556     -27.539 -25.523 -23.557  1.00  1.87           C  
ATOM   4376  O   SER C 556     -28.691 -25.404 -23.150  1.00  1.55           O  
ATOM   4377  N   LYS C 557     -26.497 -24.859 -23.027  1.00  1.83           N  
ATOM   4378  CA  LYS C 557     -26.698 -24.004 -21.864  1.00  1.80           C  
ATOM   4379  CB  LYS C 557     -25.335 -23.721 -21.209  1.00  1.80           C  
ATOM   4380  CG  LYS C 557     -25.425 -23.013 -19.846  1.00  1.80           C  
ATOM   4381  CD  LYS C 557     -25.510 -23.952 -18.632  1.00  1.80           C  
ATOM   4382  CE  LYS C 557     -26.821 -24.748 -18.555  1.00  1.80           C  
ATOM   4383  NZ  LYS C 557     -27.046 -25.434 -17.290  1.00  1.65           N  
ATOM   4384  C   LYS C 557     -27.401 -22.698 -22.285  1.00  1.87           C  
ATOM   4385  O   LYS C 557     -26.841 -21.868 -22.991  1.00  1.55           O  
ATOM   4386  N   GLU C 558     -28.647 -22.567 -21.802  1.00  1.83           N  
ATOM   4387  CA  GLU C 558     -29.436 -21.372 -22.083  1.00  1.80           C  
ATOM   4388  CB  GLU C 558     -30.925 -21.761 -22.088  1.00  1.80           C  
ATOM   4389  CG  GLU C 558     -31.842 -20.652 -22.627  1.00  1.80           C  
ATOM   4390  CD  GLU C 558     -33.304 -21.100 -22.645  1.00  1.87           C  
ATOM   4391  OE1 GLU C 558     -33.716 -21.774 -23.582  1.00  1.66           O  
ATOM   4392  OE2 GLU C 558     -34.040 -20.772 -21.724  1.00  1.66           O  
ATOM   4393  C   GLU C 558     -29.135 -20.269 -21.048  1.00  1.87           C  
ATOM   4394  O   GLU C 558     -29.132 -19.081 -21.355  1.00  1.55           O  
ATOM   4395  N   SER C 559     -28.902 -20.725 -19.807  1.00  1.83           N  
ATOM   4396  CA  SER C 559     -28.654 -19.798 -18.713  1.00  1.80           C  
ATOM   4397  CB  SER C 559     -29.975 -19.502 -17.982  1.00  1.80           C  
ATOM   4398  OG  SER C 559     -30.752 -20.669 -17.747  1.00  1.55           O  
ATOM   4399  C   SER C 559     -27.620 -20.426 -17.777  1.00  1.87           C  
ATOM   4400  O   SER C 559     -27.452 -21.641 -17.753  1.00  1.55           O  
ATOM   4401  N   TRP C 560     -26.939 -19.536 -17.040  1.00  1.83           N  
ATOM   4402  CA  TRP C 560     -25.893 -19.956 -16.123  1.00  1.80           C  
ATOM   4403  CB  TRP C 560     -24.575 -20.195 -16.876  1.00  1.80           C  
ATOM   4404  CG  TRP C 560     -24.137 -18.975 -17.667  1.00  2.04           C  
ATOM   4405  CD2 TRP C 560     -24.447 -18.656 -19.041  1.00  2.04           C  
ATOM   4406  CE2 TRP C 560     -23.793 -17.439 -19.338  1.00  2.04           C  
ATOM   4407  CE3 TRP C 560     -25.197 -19.277 -20.002  1.00  2.04           C  
ATOM   4408  CD1 TRP C 560     -23.321 -17.942 -17.198  1.00  2.04           C  
ATOM   4409  NE1 TRP C 560     -23.124 -17.042 -18.190  1.00  1.72           N  
ATOM   4410  CZ2 TRP C 560     -23.906 -16.885 -20.583  1.00  2.04           C  
ATOM   4411  CZ3 TRP C 560     -25.319 -18.716 -21.272  1.00  2.04           C  
ATOM   4412  CH2 TRP C 560     -24.673 -17.516 -21.562  1.00  2.04           C  
ATOM   4413  C   TRP C 560     -25.724 -18.886 -15.043  1.00  1.87           C  
ATOM   4414  O   TRP C 560     -26.234 -17.777 -15.159  1.00  1.55           O  
ATOM   4415  N   SER C 561     -24.990 -19.297 -14.000  1.00  1.83           N  
ATOM   4416  CA  SER C 561     -24.631 -18.401 -12.914  1.00  1.80           C  
ATOM   4417  CB  SER C 561     -24.448 -19.257 -11.658  1.00  1.80           C  
ATOM   4418  OG  SER C 561     -23.863 -20.504 -12.026  1.00  1.55           O  
ATOM   4419  C   SER C 561     -23.339 -17.658 -13.275  1.00  1.87           C  
ATOM   4420  O   SER C 561     -23.289 -16.436 -13.331  1.00  1.55           O  
ATOM   4421  N   TYR C 562     -22.307 -18.489 -13.489  1.00  1.83           N  
ATOM   4422  CA  TYR C 562     -20.977 -18.020 -13.857  1.00  1.80           C  
ATOM   4423  CB  TYR C 562     -20.047 -17.934 -12.629  1.00  1.80           C  
ATOM   4424  CG  TYR C 562     -19.906 -19.222 -11.854  1.00  2.04           C  
ATOM   4425  CD1 TYR C 562     -20.821 -19.547 -10.858  1.00  2.04           C  
ATOM   4426  CE1 TYR C 562     -20.703 -20.721 -10.128  1.00  2.04           C  
ATOM   4427  CD2 TYR C 562     -18.854 -20.099 -12.103  1.00  2.04           C  
ATOM   4428  CE2 TYR C 562     -18.722 -21.270 -11.364  1.00  2.04           C  
ATOM   4429  CZ  TYR C 562     -19.649 -21.590 -10.381  1.00  2.04           C  
ATOM   4430  OH  TYR C 562     -19.497 -22.766  -9.669  1.00  1.55           O  
ATOM   4431  C   TYR C 562     -20.439 -18.957 -14.940  1.00  1.87           C  
ATOM   4432  O   TYR C 562     -20.998 -20.016 -15.200  1.00  1.55           O  
ATOM   4433  N   ILE C 563     -19.361 -18.487 -15.574  1.00  1.83           N  
ATOM   4434  CA  ILE C 563     -18.815 -19.126 -16.757  1.00  1.80           C  
ATOM   4435  CB  ILE C 563     -18.673 -18.056 -17.855  1.00  1.80           C  
ATOM   4436  CG2 ILE C 563     -18.088 -18.668 -19.132  1.00  1.80           C  
ATOM   4437  CG1 ILE C 563     -20.017 -17.357 -18.140  1.00  1.80           C  
ATOM   4438  CD1 ILE C 563     -19.951 -16.285 -19.236  1.00  1.80           C  
ATOM   4439  C   ILE C 563     -17.479 -19.776 -16.353  1.00  1.87           C  
ATOM   4440  O   ILE C 563     -16.498 -19.118 -16.032  1.00  1.55           O  
ATOM   4441  N   ALA C 564     -17.520 -21.111 -16.360  1.00  1.83           N  
ATOM   4442  CA  ALA C 564     -16.405 -21.917 -15.897  1.00  1.80           C  
ATOM   4443  CB  ALA C 564     -16.973 -23.061 -15.044  1.00  1.80           C  
ATOM   4444  C   ALA C 564     -15.612 -22.454 -17.100  1.00  1.87           C  
ATOM   4445  O   ALA C 564     -15.923 -23.505 -17.656  1.00  1.55           O  
ATOM   4446  N   GLU C 565     -14.545 -21.700 -17.424  1.00  1.83           N  
ATOM   4447  CA  GLU C 565     -13.409 -22.299 -18.124  1.00  1.80           C  
ATOM   4448  CB  GLU C 565     -12.431 -21.210 -18.616  1.00  1.80           C  
ATOM   4449  CG  GLU C 565     -13.048 -20.218 -19.614  1.00  1.80           C  
ATOM   4450  CD  GLU C 565     -12.041 -19.153 -20.064  1.00  1.87           C  
ATOM   4451  OE1 GLU C 565     -11.381 -18.553 -19.222  1.00  1.66           O  
ATOM   4452  OE2 GLU C 565     -11.914 -18.904 -21.259  1.00  1.66           O  
ATOM   4453  C   GLU C 565     -12.709 -23.200 -17.094  1.00  1.87           C  
ATOM   4454  O   GLU C 565     -13.047 -23.169 -15.916  1.00  1.55           O  
ATOM   4455  N   THR C 566     -11.732 -23.986 -17.557  1.00  1.83           N  
ATOM   4456  CA  THR C 566     -10.964 -24.807 -16.627  1.00  1.80           C  
ATOM   4457  CB  THR C 566     -11.566 -26.229 -16.619  1.00  1.80           C  
ATOM   4458  OG1 THR C 566     -11.429 -26.862 -17.874  1.00  1.55           O  
ATOM   4459  CG2 THR C 566     -13.044 -26.259 -16.195  1.00  1.80           C  
ATOM   4460  C   THR C 566      -9.504 -24.723 -17.107  1.00  1.87           C  
ATOM   4461  O   THR C 566      -9.267 -24.199 -18.188  1.00  1.55           O  
ATOM   4462  N   PRO C 567      -8.525 -25.215 -16.294  1.00  1.83           N  
ATOM   4463  CD  PRO C 567      -8.744 -25.842 -14.990  1.00  1.80           C  
ATOM   4464  CA  PRO C 567      -7.098 -25.031 -16.596  1.00  1.80           C  
ATOM   4465  CB  PRO C 567      -6.379 -25.755 -15.448  1.00  1.80           C  
ATOM   4466  CG  PRO C 567      -7.386 -25.758 -14.300  1.00  1.80           C  
ATOM   4467  C   PRO C 567      -6.530 -25.502 -17.950  1.00  1.87           C  
ATOM   4468  O   PRO C 567      -5.368 -25.253 -18.250  1.00  1.55           O  
ATOM   4469  N   ASN C 568      -7.376 -26.166 -18.755  1.00  1.83           N  
ATOM   4470  CA  ASN C 568      -6.983 -26.526 -20.115  1.00  1.80           C  
ATOM   4471  CB  ASN C 568      -6.778 -28.048 -20.230  1.00  1.80           C  
ATOM   4472  CG  ASN C 568      -5.627 -28.544 -19.352  1.00  1.87           C  
ATOM   4473  OD1 ASN C 568      -5.822 -29.240 -18.361  1.00  1.55           O  
ATOM   4474  ND2 ASN C 568      -4.419 -28.153 -19.757  1.00  1.83           N  
ATOM   4475  C   ASN C 568      -8.094 -26.083 -21.078  1.00  1.87           C  
ATOM   4476  O   ASN C 568      -8.786 -26.916 -21.650  1.00  1.55           O  
ATOM   4477  N   PRO C 569      -8.253 -24.745 -21.273  1.00  1.83           N  
ATOM   4478  CD  PRO C 569      -7.411 -23.689 -20.697  1.00  1.80           C  
ATOM   4479  CA  PRO C 569      -9.334 -24.204 -22.101  1.00  1.80           C  
ATOM   4480  CB  PRO C 569      -9.460 -22.766 -21.588  1.00  1.80           C  
ATOM   4481  CG  PRO C 569      -8.033 -22.381 -21.194  1.00  1.80           C  
ATOM   4482  C   PRO C 569      -8.981 -24.226 -23.607  1.00  1.87           C  
ATOM   4483  O   PRO C 569      -9.352 -23.337 -24.366  1.00  1.55           O  
ATOM   4484  N   GLU C 570      -8.162 -25.232 -23.969  1.00  1.83           N  
ATOM   4485  CA  GLU C 570      -7.370 -25.211 -25.192  1.00  1.80           C  
ATOM   4486  CB  GLU C 570      -6.589 -26.531 -25.329  1.00  1.80           C  
ATOM   4487  CG  GLU C 570      -5.832 -26.946 -24.053  1.00  1.80           C  
ATOM   4488  CD  GLU C 570      -4.908 -28.155 -24.279  1.00  1.87           C  
ATOM   4489  OE1 GLU C 570      -5.229 -29.031 -25.072  1.00  1.66           O  
ATOM   4490  OE2 GLU C 570      -3.858 -28.229 -23.653  1.00  1.66           O  
ATOM   4491  C   GLU C 570      -8.216 -24.975 -26.456  1.00  1.87           C  
ATOM   4492  O   GLU C 570      -7.753 -24.396 -27.435  1.00  1.55           O  
ATOM   4493  N   ASN C 571      -9.464 -25.469 -26.397  1.00  1.83           N  
ATOM   4494  CA  ASN C 571     -10.362 -25.367 -27.543  1.00  1.80           C  
ATOM   4495  CB  ASN C 571     -11.493 -26.406 -27.443  1.00  1.80           C  
ATOM   4496  CG  ASN C 571     -10.934 -27.829 -27.409  1.00  1.87           C  
ATOM   4497  OD1 ASN C 571      -9.982 -28.164 -28.103  1.00  1.55           O  
ATOM   4498  ND2 ASN C 571     -11.567 -28.652 -26.573  1.00  1.83           N  
ATOM   4499  C   ASN C 571     -10.919 -23.937 -27.613  1.00  1.87           C  
ATOM   4500  O   ASN C 571     -12.029 -23.642 -27.185  1.00  1.55           O  
ATOM   4501  N   GLY C 572     -10.069 -23.071 -28.179  1.00  1.83           N  
ATOM   4502  CA  GLY C 572     -10.417 -21.686 -28.432  1.00  1.80           C  
ATOM   4503  C   GLY C 572     -10.687 -21.534 -29.925  1.00  1.87           C  
ATOM   4504  O   GLY C 572     -11.665 -22.045 -30.457  1.00  1.55           O  
ATOM   4505  N   THR C 573      -9.750 -20.834 -30.572  1.00  1.83           N  
ATOM   4506  CA  THR C 573      -9.792 -20.693 -32.017  1.00  1.80           C  
ATOM   4507  CB  THR C 573      -9.149 -19.340 -32.380  1.00  1.80           C  
ATOM   4508  OG1 THR C 573      -8.120 -18.984 -31.466  1.00  1.55           O  
ATOM   4509  CG2 THR C 573     -10.197 -18.220 -32.438  1.00  1.80           C  
ATOM   4510  C   THR C 573      -9.076 -21.915 -32.633  1.00  1.87           C  
ATOM   4511  O   THR C 573      -7.873 -22.104 -32.483  1.00  1.55           O  
ATOM   4512  N   CYS C 574      -9.890 -22.760 -33.287  1.00  1.83           N  
ATOM   4513  CA  CYS C 574      -9.361 -23.969 -33.902  1.00  1.80           C  
ATOM   4514  CB  CYS C 574     -10.490 -24.966 -34.193  1.00  1.80           C  
ATOM   4515  SG  CYS C 574     -11.840 -24.334 -35.219  1.00  1.89           S  
ATOM   4516  C   CYS C 574      -8.567 -23.634 -35.173  1.00  1.87           C  
ATOM   4517  O   CYS C 574      -7.562 -24.270 -35.467  1.00  1.55           O  
ATOM   4518  N   TYR C 575      -9.061 -22.610 -35.894  1.00  1.83           N  
ATOM   4519  CA  TYR C 575      -8.343 -22.076 -37.050  1.00  1.80           C  
ATOM   4520  CB  TYR C 575      -9.353 -21.707 -38.160  1.00  1.80           C  
ATOM   4521  CG  TYR C 575      -8.706 -21.436 -39.496  1.00  2.04           C  
ATOM   4522  CD1 TYR C 575      -8.808 -22.364 -40.527  1.00  2.04           C  
ATOM   4523  CE1 TYR C 575      -8.192 -22.143 -41.751  1.00  2.04           C  
ATOM   4524  CD2 TYR C 575      -7.990 -20.264 -39.726  1.00  2.04           C  
ATOM   4525  CE2 TYR C 575      -7.366 -20.048 -40.947  1.00  2.04           C  
ATOM   4526  CZ  TYR C 575      -7.468 -20.983 -41.962  1.00  2.04           C  
ATOM   4527  OH  TYR C 575      -6.844 -20.756 -43.170  1.00  1.55           O  
ATOM   4528  C   TYR C 575      -7.555 -20.846 -36.540  1.00  1.87           C  
ATOM   4529  O   TYR C 575      -8.107 -20.018 -35.821  1.00  1.55           O  
ATOM   4530  N   PRO C 576      -6.250 -20.737 -36.908  1.00  1.83           N  
ATOM   4531  CD  PRO C 576      -5.529 -21.632 -37.815  1.00  1.80           C  
ATOM   4532  CA  PRO C 576      -5.410 -19.650 -36.409  1.00  1.80           C  
ATOM   4533  CB  PRO C 576      -4.013 -19.987 -36.948  1.00  1.80           C  
ATOM   4534  CG  PRO C 576      -4.292 -20.823 -38.197  1.00  1.80           C  
ATOM   4535  C   PRO C 576      -5.835 -18.270 -36.932  1.00  1.87           C  
ATOM   4536  O   PRO C 576      -5.992 -18.055 -38.128  1.00  1.55           O  
ATOM   4537  N   GLY C 577      -5.963 -17.346 -35.981  1.00  1.83           N  
ATOM   4538  CA  GLY C 577      -6.025 -15.942 -36.338  1.00  1.80           C  
ATOM   4539  C   GLY C 577      -6.546 -15.180 -35.131  1.00  1.87           C  
ATOM   4540  O   GLY C 577      -6.976 -15.770 -34.145  1.00  1.55           O  
ATOM   4541  N   TYR C 578      -6.418 -13.853 -35.225  1.00  1.83           N  
ATOM   4542  CA  TYR C 578      -6.704 -13.015 -34.075  1.00  1.80           C  
ATOM   4543  CB  TYR C 578      -5.990 -11.665 -34.258  1.00  1.80           C  
ATOM   4544  CG  TYR C 578      -6.287 -10.656 -33.177  1.00  2.04           C  
ATOM   4545  CD1 TYR C 578      -6.381 -11.024 -31.837  1.00  2.04           C  
ATOM   4546  CE1 TYR C 578      -6.698 -10.086 -30.865  1.00  2.04           C  
ATOM   4547  CD2 TYR C 578      -6.482  -9.322 -33.519  1.00  2.04           C  
ATOM   4548  CE2 TYR C 578      -6.789  -8.380 -32.549  1.00  2.04           C  
ATOM   4549  CZ  TYR C 578      -6.910  -8.763 -31.223  1.00  2.04           C  
ATOM   4550  OH  TYR C 578      -7.265  -7.821 -30.283  1.00  1.55           O  
ATOM   4551  C   TYR C 578      -8.228 -12.855 -33.930  1.00  1.87           C  
ATOM   4552  O   TYR C 578      -8.920 -12.362 -34.814  1.00  1.55           O  
ATOM   4553  N   PHE C 579      -8.701 -13.289 -32.753  1.00  1.83           N  
ATOM   4554  CA  PHE C 579     -10.048 -12.944 -32.334  1.00  1.80           C  
ATOM   4555  CB  PHE C 579     -10.498 -13.977 -31.288  1.00  1.80           C  
ATOM   4556  CG  PHE C 579     -11.976 -14.019 -30.970  1.00  2.04           C  
ATOM   4557  CD1 PHE C 579     -12.831 -12.927 -31.138  1.00  2.04           C  
ATOM   4558  CD2 PHE C 579     -12.508 -15.207 -30.476  1.00  2.04           C  
ATOM   4559  CE1 PHE C 579     -14.179 -13.032 -30.823  1.00  2.04           C  
ATOM   4560  CE2 PHE C 579     -13.852 -15.309 -30.153  1.00  2.04           C  
ATOM   4561  CZ  PHE C 579     -14.688 -14.221 -30.327  1.00  2.04           C  
ATOM   4562  C   PHE C 579      -9.965 -11.516 -31.774  1.00  1.87           C  
ATOM   4563  O   PHE C 579      -9.495 -11.287 -30.664  1.00  1.55           O  
ATOM   4564  N   ALA C 580     -10.420 -10.589 -32.629  1.00  1.83           N  
ATOM   4565  CA  ALA C 580     -10.410  -9.170 -32.323  1.00  1.80           C  
ATOM   4566  CB  ALA C 580     -11.211  -8.424 -33.396  1.00  1.80           C  
ATOM   4567  C   ALA C 580     -11.035  -8.925 -30.951  1.00  1.87           C  
ATOM   4568  O   ALA C 580     -12.172  -9.309 -30.712  1.00  1.55           O  
ATOM   4569  N   ASP C 581     -10.246  -8.266 -30.086  1.00  1.83           N  
ATOM   4570  CA  ASP C 581     -10.793  -7.815 -28.812  1.00  1.80           C  
ATOM   4571  CB  ASP C 581     -11.771  -6.641 -29.039  1.00  1.80           C  
ATOM   4572  CG  ASP C 581     -11.045  -5.403 -29.574  1.00  1.87           C  
ATOM   4573  OD1 ASP C 581     -10.262  -4.805 -28.846  1.00  1.66           O  
ATOM   4574  OD2 ASP C 581     -11.261  -5.025 -30.719  1.00  1.66           O  
ATOM   4575  C   ASP C 581     -11.411  -8.997 -28.027  1.00  1.87           C  
ATOM   4576  O   ASP C 581     -12.452  -8.892 -27.388  1.00  1.55           O  
ATOM   4577  N   TYR C 582     -10.664 -10.118 -28.076  1.00  1.83           N  
ATOM   4578  CA  TYR C 582     -11.018 -11.302 -27.301  1.00  1.80           C  
ATOM   4579  CB  TYR C 582      -9.888 -12.336 -27.440  1.00  1.80           C  
ATOM   4580  CG  TYR C 582     -10.037 -13.447 -26.438  1.00  2.04           C  
ATOM   4581  CD1 TYR C 582     -11.189 -14.226 -26.422  1.00  2.04           C  
ATOM   4582  CE1 TYR C 582     -11.368 -15.189 -25.442  1.00  2.04           C  
ATOM   4583  CD2 TYR C 582      -9.051 -13.678 -25.485  1.00  2.04           C  
ATOM   4584  CE2 TYR C 582      -9.224 -14.655 -24.514  1.00  2.04           C  
ATOM   4585  CZ  TYR C 582     -10.389 -15.402 -24.487  1.00  2.04           C  
ATOM   4586  OH  TYR C 582     -10.580 -16.350 -23.507  1.00  1.55           O  
ATOM   4587  C   TYR C 582     -11.271 -10.932 -25.825  1.00  1.87           C  
ATOM   4588  O   TYR C 582     -12.211 -11.380 -25.179  1.00  1.55           O  
ATOM   4589  N   GLU C 583     -10.387 -10.060 -25.338  1.00  1.83           N  
ATOM   4590  CA  GLU C 583     -10.466  -9.650 -23.945  1.00  1.80           C  
ATOM   4591  CB  GLU C 583      -9.292  -8.710 -23.625  1.00  1.80           C  
ATOM   4592  CG  GLU C 583      -7.906  -9.388 -23.698  1.00  1.80           C  
ATOM   4593  CD  GLU C 583      -7.462  -9.751 -25.117  1.00  1.87           C  
ATOM   4594  OE1 GLU C 583      -7.684  -8.968 -26.037  1.00  1.66           O  
ATOM   4595  OE2 GLU C 583      -6.903 -10.825 -25.302  1.00  1.66           O  
ATOM   4596  C   GLU C 583     -11.835  -8.997 -23.636  1.00  1.87           C  
ATOM   4597  O   GLU C 583     -12.429  -9.210 -22.586  1.00  1.55           O  
ATOM   4598  N   GLU C 584     -12.306  -8.206 -24.617  1.00  1.83           N  
ATOM   4599  CA  GLU C 584     -13.630  -7.609 -24.475  1.00  1.80           C  
ATOM   4600  CB  GLU C 584     -13.888  -6.534 -25.546  1.00  1.80           C  
ATOM   4601  CG  GLU C 584     -13.301  -5.153 -25.205  1.00  1.80           C  
ATOM   4602  CD  GLU C 584     -13.983  -4.550 -23.970  1.00  1.87           C  
ATOM   4603  OE1 GLU C 584     -15.200  -4.418 -23.977  1.00  1.66           O  
ATOM   4604  OE2 GLU C 584     -13.300  -4.226 -23.004  1.00  1.66           O  
ATOM   4605  C   GLU C 584     -14.718  -8.684 -24.554  1.00  1.87           C  
ATOM   4606  O   GLU C 584     -15.734  -8.570 -23.890  1.00  1.55           O  
ATOM   4607  N   LEU C 585     -14.488  -9.742 -25.356  1.00  1.83           N  
ATOM   4608  CA  LEU C 585     -15.459 -10.841 -25.293  1.00  1.80           C  
ATOM   4609  CB  LEU C 585     -15.212 -11.962 -26.320  1.00  1.80           C  
ATOM   4610  CG  LEU C 585     -15.680 -11.667 -27.753  1.00  1.80           C  
ATOM   4611  CD1 LEU C 585     -17.163 -11.274 -27.846  1.00  1.80           C  
ATOM   4612  CD2 LEU C 585     -14.807 -10.634 -28.456  1.00  1.80           C  
ATOM   4613  C   LEU C 585     -15.508 -11.435 -23.875  1.00  1.87           C  
ATOM   4614  O   LEU C 585     -16.579 -11.718 -23.354  1.00  1.55           O  
ATOM   4615  N   ARG C 586     -14.320 -11.582 -23.255  1.00  1.83           N  
ATOM   4616  CA  ARG C 586     -14.315 -12.112 -21.892  1.00  1.80           C  
ATOM   4617  CB  ARG C 586     -12.896 -12.243 -21.306  1.00  1.80           C  
ATOM   4618  CG  ARG C 586     -11.964 -13.188 -22.079  1.00  1.80           C  
ATOM   4619  CD  ARG C 586     -10.632 -13.420 -21.346  1.00  1.80           C  
ATOM   4620  NE  ARG C 586     -10.831 -14.051 -20.043  1.00  1.83           N  
ATOM   4621  CZ  ARG C 586     -11.041 -15.377 -19.872  1.00  1.87           C  
ATOM   4622  NH1 ARG C 586     -11.083 -16.219 -20.898  1.00  1.83           N  
ATOM   4623  NH2 ARG C 586     -11.203 -15.844 -18.645  1.00  1.83           N  
ATOM   4624  C   ARG C 586     -15.167 -11.217 -20.967  1.00  1.87           C  
ATOM   4625  O   ARG C 586     -16.039 -11.668 -20.232  1.00  1.55           O  
ATOM   4626  N   GLU C 587     -14.854  -9.917 -21.060  1.00  1.83           N  
ATOM   4627  CA  GLU C 587     -15.499  -8.934 -20.202  1.00  1.80           C  
ATOM   4628  CB  GLU C 587     -14.896  -7.549 -20.496  1.00  1.80           C  
ATOM   4629  CG  GLU C 587     -15.102  -6.563 -19.333  1.00  1.80           C  
ATOM   4630  CD  GLU C 587     -14.352  -6.975 -18.058  1.00  1.87           C  
ATOM   4631  OE1 GLU C 587     -13.370  -7.708 -18.136  1.00  1.66           O  
ATOM   4632  OE2 GLU C 587     -14.755  -6.558 -16.979  1.00  1.66           O  
ATOM   4633  C   GLU C 587     -17.021  -8.926 -20.411  1.00  1.87           C  
ATOM   4634  O   GLU C 587     -17.818  -8.936 -19.479  1.00  1.55           O  
ATOM   4635  N   GLN C 588     -17.372  -8.915 -21.701  1.00  1.83           N  
ATOM   4636  CA  GLN C 588     -18.761  -8.876 -22.112  1.00  1.80           C  
ATOM   4637  CB  GLN C 588     -18.880  -8.854 -23.651  1.00  1.80           C  
ATOM   4638  CG  GLN C 588     -18.679  -7.451 -24.256  1.00  1.80           C  
ATOM   4639  CD  GLN C 588     -19.838  -6.526 -23.860  1.00  1.87           C  
ATOM   4640  OE1 GLN C 588     -20.822  -6.951 -23.266  1.00  1.55           O  
ATOM   4641  NE2 GLN C 588     -19.697  -5.258 -24.235  1.00  1.83           N  
ATOM   4642  C   GLN C 588     -19.503 -10.062 -21.504  1.00  1.87           C  
ATOM   4643  O   GLN C 588     -20.454  -9.880 -20.758  1.00  1.55           O  
ATOM   4644  N   LEU C 589     -19.005 -11.265 -21.828  1.00  1.83           N  
ATOM   4645  CA  LEU C 589     -19.672 -12.482 -21.382  1.00  1.80           C  
ATOM   4646  CB  LEU C 589     -19.064 -13.715 -22.079  1.00  1.80           C  
ATOM   4647  CG  LEU C 589     -19.680 -14.042 -23.455  1.00  1.80           C  
ATOM   4648  CD1 LEU C 589     -21.150 -14.479 -23.342  1.00  1.80           C  
ATOM   4649  CD2 LEU C 589     -19.515 -12.911 -24.480  1.00  1.80           C  
ATOM   4650  C   LEU C 589     -19.677 -12.607 -19.844  1.00  1.87           C  
ATOM   4651  O   LEU C 589     -20.556 -13.236 -19.271  1.00  1.55           O  
ATOM   4652  N   SER C 590     -18.710 -11.943 -19.188  1.00  1.83           N  
ATOM   4653  CA  SER C 590     -18.721 -11.932 -17.727  1.00  1.80           C  
ATOM   4654  CB  SER C 590     -17.445 -11.257 -17.198  1.00  1.80           C  
ATOM   4655  OG  SER C 590     -16.299 -12.039 -17.497  1.00  1.55           O  
ATOM   4656  C   SER C 590     -19.985 -11.261 -17.128  1.00  1.87           C  
ATOM   4657  O   SER C 590     -20.312 -11.475 -15.969  1.00  1.55           O  
ATOM   4658  N   SER C 591     -20.671 -10.443 -17.946  1.00  1.83           N  
ATOM   4659  CA  SER C 591     -21.904  -9.800 -17.489  1.00  1.80           C  
ATOM   4660  CB  SER C 591     -21.849  -8.302 -17.841  1.00  1.80           C  
ATOM   4661  OG  SER C 591     -21.559  -8.030 -19.204  1.00  1.55           O  
ATOM   4662  C   SER C 591     -23.155 -10.493 -18.068  1.00  1.87           C  
ATOM   4663  O   SER C 591     -24.270 -10.002 -17.932  1.00  1.55           O  
ATOM   4664  N   VAL C 592     -22.918 -11.631 -18.741  1.00  1.83           N  
ATOM   4665  CA  VAL C 592     -23.988 -12.379 -19.387  1.00  1.80           C  
ATOM   4666  CB  VAL C 592     -23.564 -12.777 -20.815  1.00  1.80           C  
ATOM   4667  CG1 VAL C 592     -24.654 -13.553 -21.573  1.00  1.80           C  
ATOM   4668  CG2 VAL C 592     -23.196 -11.519 -21.618  1.00  1.80           C  
ATOM   4669  C   VAL C 592     -24.320 -13.566 -18.481  1.00  1.87           C  
ATOM   4670  O   VAL C 592     -23.485 -14.062 -17.729  1.00  1.55           O  
ATOM   4671  N   SER C 593     -25.595 -13.964 -18.573  1.00  1.83           N  
ATOM   4672  CA  SER C 593     -26.065 -15.125 -17.827  1.00  1.80           C  
ATOM   4673  CB  SER C 593     -26.581 -14.656 -16.459  1.00  1.80           C  
ATOM   4674  OG  SER C 593     -25.755 -13.648 -15.895  1.00  1.55           O  
ATOM   4675  C   SER C 593     -27.113 -15.916 -18.618  1.00  1.87           C  
ATOM   4676  O   SER C 593     -27.682 -16.879 -18.118  1.00  1.55           O  
ATOM   4677  N   SER C 594     -27.342 -15.470 -19.867  1.00  1.83           N  
ATOM   4678  CA  SER C 594     -28.133 -16.254 -20.798  1.00  1.80           C  
ATOM   4679  CB  SER C 594     -29.596 -16.344 -20.319  1.00  1.80           C  
ATOM   4680  OG  SER C 594     -30.084 -15.134 -19.754  1.00  1.55           O  
ATOM   4681  C   SER C 594     -28.031 -15.602 -22.180  1.00  1.87           C  
ATOM   4682  O   SER C 594     -27.513 -14.498 -22.325  1.00  1.55           O  
ATOM   4683  N   PHE C 595     -28.579 -16.329 -23.162  1.00  1.83           N  
ATOM   4684  CA  PHE C 595     -28.860 -15.745 -24.463  1.00  1.80           C  
ATOM   4685  CB  PHE C 595     -27.582 -15.508 -25.305  1.00  1.80           C  
ATOM   4686  CG  PHE C 595     -26.625 -16.664 -25.479  1.00  2.04           C  
ATOM   4687  CD1 PHE C 595     -27.039 -17.949 -25.829  1.00  2.04           C  
ATOM   4688  CD2 PHE C 595     -25.262 -16.429 -25.320  1.00  2.04           C  
ATOM   4689  CE1 PHE C 595     -26.116 -18.968 -26.019  1.00  2.04           C  
ATOM   4690  CE2 PHE C 595     -24.337 -17.441 -25.521  1.00  2.04           C  
ATOM   4691  CZ  PHE C 595     -24.763 -18.713 -25.870  1.00  2.04           C  
ATOM   4692  C   PHE C 595     -29.860 -16.661 -25.158  1.00  1.87           C  
ATOM   4693  O   PHE C 595     -30.167 -17.742 -24.665  1.00  1.55           O  
ATOM   4694  N   GLU C 596     -30.298 -16.210 -26.339  1.00  1.83           N  
ATOM   4695  CA  GLU C 596     -30.841 -17.122 -27.333  1.00  1.80           C  
ATOM   4696  CB  GLU C 596     -32.262 -16.697 -27.743  1.00  1.80           C  
ATOM   4697  CG  GLU C 596     -32.908 -17.677 -28.742  1.00  1.80           C  
ATOM   4698  CD  GLU C 596     -34.418 -17.454 -28.889  1.00  1.87           C  
ATOM   4699  OE1 GLU C 596     -34.831 -16.451 -29.455  1.00  1.66           O  
ATOM   4700  OE2 GLU C 596     -35.196 -18.288 -28.440  1.00  1.66           O  
ATOM   4701  C   GLU C 596     -29.861 -17.076 -28.506  1.00  1.87           C  
ATOM   4702  O   GLU C 596     -29.727 -16.058 -29.172  1.00  1.55           O  
ATOM   4703  N   ARG C 597     -29.166 -18.206 -28.715  1.00  1.83           N  
ATOM   4704  CA  ARG C 597     -28.375 -18.331 -29.933  1.00  1.80           C  
ATOM   4705  CB  ARG C 597     -27.354 -19.469 -29.779  1.00  1.80           C  
ATOM   4706  CG  ARG C 597     -26.367 -19.560 -30.955  1.00  1.80           C  
ATOM   4707  CD  ARG C 597     -25.487 -20.813 -30.903  1.00  1.80           C  
ATOM   4708  NE  ARG C 597     -26.322 -21.993 -31.128  1.00  1.83           N  
ATOM   4709  CZ  ARG C 597     -26.128 -22.936 -32.078  1.00  1.87           C  
ATOM   4710  NH1 ARG C 597     -25.063 -22.922 -32.869  1.00  1.83           N  
ATOM   4711  NH2 ARG C 597     -27.028 -23.899 -32.214  1.00  1.83           N  
ATOM   4712  C   ARG C 597     -29.377 -18.627 -31.057  1.00  1.87           C  
ATOM   4713  O   ARG C 597     -30.304 -19.408 -30.865  1.00  1.55           O  
ATOM   4714  N   PHE C 598     -29.174 -17.964 -32.204  1.00  1.83           N  
ATOM   4715  CA  PHE C 598     -30.138 -18.085 -33.286  1.00  1.80           C  
ATOM   4716  CB  PHE C 598     -31.246 -17.034 -33.127  1.00  1.80           C  
ATOM   4717  CG  PHE C 598     -30.777 -15.631 -33.395  1.00  2.04           C  
ATOM   4718  CD1 PHE C 598     -30.123 -14.893 -32.412  1.00  2.04           C  
ATOM   4719  CD2 PHE C 598     -30.997 -15.055 -34.640  1.00  2.04           C  
ATOM   4720  CE1 PHE C 598     -29.707 -13.595 -32.668  1.00  2.04           C  
ATOM   4721  CE2 PHE C 598     -30.577 -13.759 -34.902  1.00  2.04           C  
ATOM   4722  CZ  PHE C 598     -29.939 -13.027 -33.913  1.00  2.04           C  
ATOM   4723  C   PHE C 598     -29.408 -17.936 -34.619  1.00  1.87           C  
ATOM   4724  O   PHE C 598     -28.349 -17.326 -34.708  1.00  1.55           O  
ATOM   4725  N   GLU C 599     -30.024 -18.556 -35.633  1.00  1.83           N  
ATOM   4726  CA  GLU C 599     -29.494 -18.513 -36.986  1.00  1.80           C  
ATOM   4727  CB  GLU C 599     -30.115 -19.659 -37.815  1.00  1.80           C  
ATOM   4728  CG  GLU C 599     -31.648 -19.802 -37.676  1.00  1.80           C  
ATOM   4729  CD  GLU C 599     -32.215 -21.027 -38.400  1.00  1.87           C  
ATOM   4730  OE1 GLU C 599     -31.507 -21.684 -39.153  1.00  1.66           O  
ATOM   4731  OE2 GLU C 599     -33.383 -21.335 -38.203  1.00  1.66           O  
ATOM   4732  C   GLU C 599     -29.768 -17.115 -37.574  1.00  1.87           C  
ATOM   4733  O   GLU C 599     -30.880 -16.784 -37.971  1.00  1.55           O  
ATOM   4734  N   ILE C 600     -28.696 -16.306 -37.576  1.00  1.83           N  
ATOM   4735  CA  ILE C 600     -28.801 -14.955 -38.107  1.00  1.80           C  
ATOM   4736  CB  ILE C 600     -27.702 -14.043 -37.514  1.00  1.80           C  
ATOM   4737  CG2 ILE C 600     -26.292 -14.638 -37.628  1.00  1.80           C  
ATOM   4738  CG1 ILE C 600     -27.771 -12.629 -38.114  1.00  1.80           C  
ATOM   4739  CD1 ILE C 600     -26.963 -11.582 -37.338  1.00  1.80           C  
ATOM   4740  C   ILE C 600     -28.822 -15.022 -39.644  1.00  1.87           C  
ATOM   4741  O   ILE C 600     -29.674 -14.428 -40.295  1.00  1.55           O  
ATOM   4742  N   PHE C 601     -27.870 -15.811 -40.175  1.00  1.83           N  
ATOM   4743  CA  PHE C 601     -27.847 -16.090 -41.606  1.00  1.80           C  
ATOM   4744  CB  PHE C 601     -26.687 -15.368 -42.313  1.00  1.80           C  
ATOM   4745  CG  PHE C 601     -26.656 -13.889 -42.044  1.00  2.04           C  
ATOM   4746  CD1 PHE C 601     -27.743 -13.088 -42.375  1.00  2.04           C  
ATOM   4747  CD2 PHE C 601     -25.537 -13.296 -41.466  1.00  2.04           C  
ATOM   4748  CE1 PHE C 601     -27.714 -11.725 -42.133  1.00  2.04           C  
ATOM   4749  CE2 PHE C 601     -25.505 -11.930 -41.230  1.00  2.04           C  
ATOM   4750  CZ  PHE C 601     -26.595 -11.139 -41.562  1.00  2.04           C  
ATOM   4751  C   PHE C 601     -27.712 -17.607 -41.790  1.00  1.87           C  
ATOM   4752  O   PHE C 601     -26.608 -18.128 -41.885  1.00  1.55           O  
ATOM   4753  N   PRO C 602     -28.869 -18.314 -41.825  1.00  1.83           N  
ATOM   4754  CD  PRO C 602     -30.199 -17.789 -41.506  1.00  1.80           C  
ATOM   4755  CA  PRO C 602     -28.899 -19.710 -42.245  1.00  1.80           C  
ATOM   4756  CB  PRO C 602     -30.359 -19.908 -42.654  1.00  1.80           C  
ATOM   4757  CG  PRO C 602     -31.135 -18.985 -41.710  1.00  1.80           C  
ATOM   4758  C   PRO C 602     -27.914 -20.109 -43.367  1.00  1.87           C  
ATOM   4759  O   PRO C 602     -27.853 -19.500 -44.426  1.00  1.55           O  
ATOM   4760  N   LYS C 603     -27.152 -21.180 -43.061  1.00  1.83           N  
ATOM   4761  CA  LYS C 603     -26.323 -21.863 -44.052  1.00  1.80           C  
ATOM   4762  CB  LYS C 603     -25.943 -23.244 -43.479  1.00  1.80           C  
ATOM   4763  CG  LYS C 603     -25.023 -24.090 -44.370  1.00  1.80           C  
ATOM   4764  CD  LYS C 603     -24.757 -25.480 -43.777  1.00  1.80           C  
ATOM   4765  CE  LYS C 603     -23.902 -26.371 -44.690  1.00  1.80           C  
ATOM   4766  NZ  LYS C 603     -24.538 -26.775 -45.940  1.00  1.65           N  
ATOM   4767  C   LYS C 603     -27.054 -21.989 -45.410  1.00  1.87           C  
ATOM   4768  O   LYS C 603     -26.641 -21.429 -46.421  1.00  1.55           O  
ATOM   4769  N   GLU C 604     -28.154 -22.767 -45.371  1.00  1.83           N  
ATOM   4770  CA  GLU C 604     -28.995 -22.855 -46.554  1.00  1.80           C  
ATOM   4771  CB  GLU C 604     -29.895 -24.107 -46.524  1.00  1.80           C  
ATOM   4772  CG  GLU C 604     -30.966 -24.165 -45.413  1.00  1.80           C  
ATOM   4773  CD  GLU C 604     -30.409 -24.609 -44.059  1.00  1.87           C  
ATOM   4774  OE1 GLU C 604     -30.086 -23.769 -43.228  1.00  1.66           O  
ATOM   4775  OE2 GLU C 604     -30.315 -25.809 -43.822  1.00  1.66           O  
ATOM   4776  C   GLU C 604     -29.806 -21.554 -46.664  1.00  1.87           C  
ATOM   4777  O   GLU C 604     -30.035 -20.863 -45.682  1.00  1.55           O  
ATOM   4778  N   SER C 605     -30.209 -21.257 -47.907  1.00  1.83           N  
ATOM   4779  CA  SER C 605     -31.046 -20.100 -48.194  1.00  1.80           C  
ATOM   4780  CB  SER C 605     -32.309 -20.049 -47.308  1.00  1.80           C  
ATOM   4781  OG  SER C 605     -32.984 -21.302 -47.249  1.00  1.55           O  
ATOM   4782  C   SER C 605     -30.260 -18.772 -48.188  1.00  1.87           C  
ATOM   4783  O   SER C 605     -30.164 -18.118 -49.219  1.00  1.55           O  
ATOM   4784  N   SER C 606     -29.727 -18.375 -47.016  1.00  1.83           N  
ATOM   4785  CA  SER C 606     -29.231 -17.003 -46.895  1.00  1.80           C  
ATOM   4786  CB  SER C 606     -28.915 -16.682 -45.427  1.00  1.80           C  
ATOM   4787  OG  SER C 606     -30.008 -16.993 -44.576  1.00  1.55           O  
ATOM   4788  C   SER C 606     -28.035 -16.701 -47.819  1.00  1.87           C  
ATOM   4789  O   SER C 606     -27.866 -15.569 -48.262  1.00  1.55           O  
ATOM   4790  N   TRP C 607     -27.247 -17.749 -48.112  1.00  1.83           N  
ATOM   4791  CA  TRP C 607     -26.116 -17.606 -49.030  1.00  1.80           C  
ATOM   4792  CB  TRP C 607     -24.819 -17.933 -48.263  1.00  1.80           C  
ATOM   4793  CG  TRP C 607     -24.708 -17.073 -47.019  1.00  2.04           C  
ATOM   4794  CD2 TRP C 607     -24.109 -15.766 -46.894  1.00  2.04           C  
ATOM   4795  CE2 TRP C 607     -24.271 -15.367 -45.545  1.00  2.04           C  
ATOM   4796  CE3 TRP C 607     -23.472 -14.939 -47.779  1.00  2.04           C  
ATOM   4797  CD1 TRP C 607     -25.193 -17.408 -45.751  1.00  2.04           C  
ATOM   4798  NE1 TRP C 607     -24.931 -16.397 -44.889  1.00  1.72           N  
ATOM   4799  CZ2 TRP C 607     -23.804 -14.150 -45.130  1.00  2.04           C  
ATOM   4800  CZ3 TRP C 607     -22.987 -13.700 -47.356  1.00  2.04           C  
ATOM   4801  CH2 TRP C 607     -23.156 -13.303 -46.029  1.00  2.04           C  
ATOM   4802  C   TRP C 607     -26.335 -18.565 -50.225  1.00  1.87           C  
ATOM   4803  O   TRP C 607     -25.690 -19.599 -50.332  1.00  1.55           O  
ATOM   4804  N   PRO C 608     -27.291 -18.221 -51.129  1.00  1.83           N  
ATOM   4805  CD  PRO C 608     -27.936 -16.912 -51.249  1.00  1.80           C  
ATOM   4806  CA  PRO C 608     -27.840 -19.229 -52.039  1.00  1.80           C  
ATOM   4807  CB  PRO C 608     -29.137 -18.568 -52.533  1.00  1.80           C  
ATOM   4808  CG  PRO C 608     -28.865 -17.062 -52.454  1.00  1.80           C  
ATOM   4809  C   PRO C 608     -26.965 -19.575 -53.257  1.00  1.87           C  
ATOM   4810  O   PRO C 608     -27.152 -20.608 -53.891  1.00  1.55           O  
ATOM   4811  N   ASN C 609     -26.017 -18.669 -53.557  1.00  1.83           N  
ATOM   4812  CA  ASN C 609     -25.238 -18.777 -54.795  1.00  1.80           C  
ATOM   4813  CB  ASN C 609     -25.423 -17.520 -55.662  1.00  1.80           C  
ATOM   4814  CG  ASN C 609     -26.842 -17.427 -56.226  1.00  1.87           C  
ATOM   4815  OD1 ASN C 609     -27.320 -18.318 -56.919  1.00  1.55           O  
ATOM   4816  ND2 ASN C 609     -27.498 -16.312 -55.898  1.00  1.83           N  
ATOM   4817  C   ASN C 609     -23.761 -18.951 -54.452  1.00  1.87           C  
ATOM   4818  O   ASN C 609     -22.876 -18.431 -55.119  1.00  1.55           O  
ATOM   4819  N   HIS C 610     -23.556 -19.696 -53.360  1.00  1.83           N  
ATOM   4820  CA  HIS C 610     -22.222 -19.972 -52.855  1.00  1.80           C  
ATOM   4821  CB  HIS C 610     -21.953 -19.145 -51.590  1.00  1.80           C  
ATOM   4822  CG  HIS C 610     -22.149 -17.686 -51.916  1.00  2.04           C  
ATOM   4823  CD2 HIS C 610     -23.282 -16.907 -51.643  1.00  2.04           C  
ATOM   4824  ND1 HIS C 610     -21.257 -16.923 -52.581  1.00  1.72           N  
ATOM   4825  CE1 HIS C 610     -21.836 -15.718 -52.713  1.00  2.04           C  
ATOM   4826  NE2 HIS C 610     -23.060 -15.682 -52.155  1.00  1.72           N  
ATOM   4827  C   HIS C 610     -22.222 -21.450 -52.510  1.00  1.87           C  
ATOM   4828  O   HIS C 610     -23.247 -22.000 -52.123  1.00  1.55           O  
ATOM   4829  N   THR C 611     -21.046 -22.067 -52.642  1.00  1.83           N  
ATOM   4830  CA  THR C 611     -20.864 -23.350 -51.994  1.00  1.80           C  
ATOM   4831  CB  THR C 611     -19.677 -24.067 -52.665  1.00  1.80           C  
ATOM   4832  OG1 THR C 611     -19.982 -24.324 -54.027  1.00  1.55           O  
ATOM   4833  CG2 THR C 611     -19.246 -25.359 -51.951  1.00  1.80           C  
ATOM   4834  C   THR C 611     -20.682 -23.064 -50.490  1.00  1.87           C  
ATOM   4835  O   THR C 611     -19.591 -22.791 -49.996  1.00  1.55           O  
ATOM   4836  N   VAL C 612     -21.832 -23.131 -49.797  1.00  1.83           N  
ATOM   4837  CA  VAL C 612     -21.854 -22.970 -48.351  1.00  1.80           C  
ATOM   4838  CB  VAL C 612     -23.240 -22.488 -47.861  1.00  1.80           C  
ATOM   4839  CG1 VAL C 612     -23.159 -21.936 -46.430  1.00  1.80           C  
ATOM   4840  CG2 VAL C 612     -23.884 -21.448 -48.786  1.00  1.80           C  
ATOM   4841  C   VAL C 612     -21.488 -24.322 -47.711  1.00  1.87           C  
ATOM   4842  O   VAL C 612     -22.285 -24.953 -47.027  1.00  1.55           O  
ATOM   4843  N   THR C 613     -20.234 -24.726 -47.960  1.00  1.83           N  
ATOM   4844  CA  THR C 613     -19.754 -25.968 -47.372  1.00  1.80           C  
ATOM   4845  CB  THR C 613     -18.665 -26.583 -48.281  1.00  1.80           C  
ATOM   4846  OG1 THR C 613     -18.255 -27.869 -47.848  1.00  1.55           O  
ATOM   4847  CG2 THR C 613     -17.443 -25.674 -48.479  1.00  1.80           C  
ATOM   4848  C   THR C 613     -19.239 -25.719 -45.941  1.00  1.87           C  
ATOM   4849  O   THR C 613     -18.753 -26.637 -45.291  1.00  1.55           O  
ATOM   4850  N   LYS C 614     -19.328 -24.433 -45.520  1.00  1.83           N  
ATOM   4851  CA  LYS C 614     -18.754 -23.940 -44.271  1.00  1.80           C  
ATOM   4852  CB  LYS C 614     -19.730 -24.027 -43.083  1.00  1.80           C  
ATOM   4853  CG  LYS C 614     -20.432 -25.382 -42.931  1.00  1.80           C  
ATOM   4854  CD  LYS C 614     -21.228 -25.497 -41.624  1.00  1.80           C  
ATOM   4855  CE  LYS C 614     -20.349 -25.703 -40.380  1.00  1.80           C  
ATOM   4856  NZ  LYS C 614     -19.655 -26.990 -40.345  1.00  1.65           N  
ATOM   4857  C   LYS C 614     -17.374 -24.564 -44.004  1.00  1.87           C  
ATOM   4858  O   LYS C 614     -17.124 -25.181 -42.977  1.00  1.55           O  
ATOM   4859  N   GLY C 615     -16.546 -24.341 -45.045  1.00  1.83           N  
ATOM   4860  CA  GLY C 615     -15.151 -24.756 -45.177  1.00  1.80           C  
ATOM   4861  C   GLY C 615     -14.621 -25.658 -44.060  1.00  1.87           C  
ATOM   4862  O   GLY C 615     -13.852 -25.251 -43.199  1.00  1.55           O  
ATOM   4863  N   VAL C 616     -15.042 -26.928 -44.173  1.00  1.83           N  
ATOM   4864  CA  VAL C 616     -14.495 -27.941 -43.287  1.00  1.80           C  
ATOM   4865  CB  VAL C 616     -15.210 -29.281 -43.539  1.00  1.80           C  
ATOM   4866  CG1 VAL C 616     -16.704 -29.165 -43.202  1.00  1.80           C  
ATOM   4867  CG2 VAL C 616     -15.029 -29.812 -44.972  1.00  1.80           C  
ATOM   4868  C   VAL C 616     -12.968 -28.017 -43.496  1.00  1.87           C  
ATOM   4869  O   VAL C 616     -12.478 -28.069 -44.620  1.00  1.55           O  
ATOM   4870  N   THR C 617     -12.261 -27.989 -42.362  1.00  1.83           N  
ATOM   4871  CA  THR C 617     -10.821 -27.835 -42.359  1.00  1.80           C  
ATOM   4872  CB  THR C 617     -10.482 -26.358 -42.063  1.00  1.80           C  
ATOM   4873  OG1 THR C 617      -9.080 -26.164 -41.912  1.00  1.55           O  
ATOM   4874  CG2 THR C 617     -11.174 -25.841 -40.794  1.00  1.80           C  
ATOM   4875  C   THR C 617     -10.267 -28.780 -41.295  1.00  1.87           C  
ATOM   4876  O   THR C 617     -10.923 -29.107 -40.311  1.00  1.55           O  
ATOM   4877  N   THR C 618      -9.022 -29.199 -41.556  1.00  1.83           N  
ATOM   4878  CA  THR C 618      -8.317 -30.077 -40.639  1.00  1.80           C  
ATOM   4879  CB  THR C 618      -7.040 -30.538 -41.365  1.00  1.80           C  
ATOM   4880  OG1 THR C 618      -7.308 -30.750 -42.744  1.00  1.55           O  
ATOM   4881  CG2 THR C 618      -6.388 -31.775 -40.734  1.00  1.80           C  
ATOM   4882  C   THR C 618      -8.001 -29.359 -39.307  1.00  1.87           C  
ATOM   4883  O   THR C 618      -7.793 -29.976 -38.269  1.00  1.55           O  
ATOM   4884  N   SER C 619      -7.971 -28.015 -39.389  1.00  1.83           N  
ATOM   4885  CA  SER C 619      -7.659 -27.255 -38.187  1.00  1.80           C  
ATOM   4886  CB  SER C 619      -7.459 -25.781 -38.551  1.00  1.80           C  
ATOM   4887  OG  SER C 619      -8.463 -25.299 -39.428  1.00  1.55           O  
ATOM   4888  C   SER C 619      -8.769 -27.410 -37.130  1.00  1.87           C  
ATOM   4889  O   SER C 619      -8.531 -27.307 -35.931  1.00  1.55           O  
ATOM   4890  N   CYS C 620      -9.982 -27.657 -37.649  1.00  1.83           N  
ATOM   4891  CA  CYS C 620     -11.177 -27.710 -36.826  1.00  1.80           C  
ATOM   4892  CB  CYS C 620     -12.096 -26.552 -37.242  1.00  1.80           C  
ATOM   4893  SG  CYS C 620     -11.325 -24.919 -37.103  1.00  1.89           S  
ATOM   4894  C   CYS C 620     -11.868 -29.066 -37.009  1.00  1.87           C  
ATOM   4895  O   CYS C 620     -13.083 -29.146 -37.112  1.00  1.55           O  
ATOM   4896  N   SER C 621     -11.053 -30.133 -37.034  1.00  1.83           N  
ATOM   4897  CA  SER C 621     -11.655 -31.460 -37.070  1.00  1.80           C  
ATOM   4898  CB  SER C 621     -10.567 -32.502 -37.339  1.00  1.80           C  
ATOM   4899  OG  SER C 621      -9.852 -32.165 -38.522  1.00  1.55           O  
ATOM   4900  C   SER C 621     -12.369 -31.791 -35.740  1.00  1.87           C  
ATOM   4901  O   SER C 621     -11.939 -31.389 -34.663  1.00  1.55           O  
ATOM   4902  N   HIS C 622     -13.454 -32.564 -35.882  1.00  1.83           N  
ATOM   4903  CA  HIS C 622     -14.171 -33.168 -34.773  1.00  1.80           C  
ATOM   4904  CB  HIS C 622     -15.456 -32.374 -34.499  1.00  1.80           C  
ATOM   4905  CG  HIS C 622     -16.259 -33.049 -33.411  1.00  2.04           C  
ATOM   4906  CD2 HIS C 622     -16.099 -32.930 -32.023  1.00  2.04           C  
ATOM   4907  ND1 HIS C 622     -17.267 -33.914 -33.650  1.00  1.72           N  
ATOM   4908  CE1 HIS C 622     -17.707 -34.312 -32.446  1.00  2.04           C  
ATOM   4909  NE2 HIS C 622     -17.020 -33.735 -31.443  1.00  1.72           N  
ATOM   4910  C   HIS C 622     -14.480 -34.607 -35.201  1.00  1.87           C  
ATOM   4911  O   HIS C 622     -14.806 -34.869 -36.350  1.00  1.55           O  
ATOM   4912  N   ASN C 623     -14.319 -35.531 -34.240  1.00  1.83           N  
ATOM   4913  CA  ASN C 623     -14.555 -36.961 -34.477  1.00  1.80           C  
ATOM   4914  CB  ASN C 623     -16.071 -37.275 -34.620  1.00  1.80           C  
ATOM   4915  CG  ASN C 623     -16.550 -37.875 -35.954  1.00  1.87           C  
ATOM   4916  OD1 ASN C 623     -16.987 -39.020 -36.023  1.00  1.55           O  
ATOM   4917  ND2 ASN C 623     -16.513 -37.039 -36.990  1.00  1.83           N  
ATOM   4918  C   ASN C 623     -13.616 -37.546 -35.563  1.00  1.87           C  
ATOM   4919  O   ASN C 623     -13.861 -38.594 -36.148  1.00  1.55           O  
ATOM   4920  N   GLY C 624     -12.510 -36.813 -35.780  1.00  1.83           N  
ATOM   4921  CA  GLY C 624     -11.502 -37.251 -36.736  1.00  1.80           C  
ATOM   4922  C   GLY C 624     -11.842 -36.883 -38.187  1.00  1.87           C  
ATOM   4923  O   GLY C 624     -11.167 -37.313 -39.117  1.00  1.55           O  
ATOM   4924  N   LYS C 625     -12.901 -36.067 -38.335  1.00  1.83           N  
ATOM   4925  CA  LYS C 625     -13.308 -35.556 -39.637  1.00  1.80           C  
ATOM   4926  CB  LYS C 625     -14.762 -35.964 -39.928  1.00  1.80           C  
ATOM   4927  CG  LYS C 625     -14.959 -37.481 -40.071  1.00  1.80           C  
ATOM   4928  CD  LYS C 625     -14.312 -38.052 -41.343  1.00  1.80           C  
ATOM   4929  CE  LYS C 625     -14.518 -39.565 -41.490  1.00  1.80           C  
ATOM   4930  NZ  LYS C 625     -13.947 -40.118 -42.712  1.00  1.65           N  
ATOM   4931  C   LYS C 625     -13.194 -34.035 -39.570  1.00  1.87           C  
ATOM   4932  O   LYS C 625     -13.432 -33.435 -38.532  1.00  1.55           O  
ATOM   4933  N   SER C 626     -12.813 -33.449 -40.709  1.00  1.83           N  
ATOM   4934  CA  SER C 626     -12.718 -32.001 -40.813  1.00  1.80           C  
ATOM   4935  CB  SER C 626     -12.271 -31.717 -42.255  1.00  1.80           C  
ATOM   4936  OG  SER C 626     -11.350 -32.698 -42.720  1.00  1.55           O  
ATOM   4937  C   SER C 626     -14.090 -31.357 -40.506  1.00  1.87           C  
ATOM   4938  O   SER C 626     -15.115 -31.831 -40.986  1.00  1.55           O  
ATOM   4939  N   SER C 627     -14.062 -30.287 -39.699  1.00  1.83           N
[truncated: 532,064 more chars]
