# Supplementary material for: Predicting the Antigenic Structure of the Pandemic (H1N1) 2009 Influenza Virus Hemagglutinin
Source: PLoS One. 2010 Jan 1;5(1):e8553. doi: 10.1371/journal.pone.0008553 (PMC2797400; doi:10.1371/journal.pone.0008553)
Supplement: File S7 — PDB file of the homology model of H1 HA (A/Hong Kong/1035/1998) after energy minimizations. (0.20 MB ZIP) [file pone.0008553.s009.zip › H1N1_1998_homology_model_minimized.pdb]

ATOM      1  N   ASP A   1     -20.514  20.909  56.157  1.00  1.65           N  
ATOM      2  CA  ASP A   1     -19.684  21.539  55.149  1.00  1.80           C  
ATOM      3  CB  ASP A   1     -18.576  22.426  55.746  1.00  1.80           C  
ATOM      4  CG  ASP A   1     -19.102  23.377  56.822  1.00  1.87           C  
ATOM      5  OD1 ASP A   1     -20.301  23.636  56.869  1.00  1.66           O  
ATOM      6  OD2 ASP A   1     -18.311  23.836  57.631  1.00  1.66           O  
ATOM      7  C   ASP A   1     -19.065  20.431  54.313  1.00  1.87           C  
ATOM      8  O   ASP A   1     -18.729  19.374  54.836  1.00  1.55           O  
ATOM      9  N   THR A   2     -18.959  20.685  53.005  1.00  1.83           N  
ATOM     10  CA  THR A   2     -18.576  19.609  52.104  1.00  1.80           C  
ATOM     11  CB  THR A   2     -19.849  18.810  51.726  1.00  1.80           C  
ATOM     12  OG1 THR A   2     -20.732  18.690  52.826  1.00  1.55           O  
ATOM     13  CG2 THR A   2     -19.565  17.415  51.149  1.00  1.80           C  
ATOM     14  C   THR A   2     -17.942  20.231  50.862  1.00  1.87           C  
ATOM     15  O   THR A   2     -18.301  21.334  50.464  1.00  1.55           O  
ATOM     16  N   ILE A   3     -17.021  19.460  50.269  1.00  1.83           N  
ATOM     17  CA  ILE A   3     -16.594  19.696  48.896  1.00  1.80           C  
ATOM     18  CB  ILE A   3     -15.143  20.224  48.853  1.00  1.80           C  
ATOM     19  CG2 ILE A   3     -14.113  19.192  49.350  1.00  1.80           C  
ATOM     20  CG1 ILE A   3     -14.784  20.786  47.464  1.00  1.80           C  
ATOM     21  CD1 ILE A   3     -13.443  21.528  47.437  1.00  1.80           C  
ATOM     22  C   ILE A   3     -16.787  18.350  48.198  1.00  1.87           C  
ATOM     23  O   ILE A   3     -16.727  17.320  48.856  1.00  1.55           O  
ATOM     24  N   CYS A   4     -17.043  18.371  46.886  1.00  1.83           N  
ATOM     25  CA  CYS A   4     -17.228  17.126  46.152  1.00  1.80           C  
ATOM     26  CB  CYS A   4     -18.722  16.782  46.023  1.00  1.80           C  
ATOM     27  SG  CYS A   4     -19.697  16.999  47.533  1.00  1.89           S  
ATOM     28  C   CYS A   4     -16.634  17.328  44.766  1.00  1.87           C  
ATOM     29  O   CYS A   4     -16.622  18.445  44.271  1.00  1.55           O  
ATOM     30  N   ILE A   5     -16.155  16.227  44.175  1.00  1.83           N  
ATOM     31  CA  ILE A   5     -15.707  16.265  42.788  1.00  1.80           C  
ATOM     32  CB  ILE A   5     -14.327  15.601  42.644  1.00  1.80           C  
ATOM     33  CG2 ILE A   5     -13.840  15.590  41.186  1.00  1.80           C  
ATOM     34  CG1 ILE A   5     -13.285  16.260  43.565  1.00  1.80           C  
ATOM     35  CD1 ILE A   5     -13.164  17.780  43.398  1.00  1.80           C  
ATOM     36  C   ILE A   5     -16.771  15.556  41.955  1.00  1.87           C  
ATOM     37  O   ILE A   5     -17.347  14.556  42.367  1.00  1.55           O  
ATOM     38  N   GLY A   6     -16.983  16.139  40.775  1.00  1.83           N  
ATOM     39  CA  GLY A   6     -17.915  15.600  39.807  1.00  1.80           C  
ATOM     40  C   GLY A   6     -17.684  16.368  38.517  1.00  1.87           C  
ATOM     41  O   GLY A   6     -16.580  16.844  38.269  1.00  1.55           O  
ATOM     42  N   TYR A   7     -18.755  16.473  37.717  1.00  1.83           N  
ATOM     43  CA  TYR A   7     -18.595  17.051  36.393  1.00  1.80           C  
ATOM     44  CB  TYR A   7     -18.068  15.997  35.397  1.00  1.80           C  
ATOM     45  CG  TYR A   7     -18.697  14.638  35.573  1.00  2.04           C  
ATOM     46  CD1 TYR A   7     -19.978  14.362  35.104  1.00  2.04           C  
ATOM     47  CE1 TYR A   7     -20.536  13.100  35.266  1.00  2.04           C  
ATOM     48  CD2 TYR A   7     -17.989  13.627  36.208  1.00  2.04           C  
ATOM     49  CE2 TYR A   7     -18.540  12.368  36.369  1.00  2.04           C  
ATOM     50  CZ  TYR A   7     -19.818  12.101  35.906  1.00  2.04           C  
ATOM     51  OH  TYR A   7     -20.377  10.849  36.066  1.00  1.55           O  
ATOM     52  C   TYR A   7     -19.924  17.619  35.900  1.00  1.87           C  
ATOM     53  O   TYR A   7     -21.000  17.226  36.329  1.00  1.55           O  
ATOM     54  N   HIS A   8     -19.738  18.536  34.944  1.00  1.83           N  
ATOM     55  CA  HIS A   8     -20.737  19.066  34.032  1.00  1.80           C  
ATOM     56  CB  HIS A   8     -19.943  19.650  32.851  1.00  1.80           C  
ATOM     57  CG  HIS A   8     -20.821  20.046  31.687  1.00  2.04           C  
ATOM     58  CD2 HIS A   8     -20.808  19.515  30.387  1.00  2.04           C  
ATOM     59  ND1 HIS A   8     -21.765  21.002  31.744  1.00  1.72           N  
ATOM     60  CE1 HIS A   8     -22.314  21.058  30.521  1.00  2.04           C  
ATOM     61  NE2 HIS A   8     -21.754  20.169  29.677  1.00  1.72           N  
ATOM     62  C   HIS A   8     -21.677  17.968  33.518  1.00  1.87           C  
ATOM     63  O   HIS A   8     -21.248  16.903  33.087  1.00  1.55           O  
ATOM     64  N   ALA A   9     -22.970  18.320  33.542  1.00  1.83           N  
ATOM     65  CA  ALA A   9     -23.957  17.616  32.740  1.00  1.80           C  
ATOM     66  CB  ALA A   9     -24.954  16.880  33.631  1.00  1.80           C  
ATOM     67  C   ALA A   9     -24.657  18.656  31.860  1.00  1.87           C  
ATOM     68  O   ALA A   9     -24.675  19.843  32.159  1.00  1.55           O  
ATOM     69  N   ASN A  10     -25.183  18.125  30.754  1.00  1.83           N  
ATOM     70  CA  ASN A  10     -25.663  18.894  29.615  1.00  1.80           C  
ATOM     71  CB  ASN A  10     -24.640  18.681  28.482  1.00  1.80           C  
ATOM     72  CG  ASN A  10     -24.697  19.768  27.401  1.00  1.87           C  
ATOM     73  OD1 ASN A  10     -25.681  19.931  26.697  1.00  1.55           O  
ATOM     74  ND2 ASN A  10     -23.597  20.515  27.314  1.00  1.83           N  
ATOM     75  C   ASN A  10     -27.042  18.315  29.267  1.00  1.87           C  
ATOM     76  O   ASN A  10     -27.489  17.371  29.908  1.00  1.55           O  
ATOM     77  N   ASN A  11     -27.690  18.882  28.238  1.00  1.83           N  
ATOM     78  CA  ASN A  11     -28.919  18.309  27.681  1.00  1.80           C  
ATOM     79  CB  ASN A  11     -30.096  19.298  27.787  1.00  1.80           C  
ATOM     80  CG  ASN A  11     -29.974  20.525  26.868  1.00  1.87           C  
ATOM     81  OD1 ASN A  11     -28.963  20.770  26.221  1.00  1.55           O  
ATOM     82  ND2 ASN A  11     -31.063  21.295  26.856  1.00  1.83           N  
ATOM     83  C   ASN A  11     -28.679  17.867  26.226  1.00  1.87           C  
ATOM     84  O   ASN A  11     -29.602  17.724  25.431  1.00  1.55           O  
ATOM     85  N   SER A  12     -27.385  17.668  25.940  1.00  1.83           N  
ATOM     86  CA  SER A  12     -26.883  17.348  24.619  1.00  1.80           C  
ATOM     87  CB  SER A  12     -25.366  17.255  24.793  1.00  1.80           C  
ATOM     88  OG  SER A  12     -25.094  16.547  25.998  1.00  1.55           O  
ATOM     89  C   SER A  12     -27.479  16.020  24.118  1.00  1.87           C  
ATOM     90  O   SER A  12     -27.272  14.961  24.702  1.00  1.55           O  
ATOM     91  N   THR A  13     -28.235  16.145  23.020  1.00  1.83           N  
ATOM     92  CA  THR A  13     -28.881  14.986  22.423  1.00  1.80           C  
ATOM     93  CB  THR A  13     -30.087  15.513  21.615  1.00  1.80           C  
ATOM     94  OG1 THR A  13     -30.557  16.744  22.147  1.00  1.55           O  
ATOM     95  CG2 THR A  13     -31.233  14.496  21.524  1.00  1.80           C  
ATOM     96  C   THR A  13     -27.896  14.195  21.532  1.00  1.87           C  
ATOM     97  O   THR A  13     -28.120  13.041  21.177  1.00  1.55           O  
ATOM     98  N   ASP A  14     -26.813  14.899  21.159  1.00  1.83           N  
ATOM     99  CA  ASP A  14     -25.832  14.342  20.242  1.00  1.80           C  
ATOM    100  CB  ASP A  14     -24.875  15.417  19.685  1.00  1.80           C  
ATOM    101  CG  ASP A  14     -24.367  16.423  20.723  1.00  1.87           C  
ATOM    102  OD1 ASP A  14     -25.146  17.275  21.151  1.00  1.66           O  
ATOM    103  OD2 ASP A  14     -23.191  16.386  21.071  1.00  1.66           O  
ATOM    104  C   ASP A  14     -25.096  13.158  20.890  1.00  1.87           C  
ATOM    105  O   ASP A  14     -24.881  13.071  22.095  1.00  1.55           O  
ATOM    106  N   THR A  15     -24.791  12.229  19.980  1.00  1.83           N  
ATOM    107  CA  THR A  15     -24.308  10.916  20.348  1.00  1.80           C  
ATOM    108  CB  THR A  15     -25.499   9.934  20.245  1.00  1.80           C  
ATOM    109  OG1 THR A  15     -26.342  10.279  19.156  1.00  1.55           O  
ATOM    110  CG2 THR A  15     -26.347   9.842  21.520  1.00  1.80           C  
ATOM    111  C   THR A  15     -23.208  10.553  19.349  1.00  1.87           C  
ATOM    112  O   THR A  15     -23.153  11.108  18.256  1.00  1.55           O  
ATOM    113  N   VAL A  16     -22.369   9.590  19.756  1.00  1.83           N  
ATOM    114  CA  VAL A  16     -21.450   8.953  18.822  1.00  1.80           C  
ATOM    115  CB  VAL A  16     -20.024   9.532  18.939  1.00  1.80           C  
ATOM    116  CG1 VAL A  16     -20.000  11.039  18.651  1.00  1.80           C  
ATOM    117  CG2 VAL A  16     -19.346   9.220  20.283  1.00  1.80           C  
ATOM    118  C   VAL A  16     -21.482   7.458  19.134  1.00  1.87           C  
ATOM    119  O   VAL A  16     -21.897   7.055  20.211  1.00  1.55           O  
ATOM    120  N   ASP A  17     -21.016   6.671  18.159  1.00  1.83           N  
ATOM    121  CA  ASP A  17     -20.773   5.259  18.420  1.00  1.80           C  
ATOM    122  CB  ASP A  17     -21.022   4.429  17.148  1.00  1.80           C  
ATOM    123  CG  ASP A  17     -22.482   4.493  16.688  1.00  1.87           C  
ATOM    124  OD1 ASP A  17     -23.378   4.321  17.505  1.00  1.66           O  
ATOM    125  OD2 ASP A  17     -22.731   4.710  15.505  1.00  1.66           O  
ATOM    126  C   ASP A  17     -19.314   5.161  18.870  1.00  1.87           C  
ATOM    127  O   ASP A  17     -18.538   6.091  18.687  1.00  1.55           O  
ATOM    128  N   THR A  18     -18.983   4.015  19.463  1.00  1.83           N  
ATOM    129  CA  THR A  18     -17.637   3.748  19.935  1.00  1.80           C  
ATOM    130  CB  THR A  18     -17.480   4.314  21.362  1.00  1.80           C  
ATOM    131  OG1 THR A  18     -16.126   4.442  21.731  1.00  1.55           O  
ATOM    132  CG2 THR A  18     -18.300   3.589  22.440  1.00  1.80           C  
ATOM    133  C   THR A  18     -17.452   2.233  19.774  1.00  1.87           C  
ATOM    134  O   THR A  18     -18.402   1.512  19.488  1.00  1.55           O  
ATOM    135  N   VAL A  19     -16.197   1.775  19.899  1.00  1.83           N  
ATOM    136  CA  VAL A  19     -15.913   0.413  19.450  1.00  1.80           C  
ATOM    137  CB  VAL A  19     -14.391   0.183  19.329  1.00  1.80           C  
ATOM    138  CG1 VAL A  19     -13.652   0.280  20.666  1.00  1.80           C  
ATOM    139  CG2 VAL A  19     -14.061  -1.148  18.636  1.00  1.80           C  
ATOM    140  C   VAL A  19     -16.623  -0.635  20.332  1.00  1.87           C  
ATOM    141  O   VAL A  19     -16.982  -1.710  19.869  1.00  1.55           O  
ATOM    142  N   LEU A  20     -16.815  -0.275  21.615  1.00  1.83           N  
ATOM    143  CA  LEU A  20     -17.456  -1.208  22.541  1.00  1.80           C  
ATOM    144  CB  LEU A  20     -16.825  -1.144  23.945  1.00  1.80           C  
ATOM    145  CG  LEU A  20     -15.315  -1.455  24.003  1.00  1.80           C  
ATOM    146  CD1 LEU A  20     -14.841  -1.548  25.460  1.00  1.80           C  
ATOM    147  CD2 LEU A  20     -14.929  -2.740  23.252  1.00  1.80           C  
ATOM    148  C   LEU A  20     -18.976  -0.990  22.642  1.00  1.87           C  
ATOM    149  O   LEU A  20     -19.672  -1.868  23.136  1.00  1.55           O  
ATOM    150  N   GLU A  21     -19.487   0.175  22.194  1.00  1.83           N  
ATOM    151  CA  GLU A  21     -20.934   0.379  22.324  1.00  1.80           C  
ATOM    152  CB  GLU A  21     -21.348   0.776  23.759  1.00  1.80           C  
ATOM    153  CG  GLU A  21     -20.840   2.150  24.238  1.00  1.80           C  
ATOM    154  CD  GLU A  21     -21.497   2.585  25.555  1.00  1.87           C  
ATOM    155  OE1 GLU A  21     -22.716   2.679  25.632  1.00  1.66           O  
ATOM    156  OE2 GLU A  21     -20.795   2.852  26.517  1.00  1.66           O  
ATOM    157  C   GLU A  21     -21.415   1.419  21.310  1.00  1.87           C  
ATOM    158  O   GLU A  21     -20.657   2.257  20.841  1.00  1.55           O  
ATOM    159  N   LYS A  22     -22.715   1.318  21.002  1.00  1.83           N  
ATOM    160  CA  LYS A  22     -23.339   2.292  20.119  1.00  1.80           C  
ATOM    161  CB  LYS A  22     -24.382   1.602  19.229  1.00  1.80           C  
ATOM    162  CG  LYS A  22     -23.810   0.449  18.395  1.00  1.80           C  
ATOM    163  CD  LYS A  22     -24.722   0.096  17.211  1.00  1.80           C  
ATOM    164  CE  LYS A  22     -24.279  -1.153  16.436  1.00  1.80           C  
ATOM    165  NZ  LYS A  22     -24.590  -2.414  17.099  1.00  1.65           N  
ATOM    166  C   LYS A  22     -24.027   3.365  20.970  1.00  1.87           C  
ATOM    167  O   LYS A  22     -24.468   3.115  22.086  1.00  1.55           O  
ATOM    168  N   ASN A  23     -24.134   4.546  20.345  1.00  1.83           N  
ATOM    169  CA  ASN A  23     -24.989   5.632  20.823  1.00  1.80           C  
ATOM    170  CB  ASN A  23     -26.489   5.274  20.769  1.00  1.80           C  
ATOM    171  CG  ASN A  23     -26.978   4.994  19.348  1.00  1.87           C  
ATOM    172  OD1 ASN A  23     -27.129   5.894  18.530  1.00  1.55           O  
ATOM    173  ND2 ASN A  23     -27.248   3.710  19.099  1.00  1.83           N  
ATOM    174  C   ASN A  23     -24.617   6.089  22.243  1.00  1.87           C  
ATOM    175  O   ASN A  23     -25.467   6.266  23.110  1.00  1.55           O  
ATOM    176  N   VAL A  24     -23.311   6.319  22.417  1.00  1.83           N  
ATOM    177  CA  VAL A  24     -22.839   7.049  23.582  1.00  1.80           C  
ATOM    178  CB  VAL A  24     -21.298   7.144  23.542  1.00  1.80           C  
ATOM    179  CG1 VAL A  24     -20.728   7.841  24.789  1.00  1.80           C  
ATOM    180  CG2 VAL A  24     -20.653   5.767  23.359  1.00  1.80           C  
ATOM    181  C   VAL A  24     -23.441   8.461  23.521  1.00  1.87           C  
ATOM    182  O   VAL A  24     -23.224   9.185  22.559  1.00  1.55           O  
ATOM    183  N   THR A  25     -24.197   8.803  24.572  1.00  1.83           N  
ATOM    184  CA  THR A  25     -24.694  10.162  24.711  1.00  1.80           C  
ATOM    185  CB  THR A  25     -25.984  10.121  25.565  1.00  1.80           C  
ATOM    186  OG1 THR A  25     -26.763  11.297  25.472  1.00  1.55           O  
ATOM    187  CG2 THR A  25     -25.761   9.722  27.032  1.00  1.80           C  
ATOM    188  C   THR A  25     -23.536  10.981  25.297  1.00  1.87           C  
ATOM    189  O   THR A  25     -22.972  10.632  26.329  1.00  1.55           O  
ATOM    190  N   VAL A  26     -23.171  12.042  24.569  1.00  1.83           N  
ATOM    191  CA  VAL A  26     -21.996  12.814  24.944  1.00  1.80           C  
ATOM    192  CB  VAL A  26     -20.953  12.742  23.815  1.00  1.80           C  
ATOM    193  CG1 VAL A  26     -20.501  11.290  23.612  1.00  1.80           C  
ATOM    194  CG2 VAL A  26     -21.453  13.345  22.495  1.00  1.80           C  
ATOM    195  C   VAL A  26     -22.456  14.223  25.291  1.00  1.87           C  
ATOM    196  O   VAL A  26     -23.618  14.567  25.130  1.00  1.55           O  
ATOM    197  N   THR A  27     -21.486  14.992  25.798  1.00  1.83           N  
ATOM    198  CA  THR A  27     -21.741  16.392  26.087  1.00  1.80           C  
ATOM    199  CB  THR A  27     -20.897  16.805  27.304  1.00  1.80           C  
ATOM    200  OG1 THR A  27     -19.541  16.421  27.136  1.00  1.55           O  
ATOM    201  CG2 THR A  27     -21.462  16.241  28.621  1.00  1.80           C  
ATOM    202  C   THR A  27     -21.458  17.236  24.832  1.00  1.87           C  
ATOM    203  O   THR A  27     -22.175  18.172  24.500  1.00  1.55           O  
ATOM    204  N   HIS A  28     -20.350  16.850  24.173  1.00  1.83           N  
ATOM    205  CA  HIS A  28     -19.826  17.609  23.046  1.00  1.80           C  
ATOM    206  CB  HIS A  28     -18.656  18.500  23.509  1.00  1.80           C  
ATOM    207  CG  HIS A  28     -19.079  19.451  24.607  1.00  2.04           C  
ATOM    208  CD2 HIS A  28     -19.434  20.804  24.476  1.00  2.04           C  
ATOM    209  ND1 HIS A  28     -19.176  19.109  25.913  1.00  1.72           N  
ATOM    210  CE1 HIS A  28     -19.581  20.220  26.553  1.00  2.04           C  
ATOM    211  NE2 HIS A  28     -19.743  21.259  25.713  1.00  1.72           N  
ATOM    212  C   HIS A  28     -19.315  16.600  22.019  1.00  1.87           C  
ATOM    213  O   HIS A  28     -18.899  15.500  22.371  1.00  1.55           O  
ATOM    214  N   SER A  29     -19.354  17.030  20.753  1.00  1.83           N  
ATOM    215  CA  SER A  29     -18.840  16.221  19.660  1.00  1.80           C  
ATOM    216  CB  SER A  29     -19.858  15.120  19.322  1.00  1.80           C  
ATOM    217  OG  SER A  29     -21.205  15.577  19.354  1.00  1.55           O  
ATOM    218  C   SER A  29     -18.579  17.155  18.468  1.00  1.87           C  
ATOM    219  O   SER A  29     -19.078  18.278  18.437  1.00  1.55           O  
ATOM    220  N   VAL A  30     -17.807  16.634  17.503  1.00  1.83           N  
ATOM    221  CA  VAL A  30     -17.571  17.288  16.225  1.00  1.80           C  
ATOM    222  CB  VAL A  30     -16.071  17.628  16.077  1.00  1.80           C  
ATOM    223  CG1 VAL A  30     -15.658  18.698  17.099  1.00  1.80           C  
ATOM    224  CG2 VAL A  30     -15.154  16.400  16.204  1.00  1.80           C  
ATOM    225  C   VAL A  30     -18.075  16.339  15.125  1.00  1.87           C  
ATOM    226  O   VAL A  30     -17.726  15.166  15.083  1.00  1.55           O  
ATOM    227  N   ASN A  31     -18.935  16.895  14.258  1.00  1.83           N  
ATOM    228  CA  ASN A  31     -19.465  16.152  13.116  1.00  1.80           C  
ATOM    229  CB  ASN A  31     -20.903  16.620  12.841  1.00  1.80           C  
ATOM    230  CG  ASN A  31     -21.595  15.942  11.648  1.00  1.87           C  
ATOM    231  OD1 ASN A  31     -22.462  16.534  11.018  1.00  1.55           O  
ATOM    232  ND2 ASN A  31     -21.220  14.690  11.370  1.00  1.83           N  
ATOM    233  C   ASN A  31     -18.542  16.433  11.927  1.00  1.87           C  
ATOM    234  O   ASN A  31     -18.429  17.561  11.467  1.00  1.55           O  
ATOM    235  N   LEU A  32     -17.861  15.361  11.504  1.00  1.83           N  
ATOM    236  CA  LEU A  32     -16.705  15.483  10.622  1.00  1.80           C  
ATOM    237  CB  LEU A  32     -15.644  14.479  11.112  1.00  1.80           C  
ATOM    238  CG  LEU A  32     -15.141  14.750  12.544  1.00  1.80           C  
ATOM    239  CD1 LEU A  32     -14.246  13.602  13.031  1.00  1.80           C  
ATOM    240  CD2 LEU A  32     -14.393  16.090  12.640  1.00  1.80           C  
ATOM    241  C   LEU A  32     -17.060  15.212   9.148  1.00  1.87           C  
ATOM    242  O   LEU A  32     -16.186  15.168   8.290  1.00  1.55           O  
ATOM    243  N   LEU A  33     -18.366  15.006   8.907  1.00  1.83           N  
ATOM    244  CA  LEU A  33     -18.862  14.611   7.594  1.00  1.80           C  
ATOM    245  CB  LEU A  33     -19.596  13.268   7.764  1.00  1.80           C  
ATOM    246  CG  LEU A  33     -20.057  12.624   6.446  1.00  1.80           C  
ATOM    247  CD1 LEU A  33     -18.872  12.067   5.660  1.00  1.80           C  
ATOM    248  CD2 LEU A  33     -21.081  11.522   6.708  1.00  1.80           C  
ATOM    249  C   LEU A  33     -19.845  15.688   7.128  1.00  1.87           C  
ATOM    250  O   LEU A  33     -20.725  16.071   7.887  1.00  1.55           O  
ATOM    251  N   GLU A  34     -19.674  16.151   5.878  1.00  1.83           N  
ATOM    252  CA  GLU A  34     -20.639  17.087   5.308  1.00  1.80           C  
ATOM    253  CB  GLU A  34     -19.921  18.194   4.532  1.00  1.80           C  
ATOM    254  CG  GLU A  34     -20.840  19.312   3.992  1.00  1.80           C  
ATOM    255  CD  GLU A  34     -21.625  20.039   5.096  1.00  1.87           C  
ATOM    256  OE1 GLU A  34     -21.330  21.192   5.385  1.00  1.66           O  
ATOM    257  OE2 GLU A  34     -22.543  19.459   5.666  1.00  1.66           O  
ATOM    258  C   GLU A  34     -21.642  16.344   4.416  1.00  1.87           C  
ATOM    259  O   GLU A  34     -21.304  15.454   3.640  1.00  1.55           O  
ATOM    260  N   ASP A  35     -22.887  16.791   4.629  1.00  1.83           N  
ATOM    261  CA  ASP A  35     -24.108  16.227   4.075  1.00  1.80           C  
ATOM    262  CB  ASP A  35     -25.197  16.190   5.174  1.00  1.80           C  
ATOM    263  CG  ASP A  35     -25.206  14.885   5.974  1.00  1.87           C  
ATOM    264  OD1 ASP A  35     -24.511  14.783   6.976  1.00  1.66           O  
ATOM    265  OD2 ASP A  35     -25.955  13.979   5.623  1.00  1.66           O  
ATOM    266  C   ASP A  35     -24.624  17.093   2.919  1.00  1.87           C  
ATOM    267  O   ASP A  35     -25.322  16.608   2.035  1.00  1.55           O  
ATOM    268  N   ARG A  36     -24.306  18.400   2.980  1.00  1.83           N  
ATOM    269  CA  ARG A  36     -24.911  19.339   2.033  1.00  1.80           C  
ATOM    270  CB  ARG A  36     -25.690  20.447   2.769  1.00  1.80           C  
ATOM    271  CG  ARG A  36     -24.912  21.177   3.873  1.00  1.80           C  
ATOM    272  CD  ARG A  36     -25.794  22.130   4.688  1.00  1.80           C  
ATOM    273  NE  ARG A  36     -26.272  23.246   3.877  1.00  1.83           N  
ATOM    274  CZ  ARG A  36     -25.614  24.422   3.749  1.00  1.87           C  
ATOM    275  NH1 ARG A  36     -24.450  24.624   4.354  1.00  1.83           N  
ATOM    276  NH2 ARG A  36     -26.145  25.384   3.011  1.00  1.83           N  
ATOM    277  C   ARG A  36     -23.861  19.885   1.053  1.00  1.87           C  
ATOM    278  O   ARG A  36     -23.105  20.806   1.336  1.00  1.55           O  
ATOM    279  N   HIS A  37     -23.928  19.287  -0.147  1.00  1.83           N  
ATOM    280  CA  HIS A  37     -23.496  19.977  -1.359  1.00  1.80           C  
ATOM    281  CB  HIS A  37     -23.564  19.009  -2.556  1.00  1.80           C  
ATOM    282  CG  HIS A  37     -24.971  18.479  -2.765  1.00  2.04           C  
ATOM    283  CD2 HIS A  37     -25.637  17.465  -2.053  1.00  2.04           C  
ATOM    284  ND1 HIS A  37     -25.808  18.938  -3.715  1.00  1.72           N  
ATOM    285  CE1 HIS A  37     -26.946  18.236  -3.589  1.00  2.04           C  
ATOM    286  NE2 HIS A  37     -26.873  17.336  -2.589  1.00  1.72           N  
ATOM    287  C   HIS A  37     -24.450  21.171  -1.556  1.00  1.87           C  
ATOM    288  O   HIS A  37     -25.602  21.107  -1.143  1.00  1.55           O  
ATOM    289  N   ASN A  38     -23.942  22.265  -2.157  1.00  1.83           N  
ATOM    290  CA  ASN A  38     -24.783  23.469  -2.207  1.00  1.80           C  
ATOM    291  CB  ASN A  38     -23.951  24.760  -2.385  1.00  1.80           C  
ATOM    292  CG  ASN A  38     -23.835  25.221  -3.840  1.00  1.87           C  
ATOM    293  OD1 ASN A  38     -24.794  25.706  -4.424  1.00  1.55           O  
ATOM    294  ND2 ASN A  38     -22.653  25.011  -4.404  1.00  1.83           N  
ATOM    295  C   ASN A  38     -25.923  23.340  -3.247  1.00  1.87           C  
ATOM    296  O   ASN A  38     -26.892  24.095  -3.230  1.00  1.55           O  
ATOM    297  N   GLY A  39     -25.746  22.369  -4.161  1.00  1.83           N  
ATOM    298  CA  GLY A  39     -26.777  22.082  -5.154  1.00  1.80           C  
ATOM    299  C   GLY A  39     -26.461  22.729  -6.504  1.00  1.87           C  
ATOM    300  O   GLY A  39     -26.651  22.134  -7.558  1.00  1.55           O  
ATOM    301  N   LYS A  40     -26.007  23.986  -6.417  1.00  1.83           N  
ATOM    302  CA  LYS A  40     -25.883  24.835  -7.592  1.00  1.80           C  
ATOM    303  CB  LYS A  40     -26.373  26.240  -7.218  1.00  1.80           C  
ATOM    304  CG  LYS A  40     -27.828  26.254  -6.712  1.00  1.80           C  
ATOM    305  CD  LYS A  40     -28.181  27.521  -5.921  1.00  1.80           C  
ATOM    306  CE  LYS A  40     -27.568  27.574  -4.510  1.00  1.80           C  
ATOM    307  NZ  LYS A  40     -28.084  26.581  -3.566  1.00  1.65           N  
ATOM    308  C   LYS A  40     -24.410  24.883  -8.012  1.00  1.87           C  
ATOM    309  O   LYS A  40     -23.517  24.946  -7.173  1.00  1.55           O  
ATOM    310  N   LEU A  41     -24.190  24.848  -9.337  1.00  1.83           N  
ATOM    311  CA  LEU A  41     -22.820  24.961  -9.822  1.00  1.80           C  
ATOM    312  CB  LEU A  41     -22.657  24.494 -11.280  1.00  1.80           C  
ATOM    313  CG  LEU A  41     -23.378  23.184 -11.635  1.00  1.80           C  
ATOM    314  CD1 LEU A  41     -23.163  22.863 -13.119  1.00  1.80           C  
ATOM    315  CD2 LEU A  41     -22.931  22.005 -10.761  1.00  1.80           C  
ATOM    316  C   LEU A  41     -22.363  26.423  -9.672  1.00  1.87           C  
ATOM    317  O   LEU A  41     -22.815  27.323 -10.374  1.00  1.55           O  
ATOM    318  N   CYS A  42     -21.453  26.578  -8.711  1.00  1.83           N  
ATOM    319  CA  CYS A  42     -20.757  27.825  -8.488  1.00  1.80           C  
ATOM    320  CB  CYS A  42     -20.242  27.829  -7.045  1.00  1.80           C  
ATOM    321  SG  CYS A  42     -21.586  27.688  -5.838  1.00  1.89           S  
ATOM    322  C   CYS A  42     -19.591  27.904  -9.476  1.00  1.87           C  
ATOM    323  O   CYS A  42     -18.960  26.909  -9.816  1.00  1.55           O  
ATOM    324  N   LEU A  43     -19.348  29.148  -9.902  1.00  1.83           N  
ATOM    325  CA  LEU A  43     -18.185  29.477 -10.698  1.00  1.80           C  
ATOM    326  CB  LEU A  43     -18.195  30.970 -11.055  1.00  1.80           C  
ATOM    327  CG  LEU A  43     -19.277  31.380 -12.068  1.00  1.80           C  
ATOM    328  CD1 LEU A  43     -20.651  31.598 -11.416  1.00  1.80           C  
ATOM    329  CD2 LEU A  43     -18.845  32.644 -12.823  1.00  1.80           C  
ATOM    330  C   LEU A  43     -16.927  29.167  -9.879  1.00  1.87           C  
ATOM    331  O   LEU A  43     -16.658  29.788  -8.856  1.00  1.55           O  
ATOM    332  N   LEU A  44     -16.183  28.175 -10.381  1.00  1.83           N  
ATOM    333  CA  LEU A  44     -14.967  27.771  -9.698  1.00  1.80           C  
ATOM    334  CB  LEU A  44     -14.443  26.489 -10.357  1.00  1.80           C  
ATOM    335  CG  LEU A  44     -13.208  25.878  -9.674  1.00  1.80           C  
ATOM    336  CD1 LEU A  44     -13.567  25.252  -8.320  1.00  1.80           C  
ATOM    337  CD2 LEU A  44     -12.549  24.842 -10.589  1.00  1.80           C  
ATOM    338  C   LEU A  44     -13.954  28.921  -9.800  1.00  1.87           C  
ATOM    339  O   LEU A  44     -13.470  29.248 -10.877  1.00  1.55           O  
ATOM    340  N   LYS A  45     -13.691  29.530  -8.636  1.00  1.83           N  
ATOM    341  CA  LYS A  45     -12.788  30.669  -8.532  1.00  1.80           C  
ATOM    342  CB  LYS A  45     -11.336  30.257  -8.838  1.00  1.80           C  
ATOM    343  CG  LYS A  45     -10.866  29.091  -7.957  1.00  1.80           C  
ATOM    344  CD  LYS A  45      -9.403  28.711  -8.210  1.00  1.80           C  
ATOM    345  CE  LYS A  45      -8.959  27.535  -7.331  1.00  1.80           C  
ATOM    346  NZ  LYS A  45      -7.550  27.193  -7.471  1.00  1.65           N  
ATOM    347  C   LYS A  45     -13.263  31.837  -9.417  1.00  1.87           C  
ATOM    348  O   LYS A  45     -12.475  32.610  -9.953  1.00  1.55           O  
ATOM    349  N   GLY A  46     -14.597  31.912  -9.545  1.00  1.83           N  
ATOM    350  CA  GLY A  46     -15.200  32.969 -10.346  1.00  1.80           C  
ATOM    351  C   GLY A  46     -15.086  32.734 -11.861  1.00  1.87           C  
ATOM    352  O   GLY A  46     -15.516  33.565 -12.655  1.00  1.55           O  
ATOM    353  N   ILE A  47     -14.504  31.582 -12.236  1.00  1.83           N  
ATOM    354  CA  ILE A  47     -14.451  31.195 -13.639  1.00  1.80           C  
ATOM    355  CB  ILE A  47     -13.190  30.347 -13.928  1.00  1.80           C  
ATOM    356  CG2 ILE A  47     -13.040  30.075 -15.437  1.00  1.80           C  
ATOM    357  CG1 ILE A  47     -11.913  31.007 -13.367  1.00  1.80           C  
ATOM    358  CD1 ILE A  47     -10.645  30.172 -13.580  1.00  1.80           C  
ATOM    359  C   ILE A  47     -15.749  30.425 -13.925  1.00  1.87           C  
ATOM    360  O   ILE A  47     -16.194  29.609 -13.122  1.00  1.55           O  
ATOM    361  N   ALA A  48     -16.341  30.744 -15.086  1.00  1.83           N  
ATOM    362  CA  ALA A  48     -17.575  30.078 -15.479  1.00  1.80           C  
ATOM    363  CB  ALA A  48     -18.319  30.958 -16.488  1.00  1.80           C  
ATOM    364  C   ALA A  48     -17.239  28.716 -16.124  1.00  1.87           C  
ATOM    365  O   ALA A  48     -16.490  28.658 -17.096  1.00  1.55           O  
ATOM    366  N   PRO A  49     -17.813  27.610 -15.581  1.00  1.83           N  
ATOM    367  CD  PRO A  49     -18.644  27.563 -14.377  1.00  1.80           C  
ATOM    368  CA  PRO A  49     -17.641  26.309 -16.210  1.00  1.80           C  
ATOM    369  CB  PRO A  49     -18.073  25.319 -15.126  1.00  1.80           C  
ATOM    370  CG  PRO A  49     -19.067  26.096 -14.253  1.00  1.80           C  
ATOM    371  C   PRO A  49     -18.559  26.241 -17.442  1.00  1.87           C  
ATOM    372  O   PRO A  49     -19.758  26.489 -17.359  1.00  1.55           O  
ATOM    373  N   LEU A  50     -17.944  25.943 -18.593  1.00  1.83           N  
ATOM    374  CA  LEU A  50     -18.710  25.949 -19.830  1.00  1.80           C  
ATOM    375  CB  LEU A  50     -17.742  26.038 -21.018  1.00  1.80           C  
ATOM    376  CG  LEU A  50     -18.385  25.905 -22.409  1.00  1.80           C  
ATOM    377  CD1 LEU A  50     -19.376  27.042 -22.684  1.00  1.80           C  
ATOM    378  CD2 LEU A  50     -17.305  25.859 -23.494  1.00  1.80           C  
ATOM    379  C   LEU A  50     -19.606  24.701 -19.867  1.00  1.87           C  
ATOM    380  O   LEU A  50     -19.192  23.601 -20.217  1.00  1.55           O  
ATOM    381  N   GLN A  51     -20.873  24.938 -19.499  1.00  1.83           N  
ATOM    382  CA  GLN A  51     -21.856  23.882 -19.658  1.00  1.80           C  
ATOM    383  CB  GLN A  51     -23.147  24.210 -18.892  1.00  1.80           C  
ATOM    384  CG  GLN A  51     -22.928  24.514 -17.400  1.00  1.80           C  
ATOM    385  CD  GLN A  51     -24.286  24.643 -16.699  1.00  1.87           C  
ATOM    386  OE1 GLN A  51     -24.914  25.695 -16.689  1.00  1.55           O  
ATOM    387  NE2 GLN A  51     -24.715  23.512 -16.136  1.00  1.83           N  
ATOM    388  C   GLN A  51     -22.146  23.708 -21.160  1.00  1.87           C  
ATOM    389  O   GLN A  51     -22.965  24.408 -21.742  1.00  1.55           O  
ATOM    390  N   LEU A  52     -21.440  22.725 -21.737  1.00  1.83           N  
ATOM    391  CA  LEU A  52     -21.728  22.294 -23.098  1.00  1.80           C  
ATOM    392  CB  LEU A  52     -20.737  21.203 -23.536  1.00  1.80           C  
ATOM    393  CG  LEU A  52     -19.255  21.619 -23.470  1.00  1.80           C  
ATOM    394  CD1 LEU A  52     -18.347  20.430 -23.809  1.00  1.80           C  
ATOM    395  CD2 LEU A  52     -18.950  22.795 -24.405  1.00  1.80           C  
ATOM    396  C   LEU A  52     -23.184  21.806 -23.175  1.00  1.87           C  
ATOM    397  O   LEU A  52     -23.928  22.079 -24.109  1.00  1.55           O  
ATOM    398  N   GLY A  53     -23.543  21.128 -22.075  1.00  1.83           N  
ATOM    399  CA  GLY A  53     -24.929  20.838 -21.768  1.00  1.80           C  
ATOM    400  C   GLY A  53     -25.530  19.864 -22.778  1.00  1.87           C  
ATOM    401  O   GLY A  53     -25.434  18.652 -22.635  1.00  1.55           O  
ATOM    402  N   ASN A  54     -26.171  20.466 -23.787  1.00  1.83           N  
ATOM    403  CA  ASN A  54     -26.780  19.666 -24.845  1.00  1.80           C  
ATOM    404  CB  ASN A  54     -27.686  20.537 -25.729  1.00  1.80           C  
ATOM    405  CG  ASN A  54     -28.938  20.989 -24.973  1.00  1.87           C  
ATOM    406  OD1 ASN A  54     -29.712  20.186 -24.466  1.00  1.55           O  
ATOM    407  ND2 ASN A  54     -29.104  22.312 -24.923  1.00  1.83           N  
ATOM    408  C   ASN A  54     -25.683  19.056 -25.722  1.00  1.87           C  
ATOM    409  O   ASN A  54     -25.827  17.969 -26.268  1.00  1.55           O  
ATOM    410  N   CYS A  55     -24.597  19.835 -25.840  1.00  1.83           N  
ATOM    411  CA  CYS A  55     -23.460  19.434 -26.647  1.00  1.80           C  
ATOM    412  CB  CYS A  55     -22.794  20.686 -27.229  1.00  1.80           C  
ATOM    413  SG  CYS A  55     -23.940  21.629 -28.263  1.00  1.89           S  
ATOM    414  C   CYS A  55     -22.469  18.652 -25.786  1.00  1.87           C  
ATOM    415  O   CYS A  55     -22.353  18.875 -24.588  1.00  1.55           O  
ATOM    416  N   SER A  56     -21.759  17.768 -26.499  1.00  1.83           N  
ATOM    417  CA  SER A  56     -20.586  17.083 -25.974  1.00  1.80           C  
ATOM    418  CB  SER A  56     -20.702  15.585 -26.303  1.00  1.80           C  
ATOM    419  OG  SER A  56     -21.828  14.992 -25.676  1.00  1.55           O  
ATOM    420  C   SER A  56     -19.360  17.684 -26.670  1.00  1.87           C  
ATOM    421  O   SER A  56     -19.489  18.424 -27.640  1.00  1.55           O  
ATOM    422  N   VAL A  57     -18.173  17.304 -26.157  1.00  1.83           N  
ATOM    423  CA  VAL A  57     -16.920  17.808 -26.717  1.00  1.80           C  
ATOM    424  CB  VAL A  57     -15.705  17.254 -25.933  1.00  1.80           C  
ATOM    425  CG1 VAL A  57     -14.347  17.698 -26.505  1.00  1.80           C  
ATOM    426  CG2 VAL A  57     -15.787  17.661 -24.458  1.00  1.80           C  
ATOM    427  C   VAL A  57     -16.822  17.538 -28.234  1.00  1.87           C  
ATOM    428  O   VAL A  57     -16.254  18.328 -28.973  1.00  1.55           O  
ATOM    429  N   ALA A  58     -17.428  16.418 -28.666  1.00  1.83           N  
ATOM    430  CA  ALA A  58     -17.435  16.099 -30.090  1.00  1.80           C  
ATOM    431  CB  ALA A  58     -18.136  14.757 -30.338  1.00  1.80           C  
ATOM    432  C   ALA A  58     -18.116  17.215 -30.895  1.00  1.87           C  
ATOM    433  O   ALA A  58     -17.536  17.800 -31.796  1.00  1.55           O  
ATOM    434  N   GLY A  59     -19.382  17.474 -30.525  1.00  1.83           N  
ATOM    435  CA  GLY A  59     -20.171  18.439 -31.286  1.00  1.80           C  
ATOM    436  C   GLY A  59     -19.574  19.845 -31.195  1.00  1.87           C  
ATOM    437  O   GLY A  59     -19.515  20.594 -32.162  1.00  1.55           O  
ATOM    438  N   TRP A  60     -19.113  20.135 -29.970  1.00  1.83           N  
ATOM    439  CA  TRP A  60     -18.411  21.373 -29.666  1.00  1.80           C  
ATOM    440  CB  TRP A  60     -17.935  21.247 -28.208  1.00  1.80           C  
ATOM    441  CG  TRP A  60     -17.294  22.500 -27.649  1.00  2.04           C  
ATOM    442  CD2 TRP A  60     -16.225  22.552 -26.684  1.00  2.04           C  
ATOM    443  CE2 TRP A  60     -15.991  23.915 -26.396  1.00  2.04           C  
ATOM    444  CE3 TRP A  60     -15.489  21.582 -26.060  1.00  2.04           C  
ATOM    445  CD1 TRP A  60     -17.650  23.826 -27.906  1.00  2.04           C  
ATOM    446  NE1 TRP A  60     -16.878  24.658 -27.162  1.00  1.72           N  
ATOM    447  CZ2 TRP A  60     -15.029  24.261 -25.487  1.00  2.04           C  
ATOM    448  CZ3 TRP A  60     -14.508  21.930 -25.134  1.00  2.04           C  
ATOM    449  CH2 TRP A  60     -14.283  23.273 -24.847  1.00  2.04           C  
ATOM    450  C   TRP A  60     -17.251  21.590 -30.660  1.00  1.87           C  
ATOM    451  O   TRP A  60     -17.231  22.536 -31.436  1.00  1.55           O  
ATOM    452  N   ILE A  61     -16.292  20.657 -30.615  1.00  1.83           N  
ATOM    453  CA  ILE A  61     -15.062  20.845 -31.372  1.00  1.80           C  
ATOM    454  CB  ILE A  61     -14.004  19.829 -30.881  1.00  1.80           C  
ATOM    455  CG2 ILE A  61     -14.217  18.413 -31.437  1.00  1.80           C  
ATOM    456  CG1 ILE A  61     -12.573  20.319 -31.150  1.00  1.80           C  
ATOM    457  CD1 ILE A  61     -12.134  21.440 -30.198  1.00  1.80           C  
ATOM    458  C   ILE A  61     -15.332  20.807 -32.894  1.00  1.87           C  
ATOM    459  O   ILE A  61     -14.685  21.483 -33.684  1.00  1.55           O  
ATOM    460  N   LEU A  62     -16.360  20.022 -33.256  1.00  1.83           N  
ATOM    461  CA  LEU A  62     -16.833  19.977 -34.637  1.00  1.80           C  
ATOM    462  CB  LEU A  62     -17.936  18.904 -34.762  1.00  1.80           C  
ATOM    463  CG  LEU A  62     -17.539  17.653 -35.552  1.00  1.80           C  
ATOM    464  CD1 LEU A  62     -17.041  18.010 -36.955  1.00  1.80           C  
ATOM    465  CD2 LEU A  62     -16.539  16.777 -34.795  1.00  1.80           C  
ATOM    466  C   LEU A  62     -17.420  21.327 -35.090  1.00  1.87           C  
ATOM    467  O   LEU A  62     -17.365  21.711 -36.253  1.00  1.55           O  
ATOM    468  N   GLY A  63     -18.034  22.001 -34.111  1.00  1.83           N  
ATOM    469  CA  GLY A  63     -18.859  23.148 -34.441  1.00  1.80           C  
ATOM    470  C   GLY A  63     -20.158  22.650 -35.070  1.00  1.87           C  
ATOM    471  O   GLY A  63     -20.462  22.881 -36.231  1.00  1.55           O  
ATOM    472  N   ASN A  64     -20.894  21.920 -34.227  1.00  1.83           N  
ATOM    473  CA  ASN A  64     -22.232  21.481 -34.597  1.00  1.80           C  
ATOM    474  CB  ASN A  64     -22.673  20.457 -33.538  1.00  1.80           C  
ATOM    475  CG  ASN A  64     -24.108  19.979 -33.753  1.00  1.87           C  
ATOM    476  OD1 ASN A  64     -25.046  20.764 -33.716  1.00  1.55           O  
ATOM    477  ND2 ASN A  64     -24.229  18.671 -33.985  1.00  1.83           N  
ATOM    478  C   ASN A  64     -23.127  22.745 -34.635  1.00  1.87           C  
ATOM    479  O   ASN A  64     -22.966  23.615 -33.786  1.00  1.55           O  
ATOM    480  N   PRO A  65     -24.059  22.861 -35.624  1.00  1.83           N  
ATOM    481  CD  PRO A  65     -24.278  21.910 -36.719  1.00  1.80           C  
ATOM    482  CA  PRO A  65     -24.889  24.068 -35.734  1.00  1.80           C  
ATOM    483  CB  PRO A  65     -25.824  23.764 -36.914  1.00  1.80           C  
ATOM    484  CG  PRO A  65     -25.092  22.707 -37.738  1.00  1.80           C  
ATOM    485  C   PRO A  65     -25.738  24.488 -34.511  1.00  1.87           C  
ATOM    486  O   PRO A  65     -26.225  25.609 -34.441  1.00  1.55           O  
ATOM    487  N   GLU A  66     -25.886  23.566 -33.549  1.00  1.83           N  
ATOM    488  CA  GLU A  66     -26.530  23.924 -32.288  1.00  1.80           C  
ATOM    489  CB  GLU A  66     -27.251  22.691 -31.729  1.00  1.80           C  
ATOM    490  CG  GLU A  66     -28.471  22.269 -32.572  1.00  1.80           C  
ATOM    491  CD  GLU A  66     -29.660  23.241 -32.484  1.00  1.87           C  
ATOM    492  OE1 GLU A  66     -29.982  23.721 -31.402  1.00  1.66           O  
ATOM    493  OE2 GLU A  66     -30.295  23.503 -33.500  1.00  1.66           O  
ATOM    494  C   GLU A  66     -25.480  24.448 -31.292  1.00  1.87           C  
ATOM    495  O   GLU A  66     -25.748  25.286 -30.440  1.00  1.55           O  
ATOM    496  N   CYS A  67     -24.269  23.887 -31.439  1.00  1.83           N  
ATOM    497  CA  CYS A  67     -23.192  24.124 -30.490  1.00  1.80           C  
ATOM    498  CB  CYS A  67     -22.264  22.901 -30.449  1.00  1.80           C  
ATOM    499  SG  CYS A  67     -23.179  21.371 -30.133  1.00  1.89           S  
ATOM    500  C   CYS A  67     -22.399  25.412 -30.789  1.00  1.87           C  
ATOM    501  O   CYS A  67     -21.402  25.693 -30.131  1.00  1.55           O  
ATOM    502  N   GLU A  68     -22.904  26.200 -31.762  1.00  1.83           N  
ATOM    503  CA  GLU A  68     -22.335  27.514 -32.077  1.00  1.80           C  
ATOM    504  CB  GLU A  68     -23.303  28.295 -32.978  1.00  1.80           C  
ATOM    505  CG  GLU A  68     -23.546  27.612 -34.335  1.00  1.80           C  
ATOM    506  CD  GLU A  68     -24.485  28.420 -35.242  1.00  1.87           C  
ATOM    507  OE1 GLU A  68     -25.307  29.190 -34.753  1.00  1.66           O  
ATOM    508  OE2 GLU A  68     -24.387  28.292 -36.455  1.00  1.66           O  
ATOM    509  C   GLU A  68     -22.037  28.340 -30.802  1.00  1.87           C  
ATOM    510  O   GLU A  68     -21.004  28.986 -30.660  1.00  1.55           O  
ATOM    511  N   LEU A  69     -23.007  28.259 -29.877  1.00  1.83           N  
ATOM    512  CA  LEU A  69     -22.895  28.992 -28.623  1.00  1.80           C  
ATOM    513  CB  LEU A  69     -24.137  28.729 -27.747  1.00  1.80           C  
ATOM    514  CG  LEU A  69     -25.445  29.391 -28.230  1.00  1.80           C  
ATOM    515  CD1 LEU A  69     -25.355  30.922 -28.219  1.00  1.80           C  
ATOM    516  CD2 LEU A  69     -25.940  28.872 -29.587  1.00  1.80           C  
ATOM    517  C   LEU A  69     -21.617  28.584 -27.867  1.00  1.87           C  
ATOM    518  O   LEU A  69     -20.842  29.415 -27.412  1.00  1.55           O  
ATOM    519  N   LEU A  70     -21.442  27.258 -27.756  1.00  1.83           N  
ATOM    520  CA  LEU A  70     -20.359  26.746 -26.929  1.00  1.80           C  
ATOM    521  CB  LEU A  70     -20.468  25.224 -26.740  1.00  1.80           C  
ATOM    522  CG  LEU A  70     -21.724  24.713 -26.008  1.00  1.80           C  
ATOM    523  CD1 LEU A  70     -22.067  25.506 -24.740  1.00  1.80           C  
ATOM    524  CD2 LEU A  70     -22.935  24.560 -26.923  1.00  1.80           C  
ATOM    525  C   LEU A  70     -18.995  27.104 -27.537  1.00  1.87           C  
ATOM    526  O   LEU A  70     -18.067  27.481 -26.833  1.00  1.55           O  
ATOM    527  N   ILE A  71     -18.913  26.981 -28.874  1.00  1.83           N  
ATOM    528  CA  ILE A  71     -17.644  27.305 -29.531  1.00  1.80           C  
ATOM    529  CB  ILE A  71     -17.619  26.781 -30.981  1.00  1.80           C  
ATOM    530  CG2 ILE A  71     -17.737  25.256 -30.999  1.00  1.80           C  
ATOM    531  CG1 ILE A  71     -18.714  27.399 -31.860  1.00  1.80           C  
ATOM    532  CD1 ILE A  71     -18.605  27.010 -33.339  1.00  1.80           C  
ATOM    533  C   ILE A  71     -17.337  28.817 -29.459  1.00  1.87           C  
ATOM    534  O   ILE A  71     -16.213  29.249 -29.678  1.00  1.55           O  
ATOM    535  N   SER A  72     -18.386  29.594 -29.138  1.00  1.83           N  
ATOM    536  CA  SER A  72     -18.212  31.028 -28.968  1.00  1.80           C  
ATOM    537  CB  SER A  72     -19.602  31.693 -28.848  1.00  1.80           C  
ATOM    538  OG  SER A  72     -19.668  33.004 -29.393  1.00  1.55           O  
ATOM    539  C   SER A  72     -17.328  31.337 -27.737  1.00  1.87           C  
ATOM    540  O   SER A  72     -16.628  32.344 -27.699  1.00  1.55           O  
ATOM    541  N   LYS A  73     -17.430  30.454 -26.722  1.00  1.83           N  
ATOM    542  CA  LYS A  73     -16.744  30.716 -25.462  1.00  1.80           C  
ATOM    543  CB  LYS A  73     -17.389  29.927 -24.307  1.00  1.80           C  
ATOM    544  CG  LYS A  73     -18.630  30.628 -23.728  1.00  1.80           C  
ATOM    545  CD  LYS A  73     -19.919  30.421 -24.534  1.00  1.80           C  
ATOM    546  CE  LYS A  73     -21.049  31.379 -24.117  1.00  1.80           C  
ATOM    547  NZ  LYS A  73     -21.395  31.381 -22.697  1.00  1.65           N  
ATOM    548  C   LYS A  73     -15.251  30.382 -25.610  1.00  1.87           C  
ATOM    549  O   LYS A  73     -14.867  29.354 -26.153  1.00  1.55           O  
ATOM    550  N   GLU A  74     -14.453  31.333 -25.098  1.00  1.83           N  
ATOM    551  CA  GLU A  74     -13.004  31.256 -25.205  1.00  1.80           C  
ATOM    552  CB  GLU A  74     -12.425  32.677 -25.105  1.00  1.80           C  
ATOM    553  CG  GLU A  74     -12.865  33.607 -26.248  1.00  1.80           C  
ATOM    554  CD  GLU A  74     -12.270  35.017 -26.126  1.00  1.87           C  
ATOM    555  OE1 GLU A  74     -11.613  35.326 -25.136  1.00  1.66           O  
ATOM    556  OE2 GLU A  74     -12.479  35.826 -27.021  1.00  1.66           O  
ATOM    557  C   GLU A  74     -12.406  30.390 -24.083  1.00  1.87           C  
ATOM    558  O   GLU A  74     -11.420  29.689 -24.279  1.00  1.55           O  
ATOM    559  N   SER A  75     -13.016  30.534 -22.889  1.00  1.83           N  
ATOM    560  CA  SER A  75     -12.439  29.963 -21.677  1.00  1.80           C  
ATOM    561  CB  SER A  75     -11.704  31.070 -20.892  1.00  1.80           C  
ATOM    562  OG  SER A  75     -12.494  32.228 -20.658  1.00  1.55           O  
ATOM    563  C   SER A  75     -13.543  29.313 -20.837  1.00  1.87           C  
ATOM    564  O   SER A  75     -14.725  29.597 -21.012  1.00  1.55           O  
ATOM    565  N   TRP A  76     -13.086  28.433 -19.932  1.00  1.83           N  
ATOM    566  CA  TRP A  76     -13.965  27.676 -19.059  1.00  1.80           C  
ATOM    567  CB  TRP A  76     -14.534  26.466 -19.823  1.00  1.80           C  
ATOM    568  CG  TRP A  76     -13.438  25.620 -20.440  1.00  2.04           C  
ATOM    569  CD2 TRP A  76     -12.904  25.702 -21.779  1.00  2.04           C  
ATOM    570  CE2 TRP A  76     -11.899  24.712 -21.877  1.00  2.04           C  
ATOM    571  CE3 TRP A  76     -13.178  26.507 -22.852  1.00  2.04           C  
ATOM    572  CD1 TRP A  76     -12.738  24.594 -19.802  1.00  2.04           C  
ATOM    573  NE1 TRP A  76     -11.833  24.063 -20.656  1.00  1.72           N  
ATOM    574  CZ2 TRP A  76     -11.200  24.556 -23.038  1.00  2.04           C  
ATOM    575  CZ3 TRP A  76     -12.463  26.354 -24.040  1.00  2.04           C  
ATOM    576  CH2 TRP A  76     -11.471  25.378 -24.129  1.00  2.04           C  
ATOM    577  C   TRP A  76     -13.145  27.241 -17.836  1.00  1.87           C  
ATOM    578  O   TRP A  76     -11.936  27.059 -17.927  1.00  1.55           O  
ATOM    579  N   SER A  77     -13.841  27.075 -16.700  1.00  1.83           N  
ATOM    580  CA  SER A  77     -13.172  26.489 -15.538  1.00  1.80           C  
ATOM    581  CB  SER A  77     -14.040  26.712 -14.290  1.00  1.80           C  
ATOM    582  OG  SER A  77     -15.015  27.703 -14.584  1.00  1.55           O  
ATOM    583  C   SER A  77     -12.924  24.992 -15.783  1.00  1.87           C  
ATOM    584  O   SER A  77     -11.848  24.452 -15.561  1.00  1.55           O  
ATOM    585  N   TYR A  78     -14.028  24.399 -16.249  1.00  1.83           N  
ATOM    586  CA  TYR A  78     -14.147  23.019 -16.688  1.00  1.80           C  
ATOM    587  CB  TYR A  78     -14.188  22.041 -15.499  1.00  1.80           C  
ATOM    588  CG  TYR A  78     -15.239  22.369 -14.476  1.00  2.04           C  
ATOM    589  CD1 TYR A  78     -16.551  21.947 -14.659  1.00  2.04           C  
ATOM    590  CE1 TYR A  78     -17.519  22.228 -13.708  1.00  2.04           C  
ATOM    591  CD2 TYR A  78     -14.912  23.077 -13.324  1.00  2.04           C  
ATOM    592  CE2 TYR A  78     -15.879  23.354 -12.368  1.00  2.04           C  
ATOM    593  CZ  TYR A  78     -17.183  22.930 -12.562  1.00  2.04           C  
ATOM    594  OH  TYR A  78     -18.142  23.199 -11.614  1.00  1.55           O  
ATOM    595  C   TYR A  78     -15.424  23.016 -17.536  1.00  1.87           C  
ATOM    596  O   TYR A  78     -16.127  24.023 -17.569  1.00  1.55           O  
ATOM    597  N   ILE A  79     -15.684  21.894 -18.217  1.00  1.83           N  
ATOM    598  CA  ILE A  79     -16.889  21.779 -19.039  1.00  1.80           C  
ATOM    599  CB  ILE A  79     -16.536  21.353 -20.483  1.00  1.80           C  
ATOM    600  CG2 ILE A  79     -16.154  22.574 -21.335  1.00  1.80           C  
ATOM    601  CG1 ILE A  79     -15.426  20.291 -20.518  1.00  1.80           C  
ATOM    602  CD1 ILE A  79     -15.330  19.585 -21.875  1.00  1.80           C  
ATOM    603  C   ILE A  79     -17.860  20.806 -18.350  1.00  1.87           C  
ATOM    604  O   ILE A  79     -17.476  20.003 -17.505  1.00  1.55           O  
ATOM    605  N   VAL A  80     -19.141  20.952 -18.733  1.00  1.83           N  
ATOM    606  CA  VAL A  80     -20.199  20.125 -18.158  1.00  1.80           C  
ATOM    607  CB  VAL A  80     -20.939  20.888 -17.035  1.00  1.80           C  
ATOM    608  CG1 VAL A  80     -21.879  19.962 -16.249  1.00  1.80           C  
ATOM    609  CG2 VAL A  80     -19.966  21.585 -16.076  1.00  1.80           C  
ATOM    610  C   VAL A  80     -21.174  19.752 -19.280  1.00  1.87           C  
ATOM    611  O   VAL A  80     -21.481  20.581 -20.127  1.00  1.55           O  
ATOM    612  N   GLU A  81     -21.644  18.499 -19.233  1.00  1.83           N  
ATOM    613  CA  GLU A  81     -22.662  18.010 -20.158  1.00  1.80           C  
ATOM    614  CB  GLU A  81     -22.107  16.783 -20.902  1.00  1.80           C  
ATOM    615  CG  GLU A  81     -20.901  17.152 -21.790  1.00  1.80           C  
ATOM    616  CD  GLU A  81     -20.186  15.924 -22.362  1.00  1.87           C  
ATOM    617  OE1 GLU A  81     -20.798  15.084 -23.016  1.00  1.66           O  
ATOM    618  OE2 GLU A  81     -18.989  15.789 -22.155  1.00  1.66           O  
ATOM    619  C   GLU A  81     -23.920  17.702 -19.330  1.00  1.87           C  
ATOM    620  O   GLU A  81     -23.862  17.592 -18.111  1.00  1.55           O  
ATOM    621  N   THR A  82     -25.059  17.600 -20.030  1.00  1.83           N  
ATOM    622  CA  THR A  82     -26.279  17.178 -19.345  1.00  1.80           C  
ATOM    623  CB  THR A  82     -27.501  17.514 -20.224  1.00  1.80           C  
ATOM    624  OG1 THR A  82     -27.343  17.001 -21.531  1.00  1.55           O  
ATOM    625  CG2 THR A  82     -27.829  19.013 -20.229  1.00  1.80           C  
ATOM    626  C   THR A  82     -26.179  15.658 -19.138  1.00  1.87           C  
ATOM    627  O   THR A  82     -25.289  15.018 -19.680  1.00  1.55           O  
ATOM    628  N   PRO A  83     -27.142  15.068 -18.387  1.00  1.83           N  
ATOM    629  CD  PRO A  83     -28.043  15.746 -17.455  1.00  1.80           C  
ATOM    630  CA  PRO A  83     -27.289  13.613 -18.386  1.00  1.80           C  
ATOM    631  CB  PRO A  83     -28.436  13.369 -17.392  1.00  1.80           C  
ATOM    632  CG  PRO A  83     -28.483  14.624 -16.516  1.00  1.80           C  
ATOM    633  C   PRO A  83     -27.610  12.949 -19.753  1.00  1.87           C  
ATOM    634  O   PRO A  83     -27.686  11.727 -19.850  1.00  1.55           O  
ATOM    635  N   ASN A  84     -27.818  13.791 -20.786  1.00  1.83           N  
ATOM    636  CA  ASN A  84     -28.256  13.295 -22.089  1.00  1.80           C  
ATOM    637  CB  ASN A  84     -29.767  12.968 -22.066  1.00  1.80           C  
ATOM    638  CG  ASN A  84     -30.631  14.080 -21.447  1.00  1.87           C  
ATOM    639  OD1 ASN A  84     -30.885  14.096 -20.249  1.00  1.55           O  
ATOM    640  ND2 ASN A  84     -31.110  14.972 -22.313  1.00  1.83           N  
ATOM    641  C   ASN A  84     -27.930  14.322 -23.195  1.00  1.87           C  
ATOM    642  O   ASN A  84     -28.825  14.893 -23.809  1.00  1.55           O  
ATOM    643  N   PRO A  85     -26.614  14.533 -23.461  1.00  1.83           N  
ATOM    644  CD  PRO A  85     -25.490  13.845 -22.826  1.00  1.80           C  
ATOM    645  CA  PRO A  85     -26.202  15.484 -24.488  1.00  1.80           C  
ATOM    646  CB  PRO A  85     -24.703  15.681 -24.224  1.00  1.80           C  
ATOM    647  CG  PRO A  85     -24.245  14.398 -23.522  1.00  1.80           C  
ATOM    648  C   PRO A  85     -26.470  14.881 -25.881  1.00  1.87           C  
ATOM    649  O   PRO A  85     -25.989  13.803 -26.221  1.00  1.55           O  
ATOM    650  N   GLU A  86     -27.296  15.611 -26.648  1.00  1.83           N  
ATOM    651  CA  GLU A  86     -27.713  15.142 -27.961  1.00  1.80           C  
ATOM    652  CB  GLU A  86     -29.116  15.675 -28.297  1.00  1.80           C  
ATOM    653  CG  GLU A  86     -30.177  15.332 -27.232  1.00  1.80           C  
ATOM    654  CD  GLU A  86     -31.619  15.674 -27.649  1.00  1.87           C  
ATOM    655  OE1 GLU A  86     -31.843  16.209 -28.730  1.00  1.66           O  
ATOM    656  OE2 GLU A  86     -32.537  15.401 -26.882  1.00  1.66           O  
ATOM    657  C   GLU A  86     -26.709  15.587 -29.039  1.00  1.87           C  
ATOM    658  O   GLU A  86     -26.415  14.862 -29.983  1.00  1.55           O  
ATOM    659  N   ASN A  87     -26.238  16.835 -28.873  1.00  1.83           N  
ATOM    660  CA  ASN A  87     -25.510  17.518 -29.941  1.00  1.80           C  
ATOM    661  CB  ASN A  87     -25.693  19.042 -29.842  1.00  1.80           C  
ATOM    662  CG  ASN A  87     -27.158  19.449 -29.986  1.00  1.87           C  
ATOM    663  OD1 ASN A  87     -27.782  19.943 -29.057  1.00  1.55           O  
ATOM    664  ND2 ASN A  87     -27.677  19.195 -31.187  1.00  1.83           N  
ATOM    665  C   ASN A  87     -24.022  17.163 -29.882  1.00  1.87           C  
ATOM    666  O   ASN A  87     -23.170  17.956 -29.492  1.00  1.55           O  
ATOM    667  N   GLY A  88     -23.767  15.924 -30.312  1.00  1.83           N  
ATOM    668  CA  GLY A  88     -22.410  15.509 -30.603  1.00  1.80           C  
ATOM    669  C   GLY A  88     -22.153  15.790 -32.080  1.00  1.87           C  
ATOM    670  O   GLY A  88     -22.425  16.873 -32.591  1.00  1.55           O  
ATOM    671  N   THR A  89     -21.650  14.744 -32.740  1.00  1.83           N  
ATOM    672  CA  THR A  89     -21.542  14.779 -34.186  1.00  1.80           C  
ATOM    673  CB  THR A  89     -20.523  13.703 -34.603  1.00  1.80           C  
ATOM    674  OG1 THR A  89     -20.585  12.579 -33.734  1.00  1.55           O  
ATOM    675  CG2 THR A  89     -19.095  14.273 -34.626  1.00  1.80           C  
ATOM    676  C   THR A  89     -22.958  14.562 -34.756  1.00  1.87           C  
ATOM    677  O   THR A  89     -23.747  13.785 -34.230  1.00  1.55           O  
ATOM    678  N   CYS A  90     -23.254  15.336 -35.810  1.00  1.83           N  
ATOM    679  CA  CYS A  90     -24.573  15.247 -36.422  1.00  1.80           C  
ATOM    680  CB  CYS A  90     -24.897  16.549 -37.162  1.00  1.80           C  
ATOM    681  SG  CYS A  90     -23.910  16.812 -38.659  1.00  1.89           S  
ATOM    682  C   CYS A  90     -24.606  14.069 -37.399  1.00  1.87           C  
ATOM    683  O   CYS A  90     -25.630  13.436 -37.615  1.00  1.55           O  
ATOM    684  N   TYR A  91     -23.427  13.850 -37.997  1.00  1.83           N  
ATOM    685  CA  TYR A  91     -23.257  12.855 -39.038  1.00  1.80           C  
ATOM    686  CB  TYR A  91     -22.267  13.457 -40.052  1.00  1.80           C  
ATOM    687  CG  TYR A  91     -22.560  13.049 -41.473  1.00  2.04           C  
ATOM    688  CD1 TYR A  91     -23.186  13.946 -42.331  1.00  2.04           C  
ATOM    689  CE1 TYR A  91     -23.513  13.573 -43.625  1.00  2.04           C  
ATOM    690  CD2 TYR A  91     -22.236  11.782 -41.949  1.00  2.04           C  
ATOM    691  CE2 TYR A  91     -22.567  11.407 -43.243  1.00  2.04           C  
ATOM    692  CZ  TYR A  91     -23.226  12.297 -44.077  1.00  2.04           C  
ATOM    693  OH  TYR A  91     -23.622  11.907 -45.338  1.00  1.55           O  
ATOM    694  C   TYR A  91     -22.666  11.601 -38.367  1.00  1.87           C  
ATOM    695  O   TYR A  91     -21.828  11.728 -37.482  1.00  1.55           O  
ATOM    696  N   PRO A  92     -23.098  10.382 -38.787  1.00  1.83           N  
ATOM    697  CD  PRO A  92     -24.173  10.120 -39.741  1.00  1.80           C  
ATOM    698  CA  PRO A  92     -22.474   9.160 -38.288  1.00  1.80           C  
ATOM    699  CB  PRO A  92     -23.336   8.039 -38.876  1.00  1.80           C  
ATOM    700  CG  PRO A  92     -23.970   8.655 -40.123  1.00  1.80           C  
ATOM    701  C   PRO A  92     -21.021   9.031 -38.774  1.00  1.87           C  
ATOM    702  O   PRO A  92     -20.731   9.084 -39.965  1.00  1.55           O  
ATOM    703  N   GLY A  93     -20.130   8.844 -37.798  1.00  1.83           N  
ATOM    704  CA  GLY A  93     -18.736   8.664 -38.143  1.00  1.80           C  
ATOM    705  C   GLY A  93     -17.977   8.305 -36.878  1.00  1.87           C  
ATOM    706  O   GLY A  93     -18.458   8.510 -35.768  1.00  1.55           O  
ATOM    707  N   TYR A  94     -16.788   7.730 -37.096  1.00  1.83           N  
ATOM    708  CA  TYR A  94     -15.943   7.339 -35.980  1.00  1.80           C  
ATOM    709  CB  TYR A  94     -15.116   6.119 -36.407  1.00  1.80           C  
ATOM    710  CG  TYR A  94     -14.274   5.564 -35.293  1.00  2.04           C  
ATOM    711  CD1 TYR A  94     -14.857   4.819 -34.276  1.00  2.04           C  
ATOM    712  CE1 TYR A  94     -14.083   4.286 -33.254  1.00  2.04           C  
ATOM    713  CD2 TYR A  94     -12.900   5.781 -35.273  1.00  2.04           C  
ATOM    714  CE2 TYR A  94     -12.123   5.242 -34.257  1.00  2.04           C  
ATOM    715  CZ  TYR A  94     -12.708   4.496 -33.246  1.00  2.04           C  
ATOM    716  OH  TYR A  94     -11.897   3.972 -32.257  1.00  1.55           O  
ATOM    717  C   TYR A  94     -15.040   8.528 -35.629  1.00  1.87           C  
ATOM    718  O   TYR A  94     -14.140   8.879 -36.383  1.00  1.55           O  
ATOM    719  N   PHE A  95     -15.327   9.125 -34.462  1.00  1.83           N  
ATOM    720  CA  PHE A  95     -14.431  10.143 -33.927  1.00  1.80           C  
ATOM    721  CB  PHE A  95     -15.217  11.068 -32.974  1.00  1.80           C  
ATOM    722  CG  PHE A  95     -14.545  12.394 -32.691  1.00  2.04           C  
ATOM    723  CD1 PHE A  95     -13.213  12.474 -32.286  1.00  2.04           C  
ATOM    724  CD2 PHE A  95     -15.268  13.581 -32.821  1.00  2.04           C  
ATOM    725  CE1 PHE A  95     -12.615  13.698 -32.030  1.00  2.04           C  
ATOM    726  CE2 PHE A  95     -14.673  14.808 -32.555  1.00  2.04           C  
ATOM    727  CZ  PHE A  95     -13.346  14.866 -32.165  1.00  2.04           C  
ATOM    728  C   PHE A  95     -13.280   9.401 -33.226  1.00  1.87           C  
ATOM    729  O   PHE A  95     -13.406   8.915 -32.106  1.00  1.55           O  
ATOM    730  N   ALA A  96     -12.165   9.329 -33.964  1.00  1.83           N  
ATOM    731  CA  ALA A  96     -10.997   8.629 -33.463  1.00  1.80           C  
ATOM    732  CB  ALA A  96      -9.906   8.628 -34.538  1.00  1.80           C  
ATOM    733  C   ALA A  96     -10.489   9.291 -32.174  1.00  1.87           C  
ATOM    734  O   ALA A  96     -10.339  10.505 -32.086  1.00  1.55           O  
ATOM    735  N   ASP A  97     -10.247   8.404 -31.195  1.00  1.83           N  
ATOM    736  CA  ASP A  97      -9.579   8.778 -29.953  1.00  1.80           C  
ATOM    737  CB  ASP A  97      -8.093   9.102 -30.209  1.00  1.80           C  
ATOM    738  CG  ASP A  97      -7.396   7.911 -30.875  1.00  1.87           C  
ATOM    739  OD1 ASP A  97      -7.512   6.796 -30.379  1.00  1.66           O  
ATOM    740  OD2 ASP A  97      -6.743   8.081 -31.898  1.00  1.66           O  
ATOM    741  C   ASP A  97     -10.318   9.917 -29.237  1.00  1.87           C  
ATOM    742  O   ASP A  97      -9.733  10.753 -28.560  1.00  1.55           O  
ATOM    743  N   TYR A  98     -11.652   9.881 -29.400  1.00  1.83           N  
ATOM    744  CA  TYR A  98     -12.482  10.906 -28.784  1.00  1.80           C  
ATOM    745  CB  TYR A  98     -13.942  10.694 -29.210  1.00  1.80           C  
ATOM    746  CG  TYR A  98     -14.865  11.692 -28.566  1.00  2.04           C  
ATOM    747  CD1 TYR A  98     -14.626  13.056 -28.687  1.00  2.04           C  
ATOM    748  CE1 TYR A  98     -15.440  13.972 -28.042  1.00  2.04           C  
ATOM    749  CD2 TYR A  98     -15.955  11.261 -27.816  1.00  2.04           C  
ATOM    750  CE2 TYR A  98     -16.782  12.177 -27.183  1.00  2.04           C  
ATOM    751  CZ  TYR A  98     -16.518  13.534 -27.289  1.00  2.04           C  
ATOM    752  OH  TYR A  98     -17.324  14.454 -26.646  1.00  1.55           O  
ATOM    753  C   TYR A  98     -12.343  10.879 -27.252  1.00  1.87           C  
ATOM    754  O   TYR A  98     -12.292  11.905 -26.587  1.00  1.55           O  
ATOM    755  N   GLU A  99     -12.253   9.648 -26.727  1.00  1.83           N  
ATOM    756  CA  GLU A  99     -12.135   9.492 -25.285  1.00  1.80           C  
ATOM    757  CB  GLU A  99     -12.138   8.003 -24.916  1.00  1.80           C  
ATOM    758  CG  GLU A  99     -13.373   7.210 -25.403  1.00  1.80           C  
ATOM    759  CD  GLU A  99     -13.325   6.806 -26.885  1.00  1.87           C  
ATOM    760  OE1 GLU A  99     -12.239   6.622 -27.430  1.00  1.66           O  
ATOM    761  OE2 GLU A  99     -14.381   6.667 -27.496  1.00  1.66           O  
ATOM    762  C   GLU A  99     -10.848  10.172 -24.765  1.00  1.87           C  
ATOM    763  O   GLU A  99     -10.827  10.840 -23.738  1.00  1.55           O  
ATOM    764  N   GLU A 100      -9.778   9.981 -25.556  1.00  1.83           N  
ATOM    765  CA  GLU A 100      -8.525  10.644 -25.221  1.00  1.80           C  
ATOM    766  CB  GLU A 100      -7.386  10.122 -26.111  1.00  1.80           C  
ATOM    767  CG  GLU A 100      -6.933   8.697 -25.741  1.00  1.80           C  
ATOM    768  CD  GLU A 100      -6.302   8.623 -24.343  1.00  1.87           C  
ATOM    769  OE1 GLU A 100      -5.839   9.638 -23.839  1.00  1.66           O  
ATOM    770  OE2 GLU A 100      -6.301   7.551 -23.744  1.00  1.66           O  
ATOM    771  C   GLU A 100      -8.682  12.163 -25.360  1.00  1.87           C  
ATOM    772  O   GLU A 100      -8.174  12.922 -24.549  1.00  1.55           O  
ATOM    773  N   LEU A 101      -9.427  12.580 -26.401  1.00  1.83           N  
ATOM    774  CA  LEU A 101      -9.676  14.007 -26.596  1.00  1.80           C  
ATOM    775  CB  LEU A 101     -10.455  14.268 -27.899  1.00  1.80           C  
ATOM    776  CG  LEU A 101     -10.595  15.766 -28.255  1.00  1.80           C  
ATOM    777  CD1 LEU A 101      -9.237  16.433 -28.526  1.00  1.80           C  
ATOM    778  CD2 LEU A 101     -11.520  15.963 -29.458  1.00  1.80           C  
ATOM    779  C   LEU A 101     -10.402  14.609 -25.374  1.00  1.87           C  
ATOM    780  O   LEU A 101     -10.122  15.723 -24.958  1.00  1.55           O  
ATOM    781  N   ARG A 102     -11.315  13.817 -24.787  1.00  1.83           N  
ATOM    782  CA  ARG A 102     -11.981  14.283 -23.575  1.00  1.80           C  
ATOM    783  CB  ARG A 102     -12.972  13.231 -23.057  1.00  1.80           C  
ATOM    784  CG  ARG A 102     -14.250  13.104 -23.896  1.00  1.80           C  
ATOM    785  CD  ARG A 102     -15.192  12.072 -23.252  1.00  1.80           C  
ATOM    786  NE  ARG A 102     -16.590  12.204 -23.649  1.00  1.83           N  
ATOM    787  CZ  ARG A 102     -17.375  13.208 -23.198  1.00  1.87           C  
ATOM    788  NH1 ARG A 102     -16.832  14.219 -22.539  1.00  1.83           N  
ATOM    789  NH2 ARG A 102     -18.685  13.197 -23.411  1.00  1.83           N  
ATOM    790  C   ARG A 102     -10.941  14.612 -22.488  1.00  1.87           C  
ATOM    791  O   ARG A 102     -10.923  15.701 -21.925  1.00  1.55           O  
ATOM    792  N   GLU A 103     -10.070  13.618 -22.242  1.00  1.83           N  
ATOM    793  CA  GLU A 103      -9.039  13.774 -21.218  1.00  1.80           C  
ATOM    794  CB  GLU A 103      -8.267  12.451 -21.107  1.00  1.80           C  
ATOM    795  CG  GLU A 103      -7.350  12.328 -19.872  1.00  1.80           C  
ATOM    796  CD  GLU A 103      -8.093  11.980 -18.576  1.00  1.87           C  
ATOM    797  OE1 GLU A 103      -9.204  12.450 -18.367  1.00  1.66           O  
ATOM    798  OE2 GLU A 103      -7.543  11.239 -17.764  1.00  1.66           O  
ATOM    799  C   GLU A 103      -8.101  14.955 -21.564  1.00  1.87           C  
ATOM    800  O   GLU A 103      -7.638  15.704 -20.711  1.00  1.55           O  
ATOM    801  N   GLN A 104      -7.880  15.097 -22.877  1.00  1.83           N  
ATOM    802  CA  GLN A 104      -7.054  16.172 -23.404  1.00  1.80           C  
ATOM    803  CB  GLN A 104      -7.005  16.051 -24.945  1.00  1.80           C  
ATOM    804  CG  GLN A 104      -5.842  16.789 -25.617  1.00  1.80           C  
ATOM    805  CD  GLN A 104      -4.501  16.244 -25.122  1.00  1.87           C  
ATOM    806  OE1 GLN A 104      -3.813  16.881 -24.337  1.00  1.55           O  
ATOM    807  NE2 GLN A 104      -4.182  15.042 -25.600  1.00  1.83           N  
ATOM    808  C   GLN A 104      -7.606  17.525 -22.919  1.00  1.87           C  
ATOM    809  O   GLN A 104      -6.944  18.282 -22.220  1.00  1.55           O  
ATOM    810  N   LEU A 105      -8.877  17.742 -23.297  1.00  1.83           N  
ATOM    811  CA  LEU A 105      -9.599  18.963 -22.958  1.00  1.80           C  
ATOM    812  CB  LEU A 105     -10.960  18.987 -23.684  1.00  1.80           C  
ATOM    813  CG  LEU A 105     -10.919  19.593 -25.105  1.00  1.80           C  
ATOM    814  CD1 LEU A 105     -10.721  21.117 -25.077  1.00  1.80           C  
ATOM    815  CD2 LEU A 105      -9.886  18.924 -26.022  1.00  1.80           C  
ATOM    816  C   LEU A 105      -9.772  19.117 -21.434  1.00  1.87           C  
ATOM    817  O   LEU A 105      -9.898  20.223 -20.926  1.00  1.55           O  
ATOM    818  N   SER A 106      -9.724  17.983 -20.716  1.00  1.83           N  
ATOM    819  CA  SER A 106      -9.798  18.039 -19.257  1.00  1.80           C  
ATOM    820  CB  SER A 106      -9.973  16.619 -18.705  1.00  1.80           C  
ATOM    821  OG  SER A 106     -11.139  15.995 -19.213  1.00  1.55           O  
ATOM    822  C   SER A 106      -8.562  18.693 -18.601  1.00  1.87           C  
ATOM    823  O   SER A 106      -8.505  18.826 -17.384  1.00  1.55           O  
ATOM    824  N   SER A 107      -7.587  19.098 -19.433  1.00  1.83           N  
ATOM    825  CA  SER A 107      -6.443  19.849 -18.932  1.00  1.80           C  
ATOM    826  CB  SER A 107      -5.182  18.981 -19.084  1.00  1.80           C  
ATOM    827  OG  SER A 107      -5.057  18.364 -20.358  1.00  1.55           O  
ATOM    828  C   SER A 107      -6.322  21.201 -19.653  1.00  1.87           C  
ATOM    829  O   SER A 107      -5.346  21.919 -19.473  1.00  1.55           O  
ATOM    830  N   VAL A 108      -7.339  21.512 -20.475  1.00  1.83           N  
ATOM    831  CA  VAL A 108      -7.385  22.763 -21.220  1.00  1.80           C  
ATOM    832  CB  VAL A 108      -7.758  22.499 -22.692  1.00  1.80           C  
ATOM    833  CG1 VAL A 108      -7.703  23.777 -23.546  1.00  1.80           C  
ATOM    834  CG2 VAL A 108      -6.831  21.453 -23.328  1.00  1.80           C  
ATOM    835  C   VAL A 108      -8.402  23.651 -20.497  1.00  1.87           C  
ATOM    836  O   VAL A 108      -9.326  23.161 -19.862  1.00  1.55           O  
ATOM    837  N   SER A 109      -8.150  24.959 -20.604  1.00  1.83           N  
ATOM    838  CA  SER A 109      -8.945  25.972 -19.918  1.00  1.80           C  
ATOM    839  CB  SER A 109      -8.046  26.618 -18.857  1.00  1.80           C  
ATOM    840  OG  SER A 109      -6.732  26.924 -19.308  1.00  1.55           O  
ATOM    841  C   SER A 109      -9.468  27.024 -20.906  1.00  1.87           C  
ATOM    842  O   SER A 109     -10.374  27.796 -20.611  1.00  1.55           O  
ATOM    843  N   SER A 110      -8.840  27.020 -22.089  1.00  1.83           N  
ATOM    844  CA  SER A 110      -9.257  27.944 -23.118  1.00  1.80           C  
ATOM    845  CB  SER A 110      -8.844  29.376 -22.730  1.00  1.80           C  
ATOM    846  OG  SER A 110      -7.641  29.454 -21.979  1.00  1.55           O  
ATOM    847  C   SER A 110      -8.607  27.509 -24.422  1.00  1.87           C  
ATOM    848  O   SER A 110      -7.652  26.734 -24.432  1.00  1.55           O  
ATOM    849  N   PHE A 111      -9.143  28.076 -25.507  1.00  1.83           N  
ATOM    850  CA  PHE A 111      -8.441  28.011 -26.775  1.00  1.80           C  
ATOM    851  CB  PHE A 111      -8.837  26.786 -27.627  1.00  1.80           C  
ATOM    852  CG  PHE A 111     -10.308  26.431 -27.725  1.00  2.04           C  
ATOM    853  CD1 PHE A 111     -11.307  27.386 -27.914  1.00  2.04           C  
ATOM    854  CD2 PHE A 111     -10.688  25.091 -27.651  1.00  2.04           C  
ATOM    855  CE1 PHE A 111     -12.640  27.013 -28.021  1.00  2.04           C  
ATOM    856  CE2 PHE A 111     -12.020  24.713 -27.761  1.00  2.04           C  
ATOM    857  CZ  PHE A 111     -12.999  25.676 -27.947  1.00  2.04           C  
ATOM    858  C   PHE A 111      -8.621  29.345 -27.490  1.00  1.87           C  
ATOM    859  O   PHE A 111      -9.612  30.038 -27.301  1.00  1.55           O  
ATOM    860  N   GLU A 112      -7.621  29.668 -28.323  1.00  1.83           N  
ATOM    861  CA  GLU A 112      -7.886  30.656 -29.360  1.00  1.80           C  
ATOM    862  CB  GLU A 112      -6.625  31.474 -29.687  1.00  1.80           C  
ATOM    863  CG  GLU A 112      -6.946  32.779 -30.439  1.00  1.80           C  
ATOM    864  CD  GLU A 112      -5.705  33.630 -30.742  1.00  1.87           C  
ATOM    865  OE1 GLU A 112      -4.691  33.512 -30.062  1.00  1.66           O  
ATOM    866  OE2 GLU A 112      -5.755  34.432 -31.664  1.00  1.66           O  
ATOM    867  C   GLU A 112      -8.390  29.848 -30.556  1.00  1.87           C  
ATOM    868  O   GLU A 112      -7.631  29.136 -31.200  1.00  1.55           O  
ATOM    869  N   ARG A 113      -9.706  29.955 -30.777  1.00  1.83           N  
ATOM    870  CA  ARG A 113     -10.309  29.310 -31.932  1.00  1.80           C  
ATOM    871  CB  ARG A 113     -11.790  29.032 -31.611  1.00  1.80           C  
ATOM    872  CG  ARG A 113     -12.599  28.531 -32.813  1.00  1.80           C  
ATOM    873  CD  ARG A 113     -14.063  28.246 -32.471  1.00  1.80           C  
ATOM    874  NE  ARG A 113     -14.801  27.954 -33.696  1.00  1.83           N  
ATOM    875  CZ  ARG A 113     -15.435  28.881 -34.446  1.00  1.87           C  
ATOM    876  NH1 ARG A 113     -15.439  30.160 -34.093  1.00  1.83           N  
ATOM    877  NH2 ARG A 113     -16.064  28.492 -35.547  1.00  1.83           N  
ATOM    878  C   ARG A 113     -10.130  30.274 -33.115  1.00  1.87           C  
ATOM    879  O   ARG A 113     -10.626  31.396 -33.082  1.00  1.55           O  
ATOM    880  N   PHE A 114      -9.396  29.802 -34.134  1.00  1.83           N  
ATOM    881  CA  PHE A 114      -9.091  30.629 -35.296  1.00  1.80           C  
ATOM    882  CB  PHE A 114      -7.636  31.129 -35.244  1.00  1.80           C  
ATOM    883  CG  PHE A 114      -6.605  30.036 -35.360  1.00  2.04           C  
ATOM    884  CD1 PHE A 114      -6.176  29.339 -34.234  1.00  2.04           C  
ATOM    885  CD2 PHE A 114      -6.053  29.719 -36.596  1.00  2.04           C  
ATOM    886  CE1 PHE A 114      -5.206  28.352 -34.337  1.00  2.04           C  
ATOM    887  CE2 PHE A 114      -5.086  28.729 -36.705  1.00  2.04           C  
ATOM    888  CZ  PHE A 114      -4.656  28.053 -35.574  1.00  2.04           C  
ATOM    889  C   PHE A 114      -9.357  29.818 -36.560  1.00  1.87           C  
ATOM    890  O   PHE A 114      -9.267  28.597 -36.569  1.00  1.55           O  
ATOM    891  N   GLU A 115      -9.708  30.558 -37.622  1.00  1.83           N  
ATOM    892  CA  GLU A 115      -9.870  29.926 -38.923  1.00  1.80           C  
ATOM    893  CB  GLU A 115     -10.689  30.840 -39.853  1.00  1.80           C  
ATOM    894  CG  GLU A 115     -10.138  32.274 -40.008  1.00  1.80           C  
ATOM    895  CD  GLU A 115     -11.086  33.235 -40.739  1.00  1.87           C  
ATOM    896  OE1 GLU A 115     -12.283  32.982 -40.828  1.00  1.66           O  
ATOM    897  OE2 GLU A 115     -10.625  34.274 -41.198  1.00  1.66           O  
ATOM    898  C   GLU A 115      -8.464  29.578 -39.449  1.00  1.87           C  
ATOM    899  O   GLU A 115      -7.634  30.450 -39.677  1.00  1.55           O  
ATOM    900  N   ILE A 116      -8.235  28.262 -39.569  1.00  1.83           N  
ATOM    901  CA  ILE A 116      -6.925  27.746 -39.946  1.00  1.80           C  
ATOM    902  CB  ILE A 116      -6.655  26.390 -39.257  1.00  1.80           C  
ATOM    903  CG2 ILE A 116      -7.754  25.345 -39.507  1.00  1.80           C  
ATOM    904  CG1 ILE A 116      -5.259  25.851 -39.620  1.00  1.80           C  
ATOM    905  CD1 ILE A 116      -4.809  24.648 -38.782  1.00  1.80           C  
ATOM    906  C   ILE A 116      -6.808  27.719 -41.476  1.00  1.87           C  
ATOM    907  O   ILE A 116      -5.862  28.255 -42.044  1.00  1.55           O  
ATOM    908  N   PHE A 117      -7.835  27.109 -42.100  1.00  1.83           N  
ATOM    909  CA  PHE A 117      -7.915  27.059 -43.558  1.00  1.80           C  
ATOM    910  CB  PHE A 117      -7.816  25.609 -44.060  1.00  1.80           C  
ATOM    911  CG  PHE A 117      -6.511  24.944 -43.710  1.00  2.04           C  
ATOM    912  CD1 PHE A 117      -5.329  25.360 -44.312  1.00  2.04           C  
ATOM    913  CD2 PHE A 117      -6.465  23.901 -42.790  1.00  2.04           C  
ATOM    914  CE1 PHE A 117      -4.123  24.750 -43.999  1.00  2.04           C  
ATOM    915  CE2 PHE A 117      -5.259  23.291 -42.471  1.00  2.04           C  
ATOM    916  CZ  PHE A 117      -4.084  23.714 -43.076  1.00  2.04           C  
ATOM    917  C   PHE A 117      -9.252  27.676 -44.017  1.00  1.87           C  
ATOM    918  O   PHE A 117     -10.146  26.968 -44.477  1.00  1.55           O  
ATOM    919  N   PRO A 118      -9.389  29.022 -43.858  1.00  1.83           N  
ATOM    920  CD  PRO A 118      -8.383  29.923 -43.301  1.00  1.80           C  
ATOM    921  CA  PRO A 118     -10.623  29.697 -44.239  1.00  1.80           C  
ATOM    922  CB  PRO A 118     -10.384  31.167 -43.847  1.00  1.80           C  
ATOM    923  CG  PRO A 118      -8.868  31.313 -43.691  1.00  1.80           C  
ATOM    924  C   PRO A 118     -10.983  29.581 -45.739  1.00  1.87           C  
ATOM    925  O   PRO A 118     -10.461  30.283 -46.604  1.00  1.55           O  
ATOM    926  N   LYS A 119     -11.999  28.721 -45.932  1.00  1.83           N  
ATOM    927  CA  LYS A 119     -12.894  28.679 -47.084  1.00  1.80           C  
ATOM    928  CB  LYS A 119     -14.213  29.377 -46.690  1.00  1.80           C  
ATOM    929  CG  LYS A 119     -15.379  29.108 -47.652  1.00  1.80           C  
ATOM    930  CD  LYS A 119     -16.712  29.659 -47.128  1.00  1.80           C  
ATOM    931  CE  LYS A 119     -17.891  29.353 -48.061  1.00  1.80           C  
ATOM    932  NZ  LYS A 119     -19.183  29.797 -47.552  1.00  1.65           N  
ATOM    933  C   LYS A 119     -12.242  29.168 -48.398  1.00  1.87           C  
ATOM    934  O   LYS A 119     -11.423  28.480 -48.994  1.00  1.55           O  
ATOM    935  N   GLU A 120     -12.666  30.370 -48.822  1.00  1.83           N  
ATOM    936  CA  GLU A 120     -12.341  30.862 -50.155  1.00  1.80           C  
ATOM    937  CB  GLU A 120     -12.926  32.274 -50.329  1.00  1.80           C  
ATOM    938  CG  GLU A 120     -14.447  32.373 -50.088  1.00  1.80           C  
ATOM    939  CD  GLU A 120     -14.931  33.828 -50.001  1.00  1.87           C  
ATOM    940  OE1 GLU A 120     -14.208  34.743 -50.384  1.00  1.66           O  
ATOM    941  OE2 GLU A 120     -16.035  34.062 -49.528  1.00  1.66           O  
ATOM    942  C   GLU A 120     -10.817  30.904 -50.375  1.00  1.87           C  
ATOM    943  O   GLU A 120     -10.280  30.443 -51.375  1.00  1.55           O  
ATOM    944  N   SER A 121     -10.170  31.513 -49.373  1.00  1.83           N  
ATOM    945  CA  SER A 121      -8.747  31.786 -49.461  1.00  1.80           C  
ATOM    946  CB  SER A 121      -8.350  32.656 -48.252  1.00  1.80           C  
ATOM    947  OG  SER A 121      -9.391  32.750 -47.284  1.00  1.55           O  
ATOM    948  C   SER A 121      -7.936  30.482 -49.532  1.00  1.87           C  
ATOM    949  O   SER A 121      -7.020  30.328 -50.332  1.00  1.55           O  
ATOM    950  N   SER A 122      -8.312  29.566 -48.629  1.00  1.83           N  
ATOM    951  CA  SER A 122      -7.518  28.358 -48.481  1.00  1.80           C  
ATOM    952  CB  SER A 122      -7.738  27.814 -47.069  1.00  1.80           C  
ATOM    953  OG  SER A 122      -7.573  28.848 -46.111  1.00  1.55           O  
ATOM    954  C   SER A 122      -7.823  27.315 -49.561  1.00  1.87           C  
ATOM    955  O   SER A 122      -6.975  26.489 -49.872  1.00  1.55           O  
ATOM    956  N   TRP A 123      -9.038  27.401 -50.133  1.00  1.83           N  
ATOM    957  CA  TRP A 123      -9.460  26.392 -51.105  1.00  1.80           C  
ATOM    958  CB  TRP A 123     -10.505  25.486 -50.413  1.00  1.80           C  
ATOM    959  CG  TRP A 123     -10.053  25.079 -49.023  1.00  2.04           C  
ATOM    960  CD2 TRP A 123      -9.041  24.117 -48.666  1.00  2.04           C  
ATOM    961  CE2 TRP A 123      -8.968  24.099 -47.253  1.00  2.04           C  
ATOM    962  CE3 TRP A 123      -8.222  23.310 -49.406  1.00  2.04           C  
ATOM    963  CD1 TRP A 123     -10.546  25.592 -47.820  1.00  2.04           C  
ATOM    964  NE1 TRP A 123      -9.902  25.014 -46.780  1.00  1.72           N  
ATOM    965  CZ2 TRP A 123      -8.077  23.269 -46.626  1.00  2.04           C  
ATOM    966  CZ3 TRP A 123      -7.313  22.467 -48.766  1.00  2.04           C  
ATOM    967  CH2 TRP A 123      -7.239  22.445 -47.375  1.00  2.04           C  
ATOM    968  C   TRP A 123     -10.074  27.045 -52.372  1.00  1.87           C  
ATOM    969  O   TRP A 123     -11.211  26.747 -52.724  1.00  1.55           O  
ATOM    970  N   PRO A 124      -9.326  27.941 -53.082  1.00  1.83           N  
ATOM    971  CD  PRO A 124      -7.898  28.225 -52.923  1.00  1.80           C  
ATOM    972  CA  PRO A 124      -9.969  28.807 -54.082  1.00  1.80           C  
ATOM    973  CB  PRO A 124      -8.833  29.726 -54.571  1.00  1.80           C  
ATOM    974  CG  PRO A 124      -7.735  29.622 -53.515  1.00  1.80           C  
ATOM    975  C   PRO A 124     -10.604  28.123 -55.310  1.00  1.87           C  
ATOM    976  O   PRO A 124     -11.361  28.727 -56.066  1.00  1.55           O  
ATOM    977  N   ASN A 125     -10.226  26.849 -55.478  1.00  1.83           N  
ATOM    978  CA  ASN A 125     -10.584  26.054 -56.650  1.00  1.80           C  
ATOM    979  CB  ASN A 125      -9.326  25.694 -57.462  1.00  1.80           C  
ATOM    980  CG  ASN A 125      -8.287  24.922 -56.636  1.00  1.87           C  
ATOM    981  OD1 ASN A 125      -8.268  24.971 -55.412  1.00  1.55           O  
ATOM    982  ND2 ASN A 125      -7.406  24.241 -57.368  1.00  1.83           N  
ATOM    983  C   ASN A 125     -11.343  24.788 -56.241  1.00  1.87           C  
ATOM    984  O   ASN A 125     -11.556  23.896 -57.050  1.00  1.55           O  
ATOM    985  N   HIS A 126     -11.755  24.762 -54.965  1.00  1.83           N  
ATOM    986  CA  HIS A 126     -12.715  23.764 -54.513  1.00  1.80           C  
ATOM    987  CB  HIS A 126     -12.367  23.279 -53.094  1.00  1.80           C  
ATOM    988  CG  HIS A 126     -11.033  22.566 -53.075  1.00  2.04           C  
ATOM    989  CD2 HIS A 126      -9.752  23.134 -53.198  1.00  2.04           C  
ATOM    990  ND1 HIS A 126     -10.887  21.232 -52.928  1.00  1.72           N  
ATOM    991  CE1 HIS A 126      -9.567  20.999 -52.966  1.00  2.04           C  
ATOM    992  NE2 HIS A 126      -8.855  22.129 -53.125  1.00  1.72           N  
ATOM    993  C   HIS A 126     -14.046  24.507 -54.478  1.00  1.87           C  
ATOM    994  O   HIS A 126     -14.064  25.733 -54.428  1.00  1.55           O  
ATOM    995  N   THR A 127     -15.143  23.741 -54.472  1.00  1.83           N  
ATOM    996  CA  THR A 127     -16.330  24.312 -53.856  1.00  1.80           C  
ATOM    997  CB  THR A 127     -17.605  23.767 -54.507  1.00  1.80           C  
ATOM    998  OG1 THR A 127     -17.637  22.362 -54.415  1.00  1.55           O  
ATOM    999  CG2 THR A 127     -17.781  24.251 -55.954  1.00  1.80           C  
ATOM   1000  C   THR A 127     -16.209  23.964 -52.370  1.00  1.87           C  
ATOM   1001  O   THR A 127     -15.452  23.082 -51.980  1.00  1.55           O  
ATOM   1002  N   VAL A 128     -16.949  24.731 -51.583  1.00  1.83           N  
ATOM   1003  CA  VAL A 128     -16.849  24.710 -50.136  1.00  1.80           C  
ATOM   1004  CB  VAL A 128     -16.199  26.045 -49.696  1.00  1.80           C  
ATOM   1005  CG1 VAL A 128     -14.672  26.015 -49.870  1.00  1.80           C  
ATOM   1006  CG2 VAL A 128     -16.776  27.258 -50.449  1.00  1.80           C  
ATOM   1007  C   VAL A 128     -18.283  24.527 -49.629  1.00  1.87           C  
ATOM   1008  O   VAL A 128     -18.790  25.281 -48.804  1.00  1.55           O  
ATOM   1009  N   THR A 129     -18.918  23.536 -50.276  1.00  1.83           N  
ATOM   1010  CA  THR A 129     -20.359  23.585 -50.468  1.00  1.80           C  
ATOM   1011  CB  THR A 129     -20.579  24.062 -51.920  1.00  1.80           C  
ATOM   1012  OG1 THR A 129     -19.695  25.135 -52.212  1.00  1.55           O  
ATOM   1013  CG2 THR A 129     -22.029  24.450 -52.252  1.00  1.80           C  
ATOM   1014  C   THR A 129     -21.014  22.222 -50.184  1.00  1.87           C  
ATOM   1015  O   THR A 129     -22.216  22.056 -50.364  1.00  1.55           O  
ATOM   1016  N   GLY A 130     -20.203  21.253 -49.722  1.00  1.83           N  
ATOM   1017  CA  GLY A 130     -20.826  20.001 -49.310  1.00  1.80           C  
ATOM   1018  C   GLY A 130     -21.716  20.261 -48.088  1.00  1.87           C  
ATOM   1019  O   GLY A 130     -21.402  21.097 -47.248  1.00  1.55           O  
ATOM   1020  N   VAL A 131     -22.857  19.558 -48.069  1.00  1.83           N  
ATOM   1021  CA  VAL A 131     -23.911  19.902 -47.127  1.00  1.80           C  
ATOM   1022  CB  VAL A 131     -24.757  21.041 -47.744  1.00  1.80           C  
ATOM   1023  CG1 VAL A 131     -25.603  20.589 -48.946  1.00  1.80           C  
ATOM   1024  CG2 VAL A 131     -25.608  21.764 -46.698  1.00  1.80           C  
ATOM   1025  C   VAL A 131     -24.720  18.630 -46.856  1.00  1.87           C  
ATOM   1026  O   VAL A 131     -24.687  17.689 -47.641  1.00  1.55           O  
ATOM   1027  N   SER A 132     -25.429  18.646 -45.720  1.00  1.83           N  
ATOM   1028  CA  SER A 132     -26.304  17.551 -45.344  1.00  1.80           C  
ATOM   1029  CB  SER A 132     -25.577  16.652 -44.329  1.00  1.80           C  
ATOM   1030  OG  SER A 132     -26.328  15.510 -43.927  1.00  1.55           O  
ATOM   1031  C   SER A 132     -27.552  18.175 -44.718  1.00  1.87           C  
ATOM   1032  O   SER A 132     -27.698  19.390 -44.656  1.00  1.55           O  
ATOM   1033  N   ALA A 133     -28.415  17.267 -44.241  1.00  1.83           N  
ATOM   1034  CA  ALA A 133     -29.558  17.625 -43.421  1.00  1.80           C  
ATOM   1035  CB  ALA A 133     -30.825  17.009 -44.022  1.00  1.80           C  
ATOM   1036  C   ALA A 133     -29.351  17.131 -41.980  1.00  1.87           C  
ATOM   1037  O   ALA A 133     -30.167  17.403 -41.108  1.00  1.55           O  
ATOM   1038  N   SER A 134     -28.242  16.401 -41.747  1.00  1.83           N  
ATOM   1039  CA  SER A 134     -27.971  15.959 -40.381  1.00  1.80           C  
ATOM   1040  CB  SER A 134     -26.812  14.954 -40.386  1.00  1.80           C  
ATOM   1041  OG  SER A 134     -25.808  15.361 -41.303  1.00  1.55           O  
ATOM   1042  C   SER A 134     -27.657  17.195 -39.517  1.00  1.87           C  
ATOM   1043  O   SER A 134     -28.373  17.549 -38.585  1.00  1.55           O  
ATOM   1044  N   CYS A 135     -26.574  17.862 -39.945  1.00  1.83           N  
ATOM   1045  CA  CYS A 135     -26.261  19.200 -39.451  1.00  1.80           C  
ATOM   1046  CB  CYS A 135     -24.787  19.537 -39.744  1.00  1.80           C  
ATOM   1047  SG  CYS A 135     -23.564  18.816 -38.624  1.00  1.89           S  
ATOM   1048  C   CYS A 135     -27.166  20.226 -40.163  1.00  1.87           C  
ATOM   1049  O   CYS A 135     -26.686  21.139 -40.821  1.00  1.55           O  
ATOM   1050  N   SER A 136     -28.487  20.034 -40.019  1.00  1.83           N  
ATOM   1051  CA  SER A 136     -29.409  21.002 -40.589  1.00  1.80           C  
ATOM   1052  CB  SER A 136     -30.820  20.394 -40.660  1.00  1.80           C  
ATOM   1053  OG  SER A 136     -31.066  19.452 -39.618  1.00  1.55           O  
ATOM   1054  C   SER A 136     -29.378  22.270 -39.721  1.00  1.87           C  
ATOM   1055  O   SER A 136     -28.985  22.240 -38.560  1.00  1.55           O  
ATOM   1056  N   HIS A 137     -29.813  23.372 -40.346  1.00  1.83           N  
ATOM   1057  CA  HIS A 137     -29.936  24.650 -39.668  1.00  1.80           C  
ATOM   1058  CB  HIS A 137     -28.648  25.461 -39.871  1.00  1.80           C  
ATOM   1059  CG  HIS A 137     -28.758  26.789 -39.161  1.00  2.04           C  
ATOM   1060  CD2 HIS A 137     -28.587  27.048 -37.792  1.00  2.04           C  
ATOM   1061  ND1 HIS A 137     -29.053  27.951 -39.780  1.00  1.72           N  
ATOM   1062  CE1 HIS A 137     -29.063  28.889 -38.820  1.00  2.04           C  
ATOM   1063  NE2 HIS A 137     -28.785  28.373 -37.608  1.00  1.72           N  
ATOM   1064  C   HIS A 137     -31.148  25.339 -40.297  1.00  1.87           C  
ATOM   1065  O   HIS A 137     -31.336  25.281 -41.504  1.00  1.55           O  
ATOM   1066  N   ASN A 138     -31.985  25.934 -39.427  1.00  1.83           N  
ATOM   1067  CA  ASN A 138     -33.238  26.577 -39.850  1.00  1.80           C  
ATOM   1068  CB  ASN A 138     -33.010  27.805 -40.759  1.00  1.80           C  
ATOM   1069  CG  ASN A 138     -32.424  29.001 -40.005  1.00  1.87           C  
ATOM   1070  OD1 ASN A 138     -32.596  29.164 -38.802  1.00  1.55           O  
ATOM   1071  ND2 ASN A 138     -31.750  29.852 -40.780  1.00  1.83           N  
ATOM   1072  C   ASN A 138     -34.182  25.580 -40.551  1.00  1.87           C  
ATOM   1073  O   ASN A 138     -35.034  25.958 -41.348  1.00  1.55           O  
ATOM   1074  N   GLY A 139     -33.987  24.291 -40.222  1.00  1.83           N  
ATOM   1075  CA  GLY A 139     -34.762  23.242 -40.877  1.00  1.80           C  
ATOM   1076  C   GLY A 139     -34.466  23.152 -42.384  1.00  1.87           C  
ATOM   1077  O   GLY A 139     -35.317  22.781 -43.190  1.00  1.55           O  
ATOM   1078  N   LYS A 140     -33.213  23.507 -42.703  1.00  1.83           N  
ATOM   1079  CA  LYS A 140     -32.671  23.416 -44.047  1.00  1.80           C  
ATOM   1080  CB  LYS A 140     -32.495  24.819 -44.656  1.00  1.80           C  
ATOM   1081  CG  LYS A 140     -33.803  25.624 -44.691  1.00  1.80           C  
ATOM   1082  CD  LYS A 140     -33.680  26.952 -45.450  1.00  1.80           C  
ATOM   1083  CE  LYS A 140     -33.597  26.771 -46.973  1.00  1.80           C  
ATOM   1084  NZ  LYS A 140     -33.571  28.035 -47.701  1.00  1.65           N  
ATOM   1085  C   LYS A 140     -31.327  22.700 -43.922  1.00  1.87           C  
ATOM   1086  O   LYS A 140     -30.851  22.427 -42.824  1.00  1.55           O  
ATOM   1087  N   SER A 141     -30.751  22.407 -45.091  1.00  1.83           N  
ATOM   1088  CA  SER A 141     -29.466  21.734 -45.132  1.00  1.80           C  
ATOM   1089  CB  SER A 141     -29.235  21.304 -46.589  1.00  1.80           C  
ATOM   1090  OG  SER A 141     -30.447  20.882 -47.207  1.00  1.55           O  
ATOM   1091  C   SER A 141     -28.350  22.680 -44.632  1.00  1.87           C  
ATOM   1092  O   SER A 141     -28.383  23.882 -44.881  1.00  1.55           O  
ATOM   1093  N   SER A 142     -27.381  22.088 -43.926  1.00  1.83           N  
ATOM   1094  CA  SER A 142     -26.205  22.803 -43.461  1.00  1.80           C  
ATOM   1095  CB  SER A 142     -26.563  23.677 -42.233  1.00  1.80           C  
ATOM   1096  OG  SER A 142     -25.470  24.095 -41.423  1.00  1.55           O  
ATOM   1097  C   SER A 142     -25.122  21.732 -43.241  1.00  1.87           C  
ATOM   1098  O   SER A 142     -25.320  20.552 -43.519  1.00  1.55           O  
ATOM   1099  N   PHE A 143     -23.970  22.219 -42.769  1.00  1.83           N  
ATOM   1100  CA  PHE A 143     -22.866  21.374 -42.344  1.00  1.80           C  
ATOM   1101  CB  PHE A 143     -21.755  21.395 -43.417  1.00  1.80           C  
ATOM   1102  CG  PHE A 143     -20.708  20.324 -43.225  1.00  2.04           C  
ATOM   1103  CD1 PHE A 143     -21.057  18.979 -43.309  1.00  2.04           C  
ATOM   1104  CD2 PHE A 143     -19.381  20.657 -42.962  1.00  2.04           C  
ATOM   1105  CE1 PHE A 143     -20.100  17.985 -43.144  1.00  2.04           C  
ATOM   1106  CE2 PHE A 143     -18.423  19.665 -42.789  1.00  2.04           C  
ATOM   1107  CZ  PHE A 143     -18.780  18.327 -42.885  1.00  2.04           C  
ATOM   1108  C   PHE A 143     -22.426  21.953 -40.995  1.00  1.87           C  
ATOM   1109  O   PHE A 143     -23.039  22.891 -40.492  1.00  1.55           O  
ATOM   1110  N   TYR A 144     -21.352  21.357 -40.457  1.00  1.83           N  
ATOM   1111  CA  TYR A 144     -20.693  21.873 -39.267  1.00  1.80           C  
ATOM   1112  CB  TYR A 144     -19.595  20.883 -38.841  1.00  1.80           C  
ATOM   1113  CG  TYR A 144     -20.102  19.501 -38.520  1.00  2.04           C  
ATOM   1114  CD1 TYR A 144     -20.479  19.172 -37.227  1.00  2.04           C  
ATOM   1115  CE1 TYR A 144     -20.810  17.864 -36.894  1.00  2.04           C  
ATOM   1116  CD2 TYR A 144     -20.144  18.517 -39.495  1.00  2.04           C  
ATOM   1117  CE2 TYR A 144     -20.495  17.212 -39.179  1.00  2.04           C  
ATOM   1118  CZ  TYR A 144     -20.784  16.872 -37.865  1.00  2.04           C  
ATOM   1119  OH  TYR A 144     -21.022  15.558 -37.515  1.00  1.55           O  
ATOM   1120  C   TYR A 144     -20.067  23.250 -39.580  1.00  1.87           C  
ATOM   1121  O   TYR A 144     -20.241  23.812 -40.656  1.00  1.55           O  
ATOM   1122  N   ARG A 145     -19.331  23.740 -38.573  1.00  1.83           N  
ATOM   1123  CA  ARG A 145     -18.710  25.054 -38.633  1.00  1.80           C  
ATOM   1124  CB  ARG A 145     -19.194  25.902 -37.445  1.00  1.80           C  
ATOM   1125  CG  ARG A 145     -20.722  26.001 -37.343  1.00  1.80           C  
ATOM   1126  CD  ARG A 145     -21.354  26.577 -38.610  1.00  1.80           C  
ATOM   1127  NE  ARG A 145     -22.756  26.873 -38.359  1.00  1.83           N  
ATOM   1128  CZ  ARG A 145     -23.799  26.435 -39.093  1.00  1.87           C  
ATOM   1129  NH1 ARG A 145     -23.645  25.544 -40.063  1.00  1.83           N  
ATOM   1130  NH2 ARG A 145     -25.001  26.921 -38.826  1.00  1.83           N  
ATOM   1131  C   ARG A 145     -17.185  24.929 -38.606  1.00  1.87           C  
ATOM   1132  O   ARG A 145     -16.474  25.609 -39.333  1.00  1.55           O  
ATOM   1133  N   ASN A 146     -16.706  24.057 -37.703  1.00  1.83           N  
ATOM   1134  CA  ASN A 146     -15.264  24.035 -37.465  1.00  1.80           C  
ATOM   1135  CB  ASN A 146     -14.902  23.654 -36.024  1.00  1.80           C  
ATOM   1136  CG  ASN A 146     -15.506  24.650 -35.026  1.00  1.87           C  
ATOM   1137  OD1 ASN A 146     -15.718  25.819 -35.327  1.00  1.55           O  
ATOM   1138  ND2 ASN A 146     -15.782  24.144 -33.829  1.00  1.83           N  
ATOM   1139  C   ASN A 146     -14.552  23.127 -38.469  1.00  1.87           C  
ATOM   1140  O   ASN A 146     -13.341  23.220 -38.624  1.00  1.55           O  
ATOM   1141  N   LEU A 147     -15.332  22.279 -39.163  1.00  1.83           N  
ATOM   1142  CA  LEU A 147     -14.806  21.547 -40.316  1.00  1.80           C  
ATOM   1143  CB  LEU A 147     -14.905  20.025 -40.135  1.00  1.80           C  
ATOM   1144  CG  LEU A 147     -14.167  19.462 -38.909  1.00  1.80           C  
ATOM   1145  CD1 LEU A 147     -14.247  17.930 -38.904  1.00  1.80           C  
ATOM   1146  CD2 LEU A 147     -12.700  19.890 -38.866  1.00  1.80           C  
ATOM   1147  C   LEU A 147     -15.615  21.973 -41.543  1.00  1.87           C  
ATOM   1148  O   LEU A 147     -16.756  22.402 -41.424  1.00  1.55           O  
ATOM   1149  N   LEU A 148     -14.958  21.841 -42.706  1.00  1.83           N  
ATOM   1150  CA  LEU A 148     -15.477  22.302 -43.988  1.00  1.80           C  
ATOM   1151  CB  LEU A 148     -14.517  23.385 -44.518  1.00  1.80           C  
ATOM   1152  CG  LEU A 148     -15.108  24.330 -45.580  1.00  1.80           C  
ATOM   1153  CD1 LEU A 148     -14.122  25.457 -45.902  1.00  1.80           C  
ATOM   1154  CD2 LEU A 148     -15.517  23.605 -46.865  1.00  1.80           C  
ATOM   1155  C   LEU A 148     -15.525  21.098 -44.948  1.00  1.87           C  
ATOM   1156  O   LEU A 148     -14.543  20.385 -45.121  1.00  1.55           O  
ATOM   1157  N   TRP A 149     -16.706  20.914 -45.562  1.00  1.83           N  
ATOM   1158  CA  TRP A 149     -16.877  19.902 -46.600  1.00  1.80           C  
ATOM   1159  CB  TRP A 149     -18.340  19.425 -46.561  1.00  1.80           C  
ATOM   1160  CG  TRP A 149     -18.561  18.101 -47.269  1.00  2.04           C  
ATOM   1161  CD2 TRP A 149     -19.737  17.273 -47.165  1.00  2.04           C  
ATOM   1162  CE2 TRP A 149     -19.528  16.144 -47.985  1.00  2.04           C  
ATOM   1163  CE3 TRP A 149     -20.906  17.399 -46.470  1.00  2.04           C  
ATOM   1164  CD1 TRP A 149     -17.696  17.438 -48.146  1.00  2.04           C  
ATOM   1165  NE1 TRP A 149     -18.277  16.287 -48.561  1.00  1.72           N  
ATOM   1166  CZ2 TRP A 149     -20.491  15.177 -48.080  1.00  2.04           C  
ATOM   1167  CZ3 TRP A 149     -21.890  16.416 -46.561  1.00  2.04           C  
ATOM   1168  CH2 TRP A 149     -21.681  15.300 -47.368  1.00  2.04           C  
ATOM   1169  C   TRP A 149     -16.528  20.534 -47.967  1.00  1.87           C  
ATOM   1170  O   TRP A 149     -17.326  21.249 -48.569  1.00  1.55           O  
ATOM   1171  N   LEU A 150     -15.291  20.241 -48.398  1.00  1.83           N  
ATOM   1172  CA  LEU A 150     -14.840  20.643 -49.728  1.00  1.80           C  
ATOM   1173  CB  LEU A 150     -13.310  20.527 -49.800  1.00  1.80           C  
ATOM   1174  CG  LEU A 150     -12.555  21.409 -48.795  1.00  1.80           C  
ATOM   1175  CD1 LEU A 150     -11.066  21.042 -48.781  1.00  1.80           C  
ATOM   1176  CD2 LEU A 150     -12.748  22.896 -49.105  1.00  1.80           C  
ATOM   1177  C   LEU A 150     -15.460  19.690 -50.756  1.00  1.87           C  
ATOM   1178  O   LEU A 150     -15.652  18.515 -50.466  1.00  1.55           O  
ATOM   1179  N   THR A 151     -15.756  20.230 -51.943  1.00  1.83           N  
ATOM   1180  CA  THR A 151     -16.520  19.477 -52.928  1.00  1.80           C  
ATOM   1181  CB  THR A 151     -18.016  19.782 -52.675  1.00  1.80           C  
ATOM   1182  OG1 THR A 151     -18.206  21.087 -52.136  1.00  1.55           O  
ATOM   1183  CG2 THR A 151     -18.617  18.816 -51.651  1.00  1.80           C  
ATOM   1184  C   THR A 151     -16.030  19.849 -54.344  1.00  1.87           C  
ATOM   1185  O   THR A 151     -15.357  20.858 -54.541  1.00  1.55           O  
ATOM   1186  N   GLU A 152     -16.405  18.974 -55.300  1.00  1.83           N  
ATOM   1187  CA  GLU A 152     -16.114  19.126 -56.730  1.00  1.80           C  
ATOM   1188  CB  GLU A 152     -17.023  18.142 -57.498  1.00  1.80           C  
ATOM   1189  CG  GLU A 152     -17.076  18.297 -59.034  1.00  1.80           C  
ATOM   1190  CD  GLU A 152     -18.183  19.258 -59.493  1.00  1.87           C  
ATOM   1191  OE1 GLU A 152     -19.358  18.947 -59.323  1.00  1.66           O  
ATOM   1192  OE2 GLU A 152     -17.879  20.311 -60.035  1.00  1.66           O  
ATOM   1193  C   GLU A 152     -16.299  20.577 -57.211  1.00  1.87           C  
ATOM   1194  O   GLU A 152     -17.202  21.286 -56.783  1.00  1.55           O  
ATOM   1195  N   LYS A 153     -15.374  20.965 -58.098  1.00  1.83           N  
ATOM   1196  CA  LYS A 153     -15.408  22.259 -58.751  1.00  1.80           C  
ATOM   1197  CB  LYS A 153     -14.338  23.175 -58.124  1.00  1.80           C  
ATOM   1198  CG  LYS A 153     -14.601  24.680 -58.320  1.00  1.80           C  
ATOM   1199  CD  LYS A 153     -14.116  25.241 -59.665  1.00  1.80           C  
ATOM   1200  CE  LYS A 153     -14.907  26.477 -60.131  1.00  1.80           C  
ATOM   1201  NZ  LYS A 153     -14.779  27.667 -59.295  1.00  1.65           N  
ATOM   1202  C   LYS A 153     -15.136  21.987 -60.233  1.00  1.87           C  
ATOM   1203  O   LYS A 153     -14.196  21.289 -60.585  1.00  1.55           O  
ATOM   1204  N   ASN A 154     -15.996  22.575 -61.078  1.00  1.83           N  
ATOM   1205  CA  ASN A 154     -15.913  22.512 -62.542  1.00  1.80           C  
ATOM   1206  CB  ASN A 154     -15.056  23.648 -63.151  1.00  1.80           C  
ATOM   1207  CG  ASN A 154     -13.588  23.335 -63.504  1.00  1.87           C  
ATOM   1208  OD1 ASN A 154     -13.139  23.583 -64.620  1.00  1.55           O  
ATOM   1209  ND2 ASN A 154     -12.839  22.856 -62.513  1.00  1.83           N  
ATOM   1210  C   ASN A 154     -15.639  21.104 -63.121  1.00  1.87           C  
ATOM   1211  O   ASN A 154     -15.017  20.938 -64.164  1.00  1.55           O  
ATOM   1212  N   GLY A 155     -16.191  20.109 -62.414  1.00  1.83           N  
ATOM   1213  CA  GLY A 155     -16.190  18.742 -62.919  1.00  1.80           C  
ATOM   1214  C   GLY A 155     -14.902  17.988 -62.583  1.00  1.87           C  
ATOM   1215  O   GLY A 155     -14.562  17.004 -63.231  1.00  1.55           O  
ATOM   1216  N   LEU A 156     -14.210  18.475 -61.543  1.00  1.83           N  
ATOM   1217  CA  LEU A 156     -13.020  17.795 -61.054  1.00  1.80           C  
ATOM   1218  CB  LEU A 156     -11.765  18.240 -61.835  1.00  1.80           C  
ATOM   1219  CG  LEU A 156     -11.523  19.762 -61.931  1.00  1.80           C  
ATOM   1220  CD1 LEU A 156     -11.093  20.400 -60.600  1.00  1.80           C  
ATOM   1221  CD2 LEU A 156     -10.471  20.055 -63.008  1.00  1.80           C  
ATOM   1222  C   LEU A 156     -12.921  18.073 -59.558  1.00  1.87           C  
ATOM   1223  O   LEU A 156     -13.750  18.774 -58.993  1.00  1.55           O  
ATOM   1224  N   TYR A 157     -11.866  17.514 -58.951  1.00  1.83           N  
ATOM   1225  CA  TYR A 157     -11.537  17.870 -57.581  1.00  1.80           C  
ATOM   1226  CB  TYR A 157     -11.950  16.738 -56.632  1.00  1.80           C  
ATOM   1227  CG  TYR A 157     -11.841  17.181 -55.200  1.00  2.04           C  
ATOM   1228  CD1 TYR A 157     -10.634  17.067 -54.523  1.00  2.04           C  
ATOM   1229  CE1 TYR A 157     -10.505  17.519 -53.221  1.00  2.04           C  
ATOM   1230  CD2 TYR A 157     -12.934  17.734 -54.543  1.00  2.04           C  
ATOM   1231  CE2 TYR A 157     -12.809  18.191 -53.240  1.00  2.04           C  
ATOM   1232  CZ  TYR A 157     -11.594  18.094 -52.584  1.00  2.04           C  
ATOM   1233  OH  TYR A 157     -11.481  18.600 -51.311  1.00  1.55           O  
ATOM   1234  C   TYR A 157     -10.016  18.110 -57.549  1.00  1.87           C  
ATOM   1235  O   TYR A 157      -9.250  17.225 -57.914  1.00  1.55           O  
ATOM   1236  N   PRO A 158      -9.578  19.328 -57.130  1.00  1.83           N  
ATOM   1237  CD  PRO A 158     -10.418  20.486 -56.813  1.00  1.80           C  
ATOM   1238  CA  PRO A 158      -8.150  19.597 -56.979  1.00  1.80           C  
ATOM   1239  CB  PRO A 158      -8.084  21.025 -56.419  1.00  1.80           C  
ATOM   1240  CG  PRO A 158      -9.436  21.657 -56.752  1.00  1.80           C  
ATOM   1241  C   PRO A 158      -7.426  18.624 -56.027  1.00  1.87           C  
ATOM   1242  O   PRO A 158      -7.845  18.412 -54.895  1.00  1.55           O  
ATOM   1243  N   ASN A 159      -6.307  18.070 -56.527  1.00  1.83           N  
ATOM   1244  CA  ASN A 159      -5.381  17.387 -55.626  1.00  1.80           C  
ATOM   1245  CB  ASN A 159      -4.334  16.618 -56.449  1.00  1.80           C  
ATOM   1246  CG  ASN A 159      -3.278  15.869 -55.612  1.00  1.87           C  
ATOM   1247  OD1 ASN A 159      -2.190  15.583 -56.097  1.00  1.55           O  
ATOM   1248  ND2 ASN A 159      -3.644  15.512 -54.379  1.00  1.83           N  
ATOM   1249  C   ASN A 159      -4.713  18.451 -54.737  1.00  1.87           C  
ATOM   1250  O   ASN A 159      -3.702  19.047 -55.098  1.00  1.55           O  
ATOM   1251  N   LEU A 160      -5.371  18.685 -53.595  1.00  1.83           N  
ATOM   1252  CA  LEU A 160      -4.956  19.743 -52.694  1.00  1.80           C  
ATOM   1253  CB  LEU A 160      -6.063  20.055 -51.668  1.00  1.80           C  
ATOM   1254  CG  LEU A 160      -6.422  18.920 -50.678  1.00  1.80           C  
ATOM   1255  CD1 LEU A 160      -5.564  18.928 -49.400  1.00  1.80           C  
ATOM   1256  CD2 LEU A 160      -7.910  18.974 -50.302  1.00  1.80           C  
ATOM   1257  C   LEU A 160      -3.643  19.361 -52.017  1.00  1.87           C  
ATOM   1258  O   LEU A 160      -3.331  18.194 -51.816  1.00  1.55           O  
ATOM   1259  N   SER A 161      -2.929  20.435 -51.666  1.00  1.83           N  
ATOM   1260  CA  SER A 161      -1.744  20.360 -50.842  1.00  1.80           C  
ATOM   1261  CB  SER A 161      -0.514  20.095 -51.727  1.00  1.80           C  
ATOM   1262  OG  SER A 161       0.683  19.862 -50.997  1.00  1.55           O  
ATOM   1263  C   SER A 161      -1.680  21.716 -50.136  1.00  1.87           C  
ATOM   1264  O   SER A 161      -1.457  22.735 -50.782  1.00  1.55           O  
ATOM   1265  N   LYS A 162      -1.931  21.696 -48.818  1.00  1.83           N  
ATOM   1266  CA  LYS A 162      -1.988  22.937 -48.052  1.00  1.80           C  
ATOM   1267  CB  LYS A 162      -3.456  23.394 -47.900  1.00  1.80           C  
ATOM   1268  CG  LYS A 162      -3.634  24.911 -47.706  1.00  1.80           C  
ATOM   1269  CD  LYS A 162      -3.193  25.732 -48.929  1.00  1.80           C  
ATOM   1270  CE  LYS A 162      -3.432  27.238 -48.762  1.00  1.80           C  
ATOM   1271  NZ  LYS A 162      -2.952  28.023 -49.894  1.00  1.65           N  
ATOM   1272  C   LYS A 162      -1.290  22.699 -46.713  1.00  1.87           C  
ATOM   1273  O   LYS A 162      -1.045  21.564 -46.317  1.00  1.55           O  
ATOM   1274  N   SER A 163      -0.945  23.825 -46.076  1.00  1.83           N  
ATOM   1275  CA  SER A 163      -0.049  23.815 -44.933  1.00  1.80           C  
ATOM   1276  CB  SER A 163       1.360  24.141 -45.469  1.00  1.80           C  
ATOM   1277  OG  SER A 163       1.634  23.510 -46.713  1.00  1.55           O  
ATOM   1278  C   SER A 163      -0.488  24.912 -43.959  1.00  1.87           C  
ATOM   1279  O   SER A 163      -0.888  25.987 -44.390  1.00  1.55           O  
ATOM   1280  N   TYR A 164      -0.376  24.609 -42.654  1.00  1.83           N  
ATOM   1281  CA  TYR A 164      -0.482  25.656 -41.646  1.00  1.80           C  
ATOM   1282  CB  TYR A 164      -1.819  25.609 -40.884  1.00  1.80           C  
ATOM   1283  CG  TYR A 164      -1.851  26.709 -39.857  1.00  2.04           C  
ATOM   1284  CD1 TYR A 164      -1.957  28.032 -40.271  1.00  2.04           C  
ATOM   1285  CE1 TYR A 164      -1.883  29.066 -39.352  1.00  2.04           C  
ATOM   1286  CD2 TYR A 164      -1.727  26.432 -38.499  1.00  2.04           C  
ATOM   1287  CE2 TYR A 164      -1.663  27.467 -37.575  1.00  2.04           C  
ATOM   1288  CZ  TYR A 164      -1.713  28.782 -38.008  1.00  2.04           C  
ATOM   1289  OH  TYR A 164      -1.570  29.816 -37.108  1.00  1.55           O  
ATOM   1290  C   TYR A 164       0.691  25.485 -40.680  1.00  1.87           C  
ATOM   1291  O   TYR A 164       0.945  24.397 -40.175  1.00  1.55           O  
ATOM   1292  N   VAL A 165       1.384  26.617 -40.480  1.00  1.83           N  
ATOM   1293  CA  VAL A 165       2.498  26.699 -39.553  1.00  1.80           C  
ATOM   1294  CB  VAL A 165       3.554  27.679 -40.110  1.00  1.80           C  
ATOM   1295  CG1 VAL A 165       4.783  27.769 -39.190  1.00  1.80           C  
ATOM   1296  CG2 VAL A 165       3.986  27.335 -41.545  1.00  1.80           C  
ATOM   1297  C   VAL A 165       1.935  27.219 -38.223  1.00  1.87           C  
ATOM   1298  O   VAL A 165       1.341  28.292 -38.169  1.00  1.55           O  
ATOM   1299  N   ASN A 166       2.152  26.431 -37.160  1.00  1.83           N  
ATOM   1300  CA  ASN A 166       1.705  26.877 -35.844  1.00  1.80           C  
ATOM   1301  CB  ASN A 166       1.866  25.740 -34.830  1.00  1.80           C  
ATOM   1302  CG  ASN A 166       1.389  26.136 -33.427  1.00  1.87           C  
ATOM   1303  OD1 ASN A 166       1.297  27.302 -33.062  1.00  1.55           O  
ATOM   1304  ND2 ASN A 166       1.116  25.092 -32.655  1.00  1.83           N  
ATOM   1305  C   ASN A 166       2.544  28.085 -35.405  1.00  1.87           C  
ATOM   1306  O   ASN A 166       3.729  27.957 -35.120  1.00  1.55           O  
ATOM   1307  N   ASN A 167       1.856  29.238 -35.352  1.00  1.83           N  
ATOM   1308  CA  ASN A 167       2.462  30.477 -34.863  1.00  1.80           C  
ATOM   1309  CB  ASN A 167       2.522  31.528 -35.988  1.00  1.80           C  
ATOM   1310  CG  ASN A 167       3.616  31.213 -37.008  1.00  1.87           C  
ATOM   1311  OD1 ASN A 167       4.754  31.653 -36.888  1.00  1.55           O  
ATOM   1312  ND2 ASN A 167       3.207  30.476 -38.041  1.00  1.83           N  
ATOM   1313  C   ASN A 167       1.657  31.028 -33.674  1.00  1.87           C  
ATOM   1314  O   ASN A 167       1.743  32.205 -33.340  1.00  1.55           O  
ATOM   1315  N   LYS A 168       0.864  30.129 -33.062  1.00  1.83           N  
ATOM   1316  CA  LYS A 168       0.060  30.505 -31.899  1.00  1.80           C  
ATOM   1317  CB  LYS A 168      -1.296  29.772 -31.929  1.00  1.80           C  
ATOM   1318  CG  LYS A 168      -2.385  30.540 -32.701  1.00  1.80           C  
ATOM   1319  CD  LYS A 168      -2.079  30.754 -34.188  1.00  1.80           C  
ATOM   1320  CE  LYS A 168      -3.107  31.670 -34.865  1.00  1.80           C  
ATOM   1321  NZ  LYS A 168      -2.818  31.927 -36.271  1.00  1.65           N  
ATOM   1322  C   LYS A 168       0.826  30.219 -30.595  1.00  1.87           C  
ATOM   1323  O   LYS A 168       0.464  30.720 -29.536  1.00  1.55           O  
ATOM   1324  N   GLU A 169       1.892  29.401 -30.721  1.00  1.83           N  
ATOM   1325  CA  GLU A 169       2.784  29.134 -29.592  1.00  1.80           C  
ATOM   1326  CB  GLU A 169       3.548  30.417 -29.207  1.00  1.80           C  
ATOM   1327  CG  GLU A 169       4.866  30.164 -28.452  1.00  1.80           C  
ATOM   1328  CD  GLU A 169       5.617  31.460 -28.110  1.00  1.87           C  
ATOM   1329  OE1 GLU A 169       5.583  32.413 -28.880  1.00  1.66           O  
ATOM   1330  OE2 GLU A 169       6.242  31.529 -27.059  1.00  1.66           O  
ATOM   1331  C   GLU A 169       2.011  28.481 -28.422  1.00  1.87           C  
ATOM   1332  O   GLU A 169       2.218  28.754 -27.244  1.00  1.55           O  
ATOM   1333  N   LYS A 170       1.100  27.611 -28.869  1.00  1.83           N  
ATOM   1334  CA  LYS A 170       0.176  26.861 -28.038  1.00  1.80           C  
ATOM   1335  CB  LYS A 170      -1.130  27.663 -27.886  1.00  1.80           C  
ATOM   1336  CG  LYS A 170      -1.117  28.587 -26.661  1.00  1.80           C  
ATOM   1337  CD  LYS A 170      -2.300  29.566 -26.613  1.00  1.80           C  
ATOM   1338  CE  LYS A 170      -2.114  30.805 -27.502  1.00  1.80           C  
ATOM   1339  NZ  LYS A 170      -1.137  31.766 -26.992  1.00  1.65           N  
ATOM   1340  C   LYS A 170      -0.057  25.570 -28.815  1.00  1.87           C  
ATOM   1341  O   LYS A 170       0.312  25.484 -29.978  1.00  1.55           O  
ATOM   1342  N   GLU A 171      -0.669  24.586 -28.151  1.00  1.83           N  
ATOM   1343  CA  GLU A 171      -0.967  23.340 -28.844  1.00  1.80           C  
ATOM   1344  CB  GLU A 171      -1.246  22.264 -27.789  1.00  1.80           C  
ATOM   1345  CG  GLU A 171       0.047  21.868 -27.057  1.00  1.80           C  
ATOM   1346  CD  GLU A 171      -0.244  21.005 -25.835  1.00  1.87           C  
ATOM   1347  OE1 GLU A 171      -0.554  21.544 -24.783  1.00  1.66           O  
ATOM   1348  OE2 GLU A 171      -0.151  19.788 -25.913  1.00  1.66           O  
ATOM   1349  C   GLU A 171      -2.170  23.574 -29.771  1.00  1.87           C  
ATOM   1350  O   GLU A 171      -3.314  23.622 -29.336  1.00  1.55           O  
ATOM   1351  N   VAL A 172      -1.851  23.750 -31.062  1.00  1.83           N  
ATOM   1352  CA  VAL A 172      -2.893  24.022 -32.041  1.00  1.80           C  
ATOM   1353  CB  VAL A 172      -2.292  24.814 -33.219  1.00  1.80           C  
ATOM   1354  CG1 VAL A 172      -3.235  24.912 -34.427  1.00  1.80           C  
ATOM   1355  CG2 VAL A 172      -1.908  26.230 -32.764  1.00  1.80           C  
ATOM   1356  C   VAL A 172      -3.536  22.688 -32.442  1.00  1.87           C  
ATOM   1357  O   VAL A 172      -3.069  21.980 -33.323  1.00  1.55           O  
ATOM   1358  N   LEU A 173      -4.643  22.406 -31.747  1.00  1.83           N  
ATOM   1359  CA  LEU A 173      -5.502  21.299 -32.129  1.00  1.80           C  
ATOM   1360  CB  LEU A 173      -6.572  21.125 -31.042  1.00  1.80           C  
ATOM   1361  CG  LEU A 173      -7.666  20.083 -31.339  1.00  1.80           C  
ATOM   1362  CD1 LEU A 173      -7.116  18.664 -31.514  1.00  1.80           C  
ATOM   1363  CD2 LEU A 173      -8.729  20.101 -30.235  1.00  1.80           C  
ATOM   1364  C   LEU A 173      -6.131  21.615 -33.494  1.00  1.87           C  
ATOM   1365  O   LEU A 173      -6.857  22.587 -33.660  1.00  1.55           O  
ATOM   1366  N   VAL A 174      -5.802  20.731 -34.441  1.00  1.83           N  
ATOM   1367  CA  VAL A 174      -6.432  20.719 -35.746  1.00  1.80           C  
ATOM   1368  CB  VAL A 174      -5.359  20.839 -36.852  1.00  1.80           C  
ATOM   1369  CG1 VAL A 174      -5.996  21.018 -38.235  1.00  1.80           C  
ATOM   1370  CG2 VAL A 174      -4.380  21.987 -36.573  1.00  1.80           C  
ATOM   1371  C   VAL A 174      -7.163  19.377 -35.807  1.00  1.87           C  
ATOM   1372  O   VAL A 174      -6.630  18.364 -35.361  1.00  1.55           O  
ATOM   1373  N   LEU A 175      -8.382  19.424 -36.359  1.00  1.83           N  
ATOM   1374  CA  LEU A 175      -9.148  18.210 -36.587  1.00  1.80           C  
ATOM   1375  CB  LEU A 175     -10.375  18.106 -35.655  1.00  1.80           C  
ATOM   1376  CG  LEU A 175     -10.103  18.423 -34.167  1.00  1.80           C  
ATOM   1377  CD1 LEU A 175     -10.366  19.900 -33.856  1.00  1.80           C  
ATOM   1378  CD2 LEU A 175     -10.964  17.548 -33.244  1.00  1.80           C  
ATOM   1379  C   LEU A 175      -9.584  18.259 -38.049  1.00  1.87           C  
ATOM   1380  O   LEU A 175      -9.677  19.331 -38.633  1.00  1.55           O  
ATOM   1381  N   TRP A 176      -9.839  17.074 -38.593  1.00  1.83           N  
ATOM   1382  CA  TRP A 176     -10.383  16.955 -39.935  1.00  1.80           C  
ATOM   1383  CB  TRP A 176      -9.266  16.925 -40.997  1.00  1.80           C  
ATOM   1384  CG  TRP A 176      -8.325  15.754 -40.793  1.00  2.04           C  
ATOM   1385  CD2 TRP A 176      -7.176  15.703 -39.925  1.00  2.04           C  
ATOM   1386  CE2 TRP A 176      -6.601  14.420 -40.083  1.00  2.04           C  
ATOM   1387  CE3 TRP A 176      -6.613  16.614 -39.072  1.00  2.04           C  
ATOM   1388  CD1 TRP A 176      -8.397  14.512 -41.434  1.00  2.04           C  
ATOM   1389  NE1 TRP A 176      -7.376  13.730 -41.008  1.00  1.72           N  
ATOM   1390  CZ2 TRP A 176      -5.476  14.091 -39.378  1.00  2.04           C  
ATOM   1391  CZ3 TRP A 176      -5.467  16.279 -38.355  1.00  2.04           C  
ATOM   1392  CH2 TRP A 176      -4.899  15.015 -38.509  1.00  2.04           C  
ATOM   1393  C   TRP A 176     -11.197  15.673 -39.923  1.00  1.87           C  
ATOM   1394  O   TRP A 176     -11.362  15.042 -38.885  1.00  1.55           O  
ATOM   1395  N   GLY A 177     -11.666  15.297 -41.112  1.00  1.83           N  
ATOM   1396  CA  GLY A 177     -12.201  13.956 -41.244  1.00  1.80           C  
ATOM   1397  C   GLY A 177     -11.938  13.455 -42.649  1.00  1.87           C  
ATOM   1398  O   GLY A 177     -11.576  14.222 -43.535  1.00  1.55           O  
ATOM   1399  N   VAL A 178     -12.138  12.136 -42.789  1.00  1.83           N  
ATOM   1400  CA  VAL A 178     -12.246  11.526 -44.103  1.00  1.80           C  
ATOM   1401  CB  VAL A 178     -11.284  10.326 -44.262  1.00  1.80           C  
ATOM   1402  CG1 VAL A 178     -11.699   9.087 -43.452  1.00  1.80           C  
ATOM   1403  CG2 VAL A 178     -11.103   9.955 -45.744  1.00  1.80           C  
ATOM   1404  C   VAL A 178     -13.724  11.148 -44.248  1.00  1.87           C  
ATOM   1405  O   VAL A 178     -14.284  10.420 -43.431  1.00  1.55           O  
ATOM   1406  N   HIS A 179     -14.319  11.711 -45.303  1.00  1.83           N  
ATOM   1407  CA  HIS A 179     -15.652  11.304 -45.709  1.00  1.80           C  
ATOM   1408  CB  HIS A 179     -16.236  12.414 -46.597  1.00  1.80           C  
ATOM   1409  CG  HIS A 179     -17.623  12.069 -47.091  1.00  2.04           C  
ATOM   1410  CD2 HIS A 179     -18.679  11.455 -46.395  1.00  2.04           C  
ATOM   1411  ND1 HIS A 179     -18.027  12.303 -48.354  1.00  1.72           N  
ATOM   1412  CE1 HIS A 179     -19.282  11.837 -48.435  1.00  2.04           C  
ATOM   1413  NE2 HIS A 179     -19.702  11.318 -47.266  1.00  1.72           N  
ATOM   1414  C   HIS A 179     -15.512   9.956 -46.437  1.00  1.87           C  
ATOM   1415  O   HIS A 179     -14.472   9.644 -47.004  1.00  1.55           O  
ATOM   1416  N   ASN A 180     -16.591   9.164 -46.351  1.00  1.83           N  
ATOM   1417  CA  ASN A 180     -16.611   7.816 -46.904  1.00  1.80           C  
ATOM   1418  CB  ASN A 180     -16.478   6.775 -45.776  1.00  1.80           C  
ATOM   1419  CG  ASN A 180     -15.171   6.937 -44.989  1.00  1.87           C  
ATOM   1420  OD1 ASN A 180     -14.175   6.271 -45.239  1.00  1.55           O  
ATOM   1421  ND2 ASN A 180     -15.229   7.855 -44.026  1.00  1.83           N  
ATOM   1422  C   ASN A 180     -17.947   7.619 -47.645  1.00  1.87           C  
ATOM   1423  O   ASN A 180     -18.873   7.011 -47.109  1.00  1.55           O  
ATOM   1424  N   PRO A 181     -18.017   8.155 -48.901  1.00  1.83           N  
ATOM   1425  CD  PRO A 181     -16.982   8.996 -49.508  1.00  1.80           C  
ATOM   1426  CA  PRO A 181     -19.148   7.923 -49.807  1.00  1.80           C  
ATOM   1427  CB  PRO A 181     -18.650   8.430 -51.168  1.00  1.80           C  
ATOM   1428  CG  PRO A 181     -17.611   9.494 -50.811  1.00  1.80           C  
ATOM   1429  C   PRO A 181     -19.614   6.458 -49.882  1.00  1.87           C  
ATOM   1430  O   PRO A 181     -18.813   5.537 -49.799  1.00  1.55           O  
ATOM   1431  N   SER A 182     -20.943   6.294 -49.991  1.00  1.83           N  
ATOM   1432  CA  SER A 182     -21.534   4.962 -49.925  1.00  1.80           C  
ATOM   1433  CB  SER A 182     -23.065   5.073 -50.055  1.00  1.80           C  
ATOM   1434  OG  SER A 182     -23.739   3.831 -49.931  1.00  1.55           O  
ATOM   1435  C   SER A 182     -20.967   4.023 -51.011  1.00  1.87           C  
ATOM   1436  O   SER A 182     -20.632   2.875 -50.749  1.00  1.55           O  
ATOM   1437  N   ASN A 183     -20.917   4.555 -52.243  1.00  1.83           N  
ATOM   1438  CA  ASN A 183     -20.542   3.743 -53.396  1.00  1.80           C  
ATOM   1439  CB  ASN A 183     -21.780   3.253 -54.171  1.00  1.80           C  
ATOM   1440  CG  ASN A 183     -22.557   4.390 -54.846  1.00  1.87           C  
ATOM   1441  OD1 ASN A 183     -23.112   5.263 -54.192  1.00  1.55           O  
ATOM   1442  ND2 ASN A 183     -22.564   4.347 -56.178  1.00  1.83           N  
ATOM   1443  C   ASN A 183     -19.604   4.566 -54.277  1.00  1.87           C  
ATOM   1444  O   ASN A 183     -19.533   5.787 -54.174  1.00  1.55           O  
ATOM   1445  N   ILE A 184     -18.892   3.830 -55.149  1.00  1.83           N  
ATOM   1446  CA  ILE A 184     -17.859   4.446 -55.976  1.00  1.80           C  
ATOM   1447  CB  ILE A 184     -17.073   3.362 -56.748  1.00  1.80           C  
ATOM   1448  CG2 ILE A 184     -16.366   2.423 -55.756  1.00  1.80           C  
ATOM   1449  CG1 ILE A 184     -17.950   2.571 -57.742  1.00  1.80           C  
ATOM   1450  CD1 ILE A 184     -17.144   1.653 -58.668  1.00  1.80           C  
ATOM   1451  C   ILE A 184     -18.447   5.528 -56.901  1.00  1.87           C  
ATOM   1452  O   ILE A 184     -17.816   6.535 -57.193  1.00  1.55           O  
ATOM   1453  N   GLY A 185     -19.702   5.288 -57.313  1.00  1.83           N  
ATOM   1454  CA  GLY A 185     -20.386   6.287 -58.124  1.00  1.80           C  
ATOM   1455  C   GLY A 185     -20.520   7.625 -57.383  1.00  1.87           C  
ATOM   1456  O   GLY A 185     -20.310   8.697 -57.940  1.00  1.55           O  
ATOM   1457  N   ASP A 186     -20.869   7.501 -56.090  1.00  1.83           N  
ATOM   1458  CA  ASP A 186     -21.079   8.700 -55.289  1.00  1.80           C  
ATOM   1459  CB  ASP A 186     -21.674   8.340 -53.920  1.00  1.80           C  
ATOM   1460  CG  ASP A 186     -22.265   9.576 -53.233  1.00  1.87           C  
ATOM   1461  OD1 ASP A 186     -23.141  10.220 -53.805  1.00  1.66           O  
ATOM   1462  OD2 ASP A 186     -21.878   9.886 -52.114  1.00  1.66           O  
ATOM   1463  C   ASP A 186     -19.758   9.456 -55.141  1.00  1.87           C  
ATOM   1464  O   ASP A 186     -19.647  10.627 -55.478  1.00  1.55           O  
ATOM   1465  N   GLN A 187     -18.752   8.679 -54.684  1.00  1.83           N  
ATOM   1466  CA  GLN A 187     -17.361   9.135 -54.575  1.00  1.80           C  
ATOM   1467  CB  GLN A 187     -16.464   7.888 -54.393  1.00  1.80           C  
ATOM   1468  CG  GLN A 187     -14.938   8.108 -54.427  1.00  1.80           C  
ATOM   1469  CD  GLN A 187     -14.387   8.869 -53.220  1.00  1.87           C  
ATOM   1470  OE1 GLN A 187     -13.708   9.875 -53.351  1.00  1.55           O  
ATOM   1471  NE2 GLN A 187     -14.718   8.359 -52.034  1.00  1.83           N  
ATOM   1472  C   GLN A 187     -16.955   9.955 -55.816  1.00  1.87           C  
ATOM   1473  O   GLN A 187     -16.502  11.089 -55.731  1.00  1.55           O  
ATOM   1474  N   ARG A 188     -17.180   9.307 -56.968  1.00  1.83           N  
ATOM   1475  CA  ARG A 188     -16.842   9.892 -58.255  1.00  1.80           C  
ATOM   1476  CB  ARG A 188     -17.196   8.885 -59.361  1.00  1.80           C  
ATOM   1477  CG  ARG A 188     -16.746   9.316 -60.765  1.00  1.80           C  
ATOM   1478  CD  ARG A 188     -16.892   8.194 -61.795  1.00  1.80           C  
ATOM   1479  NE  ARG A 188     -18.300   7.884 -62.013  1.00  1.83           N  
ATOM   1480  CZ  ARG A 188     -18.715   6.767 -62.653  1.00  1.87           C  
ATOM   1481  NH1 ARG A 188     -17.846   5.850 -63.066  1.00  1.83           N  
ATOM   1482  NH2 ARG A 188     -20.011   6.595 -62.871  1.00  1.83           N  
ATOM   1483  C   ARG A 188     -17.561  11.235 -58.457  1.00  1.87           C  
ATOM   1484  O   ARG A 188     -16.976  12.216 -58.894  1.00  1.55           O  
ATOM   1485  N   ALA A 189     -18.856  11.242 -58.118  1.00  1.83           N  
ATOM   1486  CA  ALA A 189     -19.625  12.459 -58.335  1.00  1.80           C  
ATOM   1487  CB  ALA A 189     -21.103  12.202 -58.028  1.00  1.80           C  
ATOM   1488  C   ALA A 189     -19.085  13.639 -57.499  1.00  1.87           C  
ATOM   1489  O   ALA A 189     -18.939  14.751 -57.994  1.00  1.55           O  
ATOM   1490  N   ILE A 190     -18.826  13.348 -56.212  1.00  1.83           N  
ATOM   1491  CA  ILE A 190     -18.523  14.431 -55.277  1.00  1.80           C  
ATOM   1492  CB  ILE A 190     -19.000  14.051 -53.854  1.00  1.80           C  
ATOM   1493  CG2 ILE A 190     -18.346  12.762 -53.337  1.00  1.80           C  
ATOM   1494  CG1 ILE A 190     -18.838  15.232 -52.877  1.00  1.80           C  
ATOM   1495  CD1 ILE A 190     -19.443  14.993 -51.487  1.00  1.80           C  
ATOM   1496  C   ILE A 190     -17.037  14.870 -55.344  1.00  1.87           C  
ATOM   1497  O   ILE A 190     -16.717  16.033 -55.112  1.00  1.55           O  
ATOM   1498  N   TYR A 191     -16.158  13.891 -55.649  1.00  1.83           N  
ATOM   1499  CA  TYR A 191     -14.710  14.100 -55.527  1.00  1.80           C  
ATOM   1500  CB  TYR A 191     -14.134  13.281 -54.355  1.00  1.80           C  
ATOM   1501  CG  TYR A 191     -14.730  13.615 -53.013  1.00  2.04           C  
ATOM   1502  CD1 TYR A 191     -14.870  14.931 -52.583  1.00  2.04           C  
ATOM   1503  CE1 TYR A 191     -15.436  15.215 -51.348  1.00  2.04           C  
ATOM   1504  CD2 TYR A 191     -15.159  12.593 -52.175  1.00  2.04           C  
ATOM   1505  CE2 TYR A 191     -15.733  12.872 -50.949  1.00  2.04           C  
ATOM   1506  CZ  TYR A 191     -15.867  14.181 -50.530  1.00  2.04           C  
ATOM   1507  OH  TYR A 191     -16.418  14.422 -49.291  1.00  1.55           O  
ATOM   1508  C   TYR A 191     -13.942  13.696 -56.796  1.00  1.87           C  
ATOM   1509  O   TYR A 191     -12.721  13.742 -56.809  1.00  1.55           O  
ATOM   1510  N   HIS A 192     -14.670  13.317 -57.858  1.00  1.83           N  
ATOM   1511  CA  HIS A 192     -14.053  13.000 -59.149  1.00  1.80           C  
ATOM   1512  CB  HIS A 192     -13.191  14.163 -59.687  1.00  1.80           C  
ATOM   1513  CG  HIS A 192     -12.788  13.895 -61.118  1.00  2.04           C  
ATOM   1514  CD2 HIS A 192     -11.551  13.423 -61.585  1.00  2.04           C  
ATOM   1515  ND1 HIS A 192     -13.598  14.081 -62.181  1.00  1.72           N  
ATOM   1516  CE1 HIS A 192     -12.882  13.733 -63.262  1.00  2.04           C  
ATOM   1517  NE2 HIS A 192     -11.639  13.330 -62.933  1.00  1.72           N  
ATOM   1518  C   HIS A 192     -13.309  11.647 -59.119  1.00  1.87           C  
ATOM   1519  O   HIS A 192     -13.755  10.661 -59.694  1.00  1.55           O  
ATOM   1520  N   THR A 193     -12.150  11.646 -58.456  1.00  1.83           N  
ATOM   1521  CA  THR A 193     -11.325  10.454 -58.378  1.00  1.80           C  
ATOM   1522  CB  THR A 193     -10.058  10.853 -57.610  1.00  1.80           C  
ATOM   1523  OG1 THR A 193      -9.510  12.033 -58.173  1.00  1.55           O  
ATOM   1524  CG2 THR A 193      -9.019   9.727 -57.541  1.00  1.80           C  
ATOM   1525  C   THR A 193     -12.070   9.299 -57.670  1.00  1.87           C  
ATOM   1526  O   THR A 193     -12.730   9.487 -56.659  1.00  1.55           O  
ATOM   1527  N   GLU A 194     -11.896   8.101 -58.260  1.00  1.83           N  
ATOM   1528  CA  GLU A 194     -12.415   6.879 -57.657  1.00  1.80           C  
ATOM   1529  CB  GLU A 194     -12.405   5.769 -58.723  1.00  1.80           C  
ATOM   1530  CG  GLU A 194     -12.975   4.420 -58.243  1.00  1.80           C  
ATOM   1531  CD  GLU A 194     -12.947   3.359 -59.354  1.00  1.87           C  
ATOM   1532  OE1 GLU A 194     -13.240   3.668 -60.503  1.00  1.66           O  
ATOM   1533  OE2 GLU A 194     -12.620   2.212 -59.080  1.00  1.66           O  
ATOM   1534  C   GLU A 194     -11.559   6.509 -56.428  1.00  1.87           C  
ATOM   1535  O   GLU A 194     -12.038   6.418 -55.304  1.00  1.55           O  
ATOM   1536  N   ASN A 195     -10.259   6.303 -56.711  1.00  1.83           N  
ATOM   1537  CA  ASN A 195      -9.320   5.892 -55.664  1.00  1.80           C  
ATOM   1538  CB  ASN A 195      -8.171   5.053 -56.253  1.00  1.80           C  
ATOM   1539  CG  ASN A 195      -8.638   3.658 -56.675  1.00  1.87           C  
ATOM   1540  OD1 ASN A 195      -9.394   2.991 -55.977  1.00  1.55           O  
ATOM   1541  ND2 ASN A 195      -8.146   3.245 -57.844  1.00  1.83           N  
ATOM   1542  C   ASN A 195      -8.741   7.139 -54.986  1.00  1.87           C  
ATOM   1543  O   ASN A 195      -7.547   7.413 -55.048  1.00  1.55           O  
ATOM   1544  N   ALA A 196      -9.663   7.890 -54.369  1.00  1.83           N  
ATOM   1545  CA  ALA A 196      -9.259   9.118 -53.703  1.00  1.80           C  
ATOM   1546  CB  ALA A 196     -10.503   9.966 -53.433  1.00  1.80           C  
ATOM   1547  C   ALA A 196      -8.526   8.782 -52.390  1.00  1.87           C  
ATOM   1548  O   ALA A 196      -8.557   7.649 -51.918  1.00  1.55           O  
ATOM   1549  N   TYR A 197      -7.889   9.823 -51.831  1.00  1.83           N  
ATOM   1550  CA  TYR A 197      -7.194   9.715 -50.559  1.00  1.80           C  
ATOM   1551  CB  TYR A 197      -5.738   9.223 -50.736  1.00  1.80           C  
ATOM   1552  CG  TYR A 197      -4.826  10.245 -51.378  1.00  2.04           C  
ATOM   1553  CD1 TYR A 197      -4.826  10.414 -52.756  1.00  2.04           C  
ATOM   1554  CE1 TYR A 197      -4.016  11.372 -53.352  1.00  2.04           C  
ATOM   1555  CD2 TYR A 197      -3.984  11.047 -50.606  1.00  2.04           C  
ATOM   1556  CE2 TYR A 197      -3.177  12.013 -51.200  1.00  2.04           C  
ATOM   1557  CZ  TYR A 197      -3.198  12.179 -52.579  1.00  2.04           C  
ATOM   1558  OH  TYR A 197      -2.425  13.136 -53.208  1.00  1.55           O  
ATOM   1559  C   TYR A 197      -7.194  11.091 -49.893  1.00  1.87           C  
ATOM   1560  O   TYR A 197      -7.306  12.127 -50.544  1.00  1.55           O  
ATOM   1561  N   VAL A 198      -6.992  11.005 -48.573  1.00  1.83           N  
ATOM   1562  CA  VAL A 198      -6.559  12.134 -47.769  1.00  1.80           C  
ATOM   1563  CB  VAL A 198      -7.638  12.463 -46.712  1.00  1.80           C  
ATOM   1564  CG1 VAL A 198      -7.266  13.648 -45.807  1.00  1.80           C  
ATOM   1565  CG2 VAL A 198      -9.002  12.718 -47.365  1.00  1.80           C  
ATOM   1566  C   VAL A 198      -5.244  11.673 -47.141  1.00  1.87           C  
ATOM   1567  O   VAL A 198      -4.999  10.478 -47.023  1.00  1.55           O  
ATOM   1568  N   SER A 199      -4.428  12.640 -46.722  1.00  1.83           N  
ATOM   1569  CA  SER A 199      -3.308  12.317 -45.863  1.00  1.80           C  
ATOM   1570  CB  SER A 199      -2.150  11.747 -46.703  1.00  1.80           C  
ATOM   1571  OG  SER A 199      -1.834  12.518 -47.852  1.00  1.55           O  
ATOM   1572  C   SER A 199      -2.935  13.607 -45.148  1.00  1.87           C  
ATOM   1573  O   SER A 199      -3.112  14.694 -45.691  1.00  1.55           O  
ATOM   1574  N   VAL A 200      -2.464  13.433 -43.910  1.00  1.83           N  
ATOM   1575  CA  VAL A 200      -2.097  14.559 -43.075  1.00  1.80           C  
ATOM   1576  CB  VAL A 200      -3.252  14.921 -42.124  1.00  1.80           C  
ATOM   1577  CG1 VAL A 200      -2.938  16.219 -41.366  1.00  1.80           C  
ATOM   1578  CG2 VAL A 200      -4.580  15.045 -42.885  1.00  1.80           C  
ATOM   1579  C   VAL A 200      -0.831  14.136 -42.333  1.00  1.87           C  
ATOM   1580  O   VAL A 200      -0.718  13.003 -41.874  1.00  1.55           O  
ATOM   1581  N   VAL A 201       0.125  15.071 -42.299  1.00  1.83           N  
ATOM   1582  CA  VAL A 201       1.454  14.787 -41.787  1.00  1.80           C  
ATOM   1583  CB  VAL A 201       2.374  14.386 -42.976  1.00  1.80           C  
ATOM   1584  CG1 VAL A 201       3.828  14.110 -42.567  1.00  1.80           C  
ATOM   1585  CG2 VAL A 201       1.830  13.194 -43.781  1.00  1.80           C  
ATOM   1586  C   VAL A 201       1.894  16.041 -41.003  1.00  1.87           C  
ATOM   1587  O   VAL A 201       1.288  17.101 -41.114  1.00  1.55           O  
ATOM   1588  N   SER A 202       2.940  15.847 -40.194  1.00  1.83           N  
ATOM   1589  CA  SER A 202       3.535  16.892 -39.375  1.00  1.80           C  
ATOM   1590  CB  SER A 202       2.795  16.912 -38.020  1.00  1.80           C  
ATOM   1591  OG  SER A 202       2.711  18.180 -37.399  1.00  1.55           O  
ATOM   1592  C   SER A 202       5.021  16.500 -39.285  1.00  1.87           C  
ATOM   1593  O   SER A 202       5.499  15.765 -40.141  1.00  1.55           O  
ATOM   1594  N   SER A 203       5.729  16.928 -38.221  1.00  1.83           N  
ATOM   1595  CA  SER A 203       7.070  16.371 -38.031  1.00  1.80           C  
ATOM   1596  CB  SER A 203       7.743  16.973 -36.785  1.00  1.80           C  
ATOM   1597  OG  SER A 203       8.033  18.348 -36.954  1.00  1.55           O  
ATOM   1598  C   SER A 203       7.025  14.830 -37.930  1.00  1.87           C  
ATOM   1599  O   SER A 203       7.629  14.116 -38.722  1.00  1.55           O  
ATOM   1600  N   HIS A 204       6.284  14.379 -36.907  1.00  1.83           N  
ATOM   1601  CA  HIS A 204       6.211  12.949 -36.602  1.00  1.80           C  
ATOM   1602  CB  HIS A 204       6.346  12.703 -35.085  1.00  1.80           C  
ATOM   1603  CG  HIS A 204       5.540  13.703 -34.288  1.00  2.04           C  
ATOM   1604  CD2 HIS A 204       6.001  14.902 -33.719  1.00  2.04           C  
ATOM   1605  ND1 HIS A 204       4.219  13.592 -34.026  1.00  1.72           N  
ATOM   1606  CE1 HIS A 204       3.887  14.687 -33.325  1.00  2.04           C  
ATOM   1607  NE2 HIS A 204       4.943  15.496 -33.124  1.00  1.72           N  
ATOM   1608  C   HIS A 204       4.921  12.350 -37.180  1.00  1.87           C  
ATOM   1609  O   HIS A 204       4.932  11.328 -37.858  1.00  1.55           O  
ATOM   1610  N   TYR A 205       3.805  13.039 -36.871  1.00  1.83           N  
ATOM   1611  CA  TYR A 205       2.502  12.526 -37.285  1.00  1.80           C  
ATOM   1612  CB  TYR A 205       1.378  13.507 -36.919  1.00  1.80           C  
ATOM   1613  CG  TYR A 205       0.025  12.946 -37.273  1.00  2.04           C  
ATOM   1614  CD1 TYR A 205      -0.596  12.034 -36.429  1.00  2.04           C  
ATOM   1615  CE1 TYR A 205      -1.839  11.506 -36.748  1.00  2.04           C  
ATOM   1616  CD2 TYR A 205      -0.618  13.320 -38.451  1.00  2.04           C  
ATOM   1617  CE2 TYR A 205      -1.862  12.793 -38.771  1.00  2.04           C  
ATOM   1618  CZ  TYR A 205      -2.481  11.891 -37.918  1.00  2.04           C  
ATOM   1619  OH  TYR A 205      -3.726  11.390 -38.244  1.00  1.55           O  
ATOM   1620  C   TYR A 205       2.486  12.298 -38.799  1.00  1.87           C  
ATOM   1621  O   TYR A 205       2.972  13.121 -39.564  1.00  1.55           O  
ATOM   1622  N   SER A 206       1.910  11.151 -39.161  1.00  1.83           N  
ATOM   1623  CA  SER A 206       1.724  10.815 -40.555  1.00  1.80           C  
ATOM   1624  CB  SER A 206       3.047  10.247 -41.112  1.00  1.80           C  
ATOM   1625  OG  SER A 206       3.949   9.798 -40.103  1.00  1.55           O  
ATOM   1626  C   SER A 206       0.560   9.818 -40.619  1.00  1.87           C  
ATOM   1627  O   SER A 206       0.565   8.801 -39.930  1.00  1.55           O  
ATOM   1628  N   ARG A 207      -0.434  10.157 -41.453  1.00  1.83           N  
ATOM   1629  CA  ARG A 207      -1.548   9.247 -41.656  1.00  1.80           C  
ATOM   1630  CB  ARG A 207      -2.593   9.446 -40.544  1.00  1.80           C  
ATOM   1631  CG  ARG A 207      -3.594   8.287 -40.476  1.00  1.80           C  
ATOM   1632  CD  ARG A 207      -4.397   8.253 -39.172  1.00  1.80           C  
ATOM   1633  NE  ARG A 207      -5.306   7.110 -39.210  1.00  1.83           N  
ATOM   1634  CZ  ARG A 207      -6.031   6.706 -38.146  1.00  1.87           C  
ATOM   1635  NH1 ARG A 207      -5.990   7.384 -37.008  1.00  1.83           N  
ATOM   1636  NH2 ARG A 207      -6.787   5.622 -38.245  1.00  1.83           N  
ATOM   1637  C   ARG A 207      -2.112   9.496 -43.058  1.00  1.87           C  
ATOM   1638  O   ARG A 207      -2.143  10.624 -43.538  1.00  1.55           O  
ATOM   1639  N   ARG A 208      -2.521   8.387 -43.692  1.00  1.83           N  
ATOM   1640  CA  ARG A 208      -3.128   8.396 -45.017  1.00  1.80           C  
ATOM   1641  CB  ARG A 208      -2.132   7.816 -46.040  1.00  1.80           C  
ATOM   1642  CG  ARG A 208      -2.691   7.588 -47.456  1.00  1.80           C  
ATOM   1643  CD  ARG A 208      -1.661   6.906 -48.370  1.00  1.80           C  
ATOM   1644  NE  ARG A 208      -0.612   7.832 -48.798  1.00  1.83           N  
ATOM   1645  CZ  ARG A 208      -0.663   8.518 -49.965  1.00  1.87           C  
ATOM   1646  NH1 ARG A 208      -1.745   8.456 -50.728  1.00  1.83           N  
ATOM   1647  NH2 ARG A 208       0.373   9.250 -50.358  1.00  1.83           N  
ATOM   1648  C   ARG A 208      -4.412   7.571 -44.886  1.00  1.87           C  
ATOM   1649  O   ARG A 208      -4.447   6.559 -44.191  1.00  1.55           O  
ATOM   1650  N   PHE A 209      -5.453   8.094 -45.547  1.00  1.83           N  
ATOM   1651  CA  PHE A 209      -6.821   7.638 -45.370  1.00  1.80           C  
ATOM   1652  CB  PHE A 209      -7.680   8.771 -44.768  1.00  1.80           C  
ATOM   1653  CG  PHE A 209      -7.068   9.415 -43.551  1.00  2.04           C  
ATOM   1654  CD1 PHE A 209      -6.157  10.462 -43.682  1.00  2.04           C  
ATOM   1655  CD2 PHE A 209      -7.409   8.980 -42.277  1.00  2.04           C  
ATOM   1656  CE1 PHE A 209      -5.594  11.062 -42.564  1.00  2.04           C  
ATOM   1657  CE2 PHE A 209      -6.854   9.584 -41.159  1.00  2.04           C  
ATOM   1658  CZ  PHE A 209      -5.948  10.625 -41.298  1.00  2.04           C  
ATOM   1659  C   PHE A 209      -7.379   7.288 -46.752  1.00  1.87           C  
ATOM   1660  O   PHE A 209      -7.597   8.167 -47.581  1.00  1.55           O  
ATOM   1661  N   THR A 210      -7.609   5.983 -46.949  1.00  1.83           N  
ATOM   1662  CA  THR A 210      -8.382   5.534 -48.097  1.00  1.80           C  
ATOM   1663  CB  THR A 210      -7.872   4.143 -48.517  1.00  1.80           C  
ATOM   1664  OG1 THR A 210      -6.457   4.068 -48.433  1.00  1.55           O  
ATOM   1665  CG2 THR A 210      -8.359   3.743 -49.917  1.00  1.80           C  
ATOM   1666  C   THR A 210      -9.865   5.465 -47.655  1.00  1.87           C  
ATOM   1667  O   THR A 210     -10.180   4.773 -46.693  1.00  1.55           O  
ATOM   1668  N   PRO A 211     -10.774   6.198 -48.354  1.00  1.83           N  
ATOM   1669  CD  PRO A 211     -10.462   7.126 -49.440  1.00  1.80           C  
ATOM   1670  CA  PRO A 211     -12.203   6.131 -48.041  1.00  1.80           C  
ATOM   1671  CB  PRO A 211     -12.871   7.015 -49.110  1.00  1.80           C  
ATOM   1672  CG  PRO A 211     -11.752   7.915 -49.637  1.00  1.80           C  
ATOM   1673  C   PRO A 211     -12.773   4.697 -48.096  1.00  1.87           C  
ATOM   1674  O   PRO A 211     -12.735   4.037 -49.130  1.00  1.55           O  
ATOM   1675  N   GLU A 212     -13.310   4.256 -46.951  1.00  1.83           N  
ATOM   1676  CA  GLU A 212     -13.980   2.966 -46.881  1.00  1.80           C  
ATOM   1677  CB  GLU A 212     -13.877   2.400 -45.460  1.00  1.80           C  
ATOM   1678  CG  GLU A 212     -12.435   1.944 -45.164  1.00  1.80           C  
ATOM   1679  CD  GLU A 212     -12.258   1.291 -43.791  1.00  1.87           C  
ATOM   1680  OE1 GLU A 212     -13.234   1.061 -43.090  1.00  1.66           O  
ATOM   1681  OE2 GLU A 212     -11.129   1.016 -43.412  1.00  1.66           O  
ATOM   1682  C   GLU A 212     -15.427   3.131 -47.370  1.00  1.87           C  
ATOM   1683  O   GLU A 212     -16.384   3.309 -46.620  1.00  1.55           O  
ATOM   1684  N   ILE A 213     -15.493   3.057 -48.702  1.00  1.83           N  
ATOM   1685  CA  ILE A 213     -16.749   3.064 -49.426  1.00  1.80           C  
ATOM   1686  CB  ILE A 213     -16.409   3.267 -50.921  1.00  1.80           C  
ATOM   1687  CG2 ILE A 213     -17.640   3.179 -51.828  1.00  1.80           C  
ATOM   1688  CG1 ILE A 213     -15.670   4.605 -51.141  1.00  1.80           C  
ATOM   1689  CD1 ILE A 213     -15.261   4.847 -52.599  1.00  1.80           C  
ATOM   1690  C   ILE A 213     -17.462   1.728 -49.140  1.00  1.87           C  
ATOM   1691  O   ILE A 213     -16.856   0.664 -49.227  1.00  1.55           O  
ATOM   1692  N   ALA A 214     -18.747   1.844 -48.769  1.00  1.83           N  
ATOM   1693  CA  ALA A 214     -19.555   0.678 -48.433  1.00  1.80           C  
ATOM   1694  CB  ALA A 214     -19.080   0.039 -47.118  1.00  1.80           C  
ATOM   1695  C   ALA A 214     -21.000   1.146 -48.256  1.00  1.87           C  
ATOM   1696  O   ALA A 214     -21.244   2.255 -47.792  1.00  1.55           O  
ATOM   1697  N   LYS A 215     -21.922   0.239 -48.627  1.00  1.83           N  
ATOM   1698  CA  LYS A 215     -23.336   0.454 -48.343  1.00  1.80           C  
ATOM   1699  CB  LYS A 215     -24.208  -0.394 -49.283  1.00  1.80           C  
ATOM   1700  CG  LYS A 215     -24.134   0.056 -50.747  1.00  1.80           C  
ATOM   1701  CD  LYS A 215     -24.849  -0.916 -51.693  1.00  1.80           C  
ATOM   1702  CE  LYS A 215     -24.818  -0.444 -53.154  1.00  1.80           C  
ATOM   1703  NZ  LYS A 215     -25.533  -1.317 -54.080  1.00  1.65           N  
ATOM   1704  C   LYS A 215     -23.571   0.027 -46.893  1.00  1.87           C  
ATOM   1705  O   LYS A 215     -23.183  -1.058 -46.482  1.00  1.55           O  
ATOM   1706  N   ARG A 216     -24.195   0.941 -46.141  1.00  1.83           N  
ATOM   1707  CA  ARG A 216     -24.362   0.754 -44.709  1.00  1.80           C  
ATOM   1708  CB  ARG A 216     -23.380   1.685 -43.982  1.00  1.80           C  
ATOM   1709  CG  ARG A 216     -21.926   1.221 -44.151  1.00  1.80           C  
ATOM   1710  CD  ARG A 216     -20.901   2.254 -43.694  1.00  1.80           C  
ATOM   1711  NE  ARG A 216     -20.984   3.389 -44.602  1.00  1.83           N  
ATOM   1712  CZ  ARG A 216     -19.982   3.882 -45.363  1.00  1.87           C  
ATOM   1713  NH1 ARG A 216     -18.751   3.384 -45.297  1.00  1.83           N  
ATOM   1714  NH2 ARG A 216     -20.275   4.887 -46.172  1.00  1.83           N  
ATOM   1715  C   ARG A 216     -25.805   1.134 -44.362  1.00  1.87           C  
ATOM   1716  O   ARG A 216     -26.404   1.958 -45.044  1.00  1.55           O  
ATOM   1717  N   PRO A 217     -26.344   0.533 -43.267  1.00  1.83           N  
ATOM   1718  CD  PRO A 217     -25.746  -0.578 -42.533  1.00  1.80           C  
ATOM   1719  CA  PRO A 217     -27.587   1.009 -42.667  1.00  1.80           C  
ATOM   1720  CB  PRO A 217     -27.708   0.216 -41.356  1.00  1.80           C  
ATOM   1721  CG  PRO A 217     -26.846  -1.024 -41.575  1.00  1.80           C  
ATOM   1722  C   PRO A 217     -27.523   2.519 -42.390  1.00  1.87           C  
ATOM   1723  O   PRO A 217     -26.580   3.004 -41.767  1.00  1.55           O  
ATOM   1724  N   LYS A 218     -28.532   3.235 -42.910  1.00  1.83           N  
ATOM   1725  CA  LYS A 218     -28.526   4.677 -42.736  1.00  1.80           C  
ATOM   1726  CB  LYS A 218     -29.583   5.337 -43.640  1.00  1.80           C  
ATOM   1727  CG  LYS A 218     -31.026   4.848 -43.422  1.00  1.80           C  
ATOM   1728  CD  LYS A 218     -32.056   5.574 -44.304  1.00  1.80           C  
ATOM   1729  CE  LYS A 218     -32.367   4.890 -45.646  1.00  1.80           C  
ATOM   1730  NZ  LYS A 218     -31.283   4.865 -46.621  1.00  1.65           N  
ATOM   1731  C   LYS A 218     -28.714   5.015 -41.242  1.00  1.87           C  
ATOM   1732  O   LYS A 218     -29.645   4.552 -40.591  1.00  1.55           O  
ATOM   1733  N   VAL A 219     -27.765   5.821 -40.751  1.00  1.83           N  
ATOM   1734  CA  VAL A 219     -27.797   6.331 -39.390  1.00  1.80           C  
ATOM   1735  CB  VAL A 219     -26.459   6.021 -38.694  1.00  1.80           C  
ATOM   1736  CG1 VAL A 219     -26.357   6.670 -37.306  1.00  1.80           C  
ATOM   1737  CG2 VAL A 219     -26.242   4.510 -38.570  1.00  1.80           C  
ATOM   1738  C   VAL A 219     -28.038   7.827 -39.558  1.00  1.87           C  
ATOM   1739  O   VAL A 219     -27.354   8.471 -40.341  1.00  1.55           O  
ATOM   1740  N   ARG A 220     -29.083   8.311 -38.861  1.00  1.83           N  
ATOM   1741  CA  ARG A 220     -29.685   9.628 -39.089  1.00  1.80           C  
ATOM   1742  CB  ARG A 220     -29.132  10.698 -38.129  1.00  1.80           C  
ATOM   1743  CG  ARG A 220     -27.635  11.011 -38.279  1.00  1.80           C  
ATOM   1744  CD  ARG A 220     -26.841  10.767 -36.990  1.00  1.80           C  
ATOM   1745  NE  ARG A 220     -27.279  11.701 -35.960  1.00  1.83           N  
ATOM   1746  CZ  ARG A 220     -26.720  11.752 -34.731  1.00  1.87           C  
ATOM   1747  NH1 ARG A 220     -25.757  10.906 -34.398  1.00  1.83           N  
ATOM   1748  NH2 ARG A 220     -27.143  12.652 -33.857  1.00  1.83           N  
ATOM   1749  C   ARG A 220     -29.682  10.036 -40.581  1.00  1.87           C  
ATOM   1750  O   ARG A 220     -29.256  11.115 -40.978  1.00  1.55           O  
ATOM   1751  N   ASP A 221     -30.203   9.063 -41.351  1.00  1.83           N  
ATOM   1752  CA  ASP A 221     -30.509   9.187 -42.773  1.00  1.80           C  
ATOM   1753  CB  ASP A 221     -31.435  10.389 -43.084  1.00  1.80           C  
ATOM   1754  CG  ASP A 221     -32.859  10.272 -42.522  1.00  1.87           C  
ATOM   1755  OD1 ASP A 221     -33.177   9.317 -41.816  1.00  1.66           O  
ATOM   1756  OD2 ASP A 221     -33.678  11.141 -42.806  1.00  1.66           O  
ATOM   1757  C   ASP A 221     -29.254   9.186 -43.669  1.00  1.87           C  
ATOM   1758  O   ASP A 221     -29.368   9.323 -44.881  1.00  1.55           O  
ATOM   1759  N   GLN A 222     -28.071   9.007 -43.053  1.00  1.83           N  
ATOM   1760  CA  GLN A 222     -26.817   9.016 -43.798  1.00  1.80           C  
ATOM   1761  CB  GLN A 222     -25.760   9.844 -43.051  1.00  1.80           C  
ATOM   1762  CG  GLN A 222     -26.252  11.195 -42.507  1.00  1.80           C  
ATOM   1763  CD  GLN A 222     -26.902  12.045 -43.598  1.00  1.87           C  
ATOM   1764  OE1 GLN A 222     -26.329  12.278 -44.657  1.00  1.55           O  
ATOM   1765  NE2 GLN A 222     -28.123  12.484 -43.287  1.00  1.83           N  
ATOM   1766  C   GLN A 222     -26.285   7.581 -43.968  1.00  1.87           C  
ATOM   1767  O   GLN A 222     -26.083   6.850 -43.002  1.00  1.55           O  
ATOM   1768  N   GLU A 223     -26.039   7.238 -45.243  1.00  1.83           N  
ATOM   1769  CA  GLU A 223     -25.314   6.018 -45.598  1.00  1.80           C  
ATOM   1770  CB  GLU A 223     -25.828   5.471 -46.944  1.00  1.80           C  
ATOM   1771  CG  GLU A 223     -26.111   6.549 -48.010  1.00  1.80           C  
ATOM   1772  CD  GLU A 223     -26.611   5.991 -49.353  1.00  1.87           C  
ATOM   1773  OE1 GLU A 223     -27.281   4.963 -49.391  1.00  1.66           O  
ATOM   1774  OE2 GLU A 223     -26.366   6.617 -50.377  1.00  1.66           O  
ATOM   1775  C   GLU A 223     -23.795   6.295 -45.641  1.00  1.87           C  
ATOM   1776  O   GLU A 223     -22.958   5.403 -45.505  1.00  1.55           O  
ATOM   1777  N   GLY A 224     -23.475   7.585 -45.825  1.00  1.83           N  
ATOM   1778  CA  GLY A 224     -22.084   7.993 -45.710  1.00  1.80           C  
ATOM   1779  C   GLY A 224     -21.608   7.787 -44.270  1.00  1.87           C  
ATOM   1780  O   GLY A 224     -22.400   7.574 -43.355  1.00  1.55           O  
ATOM   1781  N   ARG A 225     -20.281   7.856 -44.130  1.00  1.83           N  
ATOM   1782  CA  ARG A 225     -19.669   7.889 -42.810  1.00  1.80           C  
ATOM   1783  CB  ARG A 225     -19.163   6.502 -42.385  1.00  1.80           C  
ATOM   1784  CG  ARG A 225     -20.292   5.498 -42.125  1.00  1.80           C  
ATOM   1785  CD  ARG A 225     -21.132   5.863 -40.897  1.00  1.80           C  
ATOM   1786  NE  ARG A 225     -22.091   4.801 -40.624  1.00  1.83           N  
ATOM   1787  CZ  ARG A 225     -23.337   4.746 -41.145  1.00  1.87           C  
ATOM   1788  NH1 ARG A 225     -23.799   5.731 -41.913  1.00  1.83           N  
ATOM   1789  NH2 ARG A 225     -24.077   3.681 -40.879  1.00  1.83           N  
ATOM   1790  C   ARG A 225     -18.514   8.872 -42.919  1.00  1.87           C  
ATOM   1791  O   ARG A 225     -17.946   9.039 -43.992  1.00  1.55           O  
ATOM   1792  N   ILE A 226     -18.216   9.526 -41.792  1.00  1.83           N  
ATOM   1793  CA  ILE A 226     -17.255  10.621 -41.809  1.00  1.80           C  
ATOM   1794  CB  ILE A 226     -18.059  11.921 -42.021  1.00  1.80           C  
ATOM   1795  CG2 ILE A 226     -19.085  12.165 -40.909  1.00  1.80           C  
ATOM   1796  CG1 ILE A 226     -17.191  13.163 -42.257  1.00  1.80           C  
ATOM   1797  CD1 ILE A 226     -17.995  14.317 -42.882  1.00  1.80           C  
ATOM   1798  C   ILE A 226     -16.420  10.546 -40.519  1.00  1.87           C  
ATOM   1799  O   ILE A 226     -16.823  10.978 -39.448  1.00  1.55           O  
ATOM   1800  N   ASN A 227     -15.253   9.904 -40.662  1.00  1.83           N  
ATOM   1801  CA  ASN A 227     -14.443   9.674 -39.467  1.00  1.80           C  
ATOM   1802  CB  ASN A 227     -13.478   8.505 -39.663  1.00  1.80           C  
ATOM   1803  CG  ASN A 227     -14.202   7.168 -39.738  1.00  1.87           C  
ATOM   1804  OD1 ASN A 227     -15.417   7.066 -39.607  1.00  1.55           O  
ATOM   1805  ND2 ASN A 227     -13.370   6.149 -39.949  1.00  1.83           N  
ATOM   1806  C   ASN A 227     -13.638  10.938 -39.211  1.00  1.87           C  
ATOM   1807  O   ASN A 227     -13.247  11.614 -40.154  1.00  1.55           O  
ATOM   1808  N   TYR A 228     -13.432  11.217 -37.915  1.00  1.83           N  
ATOM   1809  CA  TYR A 228     -12.789  12.451 -37.478  1.00  1.80           C  
ATOM   1810  CB  TYR A 228     -13.710  13.226 -36.522  1.00  1.80           C  
ATOM   1811  CG  TYR A 228     -15.015  13.596 -37.168  1.00  2.04           C  
ATOM   1812  CD1 TYR A 228     -16.209  13.011 -36.760  1.00  2.04           C  
ATOM   1813  CE1 TYR A 228     -17.411  13.382 -37.346  1.00  2.04           C  
ATOM   1814  CD2 TYR A 228     -15.041  14.542 -38.186  1.00  2.04           C  
ATOM   1815  CE2 TYR A 228     -16.242  14.913 -38.775  1.00  2.04           C  
ATOM   1816  CZ  TYR A 228     -17.435  14.344 -38.341  1.00  2.04           C  
ATOM   1817  OH  TYR A 228     -18.652  14.730 -38.871  1.00  1.55           O  
ATOM   1818  C   TYR A 228     -11.471  12.088 -36.787  1.00  1.87           C  
ATOM   1819  O   TYR A 228     -11.407  11.174 -35.974  1.00  1.55           O  
ATOM   1820  N   TYR A 229     -10.440  12.840 -37.188  1.00  1.83           N  
ATOM   1821  CA  TYR A 229      -9.076  12.637 -36.718  1.00  1.80           C  
ATOM   1822  CB  TYR A 229      -8.217  12.020 -37.830  1.00  1.80           C  
ATOM   1823  CG  TYR A 229      -8.836  10.763 -38.370  1.00  2.04           C  
ATOM   1824  CD1 TYR A 229      -9.611  10.812 -39.521  1.00  2.04           C  
ATOM   1825  CE1 TYR A 229     -10.192   9.659 -40.021  1.00  2.04           C  
ATOM   1826  CD2 TYR A 229      -8.654   9.543 -37.725  1.00  2.04           C  
ATOM   1827  CE2 TYR A 229      -9.243   8.387 -38.223  1.00  2.04           C  
ATOM   1828  CZ  TYR A 229     -10.016   8.445 -39.377  1.00  2.04           C  
ATOM   1829  OH  TYR A 229     -10.626   7.317 -39.895  1.00  1.55           O  
ATOM   1830  C   TYR A 229      -8.560  14.019 -36.340  1.00  1.87           C  
ATOM   1831  O   TYR A 229      -9.193  15.023 -36.654  1.00  1.55           O  
ATOM   1832  N   TRP A 230      -7.423  14.023 -35.629  1.00  1.83           N  
ATOM   1833  CA  TRP A 230      -6.929  15.275 -35.083  1.00  1.80           C  
ATOM   1834  CB  TRP A 230      -7.838  15.767 -33.939  1.00  1.80           C  
ATOM   1835  CG  TRP A 230      -8.051  14.703 -32.879  1.00  2.04           C  
ATOM   1836  CD2 TRP A 230      -7.339  14.538 -31.635  1.00  2.04           C  
ATOM   1837  CE2 TRP A 230      -7.896  13.406 -30.993  1.00  2.04           C  
ATOM   1838  CE3 TRP A 230      -6.317  15.230 -31.039  1.00  2.04           C  
ATOM   1839  CD1 TRP A 230      -8.997  13.676 -32.932  1.00  2.04           C  
ATOM   1840  NE1 TRP A 230      -8.898  12.912 -31.818  1.00  1.72           N  
ATOM   1841  CZ2 TRP A 230      -7.415  13.003 -29.778  1.00  2.04           C  
ATOM   1842  CZ3 TRP A 230      -5.825  14.820 -29.799  1.00  2.04           C  
ATOM   1843  CH2 TRP A 230      -6.377  13.705 -29.167  1.00  2.04           C  
ATOM   1844  C   TRP A 230      -5.487  15.082 -34.619  1.00  1.87           C  
ATOM   1845  O   TRP A 230      -5.010  13.963 -34.452  1.00  1.55           O  
ATOM   1846  N   THR A 231      -4.848  16.245 -34.428  1.00  1.83           N  
ATOM   1847  CA  THR A 231      -3.472  16.342 -33.973  1.00  1.80           C  
ATOM   1848  CB  THR A 231      -2.538  16.406 -35.197  1.00  1.80           C  
ATOM   1849  OG1 THR A 231      -3.112  17.201 -36.219  1.00  1.55           O  
ATOM   1850  CG2 THR A 231      -2.243  15.031 -35.787  1.00  1.80           C  
ATOM   1851  C   THR A 231      -3.338  17.670 -33.230  1.00  1.87           C  
ATOM   1852  O   THR A 231      -3.869  18.683 -33.669  1.00  1.55           O  
ATOM   1853  N   LEU A 232      -2.570  17.628 -32.131  1.00  1.83           N  
ATOM   1854  CA  LEU A 232      -2.054  18.878 -31.588  1.00  1.80           C  
ATOM   1855  CB  LEU A 232      -1.765  18.725 -30.083  1.00  1.80           C  
ATOM   1856  CG  LEU A 232      -2.980  18.287 -29.245  1.00  1.80           C  
ATOM   1857  CD1 LEU A 232      -2.640  18.262 -27.752  1.00  1.80           C  
ATOM   1858  CD2 LEU A 232      -4.195  19.181 -29.489  1.00  1.80           C  
ATOM   1859  C   LEU A 232      -0.771  19.213 -32.364  1.00  1.87           C  
ATOM   1860  O   LEU A 232       0.263  18.583 -32.176  1.00  1.55           O  
ATOM   1861  N   LEU A 233      -0.895  20.208 -33.255  1.00  1.83           N  
ATOM   1862  CA  LEU A 233       0.272  20.707 -33.965  1.00  1.80           C  
ATOM   1863  CB  LEU A 233      -0.161  21.621 -35.127  1.00  1.80           C  
ATOM   1864  CG  LEU A 233       1.013  22.162 -35.968  1.00  1.80           C  
ATOM   1865  CD1 LEU A 233       1.829  21.022 -36.588  1.00  1.80           C  
ATOM   1866  CD2 LEU A 233       0.531  23.144 -37.047  1.00  1.80           C  
ATOM   1867  C   LEU A 233       1.157  21.471 -32.967  1.00  1.87           C  
ATOM   1868  O   LEU A 233       0.698  22.354 -32.248  1.00  1.55           O  
ATOM   1869  N   GLU A 234       2.437  21.075 -32.975  1.00  1.83           N  
ATOM   1870  CA  GLU A 234       3.420  21.688 -32.097  1.00  1.80           C  
ATOM   1871  CB  GLU A 234       4.712  20.857 -32.164  1.00  1.80           C  
ATOM   1872  CG  GLU A 234       4.625  19.534 -31.387  1.00  1.80           C  
ATOM   1873  CD  GLU A 234       4.584  19.770 -29.875  1.00  1.87           C  
ATOM   1874  OE1 GLU A 234       5.345  20.593 -29.375  1.00  1.66           O  
ATOM   1875  OE2 GLU A 234       3.802  19.121 -29.192  1.00  1.66           O  
ATOM   1876  C   GLU A 234       3.721  23.129 -32.564  1.00  1.87           C  
ATOM   1877  O   GLU A 234       3.728  23.412 -33.757  1.00  1.55           O  
ATOM   1878  N   PRO A 235       3.997  24.038 -31.588  1.00  1.83           N  
ATOM   1879  CD  PRO A 235       3.788  23.829 -30.156  1.00  1.80           C  
ATOM   1880  CA  PRO A 235       4.567  25.349 -31.896  1.00  1.80           C  
ATOM   1881  CB  PRO A 235       5.003  25.880 -30.524  1.00  1.80           C  
ATOM   1882  CG  PRO A 235       4.047  25.204 -29.538  1.00  1.80           C  
ATOM   1883  C   PRO A 235       5.750  25.310 -32.885  1.00  1.87           C  
ATOM   1884  O   PRO A 235       6.770  24.671 -32.646  1.00  1.55           O  
ATOM   1885  N   GLY A 236       5.552  26.026 -34.001  1.00  1.83           N  
ATOM   1886  CA  GLY A 236       6.607  26.162 -34.994  1.00  1.80           C  
ATOM   1887  C   GLY A 236       6.641  25.012 -36.008  1.00  1.87           C  
ATOM   1888  O   GLY A 236       7.378  25.077 -36.986  1.00  1.55           O  
ATOM   1889  N   ASP A 237       5.828  23.969 -35.748  1.00  1.83           N  
ATOM   1890  CA  ASP A 237       5.728  22.864 -36.699  1.00  1.80           C  
ATOM   1891  CB  ASP A 237       5.344  21.566 -35.951  1.00  1.80           C  
ATOM   1892  CG  ASP A 237       5.554  20.272 -36.756  1.00  1.87           C  
ATOM   1893  OD1 ASP A 237       6.233  20.289 -37.777  1.00  1.66           O  
ATOM   1894  OD2 ASP A 237       5.059  19.229 -36.355  1.00  1.66           O  
ATOM   1895  C   ASP A 237       4.714  23.275 -37.777  1.00  1.87           C  
ATOM   1896  O   ASP A 237       4.169  24.377 -37.751  1.00  1.55           O  
ATOM   1897  N   THR A 238       4.501  22.363 -38.726  1.00  1.83           N  
ATOM   1898  CA  THR A 238       3.582  22.591 -39.816  1.00  1.80           C  
ATOM   1899  CB  THR A 238       4.401  22.967 -41.067  1.00  1.80           C  
ATOM   1900  OG1 THR A 238       5.516  23.778 -40.735  1.00  1.55           O  
ATOM   1901  CG2 THR A 238       3.541  23.646 -42.139  1.00  1.80           C  
ATOM   1902  C   THR A 238       2.782  21.308 -40.036  1.00  1.87           C  
ATOM   1903  O   THR A 238       3.341  20.263 -40.349  1.00  1.55           O  
ATOM   1904  N   ILE A 239       1.459  21.457 -39.864  1.00  1.83           N  
ATOM   1905  CA  ILE A 239       0.554  20.408 -40.301  1.00  1.80           C  
ATOM   1906  CB  ILE A 239      -0.788  20.529 -39.536  1.00  1.80           C  
ATOM   1907  CG2 ILE A 239      -1.583  21.795 -39.915  1.00  1.80           C  
ATOM   1908  CG1 ILE A 239      -1.659  19.264 -39.647  1.00  1.80           C  
ATOM   1909  CD1 ILE A 239      -1.122  18.096 -38.810  1.00  1.80           C  
ATOM   1910  C   ILE A 239       0.393  20.640 -41.805  1.00  1.87           C  
ATOM   1911  O   ILE A 239       0.255  21.784 -42.235  1.00  1.55           O  
ATOM   1912  N   ILE A 240       0.435  19.549 -42.580  1.00  1.83           N  
ATOM   1913  CA  ILE A 240       0.167  19.674 -44.005  1.00  1.80           C  
ATOM   1914  CB  ILE A 240       1.453  19.796 -44.861  1.00  1.80           C  
ATOM   1915  CG2 ILE A 240       2.412  20.860 -44.301  1.00  1.80           C  
ATOM   1916  CG1 ILE A 240       2.207  18.488 -45.141  1.00  1.80           C  
ATOM   1917  CD1 ILE A 240       2.652  17.758 -43.881  1.00  1.80           C  
ATOM   1918  C   ILE A 240      -0.753  18.522 -44.396  1.00  1.87           C  
ATOM   1919  O   ILE A 240      -0.706  17.437 -43.827  1.00  1.55           O  
ATOM   1920  N   PHE A 241      -1.616  18.882 -45.351  1.00  1.83           N  
ATOM   1921  CA  PHE A 241      -2.731  18.080 -45.813  1.00  1.80           C  
ATOM   1922  CB  PHE A 241      -4.035  18.882 -45.620  1.00  1.80           C  
ATOM   1923  CG  PHE A 241      -4.460  18.957 -44.180  1.00  2.04           C  
ATOM   1924  CD1 PHE A 241      -3.828  19.814 -43.282  1.00  2.04           C  
ATOM   1925  CD2 PHE A 241      -5.499  18.156 -43.722  1.00  2.04           C  
ATOM   1926  CE1 PHE A 241      -4.207  19.840 -41.947  1.00  2.04           C  
ATOM   1927  CE2 PHE A 241      -5.880  18.186 -42.391  1.00  2.04           C  
ATOM   1928  CZ  PHE A 241      -5.226  19.018 -41.497  1.00  2.04           C  
ATOM   1929  C   PHE A 241      -2.509  17.907 -47.307  1.00  1.87           C  
ATOM   1930  O   PHE A 241      -2.353  18.903 -48.001  1.00  1.55           O  
ATOM   1931  N   GLU A 242      -2.503  16.647 -47.770  1.00  1.83           N  
ATOM   1932  CA  GLU A 242      -2.531  16.385 -49.203  1.00  1.80           C  
ATOM   1933  CB  GLU A 242      -1.173  15.892 -49.729  1.00  1.80           C  
ATOM   1934  CG  GLU A 242      -1.130  15.887 -51.271  1.00  1.80           C  
ATOM   1935  CD  GLU A 242       0.034  15.062 -51.828  1.00  1.87           C  
ATOM   1936  OE1 GLU A 242      -0.065  13.842 -51.881  1.00  1.66           O  
ATOM   1937  OE2 GLU A 242       1.044  15.633 -52.218  1.00  1.66           O  
ATOM   1938  C   GLU A 242      -3.632  15.350 -49.432  1.00  1.87           C  
ATOM   1939  O   GLU A 242      -3.710  14.338 -48.745  1.00  1.55           O  
ATOM   1940  N   ALA A 243      -4.503  15.677 -50.389  1.00  1.83           N  
ATOM   1941  CA  ALA A 243      -5.673  14.846 -50.617  1.00  1.80           C  
ATOM   1942  CB  ALA A 243      -6.784  15.232 -49.628  1.00  1.80           C  
ATOM   1943  C   ALA A 243      -6.129  15.114 -52.040  1.00  1.87           C  
ATOM   1944  O   ALA A 243      -5.810  16.147 -52.614  1.00  1.55           O  
ATOM   1945  N   ASN A 244      -6.896  14.168 -52.582  1.00  1.83           N  
ATOM   1946  CA  ASN A 244      -7.572  14.415 -53.857  1.00  1.80           C  
ATOM   1947  CB  ASN A 244      -6.897  13.670 -55.022  1.00  1.80           C  
ATOM   1948  CG  ASN A 244      -6.997  12.154 -54.863  1.00  1.87           C  
ATOM   1949  OD1 ASN A 244      -7.567  11.649 -53.908  1.00  1.55           O  
ATOM   1950  ND2 ASN A 244      -6.377  11.456 -55.816  1.00  1.83           N  
ATOM   1951  C   ASN A 244      -9.063  14.091 -53.744  1.00  1.87           C  
ATOM   1952  O   ASN A 244      -9.783  14.113 -54.729  1.00  1.55           O  
ATOM   1953  N   GLY A 245      -9.498  13.845 -52.498  1.00  1.83           N  
ATOM   1954  CA  GLY A 245     -10.926  13.778 -52.243  1.00  1.80           C  
ATOM   1955  C   GLY A 245     -11.120  13.399 -50.784  1.00  1.87           C  
ATOM   1956  O   GLY A 245     -10.248  12.800 -50.175  1.00  1.55           O  
ATOM   1957  N   ASN A 246     -12.311  13.736 -50.269  1.00  1.83           N  
ATOM   1958  CA  ASN A 246     -12.795  13.206 -48.989  1.00  1.80           C  
ATOM   1959  CB  ASN A 246     -12.614  11.681 -48.788  1.00  1.80           C  
ATOM   1960  CG  ASN A 246     -13.206  10.851 -49.934  1.00  1.87           C  
ATOM   1961  OD1 ASN A 246     -14.335  10.377 -49.906  1.00  1.55           O  
ATOM   1962  ND2 ASN A 246     -12.376  10.721 -50.965  1.00  1.83           N  
ATOM   1963  C   ASN A 246     -12.243  13.968 -47.779  1.00  1.87           C  
ATOM   1964  O   ASN A 246     -12.636  13.684 -46.654  1.00  1.55           O  
ATOM   1965  N   LEU A 247     -11.350  14.949 -48.029  1.00  1.83           N  
ATOM   1966  CA  LEU A 247     -10.861  15.751 -46.909  1.00  1.80           C  
ATOM   1967  CB  LEU A 247      -9.585  16.533 -47.278  1.00  1.80           C  
ATOM   1968  CG  LEU A 247      -9.103  17.516 -46.182  1.00  1.80           C  
ATOM   1969  CD1 LEU A 247      -8.879  16.840 -44.820  1.00  1.80           C  
ATOM   1970  CD2 LEU A 247      -7.837  18.262 -46.616  1.00  1.80           C  
ATOM   1971  C   LEU A 247     -11.973  16.706 -46.451  1.00  1.87           C  
ATOM   1972  O   LEU A 247     -12.278  17.710 -47.089  1.00  1.55           O  
ATOM   1973  N   ILE A 248     -12.523  16.339 -45.293  1.00  1.83           N  
ATOM   1974  CA  ILE A 248     -13.363  17.234 -44.527  1.00  1.80           C  
ATOM   1975  CB  ILE A 248     -14.288  16.360 -43.666  1.00  1.80           C  
ATOM   1976  CG2 ILE A 248     -15.137  17.184 -42.690  1.00  1.80           C  
ATOM   1977  CG1 ILE A 248     -15.144  15.429 -44.550  1.00  1.80           C  
ATOM   1978  CD1 ILE A 248     -16.192  16.170 -45.394  1.00  1.80           C  
ATOM   1979  C   ILE A 248     -12.390  18.116 -43.733  1.00  1.87           C  
ATOM   1980  O   ILE A 248     -11.895  17.755 -42.670  1.00  1.55           O  
ATOM   1981  N   ALA A 249     -12.080  19.247 -44.384  1.00  1.83           N  
ATOM   1982  CA  ALA A 249     -10.904  20.016 -44.012  1.00  1.80           C  
ATOM   1983  CB  ALA A 249     -10.610  21.050 -45.106  1.00  1.80           C  
ATOM   1984  C   ALA A 249     -11.123  20.725 -42.665  1.00  1.87           C  
ATOM   1985  O   ALA A 249     -12.250  21.048 -42.302  1.00  1.55           O  
ATOM   1986  N   PRO A 250     -10.011  20.994 -41.931  1.00  1.83           N  
ATOM   1987  CD  PRO A 250      -8.648  20.549 -42.218  1.00  1.80           C  
ATOM   1988  CA  PRO A 250     -10.110  21.835 -40.748  1.00  1.80           C  
ATOM   1989  CB  PRO A 250      -8.707  21.813 -40.122  1.00  1.80           C  
ATOM   1990  CG  PRO A 250      -7.909  20.765 -40.898  1.00  1.80           C  
ATOM   1991  C   PRO A 250     -10.482  23.262 -41.173  1.00  1.87           C  
ATOM   1992  O   PRO A 250      -9.705  23.946 -41.826  1.00  1.55           O  
ATOM   1993  N   TRP A 251     -11.689  23.694 -40.791  1.00  1.83           N  
ATOM   1994  CA  TRP A 251     -12.046  25.084 -41.055  1.00  1.80           C  
ATOM   1995  CB  TRP A 251     -13.580  25.222 -41.009  1.00  1.80           C  
ATOM   1996  CG  TRP A 251     -14.090  26.459 -41.726  1.00  2.04           C  
ATOM   1997  CD2 TRP A 251     -15.386  26.606 -42.343  1.00  2.04           C  
ATOM   1998  CE2 TRP A 251     -15.449  27.917 -42.865  1.00  2.04           C  
ATOM   1999  CE3 TRP A 251     -16.454  25.761 -42.481  1.00  2.04           C  
ATOM   2000  CD1 TRP A 251     -13.432  27.680 -41.906  1.00  2.04           C  
ATOM   2001  NE1 TRP A 251     -14.240  28.535 -42.576  1.00  1.72           N  
ATOM   2002  CZ2 TRP A 251     -16.580  28.343 -43.506  1.00  2.04           C  
ATOM   2003  CZ3 TRP A 251     -17.608  26.189 -43.136  1.00  2.04           C  
ATOM   2004  CH2 TRP A 251     -17.670  27.485 -43.650  1.00  2.04           C  
ATOM   2005  C   TRP A 251     -11.324  25.947 -40.004  1.00  1.87           C  
ATOM   2006  O   TRP A 251     -10.622  26.908 -40.306  1.00  1.55           O  
ATOM   2007  N   TYR A 252     -11.536  25.511 -38.755  1.00  1.83           N  
ATOM   2008  CA  TYR A 252     -10.975  26.153 -37.577  1.00  1.80           C  
ATOM   2009  CB  TYR A 252     -12.109  26.525 -36.606  1.00  1.80           C  
ATOM   2010  CG  TYR A 252     -12.813  27.786 -37.041  1.00  2.04           C  
ATOM   2011  CD1 TYR A 252     -13.740  27.779 -38.077  1.00  2.04           C  
ATOM   2012  CE1 TYR A 252     -14.367  28.951 -38.479  1.00  2.04           C  
ATOM   2013  CD2 TYR A 252     -12.533  28.989 -36.408  1.00  2.04           C  
ATOM   2014  CE2 TYR A 252     -13.163  30.163 -36.797  1.00  2.04           C  
ATOM   2015  CZ  TYR A 252     -14.082  30.146 -37.834  1.00  2.04           C  
ATOM   2016  OH  TYR A 252     -14.710  31.316 -38.207  1.00  1.55           O  
ATOM   2017  C   TYR A 252      -9.985  25.184 -36.928  1.00  1.87           C  
ATOM   2018  O   TYR A 252     -10.005  23.985 -37.180  1.00  1.55           O  
ATOM   2019  N   ALA A 253      -9.133  25.787 -36.094  1.00  1.83           N  
ATOM   2020  CA  ALA A 253      -8.215  25.085 -35.220  1.00  1.80           C  
ATOM   2021  CB  ALA A 253      -6.809  25.036 -35.825  1.00  1.80           C  
ATOM   2022  C   ALA A 253      -8.227  25.870 -33.912  1.00  1.87           C  
ATOM   2023  O   ALA A 253      -8.750  26.977 -33.850  1.00  1.55           O  
ATOM   2024  N   PHE A 254      -7.677  25.219 -32.883  1.00  1.83           N  
ATOM   2025  CA  PHE A 254      -7.879  25.651 -31.512  1.00  1.80           C  
ATOM   2026  CB  PHE A 254      -8.823  24.666 -30.800  1.00  1.80           C  
ATOM   2027  CG  PHE A 254     -10.089  24.390 -31.565  1.00  2.04           C  
ATOM   2028  CD1 PHE A 254     -10.101  23.423 -32.567  1.00  2.04           C  
ATOM   2029  CD2 PHE A 254     -11.262  25.083 -31.282  1.00  2.04           C  
ATOM   2030  CE1 PHE A 254     -11.261  23.158 -33.276  1.00  2.04           C  
ATOM   2031  CE2 PHE A 254     -12.430  24.803 -31.978  1.00  2.04           C  
ATOM   2032  CZ  PHE A 254     -12.426  23.841 -32.975  1.00  2.04           C  
ATOM   2033  C   PHE A 254      -6.518  25.633 -30.825  1.00  1.87           C  
ATOM   2034  O   PHE A 254      -5.976  24.578 -30.524  1.00  1.55           O  
ATOM   2035  N   ALA A 255      -5.984  26.838 -30.591  1.00  1.83           N  
ATOM   2036  CA  ALA A 255      -4.755  26.947 -29.820  1.00  1.80           C  
ATOM   2037  CB  ALA A 255      -4.172  28.344 -30.037  1.00  1.80           C  
ATOM   2038  C   ALA A 255      -5.081  26.722 -28.339  1.00  1.87           C  
ATOM   2039  O   ALA A 255      -5.409  27.659 -27.621  1.00  1.55           O  
ATOM   2040  N   LEU A 256      -5.002  25.442 -27.945  1.00  1.83           N  
ATOM   2041  CA  LEU A 256      -5.326  25.026 -26.589  1.00  1.80           C  
ATOM   2042  CB  LEU A 256      -5.236  23.490 -26.473  1.00  1.80           C  
ATOM   2043  CG  LEU A 256      -5.981  22.680 -27.556  1.00  1.80           C  
ATOM   2044  CD1 LEU A 256      -5.894  21.182 -27.243  1.00  1.80           C  
ATOM   2045  CD2 LEU A 256      -7.444  23.106 -27.729  1.00  1.80           C  
ATOM   2046  C   LEU A 256      -4.346  25.673 -25.591  1.00  1.87           C  
ATOM   2047  O   LEU A 256      -3.164  25.835 -25.875  1.00  1.55           O  
ATOM   2048  N   SER A 257      -4.897  26.012 -24.415  1.00  1.83           N  
ATOM   2049  CA  SER A 257      -4.107  26.580 -23.330  1.00  1.80           C  
ATOM   2050  CB  SER A 257      -4.374  28.093 -23.278  1.00  1.80           C  
ATOM   2051  OG  SER A 257      -5.709  28.438 -23.619  1.00  1.55           O  
ATOM   2052  C   SER A 257      -4.483  25.841 -22.032  1.00  1.87           C  
ATOM   2053  O   SER A 257      -5.649  25.737 -21.655  1.00  1.55           O  
ATOM   2054  N   ARG A 258      -3.438  25.273 -21.411  1.00  1.83           N  
ATOM   2055  CA  ARG A 258      -3.664  24.373 -20.290  1.00  1.80           C  
ATOM   2056  CB  ARG A 258      -2.440  23.481 -20.038  1.00  1.80           C  
ATOM   2057  CG  ARG A 258      -2.042  22.637 -21.255  1.00  1.80           C  
ATOM   2058  CD  ARG A 258      -3.072  21.567 -21.637  1.00  1.80           C  
ATOM   2059  NE  ARG A 258      -2.551  20.864 -22.798  1.00  1.83           N  
ATOM   2060  CZ  ARG A 258      -2.949  19.656 -23.240  1.00  1.87           C  
ATOM   2061  NH1 ARG A 258      -3.928  18.979 -22.657  1.00  1.83           N  
ATOM   2062  NH2 ARG A 258      -2.327  19.126 -24.280  1.00  1.83           N  
ATOM   2063  C   ARG A 258      -4.019  25.161 -19.026  1.00  1.87           C  
ATOM   2064  O   ARG A 258      -3.547  26.272 -18.803  1.00  1.55           O  
ATOM   2065  N   GLY A 259      -4.861  24.498 -18.223  1.00  1.83           N  
ATOM   2066  CA  GLY A 259      -5.241  25.010 -16.920  1.00  1.80           C  
ATOM   2067  C   GLY A 259      -5.623  23.826 -16.036  1.00  1.87           C  
ATOM   2068  O   GLY A 259      -6.673  23.208 -16.186  1.00  1.55           O  
ATOM   2069  N   PHE A 260      -4.687  23.531 -15.124  1.00  1.83           N  
ATOM   2070  CA  PHE A 260      -4.879  22.421 -14.208  1.00  1.80           C  
ATOM   2071  CB  PHE A 260      -3.579  22.157 -13.433  1.00  1.80           C  
ATOM   2072  CG  PHE A 260      -2.421  21.914 -14.365  1.00  2.04           C  
ATOM   2073  CD1 PHE A 260      -1.371  22.825 -14.446  1.00  2.04           C  
ATOM   2074  CD2 PHE A 260      -2.388  20.778 -15.169  1.00  2.04           C  
ATOM   2075  CE1 PHE A 260      -0.314  22.611 -15.320  1.00  2.04           C  
ATOM   2076  CE2 PHE A 260      -1.331  20.561 -16.044  1.00  2.04           C  
ATOM   2077  CZ  PHE A 260      -0.294  21.479 -16.122  1.00  2.04           C  
ATOM   2078  C   PHE A 260      -6.038  22.762 -13.260  1.00  1.87           C  
ATOM   2079  O   PHE A 260      -6.124  23.860 -12.716  1.00  1.55           O  
ATOM   2080  N   GLY A 261      -6.928  21.770 -13.135  1.00  1.83           N  
ATOM   2081  CA  GLY A 261      -8.171  21.955 -12.401  1.00  1.80           C  
ATOM   2082  C   GLY A 261      -9.382  21.924 -13.339  1.00  1.87           C  
ATOM   2083  O   GLY A 261     -10.521  21.952 -12.893  1.00  1.55           O  
ATOM   2084  N   SER A 262      -9.083  21.841 -14.651  1.00  1.83           N  
ATOM   2085  CA  SER A 262     -10.151  21.590 -15.607  1.00  1.80           C  
ATOM   2086  CB  SER A 262      -9.661  21.924 -17.022  1.00  1.80           C  
ATOM   2087  OG  SER A 262     -10.747  21.911 -17.942  1.00  1.55           O  
ATOM   2088  C   SER A 262     -10.634  20.133 -15.462  1.00  1.87           C  
ATOM   2089  O   SER A 262     -10.168  19.368 -14.621  1.00  1.55           O  
ATOM   2090  N   GLY A 263     -11.614  19.812 -16.312  1.00  1.83           N  
ATOM   2091  CA  GLY A 263     -12.258  18.515 -16.241  1.00  1.80           C  
ATOM   2092  C   GLY A 263     -13.527  18.546 -17.078  1.00  1.87           C  
ATOM   2093  O   GLY A 263     -13.836  19.543 -17.725  1.00  1.55           O  
ATOM   2094  N   ILE A 264     -14.241  17.413 -17.005  1.00  1.83           N  
ATOM   2095  CA  ILE A 264     -15.567  17.308 -17.592  1.00  1.80           C  
ATOM   2096  CB  ILE A 264     -15.562  16.511 -18.915  1.00  1.80           C  
ATOM   2097  CG2 ILE A 264     -16.887  16.733 -19.668  1.00  1.80           C  
ATOM   2098  CG1 ILE A 264     -14.345  16.852 -19.794  1.00  1.80           C  
ATOM   2099  CD1 ILE A 264     -14.339  16.131 -21.144  1.00  1.80           C  
ATOM   2100  C   ILE A 264     -16.427  16.596 -16.549  1.00  1.87           C  
ATOM   2101  O   ILE A 264     -16.025  15.571 -16.007  1.00  1.55           O  
ATOM   2102  N   ILE A 265     -17.600  17.177 -16.285  1.00  1.83           N  
ATOM   2103  CA  ILE A 265     -18.544  16.534 -15.381  1.00  1.80           C  
ATOM   2104  CB  ILE A 265     -18.462  17.168 -13.977  1.00  1.80           C  
ATOM   2105  CG2 ILE A 265     -17.102  16.863 -13.323  1.00  1.80           C  
ATOM   2106  CG1 ILE A 265     -18.769  18.677 -13.965  1.00  1.80           C  
ATOM   2107  CD1 ILE A 265     -18.757  19.277 -12.554  1.00  1.80           C  
ATOM   2108  C   ILE A 265     -19.926  16.597 -16.039  1.00  1.87           C  
ATOM   2109  O   ILE A 265     -20.056  16.978 -17.199  1.00  1.55           O  
ATOM   2110  N   THR A 266     -20.938  16.193 -15.262  1.00  1.83           N  
ATOM   2111  CA  THR A 266     -22.274  16.071 -15.813  1.00  1.80           C  
ATOM   2112  CB  THR A 266     -22.508  14.593 -16.175  1.00  1.80           C  
ATOM   2113  OG1 THR A 266     -21.324  13.999 -16.684  1.00  1.55           O  
ATOM   2114  CG2 THR A 266     -23.668  14.415 -17.160  1.00  1.80           C  
ATOM   2115  C   THR A 266     -23.279  16.565 -14.769  1.00  1.87           C  
ATOM   2116  O   THR A 266     -23.243  16.146 -13.616  1.00  1.55           O  
ATOM   2117  N   SER A 267     -24.158  17.467 -15.228  1.00  1.83           N  
ATOM   2118  CA  SER A 267     -25.109  18.102 -14.335  1.00  1.80           C  
ATOM   2119  CB  SER A 267     -24.494  19.408 -13.811  1.00  1.80           C  
ATOM   2120  OG  SER A 267     -23.272  19.176 -13.129  1.00  1.55           O  
ATOM   2121  C   SER A 267     -26.383  18.446 -15.103  1.00  1.87           C  
ATOM   2122  O   SER A 267     -26.349  19.078 -16.151  1.00  1.55           O  
ATOM   2123  N   ASN A 268     -27.505  18.043 -14.482  1.00  1.83           N  
ATOM   2124  CA  ASN A 268     -28.765  18.744 -14.722  1.00  1.80           C  
ATOM   2125  CB  ASN A 268     -29.939  17.768 -14.547  1.00  1.80           C  
ATOM   2126  CG  ASN A 268     -31.294  18.446 -14.786  1.00  1.87           C  
ATOM   2127  OD1 ASN A 268     -32.062  18.696 -13.863  1.00  1.55           O  
ATOM   2128  ND2 ASN A 268     -31.558  18.713 -16.066  1.00  1.83           N  
ATOM   2129  C   ASN A 268     -28.871  19.930 -13.738  1.00  1.87           C  
ATOM   2130  O   ASN A 268     -29.630  20.870 -13.939  1.00  1.55           O  
ATOM   2131  N   ALA A 269     -28.050  19.826 -12.669  1.00  1.83           N  
ATOM   2132  CA  ALA A 269     -28.000  20.836 -11.619  1.00  1.80           C  
ATOM   2133  CB  ALA A 269     -26.858  20.496 -10.650  1.00  1.80           C  
ATOM   2134  C   ALA A 269     -27.779  22.251 -12.209  1.00  1.87           C  
ATOM   2135  O   ALA A 269     -26.997  22.422 -13.139  1.00  1.55           O  
ATOM   2136  N   PRO A 270     -28.497  23.256 -11.640  1.00  1.83           N  
ATOM   2137  CD  PRO A 270     -29.413  23.101 -10.508  1.00  1.80           C  
ATOM   2138  CA  PRO A 270     -28.424  24.629 -12.133  1.00  1.80           C  
ATOM   2139  CB  PRO A 270     -29.599  25.328 -11.431  1.00  1.80           C  
ATOM   2140  CG  PRO A 270     -29.814  24.531 -10.141  1.00  1.80           C  
ATOM   2141  C   PRO A 270     -27.101  25.306 -11.737  1.00  1.87           C  
ATOM   2142  O   PRO A 270     -26.720  25.324 -10.572  1.00  1.55           O  
ATOM   2143  N   MET A 271     -26.430  25.883 -12.746  1.00  1.83           N  
ATOM   2144  CA  MET A 271     -25.378  26.842 -12.420  1.00  1.80           C  
ATOM   2145  CB  MET A 271     -24.557  27.143 -13.685  1.00  1.80           C  
ATOM   2146  CG  MET A 271     -23.311  27.999 -13.426  1.00  1.80           C  
ATOM   2147  SD  MET A 271     -22.545  28.530 -14.967  1.00  1.97           S  
ATOM   2148  CE  MET A 271     -21.674  29.973 -14.340  1.00  1.80           C  
ATOM   2149  C   MET A 271     -26.065  28.104 -11.867  1.00  1.87           C  
ATOM   2150  O   MET A 271     -27.147  28.466 -12.318  1.00  1.55           O  
ATOM   2151  N   ASP A 272     -25.407  28.724 -10.874  1.00  1.83           N  
ATOM   2152  CA  ASP A 272     -25.946  29.922 -10.235  1.00  1.80           C  
ATOM   2153  CB  ASP A 272     -26.590  29.563  -8.877  1.00  1.80           C  
ATOM   2154  CG  ASP A 272     -27.296  30.769  -8.237  1.00  1.87           C  
ATOM   2155  OD1 ASP A 272     -28.090  31.417  -8.907  1.00  1.66           O  
ATOM   2156  OD2 ASP A 272     -27.053  31.079  -7.079  1.00  1.66           O  
ATOM   2157  C   ASP A 272     -24.802  30.923 -10.075  1.00  1.87           C  
ATOM   2158  O   ASP A 272     -23.631  30.574 -10.179  1.00  1.55           O  
ATOM   2159  N   GLU A 273     -25.207  32.175  -9.823  1.00  1.83           N  
ATOM   2160  CA  GLU A 273     -24.261  33.257  -9.590  1.00  1.80           C  
ATOM   2161  CB  GLU A 273     -24.997  34.603  -9.733  1.00  1.80           C  
ATOM   2162  CG  GLU A 273     -25.670  34.814 -11.105  1.00  1.80           C  
ATOM   2163  CD  GLU A 273     -24.683  34.996 -12.263  1.00  1.87           C  
ATOM   2164  OE1 GLU A 273     -23.581  35.487 -12.054  1.00  1.66           O  
ATOM   2165  OE2 GLU A 273     -25.031  34.675 -13.393  1.00  1.66           O  
ATOM   2166  C   GLU A 273     -23.653  33.104  -8.177  1.00  1.87           C  
ATOM   2167  O   GLU A 273     -24.011  33.803  -7.234  1.00  1.55           O  
ATOM   2168  N   CYS A 274     -22.726  32.144  -8.101  1.00  1.83           N  
ATOM   2169  CA  CYS A 274     -22.068  31.736  -6.871  1.00  1.80           C  
ATOM   2170  CB  CYS A 274     -22.697  30.419  -6.394  1.00  1.80           C  
ATOM   2171  SG  CYS A 274     -21.748  29.581  -5.103  1.00  1.89           S  
ATOM   2172  C   CYS A 274     -20.595  31.531  -7.221  1.00  1.87           C  
ATOM   2173  O   CYS A 274     -20.275  31.245  -8.364  1.00  1.55           O  
ATOM   2174  N   ASP A 275     -19.734  31.692  -6.207  1.00  1.83           N  
ATOM   2175  CA  ASP A 275     -18.295  31.475  -6.348  1.00  1.80           C  
ATOM   2176  CB  ASP A 275     -17.557  32.799  -6.055  1.00  1.80           C  
ATOM   2177  CG  ASP A 275     -16.033  32.658  -5.911  1.00  1.87           C  
ATOM   2178  OD1 ASP A 275     -15.428  31.858  -6.608  1.00  1.66           O  
ATOM   2179  OD2 ASP A 275     -15.447  33.365  -5.096  1.00  1.66           O  
ATOM   2180  C   ASP A 275     -17.921  30.388  -5.339  1.00  1.87           C  
ATOM   2181  O   ASP A 275     -18.491  30.326  -4.252  1.00  1.55           O  
ATOM   2182  N   ALA A 276     -16.971  29.534  -5.745  1.00  1.83           N  
ATOM   2183  CA  ALA A 276     -16.532  28.470  -4.853  1.00  1.80           C  
ATOM   2184  CB  ALA A 276     -17.478  27.270  -4.953  1.00  1.80           C  
ATOM   2185  C   ALA A 276     -15.101  28.060  -5.209  1.00  1.87           C  
ATOM   2186  O   ALA A 276     -14.675  28.124  -6.355  1.00  1.55           O  
ATOM   2187  N   LYS A 277     -14.388  27.643  -4.151  1.00  1.83           N  
ATOM   2188  CA  LYS A 277     -13.001  27.203  -4.287  1.00  1.80           C  
ATOM   2189  CB  LYS A 277     -12.339  27.255  -2.900  1.00  1.80           C  
ATOM   2190  CG  LYS A 277     -12.184  28.684  -2.352  1.00  1.80           C  
ATOM   2191  CD  LYS A 277     -11.922  28.730  -0.837  1.00  1.80           C  
ATOM   2192  CE  LYS A 277     -10.691  27.942  -0.362  1.00  1.80           C  
ATOM   2193  NZ  LYS A 277      -9.404  28.522  -0.725  1.00  1.65           N  
ATOM   2194  C   LYS A 277     -12.931  25.767  -4.851  1.00  1.87           C  
ATOM   2195  O   LYS A 277     -11.953  25.367  -5.474  1.00  1.55           O  
ATOM   2196  N   CYS A 278     -14.012  25.030  -4.561  1.00  1.83           N  
ATOM   2197  CA  CYS A 278     -14.210  23.667  -5.023  1.00  1.80           C  
ATOM   2198  CB  CYS A 278     -14.252  22.721  -3.810  1.00  1.80           C  
ATOM   2199  SG  CYS A 278     -14.914  21.075  -4.177  1.00  1.89           S  
ATOM   2200  C   CYS A 278     -15.556  23.678  -5.743  1.00  1.87           C  
ATOM   2201  O   CYS A 278     -16.291  24.651  -5.654  1.00  1.55           O  
ATOM   2202  N   GLN A 279     -15.846  22.570  -6.430  1.00  1.83           N  
ATOM   2203  CA  GLN A 279     -17.115  22.357  -7.096  1.00  1.80           C  
ATOM   2204  CB  GLN A 279     -17.040  22.908  -8.536  1.00  1.80           C  
ATOM   2205  CG  GLN A 279     -17.856  24.204  -8.698  1.00  1.80           C  
ATOM   2206  CD  GLN A 279     -19.349  23.898  -8.539  1.00  1.87           C  
ATOM   2207  OE1 GLN A 279     -20.028  24.372  -7.640  1.00  1.55           O  
ATOM   2208  NE2 GLN A 279     -19.798  22.988  -9.398  1.00  1.83           N  
ATOM   2209  C   GLN A 279     -17.394  20.850  -7.052  1.00  1.87           C  
ATOM   2210  O   GLN A 279     -16.495  20.042  -6.855  1.00  1.55           O  
ATOM   2211  N   THR A 280     -18.675  20.520  -7.255  1.00  1.83           N  
ATOM   2212  CA  THR A 280     -19.039  19.154  -7.606  1.00  1.80           C  
ATOM   2213  CB  THR A 280     -19.628  18.385  -6.405  1.00  1.80           C  
ATOM   2214  OG1 THR A 280     -20.930  18.836  -6.091  1.00  1.55           O  
ATOM   2215  CG2 THR A 280     -18.702  18.352  -5.185  1.00  1.80           C  
ATOM   2216  C   THR A 280     -20.084  19.304  -8.711  1.00  1.87           C  
ATOM   2217  O   THR A 280     -20.619  20.392  -8.907  1.00  1.55           O  
ATOM   2218  N   PRO A 281     -20.423  18.193  -9.408  1.00  1.83           N  
ATOM   2219  CD  PRO A 281     -19.779  16.886  -9.326  1.00  1.80           C  
ATOM   2220  CA  PRO A 281     -21.507  18.254 -10.380  1.00  1.80           C  
ATOM   2221  CB  PRO A 281     -21.439  16.901 -11.113  1.00  1.80           C  
ATOM   2222  CG  PRO A 281     -20.145  16.222 -10.648  1.00  1.80           C  
ATOM   2223  C   PRO A 281     -22.904  18.495  -9.757  1.00  1.87           C  
ATOM   2224  O   PRO A 281     -23.889  18.640 -10.473  1.00  1.55           O  
ATOM   2225  N   GLN A 282     -22.935  18.534  -8.407  1.00  1.83           N  
ATOM   2226  CA  GLN A 282     -24.139  18.875  -7.656  1.00  1.80           C  
ATOM   2227  CB  GLN A 282     -24.578  17.667  -6.812  1.00  1.80           C  
ATOM   2228  CG  GLN A 282     -23.496  17.147  -5.844  1.00  1.80           C  
ATOM   2229  CD  GLN A 282     -24.007  16.062  -4.887  1.00  1.87           C  
ATOM   2230  OE1 GLN A 282     -23.506  15.905  -3.785  1.00  1.55           O  
ATOM   2231  NE2 GLN A 282     -25.022  15.324  -5.343  1.00  1.83           N  
ATOM   2232  C   GLN A 282     -23.883  20.124  -6.788  1.00  1.87           C  
ATOM   2233  O   GLN A 282     -24.514  20.333  -5.757  1.00  1.55           O  
ATOM   2234  N   GLY A 283     -22.938  20.946  -7.264  1.00  1.83           N  
ATOM   2235  CA  GLY A 283     -22.650  22.197  -6.584  1.00  1.80           C  
ATOM   2236  C   GLY A 283     -21.659  21.982  -5.444  1.00  1.87           C  
ATOM   2237  O   GLY A 283     -21.717  21.009  -4.702  1.00  1.55           O  
ATOM   2238  N   ALA A 284     -20.733  22.946  -5.372  1.00  1.83           N  
ATOM   2239  CA  ALA A 284     -19.651  22.969  -4.403  1.00  1.80           C  
ATOM   2240  CB  ALA A 284     -19.030  24.368  -4.407  1.00  1.80           C  
ATOM   2241  C   ALA A 284     -20.139  22.650  -2.985  1.00  1.87           C  
ATOM   2242  O   ALA A 284     -21.209  23.071  -2.563  1.00  1.55           O  
ATOM   2243  N   ILE A 285     -19.273  21.898  -2.297  1.00  1.83           N  
ATOM   2244  CA  ILE A 285     -19.482  21.569  -0.900  1.00  1.80           C  
ATOM   2245  CB  ILE A 285     -18.883  20.174  -0.605  1.00  1.80           C  
ATOM   2246  CG2 ILE A 285     -19.238  19.720   0.822  1.00  1.80           C  
ATOM   2247  CG1 ILE A 285     -19.326  19.119  -1.639  1.00  1.80           C  
ATOM   2248  CD1 ILE A 285     -18.582  17.789  -1.478  1.00  1.80           C  
ATOM   2249  C   ILE A 285     -18.779  22.670  -0.091  1.00  1.87           C  
ATOM   2250  O   ILE A 285     -17.659  22.500   0.375  1.00  1.55           O  
ATOM   2251  N   ASN A 286     -19.477  23.813   0.023  1.00  1.83           N  
ATOM   2252  CA  ASN A 286     -18.902  24.940   0.761  1.00  1.80           C  
ATOM   2253  CB  ASN A 286     -19.817  26.175   0.673  1.00  1.80           C  
ATOM   2254  CG  ASN A 286     -19.943  26.693  -0.761  1.00  1.87           C  
ATOM   2255  OD1 ASN A 286     -20.873  26.356  -1.482  1.00  1.55           O  
ATOM   2256  ND2 ASN A 286     -18.979  27.536  -1.133  1.00  1.83           N  
ATOM   2257  C   ASN A 286     -18.738  24.532   2.234  1.00  1.87           C  
ATOM   2258  O   ASN A 286     -19.706  24.473   2.983  1.00  1.55           O  
ATOM   2259  N   SER A 287     -17.487  24.209   2.591  1.00  1.83           N  
ATOM   2260  CA  SER A 287     -17.236  23.503   3.835  1.00  1.80           C  
ATOM   2261  CB  SER A 287     -17.681  22.036   3.666  1.00  1.80           C  
ATOM   2262  OG  SER A 287     -17.413  21.258   4.829  1.00  1.55           O  
ATOM   2263  C   SER A 287     -15.736  23.579   4.137  1.00  1.87           C  
ATOM   2264  O   SER A 287     -14.941  24.129   3.376  1.00  1.55           O  
ATOM   2265  N   SER A 288     -15.416  22.967   5.284  1.00  1.83           N  
ATOM   2266  CA  SER A 288     -14.047  22.702   5.688  1.00  1.80           C  
ATOM   2267  CB  SER A 288     -13.465  23.957   6.368  1.00  1.80           C  
ATOM   2268  OG  SER A 288     -13.762  25.173   5.685  1.00  1.55           O  
ATOM   2269  C   SER A 288     -13.981  21.466   6.617  1.00  1.87           C  
ATOM   2270  O   SER A 288     -13.003  21.269   7.332  1.00  1.55           O  
ATOM   2271  N   LEU A 289     -15.056  20.648   6.584  1.00  1.83           N  
ATOM   2272  CA  LEU A 289     -15.012  19.377   7.309  1.00  1.80           C  
ATOM   2273  CB  LEU A 289     -16.423  18.762   7.422  1.00  1.80           C  
ATOM   2274  CG  LEU A 289     -17.405  19.599   8.261  1.00  1.80           C  
ATOM   2275  CD1 LEU A 289     -18.784  18.926   8.330  1.00  1.80           C  
ATOM   2276  CD2 LEU A 289     -16.880  19.846   9.682  1.00  1.80           C  
ATOM   2277  C   LEU A 289     -14.071  18.436   6.539  1.00  1.87           C  
ATOM   2278  O   LEU A 289     -13.861  18.620   5.345  1.00  1.55           O  
ATOM   2279  N   PRO A 290     -13.481  17.433   7.241  1.00  1.83           N  
ATOM   2280  CD  PRO A 290     -13.626  17.163   8.674  1.00  1.80           C  
ATOM   2281  CA  PRO A 290     -12.528  16.554   6.574  1.00  1.80           C  
ATOM   2282  CB  PRO A 290     -11.864  15.794   7.732  1.00  1.80           C  
ATOM   2283  CG  PRO A 290     -12.892  15.834   8.863  1.00  1.80           C  
ATOM   2284  C   PRO A 290     -13.183  15.580   5.579  1.00  1.87           C  
ATOM   2285  O   PRO A 290     -12.558  15.196   4.598  1.00  1.55           O  
ATOM   2286  N   PHE A 291     -14.459  15.234   5.848  1.00  1.83           N  
ATOM   2287  CA  PHE A 291     -15.157  14.268   5.001  1.00  1.80           C  
ATOM   2288  CB  PHE A 291     -15.501  12.992   5.784  1.00  1.80           C  
ATOM   2289  CG  PHE A 291     -14.303  12.227   6.270  1.00  2.04           C  
ATOM   2290  CD1 PHE A 291     -13.621  11.378   5.407  1.00  2.04           C  
ATOM   2291  CD2 PHE A 291     -13.891  12.326   7.594  1.00  2.04           C  
ATOM   2292  CE1 PHE A 291     -12.558  10.614   5.868  1.00  2.04           C  
ATOM   2293  CE2 PHE A 291     -12.826  11.567   8.059  1.00  2.04           C  
ATOM   2294  CZ  PHE A 291     -12.165  10.703   7.197  1.00  2.04           C  
ATOM   2295  C   PHE A 291     -16.469  14.873   4.489  1.00  1.87           C  
ATOM   2296  O   PHE A 291     -16.985  15.854   5.012  1.00  1.55           O  
ATOM   2297  N   GLN A 292     -16.989  14.190   3.465  1.00  1.83           N  
ATOM   2298  CA  GLN A 292     -18.327  14.387   2.928  1.00  1.80           C  
ATOM   2299  CB  GLN A 292     -18.341  15.509   1.871  1.00  1.80           C  
ATOM   2300  CG  GLN A 292     -17.264  15.382   0.772  1.00  1.80           C  
ATOM   2301  CD  GLN A 292     -17.735  14.660  -0.485  1.00  1.87           C  
ATOM   2302  OE1 GLN A 292     -18.828  14.115  -0.551  1.00  1.55           O  
ATOM   2303  NE2 GLN A 292     -16.861  14.734  -1.488  1.00  1.83           N  
ATOM   2304  C   GLN A 292     -18.724  13.037   2.343  1.00  1.87           C  
ATOM   2305  O   GLN A 292     -17.859  12.212   2.083  1.00  1.55           O  
ATOM   2306  N   ASN A 293     -20.033  12.834   2.161  1.00  1.83           N  
ATOM   2307  CA  ASN A 293     -20.472  11.602   1.491  1.00  1.80           C  
ATOM   2308  CB  ASN A 293     -21.107  10.610   2.484  1.00  1.80           C  
ATOM   2309  CG  ASN A 293     -22.477  11.053   3.008  1.00  1.87           C  
ATOM   2310  OD1 ASN A 293     -22.983  12.124   2.700  1.00  1.55           O  
ATOM   2311  ND2 ASN A 293     -23.070  10.154   3.787  1.00  1.83           N  
ATOM   2312  C   ASN A 293     -21.425  11.934   0.343  1.00  1.87           C  
ATOM   2313  O   ASN A 293     -22.185  11.096  -0.131  1.00  1.55           O  
ATOM   2314  N   VAL A 294     -21.363  13.210  -0.064  1.00  1.83           N  
ATOM   2315  CA  VAL A 294     -22.347  13.712  -1.001  1.00  1.80           C  
ATOM   2316  CB  VAL A 294     -22.513  15.237  -0.829  1.00  1.80           C  
ATOM   2317  CG1 VAL A 294     -22.803  15.584   0.636  1.00  1.80           C  
ATOM   2318  CG2 VAL A 294     -21.328  16.073  -1.316  1.00  1.80           C  
ATOM   2319  C   VAL A 294     -22.012  13.236  -2.425  1.00  1.87           C  
ATOM   2320  O   VAL A 294     -22.873  12.720  -3.130  1.00  1.55           O  
ATOM   2321  N   HIS A 295     -20.728  13.406  -2.813  1.00  1.83           N  
ATOM   2322  CA  HIS A 295     -20.387  13.133  -4.210  1.00  1.80           C  
ATOM   2323  CB  HIS A 295     -20.714  14.378  -5.058  1.00  1.80           C  
ATOM   2324  CG  HIS A 295     -21.236  13.929  -6.397  1.00  2.04           C  
ATOM   2325  CD2 HIS A 295     -22.490  13.360  -6.666  1.00  2.04           C  
ATOM   2326  ND1 HIS A 295     -20.536  13.991  -7.544  1.00  1.72           N  
ATOM   2327  CE1 HIS A 295     -21.342  13.469  -8.488  1.00  2.04           C  
ATOM   2328  NE2 HIS A 295     -22.528  13.081  -7.987  1.00  1.72           N  
ATOM   2329  C   HIS A 295     -18.891  12.797  -4.364  1.00  1.87           C  
ATOM   2330  O   HIS A 295     -18.049  13.520  -3.848  1.00  1.55           O  
ATOM   2331  N   PRO A 296     -18.566  11.690  -5.096  1.00  1.83           N  
ATOM   2332  CD  PRO A 296     -19.511  10.712  -5.644  1.00  1.80           C  
ATOM   2333  CA  PRO A 296     -17.164  11.337  -5.344  1.00  1.80           C  
ATOM   2334  CB  PRO A 296     -17.243   9.853  -5.729  1.00  1.80           C  
ATOM   2335  CG  PRO A 296     -18.629   9.679  -6.355  1.00  1.80           C  
ATOM   2336  C   PRO A 296     -16.529  12.106  -6.517  1.00  1.87           C  
ATOM   2337  O   PRO A 296     -15.315  12.117  -6.687  1.00  1.55           O  
ATOM   2338  N   VAL A 297     -17.416  12.727  -7.315  1.00  1.83           N  
ATOM   2339  CA  VAL A 297     -16.966  13.559  -8.422  1.00  1.80           C  
ATOM   2340  CB  VAL A 297     -17.940  13.455  -9.614  1.00  1.80           C  
ATOM   2341  CG1 VAL A 297     -17.355  14.074 -10.890  1.00  1.80           C  
ATOM   2342  CG2 VAL A 297     -18.378  12.006  -9.884  1.00  1.80           C  
ATOM   2343  C   VAL A 297     -16.915  14.978  -7.859  1.00  1.87           C  
ATOM   2344  O   VAL A 297     -17.893  15.454  -7.286  1.00  1.55           O  
ATOM   2345  N   THR A 298     -15.741  15.590  -8.004  1.00  1.83           N  
ATOM   2346  CA  THR A 298     -15.424  16.806  -7.282  1.00  1.80           C  
ATOM   2347  CB  THR A 298     -14.901  16.395  -5.890  1.00  1.80           C  
ATOM   2348  OG1 THR A 298     -15.624  15.303  -5.339  1.00  1.55           O  
ATOM   2349  CG2 THR A 298     -14.868  17.555  -4.893  1.00  1.80           C  
ATOM   2350  C   THR A 298     -14.357  17.531  -8.105  1.00  1.87           C  
ATOM   2351  O   THR A 298     -13.707  16.922  -8.943  1.00  1.55           O  
ATOM   2352  N   ILE A 299     -14.219  18.836  -7.857  1.00  1.83           N  
ATOM   2353  CA  ILE A 299     -13.239  19.654  -8.552  1.00  1.80           C  
ATOM   2354  CB  ILE A 299     -13.889  20.363  -9.759  1.00  1.80           C  
ATOM   2355  CG2 ILE A 299     -12.876  21.283 -10.462  1.00  1.80           C  
ATOM   2356  CG1 ILE A 299     -14.465  19.315 -10.741  1.00  1.80           C  
ATOM   2357  CD1 ILE A 299     -14.998  19.886 -12.054  1.00  1.80           C  
ATOM   2358  C   ILE A 299     -12.675  20.607  -7.499  1.00  1.87           C  
ATOM   2359  O   ILE A 299     -13.420  21.229  -6.755  1.00  1.55           O  
ATOM   2360  N   GLY A 300     -11.339  20.669  -7.454  1.00  1.83           N  
ATOM   2361  CA  GLY A 300     -10.690  21.470  -6.429  1.00  1.80           C  
ATOM   2362  C   GLY A 300     -10.668  20.709  -5.100  1.00  1.87           C  
ATOM   2363  O   GLY A 300     -11.077  19.557  -5.011  1.00  1.55           O  
ATOM   2364  N   GLU A 301     -10.134  21.419  -4.094  1.00  1.83           N  
ATOM   2365  CA  GLU A 301      -9.923  20.842  -2.774  1.00  1.80           C  
ATOM   2366  CB  GLU A 301      -8.802  21.630  -2.074  1.00  1.80           C  
ATOM   2367  CG  GLU A 301      -7.458  21.520  -2.823  1.00  1.80           C  
ATOM   2368  CD  GLU A 301      -6.407  22.468  -2.247  1.00  1.87           C  
ATOM   2369  OE1 GLU A 301      -6.140  22.416  -1.055  1.00  1.66           O  
ATOM   2370  OE2 GLU A 301      -5.850  23.269  -2.988  1.00  1.66           O  
ATOM   2371  C   GLU A 301     -11.236  20.913  -1.975  1.00  1.87           C  
ATOM   2372  O   GLU A 301     -11.678  21.987  -1.578  1.00  1.55           O  
ATOM   2373  N   CYS A 302     -11.826  19.726  -1.772  1.00  1.83           N  
ATOM   2374  CA  CYS A 302     -13.092  19.575  -1.056  1.00  1.80           C  
ATOM   2375  CB  CYS A 302     -14.170  19.123  -2.051  1.00  1.80           C  
ATOM   2376  SG  CYS A 302     -15.470  20.331  -2.368  1.00  1.89           S  
ATOM   2377  C   CYS A 302     -12.900  18.488   0.012  1.00  1.87           C  
ATOM   2378  O   CYS A 302     -11.932  17.742  -0.037  1.00  1.55           O  
ATOM   2379  N   PRO A 303     -13.862  18.379   0.963  1.00  1.83           N  
ATOM   2380  CD  PRO A 303     -15.008  19.275   1.129  1.00  1.80           C  
ATOM   2381  CA  PRO A 303     -13.850  17.272   1.916  1.00  1.80           C  
ATOM   2382  CB  PRO A 303     -15.143  17.439   2.723  1.00  1.80           C  
ATOM   2383  CG  PRO A 303     -15.597  18.882   2.487  1.00  1.80           C  
ATOM   2384  C   PRO A 303     -13.761  15.894   1.217  1.00  1.87           C  
ATOM   2385  O   PRO A 303     -14.383  15.660   0.185  1.00  1.55           O  
ATOM   2386  N   LYS A 304     -12.921  15.031   1.810  1.00  1.83           N  
ATOM   2387  CA  LYS A 304     -12.738  13.661   1.342  1.00  1.80           C  
ATOM   2388  CB  LYS A 304     -11.848  12.926   2.363  1.00  1.80           C  
ATOM   2389  CG  LYS A 304     -11.605  11.434   2.067  1.00  1.80           C  
ATOM   2390  CD  LYS A 304     -10.981  11.147   0.694  1.00  1.80           C  
ATOM   2391  CE  LYS A 304      -9.657  11.888   0.447  1.00  1.80           C  
ATOM   2392  NZ  LYS A 304      -8.978  11.469  -0.775  1.00  1.65           N  
ATOM   2393  C   LYS A 304     -14.101  12.956   1.204  1.00  1.87           C  
ATOM   2394  O   LYS A 304     -14.839  12.830   2.171  1.00  1.55           O  
ATOM   2395  N   TYR A 305     -14.393  12.493  -0.027  1.00  1.83           N  
ATOM   2396  CA  TYR A 305     -15.574  11.652  -0.186  1.00  1.80           C  
ATOM   2397  CB  TYR A 305     -15.856  11.365  -1.669  1.00  1.80           C  
ATOM   2398  CG  TYR A 305     -17.066  10.481  -1.847  1.00  2.04           C  
ATOM   2399  CD1 TYR A 305     -18.349  10.998  -1.736  1.00  2.04           C  
ATOM   2400  CE1 TYR A 305     -19.465  10.189  -1.904  1.00  2.04           C  
ATOM   2401  CD2 TYR A 305     -16.918   9.128  -2.122  1.00  2.04           C  
ATOM   2402  CE2 TYR A 305     -18.029   8.312  -2.277  1.00  2.04           C  
ATOM   2403  CZ  TYR A 305     -19.306   8.835  -2.169  1.00  2.04           C  
ATOM   2404  OH  TYR A 305     -20.388   7.992  -2.341  1.00  1.55           O  
ATOM   2405  C   TYR A 305     -15.340  10.335   0.574  1.00  1.87           C  
ATOM   2406  O   TYR A 305     -14.258   9.759   0.518  1.00  1.55           O  
ATOM   2407  N   VAL A 306     -16.398   9.900   1.263  1.00  1.83           N  
ATOM   2408  CA  VAL A 306     -16.380   8.640   1.977  1.00  1.80           C  
ATOM   2409  CB  VAL A 306     -15.879   8.905   3.412  1.00  1.80           C  
ATOM   2410  CG1 VAL A 306     -16.864   9.712   4.272  1.00  1.80           C  
ATOM   2411  CG2 VAL A 306     -15.452   7.616   4.107  1.00  1.80           C  
ATOM   2412  C   VAL A 306     -17.810   8.098   1.901  1.00  1.87           C  
ATOM   2413  O   VAL A 306     -18.748   8.868   1.742  1.00  1.55           O  
ATOM   2414  N   ARG A 307     -17.958   6.761   1.993  1.00  1.83           N  
ATOM   2415  CA  ARG A 307     -19.325   6.243   1.900  1.00  1.80           C  
ATOM   2416  CB  ARG A 307     -19.352   4.746   1.567  1.00  1.80           C  
ATOM   2417  CG  ARG A 307     -18.771   4.395   0.196  1.00  1.80           C  
ATOM   2418  CD  ARG A 307     -19.284   3.022  -0.263  1.00  1.80           C  
ATOM   2419  NE  ARG A 307     -18.624   2.554  -1.476  1.00  1.83           N  
ATOM   2420  CZ  ARG A 307     -17.497   1.811  -1.451  1.00  1.87           C  
ATOM   2421  NH1 ARG A 307     -16.839   1.609  -0.318  1.00  1.83           N  
ATOM   2422  NH2 ARG A 307     -17.035   1.265  -2.566  1.00  1.83           N  
ATOM   2423  C   ARG A 307     -20.114   6.461   3.205  1.00  1.87           C  
ATOM   2424  O   ARG A 307     -21.338   6.389   3.217  1.00  1.55           O  
ATOM   2425  N   SER A 308     -19.356   6.674   4.295  1.00  1.83           N  
ATOM   2426  CA  SER A 308     -19.929   6.693   5.632  1.00  1.80           C  
ATOM   2427  CB  SER A 308     -18.813   7.116   6.590  1.00  1.80           C  
ATOM   2428  OG  SER A 308     -17.670   6.316   6.339  1.00  1.55           O  
ATOM   2429  C   SER A 308     -21.137   7.637   5.746  1.00  1.87           C  
ATOM   2430  O   SER A 308     -21.110   8.771   5.286  1.00  1.55           O  
ATOM   2431  N   ALA A 309     -22.188   7.094   6.383  1.00  1.83           N  
ATOM   2432  CA  ALA A 309     -23.435   7.831   6.531  1.00  1.80           C  
ATOM   2433  CB  ALA A 309     -24.523   6.881   7.045  1.00  1.80           C  
ATOM   2434  C   ALA A 309     -23.282   9.011   7.506  1.00  1.87           C  
ATOM   2435  O   ALA A 309     -23.977  10.017   7.414  1.00  1.55           O  
ATOM   2436  N   LYS A 310     -22.361   8.796   8.457  1.00  1.83           N  
ATOM   2437  CA  LYS A 310     -22.150   9.720   9.555  1.00  1.80           C  
ATOM   2438  CB  LYS A 310     -23.228   9.453  10.620  1.00  1.80           C  
ATOM   2439  CG  LYS A 310     -23.171  10.355  11.862  1.00  1.80           C  
ATOM   2440  CD  LYS A 310     -24.308  10.000  12.829  1.00  1.80           C  
ATOM   2441  CE  LYS A 310     -24.299  10.814  14.130  1.00  1.80           C  
ATOM   2442  NZ  LYS A 310     -25.341  10.384  15.057  1.00  1.65           N  
ATOM   2443  C   LYS A 310     -20.752   9.430  10.104  1.00  1.87           C  
ATOM   2444  O   LYS A 310     -20.408   8.282  10.359  1.00  1.55           O  
ATOM   2445  N   LEU A 311     -19.983  10.519  10.270  1.00  1.83           N  
ATOM   2446  CA  LEU A 311     -18.740  10.474  11.024  1.00  1.80           C  
ATOM   2447  CB  LEU A 311     -17.506  10.649  10.119  1.00  1.80           C  
ATOM   2448  CG  LEU A 311     -17.324   9.532   9.075  1.00  1.80           C  
ATOM   2449  CD1 LEU A 311     -16.204   9.889   8.096  1.00  1.80           C  
ATOM   2450  CD2 LEU A 311     -17.022   8.175   9.725  1.00  1.80           C  
ATOM   2451  C   LEU A 311     -18.841  11.624  12.024  1.00  1.87           C  
ATOM   2452  O   LEU A 311     -19.091  12.771  11.656  1.00  1.55           O  
ATOM   2453  N   ARG A 312     -18.683  11.244  13.297  1.00  1.83           N  
ATOM   2454  CA  ARG A 312     -18.819  12.188  14.385  1.00  1.80           C  
ATOM   2455  CB  ARG A 312     -20.306  12.305  14.768  1.00  1.80           C  
ATOM   2456  CG  ARG A 312     -20.590  13.453  15.740  1.00  1.80           C  
ATOM   2457  CD  ARG A 312     -22.087  13.628  16.014  1.00  1.80           C  
ATOM   2458  NE  ARG A 312     -22.262  14.732  16.947  1.00  1.83           N  
ATOM   2459  CZ  ARG A 312     -22.895  15.902  16.707  1.00  1.87           C  
ATOM   2460  NH1 ARG A 312     -23.598  16.103  15.601  1.00  1.83           N  
ATOM   2461  NH2 ARG A 312     -22.806  16.862  17.615  1.00  1.83           N  
ATOM   2462  C   ARG A 312     -17.964  11.654  15.537  1.00  1.87           C  
ATOM   2463  O   ARG A 312     -18.114  10.511  15.963  1.00  1.55           O  
ATOM   2464  N   MET A 313     -17.040  12.518  15.972  1.00  1.83           N  
ATOM   2465  CA  MET A 313     -16.141  12.185  17.062  1.00  1.80           C  
ATOM   2466  CB  MET A 313     -14.717  12.641  16.705  1.00  1.80           C  
ATOM   2467  CG  MET A 313     -13.634  12.110  17.655  1.00  1.80           C  
ATOM   2468  SD  MET A 313     -11.990  12.632  17.127  1.00  1.97           S  
ATOM   2469  CE  MET A 313     -11.702  11.393  15.850  1.00  1.80           C  
ATOM   2470  C   MET A 313     -16.692  12.880  18.312  1.00  1.87           C  
ATOM   2471  O   MET A 313     -17.294  13.944  18.220  1.00  1.55           O  
ATOM   2472  N   VAL A 314     -16.497  12.238  19.470  1.00  1.83           N  
ATOM   2473  CA  VAL A 314     -16.854  12.876  20.730  1.00  1.80           C  
ATOM   2474  CB  VAL A 314     -17.093  11.812  21.824  1.00  1.80           C  
ATOM   2475  CG1 VAL A 314     -16.028  10.712  21.851  1.00  1.80           C  
ATOM   2476  CG2 VAL A 314     -17.289  12.407  23.222  1.00  1.80           C  
ATOM   2477  C   VAL A 314     -15.749  13.893  21.053  1.00  1.87           C  
ATOM   2478  O   VAL A 314     -14.633  13.807  20.553  1.00  1.55           O  
ATOM   2479  N   THR A 315     -16.128  14.878  21.873  1.00  1.83           N  
ATOM   2480  CA  THR A 315     -15.221  15.978  22.176  1.00  1.80           C  
ATOM   2481  CB  THR A 315     -15.393  17.046  21.069  1.00  1.80           C  
ATOM   2482  OG1 THR A 315     -15.637  16.438  19.814  1.00  1.55           O  
ATOM   2483  CG2 THR A 315     -14.201  17.997  20.921  1.00  1.80           C  
ATOM   2484  C   THR A 315     -15.551  16.519  23.577  1.00  1.87           C  
ATOM   2485  O   THR A 315     -15.386  17.695  23.872  1.00  1.55           O  
ATOM   2486  N   GLY A 316     -16.070  15.596  24.399  1.00  1.83           N  
ATOM   2487  CA  GLY A 316     -16.537  15.936  25.729  1.00  1.80           C  
ATOM   2488  C   GLY A 316     -16.834  14.623  26.443  1.00  1.87           C  
ATOM   2489  O   GLY A 316     -16.765  13.561  25.838  1.00  1.55           O  
ATOM   2490  N   LEU A 317     -17.165  14.730  27.738  1.00  1.83           N  
ATOM   2491  CA  LEU A 317     -17.468  13.519  28.494  1.00  1.80           C  
ATOM   2492  CB  LEU A 317     -17.456  13.800  30.011  1.00  1.80           C  
ATOM   2493  CG  LEU A 317     -18.564  14.737  30.550  1.00  1.80           C  
ATOM   2494  CD1 LEU A 317     -18.826  14.437  32.028  1.00  1.80           C  
ATOM   2495  CD2 LEU A 317     -18.236  16.228  30.393  1.00  1.80           C  
ATOM   2496  C   LEU A 317     -18.823  12.941  28.048  1.00  1.87           C  
ATOM   2497  O   LEU A 317     -19.605  13.603  27.368  1.00  1.55           O  
ATOM   2498  N   ARG A 318     -19.067  11.698  28.508  1.00  1.83           N  
ATOM   2499  CA  ARG A 318     -20.402  11.123  28.394  1.00  1.80           C  
ATOM   2500  CB  ARG A 318     -20.399   9.677  28.924  1.00  1.80           C  
ATOM   2501  CG  ARG A 318     -21.644   8.876  28.507  1.00  1.80           C  
ATOM   2502  CD  ARG A 318     -21.784   7.571  29.301  1.00  1.80           C  
ATOM   2503  NE  ARG A 318     -22.731   6.662  28.658  1.00  1.83           N  
ATOM   2504  CZ  ARG A 318     -22.368   5.625  27.865  1.00  1.87           C  
ATOM   2505  NH1 ARG A 318     -21.094   5.417  27.558  1.00  1.83           N  
ATOM   2506  NH2 ARG A 318     -23.289   4.802  27.388  1.00  1.83           N  
ATOM   2507  C   ARG A 318     -21.358  11.992  29.232  1.00  1.87           C  
ATOM   2508  O   ARG A 318     -21.065  12.306  30.379  1.00  1.55           O  
ATOM   2509  N   ASN A 319     -22.473  12.392  28.607  1.00  1.83           N  
ATOM   2510  CA  ASN A 319     -23.406  13.251  29.328  1.00  1.80           C  
ATOM   2511  CB  ASN A 319     -24.273  14.055  28.349  1.00  1.80           C  
ATOM   2512  CG  ASN A 319     -25.248  14.936  29.135  1.00  1.87           C  
ATOM   2513  OD1 ASN A 319     -24.958  15.349  30.251  1.00  1.55           O  
ATOM   2514  ND2 ASN A 319     -26.419  15.154  28.541  1.00  1.83           N  
ATOM   2515  C   ASN A 319     -24.284  12.373  30.228  1.00  1.87           C  
ATOM   2516  O   ASN A 319     -24.777  11.334  29.808  1.00  1.55           O  
ATOM   2517  N   ILE A 320     -24.447  12.847  31.471  1.00  1.83           N  
ATOM   2518  CA  ILE A 320     -25.282  12.149  32.436  1.00  1.80           C  
ATOM   2519  CB  ILE A 320     -24.422  11.301  33.403  1.00  1.80           C  
ATOM   2520  CG2 ILE A 320     -25.338  10.380  34.225  1.00  1.80           C  
ATOM   2521  CG1 ILE A 320     -23.331  10.492  32.672  1.00  1.80           C  
ATOM   2522  CD1 ILE A 320     -22.424   9.694  33.615  1.00  1.80           C  
ATOM   2523  C   ILE A 320     -26.102  13.209  33.201  1.00  1.87           C  
ATOM   2524  O   ILE A 320     -25.682  13.672  34.256  1.00  1.55           O  
ATOM   2525  N   PRO A 321     -27.289  13.595  32.651  1.00  1.83           N  
ATOM   2526  CD  PRO A 321     -27.856  13.099  31.395  1.00  1.80           C  
ATOM   2527  CA  PRO A 321     -28.105  14.632  33.287  1.00  1.80           C  
ATOM   2528  CB  PRO A 321     -29.137  14.997  32.212  1.00  1.80           C  
ATOM   2529  CG  PRO A 321     -29.234  13.760  31.314  1.00  1.80           C  
ATOM   2530  C   PRO A 321     -28.780  14.182  34.595  1.00  1.87           C  
ATOM   2531  O   PRO A 321     -29.219  15.001  35.392  1.00  1.55           O  
ATOM   2532  N   SER A 322     -28.777  12.851  34.794  1.00  1.83           N  
ATOM   2533  CA  SER A 322     -29.047  12.254  36.097  1.00  1.80           C  
ATOM   2534  CB  SER A 322     -27.802  12.432  36.996  1.00  1.80           C  
ATOM   2535  OG  SER A 322     -27.505  11.280  37.775  1.00  1.55           O  
ATOM   2536  C   SER A 322     -30.343  12.807  36.737  1.00  1.87           C  
ATOM   2537  O   SER A 322     -30.322  13.484  37.763  1.00  1.55           O  
ATOM   2538  N   ILE A 323     -31.452  12.465  36.059  1.00  1.83           N  
ATOM   2539  CA  ILE A 323     -32.782  12.859  36.500  1.00  1.80           C  
ATOM   2540  CB  ILE A 323     -33.669  13.112  35.260  1.00  1.80           C  
ATOM   2541  CG2 ILE A 323     -33.910  11.847  34.420  1.00  1.80           C  
ATOM   2542  CG1 ILE A 323     -34.993  13.795  35.646  1.00  1.80           C  
ATOM   2543  CD1 ILE A 323     -35.792  14.310  34.443  1.00  1.80           C  
ATOM   2544  C   ILE A 323     -33.335  11.779  37.470  1.00  1.87           C  
ATOM   2545 1OCT ILE A 323     -33.175  10.594  37.207  1.00  1.66           O  
ATOM   2546 2OCT ILE A 323     -33.905  12.114  38.501  1.00  1.66           O  
TER    2547      ILE A 323
ATOM   2548  N   GLY B 324     -16.700   3.111  32.220  1.00  1.65           N  
ATOM   2549  CA  GLY B 324     -15.407   3.743  32.012  1.00  1.80           C  
ATOM   2550  C   GLY B 324     -14.333   2.942  32.743  1.00  1.87           C  
ATOM   2551  O   GLY B 324     -14.628   2.267  33.723  1.00  1.55           O  
ATOM   2552  N   LEU B 325     -13.097   2.991  32.208  1.00  1.83           N  
ATOM   2553  CA  LEU B 325     -12.062   2.109  32.744  1.00  1.80           C  
ATOM   2554  CB  LEU B 325     -10.773   2.170  31.904  1.00  1.80           C  
ATOM   2555  CG  LEU B 325     -10.880   1.648  30.464  1.00  1.80           C  
ATOM   2556  CD1 LEU B 325      -9.576   1.945  29.715  1.00  1.80           C  
ATOM   2557  CD2 LEU B 325     -11.175   0.143  30.403  1.00  1.80           C  
ATOM   2558  C   LEU B 325     -11.708   2.473  34.201  1.00  1.87           C  
ATOM   2559  O   LEU B 325     -11.499   1.618  35.054  1.00  1.55           O  
ATOM   2560  N   PHE B 326     -11.614   3.792  34.412  1.00  1.83           N  
ATOM   2561  CA  PHE B 326     -11.179   4.338  35.691  1.00  1.80           C  
ATOM   2562  CB  PHE B 326     -10.498   5.695  35.453  1.00  1.80           C  
ATOM   2563  CG  PHE B 326      -9.369   5.526  34.473  1.00  2.04           C  
ATOM   2564  CD1 PHE B 326      -9.572   5.769  33.118  1.00  2.04           C  
ATOM   2565  CD2 PHE B 326      -8.118   5.094  34.902  1.00  2.04           C  
ATOM   2566  CE1 PHE B 326      -8.549   5.560  32.204  1.00  2.04           C  
ATOM   2567  CE2 PHE B 326      -7.091   4.889  33.992  1.00  2.04           C  
ATOM   2568  CZ  PHE B 326      -7.310   5.114  32.640  1.00  2.04           C  
ATOM   2569  C   PHE B 326     -12.370   4.430  36.654  1.00  1.87           C  
ATOM   2570  O   PHE B 326     -12.230   4.300  37.864  1.00  1.55           O  
ATOM   2571  N   GLY B 327     -13.550   4.609  36.041  1.00  1.83           N  
ATOM   2572  CA  GLY B 327     -14.798   4.430  36.771  1.00  1.80           C  
ATOM   2573  C   GLY B 327     -15.075   5.587  37.730  1.00  1.87           C  
ATOM   2574  O   GLY B 327     -15.540   5.412  38.852  1.00  1.55           O  
ATOM   2575  N   ALA B 328     -14.790   6.779  37.198  1.00  1.83           N  
ATOM   2576  CA  ALA B 328     -15.217   8.035  37.784  1.00  1.80           C  
ATOM   2577  CB  ALA B 328     -14.118   9.085  37.636  1.00  1.80           C  
ATOM   2578  C   ALA B 328     -16.513   8.489  37.109  1.00  1.87           C  
ATOM   2579  O   ALA B 328     -17.512   8.721  37.775  1.00  1.55           O  
ATOM   2580  N   ILE B 329     -16.464   8.588  35.763  1.00  1.83           N  
ATOM   2581  CA  ILE B 329     -17.712   8.914  35.068  1.00  1.80           C  
ATOM   2582  CB  ILE B 329     -17.490   9.379  33.612  1.00  1.80           C  
ATOM   2583  CG2 ILE B 329     -16.685  10.691  33.575  1.00  1.80           C  
ATOM   2584  CG1 ILE B 329     -16.861   8.299  32.716  1.00  1.80           C  
ATOM   2585  CD1 ILE B 329     -16.895   8.651  31.224  1.00  1.80           C  
ATOM   2586  C   ILE B 329     -18.676   7.717  35.191  1.00  1.87           C  
ATOM   2587  O   ILE B 329     -18.285   6.561  35.057  1.00  1.55           O  
ATOM   2588  N   ALA B 330     -19.931   8.071  35.526  1.00  1.83           N  
ATOM   2589  CA  ALA B 330     -20.959   7.113  35.925  1.00  1.80           C  
ATOM   2590  CB  ALA B 330     -21.441   6.303  34.712  1.00  1.80           C  
ATOM   2591  C   ALA B 330     -20.464   6.181  37.053  1.00  1.87           C  
ATOM   2592  O   ALA B 330     -20.853   5.021  37.146  1.00  1.55           O  
ATOM   2593  N   GLY B 331     -19.545   6.742  37.852  1.00  1.83           N  
ATOM   2594  CA  GLY B 331     -18.684   5.935  38.701  1.00  1.80           C  
ATOM   2595  C   GLY B 331     -18.988   6.212  40.164  1.00  1.87           C  
ATOM   2596  O   GLY B 331     -20.084   5.954  40.647  1.00  1.55           O  
ATOM   2597  N   PHE B 332     -17.972   6.784  40.843  1.00  1.83           N  
ATOM   2598  CA  PHE B 332     -18.204   7.245  42.211  1.00  1.80           C  
ATOM   2599  CB  PHE B 332     -16.891   7.644  42.921  1.00  1.80           C  
ATOM   2600  CG  PHE B 332     -16.181   8.840  42.336  1.00  2.04           C  
ATOM   2601  CD1 PHE B 332     -16.597  10.131  42.647  1.00  2.04           C  
ATOM   2602  CD2 PHE B 332     -15.089   8.676  41.492  1.00  2.04           C  
ATOM   2603  CE1 PHE B 332     -15.948  11.238  42.118  1.00  2.04           C  
ATOM   2604  CE2 PHE B 332     -14.434   9.782  40.962  1.00  2.04           C  
ATOM   2605  CZ  PHE B 332     -14.869  11.063  41.265  1.00  2.04           C  
ATOM   2606  C   PHE B 332     -19.252   8.375  42.218  1.00  1.87           C  
ATOM   2607  O   PHE B 332     -20.045   8.522  43.138  1.00  1.55           O  
ATOM   2608  N   VAL B 333     -19.202   9.139  41.116  1.00  1.83           N  
ATOM   2609  CA  VAL B 333     -20.194  10.148  40.803  1.00  1.80           C  
ATOM   2610  CB  VAL B 333     -19.466  11.470  40.474  1.00  1.80           C  
ATOM   2611  CG1 VAL B 333     -18.268  11.274  39.536  1.00  1.80           C  
ATOM   2612  CG2 VAL B 333     -20.415  12.554  39.947  1.00  1.80           C  
ATOM   2613  C   VAL B 333     -21.050   9.564  39.661  1.00  1.87           C  
ATOM   2614  O   VAL B 333     -20.633   9.465  38.510  1.00  1.55           O  
ATOM   2615  N   GLU B 334     -22.263   9.151  40.068  1.00  1.83           N  
ATOM   2616  CA  GLU B 334     -23.150   8.415  39.175  1.00  1.80           C  
ATOM   2617  CB  GLU B 334     -24.388   7.946  39.953  1.00  1.80           C  
ATOM   2618  CG  GLU B 334     -24.037   6.937  41.062  1.00  1.80           C  
ATOM   2619  CD  GLU B 334     -25.275   6.465  41.828  1.00  1.87           C  
ATOM   2620  OE1 GLU B 334     -26.128   7.277  42.161  1.00  1.66           O  
ATOM   2621  OE2 GLU B 334     -25.391   5.277  42.101  1.00  1.66           O  
ATOM   2622  C   GLU B 334     -23.585   9.255  37.962  1.00  1.87           C  
ATOM   2623  O   GLU B 334     -23.912   8.714  36.912  1.00  1.55           O  
ATOM   2624  N   GLY B 335     -23.588  10.580  38.160  1.00  1.83           N  
ATOM   2625  CA  GLY B 335     -23.988  11.469  37.085  1.00  1.80           C  
ATOM   2626  C   GLY B 335     -23.577  12.884  37.453  1.00  1.87           C  
ATOM   2627  O   GLY B 335     -23.134  13.137  38.569  1.00  1.55           O  
ATOM   2628  N   GLY B 336     -23.695  13.767  36.451  1.00  1.83           N  
ATOM   2629  CA  GLY B 336     -23.111  15.095  36.565  1.00  1.80           C  
ATOM   2630  C   GLY B 336     -24.124  16.089  37.127  1.00  1.87           C  
ATOM   2631  O   GLY B 336     -25.300  15.790  37.305  1.00  1.55           O  
ATOM   2632  N   TRP B 337     -23.585  17.285  37.389  1.00  1.83           N  
ATOM   2633  CA  TRP B 337     -24.347  18.430  37.846  1.00  1.80           C  
ATOM   2634  CB  TRP B 337     -23.472  19.250  38.811  1.00  1.80           C  
ATOM   2635  CG  TRP B 337     -23.085  18.445  40.035  1.00  2.04           C  
ATOM   2636  CD2 TRP B 337     -21.766  18.289  40.602  1.00  2.04           C  
ATOM   2637  CE2 TRP B 337     -21.908  17.494  41.763  1.00  2.04           C  
ATOM   2638  CE3 TRP B 337     -20.530  18.750  40.235  1.00  2.04           C  
ATOM   2639  CD1 TRP B 337     -23.956  17.737  40.866  1.00  2.04           C  
ATOM   2640  NE1 TRP B 337     -23.256  17.179  41.884  1.00  1.72           N  
ATOM   2641  CZ2 TRP B 337     -20.812  17.191  42.524  1.00  2.04           C  
ATOM   2642  CZ3 TRP B 337     -19.411  18.442  41.008  1.00  2.04           C  
ATOM   2643  CH2 TRP B 337     -19.554  17.664  42.156  1.00  2.04           C  
ATOM   2644  C   TRP B 337     -24.669  19.300  36.625  1.00  1.87           C  
ATOM   2645  O   TRP B 337     -23.776  19.832  35.978  1.00  1.55           O  
ATOM   2646  N   THR B 338     -25.975  19.457  36.364  1.00  1.83           N  
ATOM   2647  CA  THR B 338     -26.404  20.349  35.292  1.00  1.80           C  
ATOM   2648  CB  THR B 338     -27.936  20.225  35.162  1.00  1.80           C  
ATOM   2649  OG1 THR B 338     -28.372  18.937  35.568  1.00  1.55           O  
ATOM   2650  CG2 THR B 338     -28.443  20.558  33.751  1.00  1.80           C  
ATOM   2651  C   THR B 338     -25.977  21.810  35.578  1.00  1.87           C  
ATOM   2652  O   THR B 338     -25.711  22.604  34.684  1.00  1.55           O  
ATOM   2653  N   GLY B 339     -25.920  22.111  36.889  1.00  1.83           N  
ATOM   2654  CA  GLY B 339     -25.538  23.451  37.312  1.00  1.80           C  
ATOM   2655  C   GLY B 339     -24.081  23.791  36.969  1.00  1.87           C  
ATOM   2656  O   GLY B 339     -23.717  24.954  36.831  1.00  1.55           O  
ATOM   2657  N   MET B 340     -23.261  22.733  36.835  1.00  1.83           N  
ATOM   2658  CA  MET B 340     -21.866  22.940  36.472  1.00  1.80           C  
ATOM   2659  CB  MET B 340     -21.034  21.736  36.944  1.00  1.80           C  
ATOM   2660  CG  MET B 340     -19.533  21.878  36.639  1.00  1.80           C  
ATOM   2661  SD  MET B 340     -18.569  20.599  37.459  1.00  1.97           S  
ATOM   2662  CE  MET B 340     -18.476  21.358  39.088  1.00  1.80           C  
ATOM   2663  C   MET B 340     -21.782  23.153  34.952  1.00  1.87           C  
ATOM   2664  O   MET B 340     -21.436  22.262  34.189  1.00  1.55           O  
ATOM   2665  N   ILE B 341     -22.111  24.392  34.564  1.00  1.83           N  
ATOM   2666  CA  ILE B 341     -22.069  24.775  33.157  1.00  1.80           C  
ATOM   2667  CB  ILE B 341     -23.179  25.811  32.881  1.00  1.80           C  
ATOM   2668  CG2 ILE B 341     -24.560  25.179  33.120  1.00  1.80           C  
ATOM   2669  CG1 ILE B 341     -23.017  27.107  33.704  1.00  1.80           C  
ATOM   2670  CD1 ILE B 341     -23.999  28.210  33.293  1.00  1.80           C  
ATOM   2671  C   ILE B 341     -20.674  25.299  32.759  1.00  1.87           C  
ATOM   2672  O   ILE B 341     -20.377  25.479  31.583  1.00  1.55           O  
ATOM   2673  N   ASP B 342     -19.848  25.552  33.797  1.00  1.83           N  
ATOM   2674  CA  ASP B 342     -18.559  26.211  33.597  1.00  1.80           C  
ATOM   2675  CB  ASP B 342     -17.825  26.382  34.945  1.00  1.80           C  
ATOM   2676  CG  ASP B 342     -18.375  27.556  35.754  1.00  1.87           C  
ATOM   2677  OD1 ASP B 342     -18.169  28.702  35.367  1.00  1.66           O  
ATOM   2678  OD2 ASP B 342     -19.006  27.338  36.779  1.00  1.66           O  
ATOM   2679  C   ASP B 342     -17.650  25.426  32.638  1.00  1.87           C  
ATOM   2680  O   ASP B 342     -17.125  25.954  31.662  1.00  1.55           O  
ATOM   2681  N   GLY B 343     -17.463  24.155  33.016  1.00  1.83           N  
ATOM   2682  CA  GLY B 343     -16.448  23.328  32.388  1.00  1.80           C  
ATOM   2683  C   GLY B 343     -16.600  21.912  32.926  1.00  1.87           C  
ATOM   2684  O   GLY B 343     -17.349  21.678  33.865  1.00  1.55           O  
ATOM   2685  N   TRP B 344     -15.881  20.993  32.259  1.00  1.83           N  
ATOM   2686  CA  TRP B 344     -16.134  19.565  32.416  1.00  1.80           C  
ATOM   2687  CB  TRP B 344     -15.218  18.750  31.492  1.00  1.80           C  
ATOM   2688  CG  TRP B 344     -15.539  19.013  30.034  1.00  2.04           C  
ATOM   2689  CD2 TRP B 344     -14.596  19.150  28.954  1.00  2.04           C  
ATOM   2690  CE2 TRP B 344     -15.349  19.338  27.772  1.00  2.04           C  
ATOM   2691  CE3 TRP B 344     -13.230  19.115  28.900  1.00  2.04           C  
ATOM   2692  CD1 TRP B 344     -16.811  19.131  29.462  1.00  2.04           C  
ATOM   2693  NE1 TRP B 344     -16.687  19.324  28.127  1.00  1.72           N  
ATOM   2694  CZ2 TRP B 344     -14.714  19.481  26.569  1.00  2.04           C  
ATOM   2695  CZ3 TRP B 344     -12.583  19.262  27.675  1.00  2.04           C  
ATOM   2696  CH2 TRP B 344     -13.323  19.443  26.509  1.00  2.04           C  
ATOM   2697  C   TRP B 344     -16.017  19.058  33.861  1.00  1.87           C  
ATOM   2698  O   TRP B 344     -16.985  18.575  34.426  1.00  1.55           O  
ATOM   2699  N   TYR B 345     -14.791  19.111  34.397  1.00  1.83           N  
ATOM   2700  CA  TYR B 345     -14.535  18.487  35.696  1.00  1.80           C  
ATOM   2701  CB  TYR B 345     -13.157  17.796  35.692  1.00  1.80           C  
ATOM   2702  CG  TYR B 345     -12.776  17.263  34.336  1.00  2.04           C  
ATOM   2703  CD1 TYR B 345     -13.520  16.264  33.720  1.00  2.04           C  
ATOM   2704  CE1 TYR B 345     -13.148  15.769  32.478  1.00  2.04           C  
ATOM   2705  CD2 TYR B 345     -11.663  17.775  33.678  1.00  2.04           C  
ATOM   2706  CE2 TYR B 345     -11.292  17.290  32.434  1.00  2.04           C  
ATOM   2707  CZ  TYR B 345     -12.030  16.282  31.836  1.00  2.04           C  
ATOM   2708  OH  TYR B 345     -11.635  15.785  30.613  1.00  1.55           O  
ATOM   2709  C   TYR B 345     -14.548  19.612  36.721  1.00  1.87           C  
ATOM   2710  O   TYR B 345     -14.071  20.701  36.418  1.00  1.55           O  
ATOM   2711  N   GLY B 346     -15.080  19.341  37.921  1.00  1.83           N  
ATOM   2712  CA  GLY B 346     -15.112  20.444  38.865  1.00  1.80           C  
ATOM   2713  C   GLY B 346     -15.482  20.007  40.270  1.00  1.87           C  
ATOM   2714  O   GLY B 346     -15.859  18.872  40.545  1.00  1.55           O  
ATOM   2715  N   TYR B 347     -15.340  21.033  41.115  1.00  1.83           N  
ATOM   2716  CA  TYR B 347     -15.697  21.015  42.514  1.00  1.80           C  
ATOM   2717  CB  TYR B 347     -14.845  22.050  43.276  1.00  1.80           C  
ATOM   2718  CG  TYR B 347     -13.374  21.977  42.958  1.00  2.04           C  
ATOM   2719  CD1 TYR B 347     -12.836  22.739  41.923  1.00  2.04           C  
ATOM   2720  CE1 TYR B 347     -11.480  22.688  41.632  1.00  2.04           C  
ATOM   2721  CD2 TYR B 347     -12.529  21.159  43.700  1.00  2.04           C  
ATOM   2722  CE2 TYR B 347     -11.171  21.107  43.412  1.00  2.04           C  
ATOM   2723  CZ  TYR B 347     -10.646  21.867  42.380  1.00  2.04           C  
ATOM   2724  OH  TYR B 347      -9.294  21.794  42.124  1.00  1.55           O  
ATOM   2725  C   TYR B 347     -17.167  21.440  42.632  1.00  1.87           C  
ATOM   2726  O   TYR B 347     -17.665  22.248  41.855  1.00  1.55           O  
ATOM   2727  N   HIS B 348     -17.793  20.898  43.672  1.00  1.83           N  
ATOM   2728  CA  HIS B 348     -19.027  21.415  44.238  1.00  1.80           C  
ATOM   2729  CB  HIS B 348     -20.124  20.347  44.118  1.00  1.80           C  
ATOM   2730  CG  HIS B 348     -21.364  20.732  44.891  1.00  2.04           C  
ATOM   2731  CD2 HIS B 348     -22.058  19.957  45.834  1.00  2.04           C  
ATOM   2732  ND1 HIS B 348     -21.988  21.921  44.776  1.00  1.72           N  
ATOM   2733  CE1 HIS B 348     -23.029  21.877  45.621  1.00  2.04           C  
ATOM   2734  NE2 HIS B 348     -23.098  20.702  46.275  1.00  1.72           N  
ATOM   2735  C   HIS B 348     -18.669  21.676  45.697  1.00  1.87           C  
ATOM   2736  O   HIS B 348     -17.812  20.984  46.232  1.00  1.55           O  
ATOM   2737  N   HIS B 349     -19.315  22.673  46.312  1.00  1.83           N  
ATOM   2738  CA  HIS B 349     -19.089  22.915  47.728  1.00  1.80           C  
ATOM   2739  CB  HIS B 349     -18.004  23.980  47.956  1.00  1.80           C  
ATOM   2740  CG  HIS B 349     -18.469  25.336  47.470  1.00  2.04           C  
ATOM   2741  CD2 HIS B 349     -19.042  26.370  48.230  1.00  2.04           C  
ATOM   2742  ND1 HIS B 349     -18.395  25.744  46.187  1.00  1.72           N  
ATOM   2743  CE1 HIS B 349     -18.904  26.985  46.163  1.00  2.04           C  
ATOM   2744  NE2 HIS B 349     -19.303  27.391  47.382  1.00  1.72           N  
ATOM   2745  C   HIS B 349     -20.415  23.320  48.360  1.00  1.87           C  
ATOM   2746  O   HIS B 349     -21.329  23.801  47.694  1.00  1.55           O  
ATOM   2747  N   GLN B 350     -20.439  23.096  49.680  1.00  1.83           N  
ATOM   2748  CA  GLN B 350     -21.548  23.475  50.532  1.00  1.80           C  
ATOM   2749  CB  GLN B 350     -22.425  22.250  50.837  1.00  1.80           C  
ATOM   2750  CG  GLN B 350     -22.972  21.578  49.566  1.00  1.80           C  
ATOM   2751  CD  GLN B 350     -23.991  20.484  49.906  1.00  1.87           C  
ATOM   2752  OE1 GLN B 350     -24.437  20.336  51.038  1.00  1.55           O  
ATOM   2753  NE2 GLN B 350     -24.342  19.733  48.863  1.00  1.83           N  
ATOM   2754  C   GLN B 350     -20.943  24.051  51.813  1.00  1.87           C  
ATOM   2755  O   GLN B 350     -20.111  23.420  52.456  1.00  1.55           O  
ATOM   2756  N   ASN B 351     -21.390  25.277  52.105  1.00  1.83           N  
ATOM   2757  CA  ASN B 351     -20.927  26.096  53.213  1.00  1.80           C  
ATOM   2758  CB  ASN B 351     -19.891  27.101  52.665  1.00  1.80           C  
ATOM   2759  CG  ASN B 351     -19.434  28.115  53.718  1.00  1.87           C  
ATOM   2760  OD1 ASN B 351     -19.418  27.847  54.909  1.00  1.55           O  
ATOM   2761  ND2 ASN B 351     -19.121  29.315  53.235  1.00  1.83           N  
ATOM   2762  C   ASN B 351     -22.182  26.798  53.758  1.00  1.87           C  
ATOM   2763  O   ASN B 351     -23.188  26.891  53.064  1.00  1.55           O  
ATOM   2764  N   GLU B 352     -22.094  27.290  55.006  1.00  1.83           N  
ATOM   2765  CA  GLU B 352     -23.214  27.991  55.631  1.00  1.80           C  
ATOM   2766  CB  GLU B 352     -22.793  28.515  57.016  1.00  1.80           C  
ATOM   2767  CG  GLU B 352     -22.375  27.400  57.990  1.00  1.80           C  
ATOM   2768  CD  GLU B 352     -22.022  27.917  59.393  1.00  1.87           C  
ATOM   2769  OE1 GLU B 352     -21.886  29.116  59.597  1.00  1.66           O  
ATOM   2770  OE2 GLU B 352     -21.877  27.109  60.300  1.00  1.66           O  
ATOM   2771  C   GLU B 352     -23.706  29.171  54.766  1.00  1.87           C  
ATOM   2772  O   GLU B 352     -24.898  29.440  54.646  1.00  1.55           O  
ATOM   2773  N   GLN B 353     -22.704  29.856  54.186  1.00  1.83           N  
ATOM   2774  CA  GLN B 353     -22.989  31.043  53.389  1.00  1.80           C  
ATOM   2775  CB  GLN B 353     -21.691  31.823  53.131  1.00  1.80           C  
ATOM   2776  CG  GLN B 353     -21.036  32.313  54.431  1.00  1.80           C  
ATOM   2777  CD  GLN B 353     -19.813  33.191  54.142  1.00  1.87           C  
ATOM   2778  OE1 GLN B 353     -19.683  33.802  53.086  1.00  1.55           O  
ATOM   2779  NE2 GLN B 353     -18.918  33.205  55.128  1.00  1.83           N  
ATOM   2780  C   GLN B 353     -23.688  30.691  52.061  1.00  1.87           C  
ATOM   2781  O   GLN B 353     -24.449  31.489  51.516  1.00  1.55           O  
ATOM   2782  N   GLY B 354     -23.389  29.481  51.565  1.00  1.83           N  
ATOM   2783  CA  GLY B 354     -23.947  29.081  50.286  1.00  1.80           C  
ATOM   2784  C   GLY B 354     -23.209  27.854  49.769  1.00  1.87           C  
ATOM   2785  O   GLY B 354     -22.297  27.335  50.402  1.00  1.55           O  
ATOM   2786  N   SER B 355     -23.665  27.429  48.588  1.00  1.83           N  
ATOM   2787  CA  SER B 355     -23.078  26.302  47.888  1.00  1.80           C  
ATOM   2788  CB  SER B 355     -24.048  25.109  47.992  1.00  1.80           C  
ATOM   2789  OG  SER B 355     -25.413  25.473  47.824  1.00  1.55           O  
ATOM   2790  C   SER B 355     -22.855  26.761  46.444  1.00  1.87           C  
ATOM   2791  O   SER B 355     -23.394  27.785  46.027  1.00  1.55           O  
ATOM   2792  N   GLY B 356     -22.057  25.979  45.708  1.00  1.83           N  
ATOM   2793  CA  GLY B 356     -21.820  26.336  44.318  1.00  1.80           C  
ATOM   2794  C   GLY B 356     -20.958  25.275  43.655  1.00  1.87           C  
ATOM   2795  O   GLY B 356     -20.607  24.270  44.265  1.00  1.55           O  
ATOM   2796  N   TYR B 357     -20.660  25.560  42.379  1.00  1.83           N  
ATOM   2797  CA  TYR B 357     -19.855  24.698  41.523  1.00  1.80           C  
ATOM   2798  CB  TYR B 357     -20.687  24.247  40.310  1.00  1.80           C  
ATOM   2799  CG  TYR B 357     -21.920  23.489  40.716  1.00  2.04           C  
ATOM   2800  CD1 TYR B 357     -23.183  24.034  40.509  1.00  2.04           C  
ATOM   2801  CE1 TYR B 357     -24.320  23.343  40.898  1.00  2.04           C  
ATOM   2802  CD2 TYR B 357     -21.818  22.236  41.310  1.00  2.04           C  
ATOM   2803  CE2 TYR B 357     -22.956  21.540  41.700  1.00  2.04           C  
ATOM   2804  CZ  TYR B 357     -24.215  22.096  41.494  1.00  2.04           C  
ATOM   2805  OH  TYR B 357     -25.381  21.449  41.863  1.00  1.55           O  
ATOM   2806  C   TYR B 357     -18.661  25.523  41.040  1.00  1.87           C  
ATOM   2807  O   TYR B 357     -18.682  26.749  41.090  1.00  1.55           O  
ATOM   2808  N   ALA B 358     -17.646  24.795  40.553  1.00  1.83           N  
ATOM   2809  CA  ALA B 358     -16.513  25.428  39.896  1.00  1.80           C  
ATOM   2810  CB  ALA B 358     -15.547  26.004  40.940  1.00  1.80           C  
ATOM   2811  C   ALA B 358     -15.786  24.363  39.081  1.00  1.87           C  
ATOM   2812  O   ALA B 358     -15.292  23.391  39.635  1.00  1.55           O  
ATOM   2813  N   ALA B 359     -15.726  24.571  37.759  1.00  1.83           N  
ATOM   2814  CA  ALA B 359     -14.881  23.686  36.964  1.00  1.80           C  
ATOM   2815  CB  ALA B 359     -15.171  23.875  35.475  1.00  1.80           C  
ATOM   2816  C   ALA B 359     -13.414  24.010  37.270  1.00  1.87           C  
ATOM   2817  O   ALA B 359     -13.055  25.177  37.397  1.00  1.55           O  
ATOM   2818  N   ASP B 360     -12.585  22.956  37.395  1.00  1.83           N  
ATOM   2819  CA  ASP B 360     -11.155  23.214  37.552  1.00  1.80           C  
ATOM   2820  CB  ASP B 360     -10.385  22.024  38.156  1.00  1.80           C  
ATOM   2821  CG  ASP B 360      -8.936  22.417  38.525  1.00  1.87           C  
ATOM   2822  OD1 ASP B 360      -8.364  23.324  37.922  1.00  1.66           O  
ATOM   2823  OD2 ASP B 360      -8.378  21.814  39.433  1.00  1.66           O  
ATOM   2824  C   ASP B 360     -10.592  23.574  36.173  1.00  1.87           C  
ATOM   2825  O   ASP B 360     -10.124  22.729  35.418  1.00  1.55           O  
ATOM   2826  N   GLN B 361     -10.665  24.891  35.924  1.00  1.83           N  
ATOM   2827  CA  GLN B 361     -10.279  25.503  34.662  1.00  1.80           C  
ATOM   2828  CB  GLN B 361     -10.213  27.028  34.858  1.00  1.80           C  
ATOM   2829  CG  GLN B 361     -11.585  27.674  35.111  1.00  1.80           C  
ATOM   2830  CD  GLN B 361     -12.389  27.770  33.810  1.00  1.87           C  
ATOM   2831  OE1 GLN B 361     -13.186  26.907  33.473  1.00  1.55           O  
ATOM   2832  NE2 GLN B 361     -12.124  28.864  33.095  1.00  1.83           N  
ATOM   2833  C   GLN B 361      -8.933  24.986  34.127  1.00  1.87           C  
ATOM   2834  O   GLN B 361      -8.734  24.894  32.923  1.00  1.55           O  
ATOM   2835  N   LYS B 362      -8.015  24.670  35.058  1.00  1.83           N  
ATOM   2836  CA  LYS B 362      -6.711  24.189  34.624  1.00  1.80           C  
ATOM   2837  CB  LYS B 362      -5.773  24.100  35.837  1.00  1.80           C  
ATOM   2838  CG  LYS B 362      -4.302  23.876  35.457  1.00  1.80           C  
ATOM   2839  CD  LYS B 362      -3.381  23.908  36.685  1.00  1.80           C  
ATOM   2840  CE  LYS B 362      -1.902  23.721  36.324  1.00  1.80           C  
ATOM   2841  NZ  LYS B 362      -1.006  23.777  37.475  1.00  1.65           N  
ATOM   2842  C   LYS B 362      -6.872  22.832  33.917  1.00  1.87           C  
ATOM   2843  O   LYS B 362      -6.413  22.619  32.799  1.00  1.55           O  
ATOM   2844  N   SER B 363      -7.568  21.932  34.625  1.00  1.83           N  
ATOM   2845  CA  SER B 363      -7.799  20.607  34.072  1.00  1.80           C  
ATOM   2846  CB  SER B 363      -8.451  19.729  35.146  1.00  1.80           C  
ATOM   2847  OG  SER B 363      -7.691  19.708  36.345  1.00  1.55           O  
ATOM   2848  C   SER B 363      -8.662  20.685  32.802  1.00  1.87           C  
ATOM   2849  O   SER B 363      -8.395  20.007  31.817  1.00  1.55           O  
ATOM   2850  N   THR B 364      -9.679  21.560  32.853  1.00  1.83           N  
ATOM   2851  CA  THR B 364     -10.543  21.727  31.698  1.00  1.80           C  
ATOM   2852  CB  THR B 364     -11.639  22.760  32.026  1.00  1.80           C  
ATOM   2853  OG1 THR B 364     -12.001  22.718  33.393  1.00  1.55           O  
ATOM   2854  CG2 THR B 364     -12.879  22.584  31.140  1.00  1.80           C  
ATOM   2855  C   THR B 364      -9.720  22.136  30.460  1.00  1.87           C  
ATOM   2856  O   THR B 364      -9.804  21.529  29.404  1.00  1.55           O  
ATOM   2857  N   GLN B 365      -8.897  23.178  30.663  1.00  1.83           N  
ATOM   2858  CA  GLN B 365      -8.115  23.734  29.571  1.00  1.80           C  
ATOM   2859  CB  GLN B 365      -7.361  24.982  30.060  1.00  1.80           C  
ATOM   2860  CG  GLN B 365      -6.522  25.683  28.977  1.00  1.80           C  
ATOM   2861  CD  GLN B 365      -7.389  26.173  27.811  1.00  1.87           C  
ATOM   2862  OE1 GLN B 365      -8.017  27.225  27.872  1.00  1.55           O  
ATOM   2863  NE2 GLN B 365      -7.394  25.362  26.753  1.00  1.83           N  
ATOM   2864  C   GLN B 365      -7.146  22.690  29.000  1.00  1.87           C  
ATOM   2865  O   GLN B 365      -6.959  22.590  27.795  1.00  1.55           O  
ATOM   2866  N   ASN B 366      -6.548  21.917  29.921  1.00  1.83           N  
ATOM   2867  CA  ASN B 366      -5.610  20.881  29.488  1.00  1.80           C  
ATOM   2868  CB  ASN B 366      -4.949  20.200  30.700  1.00  1.80           C  
ATOM   2869  CG  ASN B 366      -3.634  20.897  31.061  1.00  1.87           C  
ATOM   2870  OD1 ASN B 366      -2.574  20.586  30.529  1.00  1.55           O  
ATOM   2871  ND2 ASN B 366      -3.746  21.858  31.978  1.00  1.83           N  
ATOM   2872  C   ASN B 366      -6.328  19.842  28.616  1.00  1.87           C  
ATOM   2873  O   ASN B 366      -5.849  19.440  27.563  1.00  1.55           O  
ATOM   2874  N   ALA B 367      -7.516  19.447  29.102  1.00  1.83           N  
ATOM   2875  CA  ALA B 367      -8.303  18.469  28.364  1.00  1.80           C  
ATOM   2876  CB  ALA B 367      -9.548  18.090  29.172  1.00  1.80           C  
ATOM   2877  C   ALA B 367      -8.660  19.004  26.967  1.00  1.87           C  
ATOM   2878  O   ALA B 367      -8.481  18.333  25.961  1.00  1.55           O  
ATOM   2879  N   ILE B 368      -9.135  20.262  26.964  1.00  1.83           N  
ATOM   2880  CA  ILE B 368      -9.486  20.945  25.723  1.00  1.80           C  
ATOM   2881  CB  ILE B 368      -9.967  22.389  26.020  1.00  1.80           C  
ATOM   2882  CG2 ILE B 368     -10.081  23.244  24.742  1.00  1.80           C  
ATOM   2883  CG1 ILE B 368     -11.316  22.376  26.765  1.00  1.80           C  
ATOM   2884  CD1 ILE B 368     -11.715  23.728  27.369  1.00  1.80           C  
ATOM   2885  C   ILE B 368      -8.293  20.908  24.754  1.00  1.87           C  
ATOM   2886  O   ILE B 368      -8.441  20.578  23.586  1.00  1.55           O  
ATOM   2887  N   ASN B 369      -7.110  21.241  25.299  1.00  1.83           N  
ATOM   2888  CA  ASN B 369      -5.893  21.283  24.489  1.00  1.80           C  
ATOM   2889  CB  ASN B 369      -4.636  21.556  25.338  1.00  1.80           C  
ATOM   2890  CG  ASN B 369      -4.587  22.978  25.901  1.00  1.87           C  
ATOM   2891  OD1 ASN B 369      -5.274  23.887  25.450  1.00  1.55           O  
ATOM   2892  ND2 ASN B 369      -3.717  23.127  26.902  1.00  1.83           N  
ATOM   2893  C   ASN B 369      -5.713  19.958  23.736  1.00  1.87           C  
ATOM   2894  O   ASN B 369      -5.639  19.915  22.515  1.00  1.55           O  
ATOM   2895  N   GLY B 370      -5.668  18.882  24.539  1.00  1.83           N  
ATOM   2896  CA  GLY B 370      -5.400  17.566  23.968  1.00  1.80           C  
ATOM   2897  C   GLY B 370      -6.446  17.161  22.924  1.00  1.87           C  
ATOM   2898  O   GLY B 370      -6.135  16.747  21.813  1.00  1.55           O  
ATOM   2899  N   ILE B 371      -7.708  17.305  23.350  1.00  1.83           N  
ATOM   2900  CA  ILE B 371      -8.835  16.885  22.526  1.00  1.80           C  
ATOM   2901  CB  ILE B 371     -10.136  17.119  23.325  1.00  1.80           C  
ATOM   2902  CG2 ILE B 371     -11.401  16.937  22.471  1.00  1.80           C  
ATOM   2903  CG1 ILE B 371     -10.192  16.195  24.556  1.00  1.80           C  
ATOM   2904  CD1 ILE B 371     -11.212  16.658  25.600  1.00  1.80           C  
ATOM   2905  C   ILE B 371      -8.804  17.623  21.174  1.00  1.87           C  
ATOM   2906  O   ILE B 371      -8.827  17.022  20.108  1.00  1.55           O  
ATOM   2907  N   THR B 372      -8.731  18.958  21.270  1.00  1.83           N  
ATOM   2908  CA  THR B 372      -8.745  19.750  20.047  1.00  1.80           C  
ATOM   2909  CB  THR B 372      -8.851  21.248  20.382  1.00  1.80           C  
ATOM   2910  OG1 THR B 372      -7.789  21.693  21.201  1.00  1.55           O  
ATOM   2911  CG2 THR B 372     -10.199  21.596  21.034  1.00  1.80           C  
ATOM   2912  C   THR B 372      -7.519  19.432  19.172  1.00  1.87           C  
ATOM   2913  O   THR B 372      -7.590  19.435  17.951  1.00  1.55           O  
ATOM   2914  N   ASN B 373      -6.401  19.117  19.850  1.00  1.83           N  
ATOM   2915  CA  ASN B 373      -5.196  18.746  19.117  1.00  1.80           C  
ATOM   2916  CB  ASN B 373      -4.011  18.564  20.077  1.00  1.80           C  
ATOM   2917  CG  ASN B 373      -2.684  18.524  19.308  1.00  1.87           C  
ATOM   2918  OD1 ASN B 373      -2.044  19.543  19.079  1.00  1.55           O  
ATOM   2919  ND2 ASN B 373      -2.302  17.310  18.915  1.00  1.83           N  
ATOM   2920  C   ASN B 373      -5.435  17.468  18.297  1.00  1.87           C  
ATOM   2921  O   ASN B 373      -5.007  17.353  17.155  1.00  1.55           O  
ATOM   2922  N   LYS B 374      -6.172  16.537  18.924  1.00  1.83           N  
ATOM   2923  CA  LYS B 374      -6.510  15.304  18.226  1.00  1.80           C  
ATOM   2924  CB  LYS B 374      -7.232  14.328  19.162  1.00  1.80           C  
ATOM   2925  CG  LYS B 374      -7.543  12.985  18.479  1.00  1.80           C  
ATOM   2926  CD  LYS B 374      -8.396  12.058  19.340  1.00  1.80           C  
ATOM   2927  CE  LYS B 374      -7.713  11.689  20.661  1.00  1.80           C  
ATOM   2928  NZ  LYS B 374      -8.394  10.629  21.392  1.00  1.65           N  
ATOM   2929  C   LYS B 374      -7.384  15.607  17.000  1.00  1.87           C  
ATOM   2930  O   LYS B 374      -7.097  15.180  15.888  1.00  1.55           O  
ATOM   2931  N   VAL B 375      -8.469  16.358  17.264  1.00  1.83           N  
ATOM   2932  CA  VAL B 375      -9.424  16.682  16.203  1.00  1.80           C  
ATOM   2933  CB  VAL B 375     -10.576  17.539  16.772  1.00  1.80           C  
ATOM   2934  CG1 VAL B 375     -11.560  17.993  15.682  1.00  1.80           C  
ATOM   2935  CG2 VAL B 375     -11.349  16.778  17.864  1.00  1.80           C  
ATOM   2936  C   VAL B 375      -8.690  17.355  15.022  1.00  1.87           C  
ATOM   2937  O   VAL B 375      -8.897  17.039  13.858  1.00  1.55           O  
ATOM   2938  N   ASN B 376      -7.774  18.256  15.411  1.00  1.83           N  
ATOM   2939  CA  ASN B 376      -6.905  18.901  14.437  1.00  1.80           C  
ATOM   2940  CB  ASN B 376      -5.904  19.864  15.106  1.00  1.80           C  
ATOM   2941  CG  ASN B 376      -6.564  21.170  15.567  1.00  1.87           C  
ATOM   2942  OD1 ASN B 376      -7.631  21.561  15.110  1.00  1.55           O  
ATOM   2943  ND2 ASN B 376      -5.861  21.837  16.485  1.00  1.83           N  
ATOM   2944  C   ASN B 376      -6.158  17.840  13.623  1.00  1.87           C  
ATOM   2945  O   ASN B 376      -6.222  17.843  12.405  1.00  1.55           O  
ATOM   2946  N   SER B 377      -5.467  16.931  14.332  1.00  1.83           N  
ATOM   2947  CA  SER B 377      -4.581  16.002  13.635  1.00  1.80           C  
ATOM   2948  CB  SER B 377      -3.827  15.117  14.645  1.00  1.80           C  
ATOM   2949  OG  SER B 377      -4.627  14.151  15.303  1.00  1.55           O  
ATOM   2950  C   SER B 377      -5.324  15.161  12.575  1.00  1.87           C  
ATOM   2951  O   SER B 377      -4.818  14.929  11.484  1.00  1.55           O  
ATOM   2952  N   VAL B 378      -6.552  14.730  12.925  1.00  1.83           N  
ATOM   2953  CA  VAL B 378      -7.297  13.951  11.937  1.00  1.80           C  
ATOM   2954  CB  VAL B 378      -8.508  13.221  12.566  1.00  1.80           C  
ATOM   2955  CG1 VAL B 378      -9.407  14.113  13.427  1.00  1.80           C  
ATOM   2956  CG2 VAL B 378      -9.346  12.476  11.515  1.00  1.80           C  
ATOM   2957  C   VAL B 378      -7.637  14.836  10.720  1.00  1.87           C  
ATOM   2958  O   VAL B 378      -7.486  14.431   9.576  1.00  1.55           O  
ATOM   2959  N   ILE B 379      -8.066  16.074  11.018  1.00  1.83           N  
ATOM   2960  CA  ILE B 379      -8.430  16.993   9.942  1.00  1.80           C  
ATOM   2961  CB  ILE B 379      -9.149  18.225  10.542  1.00  1.80           C  
ATOM   2962  CG2 ILE B 379      -9.425  19.318   9.494  1.00  1.80           C  
ATOM   2963  CG1 ILE B 379     -10.473  17.797  11.210  1.00  1.80           C  
ATOM   2964  CD1 ILE B 379     -11.109  18.888  12.077  1.00  1.80           C  
ATOM   2965  C   ILE B 379      -7.198  17.359   9.076  1.00  1.87           C  
ATOM   2966  O   ILE B 379      -7.316  17.626   7.887  1.00  1.55           O  
ATOM   2967  N   GLU B 380      -6.023  17.358   9.725  1.00  1.83           N  
ATOM   2968  CA  GLU B 380      -4.773  17.677   9.051  1.00  1.80           C  
ATOM   2969  CB  GLU B 380      -3.658  17.868  10.099  1.00  1.80           C  
ATOM   2970  CG  GLU B 380      -3.755  19.193  10.875  1.00  1.80           C  
ATOM   2971  CD  GLU B 380      -2.741  19.294  12.025  1.00  1.87           C  
ATOM   2972  OE1 GLU B 380      -2.051  18.333  12.350  1.00  1.66           O  
ATOM   2973  OE2 GLU B 380      -2.614  20.358  12.612  1.00  1.66           O  
ATOM   2974  C   GLU B 380      -4.398  16.551   8.073  1.00  1.87           C  
ATOM   2975  O   GLU B 380      -4.183  16.765   6.886  1.00  1.55           O  
ATOM   2976  N   LYS B 381      -4.294  15.346   8.651  1.00  1.83           N  
ATOM   2977  CA  LYS B 381      -3.742  14.231   7.895  1.00  1.80           C  
ATOM   2978  CB  LYS B 381      -3.196  13.152   8.852  1.00  1.80           C  
ATOM   2979  CG  LYS B 381      -1.805  13.508   9.420  1.00  1.80           C  
ATOM   2980  CD  LYS B 381      -1.818  14.477  10.615  1.00  1.80           C  
ATOM   2981  CE  LYS B 381      -0.604  15.414  10.674  1.00  1.80           C  
ATOM   2982  NZ  LYS B 381       0.674  14.734  10.804  1.00  1.65           N  
ATOM   2983  C   LYS B 381      -4.775  13.670   6.903  1.00  1.87           C  
ATOM   2984  O   LYS B 381      -4.414  13.087   5.885  1.00  1.55           O  
ATOM   2985  N   MET B 382      -6.067  13.868   7.218  1.00  1.83           N  
ATOM   2986  CA  MET B 382      -7.101  13.422   6.291  1.00  1.80           C  
ATOM   2987  CB  MET B 382      -8.468  13.369   6.986  1.00  1.80           C  
ATOM   2988  CG  MET B 382      -9.559  12.754   6.101  1.00  1.80           C  
ATOM   2989  SD  MET B 382      -9.177  11.041   5.670  1.00  1.97           S  
ATOM   2990  CE  MET B 382      -8.503  11.278   4.014  1.00  1.80           C  
ATOM   2991  C   MET B 382      -7.120  14.366   5.077  1.00  1.87           C  
ATOM   2992  O   MET B 382      -7.786  15.394   5.053  1.00  1.55           O  
ATOM   2993  N   ASN B 383      -6.319  13.955   4.087  1.00  1.83           N  
ATOM   2994  CA  ASN B 383      -6.115  14.781   2.906  1.00  1.80           C  
ATOM   2995  CB  ASN B 383      -5.044  14.158   1.994  1.00  1.80           C  
ATOM   2996  CG  ASN B 383      -3.632  14.597   2.398  1.00  1.87           C  
ATOM   2997  OD1 ASN B 383      -3.013  15.433   1.750  1.00  1.55           O  
ATOM   2998  ND2 ASN B 383      -3.137  13.993   3.479  1.00  1.83           N  
ATOM   2999  C   ASN B 383      -7.440  14.957   2.151  1.00  1.87           C  
ATOM   3000  O   ASN B 383      -8.258  14.051   2.035  1.00  1.55           O  
ATOM   3001  N   THR B 384      -7.581  16.197   1.667  1.00  1.83           N  
ATOM   3002  CA  THR B 384      -8.770  16.644   0.963  1.00  1.80           C  
ATOM   3003  CB  THR B 384      -8.530  18.138   0.606  1.00  1.80           C  
ATOM   3004  OG1 THR B 384      -9.683  18.879   0.273  1.00  1.55           O  
ATOM   3005  CG2 THR B 384      -7.462  18.363  -0.470  1.00  1.80           C  
ATOM   3006  C   THR B 384      -9.028  15.736  -0.262  1.00  1.87           C  
ATOM   3007  O   THR B 384      -8.112  15.175  -0.856  1.00  1.55           O  
ATOM   3008  N   GLN B 385     -10.322  15.643  -0.615  1.00  1.83           N  
ATOM   3009  CA  GLN B 385     -10.685  15.280  -1.979  1.00  1.80           C  
ATOM   3010  CB  GLN B 385     -12.222  15.191  -2.106  1.00  1.80           C  
ATOM   3011  CG  GLN B 385     -12.814  15.149  -3.525  1.00  1.80           C  
ATOM   3012  CD  GLN B 385     -12.414  13.905  -4.324  1.00  1.87           C  
ATOM   3013  OE1 GLN B 385     -11.306  13.391  -4.216  1.00  1.55           O  
ATOM   3014  NE2 GLN B 385     -13.391  13.441  -5.104  1.00  1.83           N  
ATOM   3015  C   GLN B 385     -10.126  16.382  -2.885  1.00  1.87           C  
ATOM   3016  O   GLN B 385     -10.048  17.538  -2.482  1.00  1.55           O  
ATOM   3017  N   PHE B 386      -9.745  15.926  -4.083  1.00  1.83           N  
ATOM   3018  CA  PHE B 386      -9.223  16.766  -5.146  1.00  1.80           C  
ATOM   3019  CB  PHE B 386      -7.773  16.342  -5.460  1.00  1.80           C  
ATOM   3020  CG  PHE B 386      -6.786  16.857  -4.448  1.00  2.04           C  
ATOM   3021  CD1 PHE B 386      -6.387  16.072  -3.372  1.00  2.04           C  
ATOM   3022  CD2 PHE B 386      -6.241  18.129  -4.592  1.00  2.04           C  
ATOM   3023  CE1 PHE B 386      -5.443  16.541  -2.470  1.00  2.04           C  
ATOM   3024  CE2 PHE B 386      -5.300  18.602  -3.689  1.00  2.04           C  
ATOM   3025  CZ  PHE B 386      -4.895  17.806  -2.628  1.00  2.04           C  
ATOM   3026  C   PHE B 386     -10.141  16.548  -6.355  1.00  1.87           C  
ATOM   3027  O   PHE B 386     -11.173  15.891  -6.270  1.00  1.55           O  
ATOM   3028  N   THR B 387      -9.686  17.107  -7.481  1.00  1.83           N  
ATOM   3029  CA  THR B 387     -10.369  16.950  -8.748  1.00  1.80           C  
ATOM   3030  CB  THR B 387      -9.644  17.865  -9.743  1.00  1.80           C  
ATOM   3031  OG1 THR B 387      -9.495  19.113  -9.073  1.00  1.55           O  
ATOM   3032  CG2 THR B 387     -10.406  18.046 -11.062  1.00  1.80           C  
ATOM   3033  C   THR B 387     -10.415  15.471  -9.196  1.00  1.87           C  
ATOM   3034  O   THR B 387      -9.397  14.809  -9.380  1.00  1.55           O  
ATOM   3035  N   ALA B 388     -11.666  15.022  -9.351  1.00  1.83           N  
ATOM   3036  CA  ALA B 388     -12.056  13.695  -9.772  1.00  1.80           C  
ATOM   3037  CB  ALA B 388     -12.450  12.884  -8.531  1.00  1.80           C  
ATOM   3038  C   ALA B 388     -13.276  13.906 -10.675  1.00  1.87           C  
ATOM   3039  O   ALA B 388     -14.339  14.284 -10.201  1.00  1.55           O  
ATOM   3040  N   VAL B 389     -13.053  13.706 -11.980  1.00  1.83           N  
ATOM   3041  CA  VAL B 389     -14.036  14.086 -12.989  1.00  1.80           C  
ATOM   3042  CB  VAL B 389     -13.516  15.322 -13.752  1.00  1.80           C  
ATOM   3043  CG1 VAL B 389     -13.476  16.541 -12.818  1.00  1.80           C  
ATOM   3044  CG2 VAL B 389     -12.149  15.091 -14.415  1.00  1.80           C  
ATOM   3045  C   VAL B 389     -14.346  12.860 -13.863  1.00  1.87           C  
ATOM   3046  O   VAL B 389     -13.747  11.801 -13.706  1.00  1.55           O  
ATOM   3047  N   GLY B 390     -15.340  13.046 -14.746  1.00  1.83           N  
ATOM   3048  CA  GLY B 390     -15.849  11.929 -15.530  1.00  1.80           C  
ATOM   3049  C   GLY B 390     -14.869  11.560 -16.649  1.00  1.87           C  
ATOM   3050  O   GLY B 390     -14.186  12.412 -17.203  1.00  1.55           O  
ATOM   3051  N   LYS B 391     -14.838  10.249 -16.936  1.00  1.83           N  
ATOM   3052  CA  LYS B 391     -13.967   9.690 -17.965  1.00  1.80           C  
ATOM   3053  CB  LYS B 391     -12.792   8.935 -17.314  1.00  1.80           C  
ATOM   3054  CG  LYS B 391     -12.136   9.705 -16.158  1.00  1.80           C  
ATOM   3055  CD  LYS B 391     -10.871   9.019 -15.632  1.00  1.80           C  
ATOM   3056  CE  LYS B 391      -9.651   9.266 -16.523  1.00  1.80           C  
ATOM   3057  NZ  LYS B 391      -8.420   8.727 -15.954  1.00  1.65           N  
ATOM   3058  C   LYS B 391     -14.823   8.720 -18.783  1.00  1.87           C  
ATOM   3059  O   LYS B 391     -15.935   8.395 -18.377  1.00  1.55           O  
ATOM   3060  N   GLU B 392     -14.257   8.248 -19.905  1.00  1.83           N  
ATOM   3061  CA  GLU B 392     -14.915   7.169 -20.631  1.00  1.80           C  
ATOM   3062  CB  GLU B 392     -16.185   7.638 -21.371  1.00  1.80           C  
ATOM   3063  CG  GLU B 392     -16.059   8.959 -22.145  1.00  1.80           C  
ATOM   3064  CD  GLU B 392     -17.428   9.343 -22.727  1.00  1.87           C  
ATOM   3065  OE1 GLU B 392     -18.342   9.634 -21.961  1.00  1.66           O  
ATOM   3066  OE2 GLU B 392     -17.590   9.356 -23.941  1.00  1.66           O  
ATOM   3067  C   GLU B 392     -13.901   6.452 -21.527  1.00  1.87           C  
ATOM   3068  O   GLU B 392     -12.775   6.894 -21.745  1.00  1.55           O  
ATOM   3069  N   PHE B 393     -14.378   5.274 -21.949  1.00  1.83           N  
ATOM   3070  CA  PHE B 393     -13.598   4.252 -22.621  1.00  1.80           C  
ATOM   3071  CB  PHE B 393     -13.168   3.186 -21.596  1.00  1.80           C  
ATOM   3072  CG  PHE B 393     -12.227   3.759 -20.569  1.00  2.04           C  
ATOM   3073  CD1 PHE B 393     -10.860   3.804 -20.817  1.00  2.04           C  
ATOM   3074  CD2 PHE B 393     -12.712   4.272 -19.370  1.00  2.04           C  
ATOM   3075  CE1 PHE B 393      -9.998   4.384 -19.896  1.00  2.04           C  
ATOM   3076  CE2 PHE B 393     -11.852   4.844 -18.445  1.00  2.04           C  
ATOM   3077  CZ  PHE B 393     -10.493   4.903 -18.709  1.00  2.04           C  
ATOM   3078  C   PHE B 393     -14.517   3.659 -23.682  1.00  1.87           C  
ATOM   3079  O   PHE B 393     -15.735   3.761 -23.567  1.00  1.55           O  
ATOM   3080  N   ASN B 394     -13.903   3.072 -24.721  1.00  1.83           N  
ATOM   3081  CA  ASN B 394     -14.710   2.452 -25.773  1.00  1.80           C  
ATOM   3082  CB  ASN B 394     -14.081   2.661 -27.164  1.00  1.80           C  
ATOM   3083  CG  ASN B 394     -12.885   1.758 -27.477  1.00  1.87           C  
ATOM   3084  OD1 ASN B 394     -13.005   0.544 -27.571  1.00  1.55           O  
ATOM   3085  ND2 ASN B 394     -11.745   2.414 -27.682  1.00  1.83           N  
ATOM   3086  C   ASN B 394     -14.986   0.986 -25.400  1.00  1.87           C  
ATOM   3087  O   ASN B 394     -14.494   0.476 -24.398  1.00  1.55           O  
ATOM   3088  N   LYS B 395     -15.814   0.346 -26.247  1.00  1.83           N  
ATOM   3089  CA  LYS B 395     -16.286  -1.014 -25.985  1.00  1.80           C  
ATOM   3090  CB  LYS B 395     -17.078  -1.506 -27.211  1.00  1.80           C  
ATOM   3091  CG  LYS B 395     -17.655  -2.923 -27.061  1.00  1.80           C  
ATOM   3092  CD  LYS B 395     -18.514  -3.375 -28.252  1.00  1.80           C  
ATOM   3093  CE  LYS B 395     -17.775  -3.376 -29.604  1.00  1.80           C  
ATOM   3094  NZ  LYS B 395     -18.017  -2.194 -30.429  1.00  1.65           N  
ATOM   3095  C   LYS B 395     -15.125  -1.983 -25.681  1.00  1.87           C  
ATOM   3096  O   LYS B 395     -15.224  -2.866 -24.840  1.00  1.55           O  
ATOM   3097  N   LEU B 396     -14.047  -1.773 -26.443  1.00  1.83           N  
ATOM   3098  CA  LEU B 396     -12.869  -2.625 -26.395  1.00  1.80           C  
ATOM   3099  CB  LEU B 396     -12.541  -3.078 -27.827  1.00  1.80           C  
ATOM   3100  CG  LEU B 396     -13.742  -3.702 -28.565  1.00  1.80           C  
ATOM   3101  CD1 LEU B 396     -13.360  -4.093 -29.995  1.00  1.80           C  
ATOM   3102  CD2 LEU B 396     -14.324  -4.913 -27.824  1.00  1.80           C  
ATOM   3103  C   LEU B 396     -11.713  -1.853 -25.740  1.00  1.87           C  
ATOM   3104  O   LEU B 396     -10.574  -1.866 -26.195  1.00  1.55           O  
ATOM   3105  N   GLU B 397     -12.113  -1.194 -24.643  1.00  1.83           N  
ATOM   3106  CA  GLU B 397     -11.223  -0.706 -23.602  1.00  1.80           C  
ATOM   3107  CB  GLU B 397     -11.097   0.827 -23.698  1.00  1.80           C  
ATOM   3108  CG  GLU B 397     -10.193   1.303 -24.845  1.00  1.80           C  
ATOM   3109  CD  GLU B 397     -10.016   2.829 -24.869  1.00  1.87           C  
ATOM   3110  OE1 GLU B 397     -10.922   3.556 -24.473  1.00  1.66           O  
ATOM   3111  OE2 GLU B 397      -8.958   3.300 -25.279  1.00  1.66           O  
ATOM   3112  C   GLU B 397     -11.856  -1.116 -22.257  1.00  1.87           C  
ATOM   3113  O   GLU B 397     -11.671  -0.468 -21.234  1.00  1.55           O  
ATOM   3114  N   ARG B 398     -12.658  -2.195 -22.308  1.00  1.83           N  
ATOM   3115  CA  ARG B 398     -13.529  -2.505 -21.180  1.00  1.80           C  
ATOM   3116  CB  ARG B 398     -14.466  -3.670 -21.538  1.00  1.80           C  
ATOM   3117  CG  ARG B 398     -15.580  -3.911 -20.509  1.00  1.80           C  
ATOM   3118  CD  ARG B 398     -16.546  -2.726 -20.383  1.00  1.80           C  
ATOM   3119  NE  ARG B 398     -17.715  -3.102 -19.598  1.00  1.83           N  
ATOM   3120  CZ  ARG B 398     -17.745  -3.110 -18.247  1.00  1.87           C  
ATOM   3121  NH1 ARG B 398     -16.680  -2.750 -17.545  1.00  1.83           N  
ATOM   3122  NH2 ARG B 398     -18.850  -3.484 -17.620  1.00  1.83           N  
ATOM   3123  C   ARG B 398     -12.706  -2.844 -19.930  1.00  1.87           C  
ATOM   3124  O   ARG B 398     -13.009  -2.412 -18.824  1.00  1.55           O  
ATOM   3125  N   ARG B 399     -11.633  -3.613 -20.177  1.00  1.83           N  
ATOM   3126  CA  ARG B 399     -10.724  -3.978 -19.098  1.00  1.80           C  
ATOM   3127  CB  ARG B 399      -9.598  -4.870 -19.649  1.00  1.80           C  
ATOM   3128  CG  ARG B 399     -10.094  -6.250 -20.123  1.00  1.80           C  
ATOM   3129  CD  ARG B 399      -9.065  -6.990 -20.981  1.00  1.80           C  
ATOM   3130  NE  ARG B 399      -8.885  -6.197 -22.185  1.00  1.83           N  
ATOM   3131  CZ  ARG B 399      -7.703  -5.985 -22.791  1.00  1.87           C  
ATOM   3132  NH1 ARG B 399      -6.641  -6.705 -22.474  1.00  1.83           N  
ATOM   3133  NH2 ARG B 399      -7.594  -5.038 -23.705  1.00  1.83           N  
ATOM   3134  C   ARG B 399     -10.138  -2.715 -18.436  1.00  1.87           C  
ATOM   3135  O   ARG B 399      -9.964  -2.651 -17.227  1.00  1.55           O  
ATOM   3136  N   MET B 400      -9.848  -1.720 -19.297  1.00  1.83           N  
ATOM   3137  CA  MET B 400      -9.246  -0.481 -18.818  1.00  1.80           C  
ATOM   3138  CB  MET B 400      -8.783   0.371 -20.009  1.00  1.80           C  
ATOM   3139  CG  MET B 400      -7.842   1.506 -19.596  1.00  1.80           C  
ATOM   3140  SD  MET B 400      -7.335   2.460 -21.036  1.00  1.97           S  
ATOM   3141  CE  MET B 400      -6.248   3.627 -20.207  1.00  1.80           C  
ATOM   3142  C   MET B 400     -10.242   0.296 -17.940  1.00  1.87           C  
ATOM   3143  O   MET B 400      -9.908   0.779 -16.865  1.00  1.55           O  
ATOM   3144  N   GLU B 401     -11.491   0.358 -18.439  1.00  1.83           N  
ATOM   3145  CA  GLU B 401     -12.550   1.008 -17.673  1.00  1.80           C  
ATOM   3146  CB  GLU B 401     -13.881   0.937 -18.446  1.00  1.80           C  
ATOM   3147  CG  GLU B 401     -15.016   1.723 -17.758  1.00  1.80           C  
ATOM   3148  CD  GLU B 401     -16.343   1.583 -18.503  1.00  1.87           C  
ATOM   3149  OE1 GLU B 401     -16.534   2.252 -19.509  1.00  1.66           O  
ATOM   3150  OE2 GLU B 401     -17.199   0.817 -18.079  1.00  1.66           O  
ATOM   3151  C   GLU B 401     -12.675   0.349 -16.289  1.00  1.87           C  
ATOM   3152  O   GLU B 401     -12.688   0.995 -15.249  1.00  1.55           O  
ATOM   3153  N   ASN B 402     -12.746  -0.989 -16.347  1.00  1.83           N  
ATOM   3154  CA  ASN B 402     -12.933  -1.775 -15.134  1.00  1.80           C  
ATOM   3155  CB  ASN B 402     -13.146  -3.252 -15.500  1.00  1.80           C  
ATOM   3156  CG  ASN B 402     -13.652  -4.070 -14.299  1.00  1.87           C  
ATOM   3157  OD1 ASN B 402     -14.011  -3.543 -13.256  1.00  1.55           O  
ATOM   3158  ND2 ASN B 402     -13.668  -5.386 -14.498  1.00  1.83           N  
ATOM   3159  C   ASN B 402     -11.738  -1.608 -14.182  1.00  1.87           C  
ATOM   3160  O   ASN B 402     -11.881  -1.604 -12.970  1.00  1.55           O  
ATOM   3161  N   LEU B 403     -10.549  -1.440 -14.788  1.00  1.83           N  
ATOM   3162  CA  LEU B 403      -9.351  -1.171 -13.998  1.00  1.80           C  
ATOM   3163  CB  LEU B 403      -8.114  -1.130 -14.924  1.00  1.80           C  
ATOM   3164  CG  LEU B 403      -6.737  -1.016 -14.237  1.00  1.80           C  
ATOM   3165  CD1 LEU B 403      -6.402   0.415 -13.813  1.00  1.80           C  
ATOM   3166  CD2 LEU B 403      -6.562  -1.980 -13.064  1.00  1.80           C  
ATOM   3167  C   LEU B 403      -9.555   0.128 -13.202  1.00  1.87           C  
ATOM   3168  O   LEU B 403      -9.437   0.162 -11.986  1.00  1.55           O  
ATOM   3169  N   ASN B 404      -9.906   1.186 -13.952  1.00  1.83           N  
ATOM   3170  CA  ASN B 404     -10.130   2.495 -13.333  1.00  1.80           C  
ATOM   3171  CB  ASN B 404     -10.608   3.488 -14.405  1.00  1.80           C  
ATOM   3172  CG  ASN B 404     -10.701   4.912 -13.840  1.00  1.87           C  
ATOM   3173  OD1 ASN B 404      -9.842   5.369 -13.098  1.00  1.55           O  
ATOM   3174  ND2 ASN B 404     -11.788   5.584 -14.221  1.00  1.83           N  
ATOM   3175  C   ASN B 404     -11.168   2.410 -12.194  1.00  1.87           C  
ATOM   3176  O   ASN B 404     -11.024   2.983 -11.121  1.00  1.55           O  
ATOM   3177  N   LYS B 405     -12.222   1.645 -12.512  1.00  1.83           N  
ATOM   3178  CA  LYS B 405     -13.330   1.445 -11.590  1.00  1.80           C  
ATOM   3179  CB  LYS B 405     -14.373   0.563 -12.304  1.00  1.80           C  
ATOM   3180  CG  LYS B 405     -15.788   0.652 -11.719  1.00  1.80           C  
ATOM   3181  CD  LYS B 405     -16.509   1.949 -12.110  1.00  1.80           C  
ATOM   3182  CE  LYS B 405     -17.993   1.938 -11.715  1.00  1.80           C  
ATOM   3183  NZ  LYS B 405     -18.706   3.146 -12.110  1.00  1.65           N  
ATOM   3184  C   LYS B 405     -12.822   0.817 -10.276  1.00  1.87           C  
ATOM   3185  O   LYS B 405     -13.054   1.315  -9.182  1.00  1.55           O  
ATOM   3186  N   LYS B 406     -12.091  -0.294 -10.474  1.00  1.83           N  
ATOM   3187  CA  LYS B 406     -11.541  -1.090  -9.385  1.00  1.80           C  
ATOM   3188  CB  LYS B 406     -10.693  -2.230  -9.984  1.00  1.80           C  
ATOM   3189  CG  LYS B 406     -10.149  -3.238  -8.952  1.00  1.80           C  
ATOM   3190  CD  LYS B 406      -8.646  -3.503  -9.121  1.00  1.80           C  
ATOM   3191  CE  LYS B 406      -8.115  -4.639  -8.230  1.00  1.80           C  
ATOM   3192  NZ  LYS B 406      -8.322  -5.978  -8.778  1.00  1.65           N  
ATOM   3193  C   LYS B 406     -10.680  -0.212  -8.472  1.00  1.87           C  
ATOM   3194  O   LYS B 406     -10.757  -0.281  -7.254  1.00  1.55           O  
ATOM   3195  N   VAL B 407      -9.872   0.620  -9.146  1.00  1.83           N  
ATOM   3196  CA  VAL B 407      -9.016   1.572  -8.459  1.00  1.80           C  
ATOM   3197  CB  VAL B 407      -8.194   2.346  -9.514  1.00  1.80           C  
ATOM   3198  CG1 VAL B 407      -7.459   3.561  -8.940  1.00  1.80           C  
ATOM   3199  CG2 VAL B 407      -7.180   1.406 -10.175  1.00  1.80           C  
ATOM   3200  C   VAL B 407      -9.845   2.466  -7.517  1.00  1.87           C  
ATOM   3201  O   VAL B 407      -9.669   2.438  -6.303  1.00  1.55           O  
ATOM   3202  N   ASP B 408     -10.739   3.260  -8.135  1.00  1.83           N  
ATOM   3203  CA  ASP B 408     -11.453   4.272  -7.350  1.00  1.80           C  
ATOM   3204  CB  ASP B 408     -12.470   5.060  -8.208  1.00  1.80           C  
ATOM   3205  CG  ASP B 408     -11.813   6.148  -9.059  1.00  1.87           C  
ATOM   3206  OD1 ASP B 408     -10.931   6.851  -8.581  1.00  1.66           O  
ATOM   3207  OD2 ASP B 408     -12.171   6.320 -10.216  1.00  1.66           O  
ATOM   3208  C   ASP B 408     -12.190   3.627  -6.170  1.00  1.87           C  
ATOM   3209  O   ASP B 408     -12.108   4.070  -5.028  1.00  1.55           O  
ATOM   3210  N   ASP B 409     -12.913   2.551  -6.522  1.00  1.83           N  
ATOM   3211  CA  ASP B 409     -13.707   1.848  -5.520  1.00  1.80           C  
ATOM   3212  CB  ASP B 409     -14.497   0.673  -6.143  1.00  1.80           C  
ATOM   3213  CG  ASP B 409     -15.857   1.078  -6.721  1.00  1.87           C  
ATOM   3214  OD1 ASP B 409     -16.302   2.203  -6.526  1.00  1.66           O  
ATOM   3215  OD2 ASP B 409     -16.498   0.250  -7.357  1.00  1.66           O  
ATOM   3216  C   ASP B 409     -12.807   1.310  -4.409  1.00  1.87           C  
ATOM   3217  O   ASP B 409     -13.130   1.387  -3.235  1.00  1.55           O  
ATOM   3218  N   GLY B 410     -11.670   0.758  -4.848  1.00  1.83           N  
ATOM   3219  CA  GLY B 410     -10.763   0.097  -3.925  1.00  1.80           C  
ATOM   3220  C   GLY B 410     -10.297   1.063  -2.834  1.00  1.87           C  
ATOM   3221  O   GLY B 410     -10.343   0.769  -1.643  1.00  1.55           O  
ATOM   3222  N   PHE B 411      -9.881   2.252  -3.310  1.00  1.83           N  
ATOM   3223  CA  PHE B 411      -9.480   3.282  -2.360  1.00  1.80           C  
ATOM   3224  CB  PHE B 411      -8.991   4.552  -3.083  1.00  1.80           C  
ATOM   3225  CG  PHE B 411      -7.733   4.347  -3.885  1.00  2.04           C  
ATOM   3226  CD1 PHE B 411      -6.637   3.679  -3.346  1.00  2.04           C  
ATOM   3227  CD2 PHE B 411      -7.642   4.840  -5.182  1.00  2.04           C  
ATOM   3228  CE1 PHE B 411      -5.480   3.496  -4.086  1.00  2.04           C  
ATOM   3229  CE2 PHE B 411      -6.479   4.673  -5.919  1.00  2.04           C  
ATOM   3230  CZ  PHE B 411      -5.401   3.990  -5.376  1.00  2.04           C  
ATOM   3231  C   PHE B 411     -10.654   3.638  -1.443  1.00  1.87           C  
ATOM   3232  O   PHE B 411     -10.500   3.789  -0.242  1.00  1.55           O  
ATOM   3233  N   LEU B 412     -11.829   3.773  -2.074  1.00  1.83           N  
ATOM   3234  CA  LEU B 412     -12.997   4.207  -1.320  1.00  1.80           C  
ATOM   3235  CB  LEU B 412     -14.187   4.341  -2.279  1.00  1.80           C  
ATOM   3236  CG  LEU B 412     -15.489   4.832  -1.633  1.00  1.80           C  
ATOM   3237  CD1 LEU B 412     -15.313   6.190  -0.942  1.00  1.80           C  
ATOM   3238  CD2 LEU B 412     -16.595   4.892  -2.693  1.00  1.80           C  
ATOM   3239  C   LEU B 412     -13.301   3.255  -0.149  1.00  1.87           C  
ATOM   3240  O   LEU B 412     -13.610   3.690   0.955  1.00  1.55           O  
ATOM   3241  N   ASP B 413     -13.175   1.947  -0.431  1.00  1.83           N  
ATOM   3242  CA  ASP B 413     -13.370   0.933   0.600  1.00  1.80           C  
ATOM   3243  CB  ASP B 413     -13.118  -0.481   0.036  1.00  1.80           C  
ATOM   3244  CG  ASP B 413     -14.267  -1.043  -0.803  1.00  1.87           C  
ATOM   3245  OD1 ASP B 413     -15.119  -0.292  -1.253  1.00  1.66           O  
ATOM   3246  OD2 ASP B 413     -14.320  -2.252  -0.997  1.00  1.66           O  
ATOM   3247  C   ASP B 413     -12.427   1.206   1.778  1.00  1.87           C  
ATOM   3248  O   ASP B 413     -12.849   1.306   2.926  1.00  1.55           O  
ATOM   3249  N   ILE B 414     -11.138   1.342   1.421  1.00  1.83           N  
ATOM   3250  CA  ILE B 414     -10.120   1.560   2.443  1.00  1.80           C  
ATOM   3251  CB  ILE B 414      -8.711   1.580   1.805  1.00  1.80           C  
ATOM   3252  CG2 ILE B 414      -7.638   2.018   2.817  1.00  1.80           C  
ATOM   3253  CG1 ILE B 414      -8.369   0.190   1.236  1.00  1.80           C  
ATOM   3254  CD1 ILE B 414      -7.081   0.134   0.409  1.00  1.80           C  
ATOM   3255  C   ILE B 414     -10.423   2.828   3.264  1.00  1.87           C  
ATOM   3256  O   ILE B 414     -10.379   2.814   4.485  1.00  1.55           O  
ATOM   3257  N   TRP B 415     -10.728   3.922   2.553  1.00  1.83           N  
ATOM   3258  CA  TRP B 415     -10.915   5.187   3.249  1.00  1.80           C  
ATOM   3259  CB  TRP B 415     -10.993   6.357   2.255  1.00  1.80           C  
ATOM   3260  CG  TRP B 415      -9.602   6.691   1.758  1.00  2.04           C  
ATOM   3261  CD2 TRP B 415      -8.512   7.246   2.524  1.00  2.04           C  
ATOM   3262  CE2 TRP B 415      -7.413   7.378   1.644  1.00  2.04           C  
ATOM   3263  CE3 TRP B 415      -8.391   7.625   3.833  1.00  2.04           C  
ATOM   3264  CD1 TRP B 415      -9.120   6.518   0.459  1.00  2.04           C  
ATOM   3265  NE1 TRP B 415      -7.827   6.923   0.399  1.00  1.72           N  
ATOM   3266  CZ2 TRP B 415      -6.227   7.881   2.102  1.00  2.04           C  
ATOM   3267  CZ3 TRP B 415      -7.183   8.140   4.302  1.00  2.04           C  
ATOM   3268  CH2 TRP B 415      -6.098   8.267   3.435  1.00  2.04           C  
ATOM   3269  C   TRP B 415     -12.147   5.143   4.157  1.00  1.87           C  
ATOM   3270  O   TRP B 415     -12.130   5.676   5.255  1.00  1.55           O  
ATOM   3271  N   THR B 416     -13.202   4.475   3.668  1.00  1.83           N  
ATOM   3272  CA  THR B 416     -14.404   4.358   4.487  1.00  1.80           C  
ATOM   3273  CB  THR B 416     -15.535   3.760   3.626  1.00  1.80           C  
ATOM   3274  OG1 THR B 416     -15.732   4.532   2.447  1.00  1.55           O  
ATOM   3275  CG2 THR B 416     -16.886   3.752   4.336  1.00  1.80           C  
ATOM   3276  C   THR B 416     -14.102   3.557   5.770  1.00  1.87           C  
ATOM   3277  O   THR B 416     -14.384   3.985   6.881  1.00  1.55           O  
ATOM   3278  N   TYR B 417     -13.485   2.387   5.540  1.00  1.83           N  
ATOM   3279  CA  TYR B 417     -13.119   1.493   6.635  1.00  1.80           C  
ATOM   3280  CB  TYR B 417     -12.353   0.305   6.028  1.00  1.80           C  
ATOM   3281  CG  TYR B 417     -11.936  -0.722   7.048  1.00  2.04           C  
ATOM   3282  CD1 TYR B 417     -12.788  -1.768   7.381  1.00  2.04           C  
ATOM   3283  CE1 TYR B 417     -12.401  -2.727   8.309  1.00  2.04           C  
ATOM   3284  CD2 TYR B 417     -10.689  -0.645   7.662  1.00  2.04           C  
ATOM   3285  CE2 TYR B 417     -10.299  -1.603   8.587  1.00  2.04           C  
ATOM   3286  CZ  TYR B 417     -11.150  -2.647   8.908  1.00  2.04           C  
ATOM   3287  OH  TYR B 417     -10.736  -3.594   9.820  1.00  1.55           O  
ATOM   3288  C   TYR B 417     -12.283   2.250   7.684  1.00  1.87           C  
ATOM   3289  O   TYR B 417     -12.614   2.330   8.860  1.00  1.55           O  
ATOM   3290  N   ASN B 418     -11.191   2.816   7.150  1.00  1.83           N  
ATOM   3291  CA  ASN B 418     -10.178   3.499   7.945  1.00  1.80           C  
ATOM   3292  CB  ASN B 418      -9.040   4.038   7.054  1.00  1.80           C  
ATOM   3293  CG  ASN B 418      -8.103   2.927   6.567  1.00  1.87           C  
ATOM   3294  OD1 ASN B 418      -8.281   1.747   6.841  1.00  1.55           O  
ATOM   3295  ND2 ASN B 418      -7.066   3.374   5.858  1.00  1.83           N  
ATOM   3296  C   ASN B 418     -10.794   4.664   8.716  1.00  1.87           C  
ATOM   3297  O   ASN B 418     -10.484   4.887   9.877  1.00  1.55           O  
ATOM   3298  N   ALA B 419     -11.670   5.396   8.005  1.00  1.83           N  
ATOM   3299  CA  ALA B 419     -12.334   6.555   8.589  1.00  1.80           C  
ATOM   3300  CB  ALA B 419     -13.288   7.195   7.568  1.00  1.80           C  
ATOM   3301  C   ALA B 419     -13.101   6.134   9.846  1.00  1.87           C  
ATOM   3302  O   ALA B 419     -12.866   6.624  10.944  1.00  1.55           O  
ATOM   3303  N   GLU B 420     -14.026   5.192   9.613  1.00  1.83           N  
ATOM   3304  CA  GLU B 420     -14.896   4.771  10.702  1.00  1.80           C  
ATOM   3305  CB  GLU B 420     -15.940   3.781  10.172  1.00  1.80           C  
ATOM   3306  CG  GLU B 420     -16.909   4.490   9.215  1.00  1.80           C  
ATOM   3307  CD  GLU B 420     -17.994   3.583   8.624  1.00  1.87           C  
ATOM   3308  OE1 GLU B 420     -18.598   2.808   9.357  1.00  1.66           O  
ATOM   3309  OE2 GLU B 420     -18.257   3.668   7.429  1.00  1.66           O  
ATOM   3310  C   GLU B 420     -14.077   4.199  11.869  1.00  1.87           C  
ATOM   3311  O   GLU B 420     -14.328   4.504  13.027  1.00  1.55           O  
ATOM   3312  N   LEU B 421     -13.062   3.396  11.504  1.00  1.83           N  
ATOM   3313  CA  LEU B 421     -12.156   2.859  12.516  1.00  1.80           C  
ATOM   3314  CB  LEU B 421     -11.035   2.018  11.864  1.00  1.80           C  
ATOM   3315  CG  LEU B 421     -11.270   0.492  11.897  1.00  1.80           C  
ATOM   3316  CD1 LEU B 421     -11.234  -0.062  13.329  1.00  1.80           C  
ATOM   3317  CD2 LEU B 421     -12.550   0.058  11.172  1.00  1.80           C  
ATOM   3318  C   LEU B 421     -11.576   3.996  13.377  1.00  1.87           C  
ATOM   3319  O   LEU B 421     -11.704   3.997  14.591  1.00  1.55           O  
ATOM   3320  N   LEU B 422     -10.937   4.962  12.695  1.00  1.83           N  
ATOM   3321  CA  LEU B 422     -10.272   6.052  13.406  1.00  1.80           C  
ATOM   3322  CB  LEU B 422      -9.682   7.046  12.391  1.00  1.80           C  
ATOM   3323  CG  LEU B 422      -9.006   8.285  13.012  1.00  1.80           C  
ATOM   3324  CD1 LEU B 422      -7.895   7.915  14.004  1.00  1.80           C  
ATOM   3325  CD2 LEU B 422      -8.453   9.203  11.918  1.00  1.80           C  
ATOM   3326  C   LEU B 422     -11.239   6.742  14.383  1.00  1.87           C  
ATOM   3327  O   LEU B 422     -10.960   6.877  15.569  1.00  1.55           O  
ATOM   3328  N   VAL B 423     -12.389   7.158  13.820  1.00  1.83           N  
ATOM   3329  CA  VAL B 423     -13.363   7.893  14.618  1.00  1.80           C  
ATOM   3330  CB  VAL B 423     -14.566   8.316  13.745  1.00  1.80           C  
ATOM   3331  CG1 VAL B 423     -15.668   9.012  14.563  1.00  1.80           C  
ATOM   3332  CG2 VAL B 423     -14.111   9.237  12.600  1.00  1.80           C  
ATOM   3333  C   VAL B 423     -13.777   7.077  15.857  1.00  1.87           C  
ATOM   3334  O   VAL B 423     -13.789   7.582  16.970  1.00  1.55           O  
ATOM   3335  N   LEU B 424     -14.114   5.801  15.605  1.00  1.83           N  
ATOM   3336  CA  LEU B 424     -14.656   4.962  16.671  1.00  1.80           C  
ATOM   3337  CB  LEU B 424     -15.153   3.626  16.086  1.00  1.80           C  
ATOM   3338  CG  LEU B 424     -16.381   3.769  15.168  1.00  1.80           C  
ATOM   3339  CD1 LEU B 424     -16.544   2.532  14.276  1.00  1.80           C  
ATOM   3340  CD2 LEU B 424     -17.665   4.034  15.966  1.00  1.80           C  
ATOM   3341  C   LEU B 424     -13.614   4.715  17.776  1.00  1.87           C  
ATOM   3342  O   LEU B 424     -13.891   4.849  18.960  1.00  1.55           O  
ATOM   3343  N   LEU B 425     -12.412   4.325  17.339  1.00  1.83           N  
ATOM   3344  CA  LEU B 425     -11.367   3.973  18.295  1.00  1.80           C  
ATOM   3345  CB  LEU B 425     -10.127   3.483  17.523  1.00  1.80           C  
ATOM   3346  CG  LEU B 425     -10.143   1.982  17.155  1.00  1.80           C  
ATOM   3347  CD1 LEU B 425     -11.455   1.476  16.532  1.00  1.80           C  
ATOM   3348  CD2 LEU B 425      -8.955   1.646  16.243  1.00  1.80           C  
ATOM   3349  C   LEU B 425     -11.036   5.187  19.181  1.00  1.87           C  
ATOM   3350  O   LEU B 425     -10.892   5.088  20.395  1.00  1.55           O  
ATOM   3351  N   GLU B 426     -10.953   6.345  18.512  1.00  1.83           N  
ATOM   3352  CA  GLU B 426     -10.676   7.547  19.278  1.00  1.80           C  
ATOM   3353  CB  GLU B 426     -10.264   8.707  18.356  1.00  1.80           C  
ATOM   3354  CG  GLU B 426      -8.902   8.480  17.680  1.00  1.80           C  
ATOM   3355  CD  GLU B 426      -7.844   8.099  18.718  1.00  1.87           C  
ATOM   3356  OE1 GLU B 426      -7.428   8.964  19.483  1.00  1.66           O  
ATOM   3357  OE2 GLU B 426      -7.481   6.931  18.786  1.00  1.66           O  
ATOM   3358  C   GLU B 426     -11.855   7.923  20.171  1.00  1.87           C  
ATOM   3359  O   GLU B 426     -11.652   8.416  21.271  1.00  1.55           O  
ATOM   3360  N   ASN B 427     -13.078   7.647  19.681  1.00  1.83           N  
ATOM   3361  CA  ASN B 427     -14.262   7.947  20.491  1.00  1.80           C  
ATOM   3362  CB  ASN B 427     -15.590   7.554  19.797  1.00  1.80           C  
ATOM   3363  CG  ASN B 427     -15.969   8.608  18.757  1.00  1.87           C  
ATOM   3364  OD1 ASN B 427     -15.443   9.709  18.763  1.00  1.55           O  
ATOM   3365  ND2 ASN B 427     -16.920   8.264  17.892  1.00  1.83           N  
ATOM   3366  C   ASN B 427     -14.154   7.240  21.832  1.00  1.87           C  
ATOM   3367  O   ASN B 427     -14.436   7.803  22.884  1.00  1.55           O  
ATOM   3368  N   GLU B 428     -13.678   5.993  21.718  1.00  1.83           N  
ATOM   3369  CA  GLU B 428     -13.453   5.178  22.898  1.00  1.80           C  
ATOM   3370  CB  GLU B 428     -12.960   3.792  22.427  1.00  1.80           C  
ATOM   3371  CG  GLU B 428     -13.158   2.663  23.450  1.00  1.80           C  
ATOM   3372  CD  GLU B 428     -14.642   2.412  23.758  1.00  1.87           C  
ATOM   3373  OE1 GLU B 428     -15.375   2.019  22.854  1.00  1.66           O  
ATOM   3374  OE2 GLU B 428     -15.060   2.599  24.897  1.00  1.66           O  
ATOM   3375  C   GLU B 428     -12.464   5.891  23.840  1.00  1.87           C  
ATOM   3376  O   GLU B 428     -12.757   6.150  25.000  1.00  1.55           O  
ATOM   3377  N   ARG B 429     -11.295   6.229  23.258  1.00  1.83           N  
ATOM   3378  CA  ARG B 429     -10.251   6.913  24.026  1.00  1.80           C  
ATOM   3379  CB  ARG B 429      -9.046   7.269  23.136  1.00  1.80           C  
ATOM   3380  CG  ARG B 429      -8.102   6.093  22.844  1.00  1.80           C  
ATOM   3381  CD  ARG B 429      -7.205   5.716  24.032  1.00  1.80           C  
ATOM   3382  NE  ARG B 429      -6.173   6.727  24.238  1.00  1.83           N  
ATOM   3383  CZ  ARG B 429      -5.142   6.559  25.099  1.00  1.87           C  
ATOM   3384  NH1 ARG B 429      -5.055   5.480  25.868  1.00  1.83           N  
ATOM   3385  NH2 ARG B 429      -4.191   7.480  25.183  1.00  1.83           N  
ATOM   3386  C   ARG B 429     -10.762   8.186  24.731  1.00  1.87           C  
ATOM   3387  O   ARG B 429     -10.354   8.481  25.845  1.00  1.55           O  
ATOM   3388  N   THR B 430     -11.649   8.936  24.057  1.00  1.83           N  
ATOM   3389  CA  THR B 430     -12.162  10.151  24.675  1.00  1.80           C  
ATOM   3390  CB  THR B 430     -13.097  10.845  23.675  1.00  1.80           C  
ATOM   3391  OG1 THR B 430     -12.459  10.968  22.420  1.00  1.55           O  
ATOM   3392  CG2 THR B 430     -13.626  12.208  24.160  1.00  1.80           C  
ATOM   3393  C   THR B 430     -12.887   9.839  25.994  1.00  1.87           C  
ATOM   3394  O   THR B 430     -12.783  10.571  26.970  1.00  1.55           O  
ATOM   3395  N   LEU B 431     -13.625   8.721  25.995  1.00  1.83           N  
ATOM   3396  CA  LEU B 431     -14.343   8.407  27.223  1.00  1.80           C  
ATOM   3397  CB  LEU B 431     -15.376   7.293  26.990  1.00  1.80           C  
ATOM   3398  CG  LEU B 431     -16.292   7.561  25.773  1.00  1.80           C  
ATOM   3399  CD1 LEU B 431     -17.249   6.393  25.515  1.00  1.80           C  
ATOM   3400  CD2 LEU B 431     -17.080   8.877  25.891  1.00  1.80           C  
ATOM   3401  C   LEU B 431     -13.331   8.124  28.352  1.00  1.87           C  
ATOM   3402  O   LEU B 431     -13.410   8.714  29.421  1.00  1.55           O  
ATOM   3403  N   ASP B 432     -12.346   7.260  28.034  1.00  1.83           N  
ATOM   3404  CA  ASP B 432     -11.275   6.949  28.987  1.00  1.80           C  
ATOM   3405  CB  ASP B 432     -10.179   6.086  28.328  1.00  1.80           C  
ATOM   3406  CG  ASP B 432     -10.650   4.747  27.771  1.00  1.87           C  
ATOM   3407  OD1 ASP B 432     -11.650   4.202  28.223  1.00  1.66           O  
ATOM   3408  OD2 ASP B 432      -9.991   4.234  26.874  1.00  1.66           O  
ATOM   3409  C   ASP B 432     -10.584   8.223  29.512  1.00  1.87           C  
ATOM   3410  O   ASP B 432     -10.187   8.321  30.664  1.00  1.55           O  
ATOM   3411  N   PHE B 433     -10.438   9.173  28.575  1.00  1.83           N  
ATOM   3412  CA  PHE B 433      -9.718  10.406  28.843  1.00  1.80           C  
ATOM   3413  CB  PHE B 433      -9.617  11.219  27.536  1.00  1.80           C  
ATOM   3414  CG  PHE B 433      -8.754  12.446  27.660  1.00  2.04           C  
ATOM   3415  CD1 PHE B 433      -7.412  12.334  28.014  1.00  2.04           C  
ATOM   3416  CD2 PHE B 433      -9.280  13.709  27.408  1.00  2.04           C  
ATOM   3417  CE1 PHE B 433      -6.611  13.462  28.113  1.00  2.04           C  
ATOM   3418  CE2 PHE B 433      -8.479  14.838  27.503  1.00  2.04           C  
ATOM   3419  CZ  PHE B 433      -7.143  14.717  27.855  1.00  2.04           C  
ATOM   3420  C   PHE B 433     -10.412  11.179  29.977  1.00  1.87           C  
ATOM   3421  O   PHE B 433      -9.853  11.409  31.043  1.00  1.55           O  
ATOM   3422  N   HIS B 434     -11.674  11.550  29.693  1.00  1.83           N  
ATOM   3423  CA  HIS B 434     -12.433  12.340  30.661  1.00  1.80           C  
ATOM   3424  CB  HIS B 434     -13.825  12.688  30.107  1.00  1.80           C  
ATOM   3425  CG  HIS B 434     -13.721  13.775  29.063  1.00  2.04           C  
ATOM   3426  CD2 HIS B 434     -13.131  13.704  27.791  1.00  2.04           C  
ATOM   3427  ND1 HIS B 434     -14.217  15.022  29.223  1.00  1.72           N  
ATOM   3428  CE1 HIS B 434     -13.937  15.680  28.088  1.00  2.04           C  
ATOM   3429  NE2 HIS B 434     -13.284  14.910  27.208  1.00  1.72           N  
ATOM   3430  C   HIS B 434     -12.574  11.589  31.996  1.00  1.87           C  
ATOM   3431  O   HIS B 434     -12.468  12.170  33.070  1.00  1.55           O  
ATOM   3432  N   ASP B 435     -12.804  10.271  31.848  1.00  1.83           N  
ATOM   3433  CA  ASP B 435     -12.941   9.372  32.989  1.00  1.80           C  
ATOM   3434  CB  ASP B 435     -13.088   7.946  32.429  1.00  1.80           C  
ATOM   3435  CG  ASP B 435     -13.445   6.888  33.464  1.00  1.87           C  
ATOM   3436  OD1 ASP B 435     -13.908   7.222  34.541  1.00  1.66           O  
ATOM   3437  OD2 ASP B 435     -13.288   5.710  33.178  1.00  1.66           O  
ATOM   3438  C   ASP B 435     -11.731   9.514  33.935  1.00  1.87           C  
ATOM   3439  O   ASP B 435     -11.838   9.839  35.115  1.00  1.55           O  
ATOM   3440  N   SER B 436     -10.564   9.310  33.313  1.00  1.83           N  
ATOM   3441  CA  SER B 436      -9.305   9.442  34.019  1.00  1.80           C  
ATOM   3442  CB  SER B 436      -8.151   9.175  33.046  1.00  1.80           C  
ATOM   3443  OG  SER B 436      -6.879   9.275  33.668  1.00  1.55           O  
ATOM   3444  C   SER B 436      -9.146  10.848  34.612  1.00  1.87           C  
ATOM   3445  O   SER B 436      -8.672  11.017  35.725  1.00  1.55           O  
ATOM   3446  N   ASN B 437      -9.543  11.856  33.824  1.00  1.83           N  
ATOM   3447  CA  ASN B 437      -9.278  13.229  34.246  1.00  1.80           C  
ATOM   3448  CB  ASN B 437      -9.655  14.232  33.145  1.00  1.80           C  
ATOM   3449  CG  ASN B 437      -8.641  14.204  31.990  1.00  1.87           C  
ATOM   3450  OD1 ASN B 437      -7.444  14.046  32.190  1.00  1.55           O  
ATOM   3451  ND2 ASN B 437      -9.170  14.362  30.777  1.00  1.83           N  
ATOM   3452  C   ASN B 437      -9.991  13.538  35.568  1.00  1.87           C  
ATOM   3453  O   ASN B 437      -9.373  13.963  36.539  1.00  1.55           O  
ATOM   3454  N   VAL B 438     -11.312  13.285  35.586  1.00  1.83           N  
ATOM   3455  CA  VAL B 438     -12.036  13.596  36.820  1.00  1.80           C  
ATOM   3456  CB  VAL B 438     -13.550  13.720  36.577  1.00  1.80           C  
ATOM   3457  CG1 VAL B 438     -14.191  12.436  36.034  1.00  1.80           C  
ATOM   3458  CG2 VAL B 438     -14.269  14.235  37.835  1.00  1.80           C  
ATOM   3459  C   VAL B 438     -11.652  12.616  37.952  1.00  1.87           C  
ATOM   3460  O   VAL B 438     -11.621  12.985  39.121  1.00  1.55           O  
ATOM   3461  N   LYS B 439     -11.302  11.374  37.557  1.00  1.83           N  
ATOM   3462  CA  LYS B 439     -10.754  10.432  38.536  1.00  1.80           C  
ATOM   3463  CB  LYS B 439     -10.351   9.116  37.841  1.00  1.80           C  
ATOM   3464  CG  LYS B 439      -9.624   8.102  38.743  1.00  1.80           C  
ATOM   3465  CD  LYS B 439     -10.455   7.603  39.932  1.00  1.80           C  
ATOM   3466  CE  LYS B 439      -9.661   6.595  40.777  1.00  1.80           C  
ATOM   3467  NZ  LYS B 439     -10.395   5.986  41.881  1.00  1.65           N  
ATOM   3468  C   LYS B 439      -9.544  11.055  39.259  1.00  1.87           C  
ATOM   3469  O   LYS B 439      -9.443  11.052  40.478  1.00  1.55           O  
ATOM   3470  N   ASN B 440      -8.646  11.596  38.424  1.00  1.83           N  
ATOM   3471  CA  ASN B 440      -7.401  12.181  38.906  1.00  1.80           C  
ATOM   3472  CB  ASN B 440      -6.509  12.629  37.727  1.00  1.80           C  
ATOM   3473  CG  ASN B 440      -5.500  11.546  37.318  1.00  1.87           C  
ATOM   3474  OD1 ASN B 440      -4.420  11.440  37.884  1.00  1.55           O  
ATOM   3475  ND2 ASN B 440      -5.880  10.771  36.303  1.00  1.83           N  
ATOM   3476  C   ASN B 440      -7.701  13.369  39.825  1.00  1.87           C  
ATOM   3477  O   ASN B 440      -7.026  13.584  40.822  1.00  1.55           O  
ATOM   3478  N   LEU B 441      -8.753  14.122  39.457  1.00  1.83           N  
ATOM   3479  CA  LEU B 441      -9.163  15.247  40.291  1.00  1.80           C  
ATOM   3480  CB  LEU B 441     -10.289  16.032  39.593  1.00  1.80           C  
ATOM   3481  CG  LEU B 441     -10.809  17.260  40.366  1.00  1.80           C  
ATOM   3482  CD1 LEU B 441      -9.677  18.178  40.847  1.00  1.80           C  
ATOM   3483  CD2 LEU B 441     -11.815  18.050  39.515  1.00  1.80           C  
ATOM   3484  C   LEU B 441      -9.559  14.764  41.703  1.00  1.87           C  
ATOM   3485  O   LEU B 441      -9.110  15.306  42.708  1.00  1.55           O  
ATOM   3486  N   TYR B 442     -10.392  13.708  41.724  1.00  1.83           N  
ATOM   3487  CA  TYR B 442     -10.841  13.150  42.999  1.00  1.80           C  
ATOM   3488  CB  TYR B 442     -11.857  12.031  42.746  1.00  1.80           C  
ATOM   3489  CG  TYR B 442     -12.413  11.449  44.021  1.00  2.04           C  
ATOM   3490  CD1 TYR B 442     -13.418  12.103  44.725  1.00  2.04           C  
ATOM   3491  CE1 TYR B 442     -13.929  11.558  45.895  1.00  2.04           C  
ATOM   3492  CD2 TYR B 442     -11.928  10.242  44.516  1.00  2.04           C  
ATOM   3493  CE2 TYR B 442     -12.443   9.693  45.684  1.00  2.04           C  
ATOM   3494  CZ  TYR B 442     -13.448  10.350  46.379  1.00  2.04           C  
ATOM   3495  OH  TYR B 442     -13.976   9.818  47.541  1.00  1.55           O  
ATOM   3496  C   TYR B 442      -9.650  12.678  43.849  1.00  1.87           C  
ATOM   3497  O   TYR B 442      -9.529  13.013  45.022  1.00  1.55           O  
ATOM   3498  N   GLU B 443      -8.760  11.928  43.179  1.00  1.83           N  
ATOM   3499  CA  GLU B 443      -7.533  11.481  43.828  1.00  1.80           C  
ATOM   3500  CB  GLU B 443      -6.662  10.720  42.811  1.00  1.80           C  
ATOM   3501  CG  GLU B 443      -7.238   9.354  42.391  1.00  1.80           C  
ATOM   3502  CD  GLU B 443      -7.165   8.324  43.526  1.00  1.87           C  
ATOM   3503  OE1 GLU B 443      -6.125   7.692  43.706  1.00  1.66           O  
ATOM   3504  OE2 GLU B 443      -8.152   8.132  44.228  1.00  1.66           O  
ATOM   3505  C   GLU B 443      -6.760  12.673  44.423  1.00  1.87           C  
ATOM   3506  O   GLU B 443      -6.280  12.633  45.546  1.00  1.55           O  
ATOM   3507  N   LYS B 444      -6.676  13.733  43.603  1.00  1.83           N  
ATOM   3508  CA  LYS B 444      -5.879  14.896  43.965  1.00  1.80           C  
ATOM   3509  CB  LYS B 444      -5.876  15.916  42.812  1.00  1.80           C  
ATOM   3510  CG  LYS B 444      -4.837  17.029  43.016  1.00  1.80           C  
ATOM   3511  CD  LYS B 444      -4.588  17.870  41.756  1.00  1.80           C  
ATOM   3512  CE  LYS B 444      -5.746  18.809  41.393  1.00  1.80           C  
ATOM   3513  NZ  LYS B 444      -5.445  19.645  40.235  1.00  1.65           N  
ATOM   3514  C   LYS B 444      -6.382  15.511  45.278  1.00  1.87           C  
ATOM   3515  O   LYS B 444      -5.631  15.713  46.227  1.00  1.55           O  
ATOM   3516  N   VAL B 445      -7.695  15.798  45.293  1.00  1.83           N  
ATOM   3517  CA  VAL B 445      -8.244  16.401  46.502  1.00  1.80           C  
ATOM   3518  CB  VAL B 445      -9.657  16.962  46.276  1.00  1.80           C  
ATOM   3519  CG1 VAL B 445      -9.627  18.168  45.331  1.00  1.80           C  
ATOM   3520  CG2 VAL B 445     -10.641  15.909  45.761  1.00  1.80           C  
ATOM   3521  C   VAL B 445      -8.186  15.418  47.680  1.00  1.87           C  
ATOM   3522  O   VAL B 445      -8.005  15.823  48.817  1.00  1.55           O  
ATOM   3523  N   LYS B 446      -8.294  14.117  47.367  1.00  1.83           N  
ATOM   3524  CA  LYS B 446      -8.183  13.108  48.411  1.00  1.80           C  
ATOM   3525  CB  LYS B 446      -8.457  11.719  47.802  1.00  1.80           C  
ATOM   3526  CG  LYS B 446      -8.646  10.595  48.834  1.00  1.80           C  
ATOM   3527  CD  LYS B 446      -7.349   9.912  49.292  1.00  1.80           C  
ATOM   3528  CE  LYS B 446      -7.643   8.808  50.318  1.00  1.80           C  
ATOM   3529  NZ  LYS B 446      -6.495   8.003  50.718  1.00  1.65           N  
ATOM   3530  C   LYS B 446      -6.812  13.220  49.109  1.00  1.87           C  
ATOM   3531  O   LYS B 446      -6.712  13.195  50.330  1.00  1.55           O  
ATOM   3532  N   SER B 447      -5.773  13.390  48.274  1.00  1.83           N  
ATOM   3533  CA  SER B 447      -4.426  13.565  48.793  1.00  1.80           C  
ATOM   3534  CB  SER B 447      -3.438  13.560  47.617  1.00  1.80           C  
ATOM   3535  OG  SER B 447      -3.580  12.414  46.787  1.00  1.55           O  
ATOM   3536  C   SER B 447      -4.276  14.861  49.618  1.00  1.87           C  
ATOM   3537  O   SER B 447      -3.443  14.935  50.511  1.00  1.55           O  
ATOM   3538  N   GLN B 448      -5.099  15.872  49.286  1.00  1.83           N  
ATOM   3539  CA  GLN B 448      -5.052  17.103  50.075  1.00  1.80           C  
ATOM   3540  CB  GLN B 448      -5.750  18.257  49.334  1.00  1.80           C  
ATOM   3541  CG  GLN B 448      -5.064  18.626  48.009  1.00  1.80           C  
ATOM   3542  CD  GLN B 448      -5.617  19.952  47.481  1.00  1.87           C  
ATOM   3543  OE1 GLN B 448      -5.383  21.006  48.053  1.00  1.55           O  
ATOM   3544  NE2 GLN B 448      -6.362  19.860  46.380  1.00  1.83           N  
ATOM   3545  C   GLN B 448      -5.703  16.888  51.455  1.00  1.87           C  
ATOM   3546  O   GLN B 448      -5.122  17.146  52.500  1.00  1.55           O  
ATOM   3547  N   LEU B 449      -6.960  16.441  51.368  1.00  1.83           N  
ATOM   3548  CA  LEU B 449      -7.865  16.427  52.504  1.00  1.80           C  
ATOM   3549  CB  LEU B 449      -9.299  16.199  51.994  1.00  1.80           C  
ATOM   3550  CG  LEU B 449      -9.803  17.317  51.055  1.00  1.80           C  
ATOM   3551  CD1 LEU B 449     -11.147  16.946  50.422  1.00  1.80           C  
ATOM   3552  CD2 LEU B 449      -9.910  18.662  51.782  1.00  1.80           C  
ATOM   3553  C   LEU B 449      -7.448  15.367  53.531  1.00  1.87           C  
ATOM   3554  O   LEU B 449      -7.451  15.608  54.733  1.00  1.55           O  
ATOM   3555  N   LYS B 450      -7.096  14.186  53.007  1.00  1.83           N  
ATOM   3556  CA  LYS B 450      -6.649  13.079  53.845  1.00  1.80           C  
ATOM   3557  CB  LYS B 450      -5.225  13.337  54.382  1.00  1.80           C  
ATOM   3558  CG  LYS B 450      -4.205  13.664  53.284  1.00  1.80           C  
ATOM   3559  CD  LYS B 450      -2.782  13.754  53.849  1.00  1.80           C  
ATOM   3560  CE  LYS B 450      -1.769  14.293  52.830  1.00  1.80           C  
ATOM   3561  NZ  LYS B 450      -0.391  14.345  53.312  1.00  1.65           N  
ATOM   3562  C   LYS B 450      -7.679  12.747  54.959  1.00  1.87           C  
ATOM   3563  O   LYS B 450      -8.717  12.149  54.706  1.00  1.55           O  
ATOM   3564  N   ASN B 451      -7.330  13.150  56.195  1.00  1.83           N  
ATOM   3565  CA  ASN B 451      -8.131  12.814  57.372  1.00  1.80           C  
ATOM   3566  CB  ASN B 451      -7.263  12.869  58.644  1.00  1.80           C  
ATOM   3567  CG  ASN B 451      -6.050  11.942  58.556  1.00  1.87           C  
ATOM   3568  OD1 ASN B 451      -6.158  10.724  58.653  1.00  1.55           O  
ATOM   3569  ND2 ASN B 451      -4.891  12.576  58.359  1.00  1.83           N  
ATOM   3570  C   ASN B 451      -9.274  13.818  57.566  1.00  1.87           C  
ATOM   3571  O   ASN B 451     -10.275  13.548  58.215  1.00  1.55           O  
ATOM   3572  N   ASN B 452      -9.031  15.015  57.016  1.00  1.83           N  
ATOM   3573  CA  ASN B 452      -9.756  16.210  57.437  1.00  1.80           C  
ATOM   3574  CB  ASN B 452      -9.074  17.458  56.867  1.00  1.80           C  
ATOM   3575  CG  ASN B 452      -7.755  17.753  57.586  1.00  1.87           C  
ATOM   3576  OD1 ASN B 452      -7.721  18.379  58.640  1.00  1.55           O  
ATOM   3577  ND2 ASN B 452      -6.686  17.246  56.977  1.00  1.83           N  
ATOM   3578  C   ASN B 452     -11.220  16.207  56.996  1.00  1.87           C  
ATOM   3579  O   ASN B 452     -12.051  16.890  57.586  1.00  1.55           O  
ATOM   3580  N   ALA B 453     -11.500  15.429  55.940  1.00  1.83           N  
ATOM   3581  CA  ALA B 453     -12.860  15.367  55.431  1.00  1.80           C  
ATOM   3582  CB  ALA B 453     -13.017  16.363  54.279  1.00  1.80           C  
ATOM   3583  C   ALA B 453     -13.141  13.931  54.980  1.00  1.87           C  
ATOM   3584  O   ALA B 453     -12.422  13.367  54.165  1.00  1.55           O  
ATOM   3585  N   LYS B 454     -14.191  13.368  55.597  1.00  1.83           N  
ATOM   3586  CA  LYS B 454     -14.542  11.974  55.383  1.00  1.80           C  
ATOM   3587  CB  LYS B 454     -15.483  11.484  56.500  1.00  1.80           C  
ATOM   3588  CG  LYS B 454     -16.715  12.375  56.748  1.00  1.80           C  
ATOM   3589  CD  LYS B 454     -17.681  11.771  57.777  1.00  1.80           C  
ATOM   3590  CE  LYS B 454     -18.980  12.579  57.921  1.00  1.80           C  
ATOM   3591  NZ  LYS B 454     -19.926  12.013  58.877  1.00  1.65           N  
ATOM   3592  C   LYS B 454     -15.200  11.815  54.008  1.00  1.87           C  
ATOM   3593  O   LYS B 454     -16.063  12.593  53.620  1.00  1.55           O  
ATOM   3594  N   GLU B 455     -14.758  10.759  53.310  1.00  1.83           N  
ATOM   3595  CA  GLU B 455     -15.357  10.406  52.032  1.00  1.80           C  
ATOM   3596  CB  GLU B 455     -14.466   9.360  51.338  1.00  1.80           C  
ATOM   3597  CG  GLU B 455     -12.987   9.765  51.255  1.00  1.80           C  
ATOM   3598  CD  GLU B 455     -12.199   8.664  50.553  1.00  1.87           C  
ATOM   3599  OE1 GLU B 455     -11.772   7.726  51.216  1.00  1.66           O  
ATOM   3600  OE2 GLU B 455     -12.018   8.733  49.346  1.00  1.66           O  
ATOM   3601  C   GLU B 455     -16.753   9.811  52.300  1.00  1.87           C  
ATOM   3602  O   GLU B 455     -16.902   8.614  52.525  1.00  1.55           O  
ATOM   3603  N   ILE B 456     -17.757  10.697  52.293  1.00  1.83           N  
ATOM   3604  CA  ILE B 456     -19.097  10.240  52.648  1.00  1.80           C  
ATOM   3605  CB  ILE B 456     -20.018  11.439  52.956  1.00  1.80           C  
ATOM   3606  CG2 ILE B 456     -19.487  12.196  54.178  1.00  1.80           C  
ATOM   3607  CG1 ILE B 456     -20.212  12.392  51.762  1.00  1.80           C  
ATOM   3608  CD1 ILE B 456     -21.248  13.489  52.029  1.00  1.80           C  
ATOM   3609  C   ILE B 456     -19.663   9.308  51.560  1.00  1.87           C  
ATOM   3610  O   ILE B 456     -20.446   8.402  51.828  1.00  1.55           O  
ATOM   3611  N   GLY B 457     -19.202   9.583  50.334  1.00  1.83           N  
ATOM   3612  CA  GLY B 457     -19.660   8.864  49.159  1.00  1.80           C  
ATOM   3613  C   GLY B 457     -20.073   9.911  48.141  1.00  1.87           C  
ATOM   3614  O   GLY B 457     -20.074  11.099  48.433  1.00  1.55           O  
ATOM   3615  N   ASN B 458     -20.410   9.429  46.935  1.00  1.83           N  
ATOM   3616  CA  ASN B 458     -20.926  10.311  45.883  1.00  1.80           C  
ATOM   3617  CB  ASN B 458     -22.298  10.911  46.251  1.00  1.80           C  
ATOM   3618  CG  ASN B 458     -23.337   9.805  46.438  1.00  1.87           C  
ATOM   3619  OD1 ASN B 458     -23.710   9.105  45.503  1.00  1.55           O  
ATOM   3620  ND2 ASN B 458     -23.775   9.664  47.690  1.00  1.83           N  
ATOM   3621  C   ASN B 458     -19.923  11.423  45.531  1.00  1.87           C  
ATOM   3622  O   ASN B 458     -20.288  12.530  45.154  1.00  1.55           O  
ATOM   3623  N   GLY B 459     -18.638  11.063  45.691  1.00  1.83           N  
ATOM   3624  CA  GLY B 459     -17.568  11.993  45.362  1.00  1.80           C  
ATOM   3625  C   GLY B 459     -17.424  13.151  46.358  1.00  1.87           C  
ATOM   3626  O   GLY B 459     -16.697  14.099  46.088  1.00  1.55           O  
ATOM   3627  N   CYS B 460     -18.141  13.049  47.493  1.00  1.83           N  
ATOM   3628  CA  CYS B 460     -18.166  14.117  48.485  1.00  1.80           C  
ATOM   3629  CB  CYS B 460     -19.603  14.360  48.960  1.00  1.80           C  
ATOM   3630  SG  CYS B 460     -20.644  15.207  47.750  1.00  1.89           S  
ATOM   3631  C   CYS B 460     -17.280  13.764  49.688  1.00  1.87           C  
ATOM   3632  O   CYS B 460     -17.195  12.624  50.137  1.00  1.55           O  
ATOM   3633  N   PHE B 461     -16.670  14.848  50.176  1.00  1.83           N  
ATOM   3634  CA  PHE B 461     -15.831  14.894  51.354  1.00  1.80           C  
ATOM   3635  CB  PHE B 461     -14.475  15.512  50.984  1.00  1.80           C  
ATOM   3636  CG  PHE B 461     -13.704  14.734  49.957  1.00  2.04           C  
ATOM   3637  CD1 PHE B 461     -12.828  13.726  50.346  1.00  2.04           C  
ATOM   3638  CD2 PHE B 461     -13.831  15.041  48.607  1.00  2.04           C  
ATOM   3639  CE1 PHE B 461     -12.065  13.055  49.400  1.00  2.04           C  
ATOM   3640  CE2 PHE B 461     -13.077  14.365  47.660  1.00  2.04           C  
ATOM   3641  CZ  PHE B 461     -12.185  13.377  48.057  1.00  2.04           C  
ATOM   3642  C   PHE B 461     -16.519  15.839  52.350  1.00  1.87           C  
ATOM   3643  O   PHE B 461     -16.551  17.047  52.137  1.00  1.55           O  
ATOM   3644  N   GLU B 462     -17.080  15.259  53.424  1.00  1.83           N  
ATOM   3645  CA  GLU B 462     -17.655  16.094  54.474  1.00  1.80           C  
ATOM   3646  CB  GLU B 462     -18.770  15.337  55.209  1.00  1.80           C  
ATOM   3647  CG  GLU B 462     -19.449  16.187  56.298  1.00  1.80           C  
ATOM   3648  CD  GLU B 462     -20.566  15.448  57.041  1.00  1.87           C  
ATOM   3649  OE1 GLU B 462     -21.163  14.536  56.487  1.00  1.66           O  
ATOM   3650  OE2 GLU B 462     -20.856  15.787  58.182  1.00  1.66           O  
ATOM   3651  C   GLU B 462     -16.529  16.470  55.440  1.00  1.87           C  
ATOM   3652  O   GLU B 462     -15.834  15.609  55.963  1.00  1.55           O  
ATOM   3653  N   PHE B 463     -16.374  17.785  55.642  1.00  1.83           N  
ATOM   3654  CA  PHE B 463     -15.322  18.260  56.529  1.00  1.80           C  
ATOM   3655  CB  PHE B 463     -15.111  19.769  56.342  1.00  1.80           C  
ATOM   3656  CG  PHE B 463     -14.418  20.076  55.044  1.00  2.04           C  
ATOM   3657  CD1 PHE B 463     -15.144  20.299  53.881  1.00  2.04           C  
ATOM   3658  CD2 PHE B 463     -13.028  20.138  54.994  1.00  2.04           C  
ATOM   3659  CE1 PHE B 463     -14.491  20.577  52.686  1.00  2.04           C  
ATOM   3660  CE2 PHE B 463     -12.374  20.420  53.804  1.00  2.04           C  
ATOM   3661  CZ  PHE B 463     -13.106  20.638  52.646  1.00  2.04           C  
ATOM   3662  C   PHE B 463     -15.697  17.968  57.988  1.00  1.87           C  
ATOM   3663  O   PHE B 463     -16.801  18.255  58.444  1.00  1.55           O  
ATOM   3664  N   TYR B 464     -14.690  17.429  58.694  1.00  1.83           N  
ATOM   3665  CA  TYR B 464     -14.780  17.302  60.141  1.00  1.80           C  
ATOM   3666  CB  TYR B 464     -13.672  16.374  60.674  1.00  1.80           C  
ATOM   3667  CG  TYR B 464     -13.949  14.916  60.430  1.00  2.04           C  
ATOM   3668  CD1 TYR B 464     -14.949  14.263  61.143  1.00  2.04           C  
ATOM   3669  CE1 TYR B 464     -15.179  12.905  60.966  1.00  2.04           C  
ATOM   3670  CD2 TYR B 464     -13.194  14.189  59.518  1.00  2.04           C  
ATOM   3671  CE2 TYR B 464     -13.416  12.831  59.340  1.00  2.04           C  
ATOM   3672  CZ  TYR B 464     -14.400  12.179  60.070  1.00  2.04           C  
ATOM   3673  OH  TYR B 464     -14.577  10.819  59.889  1.00  1.55           O  
ATOM   3674  C   TYR B 464     -14.629  18.688  60.787  1.00  1.87           C  
ATOM   3675  O   TYR B 464     -15.445  19.116  61.591  1.00  1.55           O  
ATOM   3676  N   HIS B 465     -13.518  19.350  60.405  1.00  1.83           N  
ATOM   3677  CA  HIS B 465     -13.123  20.550  61.144  1.00  1.80           C  
ATOM   3678  CB  HIS B 465     -11.656  20.932  60.876  1.00  1.80           C  
ATOM   3679  CG  HIS B 465     -11.375  21.228  59.419  1.00  2.04           C  
ATOM   3680  CD2 HIS B 465     -10.624  20.446  58.529  1.00  2.04           C  
ATOM   3681  ND1 HIS B 465     -11.788  22.331  58.759  1.00  1.72           N  
ATOM   3682  CE1 HIS B 465     -11.301  22.223  57.511  1.00  2.04           C  
ATOM   3683  NE2 HIS B 465     -10.594  21.092  57.343  1.00  1.72           N  
ATOM   3684  C   HIS B 465     -14.077  21.737  60.916  1.00  1.87           C  
ATOM   3685  O   HIS B 465     -14.201  22.609  61.770  1.00  1.55           O  
ATOM   3686  N   LYS B 466     -14.737  21.699  59.742  1.00  1.83           N  
ATOM   3687  CA  LYS B 466     -15.673  22.738  59.307  1.00  1.80           C  
ATOM   3688  CB  LYS B 466     -16.714  23.110  60.385  1.00  1.80           C  
ATOM   3689  CG  LYS B 466     -17.377  21.901  61.068  1.00  1.80           C  
ATOM   3690  CD  LYS B 466     -17.986  20.890  60.090  1.00  1.80           C  
ATOM   3691  CE  LYS B 466     -18.598  19.689  60.820  1.00  1.80           C  
ATOM   3692  NZ  LYS B 466     -19.075  18.626  59.941  1.00  1.65           N  
ATOM   3693  C   LYS B 466     -14.872  23.962  58.840  1.00  1.87           C  
ATOM   3694  O   LYS B 466     -13.803  24.252  59.365  1.00  1.55           O  
ATOM   3695  N   CYS B 467     -15.399  24.636  57.810  1.00  1.83           N  
ATOM   3696  CA  CYS B 467     -14.660  25.750  57.234  1.00  1.80           C  
ATOM   3697  CB  CYS B 467     -13.340  25.276  56.617  1.00  1.80           C  
ATOM   3698  SG  CYS B 467     -13.536  23.874  55.485  1.00  1.89           S  
ATOM   3699  C   CYS B 467     -15.517  26.415  56.159  1.00  1.87           C  
ATOM   3700  O   CYS B 467     -16.426  25.814  55.600  1.00  1.55           O  
ATOM   3701  N   ASN B 468     -15.183  27.693  55.921  1.00  1.83           N  
ATOM   3702  CA  ASN B 468     -15.907  28.480  54.933  1.00  1.80           C  
ATOM   3703  CB  ASN B 468     -16.135  29.912  55.461  1.00  1.80           C  
ATOM   3704  CG  ASN B 468     -16.852  29.953  56.819  1.00  1.87           C  
ATOM   3705  OD1 ASN B 468     -16.480  30.705  57.713  1.00  1.55           O  
ATOM   3706  ND2 ASN B 468     -17.896  29.134  56.941  1.00  1.83           N  
ATOM   3707  C   ASN B 468     -15.108  28.455  53.622  1.00  1.87           C  
ATOM   3708  O   ASN B 468     -14.131  27.725  53.477  1.00  1.55           O  
ATOM   3709  N   ASN B 469     -15.573  29.295  52.677  1.00  1.83           N  
ATOM   3710  CA  ASN B 469     -15.087  29.240  51.297  1.00  1.80           C  
ATOM   3711  CB  ASN B 469     -15.795  30.271  50.399  1.00  1.80           C  
ATOM   3712  CG  ASN B 469     -17.178  29.777  49.967  1.00  1.87           C  
ATOM   3713  OD1 ASN B 469     -18.171  29.953  50.659  1.00  1.55           O  
ATOM   3714  ND2 ASN B 469     -17.184  29.135  48.798  1.00  1.83           N  
ATOM   3715  C   ASN B 469     -13.569  29.431  51.183  1.00  1.87           C  
ATOM   3716  O   ASN B 469     -12.961  28.947  50.239  1.00  1.55           O  
ATOM   3717  N   GLU B 470     -12.971  30.116  52.175  1.00  1.83           N  
ATOM   3718  CA  GLU B 470     -11.518  30.281  52.170  1.00  1.80           C  
ATOM   3719  CB  GLU B 470     -11.087  31.042  53.437  1.00  1.80           C  
ATOM   3720  CG  GLU B 470      -9.579  31.343  53.478  1.00  1.80           C  
ATOM   3721  CD  GLU B 470      -9.188  32.249  54.649  1.00  1.87           C  
ATOM   3722  OE1 GLU B 470      -9.451  31.902  55.794  1.00  1.66           O  
ATOM   3723  OE2 GLU B 470      -8.606  33.303  54.424  1.00  1.66           O  
ATOM   3724  C   GLU B 470     -10.803  28.916  52.044  1.00  1.87           C  
ATOM   3725  O   GLU B 470      -9.888  28.736  51.252  1.00  1.55           O  
ATOM   3726  N   CYS B 471     -11.294  27.957  52.846  1.00  1.83           N  
ATOM   3727  CA  CYS B 471     -10.668  26.639  52.842  1.00  1.80           C  
ATOM   3728  CB  CYS B 471     -11.235  25.808  53.990  1.00  1.80           C  
ATOM   3729  SG  CYS B 471     -10.437  24.199  54.220  1.00  1.89           S  
ATOM   3730  C   CYS B 471     -10.887  25.938  51.494  1.00  1.87           C  
ATOM   3731  O   CYS B 471     -10.023  25.242  50.972  1.00  1.55           O  
ATOM   3732  N   MET B 472     -12.086  26.188  50.935  1.00  1.83           N  
ATOM   3733  CA  MET B 472     -12.377  25.647  49.613  1.00  1.80           C  
ATOM   3734  CB  MET B 472     -13.806  26.004  49.167  1.00  1.80           C  
ATOM   3735  CG  MET B 472     -14.893  25.529  50.140  1.00  1.80           C  
ATOM   3736  SD  MET B 472     -14.923  23.738  50.297  1.00  1.97           S  
ATOM   3737  CE  MET B 472     -16.146  23.621  51.612  1.00  1.80           C  
ATOM   3738  C   MET B 472     -11.347  26.170  48.598  1.00  1.87           C  
ATOM   3739  O   MET B 472     -10.833  25.428  47.772  1.00  1.55           O  
ATOM   3740  N   GLU B 473     -11.045  27.471  48.735  1.00  1.83           N  
ATOM   3741  CA  GLU B 473     -10.041  28.107  47.894  1.00  1.80           C  
ATOM   3742  CB  GLU B 473      -9.966  29.609  48.229  1.00  1.80           C  
ATOM   3743  CG  GLU B 473      -9.232  30.470  47.180  1.00  1.80           C  
ATOM   3744  CD  GLU B 473     -10.045  30.729  45.906  1.00  1.87           C  
ATOM   3745  OE1 GLU B 473     -11.267  30.784  45.965  1.00  1.66           O  
ATOM   3746  OE2 GLU B 473      -9.457  30.903  44.846  1.00  1.66           O  
ATOM   3747  C   GLU B 473      -8.681  27.403  48.073  1.00  1.87           C  
ATOM   3748  O   GLU B 473      -7.956  27.162  47.116  1.00  1.55           O  
ATOM   3749  N   SER B 474      -8.385  27.047  49.334  1.00  1.83           N  
ATOM   3750  CA  SER B 474      -7.152  26.321  49.605  1.00  1.80           C  
ATOM   3751  CB  SER B 474      -7.018  26.125  51.123  1.00  1.80           C  
ATOM   3752  OG  SER B 474      -7.498  27.242  51.855  1.00  1.55           O  
ATOM   3753  C   SER B 474      -7.088  24.973  48.847  1.00  1.87           C  
ATOM   3754  O   SER B 474      -6.045  24.579  48.337  1.00  1.55           O  
ATOM   3755  N   VAL B 475      -8.249  24.292  48.795  1.00  1.83           N  
ATOM   3756  CA  VAL B 475      -8.299  23.021  48.070  1.00  1.80           C  
ATOM   3757  CB  VAL B 475      -9.598  22.243  48.388  1.00  1.80           C  
ATOM   3758  CG1 VAL B 475      -9.650  20.894  47.648  1.00  1.80           C  
ATOM   3759  CG2 VAL B 475      -9.760  21.991  49.894  1.00  1.80           C  
ATOM   3760  C   VAL B 475      -8.146  23.265  46.553  1.00  1.87           C  
ATOM   3761  O   VAL B 475      -7.433  22.551  45.860  1.00  1.55           O  
ATOM   3762  N   LYS B 476      -8.856  24.304  46.085  1.00  1.83           N  
ATOM   3763  CA  LYS B 476      -8.906  24.607  44.657  1.00  1.80           C  
ATOM   3764  CB  LYS B 476      -9.830  25.809  44.405  1.00  1.80           C  
ATOM   3765  CG  LYS B 476     -11.328  25.509  44.560  1.00  1.80           C  
ATOM   3766  CD  LYS B 476     -12.139  26.801  44.412  1.00  1.80           C  
ATOM   3767  CE  LYS B 476     -13.657  26.599  44.409  1.00  1.80           C  
ATOM   3768  NZ  LYS B 476     -14.365  27.870  44.286  1.00  1.65           N  
ATOM   3769  C   LYS B 476      -7.505  24.946  44.123  1.00  1.87           C  
ATOM   3770  O   LYS B 476      -7.059  24.463  43.090  1.00  1.55           O  
ATOM   3771  N   ASN B 477      -6.849  25.831  44.889  1.00  1.83           N  
ATOM   3772  CA  ASN B 477      -5.514  26.282  44.512  1.00  1.80           C  
ATOM   3773  CB  ASN B 477      -5.146  27.624  45.180  1.00  1.80           C  
ATOM   3774  CG  ASN B 477      -4.839  27.547  46.680  1.00  1.87           C  
ATOM   3775  OD1 ASN B 477      -4.348  26.553  47.192  1.00  1.55           O  
ATOM   3776  ND2 ASN B 477      -5.123  28.663  47.353  1.00  1.83           N  
ATOM   3777  C   ASN B 477      -4.486  25.160  44.742  1.00  1.87           C  
ATOM   3778  O   ASN B 477      -3.417  25.137  44.140  1.00  1.55           O  
ATOM   3779  N   GLY B 478      -4.903  24.206  45.590  1.00  1.83           N  
ATOM   3780  CA  GLY B 478      -4.196  22.941  45.709  1.00  1.80           C  
ATOM   3781  C   GLY B 478      -3.157  22.963  46.826  1.00  1.87           C  
ATOM   3782  O   GLY B 478      -2.302  22.087  46.907  1.00  1.55           O  
ATOM   3783  N   THR B 479      -3.251  24.006  47.669  1.00  1.83           N  
ATOM   3784  CA  THR B 479      -2.330  24.121  48.789  1.00  1.80           C  
ATOM   3785  CB  THR B 479      -2.079  25.623  49.112  1.00  1.80           C  
ATOM   3786  OG1 THR B 479      -0.776  25.863  49.611  1.00  1.55           O  
ATOM   3787  CG2 THR B 479      -3.117  26.326  50.004  1.00  1.80           C  
ATOM   3788  C   THR B 479      -2.877  23.245  49.931  1.00  1.87           C  
ATOM   3789  O   THR B 479      -2.234  22.310  50.391  1.00  1.55           O  
ATOM   3790  N   TYR B 480      -4.105  23.610  50.339  1.00  1.83           N  
ATOM   3791  CA  TYR B 480      -4.776  23.097  51.526  1.00  1.80           C  
ATOM   3792  CB  TYR B 480      -5.275  21.662  51.303  1.00  1.80           C  
ATOM   3793  CG  TYR B 480      -6.214  21.206  52.386  1.00  2.04           C  
ATOM   3794  CD1 TYR B 480      -7.416  21.872  52.614  1.00  2.04           C  
ATOM   3795  CE1 TYR B 480      -8.286  21.442  53.607  1.00  2.04           C  
ATOM   3796  CD2 TYR B 480      -5.900  20.102  53.165  1.00  2.04           C  
ATOM   3797  CE2 TYR B 480      -6.769  19.669  54.154  1.00  2.04           C  
ATOM   3798  CZ  TYR B 480      -7.959  20.338  54.380  1.00  2.04           C  
ATOM   3799  OH  TYR B 480      -8.798  19.881  55.371  1.00  1.55           O  
ATOM   3800  C   TYR B 480      -3.942  23.313  52.814  1.00  1.87           C  
ATOM   3801  O   TYR B 480      -4.226  24.211  53.595  1.00  1.55           O  
ATOM   3802  N   ASP B 481      -2.915  22.460  52.974  1.00  1.83           N  
ATOM   3803  CA  ASP B 481      -1.919  22.566  54.042  1.00  1.80           C  
ATOM   3804  CB  ASP B 481      -1.044  23.840  53.930  1.00  1.80           C  
ATOM   3805  CG  ASP B 481      -0.003  23.794  52.801  1.00  1.87           C  
ATOM   3806  OD1 ASP B 481       0.136  24.768  52.068  1.00  1.66           O  
ATOM   3807  OD2 ASP B 481       0.702  22.798  52.663  1.00  1.66           O  
ATOM   3808  C   ASP B 481      -2.540  22.426  55.444  1.00  1.87           C  
ATOM   3809  O   ASP B 481      -2.222  23.169  56.368  1.00  1.55           O  
ATOM   3810  N   TYR B 482      -3.387  21.391  55.556  1.00  1.83           N  
ATOM   3811  CA  TYR B 482      -3.829  20.907  56.862  1.00  1.80           C  
ATOM   3812  CB  TYR B 482      -5.290  21.300  57.137  1.00  1.80           C  
ATOM   3813  CG  TYR B 482      -5.450  22.783  57.333  1.00  2.04           C  
ATOM   3814  CD1 TYR B 482      -5.258  23.350  58.589  1.00  2.04           C  
ATOM   3815  CE1 TYR B 482      -5.393  24.719  58.776  1.00  2.04           C  
ATOM   3816  CD2 TYR B 482      -5.784  23.608  56.266  1.00  2.04           C  
ATOM   3817  CE2 TYR B 482      -5.915  24.977  56.448  1.00  2.04           C  
ATOM   3818  CZ  TYR B 482      -5.719  25.538  57.702  1.00  2.04           C  
ATOM   3819  OH  TYR B 482      -5.856  26.907  57.855  1.00  1.55           O  
ATOM   3820  C   TYR B 482      -3.696  19.375  56.830  1.00  1.87           C  
ATOM   3821  O   TYR B 482      -4.524  18.709  56.225  1.00  1.55           O  
ATOM   3822  N   PRO B 483      -2.622  18.828  57.457  1.00  1.83           N  
ATOM   3823  CD  PRO B 483      -1.462  19.571  57.946  1.00  1.80           C  
ATOM   3824  CA  PRO B 483      -2.482  17.379  57.605  1.00  1.80           C  
ATOM   3825  CB  PRO B 483      -1.088  17.192  58.232  1.00  1.80           C  
ATOM   3826  CG  PRO B 483      -0.356  18.518  58.005  1.00  1.80           C  
ATOM   3827  C   PRO B 483      -3.564  16.716  58.498  1.00  1.87           C  
ATOM   3828 1OCT PRO B 483      -3.853  15.537  58.318  1.00  1.66           O  
ATOM   3829 2OCT PRO B 483      -4.102  17.372  59.386  1.00  1.66           O  
TER    3830      PRO B 483
ATOM   3831  N   ASP C 484     -13.861 -15.906  57.953  1.00  1.65           N  
ATOM   3832  CA  ASP C 484     -14.687 -15.636  56.790  1.00  1.80           C  
ATOM   3833  CB  ASP C 484     -16.041 -14.977  57.106  1.00  1.80           C  
ATOM   3834  CG  ASP C 484     -16.948 -15.864  57.952  1.00  1.87           C  
ATOM   3835  OD1 ASP C 484     -16.540 -16.957  58.330  1.00  1.66           O  
ATOM   3836  OD2 ASP C 484     -18.061 -15.451  58.240  1.00  1.66           O  
ATOM   3837  C   ASP C 484     -13.903 -14.708  55.884  1.00  1.87           C  
ATOM   3838  O   ASP C 484     -13.148 -13.862  56.354  1.00  1.55           O  
ATOM   3839  N   THR C 485     -14.092 -14.909  54.579  1.00  1.83           N  
ATOM   3840  CA  THR C 485     -13.279 -14.187  53.621  1.00  1.80           C  
ATOM   3841  CB  THR C 485     -11.936 -14.935  53.444  1.00  1.80           C  
ATOM   3842  OG1 THR C 485     -11.435 -15.396  54.689  1.00  1.55           O  
ATOM   3843  CG2 THR C 485     -10.858 -14.102  52.736  1.00  1.80           C  
ATOM   3844  C   THR C 485     -14.068 -14.106  52.317  1.00  1.87           C  
ATOM   3845  O   THR C 485     -14.786 -15.027  51.941  1.00  1.55           O  
ATOM   3846  N   ILE C 486     -13.886 -12.948  51.676  1.00  1.83           N  
ATOM   3847  CA  ILE C 486     -14.403 -12.693  50.345  1.00  1.80           C  
ATOM   3848  CB  ILE C 486     -15.386 -11.497  50.383  1.00  1.80           C  
ATOM   3849  CG2 ILE C 486     -14.857 -10.310  51.214  1.00  1.80           C  
ATOM   3850  CG1 ILE C 486     -15.814 -11.055  48.968  1.00  1.80           C  
ATOM   3851  CD1 ILE C 486     -16.947 -10.023  48.973  1.00  1.80           C  
ATOM   3852  C   ILE C 486     -13.164 -12.437  49.483  1.00  1.87           C  
ATOM   3853  O   ILE C 486     -12.294 -11.656  49.854  1.00  1.55           O  
ATOM   3854  N   CYS C 487     -13.118 -13.146  48.348  1.00  1.83           N  
ATOM   3855  CA  CYS C 487     -12.074 -12.927  47.358  1.00  1.80           C  
ATOM   3856  CB  CYS C 487     -11.208 -14.174  47.176  1.00  1.80           C  
ATOM   3857  SG  CYS C 487     -10.288 -14.690  48.641  1.00  1.89           S  
ATOM   3858  C   CYS C 487     -12.764 -12.589  46.051  1.00  1.87           C  
ATOM   3859  O   CYS C 487     -13.913 -12.957  45.848  1.00  1.55           O  
ATOM   3860  N   ILE C 488     -12.011 -11.888  45.198  1.00  1.83           N  
ATOM   3861  CA  ILE C 488     -12.451 -11.497  43.871  1.00  1.80           C  
ATOM   3862  CB  ILE C 488     -12.587  -9.960  43.805  1.00  1.80           C  
ATOM   3863  CG2 ILE C 488     -13.078  -9.483  42.431  1.00  1.80           C  
ATOM   3864  CG1 ILE C 488     -13.464  -9.389  44.938  1.00  1.80           C  
ATOM   3865  CD1 ILE C 488     -14.895  -9.930  44.947  1.00  1.80           C  
ATOM   3866  C   ILE C 488     -11.354 -11.990  42.930  1.00  1.87           C  
ATOM   3867  O   ILE C 488     -10.176 -11.865  43.238  1.00  1.55           O  
ATOM   3868  N   GLY C 489     -11.784 -12.565  41.803  1.00  1.83           N  
ATOM   3869  CA  GLY C 489     -10.829 -13.153  40.882  1.00  1.80           C  
ATOM   3870  C   GLY C 489     -11.470 -13.240  39.509  1.00  1.87           C  
ATOM   3871  O   GLY C 489     -12.655 -12.971  39.335  1.00  1.55           O  
ATOM   3872  N   TYR C 490     -10.608 -13.603  38.550  1.00  1.83           N  
ATOM   3873  CA  TYR C 490     -11.031 -13.759  37.168  1.00  1.80           C  
ATOM   3874  CB  TYR C 490     -10.207 -12.864  36.227  1.00  1.80           C  
ATOM   3875  CG  TYR C 490      -8.714 -13.017  36.357  1.00  2.04           C  
ATOM   3876  CD1 TYR C 490      -8.020 -12.241  37.274  1.00  2.04           C  
ATOM   3877  CE1 TYR C 490      -6.644 -12.341  37.386  1.00  2.04           C  
ATOM   3878  CD2 TYR C 490      -7.997 -13.903  35.558  1.00  2.04           C  
ATOM   3879  CE2 TYR C 490      -6.614 -14.003  35.669  1.00  2.04           C  
ATOM   3880  CZ  TYR C 490      -5.932 -13.222  36.590  1.00  2.04           C  
ATOM   3881  OH  TYR C 490      -4.559 -13.321  36.712  1.00  1.55           O  
ATOM   3882  C   TYR C 490     -10.963 -15.243  36.811  1.00  1.87           C  
ATOM   3883  O   TYR C 490     -10.534 -16.084  37.589  1.00  1.55           O  
ATOM   3884  N   HIS C 491     -11.450 -15.488  35.599  1.00  1.83           N  
ATOM   3885  CA  HIS C 491     -11.626 -16.810  35.040  1.00  1.80           C  
ATOM   3886  CB  HIS C 491     -12.739 -16.653  33.992  1.00  1.80           C  
ATOM   3887  CG  HIS C 491     -12.795 -17.769  32.979  1.00  2.04           C  
ATOM   3888  CD2 HIS C 491     -12.246 -17.770  31.688  1.00  2.04           C  
ATOM   3889  ND1 HIS C 491     -13.418 -18.944  33.174  1.00  1.72           N  
ATOM   3890  CE1 HIS C 491     -13.258 -19.641  32.043  1.00  2.04           C  
ATOM   3891  NE2 HIS C 491     -12.550 -18.959  31.123  1.00  1.72           N  
ATOM   3892  C   HIS C 491     -10.310 -17.285  34.429  1.00  1.87           C  
ATOM   3893  O   HIS C 491      -9.504 -16.499  33.949  1.00  1.55           O  
ATOM   3894  N   ALA C 492     -10.164 -18.612  34.461  1.00  1.83           N  
ATOM   3895  CA  ALA C 492      -9.167 -19.292  33.656  1.00  1.80           C  
ATOM   3896  CB  ALA C 492      -7.911 -19.543  34.486  1.00  1.80           C  
ATOM   3897  C   ALA C 492      -9.828 -20.597  33.216  1.00  1.87           C  
ATOM   3898  O   ALA C 492     -10.883 -20.958  33.726  1.00  1.55           O  
ATOM   3899  N   ASN C 493      -9.189 -21.275  32.261  1.00  1.83           N  
ATOM   3900  CA  ASN C 493      -9.775 -22.473  31.675  1.00  1.80           C  
ATOM   3901  CB  ASN C 493     -10.863 -22.105  30.641  1.00  1.80           C  
ATOM   3902  CG  ASN C 493     -10.345 -21.288  29.448  1.00  1.87           C  
ATOM   3903  OD1 ASN C 493      -9.150 -21.100  29.264  1.00  1.55           O  
ATOM   3904  ND2 ASN C 493     -11.303 -20.853  28.626  1.00  1.83           N  
ATOM   3905  C   ASN C 493      -8.635 -23.314  31.097  1.00  1.87           C  
ATOM   3906  O   ASN C 493      -7.469 -23.083  31.385  1.00  1.55           O  
ATOM   3907  N   ASN C 494      -9.019 -24.298  30.270  1.00  1.83           N  
ATOM   3908  CA  ASN C 494      -8.037 -25.195  29.658  1.00  1.80           C  
ATOM   3909  CB  ASN C 494      -8.565 -26.645  29.612  1.00  1.80           C  
ATOM   3910  CG  ASN C 494      -9.850 -26.797  28.786  1.00  1.87           C  
ATOM   3911  OD1 ASN C 494      -9.838 -26.881  27.563  1.00  1.55           O  
ATOM   3912  ND2 ASN C 494     -10.964 -26.827  29.520  1.00  1.83           N  
ATOM   3913  C   ASN C 494      -7.659 -24.705  28.251  1.00  1.87           C  
ATOM   3914  O   ASN C 494      -7.155 -25.462  27.429  1.00  1.55           O  
ATOM   3915  N   SER C 495      -7.946 -23.414  28.002  1.00  1.83           N  
ATOM   3916  CA  SER C 495      -7.751 -22.885  26.664  1.00  1.80           C  
ATOM   3917  CB  SER C 495      -8.239 -21.437  26.582  1.00  1.80           C  
ATOM   3918  OG  SER C 495      -8.080 -20.959  25.254  1.00  1.55           O  
ATOM   3919  C   SER C 495      -6.267 -22.924  26.288  1.00  1.87           C  
ATOM   3920  O   SER C 495      -5.384 -22.633  27.091  1.00  1.55           O  
ATOM   3921  N   THR C 496      -6.085 -23.276  25.012  1.00  1.83           N  
ATOM   3922  CA  THR C 496      -4.798 -23.209  24.353  1.00  1.80           C  
ATOM   3923  CB  THR C 496      -4.400 -24.636  23.911  1.00  1.80           C  
ATOM   3924  OG1 THR C 496      -3.060 -24.725  23.460  1.00  1.55           O  
ATOM   3925  CG2 THR C 496      -5.353 -25.253  22.874  1.00  1.80           C  
ATOM   3926  C   THR C 496      -4.887 -22.205  23.188  1.00  1.87           C  
ATOM   3927  O   THR C 496      -4.005 -22.160  22.334  1.00  1.55           O  
ATOM   3928  N   ASP C 497      -5.978 -21.405  23.176  1.00  1.83           N  
ATOM   3929  CA  ASP C 497      -6.049 -20.350  22.170  1.00  1.80           C  
ATOM   3930  CB  ASP C 497      -7.396 -19.600  22.122  1.00  1.80           C  
ATOM   3931  CG  ASP C 497      -8.624 -20.449  21.777  1.00  1.87           C  
ATOM   3932  OD1 ASP C 497      -8.520 -21.665  21.651  1.00  1.66           O  
ATOM   3933  OD2 ASP C 497      -9.704 -19.882  21.624  1.00  1.66           O  
ATOM   3934  C   ASP C 497      -4.978 -19.326  22.524  1.00  1.87           C  
ATOM   3935  O   ASP C 497      -4.599 -19.159  23.680  1.00  1.55           O  
ATOM   3936  N   THR C 498      -4.514 -18.649  21.479  1.00  1.83           N  
ATOM   3937  CA  THR C 498      -3.530 -17.622  21.709  1.00  1.80           C  
ATOM   3938  CB  THR C 498      -2.131 -18.255  21.913  1.00  1.80           C  
ATOM   3939  OG1 THR C 498      -1.087 -17.301  22.022  1.00  1.55           O  
ATOM   3940  CG2 THR C 498      -1.742 -19.233  20.799  1.00  1.80           C  
ATOM   3941  C   THR C 498      -3.622 -16.663  20.533  1.00  1.87           C  
ATOM   3942  O   THR C 498      -3.969 -17.048  19.420  1.00  1.55           O  
ATOM   3943  N   VAL C 499      -3.331 -15.402  20.867  1.00  1.83           N  
ATOM   3944  CA  VAL C 499      -3.258 -14.342  19.884  1.00  1.80           C  
ATOM   3945  CB  VAL C 499      -4.556 -13.506  19.884  1.00  1.80           C  
ATOM   3946  CG1 VAL C 499      -5.780 -14.353  19.514  1.00  1.80           C  
ATOM   3947  CG2 VAL C 499      -4.808 -12.769  21.208  1.00  1.80           C  
ATOM   3948  C   VAL C 499      -2.031 -13.515  20.260  1.00  1.87           C  
ATOM   3949  O   VAL C 499      -1.501 -13.639  21.359  1.00  1.55           O  
ATOM   3950  N   ASP C 500      -1.627 -12.679  19.302  1.00  1.83           N  
ATOM   3951  CA  ASP C 500      -0.535 -11.751  19.543  1.00  1.80           C  
ATOM   3952  CB  ASP C 500       0.329 -11.621  18.275  1.00  1.80           C  
ATOM   3953  CG  ASP C 500       1.088 -12.904  17.902  1.00  1.87           C  
ATOM   3954  OD1 ASP C 500       0.976 -13.908  18.593  1.00  1.66           O  
ATOM   3955  OD2 ASP C 500       1.787 -12.909  16.895  1.00  1.66           O  
ATOM   3956  C   ASP C 500      -1.184 -10.417  19.917  1.00  1.87           C  
ATOM   3957  O   ASP C 500      -2.354 -10.181  19.634  1.00  1.55           O  
ATOM   3958  N   THR C 501      -0.381  -9.579  20.573  1.00  1.83           N  
ATOM   3959  CA  THR C 501      -0.807  -8.259  21.011  1.00  1.80           C  
ATOM   3960  CB  THR C 501      -1.013  -8.301  22.534  1.00  1.80           C  
ATOM   3961  OG1 THR C 501       0.192  -8.653  23.182  1.00  1.55           O  
ATOM   3962  CG2 THR C 501      -2.150  -9.246  22.955  1.00  1.80           C  
ATOM   3963  C   THR C 501       0.319  -7.311  20.597  1.00  1.87           C  
ATOM   3964  O   THR C 501       1.265  -7.734  19.939  1.00  1.55           O  
ATOM   3965  N   VAL C 502       0.198  -6.028  20.981  1.00  1.83           N  
ATOM   3966  CA  VAL C 502       1.222  -5.102  20.505  1.00  1.80           C  
ATOM   3967  CB  VAL C 502       0.666  -3.661  20.440  1.00  1.80           C  
ATOM   3968  CG1 VAL C 502       0.641  -2.937  21.792  1.00  1.80           C  
ATOM   3969  CG2 VAL C 502       1.382  -2.822  19.372  1.00  1.80           C  
ATOM   3970  C   VAL C 502       2.510  -5.283  21.336  1.00  1.87           C  
ATOM   3971  O   VAL C 502       3.616  -5.186  20.820  1.00  1.55           O  
ATOM   3972  N   LEU C 503       2.318  -5.575  22.638  1.00  1.83           N  
ATOM   3973  CA  LEU C 503       3.490  -5.754  23.492  1.00  1.80           C  
ATOM   3974  CB  LEU C 503       3.179  -5.326  24.938  1.00  1.80           C  
ATOM   3975  CG  LEU C 503       2.739  -3.854  25.093  1.00  1.80           C  
ATOM   3976  CD1 LEU C 503       2.250  -3.587  26.522  1.00  1.80           C  
ATOM   3977  CD2 LEU C 503       3.854  -2.859  24.745  1.00  1.80           C  
ATOM   3978  C   LEU C 503       4.010  -7.207  23.453  1.00  1.87           C  
ATOM   3979  O   LEU C 503       5.207  -7.438  23.571  1.00  1.55           O  
ATOM   3980  N   GLU C 504       3.085  -8.181  23.328  1.00  1.83           N  
ATOM   3981  CA  GLU C 504       3.476  -9.577  23.551  1.00  1.80           C  
ATOM   3982  CB  GLU C 504       2.977 -10.014  24.940  1.00  1.80           C  
ATOM   3983  CG  GLU C 504       3.462 -11.416  25.347  1.00  1.80           C  
ATOM   3984  CD  GLU C 504       3.253 -11.688  26.838  1.00  1.87           C  
ATOM   3985  OE1 GLU C 504       2.116 -11.784  27.284  1.00  1.66           O  
ATOM   3986  OE2 GLU C 504       4.235 -11.814  27.560  1.00  1.66           O  
ATOM   3987  C   GLU C 504       2.936 -10.496  22.439  1.00  1.87           C  
ATOM   3988  O   GLU C 504       1.753 -10.510  22.120  1.00  1.55           O  
ATOM   3989  N   LYS C 505       3.864 -11.279  21.876  1.00  1.83           N  
ATOM   3990  CA  LYS C 505       3.454 -12.345  20.974  1.00  1.80           C  
ATOM   3991  CB  LYS C 505       4.644 -12.752  20.093  1.00  1.80           C  
ATOM   3992  CG  LYS C 505       5.170 -11.618  19.200  1.00  1.80           C  
ATOM   3993  CD  LYS C 505       6.395 -12.067  18.392  1.00  1.80           C  
ATOM   3994  CE  LYS C 505       6.936 -10.982  17.455  1.00  1.80           C  
ATOM   3995  NZ  LYS C 505       8.080 -11.446  16.677  1.00  1.65           N  
ATOM   3996  C   LYS C 505       3.014 -13.553  21.823  1.00  1.87           C  
ATOM   3997  O   LYS C 505       3.569 -13.823  22.881  1.00  1.55           O  
ATOM   3998  N   ASN C 506       2.031 -14.277  21.277  1.00  1.83           N  
ATOM   3999  CA  ASN C 506       1.646 -15.597  21.778  1.00  1.80           C  
ATOM   4000  CB  ASN C 506       2.783 -16.635  21.661  1.00  1.80           C  
ATOM   4001  CG  ASN C 506       3.162 -16.924  20.206  1.00  1.87           C  
ATOM   4002  OD1 ASN C 506       2.430 -17.565  19.460  1.00  1.55           O  
ATOM   4003  ND2 ASN C 506       4.354 -16.450  19.843  1.00  1.83           N  
ATOM   4004  C   ASN C 506       1.127 -15.525  23.224  1.00  1.87           C  
ATOM   4005  O   ASN C 506       1.560 -16.249  24.116  1.00  1.55           O  
ATOM   4006  N   VAL C 507       0.155 -14.621  23.393  1.00  1.83           N  
ATOM   4007  CA  VAL C 507      -0.577 -14.513  24.645  1.00  1.80           C  
ATOM   4008  CB  VAL C 507      -1.246 -13.126  24.697  1.00  1.80           C  
ATOM   4009  CG1 VAL C 507      -1.926 -12.877  26.049  1.00  1.80           C  
ATOM   4010  CG2 VAL C 507      -0.253 -11.999  24.380  1.00  1.80           C  
ATOM   4011  C   VAL C 507      -1.648 -15.610  24.640  1.00  1.87           C  
ATOM   4012  O   VAL C 507      -2.472 -15.647  23.734  1.00  1.55           O  
ATOM   4013  N   THR C 508      -1.608 -16.501  25.641  1.00  1.83           N  
ATOM   4014  CA  THR C 508      -2.678 -17.486  25.757  1.00  1.80           C  
ATOM   4015  CB  THR C 508      -2.218 -18.622  26.686  1.00  1.80           C  
ATOM   4016  OG1 THR C 508      -0.836 -18.892  26.516  1.00  1.55           O  
ATOM   4017  CG2 THR C 508      -3.057 -19.897  26.506  1.00  1.80           C  
ATOM   4018  C   THR C 508      -3.933 -16.791  26.317  1.00  1.87           C  
ATOM   4019  O   THR C 508      -3.862 -16.088  27.319  1.00  1.55           O  
ATOM   4020  N   VAL C 509      -5.062 -16.998  25.627  1.00  1.83           N  
ATOM   4021  CA  VAL C 509      -6.289 -16.290  25.960  1.00  1.80           C  
ATOM   4022  CB  VAL C 509      -6.566 -15.216  24.892  1.00  1.80           C  
ATOM   4023  CG1 VAL C 509      -5.479 -14.127  24.931  1.00  1.80           C  
ATOM   4024  CG2 VAL C 509      -6.725 -15.787  23.473  1.00  1.80           C  
ATOM   4025  C   VAL C 509      -7.412 -17.321  26.110  1.00  1.87           C  
ATOM   4026  O   VAL C 509      -7.395 -18.383  25.501  1.00  1.55           O  
ATOM   4027  N   THR C 510      -8.351 -16.982  26.993  1.00  1.83           N  
ATOM   4028  CA  THR C 510      -9.363 -17.948  27.391  1.00  1.80           C  
ATOM   4029  CB  THR C 510     -10.066 -17.437  28.660  1.00  1.80           C  
ATOM   4030  OG1 THR C 510     -10.494 -16.097  28.494  1.00  1.55           O  
ATOM   4031  CG2 THR C 510      -9.153 -17.560  29.890  1.00  1.80           C  
ATOM   4032  C   THR C 510     -10.344 -18.209  26.237  1.00  1.87           C  
ATOM   4033  O   THR C 510     -10.842 -19.318  26.073  1.00  1.55           O  
ATOM   4034  N   HIS C 511     -10.581 -17.127  25.468  1.00  1.83           N  
ATOM   4035  CA  HIS C 511     -11.540 -17.152  24.372  1.00  1.80           C  
ATOM   4036  CB  HIS C 511     -12.896 -16.552  24.800  1.00  1.80           C  
ATOM   4037  CG  HIS C 511     -13.429 -17.187  26.064  1.00  2.04           C  
ATOM   4038  CD2 HIS C 511     -14.461 -18.133  26.173  1.00  2.04           C  
ATOM   4039  ND1 HIS C 511     -12.982 -16.906  27.311  1.00  1.72           N  
ATOM   4040  CE1 HIS C 511     -13.719 -17.654  28.145  1.00  2.04           C  
ATOM   4041  NE2 HIS C 511     -14.621 -18.405  27.489  1.00  1.72           N  
ATOM   4042  C   HIS C 511     -10.967 -16.302  23.233  1.00  1.87           C  
ATOM   4043  O   HIS C 511     -10.264 -15.322  23.471  1.00  1.55           O  
ATOM   4044  N   SER C 512     -11.313 -16.711  22.003  1.00  1.83           N  
ATOM   4045  CA  SER C 512     -11.013 -15.897  20.836  1.00  1.80           C  
ATOM   4046  CB  SER C 512      -9.585 -16.198  20.351  1.00  1.80           C  
ATOM   4047  OG  SER C 512      -9.328 -17.589  20.230  1.00  1.55           O  
ATOM   4048  C   SER C 512     -12.064 -16.192  19.758  1.00  1.87           C  
ATOM   4049  O   SER C 512     -12.691 -17.248  19.754  1.00  1.55           O  
ATOM   4050  N   VAL C 513     -12.216 -15.212  18.859  1.00  1.83           N  
ATOM   4051  CA  VAL C 513     -12.931 -15.389  17.606  1.00  1.80           C  
ATOM   4052  CB  VAL C 513     -13.828 -14.154  17.354  1.00  1.80           C  
ATOM   4053  CG1 VAL C 513     -13.043 -12.837  17.279  1.00  1.80           C  
ATOM   4054  CG2 VAL C 513     -14.725 -14.315  16.117  1.00  1.80           C  
ATOM   4055  C   VAL C 513     -11.846 -15.583  16.538  1.00  1.87           C  
ATOM   4056  O   VAL C 513     -10.707 -15.170  16.728  1.00  1.55           O  
ATOM   4057  N   ASN C 514     -12.250 -16.224  15.433  1.00  1.83           N  
ATOM   4058  CA  ASN C 514     -11.398 -16.432  14.268  1.00  1.80           C  
ATOM   4059  CB  ASN C 514     -11.399 -17.935  13.940  1.00  1.80           C  
ATOM   4060  CG  ASN C 514     -10.757 -18.326  12.600  1.00  1.87           C  
ATOM   4061  OD1 ASN C 514     -11.229 -19.236  11.932  1.00  1.55           O  
ATOM   4062  ND2 ASN C 514      -9.669 -17.642  12.241  1.00  1.83           N  
ATOM   4063  C   ASN C 514     -11.998 -15.598  13.134  1.00  1.87           C  
ATOM   4064  O   ASN C 514     -13.160 -15.758  12.788  1.00  1.55           O  
ATOM   4065  N   LEU C 515     -11.160 -14.684  12.618  1.00  1.83           N  
ATOM   4066  CA  LEU C 515     -11.616 -13.697  11.644  1.00  1.80           C  
ATOM   4067  CB  LEU C 515     -11.063 -12.315  12.037  1.00  1.80           C  
ATOM   4068  CG  LEU C 515     -11.436 -11.869  13.466  1.00  1.80           C  
ATOM   4069  CD1 LEU C 515     -10.777 -10.527  13.802  1.00  1.80           C  
ATOM   4070  CD2 LEU C 515     -12.957 -11.776  13.661  1.00  1.80           C  
ATOM   4071  C   LEU C 515     -11.165 -14.059  10.218  1.00  1.87           C  
ATOM   4072  O   LEU C 515     -11.597 -13.451   9.248  1.00  1.55           O  
ATOM   4073  N   LEU C 516     -10.265 -15.054  10.142  1.00  1.83           N  
ATOM   4074  CA  LEU C 516      -9.683 -15.455   8.867  1.00  1.80           C  
ATOM   4075  CB  LEU C 516      -8.179 -15.179   8.947  1.00  1.80           C  
ATOM   4076  CG  LEU C 516      -7.359 -15.580   7.713  1.00  1.80           C  
ATOM   4077  CD1 LEU C 516      -7.549 -14.578   6.573  1.00  1.80           C  
ATOM   4078  CD2 LEU C 516      -5.886 -15.682   8.091  1.00  1.80           C  
ATOM   4079  C   LEU C 516      -9.934 -16.944   8.666  1.00  1.87           C  
ATOM   4080  O   LEU C 516      -9.389 -17.771   9.387  1.00  1.55           O  
ATOM   4081  N   GLU C 517     -10.761 -17.240   7.652  1.00  1.83           N  
ATOM   4082  CA  GLU C 517     -10.948 -18.630   7.269  1.00  1.80           C  
ATOM   4083  CB  GLU C 517     -12.222 -18.764   6.423  1.00  1.80           C  
ATOM   4084  CG  GLU C 517     -12.606 -20.216   6.089  1.00  1.80           C  
ATOM   4085  CD  GLU C 517     -12.760 -21.107   7.327  1.00  1.87           C  
ATOM   4086  OE1 GLU C 517     -13.850 -21.192   7.882  1.00  1.66           O  
ATOM   4087  OE2 GLU C 517     -11.790 -21.741   7.723  1.00  1.66           O  
ATOM   4088  C   GLU C 517      -9.701 -19.094   6.497  1.00  1.87           C  
ATOM   4089  O   GLU C 517      -9.101 -18.341   5.734  1.00  1.55           O  
ATOM   4090  N   ASP C 518      -9.338 -20.356   6.761  1.00  1.83           N  
ATOM   4091  CA  ASP C 518      -8.166 -20.979   6.150  1.00  1.80           C  
ATOM   4092  CB  ASP C 518      -7.169 -21.480   7.219  1.00  1.80           C  
ATOM   4093  CG  ASP C 518      -7.673 -22.672   8.050  1.00  1.87           C  
ATOM   4094  OD1 ASP C 518      -8.646 -22.520   8.772  1.00  1.66           O  
ATOM   4095  OD2 ASP C 518      -7.081 -23.745   7.995  1.00  1.66           O  
ATOM   4096  C   ASP C 518      -8.585 -22.115   5.211  1.00  1.87           C  
ATOM   4097  O   ASP C 518      -7.851 -22.487   4.301  1.00  1.55           O  
ATOM   4098  N   ARG C 519      -9.782 -22.659   5.475  1.00  1.83           N  
ATOM   4099  CA  ARG C 519     -10.276 -23.748   4.643  1.00  1.80           C  
ATOM   4100  CB  ARG C 519     -11.105 -24.718   5.494  1.00  1.80           C  
ATOM   4101  CG  ARG C 519     -10.279 -25.365   6.613  1.00  1.80           C  
ATOM   4102  CD  ARG C 519     -11.083 -26.397   7.407  1.00  1.80           C  
ATOM   4103  NE  ARG C 519     -12.241 -25.769   8.038  1.00  1.83           N  
ATOM   4104  CZ  ARG C 519     -13.231 -26.489   8.617  1.00  1.87           C  
ATOM   4105  NH1 ARG C 519     -13.181 -27.815   8.632  1.00  1.83           N  
ATOM   4106  NH2 ARG C 519     -14.258 -25.862   9.170  1.00  1.83           N  
ATOM   4107  C   ARG C 519     -11.138 -23.176   3.517  1.00  1.87           C  
ATOM   4108  O   ARG C 519     -11.597 -22.043   3.555  1.00  1.55           O  
ATOM   4109  N   HIS C 520     -11.356 -24.053   2.537  1.00  1.83           N  
ATOM   4110  CA  HIS C 520     -12.405 -23.852   1.554  1.00  1.80           C  
ATOM   4111  CB  HIS C 520     -11.858 -23.265   0.239  1.00  1.80           C  
ATOM   4112  CG  HIS C 520     -10.722 -24.093  -0.316  1.00  2.04           C  
ATOM   4113  CD2 HIS C 520      -9.359 -24.014   0.011  1.00  2.04           C  
ATOM   4114  ND1 HIS C 520     -10.877 -25.054  -1.250  1.00  1.72           N  
ATOM   4115  CE1 HIS C 520      -9.650 -25.546  -1.486  1.00  2.04           C  
ATOM   4116  NE2 HIS C 520      -8.711 -24.936  -0.738  1.00  1.72           N  
ATOM   4117  C   HIS C 520     -13.042 -25.225   1.384  1.00  1.87           C  
ATOM   4118  O   HIS C 520     -12.431 -26.244   1.688  1.00  1.55           O  
ATOM   4119  N   ASN C 521     -14.301 -25.200   0.931  1.00  1.83           N  
ATOM   4120  CA  ASN C 521     -15.070 -26.431   0.785  1.00  1.80           C  
ATOM   4121  CB  ASN C 521     -16.518 -26.150   0.344  1.00  1.80           C  
ATOM   4122  CG  ASN C 521     -17.321 -25.321   1.355  1.00  1.87           C  
ATOM   4123  OD1 ASN C 521     -16.797 -24.515   2.114  1.00  1.55           O  
ATOM   4124  ND2 ASN C 521     -18.631 -25.558   1.319  1.00  1.83           N  
ATOM   4125  C   ASN C 521     -14.410 -27.325  -0.271  1.00  1.87           C  
ATOM   4126  O   ASN C 521     -14.321 -28.541  -0.130  1.00  1.55           O  
ATOM   4127  N   GLY C 522     -13.943 -26.638  -1.328  1.00  1.83           N  
ATOM   4128  CA  GLY C 522     -13.412 -27.354  -2.478  1.00  1.80           C  
ATOM   4129  C   GLY C 522     -14.549 -27.521  -3.480  1.00  1.87           C  
ATOM   4130  O   GLY C 522     -15.679 -27.137  -3.204  1.00  1.55           O  
ATOM   4131  N   LYS C 523     -14.179 -28.099  -4.637  1.00  1.83           N  
ATOM   4132  CA  LYS C 523     -15.139 -28.414  -5.695  1.00  1.80           C  
ATOM   4133  CB  LYS C 523     -16.233 -29.376  -5.188  1.00  1.80           C  
ATOM   4134  CG  LYS C 523     -15.632 -30.691  -4.664  1.00  1.80           C  
ATOM   4135  CD  LYS C 523     -16.663 -31.638  -4.039  1.00  1.80           C  
ATOM   4136  CE  LYS C 523     -17.203 -31.140  -2.690  1.00  1.80           C  
ATOM   4137  NZ  LYS C 523     -18.003 -32.142  -1.996  1.00  1.65           N  
ATOM   4138  C   LYS C 523     -15.719 -27.127  -6.312  1.00  1.87           C  
ATOM   4139  O   LYS C 523     -15.632 -26.038  -5.757  1.00  1.55           O  
ATOM   4140  N   LEU C 524     -16.303 -27.307  -7.503  1.00  1.83           N  
ATOM   4141  CA  LEU C 524     -17.081 -26.227  -8.089  1.00  1.80           C  
ATOM   4142  CB  LEU C 524     -16.880 -26.124  -9.610  1.00  1.80           C  
ATOM   4143  CG  LEU C 524     -15.411 -26.086 -10.065  1.00  1.80           C  
ATOM   4144  CD1 LEU C 524     -15.335 -25.961 -11.592  1.00  1.80           C  
ATOM   4145  CD2 LEU C 524     -14.586 -24.983  -9.384  1.00  1.80           C  
ATOM   4146  C   LEU C 524     -18.537 -26.505  -7.728  1.00  1.87           C  
ATOM   4147  O   LEU C 524     -19.172 -27.402  -8.273  1.00  1.55           O  
ATOM   4148  N   CYS C 525     -19.012 -25.715  -6.759  1.00  1.83           N  
ATOM   4149  CA  CYS C 525     -20.421 -25.781  -6.421  1.00  1.80           C  
ATOM   4150  CB  CYS C 525     -20.626 -25.305  -4.977  1.00  1.80           C  
ATOM   4151  SG  CYS C 525     -19.899 -26.432  -3.756  1.00  1.89           S  
ATOM   4152  C   CYS C 525     -21.164 -24.888  -7.413  1.00  1.87           C  
ATOM   4153  O   CYS C 525     -20.604 -23.985  -8.026  1.00  1.55           O  
ATOM   4154  N   LEU C 526     -22.457 -25.189  -7.532  1.00  1.83           N  
ATOM   4155  CA  LEU C 526     -23.367 -24.274  -8.176  1.00  1.80           C  
ATOM   4156  CB  LEU C 526     -24.791 -24.860  -8.147  1.00  1.80           C  
ATOM   4157  CG  LEU C 526     -25.030 -26.216  -8.853  1.00  1.80           C  
ATOM   4158  CD1 LEU C 526     -24.602 -26.191 -10.317  1.00  1.80           C  
ATOM   4159  CD2 LEU C 526     -24.457 -27.444  -8.131  1.00  1.80           C  
ATOM   4160  C   LEU C 526     -23.360 -22.978  -7.347  1.00  1.87           C  
ATOM   4161  O   LEU C 526     -23.305 -23.027  -6.124  1.00  1.55           O  
ATOM   4162  N   LEU C 527     -23.419 -21.841  -8.049  1.00  1.83           N  
ATOM   4163  CA  LEU C 527     -23.700 -20.592  -7.355  1.00  1.80           C  
ATOM   4164  CB  LEU C 527     -22.892 -19.427  -7.946  1.00  1.80           C  
ATOM   4165  CG  LEU C 527     -21.402 -19.441  -7.551  1.00  1.80           C  
ATOM   4166  CD1 LEU C 527     -20.633 -18.357  -8.311  1.00  1.80           C  
ATOM   4167  CD2 LEU C 527     -21.210 -19.249  -6.036  1.00  1.80           C  
ATOM   4168  C   LEU C 527     -25.198 -20.360  -7.521  1.00  1.87           C  
ATOM   4169  O   LEU C 527     -25.683 -20.144  -8.624  1.00  1.55           O  
ATOM   4170  N   LYS C 528     -25.904 -20.455  -6.385  1.00  1.83           N  
ATOM   4171  CA  LYS C 528     -27.357 -20.294  -6.366  1.00  1.80           C  
ATOM   4172  CB  LYS C 528     -27.783 -18.851  -6.698  1.00  1.80           C  
ATOM   4173  CG  LYS C 528     -27.145 -17.799  -5.779  1.00  1.80           C  
ATOM   4174  CD  LYS C 528     -27.768 -16.411  -5.980  1.00  1.80           C  
ATOM   4175  CE  LYS C 528     -27.283 -15.357  -4.972  1.00  1.80           C  
ATOM   4176  NZ  LYS C 528     -25.940 -14.845  -5.214  1.00  1.65           N  
ATOM   4177  C   LYS C 528     -28.069 -21.302  -7.294  1.00  1.87           C  
ATOM   4178  O   LYS C 528     -29.139 -21.033  -7.831  1.00  1.55           O  
ATOM   4179  N   GLY C 529     -27.425 -22.467  -7.464  1.00  1.83           N  
ATOM   4180  CA  GLY C 529     -28.022 -23.505  -8.297  1.00  1.80           C  
ATOM   4181  C   GLY C 529     -27.745 -23.349  -9.805  1.00  1.87           C  
ATOM   4182  O   GLY C 529     -28.146 -24.204 -10.588  1.00  1.55           O  
ATOM   4183  N   ILE C 530     -27.042 -22.265 -10.192  1.00  1.83           N  
ATOM   4184  CA  ILE C 530     -26.579 -22.151 -11.576  1.00  1.80           C  
ATOM   4185  CB  ILE C 530     -26.605 -20.689 -12.084  1.00  1.80           C  
ATOM   4186  CG2 ILE C 530     -26.272 -20.640 -13.586  1.00  1.80           C  
ATOM   4187  CG1 ILE C 530     -27.971 -20.003 -11.850  1.00  1.80           C  
ATOM   4188  CD1 ILE C 530     -28.065 -19.247 -10.521  1.00  1.80           C  
ATOM   4189  C   ILE C 530     -25.167 -22.760 -11.620  1.00  1.87           C  
ATOM   4190  O   ILE C 530     -24.389 -22.623 -10.677  1.00  1.55           O  
ATOM   4191  N   ALA C 531     -24.897 -23.467 -12.733  1.00  1.83           N  
ATOM   4192  CA  ALA C 531     -23.641 -24.191 -12.882  1.00  1.80           C  
ATOM   4193  CB  ALA C 531     -23.911 -25.522 -13.595  1.00  1.80           C  
ATOM   4194  C   ALA C 531     -22.647 -23.378 -13.730  1.00  1.87           C  
ATOM   4195  O   ALA C 531     -23.040 -22.639 -14.626  1.00  1.55           O  
ATOM   4196  N   PRO C 532     -21.331 -23.563 -13.451  1.00  1.83           N  
ATOM   4197  CD  PRO C 532     -20.798 -24.344 -12.333  1.00  1.80           C  
ATOM   4198  CA  PRO C 532     -20.292 -23.011 -14.312  1.00  1.80           C  
ATOM   4199  CB  PRO C 532     -18.993 -23.277 -13.546  1.00  1.80           C  
ATOM   4200  CG  PRO C 532     -19.302 -24.464 -12.628  1.00  1.80           C  
ATOM   4201  C   PRO C 532     -20.257 -23.729 -15.674  1.00  1.87           C  
ATOM   4202  O   PRO C 532     -20.320 -24.952 -15.744  1.00  1.55           O  
ATOM   4203  N   LEU C 533     -20.149 -22.928 -16.749  1.00  1.83           N  
ATOM   4204  CA  LEU C 533     -19.904 -23.528 -18.057  1.00  1.80           C  
ATOM   4205  CB  LEU C 533     -20.121 -22.496 -19.181  1.00  1.80           C  
ATOM   4206  CG  LEU C 533     -19.655 -22.932 -20.580  1.00  1.80           C  
ATOM   4207  CD1 LEU C 533     -20.190 -24.316 -20.953  1.00  1.80           C  
ATOM   4208  CD2 LEU C 533     -20.081 -21.899 -21.624  1.00  1.80           C  
ATOM   4209  C   LEU C 533     -18.473 -24.082 -18.085  1.00  1.87           C  
ATOM   4210  O   LEU C 533     -17.522 -23.391 -18.424  1.00  1.55           O  
ATOM   4211  N   GLN C 534     -18.381 -25.371 -17.733  1.00  1.83           N  
ATOM   4212  CA  GLN C 534     -17.127 -26.085 -17.904  1.00  1.80           C  
ATOM   4213  CB  GLN C 534     -17.192 -27.422 -17.149  1.00  1.80           C  
ATOM   4214  CG  GLN C 534     -17.306 -27.254 -15.626  1.00  1.80           C  
ATOM   4215  CD  GLN C 534     -17.393 -28.637 -14.970  1.00  1.87           C  
ATOM   4216  OE1 GLN C 534     -16.402 -29.226 -14.554  1.00  1.55           O  
ATOM   4217  NE2 GLN C 534     -18.625 -29.143 -14.953  1.00  1.83           N  
ATOM   4218  C   GLN C 534     -16.889 -26.329 -19.401  1.00  1.87           C  
ATOM   4219  O   GLN C 534     -17.386 -27.290 -19.976  1.00  1.55           O  
ATOM   4220  N   LEU C 535     -16.082 -25.429 -19.984  1.00  1.83           N  
ATOM   4221  CA  LEU C 535     -15.556 -25.672 -21.319  1.00  1.80           C  
ATOM   4222  CB  LEU C 535     -14.868 -24.421 -21.884  1.00  1.80           C  
ATOM   4223  CG  LEU C 535     -15.795 -23.209 -22.034  1.00  1.80           C  
ATOM   4224  CD1 LEU C 535     -15.030 -22.041 -22.666  1.00  1.80           C  
ATOM   4225  CD2 LEU C 535     -17.032 -23.542 -22.876  1.00  1.80           C  
ATOM   4226  C   LEU C 535     -14.548 -26.825 -21.284  1.00  1.87           C  
ATOM   4227  O   LEU C 535     -14.378 -27.568 -22.243  1.00  1.55           O  
ATOM   4228  N   GLY C 536     -13.899 -26.944 -20.116  1.00  1.83           N  
ATOM   4229  CA  GLY C 536     -13.055 -28.110 -19.910  1.00  1.80           C  
ATOM   4230  C   GLY C 536     -11.847 -28.084 -20.852  1.00  1.87           C  
ATOM   4231  O   GLY C 536     -10.876 -27.367 -20.641  1.00  1.55           O  
ATOM   4232  N   ASN C 537     -11.985 -28.920 -21.892  1.00  1.83           N  
ATOM   4233  CA  ASN C 537     -10.893 -29.178 -22.822  1.00  1.80           C  
ATOM   4234  CB  ASN C 537     -11.057 -30.554 -23.496  1.00  1.80           C  
ATOM   4235  CG  ASN C 537     -10.942 -31.732 -22.522  1.00  1.87           C  
ATOM   4236  OD1 ASN C 537     -10.742 -31.584 -21.321  1.00  1.55           O  
ATOM   4237  ND2 ASN C 537     -11.084 -32.921 -23.111  1.00  1.83           N  
ATOM   4238  C   ASN C 537     -10.837 -28.112 -23.925  1.00  1.87           C  
ATOM   4239  O   ASN C 537      -9.929 -28.134 -24.750  1.00  1.55           O  
ATOM   4240  N   CYS C 538     -11.836 -27.209 -23.930  1.00  1.83           N  
ATOM   4241  CA  CYS C 538     -11.836 -26.086 -24.861  1.00  1.80           C  
ATOM   4242  CB  CYS C 538     -13.189 -25.964 -25.575  1.00  1.80           C  
ATOM   4243  SG  CYS C 538     -13.530 -27.309 -26.733  1.00  1.89           S  
ATOM   4244  C   CYS C 538     -11.589 -24.799 -24.081  1.00  1.87           C  
ATOM   4245  O   CYS C 538     -11.860 -24.718 -22.889  1.00  1.55           O  
ATOM   4246  N   SER C 539     -11.095 -23.809 -24.836  1.00  1.83           N  
ATOM   4247  CA  SER C 539     -10.967 -22.454 -24.326  1.00  1.80           C  
ATOM   4248  CB  SER C 539      -9.583 -21.907 -24.721  1.00  1.80           C  
ATOM   4249  OG  SER C 539      -8.980 -22.657 -25.767  1.00  1.55           O  
ATOM   4250  C   SER C 539     -12.128 -21.631 -24.908  1.00  1.87           C  
ATOM   4251  O   SER C 539     -12.779 -22.043 -25.863  1.00  1.55           O  
ATOM   4252  N   VAL C 540     -12.346 -20.457 -24.292  1.00  1.83           N  
ATOM   4253  CA  VAL C 540     -13.464 -19.586 -24.664  1.00  1.80           C  
ATOM   4254  CB  VAL C 540     -13.483 -18.326 -23.769  1.00  1.80           C  
ATOM   4255  CG1 VAL C 540     -14.681 -17.412 -24.059  1.00  1.80           C  
ATOM   4256  CG2 VAL C 540     -13.487 -18.693 -22.277  1.00  1.80           C  
ATOM   4257  C   VAL C 540     -13.463 -19.262 -26.176  1.00  1.87           C  
ATOM   4258  O   VAL C 540     -14.499 -19.316 -26.823  1.00  1.55           O  
ATOM   4259  N   ALA C 541     -12.262 -18.970 -26.716  1.00  1.83           N  
ATOM   4260  CA  ALA C 541     -12.145 -18.751 -28.163  1.00  1.80           C  
ATOM   4261  CB  ALA C 541     -10.673 -18.548 -28.546  1.00  1.80           C  
ATOM   4262  C   ALA C 541     -12.722 -19.934 -28.973  1.00  1.87           C  
ATOM   4263  O   ALA C 541     -13.556 -19.785 -29.860  1.00  1.55           O  
ATOM   4264  N   GLY C 542     -12.219 -21.124 -28.602  1.00  1.83           N  
ATOM   4265  CA  GLY C 542     -12.617 -22.330 -29.318  1.00  1.80           C  
ATOM   4266  C   GLY C 542     -14.121 -22.581 -29.212  1.00  1.87           C  
ATOM   4267  O   GLY C 542     -14.758 -23.067 -30.134  1.00  1.55           O  
ATOM   4268  N   TRP C 543     -14.651 -22.212 -28.044  1.00  1.83           N  
ATOM   4269  CA  TRP C 543     -16.067 -22.369 -27.772  1.00  1.80           C  
ATOM   4270  CB  TRP C 543     -16.235 -22.126 -26.269  1.00  1.80           C  
ATOM   4271  CG  TRP C 543     -17.681 -21.967 -25.863  1.00  2.04           C  
ATOM   4272  CD2 TRP C 543     -18.298 -20.771 -25.359  1.00  2.04           C  
ATOM   4273  CE2 TRP C 543     -19.634 -21.104 -25.040  1.00  2.04           C  
ATOM   4274  CE3 TRP C 543     -17.832 -19.500 -25.154  1.00  2.04           C  
ATOM   4275  CD1 TRP C 543     -18.658 -22.962 -25.849  1.00  2.04           C  
ATOM   4276  NE1 TRP C 543     -19.812 -22.448 -25.356  1.00  1.72           N  
ATOM   4277  CZ2 TRP C 543     -20.459 -20.152 -24.511  1.00  2.04           C  
ATOM   4278  CZ3 TRP C 543     -18.676 -18.528 -24.622  1.00  2.04           C  
ATOM   4279  CH2 TRP C 543     -19.989 -18.856 -24.296  1.00  2.04           C  
ATOM   4280  C   TRP C 543     -16.919 -21.427 -28.651  1.00  1.87           C  
ATOM   4281  O   TRP C 543     -17.870 -21.857 -29.294  1.00  1.55           O  
ATOM   4282  N   ILE C 544     -16.551 -20.133 -28.655  1.00  1.83           N  
ATOM   4283  CA  ILE C 544     -17.433 -19.154 -29.294  1.00  1.80           C  
ATOM   4284  CB  ILE C 544     -17.091 -17.717 -28.852  1.00  1.80           C  
ATOM   4285  CG2 ILE C 544     -15.720 -17.237 -29.357  1.00  1.80           C  
ATOM   4286  CG1 ILE C 544     -18.225 -16.764 -29.262  1.00  1.80           C  
ATOM   4287  CD1 ILE C 544     -18.130 -15.368 -28.648  1.00  1.80           C  
ATOM   4288  C   ILE C 544     -17.442 -19.328 -30.826  1.00  1.87           C  
ATOM   4289  O   ILE C 544     -18.440 -19.101 -31.502  1.00  1.55           O  
ATOM   4290  N   LEU C 545     -16.288 -19.782 -31.335  1.00  1.83           N  
ATOM   4291  CA  LEU C 545     -16.220 -20.182 -32.737  1.00  1.80           C  
ATOM   4292  CB  LEU C 545     -14.748 -20.230 -33.158  1.00  1.80           C  
ATOM   4293  CG  LEU C 545     -13.985 -18.909 -32.974  1.00  1.80           C  
ATOM   4294  CD1 LEU C 545     -12.478 -19.146 -33.143  1.00  1.80           C  
ATOM   4295  CD2 LEU C 545     -14.484 -17.834 -33.950  1.00  1.80           C  
ATOM   4296  C   LEU C 545     -16.876 -21.569 -32.920  1.00  1.87           C  
ATOM   4297  O   LEU C 545     -17.479 -21.895 -33.937  1.00  1.55           O  
ATOM   4298  N   GLY C 546     -16.714 -22.350 -31.847  1.00  1.83           N  
ATOM   4299  CA  GLY C 546     -17.194 -23.715 -31.772  1.00  1.80           C  
ATOM   4300  C   GLY C 546     -16.313 -24.608 -32.636  1.00  1.87           C  
ATOM   4301  O   GLY C 546     -16.682 -24.969 -33.740  1.00  1.55           O  
ATOM   4302  N   ASN C 547     -15.113 -24.947 -32.137  1.00  1.83           N  
ATOM   4303  CA  ASN C 547     -14.342 -25.945 -32.882  1.00  1.80           C  
ATOM   4304  CB  ASN C 547     -12.865 -25.981 -32.446  1.00  1.80           C  
ATOM   4305  CG  ASN C 547     -12.667 -26.531 -31.033  1.00  1.87           C  
ATOM   4306  OD1 ASN C 547     -13.116 -27.619 -30.699  1.00  1.55           O  
ATOM   4307  ND2 ASN C 547     -11.999 -25.710 -30.227  1.00  1.83           N  
ATOM   4308  C   ASN C 547     -15.074 -27.288 -32.700  1.00  1.87           C  
ATOM   4309  O   ASN C 547     -15.850 -27.433 -31.761  1.00  1.55           O  
ATOM   4310  N   PRO C 548     -14.846 -28.260 -33.621  1.00  1.83           N  
ATOM   4311  CD  PRO C 548     -13.966 -28.170 -34.789  1.00  1.80           C  
ATOM   4312  CA  PRO C 548     -15.609 -29.501 -33.554  1.00  1.80           C  
ATOM   4313  CB  PRO C 548     -15.028 -30.354 -34.690  1.00  1.80           C  
ATOM   4314  CG  PRO C 548     -14.352 -29.373 -35.652  1.00  1.80           C  
ATOM   4315  C   PRO C 548     -15.558 -30.271 -32.216  1.00  1.87           C  
ATOM   4316  O   PRO C 548     -16.476 -31.010 -31.888  1.00  1.55           O  
ATOM   4317  N   GLU C 549     -14.481 -30.049 -31.441  1.00  1.83           N  
ATOM   4318  CA  GLU C 549     -14.384 -30.752 -30.165  1.00  1.80           C  
ATOM   4319  CB  GLU C 549     -12.934 -30.728 -29.647  1.00  1.80           C  
ATOM   4320  CG  GLU C 549     -11.906 -31.379 -30.597  1.00  1.80           C  
ATOM   4321  CD  GLU C 549     -12.001 -32.912 -30.629  1.00  1.87           C  
ATOM   4322  OE1 GLU C 549     -12.966 -33.446 -31.152  1.00  1.66           O  
ATOM   4323  OE2 GLU C 549     -11.104 -33.587 -30.143  1.00  1.66           O  
ATOM   4324  C   GLU C 549     -15.359 -30.118 -29.158  1.00  1.87           C  
ATOM   4325  O   GLU C 549     -15.951 -30.788 -28.317  1.00  1.55           O  
ATOM   4326  N   CYS C 550     -15.527 -28.792 -29.305  1.00  1.83           N  
ATOM   4327  CA  CYS C 550     -16.399 -28.039 -28.408  1.00  1.80           C  
ATOM   4328  CB  CYS C 550     -16.006 -26.553 -28.452  1.00  1.80           C  
ATOM   4329  SG  CYS C 550     -14.220 -26.287 -28.361  1.00  1.89           S  
ATOM   4330  C   CYS C 550     -17.897 -28.197 -28.761  1.00  1.87           C  
ATOM   4331  O   CYS C 550     -18.725 -27.425 -28.293  1.00  1.55           O  
ATOM   4332  N   GLU C 551     -18.219 -29.215 -29.585  1.00  1.83           N  
ATOM   4333  CA  GLU C 551     -19.584 -29.403 -30.079  1.00  1.80           C  
ATOM   4334  CB  GLU C 551     -19.613 -30.583 -31.068  1.00  1.80           C  
ATOM   4335  CG  GLU C 551     -19.063 -31.920 -30.525  1.00  1.80           C  
ATOM   4336  CD  GLU C 551     -20.046 -32.730 -29.673  1.00  1.87           C  
ATOM   4337  OE1 GLU C 551     -21.233 -32.432 -29.654  1.00  1.66           O  
ATOM   4338  OE2 GLU C 551     -19.627 -33.694 -29.042  1.00  1.66           O  
ATOM   4339  C   GLU C 551     -20.623 -29.529 -28.940  1.00  1.87           C  
ATOM   4340  O   GLU C 551     -21.750 -29.062 -29.046  1.00  1.55           O  
ATOM   4341  N   LEU C 552     -20.161 -30.126 -27.826  1.00  1.83           N  
ATOM   4342  CA  LEU C 552     -21.004 -30.188 -26.635  1.00  1.80           C  
ATOM   4343  CB  LEU C 552     -20.281 -31.042 -25.578  1.00  1.80           C  
ATOM   4344  CG  LEU C 552     -21.101 -31.302 -24.302  1.00  1.80           C  
ATOM   4345  CD1 LEU C 552     -22.309 -32.209 -24.570  1.00  1.80           C  
ATOM   4346  CD2 LEU C 552     -20.213 -31.906 -23.208  1.00  1.80           C  
ATOM   4347  C   LEU C 552     -21.275 -28.774 -26.087  1.00  1.87           C  
ATOM   4348  O   LEU C 552     -22.385 -28.373 -25.762  1.00  1.55           O  
ATOM   4349  N   LEU C 553     -20.146 -28.072 -25.967  1.00  1.83           N  
ATOM   4350  CA  LEU C 553     -20.059 -26.870 -25.159  1.00  1.80           C  
ATOM   4351  CB  LEU C 553     -18.578 -26.491 -25.042  1.00  1.80           C  
ATOM   4352  CG  LEU C 553     -17.676 -27.647 -24.580  1.00  1.80           C  
ATOM   4353  CD1 LEU C 553     -16.213 -27.220 -24.644  1.00  1.80           C  
ATOM   4354  CD2 LEU C 553     -18.061 -28.140 -23.181  1.00  1.80           C  
ATOM   4355  C   LEU C 553     -20.861 -25.722 -25.780  1.00  1.87           C  
ATOM   4356  O   LEU C 553     -21.426 -24.878 -25.097  1.00  1.55           O  
ATOM   4357  N   ILE C 554     -20.877 -25.734 -27.120  1.00  1.83           N  
ATOM   4358  CA  ILE C 554     -21.582 -24.681 -27.835  1.00  1.80           C  
ATOM   4359  CB  ILE C 554     -21.180 -24.721 -29.326  1.00  1.80           C  
ATOM   4360  CG2 ILE C 554     -21.431 -26.082 -29.984  1.00  1.80           C  
ATOM   4361  CG1 ILE C 554     -21.821 -23.605 -30.161  1.00  1.80           C  
ATOM   4362  CD1 ILE C 554     -21.524 -22.212 -29.611  1.00  1.80           C  
ATOM   4363  C   ILE C 554     -23.108 -24.742 -27.568  1.00  1.87           C  
ATOM   4364  O   ILE C 554     -23.808 -23.747 -27.693  1.00  1.55           O  
ATOM   4365  N   SER C 555     -23.584 -25.936 -27.167  1.00  1.83           N  
ATOM   4366  CA  SER C 555     -24.998 -26.080 -26.829  1.00  1.80           C  
ATOM   4367  CB  SER C 555     -25.430 -27.524 -27.127  1.00  1.80           C  
ATOM   4368  OG  SER C 555     -25.105 -27.927 -28.452  1.00  1.55           O  
ATOM   4369  C   SER C 555     -25.301 -25.740 -25.352  1.00  1.87           C  
ATOM   4370  O   SER C 555     -26.422 -25.931 -24.892  1.00  1.55           O  
ATOM   4371  N   LYS C 556     -24.284 -25.256 -24.619  1.00  1.83           N  
ATOM   4372  CA  LYS C 556     -24.502 -24.884 -23.225  1.00  1.80           C  
ATOM   4373  CB  LYS C 556     -23.248 -25.211 -22.404  1.00  1.80           C  
ATOM   4374  CG  LYS C 556     -22.964 -26.725 -22.374  1.00  1.80           C  
ATOM   4375  CD  LYS C 556     -21.842 -27.118 -21.402  1.00  1.80           C  
ATOM   4376  CE  LYS C 556     -21.786 -28.634 -21.149  1.00  1.80           C  
ATOM   4377  NZ  LYS C 556     -20.868 -29.039 -20.088  1.00  1.65           N  
ATOM   4378  C   LYS C 556     -24.887 -23.394 -23.181  1.00  1.87           C  
ATOM   4379  O   LYS C 556     -24.104 -22.513 -23.512  1.00  1.55           O  
ATOM   4380  N   GLU C 557     -26.158 -23.181 -22.804  1.00  1.83           N  
ATOM   4381  CA  GLU C 557     -26.820 -21.908 -23.070  1.00  1.80           C  
ATOM   4382  CB  GLU C 557     -28.319 -22.168 -23.320  1.00  1.80           C  
ATOM   4383  CG  GLU C 557     -28.599 -23.319 -24.313  1.00  1.80           C  
ATOM   4384  CD  GLU C 557     -30.097 -23.558 -24.551  1.00  1.87           C  
ATOM   4385  OE1 GLU C 557     -30.923 -23.169 -23.731  1.00  1.66           O  
ATOM   4386  OE2 GLU C 557     -30.450 -24.148 -25.564  1.00  1.66           O  
ATOM   4387  C   GLU C 557     -26.649 -20.894 -21.920  1.00  1.87           C  
ATOM   4388  O   GLU C 557     -26.824 -19.695 -22.108  1.00  1.55           O  
ATOM   4389  N   SER C 558     -26.358 -21.418 -20.715  1.00  1.83           N  
ATOM   4390  CA  SER C 558     -26.390 -20.550 -19.541  1.00  1.80           C  
ATOM   4391  CB  SER C 558     -27.828 -20.510 -18.987  1.00  1.80           C  
ATOM   4392  OG  SER C 558     -28.395 -21.796 -18.774  1.00  1.55           O  
ATOM   4393  C   SER C 558     -25.393 -21.064 -18.503  1.00  1.87           C  
ATOM   4394  O   SER C 558     -25.070 -22.249 -18.476  1.00  1.55           O  
ATOM   4395  N   TRP C 559     -24.911 -20.117 -17.677  1.00  1.83           N  
ATOM   4396  CA  TRP C 559     -23.868 -20.430 -16.714  1.00  1.80           C  
ATOM   4397  CB  TRP C 559     -22.510 -20.522 -17.429  1.00  1.80           C  
ATOM   4398  CG  TRP C 559     -22.267 -19.292 -18.286  1.00  2.04           C  
ATOM   4399  CD2 TRP C 559     -22.549 -19.126 -19.692  1.00  2.04           C  
ATOM   4400  CE2 TRP C 559     -22.195 -17.800 -20.029  1.00  2.04           C  
ATOM   4401  CE3 TRP C 559     -23.064 -19.957 -20.649  1.00  2.04           C  
ATOM   4402  CD1 TRP C 559     -21.756 -18.067 -17.844  1.00  2.04           C  
ATOM   4403  NE1 TRP C 559     -21.719 -17.196 -18.877  1.00  1.72           N  
ATOM   4404  CZ2 TRP C 559     -22.369 -17.349 -21.307  1.00  2.04           C  
ATOM   4405  CZ3 TRP C 559     -23.249 -19.501 -21.953  1.00  2.04           C  
ATOM   4406  CH2 TRP C 559     -22.901 -18.192 -22.281  1.00  2.04           C  
ATOM   4407  C   TRP C 559     -23.815 -19.348 -15.634  1.00  1.87           C  
ATOM   4408  O   TRP C 559     -24.341 -18.254 -15.789  1.00  1.55           O  
ATOM   4409  N   SER C 560     -23.119 -19.715 -14.551  1.00  1.83           N  
ATOM   4410  CA  SER C 560     -22.772 -18.753 -13.516  1.00  1.80           C  
ATOM   4411  CB  SER C 560     -22.497 -19.543 -12.227  1.00  1.80           C  
ATOM   4412  OG  SER C 560     -23.304 -20.714 -12.249  1.00  1.55           O  
ATOM   4413  C   SER C 560     -21.548 -17.939 -13.976  1.00  1.87           C  
ATOM   4414  O   SER C 560     -21.508 -16.715 -13.962  1.00  1.55           O  
ATOM   4415  N   TYR C 561     -20.550 -18.728 -14.392  1.00  1.83           N  
ATOM   4416  CA  TYR C 561     -19.304 -18.207 -14.924  1.00  1.80           C  
ATOM   4417  CB  TYR C 561     -18.336 -17.822 -13.788  1.00  1.80           C  
ATOM   4418  CG  TYR C 561     -18.048 -18.930 -12.813  1.00  2.04           C  
ATOM   4419  CD1 TYR C 561     -16.949 -19.757 -13.004  1.00  2.04           C  
ATOM   4420  CE1 TYR C 561     -16.651 -20.753 -12.087  1.00  2.04           C  
ATOM   4421  CD2 TYR C 561     -18.852 -19.125 -11.695  1.00  2.04           C  
ATOM   4422  CE2 TYR C 561     -18.564 -20.134 -10.785  1.00  2.04           C  
ATOM   4423  CZ  TYR C 561     -17.463 -20.950 -10.983  1.00  2.04           C  
ATOM   4424  OH  TYR C 561     -17.187 -21.953 -10.082  1.00  1.55           O  
ATOM   4425  C   TYR C 561     -18.760 -19.306 -15.838  1.00  1.87           C  
ATOM   4426  O   TYR C 561     -19.146 -20.462 -15.702  1.00  1.55           O  
ATOM   4427  N   ILE C 562     -17.905 -18.898 -16.784  1.00  1.83           N  
ATOM   4428  CA  ILE C 562     -17.316 -19.869 -17.700  1.00  1.80           C  
ATOM   4429  CB  ILE C 562     -17.142 -19.252 -19.108  1.00  1.80           C  
ATOM   4430  CG2 ILE C 562     -16.648 -20.291 -20.129  1.00  1.80           C  
ATOM   4431  CG1 ILE C 562     -18.456 -18.590 -19.586  1.00  1.80           C  
ATOM   4432  CD1 ILE C 562     -18.380 -17.981 -20.992  1.00  1.80           C  
ATOM   4433  C   ILE C 562     -16.013 -20.364 -17.050  1.00  1.87           C  
ATOM   4434  O   ILE C 562     -15.393 -19.670 -16.252  1.00  1.55           O  
ATOM   4435  N   VAL C 563     -15.680 -21.608 -17.399  1.00  1.83           N  
ATOM   4436  CA  VAL C 563     -14.562 -22.325 -16.820  1.00  1.80           C  
ATOM   4437  CB  VAL C 563     -15.097 -23.354 -15.800  1.00  1.80           C  
ATOM   4438  CG1 VAL C 563     -14.072 -24.435 -15.428  1.00  1.80           C  
ATOM   4439  CG2 VAL C 563     -15.579 -22.644 -14.535  1.00  1.80           C  
ATOM   4440  C   VAL C 563     -13.795 -22.987 -17.966  1.00  1.87           C  
ATOM   4441  O   VAL C 563     -14.212 -23.993 -18.534  1.00  1.55           O  
ATOM   4442  N   GLU C 564     -12.630 -22.387 -18.233  1.00  1.83           N  
ATOM   4443  CA  GLU C 564     -11.579 -23.145 -18.892  1.00  1.80           C  
ATOM   4444  CB  GLU C 564     -10.571 -22.169 -19.519  1.00  1.80           C  
ATOM   4445  CG  GLU C 564     -11.226 -21.176 -20.499  1.00  1.80           C  
ATOM   4446  CD  GLU C 564     -10.193 -20.223 -21.109  1.00  1.87           C  
ATOM   4447  OE1 GLU C 564      -9.481 -19.554 -20.368  1.00  1.66           O  
ATOM   4448  OE2 GLU C 564     -10.116 -20.101 -22.326  1.00  1.66           O  
ATOM   4449  C   GLU C 564     -10.944 -24.001 -17.782  1.00  1.87           C  
ATOM   4450  O   GLU C 564     -11.244 -23.815 -16.608  1.00  1.55           O  
ATOM   4451  N   THR C 565     -10.072 -24.931 -18.175  1.00  1.83           N  
ATOM   4452  CA  THR C 565      -9.359 -25.710 -17.166  1.00  1.80           C  
ATOM   4453  CB  THR C 565     -10.009 -27.105 -17.069  1.00  1.80           C  
ATOM   4454  OG1 THR C 565      -9.770 -27.883 -18.224  1.00  1.55           O  
ATOM   4455  CG2 THR C 565     -11.516 -27.031 -16.774  1.00  1.80           C  
ATOM   4456  C   THR C 565      -7.891 -25.672 -17.604  1.00  1.87           C  
ATOM   4457  O   THR C 565      -7.611 -25.134 -18.667  1.00  1.55           O  
ATOM   4458  N   PRO C 566      -6.946 -26.212 -16.783  1.00  1.83           N  
ATOM   4459  CD  PRO C 566      -7.198 -26.869 -15.500  1.00  1.80           C  
ATOM   4460  CA  PRO C 566      -5.518 -26.053 -17.076  1.00  1.80           C  
ATOM   4461  CB  PRO C 566      -4.821 -26.810 -15.934  1.00  1.80           C  
ATOM   4462  CG  PRO C 566      -5.841 -26.837 -14.796  1.00  1.80           C  
ATOM   4463  C   PRO C 566      -4.991 -26.551 -18.440  1.00  1.87           C  
ATOM   4464  O   PRO C 566      -3.877 -26.227 -18.838  1.00  1.55           O  
ATOM   4465  N   ASN C 567      -5.839 -27.322 -19.143  1.00  1.83           N  
ATOM   4466  CA  ASN C 567      -5.534 -27.752 -20.505  1.00  1.80           C  
ATOM   4467  CB  ASN C 567      -5.161 -29.248 -20.525  1.00  1.80           C  
ATOM   4468  CG  ASN C 567      -3.778 -29.508 -19.927  1.00  1.87           C  
ATOM   4469  OD1 ASN C 567      -3.632 -29.874 -18.766  1.00  1.55           O  
ATOM   4470  ND2 ASN C 567      -2.769 -29.329 -20.781  1.00  1.83           N  
ATOM   4471  C   ASN C 567      -6.782 -27.523 -21.371  1.00  1.87           C  
ATOM   4472  O   ASN C 567      -7.467 -28.468 -21.743  1.00  1.55           O  
ATOM   4473  N   PRO C 568      -7.073 -26.240 -21.713  1.00  1.83           N  
ATOM   4474  CD  PRO C 568      -6.261 -25.056 -21.401  1.00  1.80           C  
ATOM   4475  CA  PRO C 568      -8.281 -25.899 -22.463  1.00  1.80           C  
ATOM   4476  CB  PRO C 568      -8.538 -24.460 -22.018  1.00  1.80           C  
ATOM   4477  CG  PRO C 568      -7.141 -23.865 -21.814  1.00  1.80           C  
ATOM   4478  C   PRO C 568      -8.008 -25.971 -23.978  1.00  1.87           C  
ATOM   4479  O   PRO C 568      -8.535 -25.199 -24.770  1.00  1.55           O  
ATOM   4480  N   GLU C 569      -7.054 -26.858 -24.301  1.00  1.83           N  
ATOM   4481  CA  GLU C 569      -6.191 -26.733 -25.467  1.00  1.80           C  
ATOM   4482  CB  GLU C 569      -5.228 -27.929 -25.491  1.00  1.80           C  
ATOM   4483  CG  GLU C 569      -5.932 -29.303 -25.481  1.00  1.80           C  
ATOM   4484  CD  GLU C 569      -4.951 -30.481 -25.491  1.00  1.87           C  
ATOM   4485  OE1 GLU C 569      -3.754 -30.296 -25.679  1.00  1.66           O  
ATOM   4486  OE2 GLU C 569      -5.388 -31.608 -25.305  1.00  1.66           O  
ATOM   4487  C   GLU C 569      -6.946 -26.573 -26.800  1.00  1.87           C  
ATOM   4488  O   GLU C 569      -6.425 -26.001 -27.753  1.00  1.55           O  
ATOM   4489  N   ASN C 570      -8.184 -27.091 -26.828  1.00  1.83           N  
ATOM   4490  CA  ASN C 570      -9.030 -26.929 -28.007  1.00  1.80           C  
ATOM   4491  CB  ASN C 570     -10.151 -27.980 -28.023  1.00  1.80           C  
ATOM   4492  CG  ASN C 570      -9.538 -29.375 -28.137  1.00  1.87           C  
ATOM   4493  OD1 ASN C 570      -8.983 -29.753 -29.162  1.00  1.55           O  
ATOM   4494  ND2 ASN C 570      -9.643 -30.107 -27.026  1.00  1.83           N  
ATOM   4495  C   ASN C 570      -9.617 -25.514 -28.017  1.00  1.87           C  
ATOM   4496  O   ASN C 570     -10.783 -25.287 -27.711  1.00  1.55           O  
ATOM   4497  N   GLY C 571      -8.738 -24.587 -28.406  1.00  1.83           N  
ATOM   4498  CA  GLY C 571      -9.127 -23.210 -28.632  1.00  1.80           C  
ATOM   4499  C   GLY C 571      -9.293 -23.012 -30.133  1.00  1.87           C  
ATOM   4500  O   GLY C 571     -10.175 -23.572 -30.773  1.00  1.55           O  
ATOM   4501  N   THR C 572      -8.369 -22.201 -30.650  1.00  1.83           N  
ATOM   4502  CA  THR C 572      -8.321 -21.889 -32.063  1.00  1.80           C  
ATOM   4503  CB  THR C 572      -7.383 -20.671 -32.174  1.00  1.80           C  
ATOM   4504  OG1 THR C 572      -7.349 -19.937 -30.958  1.00  1.55           O  
ATOM   4505  CG2 THR C 572      -7.764 -19.760 -33.336  1.00  1.80           C  
ATOM   4506  C   THR C 572      -7.804 -23.118 -32.853  1.00  1.87           C  
ATOM   4507  O   THR C 572      -6.620 -23.440 -32.816  1.00  1.55           O  
ATOM   4508  N   CYS C 573      -8.743 -23.797 -33.536  1.00  1.83           N  
ATOM   4509  CA  CYS C 573      -8.393 -25.017 -34.257  1.00  1.80           C  
ATOM   4510  CB  CYS C 573      -9.603 -25.948 -34.416  1.00  1.80           C  
ATOM   4511  SG  CYS C 573     -10.971 -25.337 -35.435  1.00  1.89           S  
ATOM   4512  C   CYS C 573      -7.728 -24.715 -35.608  1.00  1.87           C  
ATOM   4513  O   CYS C 573      -6.954 -25.527 -36.103  1.00  1.55           O  
ATOM   4514  N   TYR C 574      -8.047 -23.533 -36.173  1.00  1.83           N  
ATOM   4515  CA  TYR C 574      -7.340 -23.056 -37.367  1.00  1.80           C  
ATOM   4516  CB  TYR C 574      -8.336 -22.694 -38.487  1.00  1.80           C  
ATOM   4517  CG  TYR C 574      -7.686 -22.616 -39.849  1.00  2.04           C  
ATOM   4518  CD1 TYR C 574      -7.964 -23.582 -40.812  1.00  2.04           C  
ATOM   4519  CE1 TYR C 574      -7.367 -23.533 -42.065  1.00  2.04           C  
ATOM   4520  CD2 TYR C 574      -6.797 -21.594 -40.174  1.00  2.04           C  
ATOM   4521  CE2 TYR C 574      -6.192 -21.552 -41.422  1.00  2.04           C  
ATOM   4522  CZ  TYR C 574      -6.476 -22.516 -42.370  1.00  2.04           C  
ATOM   4523  OH  TYR C 574      -5.864 -22.455 -43.602  1.00  1.55           O  
ATOM   4524  C   TYR C 574      -6.543 -21.806 -36.944  1.00  1.87           C  
ATOM   4525  O   TYR C 574      -7.133 -20.853 -36.452  1.00  1.55           O  
ATOM   4526  N   PRO C 575      -5.198 -21.807 -37.141  1.00  1.83           N  
ATOM   4527  CD  PRO C 575      -4.431 -22.838 -37.838  1.00  1.80           C  
ATOM   4528  CA  PRO C 575      -4.371 -20.690 -36.684  1.00  1.80           C  
ATOM   4529  CB  PRO C 575      -2.940 -21.075 -37.089  1.00  1.80           C  
ATOM   4530  CG  PRO C 575      -3.107 -22.149 -38.164  1.00  1.80           C  
ATOM   4531  C   PRO C 575      -4.779 -19.336 -37.295  1.00  1.87           C  
ATOM   4532  O   PRO C 575      -4.931 -19.190 -38.503  1.00  1.55           O  
ATOM   4533  N   GLY C 576      -4.927 -18.361 -36.391  1.00  1.83           N  
ATOM   4534  CA  GLY C 576      -5.093 -16.986 -36.813  1.00  1.80           C  
ATOM   4535  C   GLY C 576      -5.481 -16.158 -35.599  1.00  1.87           C  
ATOM   4536  O   GLY C 576      -5.772 -16.689 -34.531  1.00  1.55           O  
ATOM   4537  N   TYR C 577      -5.399 -14.836 -35.795  1.00  1.83           N  
ATOM   4538  CA  TYR C 577      -5.542 -13.919 -34.677  1.00  1.80           C  
ATOM   4539  CB  TYR C 577      -4.815 -12.608 -35.009  1.00  1.80           C  
ATOM   4540  CG  TYR C 577      -4.642 -11.741 -33.792  1.00  2.04           C  
ATOM   4541  CD1 TYR C 577      -3.636 -12.022 -32.875  1.00  2.04           C  
ATOM   4542  CE1 TYR C 577      -3.465 -11.228 -31.751  1.00  2.04           C  
ATOM   4543  CD2 TYR C 577      -5.477 -10.652 -33.565  1.00  2.04           C  
ATOM   4544  CE2 TYR C 577      -5.305  -9.854 -32.440  1.00  2.04           C  
ATOM   4545  CZ  TYR C 577      -4.298 -10.144 -31.530  1.00  2.04           C  
ATOM   4546  OH  TYR C 577      -4.105  -9.359 -30.412  1.00  1.55           O  
ATOM   4547  C   TYR C 577      -7.032 -13.674 -34.409  1.00  1.87           C  
ATOM   4548  O   TYR C 577      -7.793 -13.312 -35.301  1.00  1.55           O  
ATOM   4549  N   PHE C 578      -7.394 -13.887 -33.137  1.00  1.83           N  
ATOM   4550  CA  PHE C 578      -8.724 -13.529 -32.673  1.00  1.80           C  
ATOM   4551  CB  PHE C 578      -9.122 -14.505 -31.552  1.00  1.80           C  
ATOM   4552  CG  PHE C 578     -10.602 -14.500 -31.267  1.00  2.04           C  
ATOM   4553  CD1 PHE C 578     -11.229 -13.377 -30.737  1.00  2.04           C  
ATOM   4554  CD2 PHE C 578     -11.369 -15.632 -31.533  1.00  2.04           C  
ATOM   4555  CE1 PHE C 578     -12.593 -13.377 -30.491  1.00  2.04           C  
ATOM   4556  CE2 PHE C 578     -12.733 -15.639 -31.278  1.00  2.04           C  
ATOM   4557  CZ  PHE C 578     -13.348 -14.510 -30.760  1.00  2.04           C  
ATOM   4558  C   PHE C 578      -8.639 -12.075 -32.181  1.00  1.87           C  
ATOM   4559  O   PHE C 578      -7.967 -11.776 -31.201  1.00  1.55           O  
ATOM   4560  N   ALA C 579      -9.322 -11.193 -32.921  1.00  1.83           N  
ATOM   4561  CA  ALA C 579      -9.298  -9.779 -32.581  1.00  1.80           C  
ATOM   4562  CB  ALA C 579     -10.085  -9.009 -33.639  1.00  1.80           C  
ATOM   4563  C   ALA C 579      -9.912  -9.537 -31.195  1.00  1.87           C  
ATOM   4564  O   ALA C 579     -10.983 -10.039 -30.870  1.00  1.55           O  
ATOM   4565  N   ASP C 580      -9.166  -8.727 -30.419  1.00  1.83           N  
ATOM   4566  CA  ASP C 580      -9.668  -8.159 -29.170  1.00  1.80           C  
ATOM   4567  CB  ASP C 580     -10.670  -7.027 -29.463  1.00  1.80           C  
ATOM   4568  CG  ASP C 580     -10.035  -5.886 -30.266  1.00  1.87           C  
ATOM   4569  OD1 ASP C 580      -9.150  -5.211 -29.752  1.00  1.66           O  
ATOM   4570  OD2 ASP C 580     -10.417  -5.658 -31.410  1.00  1.66           O  
ATOM   4571  C   ASP C 580     -10.278  -9.237 -28.257  1.00  1.87           C  
ATOM   4572  O   ASP C 580     -11.261  -9.020 -27.555  1.00  1.55           O  
ATOM   4573  N   TYR C 581      -9.618 -10.410 -28.302  1.00  1.83           N  
ATOM   4574  CA  TYR C 581     -10.106 -11.572 -27.569  1.00  1.80           C  
ATOM   4575  CB  TYR C 581      -9.129 -12.737 -27.789  1.00  1.80           C  
ATOM   4576  CG  TYR C 581      -9.488 -13.982 -27.017  1.00  2.04           C  
ATOM   4577  CD1 TYR C 581     -10.784 -14.493 -27.020  1.00  2.04           C  
ATOM   4578  CE1 TYR C 581     -11.095 -15.635 -26.293  1.00  2.04           C  
ATOM   4579  CD2 TYR C 581      -8.512 -14.641 -26.281  1.00  2.04           C  
ATOM   4580  CE2 TYR C 581      -8.816 -15.782 -25.555  1.00  2.04           C  
ATOM   4581  CZ  TYR C 581     -10.110 -16.283 -25.562  1.00  2.04           C  
ATOM   4582  OH  TYR C 581     -10.434 -17.419 -24.844  1.00  1.55           O  
ATOM   4583  C   TYR C 581     -10.224 -11.239 -26.079  1.00  1.87           C  
ATOM   4584  O   TYR C 581     -11.186 -11.568 -25.403  1.00  1.55           O  
ATOM   4585  N   GLU C 582      -9.191 -10.527 -25.622  1.00  1.83           N  
ATOM   4586  CA  GLU C 582      -9.105 -10.132 -24.227  1.00  1.80           C  
ATOM   4587  CB  GLU C 582      -7.858  -9.263 -24.012  1.00  1.80           C  
ATOM   4588  CG  GLU C 582      -6.512  -9.939 -24.359  1.00  1.80           C  
ATOM   4589  CD  GLU C 582      -6.258 -10.115 -25.866  1.00  1.87           C  
ATOM   4590  OE1 GLU C 582      -6.643  -9.251 -26.648  1.00  1.66           O  
ATOM   4591  OE2 GLU C 582      -5.690 -11.128 -26.258  1.00  1.66           O  
ATOM   4592  C   GLU C 582     -10.381  -9.379 -23.785  1.00  1.87           C  
ATOM   4593  O   GLU C 582     -10.998  -9.683 -22.772  1.00  1.55           O  
ATOM   4594  N   GLU C 583     -10.752  -8.385 -24.608  1.00  1.83           N  
ATOM   4595  CA  GLU C 583     -11.936  -7.593 -24.291  1.00  1.80           C  
ATOM   4596  CB  GLU C 583     -12.036  -6.389 -25.246  1.00  1.80           C  
ATOM   4597  CG  GLU C 583     -10.859  -5.394 -25.141  1.00  1.80           C  
ATOM   4598  CD  GLU C 583     -10.850  -4.557 -23.857  1.00  1.87           C  
ATOM   4599  OE1 GLU C 583     -11.643  -4.789 -22.960  1.00  1.66           O  
ATOM   4600  OE2 GLU C 583     -10.002  -3.689 -23.719  1.00  1.66           O  
ATOM   4601  C   GLU C 583     -13.205  -8.471 -24.365  1.00  1.87           C  
ATOM   4602  O   GLU C 583     -14.151  -8.307 -23.602  1.00  1.55           O  
ATOM   4603  N   LEU C 584     -13.165  -9.430 -25.311  1.00  1.83           N  
ATOM   4604  CA  LEU C 584     -14.258 -10.389 -25.416  1.00  1.80           C  
ATOM   4605  CB  LEU C 584     -14.083 -11.314 -26.638  1.00  1.80           C  
ATOM   4606  CG  LEU C 584     -15.202 -12.364 -26.791  1.00  1.80           C  
ATOM   4607  CD1 LEU C 584     -16.581 -11.737 -27.026  1.00  1.80           C  
ATOM   4608  CD2 LEU C 584     -14.881 -13.363 -27.902  1.00  1.80           C  
ATOM   4609  C   LEU C 584     -14.414 -11.189 -24.104  1.00  1.87           C  
ATOM   4610  O   LEU C 584     -15.524 -11.514 -23.707  1.00  1.55           O  
ATOM   4611  N   ARG C 585     -13.279 -11.465 -23.427  1.00  1.83           N  
ATOM   4612  CA  ARG C 585     -13.366 -12.152 -22.137  1.00  1.80           C  
ATOM   4613  CB  ARG C 585     -11.987 -12.322 -21.471  1.00  1.80           C  
ATOM   4614  CG  ARG C 585     -10.954 -13.063 -22.334  1.00  1.80           C  
ATOM   4615  CD  ARG C 585     -11.198 -14.570 -22.476  1.00  1.80           C  
ATOM   4616  NE  ARG C 585     -11.003 -15.230 -21.189  1.00  1.83           N  
ATOM   4617  CZ  ARG C 585     -10.615 -16.520 -21.059  1.00  1.87           C  
ATOM   4618  NH1 ARG C 585     -10.465 -17.305 -22.121  1.00  1.83           N  
ATOM   4619  NH2 ARG C 585     -10.374 -16.999 -19.848  1.00  1.83           N  
ATOM   4620  C   ARG C 585     -14.302 -11.387 -21.182  1.00  1.87           C  
ATOM   4621  O   ARG C 585     -15.196 -11.965 -20.576  1.00  1.55           O  
ATOM   4622  N   GLU C 586     -14.060 -10.066 -21.096  1.00  1.83           N  
ATOM   4623  CA  GLU C 586     -14.905  -9.238 -20.236  1.00  1.80           C  
ATOM   4624  CB  GLU C 586     -14.385  -7.795 -20.174  1.00  1.80           C  
ATOM   4625  CG  GLU C 586     -13.159  -7.640 -19.257  1.00  1.80           C  
ATOM   4626  CD  GLU C 586     -13.578  -7.641 -17.782  1.00  1.87           C  
ATOM   4627  OE1 GLU C 586     -13.779  -8.704 -17.202  1.00  1.66           O  
ATOM   4628  OE2 GLU C 586     -13.717  -6.566 -17.208  1.00  1.66           O  
ATOM   4629  C   GLU C 586     -16.369  -9.268 -20.692  1.00  1.87           C  
ATOM   4630  O   GLU C 586     -17.273  -9.472 -19.891  1.00  1.55           O  
ATOM   4631  N   GLN C 587     -16.565  -9.082 -22.011  1.00  1.83           N  
ATOM   4632  CA  GLN C 587     -17.929  -9.122 -22.545  1.00  1.80           C  
ATOM   4633  CB  GLN C 587     -17.910  -9.112 -24.085  1.00  1.80           C  
ATOM   4634  CG  GLN C 587     -17.654  -7.727 -24.693  1.00  1.80           C  
ATOM   4635  CD  GLN C 587     -18.850  -6.797 -24.441  1.00  1.87           C  
ATOM   4636  OE1 GLN C 587     -19.980  -7.237 -24.237  1.00  1.55           O  
ATOM   4637  NE2 GLN C 587     -18.543  -5.501 -24.452  1.00  1.83           N  
ATOM   4638  C   GLN C 587     -18.682 -10.368 -22.048  1.00  1.87           C  
ATOM   4639  O   GLN C 587     -19.770 -10.286 -21.488  1.00  1.55           O  
ATOM   4640  N   LEU C 588     -18.021 -11.507 -22.288  1.00  1.83           N  
ATOM   4641  CA  LEU C 588     -18.586 -12.803 -21.952  1.00  1.80           C  
ATOM   4642  CB  LEU C 588     -17.737 -13.907 -22.598  1.00  1.80           C  
ATOM   4643  CG  LEU C 588     -17.748 -13.882 -24.139  1.00  1.80           C  
ATOM   4644  CD1 LEU C 588     -16.683 -14.837 -24.685  1.00  1.80           C  
ATOM   4645  CD2 LEU C 588     -19.128 -14.227 -24.719  1.00  1.80           C  
ATOM   4646  C   LEU C 588     -18.710 -12.982 -20.429  1.00  1.87           C  
ATOM   4647  O   LEU C 588     -19.601 -13.667 -19.954  1.00  1.55           O  
ATOM   4648  N   SER C 589     -17.822 -12.309 -19.677  1.00  1.83           N  
ATOM   4649  CA  SER C 589     -17.945 -12.321 -18.221  1.00  1.80           C  
ATOM   4650  CB  SER C 589     -16.730 -11.616 -17.595  1.00  1.80           C  
ATOM   4651  OG  SER C 589     -15.536 -12.323 -17.886  1.00  1.55           O  
ATOM   4652  C   SER C 589     -19.265 -11.669 -17.762  1.00  1.87           C  
ATOM   4653  O   SER C 589     -19.852 -12.050 -16.755  1.00  1.55           O  
ATOM   4654  N   SER C 590     -19.708 -10.677 -18.549  1.00  1.83           N  
ATOM   4655  CA  SER C 590     -20.994 -10.060 -18.263  1.00  1.80           C  
ATOM   4656  CB  SER C 590     -21.014  -8.665 -18.899  1.00  1.80           C  
ATOM   4657  OG  SER C 590     -19.844  -7.920 -18.596  1.00  1.55           O  
ATOM   4658  C   SER C 590     -22.172 -10.911 -18.781  1.00  1.87           C  
ATOM   4659  O   SER C 590     -23.308 -10.705 -18.377  1.00  1.55           O  
ATOM   4660  N   VAL C 591     -21.877 -11.840 -19.708  1.00  1.83           N  
ATOM   4661  CA  VAL C 591     -22.938 -12.692 -20.235  1.00  1.80           C  
ATOM   4662  CB  VAL C 591     -22.559 -13.255 -21.624  1.00  1.80           C  
ATOM   4663  CG1 VAL C 591     -23.663 -14.136 -22.218  1.00  1.80           C  
ATOM   4664  CG2 VAL C 591     -22.280 -12.136 -22.634  1.00  1.80           C  
ATOM   4665  C   VAL C 591     -23.226 -13.799 -19.200  1.00  1.87           C  
ATOM   4666  O   VAL C 591     -22.329 -14.477 -18.717  1.00  1.55           O  
ATOM   4667  N   SER C 592     -24.527 -13.930 -18.905  1.00  1.83           N  
ATOM   4668  CA  SER C 592     -25.024 -15.024 -18.080  1.00  1.80           C  
ATOM   4669  CB  SER C 592     -26.296 -14.559 -17.336  1.00  1.80           C  
ATOM   4670  OG  SER C 592     -26.417 -15.059 -16.013  1.00  1.55           O  
ATOM   4671  C   SER C 592     -25.375 -16.216 -18.983  1.00  1.87           C  
ATOM   4672  O   SER C 592     -25.308 -17.377 -18.595  1.00  1.55           O  
ATOM   4673  N   SER C 593     -25.826 -15.848 -20.191  1.00  1.83           N  
ATOM   4674  CA  SER C 593     -26.413 -16.847 -21.057  1.00  1.80           C  
ATOM   4675  CB  SER C 593     -27.767 -17.252 -20.448  1.00  1.80           C  
ATOM   4676  OG  SER C 593     -28.446 -16.173 -19.819  1.00  1.55           O  
ATOM   4677  C   SER C 593     -26.587 -16.224 -22.435  1.00  1.87           C  
ATOM   4678  O   SER C 593     -26.450 -15.016 -22.599  1.00  1.55           O  
ATOM   4679  N   PHE C 594     -26.938 -17.072 -23.400  1.00  1.83           N  
ATOM   4680  CA  PHE C 594     -27.363 -16.561 -24.693  1.00  1.80           C  
ATOM   4681  CB  PHE C 594     -26.169 -16.424 -25.665  1.00  1.80           C  
ATOM   4682  CG  PHE C 594     -25.236 -17.608 -25.800  1.00  2.04           C  
ATOM   4683  CD1 PHE C 594     -25.667 -18.937 -25.785  1.00  2.04           C  
ATOM   4684  CD2 PHE C 594     -23.877 -17.362 -25.981  1.00  2.04           C  
ATOM   4685  CE1 PHE C 594     -24.767 -19.980 -25.958  1.00  2.04           C  
ATOM   4686  CE2 PHE C 594     -22.978 -18.402 -26.160  1.00  2.04           C  
ATOM   4687  CZ  PHE C 594     -23.424 -19.714 -26.154  1.00  2.04           C  
ATOM   4688  C   PHE C 594     -28.473 -17.468 -25.207  1.00  1.87           C  
ATOM   4689  O   PHE C 594     -28.818 -18.468 -24.585  1.00  1.55           O  
ATOM   4690  N   GLU C 595     -28.949 -17.095 -26.397  1.00  1.83           N  
ATOM   4691  CA  GLU C 595     -29.557 -18.051 -27.301  1.00  1.80           C  
ATOM   4692  CB  GLU C 595     -31.069 -17.802 -27.447  1.00  1.80           C  
ATOM   4693  CG  GLU C 595     -31.456 -16.367 -27.829  1.00  1.80           C  
ATOM   4694  CD  GLU C 595     -32.957 -16.132 -27.649  1.00  1.87           C  
ATOM   4695  OE1 GLU C 595     -33.739 -16.535 -28.503  1.00  1.66           O  
ATOM   4696  OE2 GLU C 595     -33.355 -15.539 -26.653  1.00  1.66           O  
ATOM   4697  C   GLU C 595     -28.755 -17.938 -28.600  1.00  1.87           C  
ATOM   4698  O   GLU C 595     -28.656 -16.880 -29.213  1.00  1.55           O  
ATOM   4699  N   ARG C 596     -28.142 -19.079 -28.948  1.00  1.83           N  
ATOM   4700  CA  ARG C 596     -27.441 -19.167 -30.215  1.00  1.80           C  
ATOM   4701  CB  ARG C 596     -26.380 -20.276 -30.147  1.00  1.80           C  
ATOM   4702  CG  ARG C 596     -25.498 -20.313 -31.404  1.00  1.80           C  
ATOM   4703  CD  ARG C 596     -24.592 -21.544 -31.476  1.00  1.80           C  
ATOM   4704  NE  ARG C 596     -25.401 -22.739 -31.702  1.00  1.83           N  
ATOM   4705  CZ  ARG C 596     -25.023 -23.795 -32.459  1.00  1.87           C  
ATOM   4706  NH1 ARG C 596     -23.836 -23.832 -33.048  1.00  1.83           N  
ATOM   4707  NH2 ARG C 596     -25.858 -24.812 -32.608  1.00  1.83           N  
ATOM   4708  C   ARG C 596     -28.504 -19.494 -31.267  1.00  1.87           C  
ATOM   4709  O   ARG C 596     -29.385 -20.314 -31.023  1.00  1.55           O  
ATOM   4710  N   PHE C 597     -28.389 -18.828 -32.421  1.00  1.83           N  
ATOM   4711  CA  PHE C 597     -29.337 -19.066 -33.496  1.00  1.80           C  
ATOM   4712  CB  PHE C 597     -30.594 -18.197 -33.320  1.00  1.80           C  
ATOM   4713  CG  PHE C 597     -30.332 -16.725 -33.485  1.00  2.04           C  
ATOM   4714  CD1 PHE C 597     -29.770 -15.977 -32.454  1.00  2.04           C  
ATOM   4715  CD2 PHE C 597     -30.667 -16.091 -34.676  1.00  2.04           C  
ATOM   4716  CE1 PHE C 597     -29.543 -14.617 -32.612  1.00  2.04           C  
ATOM   4717  CE2 PHE C 597     -30.457 -14.730 -34.828  1.00  2.04           C  
ATOM   4718  CZ  PHE C 597     -29.894 -13.991 -33.799  1.00  2.04           C  
ATOM   4719  C   PHE C 597     -28.620 -18.816 -34.822  1.00  1.87           C  
ATOM   4720  O   PHE C 597     -27.596 -18.146 -34.885  1.00  1.55           O  
ATOM   4721  N   GLU C 598     -29.189 -19.448 -35.857  1.00  1.83           N  
ATOM   4722  CA  GLU C 598     -28.632 -19.334 -37.194  1.00  1.80           C  
ATOM   4723  CB  GLU C 598     -29.048 -20.554 -38.039  1.00  1.80           C  
ATOM   4724  CG  GLU C 598     -30.519 -20.999 -37.912  1.00  1.80           C  
ATOM   4725  CD  GLU C 598     -30.843 -22.261 -38.732  1.00  1.87           C  
ATOM   4726  OE1 GLU C 598     -29.977 -22.799 -39.413  1.00  1.66           O  
ATOM   4727  OE2 GLU C 598     -31.979 -22.719 -38.676  1.00  1.66           O  
ATOM   4728  C   GLU C 598     -29.083 -17.992 -37.790  1.00  1.87           C  
ATOM   4729  O   GLU C 598     -30.212 -17.839 -38.240  1.00  1.55           O  
ATOM   4730  N   ILE C 599     -28.147 -17.025 -37.768  1.00  1.83           N  
ATOM   4731  CA  ILE C 599     -28.445 -15.760 -38.439  1.00  1.80           C  
ATOM   4732  CB  ILE C 599     -27.434 -14.651 -38.072  1.00  1.80           C  
ATOM   4733  CG2 ILE C 599     -27.797 -14.056 -36.707  1.00  1.80           C  
ATOM   4734  CG1 ILE C 599     -25.961 -15.102 -38.093  1.00  1.80           C  
ATOM   4735  CD1 ILE C 599     -25.003 -13.905 -38.091  1.00  1.80           C  
ATOM   4736  C   ILE C 599     -28.524 -15.999 -39.952  1.00  1.87           C  
ATOM   4737  O   ILE C 599     -29.392 -15.477 -40.643  1.00  1.55           O  
ATOM   4738  N   PHE C 600     -27.587 -16.849 -40.397  1.00  1.83           N  
ATOM   4739  CA  PHE C 600     -27.513 -17.221 -41.799  1.00  1.80           C  
ATOM   4740  CB  PHE C 600     -26.225 -16.654 -42.410  1.00  1.80           C  
ATOM   4741  CG  PHE C 600     -26.154 -15.150 -42.376  1.00  2.04           C  
ATOM   4742  CD1 PHE C 600     -27.176 -14.374 -42.909  1.00  2.04           C  
ATOM   4743  CD2 PHE C 600     -25.050 -14.512 -41.823  1.00  2.04           C  
ATOM   4744  CE1 PHE C 600     -27.090 -12.989 -42.894  1.00  2.04           C  
ATOM   4745  CE2 PHE C 600     -24.956 -13.129 -41.813  1.00  2.04           C  
ATOM   4746  CZ  PHE C 600     -25.977 -12.363 -42.349  1.00  2.04           C  
ATOM   4747  C   PHE C 600     -27.495 -18.750 -41.902  1.00  1.87           C  
ATOM   4748  O   PHE C 600     -26.432 -19.362 -41.951  1.00  1.55           O  
ATOM   4749  N   PRO C 601     -28.704 -19.376 -41.922  1.00  1.83           N  
ATOM   4750  CD  PRO C 601     -30.002 -18.742 -41.696  1.00  1.80           C  
ATOM   4751  CA  PRO C 601     -28.798 -20.806 -42.181  1.00  1.80           C  
ATOM   4752  CB  PRO C 601     -30.299 -21.054 -42.378  1.00  1.80           C  
ATOM   4753  CG  PRO C 601     -30.989 -19.910 -41.628  1.00  1.80           C  
ATOM   4754  C   PRO C 601     -27.971 -21.257 -43.404  1.00  1.87           C  
ATOM   4755  O   PRO C 601     -28.274 -20.918 -44.542  1.00  1.55           O  
ATOM   4756  N   LYS C 602     -26.933 -22.055 -43.090  1.00  1.83           N  
ATOM   4757  CA  LYS C 602     -25.957 -22.556 -44.057  1.00  1.80           C  
ATOM   4758  CB  LYS C 602     -25.257 -23.759 -43.405  1.00  1.80           C  
ATOM   4759  CG  LYS C 602     -24.292 -24.549 -44.302  1.00  1.80           C  
ATOM   4760  CD  LYS C 602     -23.655 -25.705 -43.520  1.00  1.80           C  
ATOM   4761  CE  LYS C 602     -22.940 -26.724 -44.417  1.00  1.80           C  
ATOM   4762  NZ  LYS C 602     -22.411 -27.865 -43.676  1.00  1.65           N  
ATOM   4763  C   LYS C 602     -26.597 -22.900 -45.420  1.00  1.87           C  
ATOM   4764  O   LYS C 602     -26.250 -22.341 -46.455  1.00  1.55           O  
ATOM   4765  N   GLU C 603     -27.557 -23.836 -45.358  1.00  1.83           N  
ATOM   4766  CA  GLU C 603     -28.233 -24.292 -46.568  1.00  1.80           C  
ATOM   4767  CB  GLU C 603     -28.721 -25.736 -46.355  1.00  1.80           C  
ATOM   4768  CG  GLU C 603     -27.584 -26.705 -45.981  1.00  1.80           C  
ATOM   4769  CD  GLU C 603     -28.062 -28.160 -45.932  1.00  1.87           C  
ATOM   4770  OE1 GLU C 603     -29.177 -28.414 -45.490  1.00  1.66           O  
ATOM   4771  OE2 GLU C 603     -27.317 -29.052 -46.328  1.00  1.66           O  
ATOM   4772  C   GLU C 603     -29.410 -23.356 -46.918  1.00  1.87           C  
ATOM   4773  O   GLU C 603     -30.552 -23.785 -47.049  1.00  1.55           O  
ATOM   4774  N   SER C 604     -29.074 -22.065 -47.061  1.00  1.83           N  
ATOM   4775  CA  SER C 604     -30.075 -21.062 -47.402  1.00  1.80           C  
ATOM   4776  CB  SER C 604     -31.004 -20.779 -46.198  1.00  1.80           C  
ATOM   4777  OG  SER C 604     -32.268 -20.232 -46.558  1.00  1.55           O  
ATOM   4778  C   SER C 604     -29.357 -19.785 -47.857  1.00  1.87           C  
ATOM   4779  O   SER C 604     -29.568 -19.274 -48.951  1.00  1.55           O  
ATOM   4780  N   SER C 605     -28.518 -19.283 -46.940  1.00  1.83           N  
ATOM   4781  CA  SER C 605     -28.048 -17.911 -47.046  1.00  1.80           C  
ATOM   4782  CB  SER C 605     -27.521 -17.509 -45.664  1.00  1.80           C  
ATOM   4783  OG  SER C 605     -28.478 -17.786 -44.651  1.00  1.55           O  
ATOM   4784  C   SER C 605     -26.990 -17.689 -48.139  1.00  1.87           C  
ATOM   4785  O   SER C 605     -26.790 -16.560 -48.569  1.00  1.55           O  
ATOM   4786  N   TRP C 606     -26.335 -18.784 -48.575  1.00  1.83           N  
ATOM   4787  CA  TRP C 606     -25.180 -18.630 -49.465  1.00  1.80           C  
ATOM   4788  CB  TRP C 606     -23.934 -19.168 -48.727  1.00  1.80           C  
ATOM   4789  CG  TRP C 606     -23.926 -18.734 -47.276  1.00  2.04           C  
ATOM   4790  CD2 TRP C 606     -23.650 -17.424 -46.739  1.00  2.04           C  
ATOM   4791  CE2 TRP C 606     -23.794 -17.523 -45.335  1.00  2.04           C  
ATOM   4792  CE3 TRP C 606     -23.309 -16.226 -47.307  1.00  2.04           C  
ATOM   4793  CD1 TRP C 606     -24.217 -19.557 -46.185  1.00  2.04           C  
ATOM   4794  NE1 TRP C 606     -24.140 -18.834 -45.043  1.00  1.72           N  
ATOM   4795  CZ2 TRP C 606     -23.597 -16.424 -44.549  1.00  2.04           C  
ATOM   4796  CZ3 TRP C 606     -23.106 -15.103 -46.502  1.00  2.04           C  
ATOM   4797  CH2 TRP C 606     -23.253 -15.202 -45.120  1.00  2.04           C  
ATOM   4798  C   TRP C 606     -25.335 -19.392 -50.808  1.00  1.87           C  
ATOM   4799  O   TRP C 606     -24.491 -20.216 -51.135  1.00  1.55           O  
ATOM   4800  N   PRO C 607     -26.391 -19.108 -51.630  1.00  1.83           N  
ATOM   4801  CD  PRO C 607     -27.451 -18.127 -51.408  1.00  1.80           C  
ATOM   4802  CA  PRO C 607     -26.552 -19.858 -52.882  1.00  1.80           C  
ATOM   4803  CB  PRO C 607     -27.800 -19.241 -53.540  1.00  1.80           C  
ATOM   4804  CG  PRO C 607     -28.529 -18.487 -52.429  1.00  1.80           C  
ATOM   4805  C   PRO C 607     -25.384 -19.753 -53.884  1.00  1.87           C  
ATOM   4806  O   PRO C 607     -25.239 -20.561 -54.794  1.00  1.55           O  
ATOM   4807  N   ASN C 608     -24.573 -18.705 -53.671  1.00  1.83           N  
ATOM   4808  CA  ASN C 608     -23.528 -18.367 -54.629  1.00  1.80           C  
ATOM   4809  CB  ASN C 608     -23.161 -16.880 -54.495  1.00  1.80           C  
ATOM   4810  CG  ASN C 608     -24.285 -15.962 -54.982  1.00  1.87           C  
ATOM   4811  OD1 ASN C 608     -25.133 -16.335 -55.785  1.00  1.55           O  
ATOM   4812  ND2 ASN C 608     -24.251 -14.742 -54.446  1.00  1.83           N  
ATOM   4813  C   ASN C 608     -22.262 -19.192 -54.397  1.00  1.87           C  
ATOM   4814  O   ASN C 608     -21.377 -19.220 -55.242  1.00  1.55           O  
ATOM   4815  N   HIS C 609     -22.183 -19.805 -53.202  1.00  1.83           N  
ATOM   4816  CA  HIS C 609     -20.901 -20.312 -52.726  1.00  1.80           C  
ATOM   4817  CB  HIS C 609     -20.471 -19.530 -51.472  1.00  1.80           C  
ATOM   4818  CG  HIS C 609     -20.503 -18.049 -51.767  1.00  2.04           C  
ATOM   4819  CD2 HIS C 609     -21.165 -17.041 -51.048  1.00  2.04           C  
ATOM   4820  ND1 HIS C 609     -19.889 -17.484 -52.826  1.00  1.72           N  
ATOM   4821  CE1 HIS C 609     -20.167 -16.173 -52.758  1.00  2.04           C  
ATOM   4822  NE2 HIS C 609     -20.936 -15.878 -51.694  1.00  1.72           N  
ATOM   4823  C   HIS C 609     -21.057 -21.777 -52.356  1.00  1.87           C  
ATOM   4824  O   HIS C 609     -22.051 -22.177 -51.764  1.00  1.55           O  
ATOM   4825  N   THR C 610     -20.011 -22.546 -52.680  1.00  1.83           N  
ATOM   4826  CA  THR C 610     -19.832 -23.801 -51.973  1.00  1.80           C  
ATOM   4827  CB  THR C 610     -18.837 -24.663 -52.773  1.00  1.80           C  
ATOM   4828  OG1 THR C 610     -19.380 -24.991 -54.042  1.00  1.55           O  
ATOM   4829  CG2 THR C 610     -18.377 -25.925 -52.032  1.00  1.80           C  
ATOM   4830  C   THR C 610     -19.332 -23.419 -50.567  1.00  1.87           C  
ATOM   4831  O   THR C 610     -18.338 -22.719 -50.420  1.00  1.55           O  
ATOM   4832  N   VAL C 611     -20.103 -23.857 -49.561  1.00  1.83           N  
ATOM   4833  CA  VAL C 611     -19.881 -23.397 -48.191  1.00  1.80           C  
ATOM   4834  CB  VAL C 611     -21.259 -23.215 -47.510  1.00  1.80           C  
ATOM   4835  CG1 VAL C 611     -21.144 -22.502 -46.158  1.00  1.80           C  
ATOM   4836  CG2 VAL C 611     -22.240 -22.428 -48.395  1.00  1.80           C  
ATOM   4837  C   VAL C 611     -18.974 -24.386 -47.421  1.00  1.87           C  
ATOM   4838  O   VAL C 611     -18.558 -24.139 -46.294  1.00  1.55           O  
ATOM   4839  N   THR C 612     -18.713 -25.534 -48.066  1.00  1.83           N  
ATOM   4840  CA  THR C 612     -18.078 -26.650 -47.383  1.00  1.80           C  
ATOM   4841  CB  THR C 612     -18.633 -27.923 -48.048  1.00  1.80           C  
ATOM   4842  OG1 THR C 612     -18.613 -27.785 -49.463  1.00  1.55           O  
ATOM   4843  CG2 THR C 612     -20.100 -28.145 -47.670  1.00  1.80           C  
ATOM   4844  C   THR C 612     -16.541 -26.561 -47.455  1.00  1.87           C  
ATOM   4845  O   THR C 612     -15.865 -27.496 -47.873  1.00  1.55           O  
ATOM   4846  N   GLY C 613     -16.023 -25.404 -47.018  1.00  1.83           N  
ATOM   4847  CA  GLY C 613     -14.583 -25.295 -46.833  1.00  1.80           C  
ATOM   4848  C   GLY C 613     -14.229 -25.896 -45.471  1.00  1.87           C  
ATOM   4849  O   GLY C 613     -14.790 -25.519 -44.450  1.00  1.55           O  
ATOM   4850  N   VAL C 614     -13.308 -26.868 -45.520  1.00  1.83           N  
ATOM   4851  CA  VAL C 614     -12.859 -27.569 -44.328  1.00  1.80           C  
ATOM   4852  CB  VAL C 614     -13.597 -28.918 -44.173  1.00  1.80           C  
ATOM   4853  CG1 VAL C 614     -15.072 -28.708 -43.803  1.00  1.80           C  
ATOM   4854  CG2 VAL C 614     -13.481 -29.814 -45.415  1.00  1.80           C  
ATOM   4855  C   VAL C 614     -11.348 -27.753 -44.472  1.00  1.87           C  
ATOM   4856  O   VAL C 614     -10.795 -27.608 -45.558  1.00  1.55           O  
ATOM   4857  N   SER C 615     -10.725 -28.071 -43.332  1.00  1.83           N  
ATOM   4858  CA  SER C 615      -9.291 -28.253 -43.268  1.00  1.80           C  
ATOM   4859  CB  SER C 615      -8.646 -26.951 -42.775  1.00  1.80           C  
ATOM   4860  OG  SER C 615      -7.229 -27.058 -42.674  1.00  1.55           O  
ATOM   4861  C   SER C 615      -9.021 -29.391 -42.288  1.00  1.87           C  
ATOM   4862  O   SER C 615      -9.893 -29.825 -41.545  1.00  1.55           O  
ATOM   4863  N   ALA C 616      -7.763 -29.847 -42.343  1.00  1.83           N  
ATOM   4864  CA  ALA C 616      -7.290 -30.871 -41.427  1.00  1.80           C  
ATOM   4865  CB  ALA C 616      -6.065 -31.567 -42.029  1.00  1.80           C  
ATOM   4866  C   ALA C 616      -6.935 -30.251 -40.067  1.00  1.87           C  
ATOM   4867  O   ALA C 616      -6.877 -30.940 -39.058  1.00  1.55           O  
ATOM   4868  N   SER C 617      -6.699 -28.925 -40.079  1.00  1.83           N  
ATOM   4869  CA  SER C 617      -6.360 -28.249 -38.829  1.00  1.80           C  
ATOM   4870  CB  SER C 617      -6.087 -26.772 -39.132  1.00  1.80           C  
ATOM   4871  OG  SER C 617      -6.998 -26.303 -40.116  1.00  1.55           O  
ATOM   4872  C   SER C 617      -7.512 -28.414 -37.820  1.00  1.87           C  
ATOM   4873  O   SER C 617      -7.351 -28.920 -36.714  1.00  1.55           O  
ATOM   4874  N   CYS C 618      -8.687 -28.002 -38.308  1.00  1.83           N  
ATOM   4875  CA  CYS C 618      -9.932 -28.239 -37.593  1.00  1.80           C  
ATOM   4876  CB  CYS C 618     -10.904 -27.097 -37.910  1.00  1.80           C  
ATOM   4877  SG  CYS C 618     -10.316 -25.477 -37.363  1.00  1.89           S  
ATOM   4878  C   CYS C 618     -10.529 -29.587 -38.028  1.00  1.87           C  
ATOM   4879  O   CYS C 618     -11.636 -29.653 -38.546  1.00  1.55           O  
ATOM   4880  N   SER C 619      -9.751 -30.656 -37.803  1.00  1.83           N  
ATOM   4881  CA  SER C 619     -10.265 -31.978 -38.140  1.00  1.80           C  
ATOM   4882  CB  SER C 619      -9.109 -32.997 -38.131  1.00  1.80           C  
ATOM   4883  OG  SER C 619      -8.047 -32.612 -37.260  1.00  1.55           O  
ATOM   4884  C   SER C 619     -11.386 -32.376 -37.153  1.00  1.87           C  
ATOM   4885  O   SER C 619     -11.486 -31.852 -36.049  1.00  1.55           O  
ATOM   4886  N   HIS C 620     -12.195 -33.340 -37.617  1.00  1.83           N  
ATOM   4887  CA  HIS C 620     -13.188 -34.025 -36.799  1.00  1.80           C  
ATOM   4888  CB  HIS C 620     -14.524 -33.265 -36.812  1.00  1.80           C  
ATOM   4889  CG  HIS C 620     -15.550 -33.965 -35.948  1.00  2.04           C  
ATOM   4890  CD2 HIS C 620     -15.778 -33.817 -34.569  1.00  2.04           C  
ATOM   4891  ND1 HIS C 620     -16.421 -34.881 -36.421  1.00  1.72           N  
ATOM   4892  CE1 HIS C 620     -17.156 -35.278 -35.371  1.00  2.04           C  
ATOM   4893  NE2 HIS C 620     -16.791 -34.651 -34.238  1.00  1.72           N  
ATOM   4894  C   HIS C 620     -13.341 -35.412 -37.426  1.00  1.87           C  
ATOM   4895  O   HIS C 620     -13.179 -35.563 -38.628  1.00  1.55           O  
ATOM   4896  N   ASN C 621     -13.615 -36.411 -36.568  1.00  1.83           N  
ATOM   4897  CA  ASN C 621     -13.816 -37.799 -36.998  1.00  1.80           C  
ATOM   4898  CB  ASN C 621     -15.235 -38.065 -37.553  1.00  1.80           C  
ATOM   4899  CG  ASN C 621     -15.600 -37.332 -38.855  1.00  1.87           C  
ATOM   4900  OD1 ASN C 621     -16.341 -36.355 -38.851  1.00  1.55           O  
ATOM   4901  ND2 ASN C 621     -15.115 -37.879 -39.968  1.00  1.83           N  
ATOM   4902  C   ASN C 621     -12.691 -38.322 -37.916  1.00  1.87           C  
ATOM   4903  O   ASN C 621     -12.906 -39.118 -38.824  1.00  1.55           O  
ATOM   4904  N   GLY C 622     -11.476 -37.837 -37.604  1.00  1.83           N  
ATOM   4905  CA  GLY C 622     -10.285 -38.259 -38.331  1.00  1.80           C  
ATOM   4906  C   GLY C 622     -10.303 -37.839 -39.809  1.00  1.87           C  
ATOM   4907  O   GLY C 622      -9.707 -38.485 -40.665  1.00  1.55           O  
ATOM   4908  N   LYS C 623     -11.018 -36.733 -40.055  1.00  1.83           N  
ATOM   4909  CA  LYS C 623     -11.166 -36.153 -41.379  1.00  1.80           C  
ATOM   4910  CB  LYS C 623     -12.533 -36.544 -41.972  1.00  1.80           C  
ATOM   4911  CG  LYS C 623     -12.713 -38.054 -42.196  1.00  1.80           C  
ATOM   4912  CD  LYS C 623     -11.791 -38.622 -43.284  1.00  1.80           C  
ATOM   4913  CE  LYS C 623     -12.071 -40.099 -43.610  1.00  1.80           C  
ATOM   4914  NZ  LYS C 623     -11.640 -41.052 -42.594  1.00  1.65           N  
ATOM   4915  C   LYS C 623     -11.074 -34.637 -41.196  1.00  1.87           C  
ATOM   4916  O   LYS C 623     -10.990 -34.135 -40.080  1.00  1.55           O  
ATOM   4917  N   SER C 624     -11.104 -33.938 -42.338  1.00  1.83           N  
ATOM   4918  CA  SER C 624     -11.174 -32.488 -42.311  1.00  1.80           C  
ATOM   4919  CB  SER C 624     -10.987 -32.004 -43.756  1.00  1.80           C  
ATOM   4920  OG  SER C 624      -9.959 -32.722 -44.428  1.00  1.55           O  
ATOM   4921  C   SER C 624     -12.547 -32.035 -41.778  1.00  1.87           C  
ATOM   4922  O   SER C 624     -13.555 -32.695 -42.006  1.00  1.55           O  
ATOM   4923  N   SER C 625     -12.543 -30.887 -41.088  1.00  1.83           N  
ATOM   4924  CA  SER C 625     -13.794 -30.268 -40.677  1.00  1.80           C  
ATOM   4925  CB  SER C 625     -14.307 -30.917 -39.372  1.00  1.80           C  
ATOM   4926  OG  SER C 625     -15.706 -30.747 -39.158  1.00  1.55           O  
ATOM   4927  C   SER C 625     -13.523 -28.763 -40.557  1.00  1.87           C  
ATOM   4928  O   SER C 625     -12.588 -28.238 -41.154  1.00  1.55           O  
ATOM   4929  N   PHE C 626     -14.390 -28.106 -39.778  1.00  1.83           N  
ATOM   4930  CA  PHE C 626     -14.254 -26.678 -39.539  1.00  1.80           C  
ATOM   4931  CB  PHE C 626     -14.686 -25.877 -40.791  1.00  1.80           C  
ATOM   4932  CG  PHE C 626     -14.231 -24.440 -40.763  1.00  2.04           C  
ATOM   4933  CD1 PHE C 626     -12.879 -24.134 -40.631  1.00  2.04           C  
ATOM   4934  CD2 PHE C 626     -15.151 -23.400 -40.860  1.00  2.04           C  
ATOM   4935  CE1 PHE C 626     -12.455 -22.815 -40.581  1.00  2.04           C  
ATOM   4936  CE2 PHE C 626     -14.730 -22.078 -40.821  1.00  2.04           C  
ATOM   4937  CZ  PHE C 626     -13.380 -21.784 -40.679  1.00  2.04           C  
ATOM   4938  C   PHE C 626     -15.093 -26.355 -38.299  1.00  1.87           C  
ATOM   4939  O   PHE C 626     -15.744 -27.229 -37.735  1.00  1.55           O
[truncated: 530,363 more chars]
