# Supplementary material for: Predicting the Antigenic Structure of the Pandemic (H1N1) 2009 Influenza Virus Hemagglutinin
Source: PLoS One. 2010 Jan 1;5(1):e8553. doi: 10.1371/journal.pone.0008553 (PMC2797400; doi:10.1371/journal.pone.0008553)
Supplement: File S8 — PDB file of the homology model of H1 HA (A/Brisbane/59/2007) after energy minimizations. (0.20 MB ZIP) [file pone.0008553.s010.zip › H1N1_2007_homology_model_minimized.pdb]

ATOM      1  N   ASP A   1     -22.511  19.694  57.612  1.00  1.65           N  
ATOM      2  CA  ASP A   1     -21.714  20.441  56.660  1.00  1.80           C  
ATOM      3  CB  ASP A   1     -20.764  21.469  57.309  1.00  1.80           C  
ATOM      4  CG  ASP A   1     -21.486  22.425  58.263  1.00  1.87           C  
ATOM      5  OD1 ASP A   1     -22.671  22.238  58.522  1.00  1.66           O  
ATOM      6  OD2 ASP A   1     -20.857  23.345  58.765  1.00  1.66           O  
ATOM      7  C   ASP A   1     -20.912  19.407  55.893  1.00  1.87           C  
ATOM      8  O   ASP A   1     -20.477  18.415  56.469  1.00  1.55           O  
ATOM      9  N   THR A   2     -20.773  19.636  54.587  1.00  1.83           N  
ATOM     10  CA  THR A   2     -20.295  18.582  53.712  1.00  1.80           C  
ATOM     11  CB  THR A   2     -21.522  17.747  53.273  1.00  1.80           C  
ATOM     12  OG1 THR A   2     -22.448  17.598  54.333  1.00  1.55           O  
ATOM     13  CG2 THR A   2     -21.173  16.367  52.699  1.00  1.80           C  
ATOM     14  C   THR A   2     -19.626  19.242  52.506  1.00  1.87           C  
ATOM     15  O   THR A   2     -20.033  20.317  52.074  1.00  1.55           O  
ATOM     16  N   ILE A   3     -18.611  18.536  51.997  1.00  1.83           N  
ATOM     17  CA  ILE A   3     -18.051  18.801  50.681  1.00  1.80           C  
ATOM     18  CB  ILE A   3     -16.583  19.266  50.816  1.00  1.80           C  
ATOM     19  CG2 ILE A   3     -15.686  18.215  51.500  1.00  1.80           C  
ATOM     20  CG1 ILE A   3     -16.001  19.729  49.468  1.00  1.80           C  
ATOM     21  CD1 ILE A   3     -14.679  20.495  49.617  1.00  1.80           C  
ATOM     22  C   ILE A   3     -18.217  17.474  49.935  1.00  1.87           C  
ATOM     23  O   ILE A   3     -18.183  16.423  50.557  1.00  1.55           O  
ATOM     24  N   CYS A   4     -18.436  17.541  48.619  1.00  1.83           N  
ATOM     25  CA  CYS A   4     -18.635  16.333  47.831  1.00  1.80           C  
ATOM     26  CB  CYS A   4     -20.135  16.025  47.660  1.00  1.80           C  
ATOM     27  SG  CYS A   4     -21.135  16.142  49.165  1.00  1.89           S  
ATOM     28  C   CYS A   4     -18.005  16.592  46.469  1.00  1.87           C  
ATOM     29  O   CYS A   4     -17.602  17.715  46.187  1.00  1.55           O  
ATOM     30  N   ILE A   5     -17.975  15.531  45.650  1.00  1.83           N  
ATOM     31  CA  ILE A   5     -17.587  15.642  44.249  1.00  1.80           C  
ATOM     32  CB  ILE A   5     -16.130  15.159  44.054  1.00  1.80           C  
ATOM     33  CG2 ILE A   5     -15.830  14.558  42.663  1.00  1.80           C  
ATOM     34  CG1 ILE A   5     -15.170  16.323  44.361  1.00  1.80           C  
ATOM     35  CD1 ILE A   5     -13.718  15.879  44.482  1.00  1.80           C  
ATOM     36  C   ILE A   5     -18.621  14.874  43.421  1.00  1.87           C  
ATOM     37  O   ILE A   5     -19.291  13.966  43.900  1.00  1.55           O  
ATOM     38  N   GLY A   6     -18.697  15.329  42.167  1.00  1.83           N  
ATOM     39  CA  GLY A   6     -19.601  14.799  41.170  1.00  1.80           C  
ATOM     40  C   GLY A   6     -19.146  15.347  39.825  1.00  1.87           C  
ATOM     41  O   GLY A   6     -18.004  15.772  39.668  1.00  1.55           O  
ATOM     42  N   TYR A   7     -20.085  15.318  38.870  1.00  1.83           N  
ATOM     43  CA  TYR A   7     -19.762  15.722  37.510  1.00  1.80           C  
ATOM     44  CB  TYR A   7     -19.222  14.527  36.703  1.00  1.80           C  
ATOM     45  CG  TYR A   7     -20.023  13.254  36.832  1.00  2.04           C  
ATOM     46  CD1 TYR A   7     -21.269  13.110  36.227  1.00  2.04           C  
ATOM     47  CE1 TYR A   7     -21.970  11.915  36.321  1.00  2.04           C  
ATOM     48  CD2 TYR A   7     -19.504  12.180  37.542  1.00  2.04           C  
ATOM     49  CE2 TYR A   7     -20.205  10.989  37.646  1.00  2.04           C  
ATOM     50  CZ  TYR A   7     -21.445  10.853  37.038  1.00  2.04           C  
ATOM     51  OH  TYR A   7     -22.158   9.674  37.131  1.00  1.55           O  
ATOM     52  C   TYR A   7     -20.989  16.382  36.876  1.00  1.87           C  
ATOM     53  O   TYR A   7     -22.074  16.401  37.442  1.00  1.55           O  
ATOM     54  N   HIS A   8     -20.726  16.944  35.694  1.00  1.83           N  
ATOM     55  CA  HIS A   8     -21.688  17.692  34.901  1.00  1.80           C  
ATOM     56  CB  HIS A   8     -20.882  18.285  33.734  1.00  1.80           C  
ATOM     57  CG  HIS A   8     -21.744  18.822  32.616  1.00  2.04           C  
ATOM     58  CD2 HIS A   8     -21.843  18.342  31.299  1.00  2.04           C  
ATOM     59  ND1 HIS A   8     -22.551  19.887  32.739  1.00  1.72           N  
ATOM     60  CE1 HIS A   8     -23.126  20.061  31.540  1.00  2.04           C  
ATOM     61  NE2 HIS A   8     -22.718  19.140  30.647  1.00  1.72           N  
ATOM     62  C   HIS A   8     -22.784  16.754  34.379  1.00  1.87           C  
ATOM     63  O   HIS A   8     -22.518  15.615  34.016  1.00  1.55           O  
ATOM     64  N   ALA A   9     -24.007  17.302  34.325  1.00  1.83           N  
ATOM     65  CA  ALA A   9     -25.042  16.722  33.480  1.00  1.80           C  
ATOM     66  CB  ALA A   9     -26.091  15.971  34.305  1.00  1.80           C  
ATOM     67  C   ALA A   9     -25.686  17.884  32.727  1.00  1.87           C  
ATOM     68  O   ALA A   9     -25.505  19.042  33.077  1.00  1.55           O  
ATOM     69  N   ASN A  10     -26.438  17.505  31.689  1.00  1.83           N  
ATOM     70  CA  ASN A  10     -27.139  18.476  30.862  1.00  1.80           C  
ATOM     71  CB  ASN A  10     -26.233  19.038  29.750  1.00  1.80           C  
ATOM     72  CG  ASN A  10     -25.775  18.005  28.706  1.00  1.87           C  
ATOM     73  OD1 ASN A  10     -26.092  16.821  28.757  1.00  1.55           O  
ATOM     74  ND2 ASN A  10     -25.033  18.539  27.738  1.00  1.83           N  
ATOM     75  C   ASN A  10     -28.363  17.778  30.283  1.00  1.87           C  
ATOM     76  O   ASN A  10     -28.560  16.586  30.474  1.00  1.55           O  
ATOM     77  N   ASN A  11     -29.162  18.571  29.552  1.00  1.83           N  
ATOM     78  CA  ASN A  11     -30.369  18.044  28.915  1.00  1.80           C  
ATOM     79  CB  ASN A  11     -31.493  19.096  28.936  1.00  1.80           C  
ATOM     80  CG  ASN A  11     -32.006  19.366  30.354  1.00  1.87           C  
ATOM     81  OD1 ASN A  11     -32.922  18.716  30.851  1.00  1.55           O  
ATOM     82  ND2 ASN A  11     -31.382  20.366  30.978  1.00  1.83           N  
ATOM     83  C   ASN A  11     -30.041  17.660  27.466  1.00  1.87           C  
ATOM     84  O   ASN A  11     -30.738  18.033  26.527  1.00  1.55           O  
ATOM     85  N   SER A  12     -28.931  16.912  27.327  1.00  1.83           N  
ATOM     86  CA  SER A  12     -28.554  16.430  26.006  1.00  1.80           C  
ATOM     87  CB  SER A  12     -27.095  15.944  26.006  1.00  1.80           C  
ATOM     88  OG  SER A  12     -26.711  15.498  24.710  1.00  1.55           O  
ATOM     89  C   SER A  12     -29.500  15.293  25.593  1.00  1.87           C  
ATOM     90  O   SER A  12     -30.247  14.733  26.390  1.00  1.55           O  
ATOM     91  N   THR A  13     -29.382  14.994  24.297  1.00  1.83           N  
ATOM     92  CA  THR A  13     -29.993  13.821  23.701  1.00  1.80           C  
ATOM     93  CB  THR A  13     -31.416  14.179  23.213  1.00  1.80           C  
ATOM     94  OG1 THR A  13     -32.149  13.054  22.760  1.00  1.55           O  
ATOM     95  CG2 THR A  13     -31.438  15.292  22.155  1.00  1.80           C  
ATOM     96  C   THR A  13     -29.076  13.291  22.577  1.00  1.87           C  
ATOM     97  O   THR A  13     -29.469  12.425  21.801  1.00  1.55           O  
ATOM     98  N   ASP A  14     -27.853  13.858  22.509  1.00  1.83           N  
ATOM     99  CA  ASP A  14     -26.921  13.429  21.474  1.00  1.80           C  
ATOM    100  CB  ASP A  14     -25.743  14.411  21.341  1.00  1.80           C  
ATOM    101  CG  ASP A  14     -26.143  15.821  20.889  1.00  1.87           C  
ATOM    102  OD1 ASP A  14     -27.188  16.000  20.272  1.00  1.66           O  
ATOM    103  OD2 ASP A  14     -25.400  16.762  21.145  1.00  1.66           O  
ATOM    104  C   ASP A  14     -26.390  12.057  21.888  1.00  1.87           C  
ATOM    105  O   ASP A  14     -26.185  11.799  23.069  1.00  1.55           O  
ATOM    106  N   THR A  15     -26.218  11.198  20.875  1.00  1.83           N  
ATOM    107  CA  THR A  15     -25.869   9.807  21.112  1.00  1.80           C  
ATOM    108  CB  THR A  15     -27.083   8.930  20.757  1.00  1.80           C  
ATOM    109  OG1 THR A  15     -27.778   9.478  19.650  1.00  1.55           O  
ATOM    110  CG2 THR A  15     -28.012   8.729  21.961  1.00  1.80           C  
ATOM    111  C   THR A  15     -24.680   9.431  20.229  1.00  1.87           C  
ATOM    112  O   THR A  15     -24.618   9.810  19.064  1.00  1.55           O  
ATOM    113  N   VAL A  16     -23.784   8.646  20.833  1.00  1.83           N  
ATOM    114  CA  VAL A  16     -22.687   8.037  20.105  1.00  1.80           C  
ATOM    115  CB  VAL A  16     -21.358   8.582  20.654  1.00  1.80           C  
ATOM    116  CG1 VAL A  16     -21.229  10.077  20.354  1.00  1.80           C  
ATOM    117  CG2 VAL A  16     -21.171   8.306  22.156  1.00  1.80           C  
ATOM    118  C   VAL A  16     -22.795   6.531  20.321  1.00  1.87           C  
ATOM    119  O   VAL A  16     -23.485   6.075  21.224  1.00  1.55           O  
ATOM    120  N   ASP A  17     -22.063   5.798  19.477  1.00  1.83           N  
ATOM    121  CA  ASP A  17     -21.822   4.394  19.767  1.00  1.80           C  
ATOM    122  CB  ASP A  17     -21.876   3.544  18.485  1.00  1.80           C  
ATOM    123  CG  ASP A  17     -23.263   3.590  17.839  1.00  1.87           C  
ATOM    124  OD1 ASP A  17     -24.259   3.457  18.540  1.00  1.66           O  
ATOM    125  OD2 ASP A  17     -23.349   3.753  16.627  1.00  1.66           O  
ATOM    126  C   ASP A  17     -20.434   4.340  20.396  1.00  1.87           C  
ATOM    127  O   ASP A  17     -19.521   5.035  19.966  1.00  1.55           O  
ATOM    128  N   THR A  18     -20.340   3.510  21.434  1.00  1.83           N  
ATOM    129  CA  THR A  18     -19.061   3.140  22.014  1.00  1.80           C  
ATOM    130  CB  THR A  18     -19.121   3.402  23.526  1.00  1.80           C  
ATOM    131  OG1 THR A  18     -20.136   2.630  24.132  1.00  1.55           O  
ATOM    132  CG2 THR A  18     -19.322   4.884  23.872  1.00  1.80           C  
ATOM    133  C   THR A  18     -18.920   1.655  21.667  1.00  1.87           C  
ATOM    134  O   THR A  18     -19.784   1.111  20.985  1.00  1.55           O  
ATOM    135  N   VAL A  19     -17.837   1.008  22.131  1.00  1.83           N  
ATOM    136  CA  VAL A  19     -17.675  -0.379  21.700  1.00  1.80           C  
ATOM    137  CB  VAL A  19     -16.187  -0.771  21.654  1.00  1.80           C  
ATOM    138  CG1 VAL A  19     -15.480  -0.691  23.006  1.00  1.80           C  
ATOM    139  CG2 VAL A  19     -15.968  -2.145  21.007  1.00  1.80           C  
ATOM    140  C   VAL A  19     -18.562  -1.303  22.545  1.00  1.87           C  
ATOM    141  O   VAL A  19     -19.091  -2.292  22.058  1.00  1.55           O  
ATOM    142  N   LEU A  20     -18.717  -0.935  23.826  1.00  1.83           N  
ATOM    143  CA  LEU A  20     -19.541  -1.764  24.695  1.00  1.80           C  
ATOM    144  CB  LEU A  20     -19.059  -1.641  26.145  1.00  1.80           C  
ATOM    145  CG  LEU A  20     -17.607  -2.100  26.357  1.00  1.80           C  
ATOM    146  CD1 LEU A  20     -17.182  -1.839  27.802  1.00  1.80           C  
ATOM    147  CD2 LEU A  20     -17.402  -3.583  26.014  1.00  1.80           C  
ATOM    148  C   LEU A  20     -21.027  -1.393  24.596  1.00  1.87           C  
ATOM    149  O   LEU A  20     -21.886  -2.220  24.880  1.00  1.55           O  
ATOM    150  N   GLU A  21     -21.299  -0.127  24.223  1.00  1.83           N  
ATOM    151  CA  GLU A  21     -22.681   0.343  24.305  1.00  1.80           C  
ATOM    152  CB  GLU A  21     -22.862   1.071  25.650  1.00  1.80           C  
ATOM    153  CG  GLU A  21     -24.328   1.401  25.986  1.00  1.80           C  
ATOM    154  CD  GLU A  21     -24.510   1.966  27.402  1.00  1.87           C  
ATOM    155  OE1 GLU A  21     -23.654   1.770  28.257  1.00  1.66           O  
ATOM    156  OE2 GLU A  21     -25.511   2.620  27.671  1.00  1.66           O  
ATOM    157  C   GLU A  21     -23.017   1.230  23.096  1.00  1.87           C  
ATOM    158  O   GLU A  21     -22.471   2.311  22.908  1.00  1.55           O  
ATOM    159  N   LYS A  22     -23.955   0.716  22.284  1.00  1.83           N  
ATOM    160  CA  LYS A  22     -24.500   1.551  21.221  1.00  1.80           C  
ATOM    161  CB  LYS A  22     -25.289   0.692  20.220  1.00  1.80           C  
ATOM    162  CG  LYS A  22     -24.430  -0.381  19.537  1.00  1.80           C  
ATOM    163  CD  LYS A  22     -25.194  -1.193  18.481  1.00  1.80           C  
ATOM    164  CE  LYS A  22     -26.280  -2.096  19.085  1.00  1.80           C  
ATOM    165  NZ  LYS A  22     -26.878  -3.012  18.121  1.00  1.65           N  
ATOM    166  C   LYS A  22     -25.433   2.604  21.845  1.00  1.87           C  
ATOM    167  O   LYS A  22     -26.144   2.328  22.805  1.00  1.55           O  
ATOM    168  N   ASN A  23     -25.404   3.793  21.234  1.00  1.83           N  
ATOM    169  CA  ASN A  23     -26.343   4.872  21.550  1.00  1.80           C  
ATOM    170  CB  ASN A  23     -27.814   4.491  21.275  1.00  1.80           C  
ATOM    171  CG  ASN A  23     -28.068   4.150  19.808  1.00  1.87           C  
ATOM    172  OD1 ASN A  23     -28.005   5.003  18.933  1.00  1.55           O  
ATOM    173  ND2 ASN A  23     -28.379   2.870  19.587  1.00  1.83           N  
ATOM    174  C   ASN A  23     -26.218   5.355  23.003  1.00  1.87           C  
ATOM    175  O   ASN A  23     -27.216   5.605  23.672  1.00  1.55           O  
ATOM    176  N   VAL A  24     -24.966   5.510  23.457  1.00  1.83           N  
ATOM    177  CA  VAL A  24     -24.753   6.192  24.727  1.00  1.80           C  
ATOM    178  CB  VAL A  24     -23.287   6.063  25.190  1.00  1.80           C  
ATOM    179  CG1 VAL A  24     -23.032   6.817  26.505  1.00  1.80           C  
ATOM    180  CG2 VAL A  24     -22.884   4.599  25.356  1.00  1.80           C  
ATOM    181  C   VAL A  24     -25.091   7.671  24.523  1.00  1.87           C  
ATOM    182  O   VAL A  24     -24.484   8.341  23.695  1.00  1.55           O  
ATOM    183  N   THR A  25     -26.061   8.144  25.319  1.00  1.83           N  
ATOM    184  CA  THR A  25     -26.275   9.577  25.378  1.00  1.80           C  
ATOM    185  CB  THR A  25     -27.566   9.853  26.171  1.00  1.80           C  
ATOM    186  OG1 THR A  25     -28.514   8.815  25.979  1.00  1.55           O  
ATOM    187  CG2 THR A  25     -28.159  11.229  25.828  1.00  1.80           C  
ATOM    188  C   THR A  25     -25.048  10.230  26.050  1.00  1.87           C  
ATOM    189  O   THR A  25     -24.610   9.789  27.108  1.00  1.55           O  
ATOM    190  N   VAL A  26     -24.517  11.269  25.399  1.00  1.83           N  
ATOM    191  CA  VAL A  26     -23.334  11.954  25.904  1.00  1.80           C  
ATOM    192  CB  VAL A  26     -22.128  11.658  24.997  1.00  1.80           C  
ATOM    193  CG1 VAL A  26     -21.713  10.186  25.138  1.00  1.80           C  
ATOM    194  CG2 VAL A  26     -22.391  12.014  23.524  1.00  1.80           C  
ATOM    195  C   VAL A  26     -23.668  13.439  26.012  1.00  1.87           C  
ATOM    196  O   VAL A  26     -24.620  13.925  25.417  1.00  1.55           O  
ATOM    197  N   THR A  27     -22.872  14.125  26.838  1.00  1.83           N  
ATOM    198  CA  THR A  27     -23.173  15.521  27.112  1.00  1.80           C  
ATOM    199  CB  THR A  27     -22.396  15.960  28.366  1.00  1.80           C  
ATOM    200  OG1 THR A  27     -21.016  15.662  28.233  1.00  1.55           O  
ATOM    201  CG2 THR A  27     -22.972  15.336  29.650  1.00  1.80           C  
ATOM    202  C   THR A  27     -22.845  16.391  25.883  1.00  1.87           C  
ATOM    203  O   THR A  27     -23.563  17.326  25.551  1.00  1.55           O  
ATOM    204  N   HIS A  28     -21.714  16.029  25.254  1.00  1.83           N  
ATOM    205  CA  HIS A  28     -21.149  16.815  24.165  1.00  1.80           C  
ATOM    206  CB  HIS A  28     -19.939  17.613  24.676  1.00  1.80           C  
ATOM    207  CG  HIS A  28     -20.330  18.590  25.759  1.00  2.04           C  
ATOM    208  CD2 HIS A  28     -20.560  19.968  25.619  1.00  2.04           C  
ATOM    209  ND1 HIS A  28     -20.508  18.258  27.058  1.00  1.72           N  
ATOM    210  CE1 HIS A  28     -20.837  19.399  27.686  1.00  2.04           C  
ATOM    211  NE2 HIS A  28     -20.876  20.448  26.843  1.00  1.72           N  
ATOM    212  C   HIS A  28     -20.667  15.835  23.096  1.00  1.87           C  
ATOM    213  O   HIS A  28     -20.327  14.695  23.397  1.00  1.55           O  
ATOM    214  N   SER A  29     -20.634  16.338  21.853  1.00  1.83           N  
ATOM    215  CA  SER A  29     -20.126  15.540  20.750  1.00  1.80           C  
ATOM    216  CB  SER A  29     -21.210  14.553  20.299  1.00  1.80           C  
ATOM    217  OG  SER A  29     -22.466  15.176  20.075  1.00  1.55           O  
ATOM    218  C   SER A  29     -19.722  16.474  19.600  1.00  1.87           C  
ATOM    219  O   SER A  29     -20.138  17.629  19.543  1.00  1.55           O  
ATOM    220  N   VAL A  30     -18.937  15.891  18.683  1.00  1.83           N  
ATOM    221  CA  VAL A  30     -18.647  16.463  17.380  1.00  1.80           C  
ATOM    222  CB  VAL A  30     -17.128  16.719  17.247  1.00  1.80           C  
ATOM    223  CG1 VAL A  30     -16.739  17.204  15.839  1.00  1.80           C  
ATOM    224  CG2 VAL A  30     -16.634  17.720  18.303  1.00  1.80           C  
ATOM    225  C   VAL A  30     -19.121  15.431  16.349  1.00  1.87           C  
ATOM    226  O   VAL A  30     -18.560  14.348  16.240  1.00  1.55           O  
ATOM    227  N   ASN A  31     -20.163  15.811  15.589  1.00  1.83           N  
ATOM    228  CA  ASN A  31     -20.458  15.036  14.386  1.00  1.80           C  
ATOM    229  CB  ASN A  31     -21.906  15.238  13.918  1.00  1.80           C  
ATOM    230  CG  ASN A  31     -22.167  14.410  12.651  1.00  1.87           C  
ATOM    231  OD1 ASN A  31     -21.495  13.422  12.377  1.00  1.55           O  
ATOM    232  ND2 ASN A  31     -23.114  14.910  11.866  1.00  1.83           N  
ATOM    233  C   ASN A  31     -19.461  15.470  13.312  1.00  1.87           C  
ATOM    234  O   ASN A  31     -19.317  16.652  13.037  1.00  1.55           O  
ATOM    235  N   LEU A  32     -18.776  14.463  12.759  1.00  1.83           N  
ATOM    236  CA  LEU A  32     -17.696  14.687  11.809  1.00  1.80           C  
ATOM    237  CB  LEU A  32     -16.593  13.656  12.099  1.00  1.80           C  
ATOM    238  CG  LEU A  32     -15.972  13.794  13.502  1.00  1.80           C  
ATOM    239  CD1 LEU A  32     -15.298  12.485  13.929  1.00  1.80           C  
ATOM    240  CD2 LEU A  32     -14.978  14.961  13.555  1.00  1.80           C  
ATOM    241  C   LEU A  32     -18.192  14.541  10.359  1.00  1.87           C  
ATOM    242  O   LEU A  32     -17.403  14.591   9.421  1.00  1.55           O  
ATOM    243  N   LEU A  33     -19.514  14.341  10.225  1.00  1.83           N  
ATOM    244  CA  LEU A  33     -20.124  14.027   8.942  1.00  1.80           C  
ATOM    245  CB  LEU A  33     -20.810  12.663   9.099  1.00  1.80           C  
ATOM    246  CG  LEU A  33     -21.517  12.162   7.831  1.00  1.80           C  
ATOM    247  CD1 LEU A  33     -20.510  11.578   6.839  1.00  1.80           C  
ATOM    248  CD2 LEU A  33     -22.599  11.149   8.190  1.00  1.80           C  
ATOM    249  C   LEU A  33     -21.183  15.080   8.590  1.00  1.87           C  
ATOM    250  O   LEU A  33     -22.179  15.224   9.289  1.00  1.55           O  
ATOM    251  N   GLU A  34     -20.961  15.753   7.452  1.00  1.83           N  
ATOM    252  CA  GLU A  34     -22.057  16.493   6.837  1.00  1.80           C  
ATOM    253  CB  GLU A  34     -21.493  17.631   5.972  1.00  1.80           C  
ATOM    254  CG  GLU A  34     -22.562  18.520   5.307  1.00  1.80           C  
ATOM    255  CD  GLU A  34     -23.529  19.144   6.320  1.00  1.87           C  
ATOM    256  OE1 GLU A  34     -23.283  20.243   6.799  1.00  1.66           O  
ATOM    257  OE2 GLU A  34     -24.544  18.529   6.630  1.00  1.66           O  
ATOM    258  C   GLU A  34     -22.878  15.496   6.004  1.00  1.87           C  
ATOM    259  O   GLU A  34     -22.360  14.520   5.478  1.00  1.55           O  
ATOM    260  N   ASN A  35     -24.179  15.768   5.917  1.00  1.83           N  
ATOM    261  CA  ASN A  35     -25.080  14.899   5.171  1.00  1.80           C  
ATOM    262  CB  ASN A  35     -25.653  13.799   6.082  1.00  1.80           C  
ATOM    263  CG  ASN A  35     -26.560  14.357   7.187  1.00  1.87           C  
ATOM    264  OD1 ASN A  35     -26.695  15.562   7.370  1.00  1.55           O  
ATOM    265  ND2 ASN A  35     -27.166  13.420   7.915  1.00  1.83           N  
ATOM    266  C   ASN A  35     -26.183  15.733   4.506  1.00  1.87           C  
ATOM    267  O   ASN A  35     -27.278  15.245   4.245  1.00  1.55           O  
ATOM    268  N   SER A  36     -25.833  17.001   4.225  1.00  1.83           N  
ATOM    269  CA  SER A  36     -26.709  17.851   3.433  1.00  1.80           C  
ATOM    270  CB  SER A  36     -27.584  18.709   4.365  1.00  1.80           C  
ATOM    271  OG  SER A  36     -26.866  19.514   5.285  1.00  1.55           O  
ATOM    272  C   SER A  36     -25.834  18.666   2.473  1.00  1.87           C  
ATOM    273  O   SER A  36     -24.631  18.805   2.660  1.00  1.55           O  
ATOM    274  N   HIS A  37     -26.509  19.142   1.422  1.00  1.83           N  
ATOM    275  CA  HIS A  37     -25.911  19.914   0.344  1.00  1.80           C  
ATOM    276  CB  HIS A  37     -25.441  18.990  -0.801  1.00  1.80           C  
ATOM    277  CG  HIS A  37     -26.559  18.098  -1.299  1.00  2.04           C  
ATOM    278  CD2 HIS A  37     -27.080  16.952  -0.673  1.00  2.04           C  
ATOM    279  ND1 HIS A  37     -27.239  18.287  -2.451  1.00  1.72           N  
ATOM    280  CE1 HIS A  37     -28.142  17.297  -2.518  1.00  2.04           C  
ATOM    281  NE2 HIS A  37     -28.070  16.472  -1.457  1.00  1.72           N  
ATOM    282  C   HIS A  37     -27.018  20.879  -0.080  1.00  1.87           C  
ATOM    283  O   HIS A  37     -28.191  20.594   0.137  1.00  1.55           O  
ATOM    284  N   ASN A  38     -26.624  22.040  -0.636  1.00  1.83           N  
ATOM    285  CA  ASN A  38     -27.627  23.096  -0.824  1.00  1.80           C  
ATOM    286  CB  ASN A  38     -26.971  24.465  -1.124  1.00  1.80           C  
ATOM    287  CG  ASN A  38     -26.914  24.807  -2.617  1.00  1.87           C  
ATOM    288  OD1 ASN A  38     -27.929  25.075  -3.246  1.00  1.55           O  
ATOM    289  ND2 ASN A  38     -25.704  24.734  -3.159  1.00  1.83           N  
ATOM    290  C   ASN A  38     -28.712  22.682  -1.849  1.00  1.87           C  
ATOM    291  O   ASN A  38     -29.855  23.121  -1.794  1.00  1.55           O  
ATOM    292  N   GLY A  39     -28.276  21.802  -2.771  1.00  1.83           N  
ATOM    293  CA  GLY A  39     -29.200  21.217  -3.735  1.00  1.80           C  
ATOM    294  C   GLY A  39     -29.183  21.937  -5.090  1.00  1.87           C  
ATOM    295  O   GLY A  39     -30.012  21.671  -5.951  1.00  1.55           O  
ATOM    296  N   LYS A  40     -28.206  22.849  -5.239  1.00  1.83           N  
ATOM    297  CA  LYS A  40     -28.017  23.585  -6.480  1.00  1.80           C  
ATOM    298  CB  LYS A  40     -28.542  25.022  -6.344  1.00  1.80           C  
ATOM    299  CG  LYS A  40     -30.019  25.092  -5.930  1.00  1.80           C  
ATOM    300  CD  LYS A  40     -30.525  26.530  -5.778  1.00  1.80           C  
ATOM    301  CE  LYS A  40     -29.849  27.303  -4.634  1.00  1.80           C  
ATOM    302  NZ  LYS A  40     -30.003  26.696  -3.317  1.00  1.65           N  
ATOM    303  C   LYS A  40     -26.514  23.624  -6.747  1.00  1.87           C  
ATOM    304  O   LYS A  40     -25.715  23.664  -5.813  1.00  1.55           O  
ATOM    305  N   LEU A  41     -26.166  23.588  -8.041  1.00  1.83           N  
ATOM    306  CA  LEU A  41     -24.764  23.725  -8.410  1.00  1.80           C  
ATOM    307  CB  LEU A  41     -24.472  23.218  -9.836  1.00  1.80           C  
ATOM    308  CG  LEU A  41     -25.128  21.874 -10.186  1.00  1.80           C  
ATOM    309  CD1 LEU A  41     -24.996  21.590 -11.689  1.00  1.80           C  
ATOM    310  CD2 LEU A  41     -24.559  20.728  -9.342  1.00  1.80           C  
ATOM    311  C   LEU A  41     -24.395  25.201  -8.269  1.00  1.87           C  
ATOM    312  O   LEU A  41     -25.202  26.086  -8.532  1.00  1.55           O  
ATOM    313  N   CYS A  42     -23.159  25.387  -7.805  1.00  1.83           N  
ATOM    314  CA  CYS A  42     -22.618  26.696  -7.514  1.00  1.80           C  
ATOM    315  CB  CYS A  42     -22.145  26.707  -6.054  1.00  1.80           C  
ATOM    316  SG  CYS A  42     -23.499  26.332  -4.911  1.00  1.89           S  
ATOM    317  C   CYS A  42     -21.449  26.921  -8.463  1.00  1.87           C  
ATOM    318  O   CYS A  42     -20.904  25.999  -9.058  1.00  1.55           O  
ATOM    319  N   LEU A  43     -21.097  28.201  -8.556  1.00  1.83           N  
ATOM    320  CA  LEU A  43     -19.879  28.594  -9.218  1.00  1.80           C  
ATOM    321  CB  LEU A  43     -19.885  30.113  -9.451  1.00  1.80           C  
ATOM    322  CG  LEU A  43     -20.946  30.637 -10.440  1.00  1.80           C  
ATOM    323  CD1 LEU A  43     -22.297  30.937  -9.772  1.00  1.80           C  
ATOM    324  CD2 LEU A  43     -20.436  31.903 -11.140  1.00  1.80           C  
ATOM    325  C   LEU A  43     -18.721  28.199  -8.289  1.00  1.87           C  
ATOM    326  O   LEU A  43     -18.548  28.754  -7.208  1.00  1.55           O  
ATOM    327  N   LEU A  44     -17.952  27.208  -8.756  1.00  1.83           N  
ATOM    328  CA  LEU A  44     -16.783  26.790  -8.000  1.00  1.80           C  
ATOM    329  CB  LEU A  44     -16.276  25.457  -8.573  1.00  1.80           C  
ATOM    330  CG  LEU A  44     -14.957  24.938  -7.968  1.00  1.80           C  
ATOM    331  CD1 LEU A  44     -15.002  24.865  -6.437  1.00  1.80           C  
ATOM    332  CD2 LEU A  44     -14.611  23.565  -8.554  1.00  1.80           C  
ATOM    333  C   LEU A  44     -15.746  27.919  -8.101  1.00  1.87           C  
ATOM    334  O   LEU A  44     -15.311  28.288  -9.185  1.00  1.55           O  
ATOM    335  N   LYS A  45     -15.426  28.476  -6.922  1.00  1.83           N  
ATOM    336  CA  LYS A  45     -14.539  29.634  -6.827  1.00  1.80           C  
ATOM    337  CB  LYS A  45     -13.095  29.287  -7.237  1.00  1.80           C  
ATOM    338  CG  LYS A  45     -12.472  28.166  -6.392  1.00  1.80           C  
ATOM    339  CD  LYS A  45     -11.017  27.858  -6.781  1.00  1.80           C  
ATOM    340  CE  LYS A  45     -10.037  29.028  -6.584  1.00  1.80           C  
ATOM    341  NZ  LYS A  45      -9.901  29.494  -5.209  1.00  1.65           N  
ATOM    342  C   LYS A  45     -15.067  30.841  -7.637  1.00  1.87           C  
ATOM    343  O   LYS A  45     -14.301  31.679  -8.105  1.00  1.55           O  
ATOM    344  N   GLY A  46     -16.400  30.889  -7.787  1.00  1.83           N  
ATOM    345  CA  GLY A  46     -16.991  32.003  -8.518  1.00  1.80           C  
ATOM    346  C   GLY A  46     -16.817  31.895 -10.042  1.00  1.87           C  
ATOM    347  O   GLY A  46     -17.079  32.844 -10.773  1.00  1.55           O  
ATOM    348  N   ILE A  47     -16.391  30.697 -10.484  1.00  1.83           N  
ATOM    349  CA  ILE A  47     -16.333  30.368 -11.902  1.00  1.80           C  
ATOM    350  CB  ILE A  47     -14.940  29.793 -12.241  1.00  1.80           C  
ATOM    351  CG2 ILE A  47     -14.813  29.496 -13.744  1.00  1.80           C  
ATOM    352  CG1 ILE A  47     -13.805  30.726 -11.773  1.00  1.80           C  
ATOM    353  CD1 ILE A  47     -12.405  30.169 -12.057  1.00  1.80           C  
ATOM    354  C   ILE A  47     -17.481  29.368 -12.151  1.00  1.87           C  
ATOM    355  O   ILE A  47     -17.663  28.411 -11.404  1.00  1.55           O  
ATOM    356  N   ALA A  48     -18.277  29.670 -13.191  1.00  1.83           N  
ATOM    357  CA  ALA A  48     -19.478  28.882 -13.441  1.00  1.80           C  
ATOM    358  CB  ALA A  48     -20.511  29.747 -14.174  1.00  1.80           C  
ATOM    359  C   ALA A  48     -19.129  27.649 -14.295  1.00  1.87           C  
ATOM    360  O   ALA A  48     -18.232  27.700 -15.131  1.00  1.55           O  
ATOM    361  N   PRO A  49     -19.878  26.537 -14.072  1.00  1.83           N  
ATOM    362  CD  PRO A  49     -20.905  26.390 -13.040  1.00  1.80           C  
ATOM    363  CA  PRO A  49     -19.713  25.343 -14.884  1.00  1.80           C  
ATOM    364  CB  PRO A  49     -20.464  24.248 -14.122  1.00  1.80           C  
ATOM    365  CG  PRO A  49     -21.488  24.987 -13.254  1.00  1.80           C  
ATOM    366  C   PRO A  49     -20.324  25.533 -16.282  1.00  1.87           C  
ATOM    367  O   PRO A  49     -21.391  26.118 -16.447  1.00  1.55           O  
ATOM    368  N   LEU A  50     -19.594  25.011 -17.273  1.00  1.83           N  
ATOM    369  CA  LEU A  50     -20.112  24.923 -18.627  1.00  1.80           C  
ATOM    370  CB  LEU A  50     -18.963  24.453 -19.535  1.00  1.80           C  
ATOM    371  CG  LEU A  50     -19.352  24.066 -20.967  1.00  1.80           C  
ATOM    372  CD1 LEU A  50     -20.052  25.210 -21.707  1.00  1.80           C  
ATOM    373  CD2 LEU A  50     -18.112  23.607 -21.731  1.00  1.80           C  
ATOM    374  C   LEU A  50     -21.286  23.929 -18.638  1.00  1.87           C  
ATOM    375  O   LEU A  50     -21.103  22.724 -18.752  1.00  1.55           O  
ATOM    376  N   GLN A  51     -22.491  24.501 -18.514  1.00  1.83           N  
ATOM    377  CA  GLN A  51     -23.697  23.689 -18.570  1.00  1.80           C  
ATOM    378  CB  GLN A  51     -24.883  24.461 -17.977  1.00  1.80           C  
ATOM    379  CG  GLN A  51     -24.717  24.814 -16.492  1.00  1.80           C  
ATOM    380  CD  GLN A  51     -26.011  25.469 -16.005  1.00  1.87           C  
ATOM    381  OE1 GLN A  51     -26.159  26.685 -15.971  1.00  1.55           O  
ATOM    382  NE2 GLN A  51     -26.958  24.585 -15.683  1.00  1.83           N  
ATOM    383  C   GLN A  51     -24.013  23.317 -20.026  1.00  1.87           C  
ATOM    384  O   GLN A  51     -24.831  23.950 -20.681  1.00  1.55           O  
ATOM    385  N   LEU A  52     -23.353  22.242 -20.476  1.00  1.83           N  
ATOM    386  CA  LEU A  52     -23.696  21.650 -21.761  1.00  1.80           C  
ATOM    387  CB  LEU A  52     -22.759  20.481 -22.081  1.00  1.80           C  
ATOM    388  CG  LEU A  52     -21.268  20.829 -22.118  1.00  1.80           C  
ATOM    389  CD1 LEU A  52     -20.466  19.554 -22.377  1.00  1.80           C  
ATOM    390  CD2 LEU A  52     -20.971  21.867 -23.205  1.00  1.80           C  
ATOM    391  C   LEU A  52     -25.141  21.129 -21.739  1.00  1.87           C  
ATOM    392  O   LEU A  52     -25.912  21.270 -22.680  1.00  1.55           O  
ATOM    393  N   GLY A  53     -25.452  20.534 -20.580  1.00  1.83           N  
ATOM    394  CA  GLY A  53     -26.805  20.078 -20.332  1.00  1.80           C  
ATOM    395  C   GLY A  53     -27.204  18.947 -21.283  1.00  1.87           C  
ATOM    396  O   GLY A  53     -26.747  17.816 -21.166  1.00  1.55           O  
ATOM    397  N   ASN A  54     -28.098  19.323 -22.208  1.00  1.83           N  
ATOM    398  CA  ASN A  54     -28.621  18.373 -23.184  1.00  1.80           C  
ATOM    399  CB  ASN A  54     -29.889  18.933 -23.853  1.00  1.80           C  
ATOM    400  CG  ASN A  54     -29.614  20.227 -24.631  1.00  1.87           C  
ATOM    401  OD1 ASN A  54     -29.224  21.239 -24.062  1.00  1.55           O  
ATOM    402  ND2 ASN A  54     -29.836  20.152 -25.940  1.00  1.83           N  
ATOM    403  C   ASN A  54     -27.557  18.029 -24.239  1.00  1.87           C  
ATOM    404  O   ASN A  54     -27.575  16.971 -24.856  1.00  1.55           O  
ATOM    405  N   CYS A  55     -26.634  18.986 -24.414  1.00  1.83           N  
ATOM    406  CA  CYS A  55     -25.513  18.761 -25.309  1.00  1.80           C  
ATOM    407  CB  CYS A  55     -24.880  20.104 -25.667  1.00  1.80           C  
ATOM    408  SG  CYS A  55     -25.971  21.050 -26.751  1.00  1.89           S  
ATOM    409  C   CYS A  55     -24.492  17.859 -24.624  1.00  1.87           C  
ATOM    410  O   CYS A  55     -24.128  18.076 -23.477  1.00  1.55           O  
ATOM    411  N   SER A  56     -24.025  16.867 -25.396  1.00  1.83           N  
ATOM    412  CA  SER A  56     -22.843  16.153 -24.945  1.00  1.80           C  
ATOM    413  CB  SER A  56     -22.671  14.820 -25.701  1.00  1.80           C  
ATOM    414  OG  SER A  56     -21.483  14.129 -25.348  1.00  1.55           O  
ATOM    415  C   SER A  56     -21.628  17.039 -25.226  1.00  1.87           C  
ATOM    416  O   SER A  56     -21.633  17.862 -26.137  1.00  1.55           O  
ATOM    417  N   VAL A  57     -20.572  16.761 -24.445  1.00  1.83           N  
ATOM    418  CA  VAL A  57     -19.250  17.313 -24.703  1.00  1.80           C  
ATOM    419  CB  VAL A  57     -18.300  16.853 -23.573  1.00  1.80           C  
ATOM    420  CG1 VAL A  57     -18.035  15.345 -23.592  1.00  1.80           C  
ATOM    421  CG2 VAL A  57     -16.986  17.643 -23.516  1.00  1.80           C  
ATOM    422  C   VAL A  57     -18.798  16.967 -26.145  1.00  1.87           C  
ATOM    423  O   VAL A  57     -18.145  17.762 -26.808  1.00  1.55           O  
ATOM    424  N   ALA A  58     -19.241  15.779 -26.618  1.00  1.83           N  
ATOM    425  CA  ALA A  58     -19.038  15.424 -28.025  1.00  1.80           C  
ATOM    426  CB  ALA A  58     -19.740  14.098 -28.362  1.00  1.80           C  
ATOM    427  C   ALA A  58     -19.607  16.510 -28.952  1.00  1.87           C  
ATOM    428  O   ALA A  58     -18.919  17.110 -29.767  1.00  1.55           O  
ATOM    429  N   GLY A  59     -20.927  16.698 -28.783  1.00  1.83           N  
ATOM    430  CA  GLY A  59     -21.669  17.560 -29.694  1.00  1.80           C  
ATOM    431  C   GLY A  59     -21.091  18.971 -29.693  1.00  1.87           C  
ATOM    432  O   GLY A  59     -20.860  19.580 -30.726  1.00  1.55           O  
ATOM    433  N   TRP A  60     -20.840  19.430 -28.463  1.00  1.83           N  
ATOM    434  CA  TRP A  60     -20.199  20.711 -28.210  1.00  1.80           C  
ATOM    435  CB  TRP A  60     -19.935  20.723 -26.702  1.00  1.80           C  
ATOM    436  CG  TRP A  60     -19.108  21.903 -26.248  1.00  2.04           C  
ATOM    437  CD2 TRP A  60     -17.879  21.847 -25.505  1.00  2.04           C  
ATOM    438  CE2 TRP A  60     -17.489  23.179 -25.248  1.00  2.04           C  
ATOM    439  CE3 TRP A  60     -17.123  20.807 -25.047  1.00  2.04           C  
ATOM    440  CD1 TRP A  60     -19.407  23.255 -26.417  1.00  2.04           C  
ATOM    441  NE1 TRP A  60     -18.448  24.005 -25.820  1.00  1.72           N  
ATOM    442  CZ2 TRP A  60     -16.349  23.424 -24.532  1.00  2.04           C  
ATOM    443  CZ3 TRP A  60     -15.963  21.051 -24.318  1.00  2.04           C  
ATOM    444  CH2 TRP A  60     -15.575  22.363 -24.057  1.00  2.04           C  
ATOM    445  C   TRP A  60     -18.923  20.895 -29.065  1.00  1.87           C  
ATOM    446  O   TRP A  60     -18.795  21.854 -29.820  1.00  1.55           O  
ATOM    447  N   ILE A  61     -18.006  19.919 -28.934  1.00  1.83           N  
ATOM    448  CA  ILE A  61     -16.739  19.996 -29.662  1.00  1.80           C  
ATOM    449  CB  ILE A  61     -15.831  18.824 -29.223  1.00  1.80           C  
ATOM    450  CG2 ILE A  61     -14.617  18.620 -30.140  1.00  1.80           C  
ATOM    451  CG1 ILE A  61     -15.372  18.967 -27.758  1.00  1.80           C  
ATOM    452  CD1 ILE A  61     -14.371  20.104 -27.513  1.00  1.80           C  
ATOM    453  C   ILE A  61     -16.977  20.033 -31.188  1.00  1.87           C  
ATOM    454  O   ILE A  61     -16.396  20.831 -31.913  1.00  1.55           O  
ATOM    455  N   LEU A  62     -17.876  19.153 -31.649  1.00  1.83           N  
ATOM    456  CA  LEU A  62     -18.165  19.109 -33.083  1.00  1.80           C  
ATOM    457  CB  LEU A  62     -19.092  17.922 -33.378  1.00  1.80           C  
ATOM    458  CG  LEU A  62     -18.517  16.550 -32.992  1.00  1.80           C  
ATOM    459  CD1 LEU A  62     -19.590  15.463 -33.146  1.00  1.80           C  
ATOM    460  CD2 LEU A  62     -17.270  16.217 -33.817  1.00  1.80           C  
ATOM    461  C   LEU A  62     -18.835  20.410 -33.575  1.00  1.87           C  
ATOM    462  O   LEU A  62     -18.749  20.793 -34.739  1.00  1.55           O  
ATOM    463  N   GLY A  63     -19.520  21.059 -32.627  1.00  1.83           N  
ATOM    464  CA  GLY A  63     -20.367  22.187 -32.964  1.00  1.80           C  
ATOM    465  C   GLY A  63     -21.696  21.659 -33.486  1.00  1.87           C  
ATOM    466  O   GLY A  63     -22.090  21.878 -34.621  1.00  1.55           O  
ATOM    467  N   ASN A  64     -22.349  20.923 -32.586  1.00  1.83           N  
ATOM    468  CA  ASN A  64     -23.691  20.425 -32.838  1.00  1.80           C  
ATOM    469  CB  ASN A  64     -24.042  19.492 -31.663  1.00  1.80           C  
ATOM    470  CG  ASN A  64     -25.539  19.211 -31.577  1.00  1.87           C  
ATOM    471  OD1 ASN A  64     -26.318  20.108 -31.306  1.00  1.55           O  
ATOM    472  ND2 ASN A  64     -25.904  17.960 -31.840  1.00  1.83           N  
ATOM    473  C   ASN A  64     -24.611  21.666 -32.951  1.00  1.87           C  
ATOM    474  O   ASN A  64     -24.465  22.593 -32.163  1.00  1.55           O  
ATOM    475  N   PRO A  65     -25.534  21.700 -33.955  1.00  1.83           N  
ATOM    476  CD  PRO A  65     -25.746  20.675 -34.981  1.00  1.80           C  
ATOM    477  CA  PRO A  65     -26.345  22.902 -34.162  1.00  1.80           C  
ATOM    478  CB  PRO A  65     -27.269  22.540 -35.334  1.00  1.80           C  
ATOM    479  CG  PRO A  65     -26.575  21.382 -36.057  1.00  1.80           C  
ATOM    480  C   PRO A  65     -27.185  23.409 -32.972  1.00  1.87           C  
ATOM    481  O   PRO A  65     -27.478  24.594 -32.881  1.00  1.55           O  
ATOM    482  N   GLU A  66     -27.527  22.492 -32.052  1.00  1.83           N  
ATOM    483  CA  GLU A  66     -28.236  22.917 -30.852  1.00  1.80           C  
ATOM    484  CB  GLU A  66     -28.912  21.709 -30.173  1.00  1.80           C  
ATOM    485  CG  GLU A  66     -30.198  21.210 -30.862  1.00  1.80           C  
ATOM    486  CD  GLU A  66     -29.973  20.297 -32.071  1.00  1.87           C  
ATOM    487  OE1 GLU A  66     -30.123  20.753 -33.195  1.00  1.66           O  
ATOM    488  OE2 GLU A  66     -29.706  19.113 -31.896  1.00  1.66           O  
ATOM    489  C   GLU A  66     -27.262  23.601 -29.865  1.00  1.87           C  
ATOM    490  O   GLU A  66     -27.643  24.444 -29.061  1.00  1.55           O  
ATOM    491  N   CYS A  67     -25.997  23.162 -29.952  1.00  1.83           N  
ATOM    492  CA  CYS A  67     -24.995  23.438 -28.929  1.00  1.80           C  
ATOM    493  CB  CYS A  67     -24.108  22.191 -28.818  1.00  1.80           C  
ATOM    494  SG  CYS A  67     -25.117  20.708 -28.566  1.00  1.89           S  
ATOM    495  C   CYS A  67     -24.139  24.689 -29.219  1.00  1.87           C  
ATOM    496  O   CYS A  67     -23.173  24.945 -28.511  1.00  1.55           O  
ATOM    497  N   GLU A  68     -24.516  25.457 -30.261  1.00  1.83           N  
ATOM    498  CA  GLU A  68     -23.731  26.629 -30.663  1.00  1.80           C  
ATOM    499  CB  GLU A  68     -24.517  27.478 -31.675  1.00  1.80           C  
ATOM    500  CG  GLU A  68     -24.625  26.817 -33.054  1.00  1.80           C  
ATOM    501  CD  GLU A  68     -25.272  27.767 -34.067  1.00  1.87           C  
ATOM    502  OE1 GLU A  68     -26.430  28.130 -33.903  1.00  1.66           O  
ATOM    503  OE2 GLU A  68     -24.618  28.151 -35.029  1.00  1.66           O  
ATOM    504  C   GLU A  68     -23.317  27.517 -29.470  1.00  1.87           C  
ATOM    505  O   GLU A  68     -22.153  27.840 -29.267  1.00  1.55           O  
ATOM    506  N   LEU A  69     -24.336  27.880 -28.676  1.00  1.83           N  
ATOM    507  CA  LEU A  69     -24.096  28.808 -27.571  1.00  1.80           C  
ATOM    508  CB  LEU A  69     -25.416  29.083 -26.825  1.00  1.80           C  
ATOM    509  CG  LEU A  69     -26.059  27.859 -26.137  1.00  1.80           C  
ATOM    510  CD1 LEU A  69     -25.632  27.742 -24.665  1.00  1.80           C  
ATOM    511  CD2 LEU A  69     -27.588  27.922 -26.225  1.00  1.80           C  
ATOM    512  C   LEU A  69     -22.970  28.322 -26.633  1.00  1.87           C  
ATOM    513  O   LEU A  69     -22.227  29.106 -26.057  1.00  1.55           O  
ATOM    514  N   LEU A  70     -22.879  26.988 -26.529  1.00  1.83           N  
ATOM    515  CA  LEU A  70     -21.899  26.378 -25.647  1.00  1.80           C  
ATOM    516  CB  LEU A  70     -22.266  24.904 -25.436  1.00  1.80           C  
ATOM    517  CG  LEU A  70     -23.655  24.707 -24.812  1.00  1.80           C  
ATOM    518  CD1 LEU A  70     -24.109  23.258 -24.991  1.00  1.80           C  
ATOM    519  CD2 LEU A  70     -23.669  25.123 -23.336  1.00  1.80           C  
ATOM    520  C   LEU A  70     -20.483  26.521 -26.223  1.00  1.87           C  
ATOM    521  O   LEU A  70     -19.526  26.750 -25.495  1.00  1.55           O  
ATOM    522  N   ILE A  71     -20.377  26.388 -27.560  1.00  1.83           N  
ATOM    523  CA  ILE A  71     -19.052  26.529 -28.177  1.00  1.80           C  
ATOM    524  CB  ILE A  71     -18.974  25.871 -29.587  1.00  1.80           C  
ATOM    525  CG2 ILE A  71     -20.110  24.876 -29.868  1.00  1.80           C  
ATOM    526  CG1 ILE A  71     -18.752  26.810 -30.789  1.00  1.80           C  
ATOM    527  CD1 ILE A  71     -19.934  27.702 -31.175  1.00  1.80           C  
ATOM    528  C   ILE A  71     -18.576  27.999 -28.097  1.00  1.87           C  
ATOM    529  O   ILE A  71     -17.396  28.304 -28.206  1.00  1.55           O  
ATOM    530  N   SER A  72     -19.561  28.886 -27.872  1.00  1.83           N  
ATOM    531  CA  SER A  72     -19.265  30.300 -27.689  1.00  1.80           C  
ATOM    532  CB  SER A  72     -20.594  31.086 -27.722  1.00  1.80           C  
ATOM    533  OG  SER A  72     -20.483  32.406 -28.238  1.00  1.55           O  
ATOM    534  C   SER A  72     -18.496  30.561 -26.369  1.00  1.87           C  
ATOM    535  O   SER A  72     -17.813  31.570 -26.225  1.00  1.55           O  
ATOM    536  N   LYS A  73     -18.677  29.643 -25.401  1.00  1.83           N  
ATOM    537  CA  LYS A  73     -18.208  29.891 -24.042  1.00  1.80           C  
ATOM    538  CB  LYS A  73     -18.954  28.957 -23.077  1.00  1.80           C  
ATOM    539  CG  LYS A  73     -20.458  29.273 -23.055  1.00  1.80           C  
ATOM    540  CD  LYS A  73     -21.263  28.372 -22.116  1.00  1.80           C  
ATOM    541  CE  LYS A  73     -22.719  28.837 -21.946  1.00  1.80           C  
ATOM    542  NZ  LYS A  73     -22.888  29.952 -21.022  1.00  1.65           N  
ATOM    543  C   LYS A  73     -16.678  29.733 -23.955  1.00  1.87           C  
ATOM    544  O   LYS A  73     -16.094  28.801 -24.490  1.00  1.55           O  
ATOM    545  N   GLU A  74     -16.079  30.716 -23.263  1.00  1.83           N  
ATOM    546  CA  GLU A  74     -14.625  30.839 -23.212  1.00  1.80           C  
ATOM    547  CB  GLU A  74     -14.269  32.300 -22.874  1.00  1.80           C  
ATOM    548  CG  GLU A  74     -14.733  33.304 -23.942  1.00  1.80           C  
ATOM    549  CD  GLU A  74     -14.629  34.751 -23.445  1.00  1.87           C  
ATOM    550  OE1 GLU A  74     -13.527  35.257 -23.272  1.00  1.66           O  
ATOM    551  OE2 GLU A  74     -15.655  35.390 -23.240  1.00  1.66           O  
ATOM    552  C   GLU A  74     -14.020  29.918 -22.139  1.00  1.87           C  
ATOM    553  O   GLU A  74     -12.994  29.275 -22.336  1.00  1.55           O  
ATOM    554  N   SER A  75     -14.677  29.976 -20.968  1.00  1.83           N  
ATOM    555  CA  SER A  75     -14.067  29.473 -19.749  1.00  1.80           C  
ATOM    556  CB  SER A  75     -13.218  30.602 -19.121  1.00  1.80           C  
ATOM    557  OG  SER A  75     -12.290  30.181 -18.131  1.00  1.55           O  
ATOM    558  C   SER A  75     -15.191  29.046 -18.808  1.00  1.87           C  
ATOM    559  O   SER A  75     -16.293  29.585 -18.848  1.00  1.55           O  
ATOM    560  N   TRP A  76     -14.837  28.056 -17.982  1.00  1.83           N  
ATOM    561  CA  TRP A  76     -15.746  27.440 -17.037  1.00  1.80           C  
ATOM    562  CB  TRP A  76     -16.552  26.332 -17.736  1.00  1.80           C  
ATOM    563  CG  TRP A  76     -15.630  25.418 -18.525  1.00  2.04           C  
ATOM    564  CD2 TRP A  76     -15.246  25.532 -19.913  1.00  2.04           C  
ATOM    565  CE2 TRP A  76     -14.347  24.473 -20.176  1.00  2.04           C  
ATOM    566  CE3 TRP A  76     -15.564  26.418 -20.908  1.00  2.04           C  
ATOM    567  CD1 TRP A  76     -14.956  24.304 -18.020  1.00  2.04           C  
ATOM    568  NE1 TRP A  76     -14.204  23.754 -19.001  1.00  1.72           N  
ATOM    569  CZ2 TRP A  76     -13.792  24.333 -21.417  1.00  2.04           C  
ATOM    570  CZ3 TRP A  76     -15.000  26.280 -22.176  1.00  2.04           C  
ATOM    571  CH2 TRP A  76     -14.110  25.237 -22.429  1.00  2.04           C  
ATOM    572  C   TRP A  76     -14.892  26.867 -15.907  1.00  1.87           C  
ATOM    573  O   TRP A  76     -13.673  26.793 -16.006  1.00  1.55           O  
ATOM    574  N   SER A  77     -15.589  26.479 -14.832  1.00  1.83           N  
ATOM    575  CA  SER A  77     -14.917  25.841 -13.713  1.00  1.80           C  
ATOM    576  CB  SER A  77     -15.811  26.003 -12.483  1.00  1.80           C  
ATOM    577  OG  SER A  77     -17.171  25.823 -12.865  1.00  1.55           O  
ATOM    578  C   SER A  77     -14.693  24.362 -14.043  1.00  1.87           C  
ATOM    579  O   SER A  77     -13.599  23.823 -13.940  1.00  1.55           O  
ATOM    580  N   TYR A  78     -15.824  23.764 -14.437  1.00  1.83           N  
ATOM    581  CA  TYR A  78     -15.870  22.385 -14.885  1.00  1.80           C  
ATOM    582  CB  TYR A  78     -15.963  21.425 -13.687  1.00  1.80           C  
ATOM    583  CG  TYR A  78     -17.246  21.544 -12.905  1.00  2.04           C  
ATOM    584  CD1 TYR A  78     -18.249  20.597 -13.061  1.00  2.04           C  
ATOM    585  CE1 TYR A  78     -19.413  20.672 -12.312  1.00  2.04           C  
ATOM    586  CD2 TYR A  78     -17.440  22.582 -11.998  1.00  2.04           C  
ATOM    587  CE2 TYR A  78     -18.610  22.667 -11.258  1.00  2.04           C  
ATOM    588  CZ  TYR A  78     -19.600  21.709 -11.409  1.00  2.04           C  
ATOM    589  OH  TYR A  78     -20.754  21.803 -10.658  1.00  1.55           O  
ATOM    590  C   TYR A  78     -17.047  22.280 -15.857  1.00  1.87           C  
ATOM    591  O   TYR A  78     -17.769  23.248 -16.071  1.00  1.55           O  
ATOM    592  N   ILE A  79     -17.189  21.088 -16.445  1.00  1.83           N  
ATOM    593  CA  ILE A  79     -18.165  20.847 -17.497  1.00  1.80           C  
ATOM    594  CB  ILE A  79     -17.452  20.225 -18.719  1.00  1.80           C  
ATOM    595  CG2 ILE A  79     -18.428  19.967 -19.880  1.00  1.80           C  
ATOM    596  CG1 ILE A  79     -16.276  21.126 -19.164  1.00  1.80           C  
ATOM    597  CD1 ILE A  79     -15.552  20.686 -20.445  1.00  1.80           C  
ATOM    598  C   ILE A  79     -19.281  19.956 -16.924  1.00  1.87           C  
ATOM    599  O   ILE A  79     -19.048  18.979 -16.218  1.00  1.55           O  
ATOM    600  N   VAL A  80     -20.502  20.382 -17.266  1.00  1.83           N  
ATOM    601  CA  VAL A  80     -21.735  19.746 -16.841  1.00  1.80           C  
ATOM    602  CB  VAL A  80     -22.507  20.727 -15.927  1.00  1.80           C  
ATOM    603  CG1 VAL A  80     -23.969  20.317 -15.680  1.00  1.80           C  
ATOM    604  CG2 VAL A  80     -21.786  20.892 -14.586  1.00  1.80           C  
ATOM    605  C   VAL A  80     -22.525  19.380 -18.105  1.00  1.87           C  
ATOM    606  O   VAL A  80     -23.203  20.207 -18.706  1.00  1.55           O  
ATOM    607  N   GLU A  81     -22.446  18.085 -18.434  1.00  1.83           N  
ATOM    608  CA  GLU A  81     -23.566  17.467 -19.125  1.00  1.80           C  
ATOM    609  CB  GLU A  81     -23.128  16.091 -19.658  1.00  1.80           C  
ATOM    610  CG  GLU A  81     -22.093  16.169 -20.800  1.00  1.80           C  
ATOM    611  CD  GLU A  81     -21.706  14.785 -21.351  1.00  1.87           C  
ATOM    612  OE1 GLU A  81     -21.690  13.814 -20.606  1.00  1.66           O  
ATOM    613  OE2 GLU A  81     -21.399  14.658 -22.531  1.00  1.66           O  
ATOM    614  C   GLU A  81     -24.673  17.325 -18.060  1.00  1.87           C  
ATOM    615  O   GLU A  81     -24.402  17.417 -16.869  1.00  1.55           O  
ATOM    616  N   LYS A  82     -25.906  17.107 -18.518  1.00  1.83           N  
ATOM    617  CA  LYS A  82     -26.994  16.713 -17.622  1.00  1.80           C  
ATOM    618  CB  LYS A  82     -28.215  17.596 -17.952  1.00  1.80           C  
ATOM    619  CG  LYS A  82     -28.153  18.958 -17.233  1.00  1.80           C  
ATOM    620  CD  LYS A  82     -28.611  18.926 -15.768  1.00  1.80           C  
ATOM    621  CE  LYS A  82     -30.130  18.748 -15.604  1.00  1.80           C  
ATOM    622  NZ  LYS A  82     -30.597  18.814 -14.223  1.00  1.65           N  
ATOM    623  C   LYS A  82     -27.163  15.199 -17.851  1.00  1.87           C  
ATOM    624  O   LYS A  82     -26.376  14.613 -18.586  1.00  1.55           O  
ATOM    625  N   PRO A  83     -28.180  14.547 -17.220  1.00  1.83           N  
ATOM    626  CD  PRO A  83     -29.113  15.110 -16.247  1.00  1.80           C  
ATOM    627  CA  PRO A  83     -28.333  13.097 -17.372  1.00  1.80           C  
ATOM    628  CB  PRO A  83     -29.430  12.731 -16.356  1.00  1.80           C  
ATOM    629  CG  PRO A  83     -29.481  13.911 -15.380  1.00  1.80           C  
ATOM    630  C   PRO A  83     -28.720  12.611 -18.784  1.00  1.87           C  
ATOM    631  O   PRO A  83     -28.743  11.416 -19.060  1.00  1.55           O  
ATOM    632  N   ASN A  84     -29.024  13.591 -19.654  1.00  1.83           N  
ATOM    633  CA  ASN A  84     -29.428  13.299 -21.025  1.00  1.80           C  
ATOM    634  CB  ASN A  84     -30.919  13.633 -21.221  1.00  1.80           C  
ATOM    635  CG  ASN A  84     -31.823  12.688 -20.428  1.00  1.87           C  
ATOM    636  OD1 ASN A  84     -32.128  11.576 -20.846  1.00  1.55           O  
ATOM    637  ND2 ASN A  84     -32.242  13.188 -19.264  1.00  1.83           N  
ATOM    638  C   ASN A  84     -28.600  14.170 -21.983  1.00  1.87           C  
ATOM    639  O   ASN A  84     -29.120  15.114 -22.560  1.00  1.55           O  
ATOM    640  N   PRO A  85     -27.296  13.827 -22.172  1.00  1.83           N  
ATOM    641  CD  PRO A  85     -26.596  12.751 -21.466  1.00  1.80           C  
ATOM    642  CA  PRO A  85     -26.427  14.550 -23.114  1.00  1.80           C  
ATOM    643  CB  PRO A  85     -25.017  14.090 -22.717  1.00  1.80           C  
ATOM    644  CG  PRO A  85     -25.209  12.700 -22.109  1.00  1.80           C  
ATOM    645  C   PRO A  85     -26.721  14.233 -24.605  1.00  1.87           C  
ATOM    646  O   PRO A  85     -25.833  14.233 -25.449  1.00  1.55           O  
ATOM    647  N   GLU A  86     -27.989  13.873 -24.872  1.00  1.83           N  
ATOM    648  CA  GLU A  86     -28.375  13.198 -26.102  1.00  1.80           C  
ATOM    649  CB  GLU A  86     -29.866  12.819 -26.021  1.00  1.80           C  
ATOM    650  CG  GLU A  86     -30.800  13.975 -25.608  1.00  1.80           C  
ATOM    651  CD  GLU A  86     -32.281  13.574 -25.667  1.00  1.87           C  
ATOM    652  OE1 GLU A  86     -32.614  12.436 -25.353  1.00  1.66           O  
ATOM    653  OE2 GLU A  86     -33.114  14.401 -26.026  1.00  1.66           O  
ATOM    654  C   GLU A  86     -28.039  14.006 -27.374  1.00  1.87           C  
ATOM    655  O   GLU A  86     -27.852  13.437 -28.446  1.00  1.55           O  
ATOM    656  N   ASN A  87     -27.959  15.339 -27.227  1.00  1.83           N  
ATOM    657  CA  ASN A  87     -27.555  16.180 -28.352  1.00  1.80           C  
ATOM    658  CB  ASN A  87     -28.033  17.629 -28.154  1.00  1.80           C  
ATOM    659  CG  ASN A  87     -29.558  17.713 -28.119  1.00  1.87           C  
ATOM    660  OD1 ASN A  87     -30.180  17.531 -27.080  1.00  1.55           O  
ATOM    661  ND2 ASN A  87     -30.140  18.005 -29.278  1.00  1.83           N  
ATOM    662  C   ASN A  87     -26.023  16.126 -28.486  1.00  1.87           C  
ATOM    663  O   ASN A  87     -25.300  17.029 -28.082  1.00  1.55           O  
ATOM    664  N   GLY A  88     -25.571  15.005 -29.067  1.00  1.83           N  
ATOM    665  CA  GLY A  88     -24.153  14.795 -29.310  1.00  1.80           C  
ATOM    666  C   GLY A  88     -23.875  14.949 -30.802  1.00  1.87           C  
ATOM    667  O   GLY A  88     -23.885  16.046 -31.350  1.00  1.55           O  
ATOM    668  N   THR A  89     -23.641  13.793 -31.433  1.00  1.83           N  
ATOM    669  CA  THR A  89     -23.457  13.774 -32.874  1.00  1.80           C  
ATOM    670  CB  THR A  89     -22.627  12.518 -33.224  1.00  1.80           C  
ATOM    671  OG1 THR A  89     -21.984  12.612 -34.472  1.00  1.55           O  
ATOM    672  CG2 THR A  89     -23.375  11.182 -33.081  1.00  1.80           C  
ATOM    673  C   THR A  89     -24.863  13.853 -33.510  1.00  1.87           C  
ATOM    674  O   THR A  89     -25.740  13.046 -33.217  1.00  1.55           O  
ATOM    675  N   CYS A  90     -25.058  14.891 -34.341  1.00  1.83           N  
ATOM    676  CA  CYS A  90     -26.338  15.078 -35.013  1.00  1.80           C  
ATOM    677  CB  CYS A  90     -26.607  16.567 -35.278  1.00  1.80           C  
ATOM    678  SG  CYS A  90     -25.324  17.448 -36.203  1.00  1.89           S  
ATOM    679  C   CYS A  90     -26.409  14.243 -36.305  1.00  1.87           C  
ATOM    680  O   CYS A  90     -27.488  13.925 -36.789  1.00  1.55           O  
ATOM    681  N   TYR A  91     -25.221  13.894 -36.826  1.00  1.83           N  
ATOM    682  CA  TYR A  91     -25.107  12.942 -37.929  1.00  1.80           C  
ATOM    683  CB  TYR A  91     -24.191  13.552 -39.009  1.00  1.80           C  
ATOM    684  CG  TYR A  91     -24.305  12.902 -40.371  1.00  2.04           C  
ATOM    685  CD1 TYR A  91     -24.799  13.630 -41.449  1.00  2.04           C  
ATOM    686  CE1 TYR A  91     -24.893  13.059 -42.711  1.00  2.04           C  
ATOM    687  CD2 TYR A  91     -23.912  11.584 -40.592  1.00  2.04           C  
ATOM    688  CE2 TYR A  91     -24.017  11.009 -41.851  1.00  2.04           C  
ATOM    689  CZ  TYR A  91     -24.509  11.744 -42.914  1.00  2.04           C  
ATOM    690  OH  TYR A  91     -24.615  11.161 -44.159  1.00  1.55           O  
ATOM    691  C   TYR A  91     -24.484  11.681 -37.301  1.00  1.87           C  
ATOM    692  O   TYR A  91     -23.537  11.798 -36.536  1.00  1.55           O  
ATOM    693  N   PRO A  92     -25.034  10.477 -37.601  1.00  1.83           N  
ATOM    694  CD  PRO A  92     -26.191  10.250 -38.471  1.00  1.80           C  
ATOM    695  CA  PRO A  92     -24.486   9.240 -37.037  1.00  1.80           C  
ATOM    696  CB  PRO A  92     -25.479   8.160 -37.490  1.00  1.80           C  
ATOM    697  CG  PRO A  92     -26.159   8.745 -38.729  1.00  1.80           C  
ATOM    698  C   PRO A  92     -23.065   8.911 -37.538  1.00  1.87           C  
ATOM    699  O   PRO A  92     -22.782   8.944 -38.730  1.00  1.55           O  
ATOM    700  N   GLY A  93     -22.193   8.560 -36.583  1.00  1.83           N  
ATOM    701  CA  GLY A  93     -20.901   8.031 -36.990  1.00  1.80           C  
ATOM    702  C   GLY A  93     -20.057   7.739 -35.756  1.00  1.87           C  
ATOM    703  O   GLY A  93     -20.466   8.030 -34.636  1.00  1.55           O  
ATOM    704  N   HIS A  94     -18.898   7.106 -36.001  1.00  1.83           N  
ATOM    705  CA  HIS A  94     -18.066   6.668 -34.886  1.00  1.80           C  
ATOM    706  CB  HIS A  94     -17.237   5.445 -35.299  1.00  1.80           C  
ATOM    707  CG  HIS A  94     -16.428   4.943 -34.125  1.00  2.04           C  
ATOM    708  CD2 HIS A  94     -15.038   5.022 -33.946  1.00  2.04           C  
ATOM    709  ND1 HIS A  94     -16.961   4.333 -33.046  1.00  1.72           N  
ATOM    710  CE1 HIS A  94     -15.931   4.047 -32.234  1.00  2.04           C  
ATOM    711  NE2 HIS A  94     -14.755   4.451 -32.751  1.00  1.72           N  
ATOM    712  C   HIS A  94     -17.157   7.822 -34.456  1.00  1.87           C  
ATOM    713  O   HIS A  94     -16.340   8.309 -35.229  1.00  1.55           O  
ATOM    714  N   PHE A  95     -17.336   8.221 -33.188  1.00  1.83           N  
ATOM    715  CA  PHE A  95     -16.433   9.191 -32.587  1.00  1.80           C  
ATOM    716  CB  PHE A  95     -17.209  10.010 -31.539  1.00  1.80           C  
ATOM    717  CG  PHE A  95     -16.572  11.345 -31.239  1.00  2.04           C  
ATOM    718  CD1 PHE A  95     -15.256  11.439 -30.789  1.00  2.04           C  
ATOM    719  CD2 PHE A  95     -17.303  12.519 -31.409  1.00  2.04           C  
ATOM    720  CE1 PHE A  95     -14.681  12.673 -30.532  1.00  2.04           C  
ATOM    721  CE2 PHE A  95     -16.733  13.755 -31.141  1.00  2.04           C  
ATOM    722  CZ  PHE A  95     -15.418  13.836 -30.710  1.00  2.04           C  
ATOM    723  C   PHE A  95     -15.257   8.409 -31.974  1.00  1.87           C  
ATOM    724  O   PHE A  95     -15.352   7.869 -30.875  1.00  1.55           O  
ATOM    725  N   ALA A  96     -14.162   8.356 -32.749  1.00  1.83           N  
ATOM    726  CA  ALA A  96     -13.014   7.577 -32.310  1.00  1.80           C  
ATOM    727  CB  ALA A  96     -11.977   7.516 -33.436  1.00  1.80           C  
ATOM    728  C   ALA A  96     -12.416   8.193 -31.034  1.00  1.87           C  
ATOM    729  O   ALA A  96     -12.286   9.406 -30.908  1.00  1.55           O  
ATOM    730  N   ASP A  97     -12.094   7.272 -30.108  1.00  1.83           N  
ATOM    731  CA  ASP A  97     -11.406   7.602 -28.861  1.00  1.80           C  
ATOM    732  CB  ASP A  97      -9.933   8.001 -29.099  1.00  1.80           C  
ATOM    733  CG  ASP A  97      -9.156   6.965 -29.920  1.00  1.87           C  
ATOM    734  OD1 ASP A  97      -9.122   5.798 -29.544  1.00  1.66           O  
ATOM    735  OD2 ASP A  97      -8.578   7.309 -30.946  1.00  1.66           O  
ATOM    736  C   ASP A  97     -12.164   8.675 -28.059  1.00  1.87           C  
ATOM    737  O   ASP A  97     -11.581   9.481 -27.341  1.00  1.55           O  
ATOM    738  N   TYR A  98     -13.502   8.630 -28.192  1.00  1.83           N  
ATOM    739  CA  TYR A  98     -14.326   9.625 -27.512  1.00  1.80           C  
ATOM    740  CB  TYR A  98     -15.808   9.380 -27.841  1.00  1.80           C  
ATOM    741  CG  TYR A  98     -16.740  10.293 -27.087  1.00  2.04           C  
ATOM    742  CD1 TYR A  98     -16.498  11.663 -27.005  1.00  2.04           C  
ATOM    743  CE1 TYR A  98     -17.334  12.482 -26.259  1.00  2.04           C  
ATOM    744  CD2 TYR A  98     -17.852   9.766 -26.440  1.00  2.04           C  
ATOM    745  CE2 TYR A  98     -18.697  10.584 -25.706  1.00  2.04           C  
ATOM    746  CZ  TYR A  98     -18.432  11.940 -25.609  1.00  2.04           C  
ATOM    747  OH  TYR A  98     -19.258  12.745 -24.859  1.00  1.55           O  
ATOM    748  C   TYR A  98     -14.083   9.612 -25.991  1.00  1.87           C  
ATOM    749  O   TYR A  98     -14.000  10.651 -25.349  1.00  1.55           O  
ATOM    750  N   GLU A  99     -13.938   8.385 -25.460  1.00  1.83           N  
ATOM    751  CA  GLU A  99     -13.687   8.216 -24.032  1.00  1.80           C  
ATOM    752  CB  GLU A  99     -13.372   6.739 -23.732  1.00  1.80           C  
ATOM    753  CG  GLU A  99     -14.440   5.714 -24.159  1.00  1.80           C  
ATOM    754  CD  GLU A  99     -14.415   5.362 -25.656  1.00  1.87           C  
ATOM    755  OE1 GLU A  99     -13.340   5.225 -26.231  1.00  1.66           O  
ATOM    756  OE2 GLU A  99     -15.477   5.217 -26.250  1.00  1.66           O  
ATOM    757  C   GLU A  99     -12.480   9.064 -23.579  1.00  1.87           C  
ATOM    758  O   GLU A  99     -12.483   9.779 -22.581  1.00  1.55           O  
ATOM    759  N   GLU A 100     -11.447   8.897 -24.414  1.00  1.83           N  
ATOM    760  CA  GLU A 100     -10.162   9.536 -24.211  1.00  1.80           C  
ATOM    761  CB  GLU A 100      -9.198   8.991 -25.284  1.00  1.80           C  
ATOM    762  CG  GLU A 100      -7.816   8.586 -24.750  1.00  1.80           C  
ATOM    763  CD  GLU A 100      -7.882   7.402 -23.776  1.00  1.87           C  
ATOM    764  OE1 GLU A 100      -8.334   6.328 -24.165  1.00  1.66           O  
ATOM    765  OE2 GLU A 100      -7.478   7.541 -22.628  1.00  1.66           O  
ATOM    766  C   GLU A 100     -10.334  11.059 -24.294  1.00  1.87           C  
ATOM    767  O   GLU A 100      -9.796  11.815 -23.496  1.00  1.55           O  
ATOM    768  N   LEU A 101     -11.128  11.469 -25.299  1.00  1.83           N  
ATOM    769  CA  LEU A 101     -11.379  12.894 -25.478  1.00  1.80           C  
ATOM    770  CB  LEU A 101     -12.227  13.167 -26.733  1.00  1.80           C  
ATOM    771  CG  LEU A 101     -12.393  14.670 -27.052  1.00  1.80           C  
ATOM    772  CD1 LEU A 101     -11.050  15.359 -27.331  1.00  1.80           C  
ATOM    773  CD2 LEU A 101     -13.334  14.883 -28.239  1.00  1.80           C  
ATOM    774  C   LEU A 101     -12.035  13.487 -24.219  1.00  1.87           C  
ATOM    775  O   LEU A 101     -11.631  14.535 -23.738  1.00  1.55           O  
ATOM    776  N   ARG A 102     -13.036  12.762 -23.686  1.00  1.83           N  
ATOM    777  CA  ARG A 102     -13.681  13.220 -22.455  1.00  1.80           C  
ATOM    778  CB  ARG A 102     -14.775  12.246 -21.979  1.00  1.80           C  
ATOM    779  CG  ARG A 102     -15.963  12.088 -22.940  1.00  1.80           C  
ATOM    780  CD  ARG A 102     -17.037  11.139 -22.382  1.00  1.80           C  
ATOM    781  NE  ARG A 102     -17.617  11.659 -21.145  1.00  1.83           N  
ATOM    782  CZ  ARG A 102     -18.779  12.352 -21.083  1.00  1.87           C  
ATOM    783  NH1 ARG A 102     -19.450  12.684 -22.177  1.00  1.83           N  
ATOM    784  NH2 ARG A 102     -19.266  12.708 -19.903  1.00  1.83           N  
ATOM    785  C   ARG A 102     -12.641  13.400 -21.333  1.00  1.87           C  
ATOM    786  O   ARG A 102     -12.654  14.386 -20.604  1.00  1.55           O  
ATOM    787  N   GLU A 103     -11.740  12.404 -21.241  1.00  1.83           N  
ATOM    788  CA  GLU A 103     -10.714  12.446 -20.205  1.00  1.80           C  
ATOM    789  CB  GLU A 103      -9.862  11.162 -20.258  1.00  1.80           C  
ATOM    790  CG  GLU A 103      -8.861  11.001 -19.091  1.00  1.80           C  
ATOM    791  CD  GLU A 103      -9.522  10.707 -17.735  1.00  1.87           C  
ATOM    792  OE1 GLU A 103     -10.443  11.400 -17.328  1.00  1.66           O  
ATOM    793  OE2 GLU A 103      -9.110   9.780 -17.046  1.00  1.66           O  
ATOM    794  C   GLU A 103      -9.857  13.722 -20.339  1.00  1.87           C  
ATOM    795  O   GLU A 103      -9.535  14.404 -19.372  1.00  1.55           O  
ATOM    796  N   GLN A 104      -9.527  14.033 -21.603  1.00  1.83           N  
ATOM    797  CA  GLN A 104      -8.746  15.239 -21.862  1.00  1.80           C  
ATOM    798  CB  GLN A 104      -8.312  15.282 -23.338  1.00  1.80           C  
ATOM    799  CG  GLN A 104      -7.296  14.184 -23.696  1.00  1.80           C  
ATOM    800  CD  GLN A 104      -5.948  14.410 -23.000  1.00  1.87           C  
ATOM    801  OE1 GLN A 104      -5.693  15.444 -22.389  1.00  1.55           O  
ATOM    802  NE2 GLN A 104      -5.098  13.392 -23.123  1.00  1.83           N  
ATOM    803  C   GLN A 104      -9.527  16.506 -21.462  1.00  1.87           C  
ATOM    804  O   GLN A 104      -9.055  17.325 -20.683  1.00  1.55           O  
ATOM    805  N   LEU A 105     -10.741  16.614 -22.024  1.00  1.83           N  
ATOM    806  CA  LEU A 105     -11.574  17.796 -21.806  1.00  1.80           C  
ATOM    807  CB  LEU A 105     -12.860  17.743 -22.654  1.00  1.80           C  
ATOM    808  CG  LEU A 105     -12.725  18.414 -24.034  1.00  1.80           C  
ATOM    809  CD1 LEU A 105     -12.516  19.934 -23.916  1.00  1.80           C  
ATOM    810  CD2 LEU A 105     -11.629  17.770 -24.890  1.00  1.80           C  
ATOM    811  C   LEU A 105     -11.900  18.007 -20.320  1.00  1.87           C  
ATOM    812  O   LEU A 105     -12.138  19.126 -19.888  1.00  1.55           O  
ATOM    813  N   SER A 106     -11.866  16.900 -19.554  1.00  1.83           N  
ATOM    814  CA  SER A 106     -12.029  17.020 -18.109  1.00  1.80           C  
ATOM    815  CB  SER A 106     -11.746  15.671 -17.433  1.00  1.80           C  
ATOM    816  OG  SER A 106     -12.655  14.668 -17.850  1.00  1.55           O  
ATOM    817  C   SER A 106     -11.107  18.109 -17.530  1.00  1.87           C  
ATOM    818  O   SER A 106     -11.528  18.942 -16.742  1.00  1.55           O  
ATOM    819  N   SER A 107      -9.845  18.057 -17.981  1.00  1.83           N  
ATOM    820  CA  SER A 107      -8.841  18.984 -17.488  1.00  1.80           C  
ATOM    821  CB  SER A 107      -7.554  18.189 -17.219  1.00  1.80           C  
ATOM    822  OG  SER A 107      -7.353  17.178 -18.199  1.00  1.55           O  
ATOM    823  C   SER A 107      -8.618  20.120 -18.501  1.00  1.87           C  
ATOM    824  O   SER A 107      -7.490  20.550 -18.723  1.00  1.55           O  
ATOM    825  N   VAL A 108      -9.719  20.601 -19.097  1.00  1.83           N  
ATOM    826  CA  VAL A 108      -9.687  21.831 -19.881  1.00  1.80           C  
ATOM    827  CB  VAL A 108     -10.092  21.556 -21.341  1.00  1.80           C  
ATOM    828  CG1 VAL A 108     -10.122  22.841 -22.187  1.00  1.80           C  
ATOM    829  CG2 VAL A 108      -9.134  20.546 -21.986  1.00  1.80           C  
ATOM    830  C   VAL A 108     -10.647  22.794 -19.180  1.00  1.87           C  
ATOM    831  O   VAL A 108     -11.790  22.457 -18.913  1.00  1.55           O  
ATOM    832  N   SER A 109     -10.103  23.980 -18.875  1.00  1.83           N  
ATOM    833  CA  SER A 109     -10.871  24.997 -18.163  1.00  1.80           C  
ATOM    834  CB  SER A 109      -9.902  25.794 -17.279  1.00  1.80           C  
ATOM    835  OG  SER A 109      -8.782  26.285 -18.008  1.00  1.55           O  
ATOM    836  C   SER A 109     -11.524  25.974 -19.144  1.00  1.87           C  
ATOM    837  O   SER A 109     -12.465  26.692 -18.830  1.00  1.55           O  
ATOM    838  N   SER A 110     -10.883  26.022 -20.317  1.00  1.83           N  
ATOM    839  CA  SER A 110     -11.142  27.106 -21.234  1.00  1.80           C  
ATOM    840  CB  SER A 110     -10.612  28.408 -20.601  1.00  1.80           C  
ATOM    841  OG  SER A 110      -9.365  28.251 -19.929  1.00  1.55           O  
ATOM    842  C   SER A 110     -10.403  26.768 -22.523  1.00  1.87           C  
ATOM    843  O   SER A 110      -9.570  25.864 -22.551  1.00  1.55           O  
ATOM    844  N   PHE A 111     -10.714  27.541 -23.565  1.00  1.83           N  
ATOM    845  CA  PHE A 111      -9.884  27.487 -24.754  1.00  1.80           C  
ATOM    846  CB  PHE A 111     -10.171  26.247 -25.635  1.00  1.80           C  
ATOM    847  CG  PHE A 111     -11.618  25.890 -25.900  1.00  2.04           C  
ATOM    848  CD1 PHE A 111     -12.562  26.828 -26.317  1.00  2.04           C  
ATOM    849  CD2 PHE A 111     -12.020  24.564 -25.761  1.00  2.04           C  
ATOM    850  CE1 PHE A 111     -13.867  26.447 -26.597  1.00  2.04           C  
ATOM    851  CE2 PHE A 111     -13.320  24.178 -26.057  1.00  2.04           C  
ATOM    852  CZ  PHE A 111     -14.245  25.120 -26.476  1.00  2.04           C  
ATOM    853  C   PHE A 111     -10.069  28.793 -25.507  1.00  1.87           C  
ATOM    854  O   PHE A 111     -11.024  29.527 -25.276  1.00  1.55           O  
ATOM    855  N   GLU A 112      -9.131  29.023 -26.437  1.00  1.83           N  
ATOM    856  CA  GLU A 112      -9.471  29.889 -27.556  1.00  1.80           C  
ATOM    857  CB  GLU A 112      -8.263  30.717 -28.025  1.00  1.80           C  
ATOM    858  CG  GLU A 112      -8.639  31.755 -29.106  1.00  1.80           C  
ATOM    859  CD  GLU A 112      -7.427  32.441 -29.743  1.00  1.87           C  
ATOM    860  OE1 GLU A 112      -6.304  32.262 -29.290  1.00  1.66           O  
ATOM    861  OE2 GLU A 112      -7.585  33.157 -30.722  1.00  1.66           O  
ATOM    862  C   GLU A 112      -9.929  28.934 -28.657  1.00  1.87           C  
ATOM    863  O   GLU A 112      -9.136  28.162 -29.183  1.00  1.55           O  
ATOM    864  N   ARG A 113     -11.230  29.006 -28.966  1.00  1.83           N  
ATOM    865  CA  ARG A 113     -11.676  28.371 -30.195  1.00  1.80           C  
ATOM    866  CB  ARG A 113     -13.189  28.120 -30.147  1.00  1.80           C  
ATOM    867  CG  ARG A 113     -13.679  27.337 -31.372  1.00  1.80           C  
ATOM    868  CD  ARG A 113     -15.200  27.216 -31.460  1.00  1.80           C  
ATOM    869  NE  ARG A 113     -15.774  28.539 -31.693  1.00  1.83           N  
ATOM    870  CZ  ARG A 113     -16.683  28.852 -32.645  1.00  1.87           C  
ATOM    871  NH1 ARG A 113     -17.188  27.928 -33.454  1.00  1.83           N  
ATOM    872  NH2 ARG A 113     -17.074  30.111 -32.768  1.00  1.83           N  
ATOM    873  C   ARG A 113     -11.318  29.353 -31.315  1.00  1.87           C  
ATOM    874  O   ARG A 113     -11.524  30.554 -31.169  1.00  1.55           O  
ATOM    875  N   PHE A 114     -10.773  28.813 -32.411  1.00  1.83           N  
ATOM    876  CA  PHE A 114     -10.351  29.675 -33.503  1.00  1.80           C  
ATOM    877  CB  PHE A 114      -8.892  30.122 -33.309  1.00  1.80           C  
ATOM    878  CG  PHE A 114      -7.888  29.005 -33.425  1.00  2.04           C  
ATOM    879  CD1 PHE A 114      -7.665  28.138 -32.359  1.00  2.04           C  
ATOM    880  CD2 PHE A 114      -7.156  28.834 -34.598  1.00  2.04           C  
ATOM    881  CE1 PHE A 114      -6.713  27.134 -32.449  1.00  2.04           C  
ATOM    882  CE2 PHE A 114      -6.206  27.829 -34.692  1.00  2.04           C  
ATOM    883  CZ  PHE A 114      -5.977  26.986 -33.616  1.00  2.04           C  
ATOM    884  C   PHE A 114     -10.535  28.913 -34.805  1.00  1.87           C  
ATOM    885  O   PHE A 114     -10.494  27.689 -34.829  1.00  1.55           O  
ATOM    886  N   GLU A 115     -10.744  29.690 -35.880  1.00  1.83           N  
ATOM    887  CA  GLU A 115     -10.780  29.079 -37.200  1.00  1.80           C  
ATOM    888  CB  GLU A 115     -11.350  30.069 -38.229  1.00  1.80           C  
ATOM    889  CG  GLU A 115     -12.827  30.367 -37.943  1.00  1.80           C  
ATOM    890  CD  GLU A 115     -13.503  31.176 -39.050  1.00  1.87           C  
ATOM    891  OE1 GLU A 115     -13.572  32.395 -38.948  1.00  1.66           O  
ATOM    892  OE2 GLU A 115     -14.002  30.585 -39.998  1.00  1.66           O  
ATOM    893  C   GLU A 115      -9.356  28.645 -37.567  1.00  1.87           C  
ATOM    894  O   GLU A 115      -8.497  29.465 -37.871  1.00  1.55           O  
ATOM    895  N   ILE A 116      -9.162  27.320 -37.511  1.00  1.83           N  
ATOM    896  CA  ILE A 116      -7.900  26.743 -37.945  1.00  1.80           C  
ATOM    897  CB  ILE A 116      -7.722  25.319 -37.366  1.00  1.80           C  
ATOM    898  CG2 ILE A 116      -8.941  24.411 -37.590  1.00  1.80           C  
ATOM    899  CG1 ILE A 116      -6.432  24.655 -37.872  1.00  1.80           C  
ATOM    900  CD1 ILE A 116      -6.041  23.397 -37.088  1.00  1.80           C  
ATOM    901  C   ILE A 116      -7.852  26.817 -39.476  1.00  1.87           C  
ATOM    902  O   ILE A 116      -6.881  27.270 -40.072  1.00  1.55           O  
ATOM    903  N   PHE A 117      -8.988  26.407 -40.058  1.00  1.83           N  
ATOM    904  CA  PHE A 117      -9.183  26.488 -41.496  1.00  1.80           C  
ATOM    905  CB  PHE A 117      -9.213  25.064 -42.082  1.00  1.80           C  
ATOM    906  CG  PHE A 117      -7.952  24.281 -41.783  1.00  2.04           C  
ATOM    907  CD1 PHE A 117      -6.689  24.835 -41.986  1.00  2.04           C  
ATOM    908  CD2 PHE A 117      -8.030  22.983 -41.290  1.00  2.04           C  
ATOM    909  CE1 PHE A 117      -5.540  24.113 -41.693  1.00  2.04           C  
ATOM    910  CE2 PHE A 117      -6.885  22.256 -41.005  1.00  2.04           C  
ATOM    911  CZ  PHE A 117      -5.633  22.818 -41.205  1.00  2.04           C  
ATOM    912  C   PHE A 117     -10.494  27.261 -41.741  1.00  1.87           C  
ATOM    913  O   PHE A 117     -11.558  26.673 -41.888  1.00  1.55           O  
ATOM    914  N   PRO A 118     -10.391  28.622 -41.767  1.00  1.83           N  
ATOM    915  CD  PRO A 118      -9.179  29.392 -41.490  1.00  1.80           C  
ATOM    916  CA  PRO A 118     -11.544  29.456 -42.077  1.00  1.80           C  
ATOM    917  CB  PRO A 118     -11.084  30.909 -41.877  1.00  1.80           C  
ATOM    918  CG  PRO A 118      -9.624  30.855 -41.405  1.00  1.80           C  
ATOM    919  C   PRO A 118     -12.031  29.214 -43.514  1.00  1.87           C  
ATOM    920  O   PRO A 118     -11.271  29.324 -44.472  1.00  1.55           O  
ATOM    921  N   LYS A 119     -13.331  28.875 -43.589  1.00  1.83           N  
ATOM    922  CA  LYS A 119     -14.084  28.538 -44.797  1.00  1.80           C  
ATOM    923  CB  LYS A 119     -15.535  29.003 -44.564  1.00  1.80           C  
ATOM    924  CG  LYS A 119     -16.565  28.525 -45.597  1.00  1.80           C  
ATOM    925  CD  LYS A 119     -16.710  29.433 -46.829  1.00  1.80           C  
ATOM    926  CE  LYS A 119     -17.996  29.134 -47.612  1.00  1.80           C  
ATOM    927  NZ  LYS A 119     -18.254  30.064 -48.702  1.00  1.65           N  
ATOM    928  C   LYS A 119     -13.452  29.100 -46.091  1.00  1.87           C  
ATOM    929  O   LYS A 119     -12.810  28.389 -46.857  1.00  1.55           O  
ATOM    930  N   GLU A 120     -13.662  30.414 -46.270  1.00  1.83           N  
ATOM    931  CA  GLU A 120     -13.335  31.088 -47.522  1.00  1.80           C  
ATOM    932  CB  GLU A 120     -13.678  32.576 -47.350  1.00  1.80           C  
ATOM    933  CG  GLU A 120     -13.616  33.400 -48.649  1.00  1.80           C  
ATOM    934  CD  GLU A 120     -13.948  34.878 -48.418  1.00  1.87           C  
ATOM    935  OE1 GLU A 120     -14.531  35.220 -47.395  1.00  1.66           O  
ATOM    936  OE2 GLU A 120     -13.628  35.703 -49.265  1.00  1.66           O  
ATOM    937  C   GLU A 120     -11.862  30.887 -47.933  1.00  1.87           C  
ATOM    938  O   GLU A 120     -11.540  30.663 -49.092  1.00  1.55           O  
ATOM    939  N   SER A 121     -10.987  30.990 -46.926  1.00  1.83           N  
ATOM    940  CA  SER A 121      -9.561  30.913 -47.205  1.00  1.80           C  
ATOM    941  CB  SER A 121      -8.828  31.539 -46.008  1.00  1.80           C  
ATOM    942  OG  SER A 121      -9.560  31.400 -44.799  1.00  1.55           O  
ATOM    943  C   SER A 121      -9.098  29.464 -47.457  1.00  1.87           C  
ATOM    944  O   SER A 121      -8.082  29.221 -48.099  1.00  1.55           O  
ATOM    945  N   SER A 122      -9.859  28.525 -46.871  1.00  1.83           N  
ATOM    946  CA  SER A 122      -9.395  27.149 -46.786  1.00  1.80           C  
ATOM    947  CB  SER A 122      -9.866  26.558 -45.453  1.00  1.80           C  
ATOM    948  OG  SER A 122     -11.256  26.738 -45.247  1.00  1.55           O  
ATOM    949  C   SER A 122      -9.870  26.331 -47.997  1.00  1.87           C  
ATOM    950  O   SER A 122      -9.074  25.890 -48.819  1.00  1.55           O  
ATOM    951  N   TRP A 123     -11.204  26.151 -48.055  1.00  1.83           N  
ATOM    952  CA  TRP A 123     -11.789  25.211 -49.011  1.00  1.80           C  
ATOM    953  CB  TRP A 123     -12.604  24.146 -48.234  1.00  1.80           C  
ATOM    954  CG  TRP A 123     -11.971  23.745 -46.914  1.00  2.04           C  
ATOM    955  CD2 TRP A 123     -10.664  23.181 -46.670  1.00  2.04           C  
ATOM    956  CE2 TRP A 123     -10.565  22.963 -45.276  1.00  2.04           C  
ATOM    957  CE3 TRP A 123      -9.610  22.867 -47.483  1.00  2.04           C  
ATOM    958  CD1 TRP A 123     -12.591  23.846 -45.666  1.00  2.04           C  
ATOM    959  NE1 TRP A 123     -11.757  23.382 -44.706  1.00  1.72           N  
ATOM    960  CZ2 TRP A 123      -9.422  22.435 -44.742  1.00  2.04           C  
ATOM    961  CZ3 TRP A 123      -8.439  22.333 -46.941  1.00  2.04           C  
ATOM    962  CH2 TRP A 123      -8.347  22.114 -45.567  1.00  2.04           C  
ATOM    963  C   TRP A 123     -12.737  25.888 -50.039  1.00  1.87           C  
ATOM    964  O   TRP A 123     -13.792  25.340 -50.337  1.00  1.55           O  
ATOM    965  N   PRO A 124     -12.384  27.073 -50.616  1.00  1.83           N  
ATOM    966  CD  PRO A 124     -11.092  27.750 -50.524  1.00  1.80           C  
ATOM    967  CA  PRO A 124     -13.366  27.812 -51.417  1.00  1.80           C  
ATOM    968  CB  PRO A 124     -12.662  29.143 -51.721  1.00  1.80           C  
ATOM    969  CG  PRO A 124     -11.166  28.840 -51.594  1.00  1.80           C  
ATOM    970  C   PRO A 124     -13.790  27.146 -52.743  1.00  1.87           C  
ATOM    971  O   PRO A 124     -14.758  27.556 -53.376  1.00  1.55           O  
ATOM    972  N   ASN A 125     -13.034  26.105 -53.133  1.00  1.83           N  
ATOM    973  CA  ASN A 125     -13.348  25.403 -54.376  1.00  1.80           C  
ATOM    974  CB  ASN A 125     -12.100  24.698 -54.933  1.00  1.80           C  
ATOM    975  CG  ASN A 125     -11.062  25.692 -55.451  1.00  1.87           C  
ATOM    976  OD1 ASN A 125     -10.046  25.957 -54.819  1.00  1.55           O  
ATOM    977  ND2 ASN A 125     -11.360  26.226 -56.636  1.00  1.83           N  
ATOM    978  C   ASN A 125     -14.436  24.345 -54.162  1.00  1.87           C  
ATOM    979  O   ASN A 125     -15.006  23.834 -55.115  1.00  1.55           O  
ATOM    980  N   HIS A 126     -14.657  24.006 -52.884  1.00  1.83           N  
ATOM    981  CA  HIS A 126     -15.470  22.848 -52.537  1.00  1.80           C  
ATOM    982  CB  HIS A 126     -14.835  22.164 -51.317  1.00  1.80           C  
ATOM    983  CG  HIS A 126     -13.445  21.694 -51.678  1.00  2.04           C  
ATOM    984  CD2 HIS A 126     -12.265  22.452 -51.677  1.00  2.04           C  
ATOM    985  ND1 HIS A 126     -13.146  20.446 -52.093  1.00  1.72           N  
ATOM    986  CE1 HIS A 126     -11.824  20.446 -52.336  1.00  2.04           C  
ATOM    987  NE2 HIS A 126     -11.270  21.644 -52.095  1.00  1.72           N  
ATOM    988  C   HIS A 126     -16.869  23.336 -52.183  1.00  1.87           C  
ATOM    989  O   HIS A 126     -17.054  24.467 -51.746  1.00  1.55           O  
ATOM    990  N   THR A 127     -17.846  22.436 -52.356  1.00  1.83           N  
ATOM    991  CA  THR A 127     -19.144  22.736 -51.779  1.00  1.80           C  
ATOM    992  CB  THR A 127     -20.239  21.875 -52.431  1.00  1.80           C  
ATOM    993  OG1 THR A 127     -19.871  20.514 -52.455  1.00  1.55           O  
ATOM    994  CG2 THR A 127     -20.595  22.367 -53.845  1.00  1.80           C  
ATOM    995  C   THR A 127     -19.041  22.528 -50.256  1.00  1.87           C  
ATOM    996  O   THR A 127     -19.075  21.417 -49.738  1.00  1.55           O  
ATOM    997  N   VAL A 128     -18.926  23.688 -49.590  1.00  1.83           N  
ATOM    998  CA  VAL A 128     -19.011  23.779 -48.138  1.00  1.80           C  
ATOM    999  CB  VAL A 128     -18.499  25.186 -47.746  1.00  1.80           C  
ATOM   1000  CG1 VAL A 128     -18.758  25.573 -46.283  1.00  1.80           C  
ATOM   1001  CG2 VAL A 128     -17.001  25.319 -48.073  1.00  1.80           C  
ATOM   1002  C   VAL A 128     -20.457  23.491 -47.671  1.00  1.87           C  
ATOM   1003  O   VAL A 128     -20.712  23.170 -46.518  1.00  1.55           O  
ATOM   1004  N   THR A 129     -21.386  23.605 -48.638  1.00  1.83           N  
ATOM   1005  CA  THR A 129     -22.791  23.302 -48.398  1.00  1.80           C  
ATOM   1006  CB  THR A 129     -23.634  24.038 -49.470  1.00  1.80           C  
ATOM   1007  OG1 THR A 129     -25.022  23.827 -49.312  1.00  1.55           O  
ATOM   1008  CG2 THR A 129     -23.224  23.730 -50.922  1.00  1.80           C  
ATOM   1009  C   THR A 129     -23.054  21.775 -48.366  1.00  1.87           C  
ATOM   1010  O   THR A 129     -23.897  21.262 -49.098  1.00  1.55           O  
ATOM   1011  N   GLY A 130     -22.348  21.085 -47.452  1.00  1.83           N  
ATOM   1012  CA  GLY A 130     -22.705  19.715 -47.106  1.00  1.80           C  
ATOM   1013  C   GLY A 130     -23.875  19.755 -46.118  1.00  1.87           C  
ATOM   1014  O   GLY A 130     -23.739  19.507 -44.929  1.00  1.55           O  
ATOM   1015  N   VAL A 131     -25.020  20.147 -46.688  1.00  1.83           N  
ATOM   1016  CA  VAL A 131     -26.225  20.378 -45.910  1.00  1.80           C  
ATOM   1017  CB  VAL A 131     -27.030  21.474 -46.635  1.00  1.80           C  
ATOM   1018  CG1 VAL A 131     -28.476  21.579 -46.152  1.00  1.80           C  
ATOM   1019  CG2 VAL A 131     -26.331  22.834 -46.484  1.00  1.80           C  
ATOM   1020  C   VAL A 131     -26.957  19.035 -45.759  1.00  1.87           C  
ATOM   1021  O   VAL A 131     -27.027  18.236 -46.686  1.00  1.55           O  
ATOM   1022  N   SER A 132     -27.457  18.838 -44.529  1.00  1.83           N  
ATOM   1023  CA  SER A 132     -27.879  17.535 -44.051  1.00  1.80           C  
ATOM   1024  CB  SER A 132     -26.711  16.960 -43.228  1.00  1.80           C  
ATOM   1025  OG  SER A 132     -26.699  15.545 -43.182  1.00  1.55           O  
ATOM   1026  C   SER A 132     -29.147  17.710 -43.195  1.00  1.87           C  
ATOM   1027  O   SER A 132     -29.344  18.719 -42.525  1.00  1.55           O  
ATOM   1028  N   ALA A 133     -29.997  16.671 -43.262  1.00  1.83           N  
ATOM   1029  CA  ALA A 133     -31.235  16.663 -42.491  1.00  1.80           C  
ATOM   1030  CB  ALA A 133     -32.218  15.668 -43.115  1.00  1.80           C  
ATOM   1031  C   ALA A 133     -30.961  16.293 -41.027  1.00  1.87           C  
ATOM   1032  O   ALA A 133     -31.521  16.863 -40.099  1.00  1.55           O  
ATOM   1033  N   SER A 134     -30.057  15.318 -40.863  1.00  1.83           N  
ATOM   1034  CA  SER A 134     -29.754  14.800 -39.532  1.00  1.80           C  
ATOM   1035  CB  SER A 134     -28.747  13.663 -39.733  1.00  1.80           C  
ATOM   1036  OG  SER A 134     -29.108  12.930 -40.898  1.00  1.55           O  
ATOM   1037  C   SER A 134     -29.241  15.897 -38.568  1.00  1.87           C  
ATOM   1038  O   SER A 134     -29.453  15.845 -37.361  1.00  1.55           O  
ATOM   1039  N   CYS A 135     -28.587  16.894 -39.192  1.00  1.83           N  
ATOM   1040  CA  CYS A 135     -28.114  18.085 -38.501  1.00  1.80           C  
ATOM   1041  CB  CYS A 135     -26.624  18.263 -38.806  1.00  1.80           C  
ATOM   1042  SG  CYS A 135     -25.601  16.920 -38.156  1.00  1.89           S  
ATOM   1043  C   CYS A 135     -28.917  19.309 -38.969  1.00  1.87           C  
ATOM   1044  O   CYS A 135     -28.367  20.363 -39.267  1.00  1.55           O  
ATOM   1045  N   SER A 136     -30.245  19.127 -39.016  1.00  1.83           N  
ATOM   1046  CA  SER A 136     -31.090  20.295 -39.225  1.00  1.80           C  
ATOM   1047  CB  SER A 136     -32.512  19.874 -39.648  1.00  1.80           C  
ATOM   1048  OG  SER A 136     -33.038  18.777 -38.910  1.00  1.55           O  
ATOM   1049  C   SER A 136     -31.116  21.124 -37.930  1.00  1.87           C  
ATOM   1050  O   SER A 136     -30.863  20.610 -36.846  1.00  1.55           O  
ATOM   1051  N   HIS A 137     -31.458  22.406 -38.102  1.00  1.83           N  
ATOM   1052  CA  HIS A 137     -31.794  23.282 -36.995  1.00  1.80           C  
ATOM   1053  CB  HIS A 137     -30.597  24.179 -36.651  1.00  1.80           C  
ATOM   1054  CG  HIS A 137     -30.873  24.909 -35.357  1.00  2.04           C  
ATOM   1055  CD2 HIS A 137     -30.584  24.474 -34.055  1.00  2.04           C  
ATOM   1056  ND1 HIS A 137     -31.478  26.111 -35.280  1.00  1.72           N  
ATOM   1057  CE1 HIS A 137     -31.560  26.401 -33.970  1.00  2.04           C  
ATOM   1058  NE2 HIS A 137     -31.027  25.429 -33.205  1.00  1.72           N  
ATOM   1059  C   HIS A 137     -32.999  24.090 -37.478  1.00  1.87           C  
ATOM   1060  O   HIS A 137     -33.064  24.467 -38.640  1.00  1.55           O  
ATOM   1061  N   ASN A 138     -33.974  24.284 -36.571  1.00  1.83           N  
ATOM   1062  CA  ASN A 138     -35.235  24.956 -36.914  1.00  1.80           C  
ATOM   1063  CB  ASN A 138     -35.040  26.445 -37.266  1.00  1.80           C  
ATOM   1064  CG  ASN A 138     -34.610  27.279 -36.060  1.00  1.87           C  
ATOM   1065  OD1 ASN A 138     -35.101  27.116 -34.949  1.00  1.55           O  
ATOM   1066  ND2 ASN A 138     -33.684  28.200 -36.334  1.00  1.83           N  
ATOM   1067  C   ASN A 138     -35.971  24.241 -38.066  1.00  1.87           C  
ATOM   1068  O   ASN A 138     -36.734  24.842 -38.815  1.00  1.55           O  
ATOM   1069  N   GLY A 139     -35.702  22.928 -38.170  1.00  1.83           N  
ATOM   1070  CA  GLY A 139     -36.339  22.122 -39.203  1.00  1.80           C  
ATOM   1071  C   GLY A 139     -35.854  22.449 -40.626  1.00  1.87           C  
ATOM   1072  O   GLY A 139     -36.489  22.069 -41.607  1.00  1.55           O  
ATOM   1073  N   GLU A 140     -34.707  23.146 -40.693  1.00  1.83           N  
ATOM   1074  CA  GLU A 140     -34.019  23.401 -41.951  1.00  1.80           C  
ATOM   1075  CB  GLU A 140     -33.804  24.913 -42.129  1.00  1.80           C  
ATOM   1076  CG  GLU A 140     -35.135  25.677 -42.260  1.00  1.80           C  
ATOM   1077  CD  GLU A 140     -34.946  27.187 -42.448  1.00  1.87           C  
ATOM   1078  OE1 GLU A 140     -34.118  27.791 -41.775  1.00  1.66           O  
ATOM   1079  OE2 GLU A 140     -35.638  27.773 -43.271  1.00  1.66           O  
ATOM   1080  C   GLU A 140     -32.694  22.638 -41.879  1.00  1.87           C  
ATOM   1081  O   GLU A 140     -32.041  22.597 -40.847  1.00  1.55           O  
ATOM   1082  N   SER A 141     -32.359  21.996 -43.001  1.00  1.83           N  
ATOM   1083  CA  SER A 141     -31.153  21.188 -43.083  1.00  1.80           C  
ATOM   1084  CB  SER A 141     -31.176  20.581 -44.492  1.00  1.80           C  
ATOM   1085  OG  SER A 141     -32.483  20.152 -44.858  1.00  1.55           O  
ATOM   1086  C   SER A 141     -29.894  22.060 -42.871  1.00  1.87           C  
ATOM   1087  O   SER A 141     -29.849  23.199 -43.323  1.00  1.55           O  
ATOM   1088  N   SER A 142     -28.881  21.482 -42.200  1.00  1.83           N  
ATOM   1089  CA  SER A 142     -27.593  22.153 -42.106  1.00  1.80           C  
ATOM   1090  CB  SER A 142     -27.669  23.332 -41.108  1.00  1.80           C  
ATOM   1091  OG  SER A 142     -27.711  22.964 -39.741  1.00  1.55           O  
ATOM   1092  C   SER A 142     -26.532  21.093 -41.759  1.00  1.87           C  
ATOM   1093  O   SER A 142     -26.688  19.923 -42.091  1.00  1.55           O  
ATOM   1094  N   PHE A 143     -25.469  21.552 -41.085  1.00  1.83           N  
ATOM   1095  CA  PHE A 143     -24.413  20.673 -40.605  1.00  1.80           C  
ATOM   1096  CB  PHE A 143     -23.272  20.589 -41.648  1.00  1.80           C  
ATOM   1097  CG  PHE A 143     -22.339  19.427 -41.405  1.00  2.04           C  
ATOM   1098  CD1 PHE A 143     -22.766  18.124 -41.645  1.00  2.04           C  
ATOM   1099  CD2 PHE A 143     -21.052  19.632 -40.911  1.00  2.04           C  
ATOM   1100  CE1 PHE A 143     -21.937  17.044 -41.369  1.00  2.04           C  
ATOM   1101  CE2 PHE A 143     -20.220  18.555 -40.635  1.00  2.04           C  
ATOM   1102  CZ  PHE A 143     -20.665  17.258 -40.855  1.00  2.04           C  
ATOM   1103  C   PHE A 143     -23.964  21.258 -39.259  1.00  1.87           C  
ATOM   1104  O   PHE A 143     -24.496  22.262 -38.791  1.00  1.55           O  
ATOM   1105  N   TYR A 144     -22.960  20.592 -38.678  1.00  1.83           N  
ATOM   1106  CA  TYR A 144     -22.230  21.111 -37.534  1.00  1.80           C  
ATOM   1107  CB  TYR A 144     -21.159  20.097 -37.092  1.00  1.80           C  
ATOM   1108  CG  TYR A 144     -21.683  18.740 -36.700  1.00  2.04           C  
ATOM   1109  CD1 TYR A 144     -21.796  18.378 -35.363  1.00  2.04           C  
ATOM   1110  CE1 TYR A 144     -22.163  17.088 -35.006  1.00  2.04           C  
ATOM   1111  CD2 TYR A 144     -22.005  17.798 -37.669  1.00  2.04           C  
ATOM   1112  CE2 TYR A 144     -22.367  16.509 -37.325  1.00  2.04           C  
ATOM   1113  CZ  TYR A 144     -22.421  16.148 -35.993  1.00  2.04           C  
ATOM   1114  OH  TYR A 144     -22.706  14.845 -35.660  1.00  1.55           O  
ATOM   1115  C   TYR A 144     -21.534  22.431 -37.932  1.00  1.87           C  
ATOM   1116  O   TYR A 144     -21.551  22.840 -39.089  1.00  1.55           O  
ATOM   1117  N   ARG A 145     -20.950  23.065 -36.903  1.00  1.83           N  
ATOM   1118  CA  ARG A 145     -20.314  24.368 -37.063  1.00  1.80           C  
ATOM   1119  CB  ARG A 145     -20.861  25.362 -36.023  1.00  1.80           C  
ATOM   1120  CG  ARG A 145     -22.313  25.804 -36.293  1.00  1.80           C  
ATOM   1121  CD  ARG A 145     -23.384  24.819 -35.802  1.00  1.80           C  
ATOM   1122  NE  ARG A 145     -24.228  24.345 -36.891  1.00  1.83           N  
ATOM   1123  CZ  ARG A 145     -25.339  24.988 -37.312  1.00  1.87           C  
ATOM   1124  NH1 ARG A 145     -25.666  26.184 -36.836  1.00  1.83           N  
ATOM   1125  NH2 ARG A 145     -26.115  24.397 -38.205  1.00  1.83           N  
ATOM   1126  C   ARG A 145     -18.783  24.259 -36.958  1.00  1.87           C  
ATOM   1127  O   ARG A 145     -18.060  24.916 -37.698  1.00  1.55           O  
ATOM   1128  N   ASN A 146     -18.314  23.445 -35.988  1.00  1.83           N  
ATOM   1129  CA  ASN A 146     -16.869  23.457 -35.726  1.00  1.80           C  
ATOM   1130  CB  ASN A 146     -16.491  23.036 -34.295  1.00  1.80           C  
ATOM   1131  CG  ASN A 146     -17.050  24.028 -33.270  1.00  1.87           C  
ATOM   1132  OD1 ASN A 146     -17.093  25.227 -33.504  1.00  1.55           O  
ATOM   1133  ND2 ASN A 146     -17.500  23.485 -32.139  1.00  1.83           N  
ATOM   1134  C   ASN A 146     -16.150  22.589 -36.757  1.00  1.87           C  
ATOM   1135  O   ASN A 146     -15.092  22.940 -37.264  1.00  1.55           O  
ATOM   1136  N   LEU A 147     -16.785  21.443 -37.041  1.00  1.83           N  
ATOM   1137  CA  LEU A 147     -16.334  20.569 -38.119  1.00  1.80           C  
ATOM   1138  CB  LEU A 147     -16.306  19.114 -37.621  1.00  1.80           C  
ATOM   1139  CG  LEU A 147     -14.931  18.696 -37.071  1.00  1.80           C  
ATOM   1140  CD1 LEU A 147     -14.514  19.524 -35.847  1.00  1.80           C  
ATOM   1141  CD2 LEU A 147     -14.924  17.199 -36.743  1.00  1.80           C  
ATOM   1142  C   LEU A 147     -17.309  20.761 -39.285  1.00  1.87           C  
ATOM   1143  O   LEU A 147     -18.484  21.032 -39.078  1.00  1.55           O  
ATOM   1144  N   LEU A 148     -16.752  20.643 -40.504  1.00  1.83           N  
ATOM   1145  CA  LEU A 148     -17.454  21.046 -41.718  1.00  1.80           C  
ATOM   1146  CB  LEU A 148     -16.887  22.416 -42.135  1.00  1.80           C  
ATOM   1147  CG  LEU A 148     -17.480  23.042 -43.413  1.00  1.80           C  
ATOM   1148  CD1 LEU A 148     -16.804  22.522 -44.688  1.00  1.80           C  
ATOM   1149  CD2 LEU A 148     -19.008  22.922 -43.485  1.00  1.80           C  
ATOM   1150  C   LEU A 148     -17.241  19.975 -42.800  1.00  1.87           C  
ATOM   1151  O   LEU A 148     -16.127  19.719 -43.234  1.00  1.55           O  
ATOM   1152  N   TRP A 149     -18.370  19.375 -43.210  1.00  1.83           N  
ATOM   1153  CA  TRP A 149     -18.400  18.373 -44.273  1.00  1.80           C  
ATOM   1154  CB  TRP A 149     -19.724  17.613 -44.120  1.00  1.80           C  
ATOM   1155  CG  TRP A 149     -19.994  16.572 -45.184  1.00  2.04           C  
ATOM   1156  CD2 TRP A 149     -21.298  16.151 -45.629  1.00  2.04           C  
ATOM   1157  CE2 TRP A 149     -21.100  15.145 -46.598  1.00  2.04           C  
ATOM   1158  CE3 TRP A 149     -22.566  16.529 -45.281  1.00  2.04           C  
ATOM   1159  CD1 TRP A 149     -19.062  15.806 -45.892  1.00  2.04           C  
ATOM   1160  NE1 TRP A 149     -19.729  14.966 -46.723  1.00  1.72           N  
ATOM   1161  CZ2 TRP A 149     -22.178  14.554 -47.197  1.00  2.04           C  
ATOM   1162  CZ3 TRP A 149     -23.669  15.925 -45.886  1.00  2.04           C  
ATOM   1163  CH2 TRP A 149     -23.474  14.937 -46.849  1.00  2.04           C  
ATOM   1164  C   TRP A 149     -18.289  19.055 -45.643  1.00  1.87           C  
ATOM   1165  O   TRP A 149     -19.124  19.867 -46.024  1.00  1.55           O  
ATOM   1166  N   LEU A 150     -17.213  18.676 -46.346  1.00  1.83           N  
ATOM   1167  CA  LEU A 150     -16.968  19.153 -47.697  1.00  1.80           C  
ATOM   1168  CB  LEU A 150     -15.456  19.367 -47.897  1.00  1.80           C  
ATOM   1169  CG  LEU A 150     -14.871  20.475 -47.003  1.00  1.80           C  
ATOM   1170  CD1 LEU A 150     -13.341  20.434 -47.005  1.00  1.80           C  
ATOM   1171  CD2 LEU A 150     -15.360  21.859 -47.442  1.00  1.80           C  
ATOM   1172  C   LEU A 150     -17.475  18.114 -48.706  1.00  1.87           C  
ATOM   1173  O   LEU A 150     -17.385  16.903 -48.511  1.00  1.55           O  
ATOM   1174  N   THR A 151     -17.963  18.680 -49.815  1.00  1.83           N  
ATOM   1175  CA  THR A 151     -18.275  17.927 -51.017  1.00  1.80           C  
ATOM   1176  CB  THR A 151     -19.808  17.792 -51.115  1.00  1.80           C  
ATOM   1177  OG1 THR A 151     -20.483  18.867 -50.487  1.00  1.55           O  
ATOM   1178  CG2 THR A 151     -20.291  16.547 -50.368  1.00  1.80           C  
ATOM   1179  C   THR A 151     -17.580  18.651 -52.189  1.00  1.87           C  
ATOM   1180  O   THR A 151     -17.051  19.745 -52.025  1.00  1.55           O  
ATOM   1181  N   GLY A 152     -17.545  17.977 -53.351  1.00  1.83           N  
ATOM   1182  CA  GLY A 152     -16.756  18.479 -54.475  1.00  1.80           C  
ATOM   1183  C   GLY A 152     -17.419  19.675 -55.151  1.00  1.87           C  
ATOM   1184  O   GLY A 152     -18.271  20.336 -54.577  1.00  1.55           O  
ATOM   1185  N   LYS A 153     -16.996  19.922 -56.391  1.00  1.83           N  
ATOM   1186  CA  LYS A 153     -17.605  20.967 -57.196  1.00  1.80           C  
ATOM   1187  CB  LYS A 153     -17.098  22.356 -56.765  1.00  1.80           C  
ATOM   1188  CG  LYS A 153     -18.009  23.500 -57.236  1.00  1.80           C  
ATOM   1189  CD  LYS A 153     -17.653  24.854 -56.605  1.00  1.80           C  
ATOM   1190  CE  LYS A 153     -16.430  25.547 -57.226  1.00  1.80           C  
ATOM   1191  NZ  LYS A 153     -16.695  26.217 -58.499  1.00  1.65           N  
ATOM   1192  C   LYS A 153     -17.251  20.631 -58.642  1.00  1.87           C  
ATOM   1193  O   LYS A 153     -16.227  20.012 -58.907  1.00  1.55           O  
ATOM   1194  N   ASN A 154     -18.172  21.004 -59.545  1.00  1.83           N  
ATOM   1195  CA  ASN A 154     -18.062  20.685 -60.972  1.00  1.80           C  
ATOM   1196  CB  ASN A 154     -17.161  21.665 -61.755  1.00  1.80           C  
ATOM   1197  CG  ASN A 154     -15.676  21.681 -61.359  1.00  1.87           C  
ATOM   1198  OD1 ASN A 154     -15.190  22.636 -60.763  1.00  1.55           O  
ATOM   1199  ND2 ASN A 154     -14.962  20.636 -61.775  1.00  1.83           N  
ATOM   1200  C   ASN A 154     -17.735  19.199 -61.237  1.00  1.87           C  
ATOM   1201  O   ASN A 154     -17.060  18.841 -62.197  1.00  1.55           O  
ATOM   1202  N   GLY A 155     -18.278  18.361 -60.338  1.00  1.83           N  
ATOM   1203  CA  GLY A 155     -18.169  16.920 -60.505  1.00  1.80           C  
ATOM   1204  C   GLY A 155     -16.747  16.381 -60.294  1.00  1.87           C  
ATOM   1205  O   GLY A 155     -16.418  15.302 -60.768  1.00  1.55           O  
ATOM   1206  N   LEU A 156     -15.936  17.163 -59.563  1.00  1.83           N  
ATOM   1207  CA  LEU A 156     -14.588  16.751 -59.192  1.00  1.80           C  
ATOM   1208  CB  LEU A 156     -13.546  17.450 -60.089  1.00  1.80           C  
ATOM   1209  CG  LEU A 156     -13.611  17.053 -61.576  1.00  1.80           C  
ATOM   1210  CD1 LEU A 156     -12.637  17.902 -62.400  1.00  1.80           C  
ATOM   1211  CD2 LEU A 156     -13.310  15.562 -61.789  1.00  1.80           C  
ATOM   1212  C   LEU A 156     -14.393  17.155 -57.729  1.00  1.87           C  
ATOM   1213  O   LEU A 156     -15.260  17.774 -57.125  1.00  1.55           O  
ATOM   1214  N   TYR A 157     -13.216  16.793 -57.201  1.00  1.83           N  
ATOM   1215  CA  TYR A 157     -12.819  17.225 -55.868  1.00  1.80           C  
ATOM   1216  CB  TYR A 157     -13.067  16.098 -54.852  1.00  1.80           C  
ATOM   1217  CG  TYR A 157     -13.053  16.587 -53.427  1.00  2.04           C  
ATOM   1218  CD1 TYR A 157     -11.864  16.730 -52.720  1.00  2.04           C  
ATOM   1219  CE1 TYR A 157     -11.870  17.132 -51.389  1.00  2.04           C  
ATOM   1220  CD2 TYR A 157     -14.247  16.884 -52.784  1.00  2.04           C  
ATOM   1221  CE2 TYR A 157     -14.263  17.292 -51.458  1.00  2.04           C  
ATOM   1222  CZ  TYR A 157     -13.077  17.406 -50.759  1.00  2.04           C  
ATOM   1223  OH  TYR A 157     -13.127  17.784 -49.439  1.00  1.55           O  
ATOM   1224  C   TYR A 157     -11.319  17.570 -55.932  1.00  1.87           C  
ATOM   1225  O   TYR A 157     -10.493  16.682 -56.108  1.00  1.55           O  
ATOM   1226  N   PRO A 158     -10.977  18.880 -55.800  1.00  1.83           N  
ATOM   1227  CD  PRO A 158     -11.911  20.005 -55.793  1.00  1.80           C  
ATOM   1228  CA  PRO A 158      -9.579  19.288 -55.662  1.00  1.80           C  
ATOM   1229  CB  PRO A 158      -9.660  20.770 -55.269  1.00  1.80           C  
ATOM   1230  CG  PRO A 158     -11.017  21.246 -55.798  1.00  1.80           C  
ATOM   1231  C   PRO A 158      -8.807  18.469 -54.608  1.00  1.87           C  
ATOM   1232  O   PRO A 158      -9.236  18.347 -53.467  1.00  1.55           O  
ATOM   1233  N   ASN A 159      -7.669  17.904 -55.045  1.00  1.83           N  
ATOM   1234  CA  ASN A 159      -6.832  17.158 -54.109  1.00  1.80           C  
ATOM   1235  CB  ASN A 159      -5.820  16.303 -54.886  1.00  1.80           C  
ATOM   1236  CG  ASN A 159      -4.847  15.493 -54.010  1.00  1.87           C  
ATOM   1237  OD1 ASN A 159      -3.736  15.196 -54.435  1.00  1.55           O  
ATOM   1238  ND2 ASN A 159      -5.313  15.080 -52.827  1.00  1.83           N  
ATOM   1239  C   ASN A 159      -6.122  18.160 -53.185  1.00  1.87           C  
ATOM   1240  O   ASN A 159      -5.068  18.704 -53.498  1.00  1.55           O  
ATOM   1241  N   LEU A 160      -6.791  18.379 -52.052  1.00  1.83           N  
ATOM   1242  CA  LEU A 160      -6.330  19.308 -51.045  1.00  1.80           C  
ATOM   1243  CB  LEU A 160      -7.392  19.394 -49.939  1.00  1.80           C  
ATOM   1244  CG  LEU A 160      -8.674  20.112 -50.374  1.00  1.80           C  
ATOM   1245  CD1 LEU A 160      -9.767  19.904 -49.320  1.00  1.80           C  
ATOM   1246  CD2 LEU A 160      -8.400  21.602 -50.635  1.00  1.80           C  
ATOM   1247  C   LEU A 160      -5.033  18.805 -50.414  1.00  1.87           C  
ATOM   1248  O   LEU A 160      -4.872  17.623 -50.136  1.00  1.55           O  
ATOM   1249  N   SER A 161      -4.173  19.794 -50.153  1.00  1.83           N  
ATOM   1250  CA  SER A 161      -3.140  19.671 -49.146  1.00  1.80           C  
ATOM   1251  CB  SER A 161      -1.787  19.334 -49.799  1.00  1.80           C  
ATOM   1252  OG  SER A 161      -1.630  19.888 -51.100  1.00  1.55           O  
ATOM   1253  C   SER A 161      -3.151  21.011 -48.396  1.00  1.87           C  
ATOM   1254  O   SER A 161      -3.274  22.069 -49.007  1.00  1.55           O  
ATOM   1255  N   LYS A 162      -3.077  20.912 -47.063  1.00  1.83           N  
ATOM   1256  CA  LYS A 162      -3.174  22.078 -46.197  1.00  1.80           C  
ATOM   1257  CB  LYS A 162      -4.662  22.376 -45.915  1.00  1.80           C  
ATOM   1258  CG  LYS A 162      -4.941  23.675 -45.137  1.00  1.80           C  
ATOM   1259  CD  LYS A 162      -4.497  24.948 -45.873  1.00  1.80           C  
ATOM   1260  CE  LYS A 162      -4.743  26.215 -45.041  1.00  1.80           C  
ATOM   1261  NZ  LYS A 162      -4.322  27.445 -45.707  1.00  1.65           N  
ATOM   1262  C   LYS A 162      -2.405  21.720 -44.925  1.00  1.87           C  
ATOM   1263  O   LYS A 162      -2.093  20.559 -44.694  1.00  1.55           O  
ATOM   1264  N   SER A 163      -2.103  22.743 -44.119  1.00  1.83           N  
ATOM   1265  CA  SER A 163      -1.454  22.475 -42.849  1.00  1.80           C  
ATOM   1266  CB  SER A 163       0.046  22.243 -43.093  1.00  1.80           C  
ATOM   1267  OG  SER A 163       0.614  23.185 -43.994  1.00  1.55           O  
ATOM   1268  C   SER A 163      -1.722  23.657 -41.918  1.00  1.87           C  
ATOM   1269  O   SER A 163      -2.175  24.712 -42.350  1.00  1.55           O  
ATOM   1270  N   TYR A 164      -1.425  23.411 -40.635  1.00  1.83           N  
ATOM   1271  CA  TYR A 164      -1.509  24.432 -39.606  1.00  1.80           C  
ATOM   1272  CB  TYR A 164      -2.881  24.368 -38.909  1.00  1.80           C  
ATOM   1273  CG  TYR A 164      -2.885  25.152 -37.624  1.00  2.04           C  
ATOM   1274  CD1 TYR A 164      -2.883  26.542 -37.647  1.00  2.04           C  
ATOM   1275  CE1 TYR A 164      -2.821  27.270 -36.466  1.00  2.04           C  
ATOM   1276  CD2 TYR A 164      -2.859  24.495 -36.400  1.00  2.04           C  
ATOM   1277  CE2 TYR A 164      -2.806  25.217 -35.219  1.00  2.04           C  
ATOM   1278  CZ  TYR A 164      -2.766  26.604 -35.246  1.00  2.04           C  
ATOM   1279  OH  TYR A 164      -2.657  27.276 -34.046  1.00  1.55           O  
ATOM   1280  C   TYR A 164      -0.373  24.146 -38.619  1.00  1.87           C  
ATOM   1281  O   TYR A 164      -0.211  23.020 -38.165  1.00  1.55           O  
ATOM   1282  N   ALA A 165       0.398  25.209 -38.333  1.00  1.83           N  
ATOM   1283  CA  ALA A 165       1.436  25.141 -37.314  1.00  1.80           C  
ATOM   1284  CB  ALA A 165       2.678  25.908 -37.782  1.00  1.80           C  
ATOM   1285  C   ALA A 165       0.876  25.768 -36.034  1.00  1.87           C  
ATOM   1286  O   ALA A 165       0.413  26.901 -36.043  1.00  1.55           O  
ATOM   1287  N   ASN A 166       0.934  24.982 -34.948  1.00  1.83           N  
ATOM   1288  CA  ASN A 166       0.410  25.465 -33.675  1.00  1.80           C  
ATOM   1289  CB  ASN A 166       0.481  24.349 -32.630  1.00  1.80           C  
ATOM   1290  CG  ASN A 166      -0.120  24.787 -31.289  1.00  1.87           C  
ATOM   1291  OD1 ASN A 166      -0.086  25.946 -30.891  1.00  1.55           O  
ATOM   1292  ND2 ASN A 166      -0.649  23.781 -30.611  1.00  1.83           N  
ATOM   1293  C   ASN A 166       1.203  26.692 -33.211  1.00  1.87           C  
ATOM   1294  O   ASN A 166       2.387  26.600 -32.903  1.00  1.55           O  
ATOM   1295  N   ASN A 167       0.476  27.820 -33.181  1.00  1.83           N  
ATOM   1296  CA  ASN A 167       1.040  29.111 -32.801  1.00  1.80           C  
ATOM   1297  CB  ASN A 167       0.899  30.109 -33.968  1.00  1.80           C  
ATOM   1298  CG  ASN A 167      -0.560  30.514 -34.239  1.00  1.87           C  
ATOM   1299  OD1 ASN A 167      -1.493  29.743 -34.037  1.00  1.55           O  
ATOM   1300  ND2 ASN A 167      -0.711  31.756 -34.697  1.00  1.83           N  
ATOM   1301  C   ASN A 167       0.361  29.666 -31.535  1.00  1.87           C  
ATOM   1302  O   ASN A 167       0.550  30.825 -31.183  1.00  1.55           O  
ATOM   1303  N   LYS A 168      -0.451  28.812 -30.885  1.00  1.83           N  
ATOM   1304  CA  LYS A 168      -1.289  29.293 -29.790  1.00  1.80           C  
ATOM   1305  CB  LYS A 168      -2.616  28.517 -29.757  1.00  1.80           C  
ATOM   1306  CG  LYS A 168      -3.536  28.874 -30.933  1.00  1.80           C  
ATOM   1307  CD  LYS A 168      -3.943  30.355 -30.931  1.00  1.80           C  
ATOM   1308  CE  LYS A 168      -5.076  30.679 -31.906  1.00  1.80           C  
ATOM   1309  NZ  LYS A 168      -5.377  32.106 -31.959  1.00  1.65           N  
ATOM   1310  C   LYS A 168      -0.589  29.226 -28.428  1.00  1.87           C  
ATOM   1311  O   LYS A 168      -1.003  29.898 -27.489  1.00  1.55           O  
ATOM   1312  N   GLU A 169       0.469  28.398 -28.354  1.00  1.83           N  
ATOM   1313  CA  GLU A 169       1.173  28.204 -27.082  1.00  1.80           C  
ATOM   1314  CB  GLU A 169       1.754  29.542 -26.562  1.00  1.80           C  
ATOM   1315  CG  GLU A 169       2.881  29.405 -25.526  1.00  1.80           C  
ATOM   1316  CD  GLU A 169       4.159  28.862 -26.157  1.00  1.87           C  
ATOM   1317  OE1 GLU A 169       4.784  29.560 -26.945  1.00  1.66           O  
ATOM   1318  OE2 GLU A 169       4.545  27.745 -25.850  1.00  1.66           O  
ATOM   1319  C   GLU A 169       0.240  27.497 -26.064  1.00  1.87           C  
ATOM   1320  O   GLU A 169       0.300  27.693 -24.854  1.00  1.55           O  
ATOM   1321  N   LYS A 170      -0.622  26.663 -26.661  1.00  1.83           N  
ATOM   1322  CA  LYS A 170      -1.519  25.768 -25.949  1.00  1.80           C  
ATOM   1323  CB  LYS A 170      -2.937  26.364 -25.859  1.00  1.80           C  
ATOM   1324  CG  LYS A 170      -2.982  27.730 -25.161  1.00  1.80           C  
ATOM   1325  CD  LYS A 170      -4.413  28.243 -24.952  1.00  1.80           C  
ATOM   1326  CE  LYS A 170      -4.445  29.663 -24.366  1.00  1.80           C  
ATOM   1327  NZ  LYS A 170      -5.789  30.133 -24.043  1.00  1.65           N  
ATOM   1328  C   LYS A 170      -1.544  24.522 -26.823  1.00  1.87           C  
ATOM   1329  O   LYS A 170      -1.197  24.605 -27.994  1.00  1.55           O  
ATOM   1330  N   GLU A 171      -1.957  23.389 -26.252  1.00  1.83           N  
ATOM   1331  CA  GLU A 171      -2.190  22.226 -27.101  1.00  1.80           C  
ATOM   1332  CB  GLU A 171      -2.181  20.942 -26.257  1.00  1.80           C  
ATOM   1333  CG  GLU A 171      -2.844  21.097 -24.878  1.00  1.80           C  
ATOM   1334  CD  GLU A 171      -2.822  19.769 -24.133  1.00  1.87           C  
ATOM   1335  OE1 GLU A 171      -2.088  19.636 -23.162  1.00  1.66           O  
ATOM   1336  OE2 GLU A 171      -3.543  18.860 -24.510  1.00  1.66           O  
ATOM   1337  C   GLU A 171      -3.518  22.465 -27.840  1.00  1.87           C  
ATOM   1338  O   GLU A 171      -4.534  22.789 -27.239  1.00  1.55           O  
ATOM   1339  N   VAL A 172      -3.432  22.355 -29.171  1.00  1.83           N  
ATOM   1340  CA  VAL A 172      -4.567  22.653 -30.024  1.00  1.80           C  
ATOM   1341  CB  VAL A 172      -4.095  23.497 -31.228  1.00  1.80           C  
ATOM   1342  CG1 VAL A 172      -5.177  23.633 -32.307  1.00  1.80           C  
ATOM   1343  CG2 VAL A 172      -3.649  24.901 -30.779  1.00  1.80           C  
ATOM   1344  C   VAL A 172      -5.207  21.317 -30.426  1.00  1.87           C  
ATOM   1345  O   VAL A 172      -4.654  20.541 -31.195  1.00  1.55           O  
ATOM   1346  N   LEU A 173      -6.410  21.112 -29.876  1.00  1.83           N  
ATOM   1347  CA  LEU A 173      -7.267  20.039 -30.348  1.00  1.80           C  
ATOM   1348  CB  LEU A 173      -8.417  19.852 -29.345  1.00  1.80           C  
ATOM   1349  CG  LEU A 173      -9.521  18.864 -29.760  1.00  1.80           C  
ATOM   1350  CD1 LEU A 173      -9.012  17.424 -29.899  1.00  1.80           C  
ATOM   1351  CD2 LEU A 173     -10.687  18.930 -28.765  1.00  1.80           C  
ATOM   1352  C   LEU A 173      -7.798  20.427 -31.732  1.00  1.87           C  
ATOM   1353  O   LEU A 173      -8.455  21.450 -31.904  1.00  1.55           O  
ATOM   1354  N   VAL A 174      -7.479  19.543 -32.681  1.00  1.83           N  
ATOM   1355  CA  VAL A 174      -8.040  19.599 -34.015  1.00  1.80           C  
ATOM   1356  CB  VAL A 174      -6.921  19.745 -35.070  1.00  1.80           C  
ATOM   1357  CG1 VAL A 174      -7.508  19.986 -36.466  1.00  1.80           C  
ATOM   1358  CG2 VAL A 174      -5.937  20.868 -34.710  1.00  1.80           C  
ATOM   1359  C   VAL A 174      -8.778  18.273 -34.169  1.00  1.87           C  
ATOM   1360  O   VAL A 174      -8.236  17.224 -33.835  1.00  1.55           O  
ATOM   1361  N   LEU A 175     -10.021  18.371 -34.661  1.00  1.83           N  
ATOM   1362  CA  LEU A 175     -10.781  17.173 -34.972  1.00  1.80           C  
ATOM   1363  CB  LEU A 175     -11.988  16.968 -34.034  1.00  1.80           C  
ATOM   1364  CG  LEU A 175     -11.735  17.305 -32.553  1.00  1.80           C  
ATOM   1365  CD1 LEU A 175     -12.085  18.771 -32.261  1.00  1.80           C  
ATOM   1366  CD2 LEU A 175     -12.540  16.370 -31.637  1.00  1.80           C  
ATOM   1367  C   LEU A 175     -11.244  17.341 -36.410  1.00  1.87           C  
ATOM   1368  O   LEU A 175     -11.451  18.452 -36.877  1.00  1.55           O  
ATOM   1369  N   TRP A 176     -11.382  16.202 -37.071  1.00  1.83           N  
ATOM   1370  CA  TRP A 176     -11.934  16.140 -38.407  1.00  1.80           C  
ATOM   1371  CB  TRP A 176     -10.810  16.053 -39.461  1.00  1.80           C  
ATOM   1372  CG  TRP A 176      -9.868  14.904 -39.177  1.00  2.04           C  
ATOM   1373  CD2 TRP A 176      -8.739  14.917 -38.283  1.00  2.04           C  
ATOM   1374  CE2 TRP A 176      -8.166  13.626 -38.325  1.00  2.04           C  
ATOM   1375  CE3 TRP A 176      -8.195  15.891 -37.491  1.00  2.04           C  
ATOM   1376  CD1 TRP A 176      -9.929  13.621 -39.728  1.00  2.04           C  
ATOM   1377  NE1 TRP A 176      -8.919  12.872 -39.220  1.00  1.72           N  
ATOM   1378  CZ2 TRP A 176      -7.062  13.348 -37.563  1.00  2.04           C  
ATOM   1379  CZ3 TRP A 176      -7.071  15.615 -36.720  1.00  2.04           C  
ATOM   1380  CH2 TRP A 176      -6.505  14.340 -36.757  1.00  2.04           C  
ATOM   1381  C   TRP A 176     -12.802  14.896 -38.390  1.00  1.87           C  
ATOM   1382  O   TRP A 176     -12.971  14.248 -37.361  1.00  1.55           O  
ATOM   1383  N   GLY A 177     -13.308  14.577 -39.573  1.00  1.83           N  
ATOM   1384  CA  GLY A 177     -13.851  13.253 -39.778  1.00  1.80           C  
ATOM   1385  C   GLY A 177     -13.616  12.912 -41.230  1.00  1.87           C  
ATOM   1386  O   GLY A 177     -13.290  13.783 -42.030  1.00  1.55           O  
ATOM   1387  N   VAL A 178     -13.782  11.620 -41.526  1.00  1.83           N  
ATOM   1388  CA  VAL A 178     -13.917  11.200 -42.908  1.00  1.80           C  
ATOM   1389  CB  VAL A 178     -12.952  10.043 -43.240  1.00  1.80           C  
ATOM   1390  CG1 VAL A 178     -13.286   8.756 -42.483  1.00  1.80           C  
ATOM   1391  CG2 VAL A 178     -12.877   9.774 -44.752  1.00  1.80           C  
ATOM   1392  C   VAL A 178     -15.402  10.860 -43.069  1.00  1.87           C  
ATOM   1393  O   VAL A 178     -16.047  10.386 -42.139  1.00  1.55           O  
ATOM   1394  N   HIS A 179     -15.909  11.169 -44.265  1.00  1.83           N  
ATOM   1395  CA  HIS A 179     -17.260  10.808 -44.653  1.00  1.80           C  
ATOM   1396  CB  HIS A 179     -17.759  11.788 -45.737  1.00  1.80           C  
ATOM   1397  CG  HIS A 179     -19.144  11.464 -46.261  1.00  2.04           C  
ATOM   1398  CD2 HIS A 179     -20.231  10.854 -45.608  1.00  2.04           C  
ATOM   1399  ND1 HIS A 179     -19.520  11.735 -47.526  1.00  1.72           N  
ATOM   1400  CE1 HIS A 179     -20.784  11.300 -47.644  1.00  2.04           C  
ATOM   1401  NE2 HIS A 179     -21.239  10.762 -46.501  1.00  1.72           N  
ATOM   1402  C   HIS A 179     -17.189   9.363 -45.155  1.00  1.87           C  
ATOM   1403  O   HIS A 179     -16.260   8.965 -45.846  1.00  1.55           O  
ATOM   1404  N   HIS A 180     -18.216   8.613 -44.748  1.00  1.83           N  
ATOM   1405  CA  HIS A 180     -18.432   7.247 -45.178  1.00  1.80           C  
ATOM   1406  CB  HIS A 180     -18.609   6.343 -43.945  1.00  1.80           C  
ATOM   1407  CG  HIS A 180     -17.357   6.211 -43.117  1.00  2.04           C  
ATOM   1408  CD2 HIS A 180     -16.688   7.198 -42.383  1.00  2.04           C  
ATOM   1409  ND1 HIS A 180     -16.712   5.044 -42.942  1.00  1.72           N  
ATOM   1410  CE1 HIS A 180     -15.680   5.307 -42.123  1.00  2.04           C  
ATOM   1411  NE2 HIS A 180     -15.641   6.602 -41.771  1.00  1.72           N  
ATOM   1412  C   HIS A 180     -19.766   7.207 -45.937  1.00  1.87           C  
ATOM   1413  O   HIS A 180     -20.788   6.870 -45.344  1.00  1.55           O  
ATOM   1414  N   PRO A 181     -19.761   7.527 -47.260  1.00  1.83           N  
ATOM   1415  CD  PRO A 181     -18.633   8.056 -48.028  1.00  1.80           C  
ATOM   1416  CA  PRO A 181     -20.981   7.374 -48.049  1.00  1.80           C  
ATOM   1417  CB  PRO A 181     -20.528   7.628 -49.494  1.00  1.80           C  
ATOM   1418  CG  PRO A 181     -19.254   8.462 -49.369  1.00  1.80           C  
ATOM   1419  C   PRO A 181     -21.625   5.973 -47.904  1.00  1.87           C  
ATOM   1420  O   PRO A 181     -20.982   5.026 -47.454  1.00  1.55           O  
ATOM   1421  N   PRO A 182     -22.918   5.849 -48.301  1.00  1.83           N  
ATOM   1422  CD  PRO A 182     -23.822   6.944 -48.651  1.00  1.80           C  
ATOM   1423  CA  PRO A 182     -23.543   4.528 -48.341  1.00  1.80           C  
ATOM   1424  CB  PRO A 182     -25.003   4.821 -48.732  1.00  1.80           C  
ATOM   1425  CG  PRO A 182     -25.210   6.322 -48.511  1.00  1.80           C  
ATOM   1426  C   PRO A 182     -22.942   3.600 -49.407  1.00  1.87           C  
ATOM   1427  O   PRO A 182     -22.835   2.391 -49.248  1.00  1.55           O  
ATOM   1428  N   ASN A 183     -22.595   4.259 -50.520  1.00  1.83           N  
ATOM   1429  CA  ASN A 183     -22.412   3.560 -51.779  1.00  1.80           C  
ATOM   1430  CB  ASN A 183     -23.768   3.563 -52.515  1.00  1.80           C  
ATOM   1431  CG  ASN A 183     -23.721   2.912 -53.902  1.00  1.87           C  
ATOM   1432  OD1 ASN A 183     -22.752   2.273 -54.288  1.00  1.55           O  
ATOM   1433  ND2 ASN A 183     -24.807   3.135 -54.639  1.00  1.83           N  
ATOM   1434  C   ASN A 183     -21.336   4.316 -52.555  1.00  1.87           C  
ATOM   1435  O   ASN A 183     -21.194   5.529 -52.443  1.00  1.55           O  
ATOM   1436  N   ILE A 184     -20.584   3.541 -53.344  1.00  1.83           N  
ATOM   1437  CA  ILE A 184     -19.551   4.113 -54.192  1.00  1.80           C  
ATOM   1438  CB  ILE A 184     -18.704   2.966 -54.784  1.00  1.80           C  
ATOM   1439  CG2 ILE A 184     -19.518   2.065 -55.726  1.00  1.80           C  
ATOM   1440  CG1 ILE A 184     -17.416   3.466 -55.463  1.00  1.80           C  
ATOM   1441  CD1 ILE A 184     -16.351   3.936 -54.465  1.00  1.80           C  
ATOM   1442  C   ILE A 184     -20.190   5.041 -55.252  1.00  1.87           C  
ATOM   1443  O   ILE A 184     -19.567   5.963 -55.758  1.00  1.55           O  
ATOM   1444  N   GLY A 185     -21.483   4.785 -55.517  1.00  1.83           N  
ATOM   1445  CA  GLY A 185     -22.262   5.727 -56.315  1.00  1.80           C  
ATOM   1446  C   GLY A 185     -22.196   7.155 -55.743  1.00  1.87           C  
ATOM   1447  O   GLY A 185     -21.888   8.118 -56.438  1.00  1.55           O  
ATOM   1448  N   ASP A 186     -22.474   7.234 -54.427  1.00  1.83           N  
ATOM   1449  CA  ASP A 186     -22.434   8.527 -53.747  1.00  1.80           C  
ATOM   1450  CB  ASP A 186     -22.954   8.417 -52.299  1.00  1.80           C  
ATOM   1451  CG  ASP A 186     -24.487   8.422 -52.216  1.00  1.87           C  
ATOM   1452  OD1 ASP A 186     -25.085   9.493 -52.234  1.00  1.66           O  
ATOM   1453  OD2 ASP A 186     -25.092   7.362 -52.119  1.00  1.66           O  
ATOM   1454  C   ASP A 186     -21.003   9.082 -53.765  1.00  1.87           C  
ATOM   1455  O   ASP A 186     -20.783  10.269 -53.963  1.00  1.55           O  
ATOM   1456  N   GLN A 187     -20.036   8.160 -53.592  1.00  1.83           N  
ATOM   1457  CA  GLN A 187     -18.630   8.561 -53.693  1.00  1.80           C  
ATOM   1458  CB  GLN A 187     -17.716   7.331 -53.526  1.00  1.80           C  
ATOM   1459  CG  GLN A 187     -16.208   7.627 -53.446  1.00  1.80           C  
ATOM   1460  CD  GLN A 187     -15.825   8.492 -52.245  1.00  1.87           C  
ATOM   1461  OE1 GLN A 187     -15.215   9.538 -52.383  1.00  1.55           O  
ATOM   1462  NE2 GLN A 187     -16.240   8.036 -51.063  1.00  1.83           N  
ATOM   1463  C   GLN A 187     -18.364   9.315 -55.021  1.00  1.87           C  
ATOM   1464  O   GLN A 187     -17.783  10.393 -55.045  1.00  1.55           O  
ATOM   1465  N   LYS A 188     -18.857   8.720 -56.122  1.00  1.83           N  
ATOM   1466  CA  LYS A 188     -18.703   9.388 -57.410  1.00  1.80           C  
ATOM   1467  CB  LYS A 188     -19.247   8.533 -58.568  1.00  1.80           C  
ATOM   1468  CG  LYS A 188     -18.476   7.224 -58.796  1.00  1.80           C  
ATOM   1469  CD  LYS A 188     -18.628   6.737 -60.247  1.00  1.80           C  
ATOM   1470  CE  LYS A 188     -17.803   5.484 -60.578  1.00  1.80           C  
ATOM   1471  NZ  LYS A 188     -18.458   4.225 -60.250  1.00  1.65           N  
ATOM   1472  C   LYS A 188     -19.410  10.756 -57.410  1.00  1.87           C  
ATOM   1473  O   LYS A 188     -18.850  11.768 -57.807  1.00  1.55           O  
ATOM   1474  N   ALA A 189     -20.667  10.724 -56.946  1.00  1.83           N  
ATOM   1475  CA  ALA A 189     -21.524  11.902 -57.026  1.00  1.80           C  
ATOM   1476  CB  ALA A 189     -22.879  11.562 -56.398  1.00  1.80           C  
ATOM   1477  C   ALA A 189     -20.902  13.134 -56.334  1.00  1.87           C  
ATOM   1478  O   ALA A 189     -20.952  14.254 -56.833  1.00  1.55           O  
ATOM   1479  N   LEU A 190     -20.341  12.851 -55.151  1.00  1.83           N  
ATOM   1480  CA  LEU A 190     -19.850  13.904 -54.272  1.00  1.80           C  
ATOM   1481  CB  LEU A 190     -19.979  13.429 -52.814  1.00  1.80           C  
ATOM   1482  CG  LEU A 190     -21.366  13.635 -52.178  1.00  1.80           C  
ATOM   1483  CD1 LEU A 190     -22.507  12.966 -52.953  1.00  1.80           C  
ATOM   1484  CD2 LEU A 190     -21.358  13.131 -50.729  1.00  1.80           C  
ATOM   1485  C   LEU A 190     -18.384  14.253 -54.584  1.00  1.87           C  
ATOM   1486  O   LEU A 190     -17.993  15.414 -54.567  1.00  1.55           O  
ATOM   1487  N   TYR A 191     -17.598  13.184 -54.792  1.00  1.83           N  
ATOM   1488  CA  TYR A 191     -16.140  13.286 -54.718  1.00  1.80           C  
ATOM   1489  CB  TYR A 191     -15.638  12.393 -53.575  1.00  1.80           C  
ATOM   1490  CG  TYR A 191     -16.279  12.783 -52.271  1.00  2.04           C  
ATOM   1491  CD1 TYR A 191     -16.035  14.037 -51.741  1.00  2.04           C  
ATOM   1492  CE1 TYR A 191     -16.640  14.453 -50.567  1.00  2.04           C  
ATOM   1493  CD2 TYR A 191     -17.130  11.925 -51.589  1.00  2.04           C  
ATOM   1494  CE2 TYR A 191     -17.740  12.329 -50.409  1.00  2.04           C  
ATOM   1495  CZ  TYR A 191     -17.503  13.597 -49.895  1.00  2.04           C  
ATOM   1496  OH  TYR A 191     -18.119  13.979 -48.719  1.00  1.55           O  
ATOM   1497  C   TYR A 191     -15.456  12.887 -56.027  1.00  1.87           C  
ATOM   1498  O   TYR A 191     -14.305  13.233 -56.262  1.00  1.55           O  
ATOM   1499  N   HIS A 192     -16.208  12.164 -56.869  1.00  1.83           N  
ATOM   1500  CA  HIS A 192     -15.739  11.713 -58.178  1.00  1.80           C  
ATOM   1501  CB  HIS A 192     -15.105  12.835 -59.025  1.00  1.80           C  
ATOM   1502  CG  HIS A 192     -14.894  12.349 -60.442  1.00  2.04           C  
ATOM   1503  CD2 HIS A 192     -15.841  12.302 -61.478  1.00  2.04           C  
ATOM   1504  ND1 HIS A 192     -13.724  11.869 -60.917  1.00  1.72           N  
ATOM   1505  CE1 HIS A 192     -13.951  11.540 -62.199  1.00  2.04           C  
ATOM   1506  NE2 HIS A 192     -15.223  11.789 -62.567  1.00  1.72           N  
ATOM   1507  C   HIS A 192     -14.830  10.486 -58.035  1.00  1.87           C  
ATOM   1508  O   HIS A 192     -15.191   9.379 -58.414  1.00  1.55           O  
ATOM   1509  N   THR A 193     -13.634  10.743 -57.489  1.00  1.83           N  
ATOM   1510  CA  THR A 193     -12.646   9.691 -57.327  1.00  1.80           C  
ATOM   1511  CB  THR A 193     -11.401  10.337 -56.693  1.00  1.80           C  
ATOM   1512  OG1 THR A 193     -11.052  11.517 -57.399  1.00  1.55           O  
ATOM   1513  CG2 THR A 193     -10.208   9.374 -56.596  1.00  1.80           C  
ATOM   1514  C   THR A 193     -13.199   8.538 -56.462  1.00  1.87           C  
ATOM   1515  O   THR A 193     -13.730   8.743 -55.381  1.00  1.55           O  
ATOM   1516  N   GLU A 194     -13.031   7.322 -57.013  1.00  1.83           N  
ATOM   1517  CA  GLU A 194     -13.481   6.114 -56.334  1.00  1.80           C  
ATOM   1518  CB  GLU A 194     -13.332   4.924 -57.295  1.00  1.80           C  
ATOM   1519  CG  GLU A 194     -14.194   5.058 -58.562  1.00  1.80           C  
ATOM   1520  CD  GLU A 194     -13.903   3.900 -59.521  1.00  1.87           C  
ATOM   1521  OE1 GLU A 194     -13.029   4.034 -60.366  1.00  1.66           O  
ATOM   1522  OE2 GLU A 194     -14.539   2.858 -59.426  1.00  1.66           O  
ATOM   1523  C   GLU A 194     -12.652   5.884 -55.057  1.00  1.87           C  
ATOM   1524  O   GLU A 194     -13.166   5.774 -53.950  1.00  1.55           O  
ATOM   1525  N   ASN A 195     -11.330   5.818 -55.291  1.00  1.83           N  
ATOM   1526  CA  ASN A 195     -10.389   5.562 -54.202  1.00  1.80           C  
ATOM   1527  CB  ASN A 195      -9.137   4.835 -54.726  1.00  1.80           C  
ATOM   1528  CG  ASN A 195      -9.461   3.396 -55.138  1.00  1.87           C  
ATOM   1529  OD1 ASN A 195     -10.140   2.661 -54.430  1.00  1.55           O  
ATOM   1530  ND2 ASN A 195      -8.955   3.027 -56.316  1.00  1.83           N  
ATOM   1531  C   ASN A 195      -9.992   6.894 -53.561  1.00  1.87           C  
ATOM   1532  O   ASN A 195      -8.841   7.317 -53.600  1.00  1.55           O  
ATOM   1533  N   ALA A 196     -11.023   7.537 -52.993  1.00  1.83           N  
ATOM   1534  CA  ALA A 196     -10.808   8.798 -52.304  1.00  1.80           C  
ATOM   1535  CB  ALA A 196     -12.135   9.551 -52.186  1.00  1.80           C  
ATOM   1536  C   ALA A 196     -10.216   8.516 -50.914  1.00  1.87           C  
ATOM   1537  O   ALA A 196     -10.274   7.396 -50.414  1.00  1.55           O  
ATOM   1538  N   TYR A 197      -9.660   9.583 -50.325  1.00  1.83           N  
ATOM   1539  CA  TYR A 197      -9.052   9.497 -49.012  1.00  1.80           C  
ATOM   1540  CB  TYR A 197      -7.597   8.981 -49.098  1.00  1.80           C  
ATOM   1541  CG  TYR A 197      -6.656   9.943 -49.785  1.00  2.04           C  
ATOM   1542  CD1 TYR A 197      -5.899  10.847 -49.044  1.00  2.04           C  
ATOM   1543  CE1 TYR A 197      -5.056  11.755 -49.671  1.00  2.04           C  
ATOM   1544  CD2 TYR A 197      -6.534   9.951 -51.170  1.00  2.04           C  
ATOM   1545  CE2 TYR A 197      -5.684  10.851 -51.799  1.00  2.04           C  
ATOM   1546  CZ  TYR A 197      -4.947  11.757 -51.055  1.00  2.04           C  
ATOM   1547  OH  TYR A 197      -4.118  12.654 -51.700  1.00  1.55           O  
ATOM   1548  C   TYR A 197      -9.073  10.886 -48.375  1.00  1.87           C  
ATOM   1549  O   TYR A 197      -9.086  11.915 -49.047  1.00  1.55           O  
ATOM   1550  N   VAL A 198      -9.000  10.812 -47.042  1.00  1.83           N  
ATOM   1551  CA  VAL A 198      -8.484  11.892 -46.225  1.00  1.80           C  
ATOM   1552  CB  VAL A 198      -9.548  12.321 -45.190  1.00  1.80           C  
ATOM   1553  CG1 VAL A 198      -9.047  13.422 -44.241  1.00  1.80           C  
ATOM   1554  CG2 VAL A 198     -10.851  12.758 -45.873  1.00  1.80           C  
ATOM   1555  C   VAL A 198      -7.237  11.283 -45.579  1.00  1.87           C  
ATOM   1556  O   VAL A 198      -7.111  10.067 -45.491  1.00  1.55           O  
ATOM   1557  N   SER A 199      -6.325  12.143 -45.136  1.00  1.83           N  
ATOM   1558  CA  SER A 199      -5.190  11.675 -44.361  1.00  1.80           C  
ATOM   1559  CB  SER A 199      -4.103  11.138 -45.303  1.00  1.80           C  
ATOM   1560  OG  SER A 199      -3.768  12.029 -46.354  1.00  1.55           O  
ATOM   1561  C   SER A 199      -4.714  12.881 -43.574  1.00  1.87           C  
ATOM   1562  O   SER A 199      -4.846  14.009 -44.041  1.00  1.55           O  
ATOM   1563  N   VAL A 200      -4.204  12.596 -42.370  1.00  1.83           N  
ATOM   1564  CA  VAL A 200      -3.722  13.656 -41.500  1.00  1.80           C  
ATOM   1565  CB  VAL A 200      -4.804  14.055 -40.474  1.00  1.80           C  
ATOM   1566  CG1 VAL A 200      -4.376  15.293 -39.675  1.00  1.80           C  
ATOM   1567  CG2 VAL A 200      -6.150  14.328 -41.167  1.00  1.80           C  
ATOM   1568  C   VAL A 200      -2.445  13.125 -40.850  1.00  1.87           C  
ATOM   1569  O   VAL A 200      -2.388  11.968 -40.441  1.00  1.55           O  
ATOM   1570  N   VAL A 201      -1.431  14.001 -40.829  1.00  1.83           N  
ATOM   1571  CA  VAL A 201      -0.101  13.643 -40.376  1.00  1.80           C  
ATOM   1572  CB  VAL A 201       0.793  13.249 -41.574  1.00  1.80           C  
ATOM   1573  CG1 VAL A 201       0.205  12.079 -42.375  1.00  1.80           C  
ATOM   1574  CG2 VAL A 201       1.069  14.421 -42.523  1.00  1.80           C  
ATOM   1575  C   VAL A 201       0.460  14.822 -39.572  1.00  1.87           C  
ATOM   1576  O   VAL A 201      -0.131  15.897 -39.527  1.00  1.55           O  
ATOM   1577  N   SER A 202       1.610  14.553 -38.941  1.00  1.83           N  
ATOM   1578  CA  SER A 202       2.247  15.500 -38.040  1.00  1.80           C  
ATOM   1579  CB  SER A 202       1.424  15.509 -36.739  1.00  1.80           C  
ATOM   1580  OG  SER A 202       1.298  14.201 -36.203  1.00  1.55           O  
ATOM   1581  C   SER A 202       3.670  14.970 -37.819  1.00  1.87           C  
ATOM   1582  O   SER A 202       4.171  14.189 -38.627  1.00  1.55           O  
ATOM   1583  N   SER A 203       4.283  15.348 -36.679  1.00  1.83           N  
ATOM   1584  CA  SER A 203       5.485  14.614 -36.317  1.00  1.80           C  
ATOM   1585  CB  SER A 203       6.193  15.244 -35.109  1.00  1.80           C  
ATOM   1586  OG  SER A 203       6.626  16.567 -35.372  1.00  1.55           O  
ATOM   1587  C   SER A 203       5.161  13.133 -36.023  1.00  1.87           C  
ATOM   1588  O   SER A 203       5.762  12.225 -36.585  1.00  1.55           O  
ATOM   1589  N   HIS A 204       4.208  12.958 -35.089  1.00  1.83           N  
ATOM   1590  CA  HIS A 204       3.994  11.637 -34.499  1.00  1.80           C  
ATOM   1591  CB  HIS A 204       3.841  11.744 -32.968  1.00  1.80           C  
ATOM   1592  CG  HIS A 204       2.679  12.626 -32.568  1.00  2.04           C  
ATOM   1593  CD2 HIS A 204       2.673  14.020 -32.398  1.00  2.04           C  
ATOM   1594  ND1 HIS A 204       1.436  12.165 -32.318  1.00  1.72           N  
ATOM   1595  CE1 HIS A 204       0.696  13.240 -32.008  1.00  2.04           C  
ATOM   1596  NE2 HIS A 204       1.417  14.375 -32.048  1.00  1.72           N  
ATOM   1597  C   HIS A 204       2.822  10.906 -35.175  1.00  1.87           C  
ATOM   1598  O   HIS A 204       2.943   9.766 -35.606  1.00  1.55           O  
ATOM   1599  N   TYR A 205       1.678  11.604 -35.226  1.00  1.83           N  
ATOM   1600  CA  TYR A 205       0.467  10.985 -35.743  1.00  1.80           C  
ATOM   1601  CB  TYR A 205      -0.755  11.758 -35.214  1.00  1.80           C  
ATOM   1602  CG  TYR A 205      -2.069  11.125 -35.584  1.00  2.04           C  
ATOM   1603  CD1 TYR A 205      -2.629  10.155 -34.761  1.00  2.04           C  
ATOM   1604  CE1 TYR A 205      -3.863   9.598 -35.065  1.00  2.04           C  
ATOM   1605  CD2 TYR A 205      -2.751  11.511 -36.734  1.00  2.04           C  
ATOM   1606  CE2 TYR A 205      -3.985  10.953 -37.041  1.00  2.04           C  
ATOM   1607  CZ  TYR A 205      -4.550  10.006 -36.201  1.00  2.04           C  
ATOM   1608  OH  TYR A 205      -5.793   9.488 -36.505  1.00  1.55           O  
ATOM   1609  C   TYR A 205       0.550  11.010 -37.272  1.00  1.87           C  
ATOM   1610  O   TYR A 205       0.994  11.989 -37.862  1.00  1.55           O  
ATOM   1611  N   SER A 206       0.110   9.893 -37.861  1.00  1.83           N  
ATOM   1612  CA  SER A 206      -0.008   9.775 -39.302  1.00  1.80           C  
ATOM   1613  CB  SER A 206       1.360   9.401 -39.915  1.00  1.80           C  
ATOM   1614  OG  SER A 206       1.402   9.381 -41.336  1.00  1.55           O  
ATOM   1615  C   SER A 206      -1.066   8.700 -39.530  1.00  1.87           C  
ATOM   1616  O   SER A 206      -0.943   7.594 -39.013  1.00  1.55           O  
ATOM   1617  N   ARG A 207      -2.109   9.073 -40.287  1.00  1.83           N  
ATOM   1618  CA  ARG A 207      -3.166   8.117 -40.563  1.00  1.80           C  
ATOM   1619  CB  ARG A 207      -4.172   8.082 -39.400  1.00  1.80           C  
ATOM   1620  CG  ARG A 207      -5.202   6.957 -39.556  1.00  1.80           C  
ATOM   1621  CD  ARG A 207      -5.971   6.659 -38.269  1.00  1.80           C  
ATOM   1622  NE  ARG A 207      -6.935   5.599 -38.540  1.00  1.83           N  
ATOM   1623  CZ  ARG A 207      -7.705   5.046 -37.582  1.00  1.87           C  
ATOM   1624  NH1 ARG A 207      -7.660   5.494 -36.335  1.00  1.83           N  
ATOM   1625  NH2 ARG A 207      -8.515   4.050 -37.901  1.00  1.83           N  
ATOM   1626  C   ARG A 207      -3.821   8.465 -41.904  1.00  1.87           C  
ATOM   1627  O   ARG A 207      -3.946   9.624 -42.294  1.00  1.55           O  
ATOM   1628  N   LYS A 208      -4.184   7.362 -42.577  1.00  1.83           N  
ATOM   1629  CA  LYS A 208      -4.791   7.349 -43.894  1.00  1.80           C  
ATOM   1630  CB  LYS A 208      -3.954   6.393 -44.759  1.00  1.80           C  
ATOM   1631  CG  LYS A 208      -4.349   6.350 -46.241  1.00  1.80           C  
ATOM   1632  CD  LYS A 208      -3.526   5.293 -46.990  1.00  1.80           C  
ATOM   1633  CE  LYS A 208      -3.931   5.111 -48.459  1.00  1.80           C  
ATOM   1634  NZ  LYS A 208      -3.628   6.251 -49.313  1.00  1.65           N  
ATOM   1635  C   LYS A 208      -6.234   6.842 -43.727  1.00  1.87           C  
ATOM   1636  O   LYS A 208      -6.475   5.681 -43.414  1.00  1.55           O  
ATOM   1637  N   PHE A 209      -7.162   7.781 -43.931  1.00  1.83           N  
ATOM   1638  CA  PHE A 209      -8.583   7.528 -43.756  1.00  1.80           C  
ATOM   1639  CB  PHE A 209      -9.249   8.774 -43.153  1.00  1.80           C  
ATOM   1640  CG  PHE A 209      -8.609   9.186 -41.856  1.00  2.04           C  
ATOM   1641  CD1 PHE A 209      -7.699  10.237 -41.817  1.00  2.04           C  
ATOM   1642  CD2 PHE A 209      -8.913   8.513 -40.679  1.00  2.04           C  
ATOM   1643  CE1 PHE A 209      -7.082  10.597 -40.628  1.00  2.04           C  
ATOM   1644  CE2 PHE A 209      -8.305   8.879 -39.488  1.00  2.04           C  
ATOM   1645  CZ  PHE A 209      -7.388   9.916 -39.460  1.00  2.04           C  
ATOM   1646  C   PHE A 209      -9.217   7.218 -45.118  1.00  1.87           C  
ATOM   1647  O   PHE A 209      -9.641   8.107 -45.849  1.00  1.55           O  
ATOM   1648  N   THR A 210      -9.292   5.911 -45.400  1.00  1.83           N  
ATOM   1649  CA  THR A 210     -10.133   5.467 -46.501  1.00  1.80           C  
ATOM   1650  CB  THR A 210      -9.699   4.043 -46.891  1.00  1.80           C  
ATOM   1651  OG1 THR A 210      -8.286   3.925 -46.885  1.00  1.55           O  
ATOM   1652  CG2 THR A 210     -10.284   3.596 -48.240  1.00  1.80           C  
ATOM   1653  C   THR A 210     -11.609   5.461 -46.019  1.00  1.87           C  
ATOM   1654  O   THR A 210     -11.912   4.872 -44.987  1.00  1.55           O  
ATOM   1655  N   PRO A 211     -12.525   6.111 -46.786  1.00  1.83           N  
ATOM   1656  CD  PRO A 211     -12.218   6.961 -47.932  1.00  1.80           C  
ATOM   1657  CA  PRO A 211     -13.959   5.997 -46.511  1.00  1.80           C  
ATOM   1658  CB  PRO A 211     -14.619   6.735 -47.694  1.00  1.80           C  
ATOM   1659  CG  PRO A 211     -13.535   7.667 -48.234  1.00  1.80           C  
ATOM   1660  C   PRO A 211     -14.433   4.527 -46.476  1.00  1.87           C  
ATOM   1661  O   PRO A 211     -14.382   3.831 -47.483  1.00  1.55           O  
ATOM   1662  N   GLU A 212     -14.913   4.088 -45.300  1.00  1.83           N  
ATOM   1663  CA  GLU A 212     -15.539   2.769 -45.245  1.00  1.80           C  
ATOM   1664  CB  GLU A 212     -15.423   2.142 -43.846  1.00  1.80           C  
ATOM   1665  CG  GLU A 212     -13.985   2.179 -43.294  1.00  1.80           C  
ATOM   1666  CD  GLU A 212     -13.853   1.452 -41.952  1.00  1.87           C  
ATOM   1667  OE1 GLU A 212     -14.845   1.263 -41.256  1.00  1.66           O  
ATOM   1668  OE2 GLU A 212     -12.747   1.067 -41.595  1.00  1.66           O  
ATOM   1669  C   GLU A 212     -16.998   2.932 -45.703  1.00  1.87           C  
ATOM   1670  O   GLU A 212     -17.916   3.146 -44.914  1.00  1.55           O  
ATOM   1671  N   ILE A 213     -17.131   2.858 -47.031  1.00  1.83           N  
ATOM   1672  CA  ILE A 213     -18.426   2.978 -47.681  1.00  1.80           C  
ATOM   1673  CB  ILE A 213     -18.194   3.155 -49.197  1.00  1.80           C  
ATOM   1674  CG2 ILE A 213     -19.512   3.294 -49.969  1.00  1.80           C  
ATOM   1675  CG1 ILE A 213     -17.265   4.348 -49.502  1.00  1.80           C  
ATOM   1676  CD1 ILE A 213     -16.980   4.520 -50.998  1.00  1.80           C  
ATOM   1677  C   ILE A 213     -19.226   1.696 -47.381  1.00  1.87           C  
ATOM   1678  O   ILE A 213     -18.693   0.596 -47.495  1.00  1.55           O  
ATOM   1679  N   ALA A 214     -20.498   1.885 -46.990  1.00  1.83           N  
ATOM   1680  CA  ALA A 214     -21.348   0.734 -46.702  1.00  1.80           C  
ATOM   1681  CB  ALA A 214     -20.905   0.022 -45.414  1.00  1.80           C  
ATOM   1682  C   ALA A 214     -22.792   1.208 -46.532  1.00  1.87           C  
ATOM   1683  O   ALA A 214     -23.056   2.204 -45.869  1.00  1.55           O  
ATOM   1684  N   LYS A 215     -23.707   0.438 -47.140  1.00  1.83           N  
ATOM   1685  CA  LYS A 215     -25.128   0.735 -47.011  1.00  1.80           C  
ATOM   1686  CB  LYS A 215     -25.893   0.139 -48.205  1.00  1.80           C  
ATOM   1687  CG  LYS A 215     -25.440   0.722 -49.554  1.00  1.80           C  
ATOM   1688  CD  LYS A 215     -26.376   0.377 -50.722  1.00  1.80           C  
ATOM   1689  CE  LYS A 215     -26.494  -1.125 -51.043  1.00  1.80           C  
ATOM   1690  NZ  LYS A 215     -25.329  -1.715 -51.696  1.00  1.65           N  
ATOM   1691  C   LYS A 215     -25.630   0.168 -45.670  1.00  1.87           C  
ATOM   1692  O   LYS A 215     -26.247  -0.890 -45.593  1.00  1.55           O  
ATOM   1693  N   ARG A 216     -25.289   0.929 -44.623  1.00  1.83           N  
ATOM   1694  CA  ARG A 216     -25.637   0.541 -43.264  1.00  1.80           C  
ATOM   1695  CB  ARG A 216     -24.790   1.394 -42.312  1.00  1.80           C  
ATOM   1696  CG  ARG A 216     -23.302   1.017 -42.365  1.00  1.80           C  
ATOM   1697  CD  ARG A 216     -22.390   2.142 -41.886  1.00  1.80           C  
ATOM   1698  NE  ARG A 216     -22.474   3.215 -42.867  1.00  1.83           N  
ATOM   1699  CZ  ARG A 216     -21.492   3.579 -43.717  1.00  1.87           C  
ATOM   1700  NH1 ARG A 216     -20.260   3.102 -43.589  1.00  1.83           N  
ATOM   1701  NH2 ARG A 216     -21.804   4.410 -44.700  1.00  1.83           N  
ATOM   1702  C   ARG A 216     -27.129   0.822 -43.026  1.00  1.87           C  
ATOM   1703  O   ARG A 216     -27.713   1.666 -43.692  1.00  1.55           O  
ATOM   1704  N   PRO A 217     -27.729   0.118 -42.029  1.00  1.83           N  
ATOM   1705  CD  PRO A 217     -27.099  -0.923 -41.213  1.00  1.80           C  
ATOM   1706  CA  PRO A 217     -29.099   0.420 -41.618  1.00  1.80           C  
ATOM   1707  CB  PRO A 217     -29.370  -0.530 -40.440  1.00  1.80           C  
ATOM   1708  CG  PRO A 217     -27.989  -0.998 -39.973  1.00  1.80           C  
ATOM   1709  C   PRO A 217     -29.226   1.910 -41.233  1.00  1.87           C  
ATOM   1710  O   PRO A 217     -28.382   2.462 -40.531  1.00  1.55           O  
ATOM   1711  N   LYS A 218     -30.279   2.532 -41.789  1.00  1.83           N  
ATOM   1712  CA  LYS A 218     -30.460   3.970 -41.664  1.00  1.80           C  
ATOM   1713  CB  LYS A 218     -31.702   4.400 -42.462  1.00  1.80           C  
ATOM   1714  CG  LYS A 218     -31.505   4.286 -43.980  1.00  1.80           C  
ATOM   1715  CD  LYS A 218     -32.830   4.358 -44.752  1.00  1.80           C  
ATOM   1716  CE  LYS A 218     -32.660   4.312 -46.282  1.00  1.80           C  
ATOM   1717  NZ  LYS A 218     -32.567   5.616 -46.932  1.00  1.65           N  
ATOM   1718  C   LYS A 218     -30.612   4.390 -40.188  1.00  1.87           C  
ATOM   1719  O   LYS A 218     -31.437   3.864 -39.446  1.00  1.55           O  
ATOM   1720  N   VAL A 219     -29.789   5.389 -39.843  1.00  1.83           N  
ATOM   1721  CA  VAL A 219     -29.882   6.114 -38.586  1.00  1.80           C  
ATOM   1722  CB  VAL A 219     -28.592   5.882 -37.770  1.00  1.80           C  
ATOM   1723  CG1 VAL A 219     -28.582   6.687 -36.463  1.00  1.80           C  
ATOM   1724  CG2 VAL A 219     -28.371   4.394 -37.463  1.00  1.80           C  
ATOM   1725  C   VAL A 219     -30.036   7.579 -39.010  1.00  1.87           C  
ATOM   1726  O   VAL A 219     -29.279   8.046 -39.847  1.00  1.55           O  
ATOM   1727  N   ARG A 220     -31.056   8.261 -38.463  1.00  1.83           N  
ATOM   1728  CA  ARG A 220     -31.345   9.649 -38.839  1.00  1.80           C  
ATOM   1729  CB  ARG A 220     -30.319  10.627 -38.243  1.00  1.80           C  
ATOM   1730  CG  ARG A 220     -30.250  10.624 -36.714  1.00  1.80           C  
ATOM   1731  CD  ARG A 220     -29.390  11.789 -36.214  1.00  1.80           C  
ATOM   1732  NE  ARG A 220     -29.654  12.047 -34.802  1.00  1.83           N  
ATOM   1733  CZ  ARG A 220     -29.806  13.288 -34.281  1.00  1.87           C  
ATOM   1734  NH1 ARG A 220     -29.633  14.379 -35.020  1.00  1.83           N  
ATOM   1735  NH2 ARG A 220     -30.142  13.411 -33.007  1.00  1.83           N  
ATOM   1736  C   ARG A 220     -31.440   9.858 -40.374  1.00  1.87           C  
ATOM   1737  O   ARG A 220     -31.057  10.899 -40.902  1.00  1.55           O  
ATOM   1738  N   ASP A 221     -31.970   8.806 -41.030  1.00  1.83           N  
ATOM   1739  CA  ASP A 221     -32.157   8.776 -42.480  1.00  1.80           C  
ATOM   1740  CB  ASP A 221     -33.177   9.857 -42.911  1.00  1.80           C  
ATOM   1741  CG  ASP A 221     -33.837   9.586 -44.270  1.00  1.87           C  
ATOM   1742  OD1 ASP A 221     -34.155   8.444 -44.568  1.00  1.66           O  
ATOM   1743  OD2 ASP A 221     -34.072  10.520 -45.031  1.00  1.66           O  
ATOM   1744  C   ASP A 221     -30.809   8.860 -43.244  1.00  1.87           C  
ATOM   1745  O   ASP A 221     -30.715   9.402 -44.341  1.00  1.55           O  
ATOM   1746  N   GLN A 222     -29.779   8.274 -42.607  1.00  1.83           N  
ATOM   1747  CA  GLN A 222     -28.448   8.175 -43.195  1.00  1.80           C  
ATOM   1748  CB  GLN A 222     -27.421   8.981 -42.375  1.00  1.80           C  
ATOM   1749  CG  GLN A 222     -27.804  10.456 -42.215  1.00  1.80           C  
ATOM   1750  CD  GLN A 222     -27.967  11.149 -43.574  1.00  1.87           C  
ATOM   1751  OE1 GLN A 222     -27.327  10.797 -44.559  1.00  1.55           O  
ATOM   1752  NE2 GLN A 222     -28.857  12.135 -43.585  1.00  1.83           N  
ATOM   1753  C   GLN A 222     -28.017   6.709 -43.203  1.00  1.87           C  
ATOM   1754  O   GLN A 222     -27.902   6.070 -42.162  1.00  1.55           O  
ATOM   1755  N   GLU A 223     -27.738   6.239 -44.426  1.00  1.83           N  
ATOM   1756  CA  GLU A 223     -26.927   5.042 -44.614  1.00  1.80           C  
ATOM   1757  CB  GLU A 223     -27.277   4.418 -45.972  1.00  1.80           C  
ATOM   1758  CG  GLU A 223     -28.748   3.981 -46.064  1.00  1.80           C  
ATOM   1759  CD  GLU A 223     -29.094   3.392 -47.437  1.00  1.87           C  
ATOM   1760  OE1 GLU A 223     -28.830   4.035 -48.446  1.00  1.66           O  
ATOM   1761  OE2 GLU A 223     -29.644   2.299 -47.510  1.00  1.66           O  
ATOM   1762  C   GLU A 223     -25.431   5.430 -44.534  1.00  1.87           C  
ATOM   1763  O   GLU A 223     -24.556   4.624 -44.232  1.00  1.55           O  
ATOM   1764  N   GLY A 224     -25.193   6.728 -44.801  1.00  1.83           N  
ATOM   1765  CA  GLY A 224     -23.872   7.305 -44.595  1.00  1.80           C  
ATOM   1766  C   GLY A 224     -23.554   7.389 -43.099  1.00  1.87           C  
ATOM   1767  O   GLY A 224     -24.432   7.256 -42.251  1.00  1.55           O  
ATOM   1768  N   ARG A 225     -22.260   7.603 -42.831  1.00  1.83           N  
ATOM   1769  CA  ARG A 225     -21.786   7.913 -41.486  1.00  1.80           C  
ATOM   1770  CB  ARG A 225     -21.257   6.654 -40.774  1.00  1.80           C  
ATOM   1771  CG  ARG A 225     -22.302   5.554 -40.559  1.00  1.80           C  
ATOM   1772  CD  ARG A 225     -23.333   5.882 -39.479  1.00  1.80           C  
ATOM   1773  NE  ARG A 225     -24.187   4.722 -39.242  1.00  1.83           N  
ATOM   1774  CZ  ARG A 225     -25.302   4.450 -39.948  1.00  1.87           C  
ATOM   1775  NH1 ARG A 225     -25.719   5.268 -40.905  1.00  1.83           N  
ATOM   1776  NH2 ARG A 225     -25.980   3.350 -39.661  1.00  1.83           N  
ATOM   1777  C   ARG A 225     -20.639   8.909 -41.666  1.00  1.87           C  
ATOM   1778  O   ARG A 225     -20.145   9.063 -42.775  1.00  1.55           O  
ATOM   1779  N   ILE A 226     -20.204   9.528 -40.559  1.00  1.83           N  
ATOM   1780  CA  ILE A 226     -18.918  10.229 -40.576  1.00  1.80           C  
ATOM   1781  CB  ILE A 226     -19.068  11.770 -40.667  1.00  1.80           C  
ATOM   1782  CG2 ILE A 226     -19.974  12.199 -41.834  1.00  1.80           C  
ATOM   1783  CG1 ILE A 226     -19.476  12.475 -39.358  1.00  1.80           C  
ATOM   1784  CD1 ILE A 226     -20.829  12.034 -38.788  1.00  1.80           C  
ATOM   1785  C   ILE A 226     -18.138   9.789 -39.331  1.00  1.87           C  
ATOM   1786  O   ILE A 226     -18.622   9.899 -38.212  1.00  1.55           O  
ATOM   1787  N   ASN A 227     -16.925   9.273 -39.558  1.00  1.83           N  
ATOM   1788  CA  ASN A 227     -16.124   8.898 -38.393  1.00  1.80           C  
ATOM   1789  CB  ASN A 227     -15.288   7.647 -38.659  1.00  1.80           C  
ATOM   1790  CG  ASN A 227     -16.127   6.373 -38.641  1.00  1.87           C  
ATOM   1791  OD1 ASN A 227     -17.351   6.382 -38.537  1.00  1.55           O  
ATOM   1792  ND2 ASN A 227     -15.374   5.273 -38.699  1.00  1.83           N  
ATOM   1793  C   ASN A 227     -15.207  10.072 -38.061  1.00  1.87           C  
ATOM   1794  O   ASN A 227     -14.505  10.581 -38.928  1.00  1.55           O  
ATOM   1795  N   TYR A 228     -15.272  10.472 -36.780  1.00  1.83           N  
ATOM   1796  CA  TYR A 228     -14.480  11.580 -36.255  1.00  1.80           C  
ATOM   1797  CB  TYR A 228     -15.239  12.311 -35.142  1.00  1.80           C  
ATOM   1798  CG  TYR A 228     -16.538  12.882 -35.621  1.00  2.04           C  
ATOM   1799  CD1 TYR A 228     -17.742  12.337 -35.197  1.00  2.04           C  
ATOM   1800  CE1 TYR A 228     -18.939  12.895 -35.609  1.00  2.04           C  
ATOM   1801  CD2 TYR A 228     -16.548  13.972 -36.483  1.00  2.04           C  
ATOM   1802  CE2 TYR A 228     -17.746  14.535 -36.896  1.00  2.04           C  
ATOM   1803  CZ  TYR A 228     -18.949  14.001 -36.443  1.00  2.04           C  
ATOM   1804  OH  TYR A 228     -20.165  14.550 -36.798  1.00  1.55           O  
ATOM   1805  C   TYR A 228     -13.186  11.044 -35.643  1.00  1.87           C  
ATOM   1806  O   TYR A 228     -13.174  10.018 -34.972  1.00  1.55           O  
ATOM   1807  N   TYR A 229     -12.130  11.821 -35.901  1.00  1.83           N  
ATOM   1808  CA  TYR A 229     -10.772  11.546 -35.453  1.00  1.80           C  
ATOM   1809  CB  TYR A 229      -9.961  10.885 -36.575  1.00  1.80           C  
ATOM   1810  CG  TYR A 229     -10.602   9.616 -37.062  1.00  2.04           C  
ATOM   1811  CD1 TYR A 229     -11.417   9.641 -38.186  1.00  2.04           C  
ATOM   1812  CE1 TYR A 229     -12.020   8.481 -38.643  1.00  2.04           C  
ATOM   1813  CD2 TYR A 229     -10.399   8.406 -36.402  1.00  2.04           C  
ATOM   1814  CE2 TYR A 229     -11.006   7.243 -36.860  1.00  2.04           C  
ATOM   1815  CZ  TYR A 229     -11.822   7.280 -37.983  1.00  2.04           C  
ATOM   1816  OH  TYR A 229     -12.453   6.144 -38.456  1.00  1.55           O  
ATOM   1817  C   TYR A 229     -10.193  12.911 -35.081  1.00  1.87           C  
ATOM   1818  O   TYR A 229     -10.774  13.938 -35.417  1.00  1.55           O  
ATOM   1819  N   TRP A 230      -9.084  12.880 -34.325  1.00  1.83           N  
ATOM   1820  CA  TRP A 230      -8.586  14.113 -33.735  1.00  1.80           C  
ATOM   1821  CB  TRP A 230      -9.523  14.611 -32.613  1.00  1.80           C  
ATOM   1822  CG  TRP A 230      -9.797  13.537 -31.579  1.00  2.04           C  
ATOM   1823  CD2 TRP A 230      -9.130  13.335 -30.316  1.00  2.04           C  
ATOM   1824  CE2 TRP A 230      -9.727  12.203 -29.713  1.00  2.04           C  
ATOM   1825  CE3 TRP A 230      -8.117  13.999 -29.674  1.00  2.04           C  
ATOM   1826  CD1 TRP A 230     -10.763  12.530 -31.679  1.00  2.04           C  
ATOM   1827  NE1 TRP A 230     -10.712  11.745 -30.579  1.00  1.72           N  
ATOM   1828  CZ2 TRP A 230      -9.292  11.771 -28.489  1.00  2.04           C  
ATOM   1829  CZ3 TRP A 230      -7.674  13.560 -28.426  1.00  2.04           C  
ATOM   1830  CH2 TRP A 230      -8.262  12.443 -27.833  1.00  2.04           C  
ATOM   1831  C   TRP A 230      -7.173  13.873 -33.212  1.00  1.87           C  
ATOM   1832  O   TRP A 230      -6.740  12.736 -33.039  1.00  1.55           O  
ATOM   1833  N   THR A 231      -6.508  15.007 -32.967  1.00  1.83           N  
ATOM   1834  CA  THR A 231      -5.174  15.039 -32.397  1.00  1.80           C  
ATOM   1835  CB  THR A 231      -4.134  15.120 -33.533  1.00  1.80           C  
ATOM   1836  OG1 THR A 231      -4.615  15.938 -34.586  1.00  1.55           O  
ATOM   1837  CG2 THR A 231      -3.798  13.743 -34.111  1.00  1.80           C  
ATOM   1838  C   THR A 231      -5.099  16.290 -31.521  1.00  1.87           C  
ATOM   1839  O   THR A 231      -5.852  17.239 -31.716  1.00  1.55           O  
ATOM   1840  N   LEU A 232      -4.145  16.243 -30.579  1.00  1.83           N  
ATOM   1841  CA  LEU A 232      -3.782  17.419 -29.799  1.00  1.80           C  
ATOM   1842  CB  LEU A 232      -3.740  17.055 -28.304  1.00  1.80           C  
ATOM   1843  CG  LEU A 232      -5.070  16.519 -27.746  1.00  1.80           C  
ATOM   1844  CD1 LEU A 232      -4.883  15.940 -26.340  1.00  1.80           C  
ATOM   1845  CD2 LEU A 232      -6.148  17.604 -27.737  1.00  1.80           C  
ATOM   1846  C   LEU A 232      -2.397  17.869 -30.291  1.00  1.87           C  
ATOM   1847  O   LEU A 232      -1.371  17.372 -29.841  1.00  1.55           O  
ATOM   1848  N   LEU A 233      -2.425  18.795 -31.258  1.00  1.83           N  
ATOM   1849  CA  LEU A 233      -1.191  19.307 -31.841  1.00  1.80           C  
ATOM   1850  CB  LEU A 233      -1.555  20.150 -33.080  1.00  1.80           C  
ATOM   1851  CG  LEU A 233      -0.350  20.681 -33.882  1.00  1.80           C  
ATOM   1852  CD1 LEU A 233       0.469  19.537 -34.494  1.00  1.80           C  
ATOM   1853  CD2 LEU A 233      -0.813  21.649 -34.980  1.00  1.80           C  
ATOM   1854  C   LEU A 233      -0.473  20.159 -30.781  1.00  1.87           C  
ATOM   1855  O   LEU A 233      -1.059  21.080 -30.225  1.00  1.55           O  
ATOM   1856  N   GLU A 234       0.797  19.815 -30.516  1.00  1.83           N  
ATOM   1857  CA  GLU A 234       1.551  20.591 -29.535  1.00  1.80           C  
ATOM   1858  CB  GLU A 234       2.678  19.733 -28.925  1.00  1.80           C  
ATOM   1859  CG  GLU A 234       3.628  19.080 -29.947  1.00  1.80           C  
ATOM   1860  CD  GLU A 234       4.840  18.376 -29.299  1.00  1.87           C  
ATOM   1861  OE1 GLU A 234       5.227  18.701 -28.180  1.00  1.66           O  
ATOM   1862  OE2 GLU A 234       5.415  17.490 -29.918  1.00  1.66           O  
ATOM   1863  C   GLU A 234       2.092  21.876 -30.207  1.00  1.87           C  
ATOM   1864  O   GLU A 234       2.270  21.923 -31.420  1.00  1.55           O  
ATOM   1865  N   PRO A 235       2.350  22.930 -29.381  1.00  1.83           N  
ATOM   1866  CD  PRO A 235       1.998  23.002 -27.962  1.00  1.80           C  
ATOM   1867  CA  PRO A 235       3.034  24.131 -29.855  1.00  1.80           C  
ATOM   1868  CB  PRO A 235       3.416  24.874 -28.571  1.00  1.80           C  
ATOM   1869  CG  PRO A 235       2.367  24.429 -27.550  1.00  1.80           C  
ATOM   1870  C   PRO A 235       4.258  23.882 -30.758  1.00  1.87           C  
ATOM   1871  O   PRO A 235       5.190  23.166 -30.407  1.00  1.55           O  
ATOM   1872  N   GLY A 236       4.195  24.522 -31.935  1.00  1.83           N  
ATOM   1873  CA  GLY A 236       5.331  24.525 -32.842  1.00  1.80           C  
ATOM   1874  C   GLY A 236       5.272  23.408 -33.886  1.00  1.87           C  
ATOM   1875  O   GLY A 236       5.884  23.525 -34.943  1.00  1.55           O  
ATOM   1876  N   ASP A 237       4.532  22.326 -33.567  1.00  1.83           N  
ATOM   1877  CA  ASP A 237       4.415  21.252 -34.552  1.00  1.80           C  
ATOM   1878  CB  ASP A 237       4.111  19.900 -33.869  1.00  1.80           C  
ATOM   1879  CG  ASP A 237       4.299  18.689 -34.805  1.00  1.87           C  
ATOM   1880  OD1 ASP A 237       5.013  18.788 -35.800  1.00  1.66           O  
ATOM   1881  OD2 ASP A 237       3.734  17.632 -34.546  1.00  1.66           O  
ATOM   1882  C   ASP A 237       3.352  21.677 -35.574  1.00  1.87           C  
ATOM   1883  O   ASP A 237       2.673  22.686 -35.399  1.00  1.55           O  
ATOM   1884  N   THR A 238       3.276  20.895 -36.650  1.00  1.83           N  
ATOM   1885  CA  THR A 238       2.460  21.227 -37.791  1.00  1.80           C  
ATOM   1886  CB  THR A 238       3.404  21.667 -38.923  1.00  1.80           C  
ATOM   1887  OG1 THR A 238       4.477  22.456 -38.433  1.00  1.55           O  
ATOM   1888  CG2 THR A 238       2.668  22.398 -40.049  1.00  1.80           C  
ATOM   1889  C   THR A 238       1.644  19.993 -38.174  1.00  1.87           C  
ATOM   1890  O   THR A 238       2.187  18.951 -38.520  1.00  1.55           O  
ATOM   1891  N   ILE A 239       0.319  20.173 -38.090  1.00  1.83           N  
ATOM   1892  CA  ILE A 239      -0.574  19.163 -38.625  1.00  1.80           C  
ATOM   1893  CB  ILE A 239      -1.922  19.228 -37.881  1.00  1.80           C  
ATOM   1894  CG2 ILE A 239      -2.688  20.542 -38.131  1.00  1.80           C  
ATOM   1895  CG1 ILE A 239      -2.784  17.984 -38.156  1.00  1.80           C  
ATOM   1896  CD1 ILE A 239      -3.957  17.859 -37.176  1.00  1.80           C  
ATOM   1897  C   ILE A 239      -0.680  19.443 -40.131  1.00  1.87           C  
ATOM   1898  O   ILE A 239      -0.666  20.596 -40.555  1.00  1.55           O  
ATOM   1899  N   ILE A 240      -0.749  18.354 -40.902  1.00  1.83           N  
ATOM   1900  CA  ILE A 240      -0.862  18.457 -42.347  1.00  1.80           C  
ATOM   1901  CB  ILE A 240       0.481  18.110 -43.026  1.00  1.80           C  
ATOM   1902  CG2 ILE A 240       0.412  18.358 -44.544  1.00  1.80           C  
ATOM   1903  CG1 ILE A 240       1.655  18.860 -42.357  1.00  1.80           C  
ATOM   1904  CD1 ILE A 240       2.967  18.809 -43.148  1.00  1.80           C  
ATOM   1905  C   ILE A 240      -1.986  17.503 -42.750  1.00  1.87           C  
ATOM   1906  O   ILE A 240      -2.039  16.367 -42.300  1.00  1.55           O  
ATOM   1907  N   PHE A 241      -2.872  18.049 -43.585  1.00  1.83           N  
ATOM   1908  CA  PHE A 241      -4.036  17.357 -44.105  1.00  1.80           C  
ATOM   1909  CB  PHE A 241      -5.287  18.238 -43.912  1.00  1.80           C  
ATOM   1910  CG  PHE A 241      -5.762  18.269 -42.484  1.00  2.04           C  
ATOM   1911  CD1 PHE A 241      -5.074  18.992 -41.513  1.00  2.04           C  
ATOM   1912  CD2 PHE A 241      -6.905  17.566 -42.114  1.00  2.04           C  
ATOM   1913  CE1 PHE A 241      -5.508  18.989 -40.194  1.00  2.04           C  
ATOM   1914  CE2 PHE A 241      -7.339  17.562 -40.796  1.00  2.04           C  
ATOM   1915  CZ  PHE A 241      -6.636  18.268 -39.833  1.00  2.04           C  
ATOM   1916  C   PHE A 241      -3.782  17.193 -45.599  1.00  1.87           C  
ATOM   1917  O   PHE A 241      -3.332  18.130 -46.249  1.00  1.55           O  
ATOM   1918  N   GLU A 242      -4.101  15.997 -46.112  1.00  1.83           N  
ATOM   1919  CA  GLU A 242      -4.170  15.802 -47.554  1.00  1.80           C  
ATOM   1920  CB  GLU A 242      -2.880  15.155 -48.096  1.00  1.80           C  
ATOM   1921  CG  GLU A 242      -2.808  15.170 -49.636  1.00  1.80           C  
ATOM   1922  CD  GLU A 242      -1.646  14.327 -50.186  1.00  1.87           C  
ATOM   1923  OE1 GLU A 242      -1.744  13.105 -50.218  1.00  1.66           O  
ATOM   1924  OE2 GLU A 242      -0.640  14.890 -50.602  1.00  1.66           O  
ATOM   1925  C   GLU A 242      -5.409  14.937 -47.799  1.00  1.87           C  
ATOM   1926  O   GLU A 242      -5.641  13.962 -47.088  1.00  1.55           O  
ATOM   1927  N   ALA A 243      -6.215  15.349 -48.787  1.00  1.83           N  
ATOM   1928  CA  ALA A 243      -7.451  14.628 -49.064  1.00  1.80           C  
ATOM   1929  CB  ALA A 243      -8.583  15.127 -48.152  1.00  1.80           C  
ATOM   1930  C   ALA A 243      -7.827  14.879 -50.519  1.00  1.87           C  
ATOM   1931  O   ALA A 243      -7.512  15.922 -51.079  1.00  1.55           O  
ATOM   1932  N   ASN A 244      -8.522  13.898 -51.103  1.00  1.83           N  
ATOM   1933  CA  ASN A 244      -9.156  14.097 -52.408  1.00  1.80           C  
ATOM   1934  CB  ASN A 244      -8.428  13.343 -53.535  1.00  1.80           C  
ATOM   1935  CG  ASN A 244      -8.522  11.829 -53.354  1.00  1.87           C  
ATOM   1936  OD1 ASN A 244      -9.065  11.343 -52.373  1.00  1.55           O  
ATOM   1937  ND2 ASN A 244      -7.955  11.112 -54.325  1.00  1.83           N  
ATOM   1938  C   ASN A 244     -10.640  13.705 -52.344  1.00  1.87           C  
ATOM   1939  O   ASN A 244     -11.309  13.607 -53.363  1.00  1.55           O  
ATOM   1940  N   GLY A 245     -11.130  13.526 -51.106  1.00  1.83           N  
ATOM   1941  CA  GLY A 245     -12.568  13.435 -50.929  1.00  1.80           C  
ATOM   1942  C   GLY A 245     -12.863  12.997 -49.504  1.00  1.87           C  
ATOM   1943  O   GLY A 245     -12.061  12.329 -48.869  1.00  1.55           O  
ATOM   1944  N   ASN A 246     -14.075  13.369 -49.064  1.00  1.83           N  
ATOM   1945  CA  ASN A 246     -14.693  12.843 -47.843  1.00  1.80           C  
ATOM   1946  CB  ASN A 246     -14.555  11.310 -47.670  1.00  1.80           C  
ATOM   1947  CG  ASN A 246     -15.115  10.539 -48.868  1.00  1.87           C  
ATOM   1948  OD1 ASN A 246     -16.275  10.151 -48.930  1.00  1.55           O  
ATOM   1949  ND2 ASN A 246     -14.212  10.361 -49.831  1.00  1.83           N  
ATOM   1950  C   ASN A 246     -14.185  13.578 -46.601  1.00  1.87           C  
ATOM   1951  O   ASN A 246     -14.304  13.088 -45.489  1.00  1.55           O  
ATOM   1952  N   LEU A 247     -13.622  14.771 -46.829  1.00  1.83           N  
ATOM   1953  CA  LEU A 247     -13.086  15.540 -45.715  1.00  1.80           C  
ATOM   1954  CB  LEU A 247     -12.074  16.543 -46.299  1.00  1.80           C  
ATOM   1955  CG  LEU A 247     -11.382  17.472 -45.285  1.00  1.80           C  
ATOM   1956  CD1 LEU A 247     -10.694  16.701 -44.153  1.00  1.80           C  
ATOM   1957  CD2 LEU A 247     -10.370  18.385 -45.993  1.00  1.80           C  
ATOM   1958  C   LEU A 247     -14.240  16.232 -44.964  1.00  1.87           C  
ATOM   1959  O   LEU A 247     -14.909  17.108 -45.499  1.00  1.55           O  
ATOM   1960  N   ILE A 248     -14.418  15.816 -43.697  1.00  1.83           N  
ATOM   1961  CA  ILE A 248     -15.066  16.696 -42.731  1.00  1.80           C  
ATOM   1962  CB  ILE A 248     -15.914  15.935 -41.681  1.00  1.80           C  
ATOM   1963  CG2 ILE A 248     -16.383  16.875 -40.557  1.00  1.80           C  
ATOM   1964  CG1 ILE A 248     -17.151  15.236 -42.277  1.00  1.80           C  
ATOM   1965  CD1 ILE A 248     -16.837  13.959 -43.048  1.00  1.80           C  
ATOM   1966  C   ILE A 248     -13.913  17.477 -42.091  1.00  1.87           C  
ATOM   1967  O   ILE A 248     -13.280  17.031 -41.140  1.00  1.55           O  
ATOM   1968  N   ALA A 249     -13.650  18.642 -42.700  1.00  1.83           N  
ATOM   1969  CA  ALA A 249     -12.504  19.428 -42.277  1.00  1.80           C  
ATOM   1970  CB  ALA A 249     -12.286  20.598 -43.244  1.00  1.80           C  
ATOM   1971  C   ALA A 249     -12.752  19.990 -40.865  1.00  1.87           C  
ATOM   1972  O   ALA A 249     -13.889  20.263 -40.487  1.00  1.55           O  
ATOM   1973  N   PRO A 250     -11.651  20.201 -40.101  1.00  1.83           N  
ATOM   1974  CD  PRO A 250     -10.295  19.735 -40.384  1.00  1.80           C  
ATOM   1975  CA  PRO A 250     -11.738  21.040 -38.915  1.00  1.80           C  
ATOM   1976  CB  PRO A 250     -10.368  20.884 -38.223  1.00  1.80           C  
ATOM   1977  CG  PRO A 250      -9.578  19.856 -39.041  1.00  1.80           C  
ATOM   1978  C   PRO A 250     -11.887  22.485 -39.409  1.00  1.87           C  
ATOM   1979  O   PRO A 250     -10.953  23.034 -39.977  1.00  1.55           O  
ATOM   1980  N   ARG A 251     -13.056  23.100 -39.190  1.00  1.83           N  
ATOM   1981  CA  ARG A 251     -13.100  24.528 -39.496  1.00  1.80           C  
ATOM   1982  CB  ARG A 251     -14.545  24.996 -39.739  1.00  1.80           C  
ATOM   1983  CG  ARG A 251     -14.598  26.485 -40.096  1.00  1.80           C  
ATOM   1984  CD  ARG A 251     -15.996  27.000 -40.435  1.00  1.80           C  
ATOM   1985  NE  ARG A 251     -15.934  28.452 -40.428  1.00  1.83           N  
ATOM   1986  CZ  ARG A 251     -16.953  29.272 -40.749  1.00  1.87           C  
ATOM   1987  NH1 ARG A 251     -18.117  28.789 -41.166  1.00  1.83           N  
ATOM   1988  NH2 ARG A 251     -16.761  30.577 -40.635  1.00  1.83           N  
ATOM   1989  C   ARG A 251     -12.419  25.269 -38.336  1.00  1.87           C  
ATOM   1990  O   ARG A 251     -11.515  26.082 -38.505  1.00  1.55           O  
ATOM   1991  N   TYR A 252     -12.919  24.908 -37.144  1.00  1.83           N  
ATOM   1992  CA  TYR A 252     -12.411  25.444 -35.895  1.00  1.80           C  
ATOM   1993  CB  TYR A 252     -13.578  25.865 -34.988  1.00  1.80           C  
ATOM   1994  CG  TYR A 252     -14.324  27.066 -35.515  1.00  2.04           C  
ATOM   1995  CD1 TYR A 252     -15.301  26.932 -36.494  1.00  2.04           C  
ATOM   1996  CE1 TYR A 252     -16.019  28.033 -36.936  1.00  2.04           C  
ATOM   1997  CD2 TYR A 252     -14.059  28.336 -35.013  1.00  2.04           C  
ATOM   1998  CE2 TYR A 252     -14.779  29.441 -35.446  1.00  2.04           C  
ATOM   1999  CZ  TYR A 252     -15.765  29.290 -36.412  1.00  2.04           C  
ATOM   2000  OH  TYR A 252     -16.503  30.366 -36.858  1.00  1.55           O  
ATOM   2001  C   TYR A 252     -11.563  24.362 -35.215  1.00  1.87           C  
ATOM   2002  O   TYR A 252     -11.746  23.170 -35.434  1.00  1.55           O  
ATOM   2003  N   ALA A 253     -10.636  24.869 -34.396  1.00  1.83           N  
ATOM   2004  CA  ALA A 253      -9.821  24.075 -33.493  1.00  1.80           C  
ATOM   2005  CB  ALA A 253      -8.372  24.021 -33.987  1.00  1.80           C  
ATOM   2006  C   ALA A 253      -9.909  24.782 -32.143  1.00  1.87           C  
ATOM   2007  O   ALA A 253     -10.449  25.881 -32.050  1.00  1.55           O  
ATOM   2008  N   PHE A 254      -9.368  24.097 -31.126  1.00  1.83           N  
ATOM   2009  CA  PHE A 254      -9.516  24.529 -29.743  1.00  1.80           C  
ATOM   2010  CB  PHE A 254     -10.435  23.556 -28.992  1.00  1.80           C  
ATOM   2011  CG  PHE A 254     -11.732  23.330 -29.713  1.00  2.04           C  
ATOM   2012  CD1 PHE A 254     -11.881  22.247 -30.575  1.00  2.04           C  
ATOM   2013  CD2 PHE A 254     -12.794  24.206 -29.532  1.00  2.04           C  
ATOM   2014  CE1 PHE A 254     -13.077  22.052 -31.251  1.00  2.04           C  
ATOM   2015  CE2 PHE A 254     -13.995  24.005 -30.197  1.00  2.04           C  
ATOM   2016  CZ  PHE A 254     -14.132  22.930 -31.061  1.00  2.04           C  
ATOM   2017  C   PHE A 254      -8.139  24.521 -29.085  1.00  1.87           C  
ATOM   2018  O   PHE A 254      -7.563  23.472 -28.828  1.00  1.55           O  
ATOM   2019  N   ALA A 255      -7.649  25.737 -28.822  1.00  1.83           N  
ATOM   2020  CA  ALA A 255      -6.411  25.906 -28.078  1.00  1.80           C  
ATOM   2021  CB  ALA A 255      -5.885  27.314 -28.376  1.00  1.80           C  
ATOM   2022  C   ALA A 255      -6.720  25.722 -26.583  1.00  1.87           C  
ATOM   2023  O   ALA A 255      -7.163  26.648 -25.912  1.00  1.55           O  
ATOM   2024  N   LEU A 256      -6.510  24.477 -26.129  1.00  1.83           N  
ATOM   2025  CA  LEU A 256      -6.946  24.057 -24.806  1.00  1.80           C  
ATOM   2026  CB  LEU A 256      -6.867  22.526 -24.671  1.00  1.80           C  
ATOM   2027  CG  LEU A 256      -7.515  21.706 -25.801  1.00  1.80           C  
ATOM   2028  CD1 LEU A 256      -7.371  20.209 -25.485  1.00  1.80           C  
ATOM   2029  CD2 LEU A 256      -8.987  22.075 -26.024  1.00  1.80           C  
ATOM   2030  C   LEU A 256      -6.084  24.690 -23.701  1.00  1.87           C  
ATOM   2031  O   LEU A 256      -4.921  24.349 -23.516  1.00  1.55           O  
ATOM   2032  N   SER A 257      -6.735  25.577 -22.940  1.00  1.83           N  
ATOM   2033  CA  SER A 257      -6.167  26.003 -21.670  1.00  1.80           C  
ATOM   2034  CB  SER A 257      -6.754  27.372 -21.299  1.00  1.80           C  
ATOM   2035  OG  SER A 257      -6.136  28.403 -22.066  1.00  1.55           O  
ATOM   2036  C   SER A 257      -6.478  24.916 -20.624  1.00  1.87           C  
ATOM   2037  O   SER A 257      -7.552  24.852 -20.026  1.00  1.55           O  
ATOM   2038  N   ARG A 258      -5.462  24.048 -20.458  1.00  1.83           N  
ATOM   2039  CA  ARG A 258      -5.586  22.947 -19.516  1.00  1.80           C  
ATOM   2040  CB  ARG A 258      -4.397  21.973 -19.612  1.00  1.80           C  
ATOM   2041  CG  ARG A 258      -4.101  21.456 -21.030  1.00  1.80           C  
ATOM   2042  CD  ARG A 258      -5.305  20.818 -21.727  1.00  1.80           C  
ATOM   2043  NE  ARG A 258      -5.827  19.689 -20.955  1.00  1.83           N  
ATOM   2044  CZ  ARG A 258      -5.609  18.390 -21.270  1.00  1.87           C  
ATOM   2045  NH1 ARG A 258      -4.834  18.037 -22.283  1.00  1.83           N  
ATOM   2046  NH2 ARG A 258      -6.181  17.428 -20.565  1.00  1.83           N  
ATOM   2047  C   ARG A 258      -5.717  23.498 -18.085  1.00  1.87           C  
ATOM   2048  O   ARG A 258      -4.962  24.364 -17.654  1.00  1.55           O  
ATOM   2049  N   GLY A 259      -6.727  22.948 -17.402  1.00  1.83           N  
ATOM   2050  CA  GLY A 259      -7.030  23.288 -16.026  1.00  1.80           C  
ATOM   2051  C   GLY A 259      -7.385  22.007 -15.284  1.00  1.87           C  
ATOM   2052  O   GLY A 259      -8.536  21.588 -15.210  1.00  1.55           O  
ATOM   2053  N   PHE A 260      -6.314  21.406 -14.751  1.00  1.83           N  
ATOM   2054  CA  PHE A 260      -6.470  20.245 -13.890  1.00  1.80           C  
ATOM   2055  CB  PHE A 260      -5.092  19.636 -13.589  1.00  1.80           C  
ATOM   2056  CG  PHE A 260      -4.383  19.231 -14.856  1.00  2.04           C  
ATOM   2057  CD1 PHE A 260      -3.479  20.093 -15.469  1.00  2.04           C  
ATOM   2058  CD2 PHE A 260      -4.635  17.995 -15.441  1.00  2.04           C  
ATOM   2059  CE1 PHE A 260      -2.854  19.735 -16.658  1.00  2.04           C  
ATOM   2060  CE2 PHE A 260      -4.013  17.635 -16.628  1.00  2.04           C  
ATOM   2061  CZ  PHE A 260      -3.124  18.506 -17.240  1.00  2.04           C  
ATOM   2062  C   PHE A 260      -7.166  20.714 -12.603  1.00  1.87           C  
ATOM   2063  O   PHE A 260      -6.719  21.650 -11.949  1.00  1.55           O  
ATOM   2064  N   GLY A 261      -8.298  20.058 -12.318  1.00  1.83           N  
ATOM   2065  CA  GLY A 261      -9.204  20.529 -11.278  1.00  1.80           C  
ATOM   2066  C   GLY A 261     -10.626  20.611 -11.835  1.00  1.87           C  
ATOM   2067  O   GLY A 261     -11.604  20.448 -11.116  1.00  1.55           O  
ATOM   2068  N   SER A 262     -10.684  20.836 -13.158  1.00  1.83           N  
ATOM   2069  CA  SER A 262     -11.947  20.677 -13.864  1.00  1.80           C  
ATOM   2070  CB  SER A 262     -11.838  21.378 -15.231  1.00  1.80           C  
ATOM   2071  OG  SER A 262     -12.957  21.140 -16.077  1.00  1.55           O  
ATOM   2072  C   SER A 262     -12.257  19.170 -13.966  1.00  1.87           C  
ATOM   2073  O   SER A 262     -11.457  18.315 -13.597  1.00  1.55           O  
ATOM   2074  N   GLY A 263     -13.469  18.916 -14.476  1.00  1.83           N  
ATOM   2075  CA  GLY A 263     -13.947  17.565 -14.705  1.00  1.80           C  
ATOM   2076  C   GLY A 263     -15.189  17.657 -15.587  1.00  1.87           C  
ATOM   2077  O   GLY A 263     -15.688  18.751 -15.814  1.00  1.55           O  
ATOM   2078  N   ILE A 264     -15.663  16.493 -16.060  1.00  1.83           N  
ATOM   2079  CA  ILE A 264     -16.981  16.422 -16.689  1.00  1.80           C  
ATOM   2080  CB  ILE A 264     -16.964  15.649 -18.036  1.00  1.80           C  
ATOM   2081  CG2 ILE A 264     -18.232  15.935 -18.863  1.00  1.80           C  
ATOM   2082  CG1 ILE A 264     -15.694  15.855 -18.877  1.00  1.80           C  
ATOM   2083  CD1 ILE A 264     -15.493  17.269 -19.420  1.00  1.80           C  
ATOM   2084  C   ILE A 264     -17.858  15.657 -15.694  1.00  1.87           C  
ATOM   2085  O   ILE A 264     -17.408  14.672 -15.122  1.00  1.55           O  
ATOM   2086  N   ILE A 265     -19.107  16.110 -15.538  1.00  1.83           N  
ATOM   2087  CA  ILE A 265     -20.091  15.292 -14.842  1.00  1.80           C  
ATOM   2088  CB  ILE A 265     -20.293  15.775 -13.389  1.00  1.80           C  
ATOM   2089  CG2 ILE A 265     -19.022  15.566 -12.550  1.00  1.80           C  
ATOM   2090  CG1 ILE A 265     -20.761  17.241 -13.309  1.00  1.80           C  
ATOM   2091  CD1 ILE A 265     -21.424  17.561 -11.966  1.00  1.80           C  
ATOM   2092  C   ILE A 265     -21.392  15.360 -15.645  1.00  1.87           C  
ATOM   2093  O   ILE A 265     -21.614  16.299 -16.397  1.00  1.55           O  
ATOM   2094  N   ASN A 266     -22.230  14.335 -15.421  1.00  1.83           N  
ATOM   2095  CA  ASN A 266     -23.621  14.376 -15.863  1.00  1.80           C  
ATOM   2096  CB  ASN A 266     -24.094  12.998 -16.355  1.00  1.80           C  
ATOM   2097  CG  ASN A 266     -23.336  12.593 -17.615  1.00  1.87           C  
ATOM   2098  OD1 ASN A 266     -22.341  11.879 -17.565  1.00  1.55           O  
ATOM   2099  ND2 ASN A 266     -23.825  13.130 -18.732  1.00  1.83           N  
ATOM   2100  C   ASN A 266     -24.424  14.789 -14.637  1.00  1.87           C  
ATOM   2101  O   ASN A 266     -24.919  13.955 -13.886  1.00  1.55           O  
ATOM   2102  N   SER A 267     -24.448  16.111 -14.431  1.00  1.83           N  
ATOM   2103  CA  SER A 267     -24.922  16.625 -13.161  1.00  1.80           C  
ATOM   2104  CB  SER A 267     -24.555  18.103 -13.000  1.00  1.80           C  
ATOM   2105  OG  SER A 267     -24.441  18.436 -11.630  1.00  1.55           O  
ATOM   2106  C   SER A 267     -26.431  16.425 -13.009  1.00  1.87           C  
ATOM   2107  O   SER A 267     -27.174  16.319 -13.976  1.00  1.55           O  
ATOM   2108  N   ASN A 268     -26.820  16.398 -11.725  1.00  1.83           N  
ATOM   2109  CA  ASN A 268     -28.226  16.290 -11.354  1.00  1.80           C  
ATOM   2110  CB  ASN A 268     -28.353  15.411 -10.099  1.00  1.80           C  
ATOM   2111  CG  ASN A 268     -29.819  15.283  -9.660  1.00  1.87           C  
ATOM   2112  OD1 ASN A 268     -30.317  16.050  -8.844  1.00  1.55           O  
ATOM   2113  ND2 ASN A 268     -30.483  14.285 -10.243  1.00  1.83           N  
ATOM   2114  C   ASN A 268     -28.821  17.692 -11.123  1.00  1.87           C  
ATOM   2115  O   ASN A 268     -29.743  18.118 -11.812  1.00  1.55           O  
ATOM   2116  N   ALA A 269     -28.263  18.353 -10.095  1.00  1.83           N  
ATOM   2117  CA  ALA A 269     -28.887  19.543  -9.526  1.00  1.80           C  
ATOM   2118  CB  ALA A 269     -28.152  19.920  -8.232  1.00  1.80           C  
ATOM   2119  C   ALA A 269     -28.870  20.734 -10.512  1.00  1.87           C  
ATOM   2120  O   ALA A 269     -28.018  20.818 -11.387  1.00  1.55           O  
ATOM   2121  N   PRO A 270     -29.843  21.667 -10.326  1.00  1.83           N  
ATOM   2122  CD  PRO A 270     -30.950  21.551  -9.373  1.00  1.80           C  
ATOM   2123  CA  PRO A 270     -29.877  22.913 -11.090  1.00  1.80           C  
ATOM   2124  CB  PRO A 270     -31.265  23.494 -10.785  1.00  1.80           C  
ATOM   2125  CG  PRO A 270     -31.648  22.910  -9.422  1.00  1.80           C  
ATOM   2126  C   PRO A 270     -28.773  23.886 -10.632  1.00  1.87           C  
ATOM   2127  O   PRO A 270     -28.592  24.133  -9.447  1.00  1.55           O  
ATOM   2128  N   MET A 271     -28.042  24.415 -11.622  1.00  1.83           N  
ATOM   2129  CA  MET A 271     -27.089  25.486 -11.350  1.00  1.80           C  
ATOM   2130  CB  MET A 271     -26.268  25.697 -12.633  1.00  1.80           C  
ATOM   2131  CG  MET A 271     -25.174  26.765 -12.559  1.00  1.80           C  
ATOM   2132  SD  MET A 271     -23.868  26.283 -11.421  1.00  1.97           S  
ATOM   2133  CE  MET A 271     -23.272  27.921 -10.987  1.00  1.80           C  
ATOM   2134  C   MET A 271     -27.863  26.764 -10.976  1.00  1.87           C  
ATOM   2135  O   MET A 271     -28.926  27.023 -11.534  1.00  1.55           O  
ATOM   2136  N   ASP A 272     -27.283  27.538 -10.040  1.00  1.83           N  
ATOM   2137  CA  ASP A 272     -27.817  28.856  -9.705  1.00  1.80           C  
ATOM   2138  CB  ASP A 272     -28.940  28.737  -8.650  1.00  1.80           C  
ATOM   2139  CG  ASP A 272     -29.748  30.034  -8.465  1.00  1.87           C  
ATOM   2140  OD1 ASP A 272     -30.054  30.704  -9.445  1.00  1.66           O  
ATOM   2141  OD2 ASP A 272     -30.066  30.390  -7.339  1.00  1.66           O  
ATOM   2142  C   ASP A 272     -26.645  29.720  -9.215  1.00  1.87           C  
ATOM   2143  O   ASP A 272     -25.532  29.238  -9.041  1.00  1.55           O  
ATOM   2144  N   LYS A 273     -26.936  31.015  -9.020  1.00  1.83           N  
ATOM   2145  CA  LYS A 273     -25.926  31.966  -8.567  1.00  1.80           C  
ATOM   2146  CB  LYS A 273     -26.443  33.390  -8.843  1.00  1.80           C  
ATOM   2147  CG  LYS A 273     -25.466  34.523  -8.496  1.00  1.80           C  
ATOM   2148  CD  LYS A 273     -24.221  34.580  -9.393  1.00  1.80           C  
ATOM   2149  CE  LYS A 273     -23.309  35.780  -9.080  1.00  1.80           C  
ATOM   2150  NZ  LYS A 273     -23.883  37.085  -9.398  1.00  1.65           N  
ATOM   2151  C   LYS A 273     -25.620  31.733  -7.072  1.00  1.87           C  
ATOM   2152  O   LYS A 273     -26.171  32.369  -6.178  1.00  1.55           O  
ATOM   2153  N   CYS A 274     -24.702  30.783  -6.876  1.00  1.83           N  
ATOM   2154  CA  CYS A 274     -24.169  30.398  -5.581  1.00  1.80           C  
ATOM   2155  CB  CYS A 274     -24.755  29.025  -5.212  1.00  1.80           C  
ATOM   2156  SG  CYS A 274     -23.816  28.109  -3.967  1.00  1.89           S  
ATOM   2157  C   CYS A 274     -22.655  30.326  -5.776  1.00  1.87           C  
ATOM   2158  O   CYS A 274     -22.201  30.150  -6.896  1.00  1.55           O  
ATOM   2159  N   ASP A 275     -21.902  30.475  -4.679  1.00  1.83           N  
ATOM   2160  CA  ASP A 275     -20.440  30.389  -4.718  1.00  1.80           C  
ATOM   2161  CB  ASP A 275     -19.863  31.767  -4.338  1.00  1.80           C  
ATOM   2162  CG  ASP A 275     -18.365  31.734  -4.002  1.00  1.87           C  
ATOM   2163  OD1 ASP A 275     -17.559  31.400  -4.859  1.00  1.66           O  
ATOM   2164  OD2 ASP A 275     -17.999  32.055  -2.875  1.00  1.66           O  
ATOM   2165  C   ASP A 275     -20.039  29.298  -3.720  1.00  1.87           C  
ATOM   2166  O   ASP A 275     -20.610  29.220  -2.637  1.00  1.55           O  
ATOM   2167  N   ALA A 276     -19.078  28.453  -4.130  1.00  1.83           N  
ATOM   2168  CA  ALA A 276     -18.719  27.317  -3.285  1.00  1.80           C  
ATOM   2169  CB  ALA A 276     -19.627  26.125  -3.597  1.00  1.80           C  
ATOM   2170  C   ALA A 276     -17.260  26.903  -3.507  1.00  1.87           C  
ATOM   2171  O   ALA A 276     -16.661  27.159  -4.546  1.00  1.55           O  
ATOM   2172  N   LYS A 277     -16.766  26.227  -2.453  1.00  1.83           N  
ATOM   2173  CA  LYS A 277     -15.470  25.557  -2.451  1.00  1.80           C  
ATOM   2174  CB  LYS A 277     -14.916  25.565  -1.014  1.00  1.80           C  
ATOM   2175  CG  LYS A 277     -14.473  26.953  -0.527  1.00  1.80           C  
ATOM   2176  CD  LYS A 277     -13.097  27.385  -1.058  1.00  1.80           C  
ATOM   2177  CE  LYS A 277     -11.946  26.524  -0.511  1.00  1.80           C  
ATOM   2178  NZ  LYS A 277     -10.619  27.036  -0.824  1.00  1.65           N  
ATOM   2179  C   LYS A 277     -15.647  24.097  -2.904  1.00  1.87           C  
ATOM   2180  O   LYS A 277     -14.878  23.560  -3.692  1.00  1.55           O  
ATOM   2181  N   CYS A 278     -16.691  23.495  -2.314  1.00  1.83           N  
ATOM   2182  CA  CYS A 278     -17.029  22.105  -2.563  1.00  1.80           C  
ATOM   2183  CB  CYS A 278     -17.477  21.454  -1.255  1.00  1.80           C  
ATOM   2184  SG  CYS A 278     -18.243  19.831  -1.507  1.00  1.89           S  
ATOM   2185  C   CYS A 278     -18.222  22.077  -3.507  1.00  1.87           C  
ATOM   2186  O   CYS A 278     -19.209  22.767  -3.281  1.00  1.55           O  
ATOM   2187  N   GLN A 279     -18.091  21.234  -4.534  1.00  1.83           N  
ATOM   2188  CA  GLN A 279     -19.154  21.046  -5.497  1.00  1.80           C  
ATOM   2189  CB  GLN A 279     -18.742  21.806  -6.767  1.00  1.80           C  
ATOM   2190  CG  GLN A 279     -19.815  21.877  -7.855  1.00  1.80           C  
ATOM   2191  CD  GLN A 279     -21.116  22.460  -7.309  1.00  1.87           C  
ATOM   2192  OE1 GLN A 279     -21.175  23.565  -6.793  1.00  1.55           O  
ATOM   2193  NE2 GLN A 279     -22.147  21.630  -7.374  1.00  1.83           N  
ATOM   2194  C   GLN A 279     -19.318  19.536  -5.707  1.00  1.87           C  
ATOM   2195  O   GLN A 279     -18.348  18.790  -5.738  1.00  1.55           O  
ATOM   2196  N   THR A 280     -20.584  19.122  -5.840  1.00  1.83           N  
ATOM   2197  CA  THR A 280     -20.885  17.762  -6.256  1.00  1.80           C  
ATOM   2198  CB  THR A 280     -21.408  16.935  -5.061  1.00  1.80           C  
ATOM   2199  OG1 THR A 280     -22.711  17.322  -4.665  1.00  1.55           O  
ATOM   2200  CG2 THR A 280     -20.448  16.933  -3.862  1.00  1.80           C  
ATOM   2201  C   THR A 280     -21.961  17.896  -7.337  1.00  1.87           C  
ATOM   2202  O   THR A 280     -22.607  18.932  -7.437  1.00  1.55           O  
ATOM   2203  N   PRO A 281     -22.193  16.821  -8.128  1.00  1.83           N  
ATOM   2204  CD  PRO A 281     -21.343  15.635  -8.223  1.00  1.80           C  
ATOM   2205  CA  PRO A 281     -23.321  16.815  -9.059  1.00  1.80           C  
ATOM   2206  CB  PRO A 281     -23.288  15.386  -9.623  1.00  1.80           C  
ATOM   2207  CG  PRO A 281     -21.835  14.938  -9.491  1.00  1.80           C  
ATOM   2208  C   PRO A 281     -24.732  17.119  -8.497  1.00  1.87           C  
ATOM   2209  O   PRO A 281     -25.676  17.327  -9.256  1.00  1.55           O  
ATOM   2210  N   GLN A 282     -24.835  17.122  -7.152  1.00  1.83           N  
ATOM   2211  CA  GLN A 282     -26.112  17.343  -6.478  1.00  1.80           C  
ATOM   2212  CB  GLN A 282     -26.315  16.246  -5.429  1.00  1.80           C  
ATOM   2213  CG  GLN A 282     -26.272  14.832  -6.028  1.00  1.80           C  
ATOM   2214  CD  GLN A 282     -26.674  13.780  -4.989  1.00  1.87           C  
ATOM   2215  OE1 GLN A 282     -27.540  12.943  -5.214  1.00  1.55           O  
ATOM   2216  NE2 GLN A 282     -25.975  13.856  -3.856  1.00  1.83           N  
ATOM   2217  C   GLN A 282     -26.158  18.723  -5.794  1.00  1.87           C  
ATOM   2218  O   GLN A 282     -27.126  19.070  -5.128  1.00  1.55           O  
ATOM   2219  N   GLY A 283     -25.077  19.485  -5.983  1.00  1.83           N  
ATOM   2220  CA  GLY A 283     -24.998  20.822  -5.420  1.00  1.80           C  
ATOM   2221  C   GLY A 283     -23.722  20.954  -4.611  1.00  1.87           C  
ATOM   2222  O   GLY A 283     -22.937  20.022  -4.498  1.00  1.55           O  
ATOM   2223  N   ALA A 284     -23.540  22.171  -4.090  1.00  1.83           N  
ATOM   2224  CA  ALA A 284     -22.389  22.416  -3.234  1.00  1.80           C  
ATOM   2225  CB  ALA A 284     -22.070  23.912  -3.214  1.00  1.80           C  
ATOM   2226  C   ALA A 284     -22.689  21.915  -1.819  1.00  1.87           C  
ATOM   2227  O   ALA A 284     -23.842  21.765  -1.425  1.00  1.55           O  
ATOM   2228  N   ILE A 285     -21.578  21.691  -1.104  1.00  1.83           N  
ATOM   2229  CA  ILE A 285     -21.594  21.403   0.322  1.00  1.80           C  
ATOM   2230  CB  ILE A 285     -20.832  20.088   0.634  1.00  1.80           C  
ATOM   2231  CG2 ILE A 285     -21.040  19.645   2.095  1.00  1.80           C  
ATOM   2232  CG1 ILE A 285     -21.210  18.947  -0.335  1.00  1.80           C  
ATOM   2233  CD1 ILE A 285     -20.401  17.661  -0.108  1.00  1.80           C  
ATOM   2234  C   ILE A 285     -20.890  22.609   0.951  1.00  1.87           C  
ATOM   2235  O   ILE A 285     -20.051  23.234   0.312  1.00  1.55           O  
ATOM   2236  N   ASN A 286     -21.249  22.902   2.209  1.00  1.83           N  
ATOM   2237  CA  ASN A 286     -20.506  23.905   2.968  1.00  1.80           C  
ATOM   2238  CB  ASN A 286     -21.276  25.234   2.999  1.00  1.80           C  
ATOM   2239  CG  ASN A 286     -20.381  26.363   3.533  1.00  1.87           C  
ATOM   2240  OD1 ASN A 286     -19.814  26.288   4.616  1.00  1.55           O  
ATOM   2241  ND2 ASN A 286     -20.264  27.403   2.707  1.00  1.83           N  
ATOM   2242  C   ASN A 286     -20.299  23.334   4.371  1.00  1.87           C  
ATOM   2243  O   ASN A 286     -21.149  23.455   5.245  1.00  1.55           O  
ATOM   2244  N   SER A 287     -19.152  22.651   4.502  1.00  1.83           N  
ATOM   2245  CA  SER A 287     -18.867  21.848   5.680  1.00  1.80           C  
ATOM   2246  CB  SER A 287     -19.107  20.367   5.350  1.00  1.80           C  
ATOM   2247  OG  SER A 287     -18.648  19.479   6.365  1.00  1.55           O  
ATOM   2248  C   SER A 287     -17.413  22.072   6.082  1.00  1.87           C  
ATOM   2249  O   SER A 287     -16.494  21.907   5.288  1.00  1.55           O  
ATOM   2250  N   SER A 288     -17.269  22.402   7.374  1.00  1.83           N  
ATOM   2251  CA  SER A 288     -15.978  22.309   8.031  1.00  1.80           C  
ATOM   2252  CB  SER A 288     -16.032  23.193   9.287  1.00  1.80           C  
ATOM   2253  OG  SER A 288     -16.727  24.412   9.044  1.00  1.55           O  
ATOM   2254  C   SER A 288     -15.666  20.843   8.408  1.00  1.87           C  
ATOM   2255  O   SER A 288     -14.521  20.470   8.636  1.00  1.55           O  
ATOM   2256  N   LEU A 289     -16.748  20.039   8.484  1.00  1.83           N  
ATOM   2257  CA  LEU A 289     -16.589  18.642   8.872  1.00  1.80           C  
ATOM   2258  CB  LEU A 289     -17.959  18.003   9.152  1.00  1.80           C  
ATOM   2259  CG  LEU A 289     -18.844  18.783  10.136  1.00  1.80           C  
ATOM   2260  CD1 LEU A 289     -20.178  18.051  10.340  1.00  1.80           C  
ATOM   2261  CD2 LEU A 289     -18.126  19.024  11.471  1.00  1.80           C  
ATOM   2262  C   LEU A 289     -15.875  17.899   7.728  1.00  1.87           C  
ATOM   2263  O   LEU A 289     -16.087  18.229   6.566  1.00  1.55           O  
ATOM   2264  N   PRO A 290     -15.001  16.917   8.086  1.00  1.83           N  
ATOM   2265  CD  PRO A 290     -14.737  16.465   9.455  1.00  1.80           C  
ATOM   2266  CA  PRO A 290     -14.141  16.281   7.088  1.00  1.80           C  
ATOM   2267  CB  PRO A 290     -13.094  15.558   7.948  1.00  1.80           C  
ATOM   2268  CG  PRO A 290     -13.812  15.264   9.268  1.00  1.80           C  
ATOM   2269  C   PRO A 290     -14.842  15.239   6.200  1.00  1.87           C  
ATOM   2270  O   PRO A 290     -14.456  15.032   5.054  1.00  1.55           O  
ATOM   2271  N   PHE A 291     -15.875  14.606   6.778  1.00  1.83           N  
ATOM   2272  CA  PHE A 291     -16.602  13.578   6.046  1.00  1.80           C  
ATOM   2273  CB  PHE A 291     -17.000  12.418   6.972  1.00  1.80           C  
ATOM   2274  CG  PHE A 291     -15.839  11.632   7.514  1.00  2.04           C  
ATOM   2275  CD1 PHE A 291     -15.210  10.669   6.734  1.00  2.04           C  
ATOM   2276  CD2 PHE A 291     -15.408  11.832   8.820  1.00  2.04           C  
ATOM   2277  CE1 PHE A 291     -14.180   9.900   7.261  1.00  2.04           C  
ATOM   2278  CE2 PHE A 291     -14.374  11.071   9.350  1.00  2.04           C  
ATOM   2279  CZ  PHE A 291     -13.765  10.098   8.571  1.00  2.04           C  
ATOM   2280  C   PHE A 291     -17.882  14.211   5.515  1.00  1.87           C  
ATOM   2281  O   PHE A 291     -18.434  15.125   6.118  1.00  1.55           O  
ATOM   2282  N   GLN A 292     -18.347  13.651   4.391  1.00  1.83           N  
ATOM   2283  CA  GLN A 292     -19.702  13.925   3.939  1.00  1.80           C  
ATOM   2284  CB  GLN A 292     -19.754  15.050   2.888  1.00  1.80           C  
ATOM   2285  CG  GLN A 292     -18.775  14.880   1.712  1.00  1.80           C  
ATOM   2286  CD  GLN A 292     -19.315  14.066   0.538  1.00  1.87           C  
ATOM   2287  OE1 GLN A 292     -20.436  13.576   0.532  1.00  1.55           O  
ATOM   2288  NE2 GLN A 292     -18.448  13.980  -0.469  1.00  1.83           N  
ATOM   2289  C   GLN A 292     -20.284  12.617   3.418  1.00  1.87           C  
ATOM   2290  O   GLN A 292     -19.562  11.758   2.930  1.00  1.55           O  
ATOM   2291  N   ASN A 293     -21.610  12.521   3.554  1.00  1.83           N  
ATOM   2292  CA  ASN A 293     -22.356  11.446   2.914  1.00  1.80           C  
ATOM   2293  CB  ASN A 293     -22.920  10.456   3.942  1.00  1.80           C  
ATOM   2294  CG  ASN A 293     -23.691   9.317   3.253  1.00  1.87           C  
ATOM   2295  OD1 ASN A 293     -23.706   9.162   2.035  1.00  1.55           O  
ATOM   2296  ND2 ASN A 293     -24.356   8.546   4.109  1.00  1.83           N  
ATOM   2297  C   ASN A 293     -23.484  12.106   2.133  1.00  1.87           C  
ATOM   2298  O   ASN A 293     -24.645  12.083   2.528  1.00  1.55           O  
ATOM   2299  N   VAL A 294     -23.061  12.708   1.014  1.00  1.83           N  
ATOM   2300  CA  VAL A 294     -24.000  13.233   0.036  1.00  1.80           C  
ATOM   2301  CB  VAL A 294     -24.080  14.777   0.059  1.00  1.80           C  
ATOM   2302  CG1 VAL A 294     -24.474  15.294   1.451  1.00  1.80           C  
ATOM   2303  CG2 VAL A 294     -22.812  15.497  -0.412  1.00  1.80           C  
ATOM   2304  C   VAL A 294     -23.682  12.640  -1.343  1.00  1.87           C  
ATOM   2305  O   VAL A 294     -24.581  12.192  -2.044  1.00  1.55           O  
ATOM   2306  N   HIS A 295     -22.382  12.643  -1.714  1.00  1.83           N  
ATOM   2307  CA  HIS A 295     -22.063  12.166  -3.060  1.00  1.80           C  
ATOM   2308  CB  HIS A 295     -22.463  13.256  -4.076  1.00  1.80           C  
ATOM   2309  CG  HIS A 295     -22.832  12.604  -5.383  1.00  2.04           C  
ATOM   2310  CD2 HIS A 295     -23.953  11.802  -5.647  1.00  2.04           C  
ATOM   2311  ND1 HIS A 295     -22.097  12.696  -6.504  1.00  1.72           N  
ATOM   2312  CE1 HIS A 295     -22.748  11.969  -7.431  1.00  2.04           C  
ATOM   2313  NE2 HIS A 295     -23.872  11.418  -6.939  1.00  1.72           N  
ATOM   2314  C   HIS A 295     -20.553  11.872  -3.192  1.00  1.87           C  
ATOM   2315  O   HIS A 295     -19.741  12.631  -2.682  1.00  1.55           O  
ATOM   2316  N   PRO A 296     -20.181  10.756  -3.889  1.00  1.83           N  
ATOM   2317  CD  PRO A 296     -21.084   9.712  -4.381  1.00  1.80           C  
ATOM   2318  CA  PRO A 296     -18.765  10.429  -4.093  1.00  1.80           C  
ATOM   2319  CB  PRO A 296     -18.794   8.920  -4.367  1.00  1.80           C  
ATOM   2320  CG  PRO A 296     -20.159   8.667  -5.012  1.00  1.80           C  
ATOM   2321  C   PRO A 296     -18.079  11.149  -5.274  1.00  1.87           C  
ATOM   2322  O   PRO A 296     -16.863  11.100  -5.413  1.00  1.55           O  
ATOM   2323  N   VAL A 297     -18.905  11.807  -6.107  1.00  1.83           N  
ATOM   2324  CA  VAL A 297     -18.359  12.611  -7.200  1.00  1.80           C  
ATOM   2325  CB  VAL A 297     -19.294  12.571  -8.424  1.00  1.80           C  
ATOM   2326  CG1 VAL A 297     -18.769  13.411  -9.598  1.00  1.80           C  
ATOM   2327  CG2 VAL A 297     -19.558  11.128  -8.880  1.00  1.80           C  
ATOM   2328  C   VAL A 297     -18.195  14.038  -6.665  1.00  1.87           C  
ATOM   2329  O   VAL A 297     -19.118  14.598  -6.081  1.00  1.55           O  
ATOM   2330  N   THR A 298     -16.985  14.557  -6.897  1.00  1.83           N  
ATOM   2331  CA  THR A 298     -16.549  15.823  -6.340  1.00  1.80           C  
ATOM   2332  CB  THR A 298     -15.438  15.520  -5.311  1.00  1.80           C  
ATOM   2333  OG1 THR A 298     -15.899  14.627  -4.311  1.00  1.55           O  
ATOM   2334  CG2 THR A 298     -14.813  16.778  -4.689  1.00  1.80           C  
ATOM   2335  C   THR A 298     -15.976  16.662  -7.476  1.00  1.87           C  
ATOM   2336  O   THR A 298     -15.373  16.142  -8.407  1.00  1.55           O  
ATOM   2337  N   ILE A 299     -16.155  17.976  -7.306  1.00  1.83           N  
ATOM   2338  CA  ILE A 299     -15.361  18.980  -7.977  1.00  1.80           C  
ATOM   2339  CB  ILE A 299     -16.090  19.634  -9.175  1.00  1.80           C  
ATOM   2340  CG2 ILE A 299     -15.073  20.385 -10.052  1.00  1.80           C  
ATOM   2341  CG1 ILE A 299     -16.877  18.625 -10.039  1.00  1.80           C  
ATOM   2342  CD1 ILE A 299     -18.311  18.370  -9.550  1.00  1.80           C  
ATOM   2343  C   ILE A 299     -15.017  19.987  -6.871  1.00  1.87           C  
ATOM   2344  O   ILE A 299     -15.842  20.293  -6.018  1.00  1.55           O  
ATOM   2345  N   GLY A 300     -13.771  20.464  -6.913  1.00  1.83           N  
ATOM   2346  CA  GLY A 300     -13.354  21.390  -5.874  1.00  1.80           C  
ATOM   2347  C   GLY A 300     -13.047  20.619  -4.591  1.00  1.87           C  
ATOM   2348  O   GLY A 300     -12.877  19.406  -4.598  1.00  1.55           O  
ATOM   2349  N   GLU A 301     -12.950  21.410  -3.516  1.00  1.83           N  
ATOM   2350  CA  GLU A 301     -12.428  20.941  -2.242  1.00  1.80           C  
ATOM   2351  CB  GLU A 301     -11.653  22.113  -1.609  1.00  1.80           C  
ATOM   2352  CG  GLU A 301     -10.453  22.571  -2.466  1.00  1.80           C  
ATOM   2353  CD  GLU A 301      -9.661  23.732  -1.845  1.00  1.87           C  
ATOM   2354  OE1 GLU A 301      -9.844  24.050  -0.677  1.00  1.66           O  
ATOM   2355  OE2 GLU A 301      -8.850  24.334  -2.536  1.00  1.66           O  
ATOM   2356  C   GLU A 301     -13.601  20.515  -1.346  1.00  1.87           C  
ATOM   2357  O   GLU A 301     -14.122  21.312  -0.572  1.00  1.55           O  
ATOM   2358  N   CYS A 302     -13.999  19.241  -1.487  1.00  1.83           N  
ATOM   2359  CA  CYS A 302     -15.118  18.724  -0.703  1.00  1.80           C  
ATOM   2360  CB  CYS A 302     -16.021  17.855  -1.581  1.00  1.80           C  
ATOM   2361  SG  CYS A 302     -16.980  18.835  -2.753  1.00  1.89           S  
ATOM   2362  C   CYS A 302     -14.620  17.877   0.473  1.00  1.87           C  
ATOM   2363  O   CYS A 302     -13.548  17.289   0.428  1.00  1.55           O  
ATOM   2364  N   PRO A 303     -15.472  17.775   1.528  1.00  1.83           N  
ATOM   2365  CD  PRO A 303     -16.674  18.582   1.738  1.00  1.80           C  
ATOM   2366  CA  PRO A 303     -15.314  16.711   2.513  1.00  1.80           C  
ATOM   2367  CB  PRO A 303     -16.495  16.872   3.479  1.00  1.80           C  
ATOM   2368  CG  PRO A 303     -17.138  18.221   3.148  1.00  1.80           C  
ATOM   2369  C   PRO A 303     -15.329  15.357   1.775  1.00  1.87           C  
ATOM   2370  O   PRO A 303     -16.045  15.188   0.790  1.00  1.55           O  
ATOM   2371  N   LYS A 304     -14.464  14.442   2.226  1.00  1.83           N  
ATOM   2372  CA  LYS A 304     -14.358  13.182   1.504  1.00  1.80           C  
ATOM   2373  CB  LYS A 304     -13.038  12.490   1.872  1.00  1.80           C  
ATOM   2374  CG  LYS A 304     -12.729  11.276   0.982  1.00  1.80           C  
ATOM   2375  CD  LYS A 304     -11.244  10.897   1.006  1.00  1.80           C  
ATOM   2376  CE  LYS A 304     -10.914   9.767   0.021  1.00  1.80           C  
ATOM   2377  NZ  LYS A 304      -9.490   9.643  -0.273  1.00  1.65           N  
ATOM   2378  C   LYS A 304     -15.609  12.335   1.797  1.00  1.87           C  
ATOM   2379  O   LYS A 304     -16.151  12.350   2.898  1.00  1.55           O  
ATOM   2380  N   TYR A 305     -16.054  11.643   0.733  1.00  1.83           N  
ATOM   2381  CA  TYR A 305     -17.275  10.860   0.848  1.00  1.80           C  
ATOM   2382  CB  TYR A 305     -17.739  10.386  -0.538  1.00  1.80           C  
ATOM   2383  CG  TYR A 305     -19.038   9.624  -0.460  1.00  2.04           C  
ATOM   2384  CD1 TYR A 305     -20.235  10.312  -0.318  1.00  2.04           C  
ATOM   2385  CE1 TYR A 305     -21.438   9.632  -0.200  1.00  2.04           C  
ATOM   2386  CD2 TYR A 305     -19.065   8.232  -0.498  1.00  2.04           C  
ATOM   2387  CE2 TYR A 305     -20.267   7.547  -0.373  1.00  2.04           C  
ATOM   2388  CZ  TYR A 305     -21.455   8.245  -0.213  1.00  2.04           C  
ATOM   2389  OH  TYR A 305     -22.644   7.562  -0.056  1.00  1.55           O  
ATOM   2390  C   TYR A 305     -17.045   9.656   1.775  1.00  1.87           C  
ATOM   2391  O   TYR A 305     -15.977   9.051   1.782  1.00  1.55           O  
ATOM   2392  N   VAL A 306     -18.112   9.334   2.513  1.00  1.83           N  
ATOM   2393  CA  VAL A 306     -18.186   8.113   3.290  1.00  1.80           C  
ATOM   2394  CB  VAL A 306     -17.586   8.383   4.682  1.00  1.80           C  
ATOM   2395  CG1 VAL A 306     -18.445   9.335   5.525  1.00  1.80           C  
ATOM   2396  CG2 VAL A 306     -17.286   7.088   5.434  1.00  1.80           C  
ATOM   2397  C   VAL A 306     -19.673   7.748   3.343  1.00  1.87           C  
ATOM   2398  O   VAL A 306     -20.516   8.633   3.362  1.00  1.55           O  
ATOM   2399  N   ARG A 307     -19.982   6.439   3.351  1.00  1.83           N  
ATOM   2400  CA  ARG A 307     -21.405   6.087   3.308  1.00  1.80           C  
ATOM   2401  CB  ARG A 307     -21.606   4.683   2.717  1.00  1.80           C  
ATOM   2402  CG  ARG A 307     -20.869   3.577   3.481  1.00  1.80           C  
ATOM   2403  CD  ARG A 307     -21.444   2.188   3.189  1.00  1.80           C  
ATOM   2404  NE  ARG A 307     -20.534   1.144   3.649  1.00  1.83           N  
ATOM   2405  CZ  ARG A 307     -19.543   0.653   2.873  1.00  1.87           C  
ATOM   2406  NH1 ARG A 307     -19.295   1.163   1.673  1.00  1.83           N  
ATOM   2407  NH2 ARG A 307     -18.809  -0.364   3.292  1.00  1.83           N  
ATOM   2408  C   ARG A 307     -22.084   6.188   4.691  1.00  1.87           C  
ATOM   2409  O   ARG A 307     -23.272   5.911   4.828  1.00  1.55           O  
ATOM   2410  N   SER A 308     -21.286   6.556   5.706  1.00  1.83           N  
ATOM   2411  CA  SER A 308     -21.807   6.641   7.061  1.00  1.80           C  
ATOM   2412  CB  SER A 308     -20.639   7.047   7.965  1.00  1.80           C  
ATOM   2413  OG  SER A 308     -19.549   6.167   7.737  1.00  1.55           O  
ATOM   2414  C   SER A 308     -22.955   7.658   7.147  1.00  1.87           C  
ATOM   2415  O   SER A 308     -22.911   8.716   6.537  1.00  1.55           O  
ATOM   2416  N   ALA A 309     -23.977   7.272   7.926  1.00  1.83           N  
ATOM   2417  CA  ALA A 309     -25.122   8.154   8.137  1.00  1.80           C  
ATOM   2418  CB  ALA A 309     -26.357   7.303   8.454  1.00  1.80           C  
ATOM   2419  C   ALA A 309     -24.851   9.138   9.289  1.00  1.87           C  
ATOM   2420  O   ALA A 309     -25.509  10.163   9.425  1.00  1.55           O  
ATOM   2421  N   LYS A 310     -23.862   8.757  10.112  1.00  1.83           N  
ATOM   2422  CA  LYS A 310     -23.514   9.508  11.305  1.00  1.80           C  
ATOM   2423  CB  LYS A 310     -24.518   9.116  12.406  1.00  1.80           C  
ATOM   2424  CG  LYS A 310     -24.259   9.687  13.808  1.00  1.80           C  
ATOM   2425  CD  LYS A 310     -25.435   9.361  14.742  1.00  1.80           C  
ATOM   2426  CE  LYS A 310     -25.190   9.747  16.207  1.00  1.80           C  
ATOM   2427  NZ  LYS A 310     -26.370   9.614  17.059  1.00  1.65           N  
ATOM   2428  C   LYS A 310     -22.085   9.087  11.645  1.00  1.87           C  
ATOM   2429  O   LYS A 310     -21.745   7.918  11.517  1.00  1.55           O  
ATOM   2430  N   LEU A 311     -21.282  10.081  12.055  1.00  1.83           N  
ATOM   2431  CA  LEU A 311     -19.940   9.826  12.573  1.00  1.80           C  
ATOM   2432  CB  LEU A 311     -18.859  10.076  11.507  1.00  1.80           C  
ATOM   2433  CG  LEU A 311     -18.873   9.059  10.353  1.00  1.80           C  
ATOM   2434  CD1 LEU A 311     -17.917   9.486   9.241  1.00  1.80           C  
ATOM   2435  CD2 LEU A 311     -18.506   7.649  10.833  1.00  1.80           C  
ATOM   2436  C   LEU A 311     -19.748  10.766  13.762  1.00  1.87           C  
ATOM   2437  O   LEU A 311     -18.957  11.702  13.737  1.00  1.55           O  
ATOM   2438  N   ARG A 312     -20.564  10.476  14.785  1.00  1.83           N  
ATOM   2439  CA  ARG A 312     -20.562  11.314  15.969  1.00  1.80           C  
ATOM   2440  CB  ARG A 312     -21.983  11.424  16.542  1.00  1.80           C  
ATOM   2441  CG  ARG A 312     -22.098  12.553  17.575  1.00  1.80           C  
ATOM   2442  CD  ARG A 312     -23.540  12.831  18.017  1.00  1.80           C  
ATOM   2443  NE  ARG A 312     -24.290  13.535  16.979  1.00  1.83           N  
ATOM   2444  CZ  ARG A 312     -24.421  14.880  16.922  1.00  1.87           C  
ATOM   2445  NH1 ARG A 312     -23.847  15.663  17.823  1.00  1.83           N  
ATOM   2446  NH2 ARG A 312     -25.136  15.415  15.943  1.00  1.83           N  
ATOM   2447  C   ARG A 312     -19.534  10.761  16.957  1.00  1.87           C  
ATOM   2448  O   ARG A 312     -19.639   9.641  17.448  1.00  1.55           O  
ATOM   2449  N   MET A 313     -18.537  11.620  17.200  1.00  1.83           N  
ATOM   2450  CA  MET A 313     -17.566  11.383  18.248  1.00  1.80           C  
ATOM   2451  CB  MET A 313     -16.203  11.927  17.789  1.00  1.80           C  
ATOM   2452  CG  MET A 313     -15.052  11.566  18.736  1.00  1.80           C  
ATOM   2453  SD  MET A 313     -13.449  12.044  18.057  1.00  1.97           S  
ATOM   2454  CE  MET A 313     -13.083  10.564  17.096  1.00  1.80           C  
ATOM   2455  C   MET A 313     -18.104  12.089  19.500  1.00  1.87           C  
ATOM   2456  O   MET A 313     -18.699  13.155  19.398  1.00  1.55           O  
ATOM   2457  N   VAL A 314     -17.914  11.460  20.668  1.00  1.83           N  
ATOM   2458  CA  VAL A 314     -18.284  12.127  21.914  1.00  1.80           C  
ATOM   2459  CB  VAL A 314     -18.566  11.098  23.035  1.00  1.80           C  
ATOM   2460  CG1 VAL A 314     -17.592   9.920  23.049  1.00  1.80           C  
ATOM   2461  CG2 VAL A 314     -18.656  11.719  24.429  1.00  1.80           C  
ATOM   2462  C   VAL A 314     -17.165  13.131  22.226  1.00  1.87           C  
ATOM   2463  O   VAL A 314     -16.059  13.040  21.707  1.00  1.55           O  
ATOM   2464  N   THR A 315     -17.517  14.111  23.061  1.00  1.83           N  
ATOM   2465  CA  THR A 315     -16.579  15.182  23.361  1.00  1.80           C  
ATOM   2466  CB  THR A 315     -16.742  16.265  22.267  1.00  1.80           C  
ATOM   2467  OG1 THR A 315     -17.005  15.675  21.006  1.00  1.55           O  
ATOM   2468  CG2 THR A 315     -15.540  17.204  22.123  1.00  1.80           C  
ATOM   2469  C   THR A 315     -16.867  15.719  24.772  1.00  1.87           C  
ATOM   2470  O   THR A 315     -16.677  16.891  25.056  1.00  1.55           O  
ATOM   2471  N   GLY A 316     -17.374  14.805  25.614  1.00  1.83           N  
ATOM   2472  CA  GLY A 316     -17.766  15.147  26.971  1.00  1.80           C  
ATOM   2473  C   GLY A 316     -18.314  13.875  27.608  1.00  1.87           C  
ATOM   2474  O   GLY A 316     -18.553  12.892  26.923  1.00  1.55           O  
ATOM   2475  N   LEU A 317     -18.483  13.915  28.934  1.00  1.83           N  
ATOM   2476  CA  LEU A 317     -18.832  12.683  29.634  1.00  1.80           C  
ATOM   2477  CB  LEU A 317     -18.622  12.868  31.145  1.00  1.80           C  
ATOM   2478  CG  LEU A 317     -19.691  13.689  31.886  1.00  1.80           C  
ATOM   2479  CD1 LEU A 317     -19.556  13.456  33.387  1.00  1.80           C  
ATOM   2480  CD2 LEU A 317     -19.615  15.193  31.603  1.00  1.80           C  
ATOM   2481  C   LEU A 317     -20.251  12.198  29.276  1.00  1.87           C  
ATOM   2482  O   LEU A 317     -21.030  12.886  28.625  1.00  1.55           O  
ATOM   2483  N   ARG A 318     -20.532  10.971  29.752  1.00  1.83           N  
ATOM   2484  CA  ARG A 318     -21.846  10.371  29.567  1.00  1.80           C  
ATOM   2485  CB  ARG A 318     -21.858   8.976  30.223  1.00  1.80           C  
ATOM   2486  CG  ARG A 318     -23.166   8.194  30.008  1.00  1.80           C  
ATOM   2487  CD  ARG A 318     -23.186   6.831  30.720  1.00  1.80           C  
ATOM   2488  NE  ARG A 318     -22.325   5.848  30.062  1.00  1.83           N  
ATOM   2489  CZ  ARG A 318     -22.780   4.746  29.413  1.00  1.87           C  
ATOM   2490  NH1 ARG A 318     -24.070   4.580  29.145  1.00  1.83           N  
ATOM   2491  NH2 ARG A 318     -21.927   3.805  29.039  1.00  1.83           N  
ATOM   2492  C   ARG A 318     -22.920  11.297  30.177  1.00  1.87           C  
ATOM   2493  O   ARG A 318     -22.755  11.862  31.250  1.00  1.55           O  
ATOM   2494  N   ASN A 319     -24.013  11.420  29.417  1.00  1.83           N  
ATOM   2495  CA  ASN A 319     -25.162  12.191  29.867  1.00  1.80           C  
ATOM   2496  CB  ASN A 319     -26.048  12.478  28.643  1.00  1.80           C  
ATOM   2497  CG  ASN A 319     -27.389  13.106  29.016  1.00  1.87           C  
ATOM   2498  OD1 ASN A 319     -28.434  12.473  28.963  1.00  1.55           O  
ATOM   2499  ND2 ASN A 319     -27.302  14.370  29.415  1.00  1.83           N  
ATOM   2500  C   ASN A 319     -25.910  11.346  30.908  1.00  1.87           C  
ATOM   2501  O   ASN A 319     -26.475  10.312  30.580  1.00  1.55           O  
ATOM   2502  N   ILE A 320     -25.880  11.835  32.161  1.00  1.83           N  
ATOM   2503  CA  ILE A 320     -26.593  11.153  33.240  1.00  1.80           C  
ATOM   2504  CB  ILE A 320     -25.600  10.328  34.105  1.00  1.80           C  
ATOM   2505  CG2 ILE A 320     -26.370   9.400  35.061  1.00  1.80           C  
ATOM   2506  CG1 ILE A 320     -24.588   9.520  33.265  1.00  1.80           C  
ATOM   2507  CD1 ILE A 320     -23.562   8.763  34.114  1.00  1.80           C  
ATOM   2508  C   ILE A 320     -27.325  12.204  34.109  1.00  1.87           C  
ATOM   2509  O   ILE A 320     -26.872  12.528  35.200  1.00  1.55           O  
ATOM   2510  N   PRO A 321     -28.472  12.748  33.612  1.00  1.83           N  
ATOM   2511  CD  PRO A 321     -29.040  12.500  32.288  1.00  1.80           C  
ATOM   2512  CA  PRO A 321     -29.206  13.760  34.379  1.00  1.80           C  
ATOM   2513  CB  PRO A 321     -30.342  14.184  33.432  1.00  1.80           C  
ATOM   2514  CG  PRO A 321     -29.917  13.725  32.039  1.00  1.80           C  
ATOM   2515  C   PRO A 321     -29.805  13.283  35.717  1.00  1.87           C  
ATOM   2516  O   PRO A 321     -30.009  14.065  36.638  1.00  1.55           O  
ATOM   2517  N   SER A 322     -30.061  11.961  35.773  1.00  1.83           N  
ATOM   2518  CA  SER A 322     -30.586  11.333  36.983  1.00  1.80           C  
ATOM   2519  CB  SER A 322     -29.479  11.281  38.054  1.00  1.80           C  
ATOM   2520  OG  SER A 322     -29.798  10.472  39.176  1.00  1.55           O  
ATOM   2521  C   SER A 322     -31.870  12.032  37.490  1.00  1.87           C  
ATOM   2522  O   SER A 322     -31.994  12.365  38.667  1.00  1.55           O  
ATOM   2523  N   ILE A 323     -32.802  12.225  36.540  1.00  1.83           N  
ATOM   2524  CA  ILE A 323     -34.095  12.811  36.867  1.00  1.80           C  
ATOM   2525  CB  ILE A 323     -34.617  13.712  35.723  1.00  1.80           C  
ATOM   2526  CG2 ILE A 323     -33.665  14.888  35.460  1.00  1.80           C  
ATOM   2527  CG1 ILE A 323     -35.025  12.986  34.419  1.00  1.80           C  
ATOM   2528  CD1 ILE A 323     -33.884  12.644  33.452  1.00  1.80           C  
ATOM   2529  C   ILE A 323     -35.084  11.683  37.236  1.00  1.87           C  
ATOM   2530 1OCT ILE A 323     -34.943  10.572  36.738  1.00  1.66           O  
ATOM   2531 2OCT ILE A 323     -35.996  11.908  38.022  1.00  1.66           O  
TER    2532      ILE A 323
ATOM   2533  N   GLY B 324     -18.418   1.639  35.132  1.00  1.65           N  
ATOM   2534  CA  GLY B 324     -17.314   2.537  34.854  1.00  1.80           C  
ATOM   2535  C   GLY B 324     -16.011   1.787  35.062  1.00  1.87           C  
ATOM   2536  O   GLY B 324     -15.934   0.897  35.900  1.00  1.55           O  
ATOM   2537  N   LEU B 325     -15.003   2.170  34.266  1.00  1.83           N  
ATOM   2538  CA  LEU B 325     -13.702   1.514  34.355  1.00  1.80           C  
ATOM   2539  CB  LEU B 325     -12.858   1.932  33.134  1.00  1.80           C  
ATOM   2540  CG  LEU B 325     -11.677   0.991  32.827  1.00  1.80           C  
ATOM   2541  CD1 LEU B 325     -12.146  -0.305  32.151  1.00  1.80           C  
ATOM   2542  CD2 LEU B 325     -10.618   1.683  31.955  1.00  1.80           C  
ATOM   2543  C   LEU B 325     -13.027   1.880  35.700  1.00  1.87           C  
ATOM   2544  O   LEU B 325     -12.305   1.094  36.308  1.00  1.55           O  
ATOM   2545  N   PHE B 326     -13.353   3.119  36.117  1.00  1.83           N  
ATOM   2546  CA  PHE B 326     -12.921   3.703  37.385  1.00  1.80           C  
ATOM   2547  CB  PHE B 326     -12.236   5.054  37.119  1.00  1.80           C  
ATOM   2548  CG  PHE B 326     -11.075   4.860  36.181  1.00  2.04           C  
ATOM   2549  CD1 PHE B 326     -11.244   5.018  34.809  1.00  2.04           C  
ATOM   2550  CD2 PHE B 326      -9.827   4.488  36.669  1.00  2.04           C  
ATOM   2551  CE1 PHE B 326     -10.193   4.779  33.935  1.00  2.04           C  
ATOM   2552  CE2 PHE B 326      -8.770   4.256  35.799  1.00  2.04           C  
ATOM   2553  CZ  PHE B 326      -8.956   4.393  34.431  1.00  2.04           C  
ATOM   2554  C   PHE B 326     -14.116   3.835  38.350  1.00  1.87           C  
ATOM   2555  O   PHE B 326     -13.959   3.813  39.565  1.00  1.55           O  
ATOM   2556  N   GLY B 327     -15.321   3.912  37.759  1.00  1.83           N  
ATOM   2557  CA  GLY B 327     -16.530   3.653  38.540  1.00  1.80           C  
ATOM   2558  C   GLY B 327     -17.034   4.880  39.307  1.00  1.87           C  
ATOM   2559  O   GLY B 327     -17.697   4.770  40.333  1.00  1.55           O  
ATOM   2560  N   ALA B 328     -16.712   6.045  38.737  1.00  1.83           N  
ATOM   2561  CA  ALA B 328     -17.308   7.299  39.161  1.00  1.80           C  
ATOM   2562  CB  ALA B 328     -16.287   8.425  39.004  1.00  1.80           C  
ATOM   2563  C   ALA B 328     -18.549   7.557  38.302  1.00  1.87           C  
ATOM   2564  O   ALA B 328     -19.648   7.741  38.811  1.00  1.55           O  
ATOM   2565  N   ILE B 329     -18.313   7.562  36.978  1.00  1.83           N  
ATOM   2566  CA  ILE B 329     -19.420   7.788  36.055  1.00  1.80           C  
ATOM   2567  CB  ILE B 329     -18.890   8.085  34.638  1.00  1.80           C  
ATOM   2568  CG2 ILE B 329     -20.020   8.167  33.594  1.00  1.80           C  
ATOM   2569  CG1 ILE B 329     -18.090   9.401  34.652  1.00  1.80           C  
ATOM   2570  CD1 ILE B 329     -17.426   9.722  33.313  1.00  1.80           C  
ATOM   2571  C   ILE B 329     -20.380   6.592  36.138  1.00  1.87           C  
ATOM   2572  O   ILE B 329     -19.972   5.435  36.094  1.00  1.55           O  
ATOM   2573  N   ALA B 330     -21.664   6.959  36.319  1.00  1.83           N  
ATOM   2574  CA  ALA B 330     -22.738   6.009  36.586  1.00  1.80           C  
ATOM   2575  CB  ALA B 330     -23.060   5.196  35.322  1.00  1.80           C  
ATOM   2576  C   ALA B 330     -22.381   5.084  37.770  1.00  1.87           C  
ATOM   2577  O   ALA B 330     -22.727   3.906  37.792  1.00  1.55           O  
ATOM   2578  N   GLY B 331     -21.626   5.673  38.709  1.00  1.83           N  
ATOM   2579  CA  GLY B 331     -20.916   4.895  39.712  1.00  1.80           C  
ATOM   2580  C   GLY B 331     -21.359   5.322  41.102  1.00  1.87           C  
ATOM   2581  O   GLY B 331     -22.545   5.333  41.410  1.00  1.55           O  
ATOM   2582  N   PHE B 332     -20.365   5.685  41.936  1.00  1.83           N  
ATOM   2583  CA  PHE B 332     -20.728   6.173  43.267  1.00  1.80           C  
ATOM   2584  CB  PHE B 332     -19.522   6.217  44.226  1.00  1.80           C  
ATOM   2585  CG  PHE B 332     -18.391   7.123  43.807  1.00  2.04           C  
ATOM   2586  CD1 PHE B 332     -18.323   8.434  44.269  1.00  2.04           C  
ATOM   2587  CD2 PHE B 332     -17.380   6.655  42.974  1.00  2.04           C  
ATOM   2588  CE1 PHE B 332     -17.263   9.259  43.912  1.00  2.04           C  
ATOM   2589  CE2 PHE B 332     -16.322   7.478  42.611  1.00  2.04           C  
ATOM   2590  CZ  PHE B 332     -16.262   8.782  43.080  1.00  2.04           C  
ATOM   2591  C   PHE B 332     -21.479   7.515  43.162  1.00  1.87           C  
ATOM   2592  O   PHE B 332     -22.377   7.821  43.941  1.00  1.55           O  
ATOM   2593  N   ILE B 333     -21.087   8.272  42.126  1.00  1.83           N  
ATOM   2594  CA  ILE B 333     -21.879   9.414  41.705  1.00  1.80           C  
ATOM   2595  CB  ILE B 333     -20.956  10.445  41.024  1.00  1.80           C  
ATOM   2596  CG2 ILE B 333     -21.736  11.656  40.485  1.00  1.80           C  
ATOM   2597  CG1 ILE B 333     -19.827  10.933  41.955  1.00  1.80           C  
ATOM   2598  CD1 ILE B 333     -18.511  11.177  41.205  1.00  1.80           C  
ATOM   2599  C   ILE B 333     -22.946   8.858  40.741  1.00  1.87           C  
ATOM   2600  O   ILE B 333     -22.654   8.466  39.614  1.00  1.55           O  
ATOM   2601  N   GLU B 334     -24.185   8.851  41.261  1.00  1.83           N  
ATOM   2602  CA  GLU B 334     -25.322   8.275  40.547  1.00  1.80           C  
ATOM   2603  CB  GLU B 334     -26.585   8.443  41.413  1.00  1.80           C  
ATOM   2604  CG  GLU B 334     -26.552   7.622  42.720  1.00  1.80           C  
ATOM   2605  CD  GLU B 334     -27.132   6.209  42.564  1.00  1.87           C  
ATOM   2606  OE1 GLU B 334     -26.955   5.584  41.526  1.00  1.66           O  
ATOM   2607  OE2 GLU B 334     -27.781   5.723  43.485  1.00  1.66           O  
ATOM   2608  C   GLU B 334     -25.523   8.942  39.174  1.00  1.87           C  
ATOM   2609  O   GLU B 334     -25.864   8.296  38.190  1.00  1.55           O  
ATOM   2610  N   GLY B 335     -25.295  10.263  39.169  1.00  1.83           N  
ATOM   2611  CA  GLY B 335     -25.386  11.015  37.933  1.00  1.80           C  
ATOM   2612  C   GLY B 335     -24.900  12.427  38.204  1.00  1.87           C  
ATOM   2613  O   GLY B 335     -24.547  12.769  39.329  1.00  1.55           O  
ATOM   2614  N   GLY B 336     -24.864  13.205  37.119  1.00  1.83           N  
ATOM   2615  CA  GLY B 336     -24.249  14.516  37.191  1.00  1.80           C  
ATOM   2616  C   GLY B 336     -25.273  15.556  37.627  1.00  1.87           C  
ATOM   2617  O   GLY B 336     -26.474  15.404  37.432  1.00  1.55           O  
ATOM   2618  N   TRP B 337     -24.734  16.624  38.224  1.00  1.83           N  
ATOM   2619  CA  TRP B 337     -25.557  17.761  38.584  1.00  1.80           C  
ATOM   2620  CB  TRP B 337     -24.783  18.676  39.544  1.00  1.80           C  
ATOM   2621  CG  TRP B 337     -24.273  17.909  40.746  1.00  2.04           C  
ATOM   2622  CD2 TRP B 337     -22.942  17.957  41.293  1.00  2.04           C  
ATOM   2623  CE2 TRP B 337     -22.926  17.109  42.424  1.00  2.04           C  
ATOM   2624  CE3 TRP B 337     -21.814  18.635  40.924  1.00  2.04           C  
ATOM   2625  CD1 TRP B 337     -25.002  17.037  41.559  1.00  2.04           C  
ATOM   2626  NE1 TRP B 337     -24.199  16.568  42.547  1.00  1.72           N  
ATOM   2627  CZ2 TRP B 337     -21.777  16.971  43.155  1.00  2.04           C  
ATOM   2628  CZ3 TRP B 337     -20.642  18.498  41.665  1.00  2.04           C  
ATOM   2629  CH2 TRP B 337     -20.626  17.667  42.782  1.00  2.04           C  
ATOM   2630  C   TRP B 337     -25.885  18.541  37.305  1.00  1.87           C  
ATOM   2631  O   TRP B 337     -25.003  19.100  36.664  1.00  1.55           O  
ATOM   2632  N   THR B 338     -27.189  18.590  36.989  1.00  1.83           N  
ATOM   2633  CA  THR B 338     -27.632  19.424  35.874  1.00  1.80           C  
ATOM   2634  CB  THR B 338     -29.123  19.133  35.583  1.00  1.80           C  
ATOM   2635  OG1 THR B 338     -29.589  19.710  34.377  1.00  1.55           O  
ATOM   2636  CG2 THR B 338     -30.066  19.496  36.744  1.00  1.80           C  
ATOM   2637  C   THR B 338     -27.344  20.918  36.160  1.00  1.87           C  
ATOM   2638  O   THR B 338     -27.183  21.734  35.262  1.00  1.55           O  
ATOM   2639  N   GLY B 339     -27.276  21.225  37.469  1.00  1.83           N  
ATOM   2640  CA  GLY B 339     -26.963  22.586  37.881  1.00  1.80           C  
ATOM   2641  C   GLY B 339     -25.526  22.990  37.517  1.00  1.87           C  
ATOM   2642  O   GLY B 339     -25.243  24.146  37.225  1.00  1.55           O  
ATOM   2643  N   MET B 340     -24.627  21.988  37.560  1.00  1.83           N  
ATOM   2644  CA  MET B 340     -23.229  22.268  37.267  1.00  1.80           C  
ATOM   2645  CB  MET B 340     -22.319  21.309  38.045  1.00  1.80           C  
ATOM   2646  CG  MET B 340     -20.838  21.701  37.937  1.00  1.80           C  
ATOM   2647  SD  MET B 340     -19.809  20.791  39.099  1.00  1.97           S  
ATOM   2648  CE  MET B 340     -19.565  19.291  38.135  1.00  1.80           C  
ATOM   2649  C   MET B 340     -23.003  22.166  35.753  1.00  1.87           C  
ATOM   2650  O   MET B 340     -22.471  21.191  35.238  1.00  1.55           O  
ATOM   2651  N   VAL B 341     -23.419  23.245  35.076  1.00  1.83           N  
ATOM   2652  CA  VAL B 341     -23.204  23.347  33.636  1.00  1.80           C  
ATOM   2653  CB  VAL B 341     -24.242  24.327  33.047  1.00  1.80           C  
ATOM   2654  CG1 VAL B 341     -24.064  25.772  33.543  1.00  1.80           C  
ATOM   2655  CG2 VAL B 341     -24.285  24.272  31.513  1.00  1.80           C  
ATOM   2656  C   VAL B 341     -21.746  23.759  33.314  1.00  1.87           C  
ATOM   2657  O   VAL B 341     -21.281  23.653  32.186  1.00  1.55           O  
ATOM   2658  N   ASP B 342     -21.074  24.269  34.364  1.00  1.83           N  
ATOM   2659  CA  ASP B 342     -19.815  24.980  34.179  1.00  1.80           C  
ATOM   2660  CB  ASP B 342     -19.338  25.543  35.530  1.00  1.80           C  
ATOM   2661  CG  ASP B 342     -20.120  26.792  35.956  1.00  1.87           C  
ATOM   2662  OD1 ASP B 342     -19.979  27.840  35.330  1.00  1.66           O  
ATOM   2663  OD2 ASP B 342     -20.860  26.722  36.928  1.00  1.66           O  
ATOM   2664  C   ASP B 342     -18.718  24.106  33.549  1.00  1.87           C  
ATOM   2665  O   ASP B 342     -18.072  24.494  32.581  1.00  1.55           O  
ATOM   2666  N   GLY B 343     -18.515  22.931  34.153  1.00  1.83           N  
ATOM   2667  CA  GLY B 343     -17.403  22.098  33.722  1.00  1.80           C  
ATOM   2668  C   GLY B 343     -17.631  20.686  34.232  1.00  1.87           C  
ATOM   2669  O   GLY B 343     -18.544  20.436  35.009  1.00  1.55           O  
ATOM   2670  N   TRP B 344     -16.802  19.779  33.696  1.00  1.83           N  
ATOM   2671  CA  TRP B 344     -17.187  18.374  33.657  1.00  1.80           C  
ATOM   2672  CB  TRP B 344     -16.319  17.595  32.654  1.00  1.80           C  
ATOM   2673  CG  TRP B 344     -16.697  17.900  31.215  1.00  2.04           C  
ATOM   2674  CD2 TRP B 344     -15.811  17.945  30.078  1.00  2.04           C  
ATOM   2675  CE2 TRP B 344     -16.609  18.214  28.943  1.00  2.04           C  
ATOM   2676  CE3 TRP B 344     -14.459  17.782  29.939  1.00  2.04           C  
ATOM   2677  CD1 TRP B 344     -17.982  18.147  30.715  1.00  2.04           C  
ATOM   2678  NE1 TRP B 344     -17.920  18.331  29.375  1.00  1.72           N  
ATOM   2679  CZ2 TRP B 344     -16.034  18.303  27.707  1.00  2.04           C  
ATOM   2680  CZ3 TRP B 344     -13.870  17.871  28.678  1.00  2.04           C  
ATOM   2681  CH2 TRP B 344     -14.660  18.129  27.559  1.00  2.04           C  
ATOM   2682  C   TRP B 344     -17.136  17.707  35.032  1.00  1.87           C  
ATOM   2683  O   TRP B 344     -17.923  16.814  35.312  1.00  1.55           O  
ATOM   2684  N   TYR B 345     -16.173  18.145  35.852  1.00  1.83           N  
ATOM   2685  CA  TYR B 345     -15.963  17.520  37.153  1.00  1.80           C  
ATOM   2686  CB  TYR B 345     -14.585  16.836  37.214  1.00  1.80           C  
ATOM   2687  CG  TYR B 345     -14.176  16.289  35.875  1.00  2.04           C  
ATOM   2688  CD1 TYR B 345     -14.861  15.224  35.301  1.00  2.04           C  
ATOM   2689  CE1 TYR B 345     -14.483  14.731  34.063  1.00  2.04           C  
ATOM   2690  CD2 TYR B 345     -13.116  16.865  35.184  1.00  2.04           C  
ATOM   2691  CE2 TYR B 345     -12.737  16.385  33.941  1.00  2.04           C  
ATOM   2692  CZ  TYR B 345     -13.423  15.310  33.387  1.00  2.04           C  
ATOM   2693  OH  TYR B 345     -13.062  14.781  32.169  1.00  1.55           O  
ATOM   2694  C   TYR B 345     -16.032  18.653  38.154  1.00  1.87           C  
ATOM   2695  O   TYR B 345     -15.658  19.772  37.823  1.00  1.55           O  
ATOM   2696  N   GLY B 346     -16.513  18.352  39.363  1.00  1.83           N  
ATOM   2697  CA  GLY B 346     -16.608  19.461  40.290  1.00  1.80           C  
ATOM   2698  C   GLY B 346     -16.885  18.982  41.692  1.00  1.87           C  
ATOM   2699  O   GLY B 346     -17.281  17.849  41.938  1.00  1.55           O  
ATOM   2700  N   TYR B 347     -16.640  19.949  42.576  1.00  1.83           N  
ATOM   2701  CA  TYR B 347     -16.945  19.829  43.981  1.00  1.80           C  
ATOM   2702  CB  TYR B 347     -15.994  20.727  44.796  1.00  1.80           C  
ATOM   2703  CG  TYR B 347     -14.587  20.712  44.259  1.00  2.04           C  
ATOM   2704  CD1 TYR B 347     -14.143  21.730  43.419  1.00  2.04           C  
ATOM   2705  CE1 TYR B 347     -12.845  21.732  42.929  1.00  2.04           C  
ATOM   2706  CD2 TYR B 347     -13.712  19.685  44.588  1.00  2.04           C  
ATOM   2707  CE2 TYR B 347     -12.413  19.682  44.094  1.00  2.04           C  
ATOM   2708  CZ  TYR B 347     -11.972  20.704  43.270  1.00  2.04           C  
ATOM   2709  OH  TYR B 347     -10.667  20.679  42.817  1.00  1.55           O  
ATOM   2710  C   TYR B 347     -18.400  20.280  44.165  1.00  1.87           C  
ATOM   2711  O   TYR B 347     -19.026  20.816  43.256  1.00  1.55           O  
ATOM   2712  N   HIS B 348     -18.875  20.062  45.388  1.00  1.83           N  
ATOM   2713  CA  HIS B 348     -20.178  20.521  45.831  1.00  1.80           C  
ATOM   2714  CB  HIS B 348     -21.244  19.484  45.432  1.00  1.80           C  
ATOM   2715  CG  HIS B 348     -22.545  19.654  46.183  1.00  2.04           C  
ATOM   2716  CD2 HIS B 348     -23.154  18.734  47.051  1.00  2.04           C  
ATOM   2717  ND1 HIS B 348     -23.312  20.761  46.127  1.00  1.72           N  
ATOM   2718  CE1 HIS B 348     -24.359  20.525  46.937  1.00  2.04           C  
ATOM   2719  NE2 HIS B 348     -24.290  19.309  47.508  1.00  1.72           N  
ATOM   2720  C   HIS B 348     -20.031  20.690  47.336  1.00  1.87           C  
ATOM   2721  O   HIS B 348     -19.108  20.139  47.920  1.00  1.55           O  
ATOM   2722  N   HIS B 349     -20.935  21.472  47.935  1.00  1.83           N  
ATOM   2723  CA  HIS B 349     -20.882  21.642  49.374  1.00  1.80           C  
ATOM   2724  CB  HIS B 349     -19.784  22.648  49.772  1.00  1.80           C  
ATOM   2725  CG  HIS B 349     -20.117  24.049  49.303  1.00  2.04           C  
ATOM   2726  CD2 HIS B 349     -20.142  25.215  50.086  1.00  2.04           C  
ATOM   2727  ND1 HIS B 349     -20.451  24.386  48.037  1.00  1.72           N  
ATOM   2728  CE1 HIS B 349     -20.671  25.709  48.049  1.00  2.04           C  
ATOM   2729  NE2 HIS B 349     -20.493  26.239  49.274  1.00  1.72           N  
ATOM   2730  C   HIS B 349     -22.258  22.088  49.863  1.00  1.87           C  
ATOM   2731  O   HIS B 349     -23.084  22.583  49.099  1.00  1.55           O  
ATOM   2732  N   GLN B 350     -22.426  21.881  51.174  1.00  1.83           N  
ATOM   2733  CA  GLN B 350     -23.598  22.322  51.909  1.00  1.80           C  
ATOM   2734  CB  GLN B 350     -24.674  21.217  51.910  1.00  1.80           C  
ATOM   2735  CG  GLN B 350     -25.835  21.479  52.889  1.00  1.80           C  
ATOM   2736  CD  GLN B 350     -26.991  20.494  52.693  1.00  1.87           C  
ATOM   2737  OE1 GLN B 350     -26.850  19.428  52.105  1.00  1.55           O  
ATOM   2738  NE2 GLN B 350     -28.145  20.912  53.212  1.00  1.83           N  
ATOM   2739  C   GLN B 350     -23.111  22.637  53.324  1.00  1.87           C  
ATOM   2740  O   GLN B 350     -22.228  21.964  53.839  1.00  1.55           O  
ATOM   2741  N   ASN B 351     -23.715  23.672  53.917  1.00  1.83           N  
ATOM   2742  CA  ASN B 351     -23.442  24.014  55.307  1.00  1.80           C  
ATOM   2743  CB  ASN B 351     -22.050  24.662  55.476  1.00  1.80           C  
ATOM   2744  CG  ASN B 351     -22.011  26.134  55.050  1.00  1.87           C  
ATOM   2745  OD1 ASN B 351     -22.764  26.594  54.201  1.00  1.55           O  
ATOM   2746  ND2 ASN B 351     -21.141  26.860  55.740  1.00  1.83           N  
ATOM   2747  C   ASN B 351     -24.591  24.915  55.785  1.00  1.87           C  
ATOM   2748  O   ASN B 351     -25.636  24.992  55.148  1.00  1.55           O  
ATOM   2749  N   GLU B 352     -24.340  25.607  56.909  1.00  1.83           N  
ATOM   2750  CA  GLU B 352     -25.331  26.520  57.463  1.00  1.80           C  
ATOM   2751  CB  GLU B 352     -24.836  27.055  58.818  1.00  1.80           C  
ATOM   2752  CG  GLU B 352     -24.474  25.937  59.813  1.00  1.80           C  
ATOM   2753  CD  GLU B 352     -24.041  26.451  61.194  1.00  1.87           C  
ATOM   2754  OE1 GLU B 352     -23.877  27.648  61.386  1.00  1.66           O  
ATOM   2755  OE2 GLU B 352     -23.863  25.643  62.094  1.00  1.66           O  
ATOM   2756  C   GLU B 352     -25.646  27.692  56.504  1.00  1.87           C  
ATOM   2757  O   GLU B 352     -26.773  28.172  56.432  1.00  1.55           O  
ATOM   2758  N   GLN B 353     -24.591  28.145  55.798  1.00  1.83           N  
ATOM   2759  CA  GLN B 353     -24.750  29.309  54.934  1.00  1.80           C  
ATOM   2760  CB  GLN B 353     -23.386  29.853  54.462  1.00  1.80           C  
ATOM   2761  CG  GLN B 353     -23.533  31.247  53.817  1.00  1.80           C  
ATOM   2762  CD  GLN B 353     -22.266  31.817  53.160  1.00  1.87           C  
ATOM   2763  OE1 GLN B 353     -22.324  32.807  52.437  1.00  1.55           O  
ATOM   2764  NE2 GLN B 353     -21.130  31.176  53.424  1.00  1.83           N  
ATOM   2765  C   GLN B 353     -25.645  28.969  53.730  1.00  1.87           C  
ATOM   2766  O   GLN B 353     -26.581  29.692  53.400  1.00  1.55           O  
ATOM   2767  N   GLY B 354     -25.293  27.849  53.082  1.00  1.83           N  
ATOM   2768  CA  GLY B 354     -26.010  27.521  51.860  1.00  1.80           C  
ATOM   2769  C   GLY B 354     -25.461  26.237  51.255  1.00  1.87           C  
ATOM   2770  O   GLY B 354     -25.152  25.275  51.952  1.00  1.55           O  
ATOM   2771  N   SER B 355     -25.371  26.264  49.919  1.00  1.83           N  
ATOM   2772  CA  SER B 355     -24.864  25.129  49.167  1.00  1.80           C  
ATOM   2773  CB  SER B 355     -25.969  24.057  49.031  1.00  1.80           C  
ATOM   2774  OG  SER B 355     -26.818  23.950  50.168  1.00  1.55           O  
ATOM   2775  C   SER B 355     -24.431  25.638  47.788  1.00  1.87           C  
ATOM   2776  O   SER B 355     -24.758  26.759  47.403  1.00  1.55           O  
ATOM   2777  N   GLY B 356     -23.718  24.767  47.064  1.00  1.83           N  
ATOM   2778  CA  GLY B 356     -23.399  25.088  45.681  1.00  1.80           C  
ATOM   2779  C   GLY B 356     -22.552  23.974  45.084  1.00  1.87           C  
ATOM   2780  O   GLY B 356     -21.942  23.191  45.809  1.00  1.55           O  
ATOM   2781  N   TYR B 357     -22.577  23.938  43.742  1.00  1.83           N  
ATOM   2782  CA  TYR B 357     -21.691  23.088  42.953  1.00  1.80           C  
ATOM   2783  CB  TYR B 357     -22.415  22.566  41.696  1.00  1.80           C  
ATOM   2784  CG  TYR B 357     -23.804  22.066  41.994  1.00  2.04           C  
ATOM   2785  CD1 TYR B 357     -24.916  22.743  41.506  1.00  2.04           C  
ATOM   2786  CE1 TYR B 357     -26.201  22.306  41.805  1.00  2.04           C  
ATOM   2787  CD2 TYR B 357     -23.998  20.929  42.768  1.00  2.04           C  
ATOM   2788  CE2 TYR B 357     -25.280  20.489  43.070  1.00  2.04           C  
ATOM   2789  CZ  TYR B 357     -26.386  21.180  42.598  1.00  2.04           C  
ATOM   2790  OH  TYR B 357     -27.653  20.738  42.930  1.00  1.55           O  
ATOM   2791  C   TYR B 357     -20.500  23.964  42.551  1.00  1.87           C  
ATOM   2792  O   TYR B 357     -20.564  25.186  42.657  1.00  1.55           O  
ATOM   2793  N   ALA B 358     -19.432  23.305  42.084  1.00  1.83           N  
ATOM   2794  CA  ALA B 358     -18.237  24.035  41.690  1.00  1.80           C  
ATOM   2795  CB  ALA B 358     -17.398  24.349  42.935  1.00  1.80           C  
ATOM   2796  C   ALA B 358     -17.423  23.175  40.725  1.00  1.87           C  
ATOM   2797  O   ALA B 358     -16.613  22.354  41.138  1.00  1.55           O  
ATOM   2798  N   ALA B 359     -17.663  23.402  39.426  1.00  1.83           N  
ATOM   2799  CA  ALA B 359     -16.841  22.713  38.441  1.00  1.80           C  
ATOM   2800  CB  ALA B 359     -17.377  22.948  37.034  1.00  1.80           C  
ATOM   2801  C   ALA B 359     -15.404  23.238  38.519  1.00  1.87           C  
ATOM   2802  O   ALA B 359     -15.181  24.443  38.595  1.00  1.55           O  
ATOM   2803  N   ASP B 360     -14.454  22.291  38.495  1.00  1.83           N  
ATOM   2804  CA  ASP B 360     -13.060  22.703  38.443  1.00  1.80           C  
ATOM   2805  CB  ASP B 360     -12.113  21.612  38.967  1.00  1.80           C  
ATOM   2806  CG  ASP B 360     -10.744  22.240  39.269  1.00  1.87           C  
ATOM   2807  OD1 ASP B 360     -10.176  22.898  38.404  1.00  1.66           O  
ATOM   2808  OD2 ASP B 360     -10.260  22.104  40.387  1.00  1.66           O  
ATOM   2809  C   ASP B 360     -12.737  23.077  36.991  1.00  1.87           C  
ATOM   2810  O   ASP B 360     -12.617  22.232  36.104  1.00  1.55           O  
ATOM   2811  N   GLN B 361     -12.629  24.399  36.812  1.00  1.83           N  
ATOM   2812  CA  GLN B 361     -12.385  24.968  35.497  1.00  1.80           C  
ATOM   2813  CB  GLN B 361     -12.340  26.501  35.616  1.00  1.80           C  
ATOM   2814  CG  GLN B 361     -13.682  27.124  36.042  1.00  1.80           C  
ATOM   2815  CD  GLN B 361     -14.681  27.151  34.880  1.00  1.87           C  
ATOM   2816  OE1 GLN B 361     -15.567  26.316  34.762  1.00  1.55           O  
ATOM   2817  NE2 GLN B 361     -14.485  28.154  34.023  1.00  1.83           N  
ATOM   2818  C   GLN B 361     -11.071  24.435  34.899  1.00  1.87           C  
ATOM   2819  O   GLN B 361     -10.984  24.171  33.709  1.00  1.55           O  
ATOM   2820  N   LYS B 362     -10.056  24.298  35.770  1.00  1.83           N  
ATOM   2821  CA  LYS B 362      -8.729  23.946  35.280  1.00  1.80           C  
ATOM   2822  CB  LYS B 362      -7.675  24.183  36.375  1.00  1.80           C  
ATOM   2823  CG  LYS B 362      -6.218  23.985  35.915  1.00  1.80           C  
ATOM   2824  CD  LYS B 362      -5.495  25.280  35.512  1.00  1.80           C  
ATOM   2825  CE  LYS B 362      -6.100  25.998  34.296  1.00  1.80           C  
ATOM   2826  NZ  LYS B 362      -5.307  27.134  33.835  1.00  1.65           N  
ATOM   2827  C   LYS B 362      -8.721  22.494  34.783  1.00  1.87           C  
ATOM   2828  O   LYS B 362      -8.284  22.213  33.673  1.00  1.55           O  
ATOM   2829  N   SER B 363      -9.232  21.588  35.637  1.00  1.83           N  
ATOM   2830  CA  SER B 363      -9.259  20.187  35.224  1.00  1.80           C  
ATOM   2831  CB  SER B 363      -9.743  19.303  36.382  1.00  1.80           C  
ATOM   2832  OG  SER B 363      -8.918  19.434  37.532  1.00  1.55           O  
ATOM   2833  C   SER B 363     -10.132  19.995  33.970  1.00  1.87           C  
ATOM   2834  O   SER B 363      -9.744  19.319  33.024  1.00  1.55           O  
ATOM   2835  N   THR B 364     -11.303  20.658  33.989  1.00  1.83           N  
ATOM   2836  CA  THR B 364     -12.149  20.582  32.802  1.00  1.80           C  
ATOM   2837  CB  THR B 364     -13.466  21.353  33.013  1.00  1.80           C  
ATOM   2838  OG1 THR B 364     -14.152  20.893  34.171  1.00  1.55           O  
ATOM   2839  CG2 THR B 364     -14.424  21.142  31.836  1.00  1.80           C  
ATOM   2840  C   THR B 364     -11.385  21.081  31.551  1.00  1.87           C  
ATOM   2841  O   THR B 364     -11.391  20.444  30.510  1.00  1.55           O  
ATOM   2842  N   GLN B 365     -10.709  22.228  31.715  1.00  1.83           N  
ATOM   2843  CA  GLN B 365     -10.003  22.852  30.601  1.00  1.80           C  
ATOM   2844  CB  GLN B 365      -9.432  24.208  31.053  1.00  1.80           C  
ATOM   2845  CG  GLN B 365      -8.646  24.972  29.973  1.00  1.80           C  
ATOM   2846  CD  GLN B 365      -9.523  25.321  28.765  1.00  1.87           C  
ATOM   2847  OE1 GLN B 365     -10.245  26.311  28.757  1.00  1.55           O  
ATOM   2848  NE2 GLN B 365      -9.417  24.469  27.746  1.00  1.83           N  
ATOM   2849  C   GLN B 365      -8.901  21.930  30.056  1.00  1.87           C  
ATOM   2850  O   GLN B 365      -8.684  21.844  28.855  1.00  1.55           O  
ATOM   2851  N   ASN B 366      -8.228  21.240  30.991  1.00  1.83           N  
ATOM   2852  CA  ASN B 366      -7.174  20.305  30.595  1.00  1.80           C  
ATOM   2853  CB  ASN B 366      -6.512  19.663  31.829  1.00  1.80           C  
ATOM   2854  CG  ASN B 366      -5.265  20.435  32.261  1.00  1.87           C  
ATOM   2855  OD1 ASN B 366      -4.140  20.063  31.955  1.00  1.55           O  
ATOM   2856  ND2 ASN B 366      -5.514  21.523  32.988  1.00  1.83           N  
ATOM   2857  C   ASN B 366      -7.765  19.212  29.703  1.00  1.87           C  
ATOM   2858  O   ASN B 366      -7.260  18.888  28.634  1.00  1.55           O  
ATOM   2859  N   ALA B 367      -8.891  18.679  30.201  1.00  1.83           N  
ATOM   2860  CA  ALA B 367      -9.564  17.632  29.456  1.00  1.80           C  
ATOM   2861  CB  ALA B 367     -10.736  17.100  30.272  1.00  1.80           C  
ATOM   2862  C   ALA B 367     -10.022  18.133  28.076  1.00  1.87           C  
ATOM   2863  O   ALA B 367      -9.860  17.451  27.077  1.00  1.55           O  
ATOM   2864  N   ILE B 368     -10.573  19.357  28.065  1.00  1.83           N  
ATOM   2865  CA  ILE B 368     -11.016  19.973  26.818  1.00  1.80           C  
ATOM   2866  CB  ILE B 368     -11.656  21.359  27.083  1.00  1.80           C  
ATOM   2867  CG2 ILE B 368     -11.872  22.164  25.785  1.00  1.80           C  
ATOM   2868  CG1 ILE B 368     -12.996  21.211  27.831  1.00  1.80           C  
ATOM   2869  CD1 ILE B 368     -13.567  22.532  28.362  1.00  1.80           C  
ATOM   2870  C   ILE B 368      -9.838  20.048  25.834  1.00  1.87           C  
ATOM   2871  O   ILE B 368      -9.980  19.739  24.659  1.00  1.55           O  
ATOM   2872  N   ASN B 369      -8.672  20.448  26.366  1.00  1.83           N  
ATOM   2873  CA  ASN B 369      -7.488  20.587  25.521  1.00  1.80           C  
ATOM   2874  CB  ASN B 369      -6.237  20.975  26.333  1.00  1.80           C  
ATOM   2875  CG  ASN B 369      -6.339  22.379  26.934  1.00  1.87           C  
ATOM   2876  OD1 ASN B 369      -7.106  23.225  26.492  1.00  1.55           O  
ATOM   2877  ND2 ASN B 369      -5.506  22.587  27.955  1.00  1.83           N  
ATOM   2878  C   ASN B 369      -7.227  19.277  24.762  1.00  1.87           C  
ATOM   2879  O   ASN B 369      -7.151  19.243  23.540  1.00  1.55           O  
ATOM   2880  N   GLY B 370      -7.122  18.201  25.558  1.00  1.83           N  
ATOM   2881  CA  GLY B 370      -6.818  16.899  24.974  1.00  1.80           C  
ATOM   2882  C   GLY B 370      -7.896  16.435  23.984  1.00  1.87           C  
ATOM   2883  O   GLY B 370      -7.621  16.010  22.868  1.00  1.55           O  
ATOM   2884  N   ILE B 371      -9.142  16.535  24.466  1.00  1.83           N  
ATOM   2885  CA  ILE B 371     -10.307  16.079  23.717  1.00  1.80           C  
ATOM   2886  CB  ILE B 371     -11.564  16.351  24.582  1.00  1.80           C  
ATOM   2887  CG2 ILE B 371     -12.880  16.355  23.795  1.00  1.80           C  
ATOM   2888  CG1 ILE B 371     -11.650  15.393  25.788  1.00  1.80           C  
ATOM   2889  CD1 ILE B 371     -12.139  13.982  25.431  1.00  1.80           C  
ATOM   2890  C   ILE B 371     -10.343  16.758  22.332  1.00  1.87           C  
ATOM   2891  O   ILE B 371     -10.380  16.113  21.290  1.00  1.55           O  
ATOM   2892  N   THR B 372     -10.299  18.097  22.381  1.00  1.83           N  
ATOM   2893  CA  THR B 372     -10.324  18.857  21.142  1.00  1.80           C  
ATOM   2894  CB  THR B 372     -10.364  20.366  21.440  1.00  1.80           C  
ATOM   2895  OG1 THR B 372      -9.280  20.781  22.248  1.00  1.55           O  
ATOM   2896  CG2 THR B 372     -11.690  20.792  22.092  1.00  1.80           C  
ATOM   2897  C   THR B 372      -9.134  18.474  20.248  1.00  1.87           C  
ATOM   2898  O   THR B 372      -9.279  18.317  19.044  1.00  1.55           O  
ATOM   2899  N   ASN B 373      -7.968  18.290  20.900  1.00  1.83           N  
ATOM   2900  CA  ASN B 373      -6.761  17.933  20.158  1.00  1.80           C  
ATOM   2901  CB  ASN B 373      -5.556  17.758  21.094  1.00  1.80           C  
ATOM   2902  CG  ASN B 373      -4.256  17.675  20.280  1.00  1.87           C  
ATOM   2903  OD1 ASN B 373      -3.641  18.685  19.959  1.00  1.55           O  
ATOM   2904  ND2 ASN B 373      -3.884  16.441  19.944  1.00  1.83           N  
ATOM   2905  C   ASN B 373      -6.982  16.667  19.320  1.00  1.87           C  
ATOM   2906  O   ASN B 373      -6.686  16.644  18.135  1.00  1.55           O  
ATOM   2907  N   LYS B 374      -7.556  15.644  19.979  1.00  1.83           N  
ATOM   2908  CA  LYS B 374      -7.891  14.407  19.275  1.00  1.80           C  
ATOM   2909  CB  LYS B 374      -8.674  13.469  20.212  1.00  1.80           C  
ATOM   2910  CG  LYS B 374      -9.020  12.108  19.577  1.00  1.80           C  
ATOM   2911  CD  LYS B 374      -9.915  11.235  20.466  1.00  1.80           C  
ATOM   2912  CE  LYS B 374      -9.248  10.863  21.796  1.00  1.80           C  
ATOM   2913  NZ  LYS B 374      -9.925   9.810  22.547  1.00  1.65           N  
ATOM   2914  C   LYS B 374      -8.716  14.713  18.012  1.00  1.87           C  
ATOM   2915  O   LYS B 374      -8.382  14.316  16.902  1.00  1.55           O  
ATOM   2916  N   VAL B 375      -9.814  15.452  18.253  1.00  1.83           N  
ATOM   2917  CA  VAL B 375     -10.723  15.789  17.161  1.00  1.80           C  
ATOM   2918  CB  VAL B 375     -11.911  16.610  17.711  1.00  1.80           C  
ATOM   2919  CG1 VAL B 375     -12.879  17.057  16.604  1.00  1.80           C  
ATOM   2920  CG2 VAL B 375     -12.689  15.823  18.780  1.00  1.80           C  
ATOM   2921  C   VAL B 375      -9.967  16.524  16.030  1.00  1.87           C  
ATOM   2922  O   VAL B 375     -10.209  16.308  14.850  1.00  1.55           O  
ATOM   2923  N   ASN B 376      -9.033  17.391  16.454  1.00  1.83           N  
ATOM   2924  CA  ASN B 376      -8.262  18.181  15.500  1.00  1.80           C  
ATOM   2925  CB  ASN B 376      -7.319  19.186  16.191  1.00  1.80           C  
ATOM   2926  CG  ASN B 376      -8.024  20.264  17.031  1.00  1.87           C  
ATOM   2927  OD1 ASN B 376      -7.530  20.686  18.070  1.00  1.55           O  
ATOM   2928  ND2 ASN B 376      -9.178  20.716  16.536  1.00  1.83           N  
ATOM   2929  C   ASN B 376      -7.462  17.248  14.582  1.00  1.87           C  
ATOM   2930  O   ASN B 376      -7.474  17.385  13.365  1.00  1.55           O  
ATOM   2931  N   SER B 377      -6.804  16.267  15.226  1.00  1.83           N  
ATOM   2932  CA  SER B 377      -6.084  15.263  14.458  1.00  1.80           C  
ATOM   2933  CB  SER B 377      -5.457  14.234  15.408  1.00  1.80           C  
ATOM   2934  OG  SER B 377      -4.749  14.848  16.474  1.00  1.55           O  
ATOM   2935  C   SER B 377      -7.000  14.571  13.431  1.00  1.87           C  
ATOM   2936  O   SER B 377      -6.641  14.415  12.273  1.00  1.55           O  
ATOM   2937  N   VAL B 378      -8.200  14.184  13.900  1.00  1.83           N  
ATOM   2938  CA  VAL B 378      -9.121  13.488  13.004  1.00  1.80           C  
ATOM   2939  CB  VAL B 378     -10.397  13.075  13.774  1.00  1.80           C  
ATOM   2940  CG1 VAL B 378     -11.434  12.395  12.867  1.00  1.80           C  
ATOM   2941  CG2 VAL B 378     -10.057  12.143  14.948  1.00  1.80           C  
ATOM   2942  C   VAL B 378      -9.431  14.344  11.754  1.00  1.87           C  
ATOM   2943  O   VAL B 378      -9.269  13.911  10.618  1.00  1.55           O  
ATOM   2944  N   ILE B 379      -9.890  15.578  12.025  1.00  1.83           N  
ATOM   2945  CA  ILE B 379     -10.378  16.396  10.917  1.00  1.80           C  
ATOM   2946  CB  ILE B 379     -11.142  17.638  11.428  1.00  1.80           C  
ATOM   2947  CG2 ILE B 379     -12.333  17.217  12.310  1.00  1.80           C  
ATOM   2948  CG1 ILE B 379     -10.236  18.641  12.165  1.00  1.80           C  
ATOM   2949  CD1 ILE B 379     -10.958  19.912  12.624  1.00  1.80           C  
ATOM   2950  C   ILE B 379      -9.250  16.732   9.921  1.00  1.87           C  
ATOM   2951  O   ILE B 379      -9.453  16.727   8.715  1.00  1.55           O  
ATOM   2952  N   GLU B 380      -8.059  17.019  10.475  1.00  1.83           N  
ATOM   2953  CA  GLU B 380      -6.949  17.382   9.602  1.00  1.80           C  
ATOM   2954  CB  GLU B 380      -5.809  17.980  10.437  1.00  1.80           C  
ATOM   2955  CG  GLU B 380      -6.143  19.402  10.932  1.00  1.80           C  
ATOM   2956  CD  GLU B 380      -4.932  20.115  11.547  1.00  1.87           C  
ATOM   2957  OE1 GLU B 380      -3.824  19.972  11.046  1.00  1.66           O  
ATOM   2958  OE2 GLU B 380      -5.089  20.839  12.520  1.00  1.66           O  
ATOM   2959  C   GLU B 380      -6.463  16.171   8.788  1.00  1.87           C  
ATOM   2960  O   GLU B 380      -6.210  16.258   7.592  1.00  1.55           O  
ATOM   2961  N   LYS B 381      -6.329  15.040   9.496  1.00  1.83           N  
ATOM   2962  CA  LYS B 381      -5.781  13.850   8.854  1.00  1.80           C  
ATOM   2963  CB  LYS B 381      -5.453  12.782   9.910  1.00  1.80           C  
ATOM   2964  CG  LYS B 381      -4.307  13.187  10.855  1.00  1.80           C  
ATOM   2965  CD  LYS B 381      -2.946  13.230  10.151  1.00  1.80           C  
ATOM   2966  CE  LYS B 381      -1.788  13.554  11.106  1.00  1.80           C  
ATOM   2967  NZ  LYS B 381      -0.523  13.787  10.418  1.00  1.65           N  
ATOM   2968  C   LYS B 381      -6.736  13.301   7.781  1.00  1.87           C  
ATOM   2969  O   LYS B 381      -6.307  12.705   6.798  1.00  1.55           O  
ATOM   2970  N   MET B 382      -8.040  13.535   8.000  1.00  1.83           N  
ATOM   2971  CA  MET B 382      -9.046  13.099   7.039  1.00  1.80           C  
ATOM   2972  CB  MET B 382     -10.380  12.957   7.784  1.00  1.80           C  
ATOM   2973  CG  MET B 382     -11.468  12.276   6.947  1.00  1.80           C  
ATOM   2974  SD  MET B 382     -11.016  10.572   6.566  1.00  1.97           S  
ATOM   2975  CE  MET B 382     -10.717  10.744   4.800  1.00  1.80           C  
ATOM   2976  C   MET B 382      -9.131  14.119   5.883  1.00  1.87           C  
ATOM   2977  O   MET B 382     -10.088  14.871   5.741  1.00  1.55           O  
ATOM   2978  N   ASN B 383      -8.048  14.114   5.086  1.00  1.83           N  
ATOM   2979  CA  ASN B 383      -7.823  15.188   4.121  1.00  1.80           C  
ATOM   2980  CB  ASN B 383      -6.384  15.155   3.569  1.00  1.80           C  
ATOM   2981  CG  ASN B 383      -6.159  14.268   2.334  1.00  1.87           C  
ATOM   2982  OD1 ASN B 383      -5.715  14.736   1.294  1.00  1.55           O  
ATOM   2983  ND2 ASN B 383      -6.429  12.974   2.503  1.00  1.83           N  
ATOM   2984  C   ASN B 383      -8.901  15.223   3.020  1.00  1.87           C  
ATOM   2985  O   ASN B 383      -9.488  14.215   2.647  1.00  1.55           O  
ATOM   2986  N   THR B 384      -9.123  16.467   2.571  1.00  1.83           N  
ATOM   2987  CA  THR B 384     -10.179  16.833   1.640  1.00  1.80           C  
ATOM   2988  CB  THR B 384      -9.978  18.339   1.359  1.00  1.80           C  
ATOM   2989  OG1 THR B 384      -9.425  18.987   2.496  1.00  1.55           O  
ATOM   2990  CG2 THR B 384     -11.246  19.067   0.898  1.00  1.80           C  
ATOM   2991  C   THR B 384     -10.098  16.011   0.334  1.00  1.87           C  
ATOM   2992  O   THR B 384      -9.021  15.662  -0.135  1.00  1.55           O  
ATOM   2993  N   GLN B 385     -11.288  15.753  -0.231  1.00  1.83           N  
ATOM   2994  CA  GLN B 385     -11.380  15.222  -1.581  1.00  1.80           C  
ATOM   2995  CB  GLN B 385     -12.682  14.407  -1.702  1.00  1.80           C  
ATOM   2996  CG  GLN B 385     -12.965  13.808  -3.091  1.00  1.80           C  
ATOM   2997  CD  GLN B 385     -11.841  12.882  -3.580  1.00  1.87           C  
ATOM   2998  OE1 GLN B 385     -10.695  13.285  -3.759  1.00  1.55           O  
ATOM   2999  NE2 GLN B 385     -12.224  11.619  -3.763  1.00  1.83           N  
ATOM   3000  C   GLN B 385     -11.336  16.407  -2.566  1.00  1.87           C  
ATOM   3001  O   GLN B 385     -11.944  17.448  -2.342  1.00  1.55           O  
ATOM   3002  N   PHE B 386     -10.569  16.183  -3.641  1.00  1.83           N  
ATOM   3003  CA  PHE B 386     -10.511  17.123  -4.755  1.00  1.80           C  
ATOM   3004  CB  PHE B 386      -9.066  17.244  -5.275  1.00  1.80           C  
ATOM   3005  CG  PHE B 386      -8.159  17.928  -4.292  1.00  2.04           C  
ATOM   3006  CD1 PHE B 386      -7.181  17.216  -3.604  1.00  2.04           C  
ATOM   3007  CD2 PHE B 386      -8.282  19.295  -4.066  1.00  2.04           C  
ATOM   3008  CE1 PHE B 386      -6.334  17.862  -2.712  1.00  2.04           C  
ATOM   3009  CE2 PHE B 386      -7.437  19.943  -3.175  1.00  2.04           C  
ATOM   3010  CZ  PHE B 386      -6.460  19.228  -2.498  1.00  2.04           C  
ATOM   3011  C   PHE B 386     -11.433  16.574  -5.848  1.00  1.87           C  
ATOM   3012  O   PHE B 386     -12.096  15.561  -5.668  1.00  1.55           O  
ATOM   3013  N   THR B 387     -11.417  17.254  -7.002  1.00  1.83           N  
ATOM   3014  CA  THR B 387     -12.193  16.779  -8.134  1.00  1.80           C  
ATOM   3015  CB  THR B 387     -11.929  17.716  -9.318  1.00  1.80           C  
ATOM   3016  OG1 THR B 387     -12.080  19.036  -8.809  1.00  1.55           O  
ATOM   3017  CG2 THR B 387     -12.875  17.440 -10.503  1.00  1.80           C  
ATOM   3018  C   THR B 387     -11.893  15.297  -8.473  1.00  1.87           C  
ATOM   3019  O   THR B 387     -10.766  14.902  -8.759  1.00  1.55           O  
ATOM   3020  N   ALA B 388     -12.991  14.532  -8.412  1.00  1.83           N  
ATOM   3021  CA  ALA B 388     -13.032  13.125  -8.749  1.00  1.80           C  
ATOM   3022  CB  ALA B 388     -13.042  12.282  -7.467  1.00  1.80           C  
ATOM   3023  C   ALA B 388     -14.334  12.937  -9.522  1.00  1.87           C  
ATOM   3024  O   ALA B 388     -15.416  13.111  -8.971  1.00  1.55           O  
ATOM   3025  N   VAL B 389     -14.163  12.628 -10.815  1.00  1.83           N  
ATOM   3026  CA  VAL B 389     -15.286  12.543 -11.734  1.00  1.80           C  
ATOM   3027  CB  VAL B 389     -15.372  13.823 -12.593  1.00  1.80           C  
ATOM   3028  CG1 VAL B 389     -15.697  15.061 -11.740  1.00  1.80           C  
ATOM   3029  CG2 VAL B 389     -14.108  14.067 -13.432  1.00  1.80           C  
ATOM   3030  C   VAL B 389     -15.108  11.276 -12.577  1.00  1.87           C  
ATOM   3031  O   VAL B 389     -13.997  10.801 -12.791  1.00  1.55           O  
ATOM   3032  N   GLY B 390     -16.261  10.751 -13.011  1.00  1.83           N  
ATOM   3033  CA  GLY B 390     -16.249   9.556 -13.838  1.00  1.80           C  
ATOM   3034  C   GLY B 390     -15.836   9.909 -15.269  1.00  1.87           C  
ATOM   3035  O   GLY B 390     -16.189  10.954 -15.802  1.00  1.55           O  
ATOM   3036  N   LYS B 391     -15.070   8.973 -15.842  1.00  1.83           N  
ATOM   3037  CA  LYS B 391     -14.709   8.993 -17.250  1.00  1.80           C  
ATOM   3038  CB  LYS B 391     -13.193   9.182 -17.462  1.00  1.80           C  
ATOM   3039  CG  LYS B 391     -12.268   8.100 -16.873  1.00  1.80           C  
ATOM   3040  CD  LYS B 391     -12.217   8.019 -15.339  1.00  1.80           C  
ATOM   3041  CE  LYS B 391     -11.987   9.373 -14.648  1.00  1.80           C  
ATOM   3042  NZ  LYS B 391     -10.726  10.009 -15.004  1.00  1.65           N  
ATOM   3043  C   LYS B 391     -15.216   7.665 -17.798  1.00  1.87           C  
ATOM   3044  O   LYS B 391     -15.291   6.685 -17.065  1.00  1.55           O  
ATOM   3045  N   GLU B 392     -15.613   7.700 -19.077  1.00  1.83           N  
ATOM   3046  CA  GLU B 392     -16.251   6.528 -19.653  1.00  1.80           C  
ATOM   3047  CB  GLU B 392     -17.258   6.953 -20.730  1.00  1.80           C  
ATOM   3048  CG  GLU B 392     -18.331   7.896 -20.158  1.00  1.80           C  
ATOM   3049  CD  GLU B 392     -19.574   7.978 -21.048  1.00  1.87           C  
ATOM   3050  OE1 GLU B 392     -19.475   7.793 -22.253  1.00  1.66           O  
ATOM   3051  OE2 GLU B 392     -20.657   8.227 -20.530  1.00  1.66           O  
ATOM   3052  C   GLU B 392     -15.188   5.576 -20.208  1.00  1.87           C  
ATOM   3053  O   GLU B 392     -14.031   5.930 -20.428  1.00  1.55           O  
ATOM   3054  N   PHE B 393     -15.681   4.346 -20.408  1.00  1.83           N  
ATOM   3055  CA  PHE B 393     -14.905   3.266 -20.982  1.00  1.80           C  
ATOM   3056  CB  PHE B 393     -14.449   2.276 -19.898  1.00  1.80           C  
ATOM   3057  CG  PHE B 393     -13.571   2.954 -18.882  1.00  2.04           C  
ATOM   3058  CD1 PHE B 393     -12.203   3.056 -19.101  1.00  2.04           C  
ATOM   3059  CD2 PHE B 393     -14.112   3.523 -17.733  1.00  2.04           C  
ATOM   3060  CE1 PHE B 393     -11.395   3.753 -18.213  1.00  2.04           C  
ATOM   3061  CE2 PHE B 393     -13.304   4.206 -16.835  1.00  2.04           C  
ATOM   3062  CZ  PHE B 393     -11.944   4.327 -17.076  1.00  2.04           C  
ATOM   3063  C   PHE B 393     -15.787   2.616 -22.040  1.00  1.87           C  
ATOM   3064  O   PHE B 393     -17.010   2.637 -21.957  1.00  1.55           O  
ATOM   3065  N   ASN B 394     -15.088   2.116 -23.059  1.00  1.83           N  
ATOM   3066  CA  ASN B 394     -15.709   1.602 -24.265  1.00  1.80           C  
ATOM   3067  CB  ASN B 394     -14.627   1.577 -25.357  1.00  1.80           C  
ATOM   3068  CG  ASN B 394     -15.200   1.232 -26.730  1.00  1.87           C  
ATOM   3069  OD1 ASN B 394     -15.323   0.069 -27.094  1.00  1.55           O  
ATOM   3070  ND2 ASN B 394     -15.576   2.291 -27.444  1.00  1.83           N  
ATOM   3071  C   ASN B 394     -16.264   0.197 -23.982  1.00  1.87           C  
ATOM   3072  O   ASN B 394     -15.933  -0.438 -22.987  1.00  1.55           O  
ATOM   3073  N   LYS B 395     -17.093  -0.266 -24.929  1.00  1.83           N  
ATOM   3074  CA  LYS B 395     -17.596  -1.635 -24.919  1.00  1.80           C  
ATOM   3075  CB  LYS B 395     -18.296  -1.882 -26.264  1.00  1.80           C  
ATOM   3076  CG  LYS B 395     -19.065  -3.208 -26.340  1.00  1.80           C  
ATOM   3077  CD  LYS B 395     -19.889  -3.338 -27.629  1.00  1.80           C  
ATOM   3078  CE  LYS B 395     -19.024  -3.459 -28.890  1.00  1.80           C  
ATOM   3079  NZ  LYS B 395     -19.816  -3.441 -30.112  1.00  1.65           N  
ATOM   3080  C   LYS B 395     -16.459  -2.658 -24.694  1.00  1.87           C  
ATOM   3081  O   LYS B 395     -16.594  -3.615 -23.945  1.00  1.55           O  
ATOM   3082  N   LEU B 396     -15.339  -2.382 -25.390  1.00  1.83           N  
ATOM   3083  CA  LEU B 396     -14.180  -3.274 -25.383  1.00  1.80           C  
ATOM   3084  CB  LEU B 396     -13.498  -3.182 -26.759  1.00  1.80           C  
ATOM   3085  CG  LEU B 396     -14.423  -3.477 -27.953  1.00  1.80           C  
ATOM   3086  CD1 LEU B 396     -13.666  -3.277 -29.269  1.00  1.80           C  
ATOM   3087  CD2 LEU B 396     -15.010  -4.894 -27.889  1.00  1.80           C  
ATOM   3088  C   LEU B 396     -13.182  -2.913 -24.256  1.00  1.87           C  
ATOM   3089  O   LEU B 396     -11.983  -3.158 -24.355  1.00  1.55           O  
ATOM   3090  N   GLU B 397     -13.745  -2.286 -23.211  1.00  1.83           N  
ATOM   3091  CA  GLU B 397     -12.994  -1.874 -22.035  1.00  1.80           C  
ATOM   3092  CB  GLU B 397     -12.709  -0.362 -22.111  1.00  1.80           C  
ATOM   3093  CG  GLU B 397     -11.801   0.044 -23.289  1.00  1.80           C  
ATOM   3094  CD  GLU B 397     -11.584   1.559 -23.391  1.00  1.87           C  
ATOM   3095  OE1 GLU B 397     -12.211   2.313 -22.659  1.00  1.66           O  
ATOM   3096  OE2 GLU B 397     -10.782   1.997 -24.209  1.00  1.66           O  
ATOM   3097  C   GLU B 397     -13.828  -2.197 -20.778  1.00  1.87           C  
ATOM   3098  O   GLU B 397     -13.743  -1.511 -19.764  1.00  1.55           O  
ATOM   3099  N   ARG B 398     -14.649  -3.257 -20.882  1.00  1.83           N  
ATOM   3100  CA  ARG B 398     -15.553  -3.595 -19.783  1.00  1.80           C  
ATOM   3101  CB  ARG B 398     -16.542  -4.698 -20.211  1.00  1.80           C  
ATOM   3102  CG  ARG B 398     -17.543  -5.110 -19.118  1.00  1.80           C  
ATOM   3103  CD  ARG B 398     -18.484  -6.242 -19.563  1.00  1.80           C  
ATOM   3104  NE  ARG B 398     -19.412  -5.750 -20.577  1.00  1.83           N  
ATOM   3105  CZ  ARG B 398     -20.685  -5.358 -20.330  1.00  1.87           C  
ATOM   3106  NH1 ARG B 398     -21.238  -5.512 -19.132  1.00  1.83           N  
ATOM   3107  NH2 ARG B 398     -21.391  -4.803 -21.303  1.00  1.83           N  
ATOM   3108  C   ARG B 398     -14.737  -3.994 -18.536  1.00  1.87           C  
ATOM   3109  O   ARG B 398     -15.084  -3.673 -17.404  1.00  1.55           O  
ATOM   3110  N   ARG B 399     -13.607  -4.671 -18.815  1.00  1.83           N  
ATOM   3111  CA  ARG B 399     -12.675  -4.978 -17.735  1.00  1.80           C  
ATOM   3112  CB  ARG B 399     -11.438  -5.704 -18.286  1.00  1.80           C  
ATOM   3113  CG  ARG B 399     -11.719  -7.135 -18.783  1.00  1.80           C  
ATOM   3114  CD  ARG B 399     -10.483  -7.762 -19.437  1.00  1.80           C  
ATOM   3115  NE  ARG B 399     -10.151  -6.966 -20.611  1.00  1.83           N  
ATOM   3116  CZ  ARG B 399      -8.936  -6.952 -21.191  1.00  1.87           C  
ATOM   3117  NH1 ARG B 399      -7.966  -7.733 -20.745  1.00  1.83           N  
ATOM   3118  NH2 ARG B 399      -8.712  -6.151 -22.222  1.00  1.83           N  
ATOM   3119  C   ARG B 399     -12.242  -3.686 -17.014  1.00  1.87           C  
ATOM   3120  O   ARG B 399     -12.107  -3.638 -15.797  1.00  1.55           O  
ATOM   3121  N   MET B 400     -12.018  -2.648 -17.840  1.00  1.83           N  
ATOM   3122  CA  MET B 400     -11.468  -1.417 -17.300  1.00  1.80           C  
ATOM   3123  CB  MET B 400     -10.908  -0.502 -18.397  1.00  1.80           C  
ATOM   3124  CG  MET B 400      -9.940   0.526 -17.793  1.00  1.80           C  
ATOM   3125  SD  MET B 400      -9.041   1.469 -19.032  1.00  1.97           S  
ATOM   3126  CE  MET B 400      -8.083   2.493 -17.899  1.00  1.80           C  
ATOM   3127  C   MET B 400     -12.498  -0.685 -16.430  1.00  1.87           C  
ATOM   3128  O   MET B 400     -12.166  -0.234 -15.342  1.00  1.55           O  
ATOM   3129  N   GLU B 401     -13.756  -0.594 -16.922  1.00  1.83           N  
ATOM   3130  CA  GLU B 401     -14.741   0.112 -16.092  1.00  1.80           C  
ATOM   3131  CB  GLU B 401     -16.110   0.333 -16.774  1.00  1.80           C  
ATOM   3132  CG  GLU B 401     -16.981  -0.916 -17.005  1.00  1.80           C  
ATOM   3133  CD  GLU B 401     -18.420  -0.538 -17.394  1.00  1.87           C  
ATOM   3134  OE1 GLU B 401     -18.639  -0.018 -18.483  1.00  1.66           O  
ATOM   3135  OE2 GLU B 401     -19.336  -0.759 -16.604  1.00  1.66           O  
ATOM   3136  C   GLU B 401     -14.905  -0.596 -14.739  1.00  1.87           C  
ATOM   3137  O   GLU B 401     -14.944   0.024 -13.683  1.00  1.55           O  
ATOM   3138  N   ASN B 402     -14.969  -1.934 -14.842  1.00  1.83           N  
ATOM   3139  CA  ASN B 402     -15.166  -2.757 -13.654  1.00  1.80           C  
ATOM   3140  CB  ASN B 402     -15.348  -4.236 -14.044  1.00  1.80           C  
ATOM   3141  CG  ASN B 402     -16.797  -4.529 -14.452  1.00  1.87           C  
ATOM   3142  OD1 ASN B 402     -17.744  -4.078 -13.818  1.00  1.55           O  
ATOM   3143  ND2 ASN B 402     -16.931  -5.318 -15.515  1.00  1.83           N  
ATOM   3144  C   ASN B 402     -13.986  -2.598 -12.688  1.00  1.87           C  
ATOM   3145  O   ASN B 402     -14.157  -2.540 -11.478  1.00  1.55           O  
ATOM   3146  N   LEU B 403     -12.780  -2.513 -13.277  1.00  1.83           N  
ATOM   3147  CA  LEU B 403     -11.589  -2.321 -12.459  1.00  1.80           C  
ATOM   3148  CB  LEU B 403     -10.323  -2.396 -13.337  1.00  1.80           C  
ATOM   3149  CG  LEU B 403      -8.978  -2.237 -12.589  1.00  1.80           C  
ATOM   3150  CD1 LEU B 403      -8.549  -0.774 -12.409  1.00  1.80           C  
ATOM   3151  CD2 LEU B 403      -8.955  -2.982 -11.249  1.00  1.80           C  
ATOM   3152  C   LEU B 403     -11.692  -0.991 -11.706  1.00  1.87           C  
ATOM   3153  O   LEU B 403     -11.595  -0.926 -10.491  1.00  1.55           O  
ATOM   3154  N   ASN B 404     -11.907   0.061 -12.499  1.00  1.83           N  
ATOM   3155  CA  ASN B 404     -11.977   1.419 -11.970  1.00  1.80           C  
ATOM   3156  CB  ASN B 404     -12.304   2.355 -13.143  1.00  1.80           C  
ATOM   3157  CG  ASN B 404     -12.379   3.814 -12.690  1.00  1.87           C  
ATOM   3158  OD1 ASN B 404     -11.523   4.307 -11.966  1.00  1.55           O  
ATOM   3159  ND2 ASN B 404     -13.446   4.473 -13.138  1.00  1.83           N  
ATOM   3160  C   ASN B 404     -13.018   1.526 -10.832  1.00  1.87           C  
ATOM   3161  O   ASN B 404     -12.790   2.128  -9.789  1.00  1.55           O  
ATOM   3162  N   LYS B 405     -14.157   0.864 -11.094  1.00  1.83           N  
ATOM   3163  CA  LYS B 405     -15.226   0.763 -10.111  1.00  1.80           C  
ATOM   3164  CB  LYS B 405     -16.399  -0.022 -10.732  1.00  1.80           C  
ATOM   3165  CG  LYS B 405     -17.623  -0.194  -9.819  1.00  1.80           C  
ATOM   3166  CD  LYS B 405     -18.328   1.121  -9.454  1.00  1.80           C  
ATOM   3167  CE  LYS B 405     -19.510   0.878  -8.507  1.00  1.80           C  
ATOM   3168  NZ  LYS B 405     -20.295   2.068  -8.205  1.00  1.65           N  
ATOM   3169  C   LYS B 405     -14.702   0.113  -8.816  1.00  1.87           C  
ATOM   3170  O   LYS B 405     -14.903   0.622  -7.723  1.00  1.55           O  
ATOM   3171  N   LYS B 406     -14.016  -1.030  -9.010  1.00  1.83           N  
ATOM   3172  CA  LYS B 406     -13.458  -1.796  -7.899  1.00  1.80           C  
ATOM   3173  CB  LYS B 406     -12.699  -3.025  -8.447  1.00  1.80           C  
ATOM   3174  CG  LYS B 406     -12.264  -4.034  -7.371  1.00  1.80           C  
ATOM   3175  CD  LYS B 406     -11.687  -5.341  -7.947  1.00  1.80           C  
ATOM   3176  CE  LYS B 406     -10.323  -5.163  -8.636  1.00  1.80           C  
ATOM   3177  NZ  LYS B 406      -9.697  -6.415  -9.057  1.00  1.65           N  
ATOM   3178  C   LYS B 406     -12.558  -0.904  -7.021  1.00  1.87           C  
ATOM   3179  O   LYS B 406     -12.603  -0.959  -5.797  1.00  1.55           O  
ATOM   3180  N   VAL B 407     -11.765  -0.071  -7.722  1.00  1.83           N  
ATOM   3181  CA  VAL B 407     -10.889   0.871  -7.036  1.00  1.80           C  
ATOM   3182  CB  VAL B 407     -10.071   1.714  -8.047  1.00  1.80           C  
ATOM   3183  CG1 VAL B 407      -9.147   2.720  -7.352  1.00  1.80           C  
ATOM   3184  CG2 VAL B 407      -9.207   0.823  -8.946  1.00  1.80           C  
ATOM   3185  C   VAL B 407     -11.700   1.735  -6.043  1.00  1.87           C  
ATOM   3186  O   VAL B 407     -11.530   1.650  -4.831  1.00  1.55           O  
ATOM   3187  N   ASP B 408     -12.557   2.600  -6.618  1.00  1.83           N  
ATOM   3188  CA  ASP B 408     -13.168   3.602  -5.745  1.00  1.80           C  
ATOM   3189  CB  ASP B 408     -13.748   4.810  -6.508  1.00  1.80           C  
ATOM   3190  CG  ASP B 408     -14.980   4.557  -7.384  1.00  1.87           C  
ATOM   3191  OD1 ASP B 408     -15.883   3.843  -6.977  1.00  1.66           O  
ATOM   3192  OD2 ASP B 408     -15.058   5.117  -8.472  1.00  1.66           O  
ATOM   3193  C   ASP B 408     -14.114   2.967  -4.709  1.00  1.87           C  
ATOM   3194  O   ASP B 408     -14.173   3.406  -3.567  1.00  1.55           O  
ATOM   3195  N   ASP B 409     -14.802   1.899  -5.145  1.00  1.83           N  
ATOM   3196  CA  ASP B 409     -15.714   1.177  -4.266  1.00  1.80           C  
ATOM   3197  CB  ASP B 409     -16.354   0.026  -5.060  1.00  1.80           C  
ATOM   3198  CG  ASP B 409     -17.385  -0.772  -4.254  1.00  1.87           C  
ATOM   3199  OD1 ASP B 409     -18.206  -0.181  -3.562  1.00  1.66           O  
ATOM   3200  OD2 ASP B 409     -17.383  -1.996  -4.335  1.00  1.66           O  
ATOM   3201  C   ASP B 409     -14.949   0.681  -3.028  1.00  1.87           C  
ATOM   3202  O   ASP B 409     -15.318   0.914  -1.882  1.00  1.55           O  
ATOM   3203  N   GLY B 410     -13.825   0.022  -3.360  1.00  1.83           N  
ATOM   3204  CA  GLY B 410     -12.876  -0.454  -2.363  1.00  1.80           C  
ATOM   3205  C   GLY B 410     -12.479   0.651  -1.381  1.00  1.87           C  
ATOM   3206  O   GLY B 410     -12.518   0.477  -0.169  1.00  1.55           O  
ATOM   3207  N   PHE B 411     -12.105   1.807  -1.964  1.00  1.83           N  
ATOM   3208  CA  PHE B 411     -11.695   2.916  -1.114  1.00  1.80           C  
ATOM   3209  CB  PHE B 411     -11.205   4.111  -1.956  1.00  1.80           C  
ATOM   3210  CG  PHE B 411      -9.786   3.923  -2.425  1.00  2.04           C  
ATOM   3211  CD1 PHE B 411      -8.767   3.760  -1.493  1.00  2.04           C  
ATOM   3212  CD2 PHE B 411      -9.460   3.901  -3.778  1.00  2.04           C  
ATOM   3213  CE1 PHE B 411      -7.461   3.532  -1.897  1.00  2.04           C  
ATOM   3214  CE2 PHE B 411      -8.146   3.693  -4.184  1.00  2.04           C  
ATOM   3215  CZ  PHE B 411      -7.150   3.486  -3.246  1.00  2.04           C  
ATOM   3216  C   PHE B 411     -12.830   3.321  -0.166  1.00  1.87           C  
ATOM   3217  O   PHE B 411     -12.620   3.506   1.024  1.00  1.55           O  
ATOM   3218  N   ILE B 412     -14.039   3.443  -0.725  1.00  1.83           N  
ATOM   3219  CA  ILE B 412     -15.159   3.885   0.095  1.00  1.80           C  
ATOM   3220  CB  ILE B 412     -16.410   4.059  -0.791  1.00  1.80           C  
ATOM   3221  CG2 ILE B 412     -17.673   4.372   0.032  1.00  1.80           C  
ATOM   3222  CG1 ILE B 412     -16.179   5.163  -1.846  1.00  1.80           C  
ATOM   3223  CD1 ILE B 412     -17.073   5.013  -3.081  1.00  1.80           C  
ATOM   3224  C   ILE B 412     -15.363   2.913   1.275  1.00  1.87           C  
ATOM   3225  O   ILE B 412     -15.557   3.337   2.408  1.00  1.55           O  
ATOM   3226  N   ASP B 413     -15.267   1.605   0.967  1.00  1.83           N  
ATOM   3227  CA  ASP B 413     -15.372   0.602   2.023  1.00  1.80           C  
ATOM   3228  CB  ASP B 413     -15.214  -0.832   1.469  1.00  1.80           C  
ATOM   3229  CG  ASP B 413     -16.453  -1.399   0.771  1.00  1.87           C  
ATOM   3230  OD1 ASP B 413     -17.535  -0.838   0.894  1.00  1.66           O  
ATOM   3231  OD2 ASP B 413     -16.342  -2.428   0.114  1.00  1.66           O  
ATOM   3232  C   ASP B 413     -14.319   0.862   3.116  1.00  1.87           C  
ATOM   3233  O   ASP B 413     -14.638   0.920   4.297  1.00  1.55           O  
ATOM   3234  N   ILE B 414     -13.064   1.037   2.664  1.00  1.83           N  
ATOM   3235  CA  ILE B 414     -11.971   1.273   3.604  1.00  1.80           C  
ATOM   3236  CB  ILE B 414     -10.625   1.437   2.858  1.00  1.80           C  
ATOM   3237  CG2 ILE B 414      -9.534   2.067   3.746  1.00  1.80           C  
ATOM   3238  CG1 ILE B 414     -10.126   0.113   2.250  1.00  1.80           C  
ATOM   3239  CD1 ILE B 414      -9.556  -0.858   3.294  1.00  1.80           C  
ATOM   3240  C   ILE B 414     -12.261   2.492   4.499  1.00  1.87           C  
ATOM   3241  O   ILE B 414     -12.122   2.437   5.714  1.00  1.55           O  
ATOM   3242  N   TRP B 415     -12.637   3.606   3.856  1.00  1.83           N  
ATOM   3243  CA  TRP B 415     -12.757   4.840   4.622  1.00  1.80           C  
ATOM   3244  CB  TRP B 415     -12.783   6.068   3.697  1.00  1.80           C  
ATOM   3245  CG  TRP B 415     -11.426   6.224   3.039  1.00  2.04           C  
ATOM   3246  CD2 TRP B 415     -10.186   6.589   3.678  1.00  2.04           C  
ATOM   3247  CE2 TRP B 415      -9.185   6.577   2.678  1.00  2.04           C  
ATOM   3248  CE3 TRP B 415      -9.862   6.920   4.966  1.00  2.04           C  
ATOM   3249  CD1 TRP B 415     -11.123   6.018   1.691  1.00  2.04           C  
ATOM   3250  NE1 TRP B 415      -9.801   6.224   1.485  1.00  1.72           N  
ATOM   3251  CZ2 TRP B 415      -7.893   6.890   2.997  1.00  2.04           C  
ATOM   3252  CZ3 TRP B 415      -8.546   7.245   5.293  1.00  2.04           C  
ATOM   3253  CH2 TRP B 415      -7.559   7.230   4.308  1.00  2.04           C  
ATOM   3254  C   TRP B 415     -13.963   4.786   5.568  1.00  1.87           C  
ATOM   3255  O   TRP B 415     -13.923   5.327   6.663  1.00  1.55           O  
ATOM   3256  N   THR B 416     -15.017   4.084   5.120  1.00  1.83           N  
ATOM   3257  CA  THR B 416     -16.167   3.918   6.002  1.00  1.80           C  
ATOM   3258  CB  THR B 416     -17.345   3.323   5.214  1.00  1.80           C  
ATOM   3259  OG1 THR B 416     -17.593   4.076   4.034  1.00  1.55           O  
ATOM   3260  CG2 THR B 416     -18.648   3.362   6.009  1.00  1.80           C  
ATOM   3261  C   THR B 416     -15.776   3.070   7.226  1.00  1.87           C  
ATOM   3262  O   THR B 416     -16.016   3.439   8.367  1.00  1.55           O  
ATOM   3263  N   TYR B 417     -15.121   1.937   6.930  1.00  1.83           N  
ATOM   3264  CA  TYR B 417     -14.617   1.054   7.978  1.00  1.80           C  
ATOM   3265  CB  TYR B 417     -13.800  -0.056   7.295  1.00  1.80           C  
ATOM   3266  CG  TYR B 417     -12.967  -0.894   8.228  1.00  2.04           C  
ATOM   3267  CD1 TYR B 417     -13.516  -1.991   8.884  1.00  2.04           C  
ATOM   3268  CE1 TYR B 417     -12.725  -2.805   9.688  1.00  2.04           C  
ATOM   3269  CD2 TYR B 417     -11.620  -0.601   8.419  1.00  2.04           C  
ATOM   3270  CE2 TYR B 417     -10.830  -1.408   9.221  1.00  2.04           C  
ATOM   3271  CZ  TYR B 417     -11.370  -2.522   9.843  1.00  2.04           C  
ATOM   3272  OH  TYR B 417     -10.529  -3.322  10.594  1.00  1.55           O  
ATOM   3273  C   TYR B 417     -13.797   1.863   9.002  1.00  1.87           C  
ATOM   3274  O   TYR B 417     -14.080   1.882  10.192  1.00  1.55           O  
ATOM   3275  N   ASN B 418     -12.798   2.563   8.442  1.00  1.83           N  
ATOM   3276  CA  ASN B 418     -11.886   3.377   9.240  1.00  1.80           C  
ATOM   3277  CB  ASN B 418     -10.922   4.179   8.338  1.00  1.80           C  
ATOM   3278  CG  ASN B 418      -9.679   3.406   7.879  1.00  1.87           C  
ATOM   3279  OD1 ASN B 418      -9.377   2.305   8.325  1.00  1.55           O  
ATOM   3280  ND2 ASN B 418      -8.917   4.100   7.031  1.00  1.83           N  
ATOM   3281  C   ASN B 418     -12.667   4.376  10.105  1.00  1.87           C  
ATOM   3282  O   ASN B 418     -12.376   4.564  11.277  1.00  1.55           O  
ATOM   3283  N   ALA B 419     -13.650   5.022   9.457  1.00  1.83           N  
ATOM   3284  CA  ALA B 419     -14.383   6.106  10.097  1.00  1.80           C  
ATOM   3285  CB  ALA B 419     -15.360   6.737   9.091  1.00  1.80           C  
ATOM   3286  C   ALA B 419     -15.141   5.602  11.332  1.00  1.87           C  
ATOM   3287  O   ALA B 419     -14.950   6.058  12.453  1.00  1.55           O  
ATOM   3288  N   GLU B 420     -16.033   4.643  11.048  1.00  1.83           N  
ATOM   3289  CA  GLU B 420     -16.958   4.187  12.073  1.00  1.80           C  
ATOM   3290  CB  GLU B 420     -18.024   3.288  11.435  1.00  1.80           C  
ATOM   3291  CG  GLU B 420     -18.805   4.049  10.348  1.00  1.80           C  
ATOM   3292  CD  GLU B 420     -19.933   3.246   9.689  1.00  1.87           C  
ATOM   3293  OE1 GLU B 420     -20.046   2.050   9.923  1.00  1.66           O  
ATOM   3294  OE2 GLU B 420     -20.715   3.825   8.942  1.00  1.66           O  
ATOM   3295  C   GLU B 420     -16.198   3.482  13.205  1.00  1.87           C  
ATOM   3296  O   GLU B 420     -16.502   3.634  14.382  1.00  1.55           O  
ATOM   3297  N   LEU B 421     -15.178   2.723  12.770  1.00  1.83           N  
ATOM   3298  CA  LEU B 421     -14.310   2.041  13.717  1.00  1.80           C  
ATOM   3299  CB  LEU B 421     -13.276   1.219  12.924  1.00  1.80           C  
ATOM   3300  CG  LEU B 421     -12.376   0.307  13.770  1.00  1.80           C  
ATOM   3301  CD1 LEU B 421     -13.186  -0.814  14.439  1.00  1.80           C  
ATOM   3302  CD2 LEU B 421     -11.258  -0.290  12.907  1.00  1.80           C  
ATOM   3303  C   LEU B 421     -13.650   3.067  14.660  1.00  1.87           C  
ATOM   3304  O   LEU B 421     -13.772   2.996  15.875  1.00  1.55           O  
ATOM   3305  N   LEU B 422     -12.969   4.035  14.020  1.00  1.83           N  
ATOM   3306  CA  LEU B 422     -12.266   5.089  14.749  1.00  1.80           C  
ATOM   3307  CB  LEU B 422     -11.774   6.169  13.769  1.00  1.80           C  
ATOM   3308  CG  LEU B 422     -11.155   7.423  14.423  1.00  1.80           C  
ATOM   3309  CD1 LEU B 422      -9.882   7.085  15.211  1.00  1.80           C  
ATOM   3310  CD2 LEU B 422     -10.858   8.478  13.354  1.00  1.80           C  
ATOM   3311  C   LEU B 422     -13.162   5.706  15.829  1.00  1.87           C  
ATOM   3312  O   LEU B 422     -12.831   5.701  17.010  1.00  1.55           O  
ATOM   3313  N   VAL B 423     -14.301   6.257  15.357  1.00  1.83           N  
ATOM   3314  CA  VAL B 423     -15.139   7.002  16.288  1.00  1.80           C  
ATOM   3315  CB  VAL B 423     -16.271   7.774  15.577  1.00  1.80           C  
ATOM   3316  CG1 VAL B 423     -15.700   8.734  14.522  1.00  1.80           C  
ATOM   3317  CG2 VAL B 423     -17.337   6.870  14.945  1.00  1.80           C  
ATOM   3318  C   VAL B 423     -15.633   6.082  17.414  1.00  1.87           C  
ATOM   3319  O   VAL B 423     -15.589   6.442  18.576  1.00  1.55           O  
ATOM   3320  N   LEU B 424     -16.067   4.875  17.032  1.00  1.83           N  
ATOM   3321  CA  LEU B 424     -16.616   3.960  18.026  1.00  1.80           C  
ATOM   3322  CB  LEU B 424     -17.104   2.714  17.270  1.00  1.80           C  
ATOM   3323  CG  LEU B 424     -17.642   1.576  18.154  1.00  1.80           C  
ATOM   3324  CD1 LEU B 424     -18.884   0.921  17.542  1.00  1.80           C  
ATOM   3325  CD2 LEU B 424     -16.555   0.523  18.392  1.00  1.80           C  
ATOM   3326  C   LEU B 424     -15.603   3.677  19.163  1.00  1.87           C  
ATOM   3327  O   LEU B 424     -15.925   3.773  20.346  1.00  1.55           O  
ATOM   3328  N   LEU B 425     -14.367   3.347  18.755  1.00  1.83           N  
ATOM   3329  CA  LEU B 425     -13.354   3.020  19.752  1.00  1.80           C  
ATOM   3330  CB  LEU B 425     -12.108   2.418  19.074  1.00  1.80           C  
ATOM   3331  CG  LEU B 425     -12.225   0.916  18.732  1.00  1.80           C  
ATOM   3332  CD1 LEU B 425     -12.748   0.075  19.901  1.00  1.80           C  
ATOM   3333  CD2 LEU B 425     -13.038   0.637  17.469  1.00  1.80           C  
ATOM   3334  C   LEU B 425     -12.992   4.249  20.602  1.00  1.87           C  
ATOM   3335  O   LEU B 425     -12.962   4.194  21.830  1.00  1.55           O  
ATOM   3336  N   GLU B 426     -12.725   5.362  19.906  1.00  1.83           N  
ATOM   3337  CA  GLU B 426     -12.332   6.555  20.646  1.00  1.80           C  
ATOM   3338  CB  GLU B 426     -11.941   7.696  19.690  1.00  1.80           C  
ATOM   3339  CG  GLU B 426     -10.624   7.435  18.939  1.00  1.80           C  
ATOM   3340  CD  GLU B 426      -9.478   7.137  19.914  1.00  1.87           C  
ATOM   3341  OE1 GLU B 426      -9.117   8.015  20.690  1.00  1.66           O  
ATOM   3342  OE2 GLU B 426      -8.962   6.026  19.914  1.00  1.66           O  
ATOM   3343  C   GLU B 426     -13.447   7.002  21.597  1.00  1.87           C  
ATOM   3344  O   GLU B 426     -13.184   7.468  22.696  1.00  1.55           O  
ATOM   3345  N   ASN B 427     -14.687   6.793  21.132  1.00  1.83           N  
ATOM   3346  CA  ASN B 427     -15.868   7.197  21.889  1.00  1.80           C  
ATOM   3347  CB  ASN B 427     -17.174   6.878  21.133  1.00  1.80           C  
ATOM   3348  CG  ASN B 427     -17.394   7.887  20.015  1.00  1.87           C  
ATOM   3349  OD1 ASN B 427     -16.772   8.939  19.986  1.00  1.55           O  
ATOM   3350  ND2 ASN B 427     -18.325   7.550  19.121  1.00  1.83           N  
ATOM   3351  C   ASN B 427     -15.907   6.492  23.234  1.00  1.87           C  
ATOM   3352  O   ASN B 427     -16.260   7.076  24.251  1.00  1.55           O  
ATOM   3353  N   GLU B 428     -15.510   5.207  23.176  1.00  1.83           N  
ATOM   3354  CA  GLU B 428     -15.355   4.456  24.414  1.00  1.80           C  
ATOM   3355  CB  GLU B 428     -14.941   3.010  24.081  1.00  1.80           C  
ATOM   3356  CG  GLU B 428     -14.892   2.080  25.305  1.00  1.80           C  
ATOM   3357  CD  GLU B 428     -16.297   1.759  25.828  1.00  1.87           C  
ATOM   3358  OE1 GLU B 428     -17.122   1.308  25.037  1.00  1.66           O  
ATOM   3359  OE2 GLU B 428     -16.563   1.964  27.011  1.00  1.66           O  
ATOM   3360  C   GLU B 428     -14.330   5.176  25.316  1.00  1.87           C  
ATOM   3361  O   GLU B 428     -14.625   5.616  26.420  1.00  1.55           O  
ATOM   3362  N   ARG B 429     -13.112   5.303  24.756  1.00  1.83           N  
ATOM   3363  CA  ARG B 429     -11.999   5.892  25.500  1.00  1.80           C  
ATOM   3364  CB  ARG B 429     -10.747   5.973  24.605  1.00  1.80           C  
ATOM   3365  CG  ARG B 429      -9.913   4.681  24.599  1.00  1.80           C  
ATOM   3366  CD  ARG B 429      -9.002   4.534  25.830  1.00  1.80           C  
ATOM   3367  NE  ARG B 429      -7.924   5.517  25.778  1.00  1.83           N  
ATOM   3368  CZ  ARG B 429      -6.877   5.545  26.638  1.00  1.87           C  
ATOM   3369  NH1 ARG B 429      -6.755   4.663  27.622  1.00  1.83           N  
ATOM   3370  NH2 ARG B 429      -5.946   6.477  26.507  1.00  1.83           N  
ATOM   3371  C   ARG B 429     -12.331   7.272  26.114  1.00  1.87           C  
ATOM   3372  O   ARG B 429     -11.817   7.613  27.171  1.00  1.55           O  
ATOM   3373  N   THR B 430     -13.194   8.045  25.436  1.00  1.83           N  
ATOM   3374  CA  THR B 430     -13.621   9.322  25.992  1.00  1.80           C  
ATOM   3375  CB  THR B 430     -14.589   9.966  24.978  1.00  1.80           C  
ATOM   3376  OG1 THR B 430     -14.005   9.969  23.689  1.00  1.55           O  
ATOM   3377  CG2 THR B 430     -15.058  11.381  25.351  1.00  1.80           C  
ATOM   3378  C   THR B 430     -14.249   9.124  27.391  1.00  1.87           C  
ATOM   3379  O   THR B 430     -13.896   9.784  28.362  1.00  1.55           O  
ATOM   3380  N   LEU B 431     -15.190   8.171  27.445  1.00  1.83           N  
ATOM   3381  CA  LEU B 431     -15.882   7.965  28.707  1.00  1.80           C  
ATOM   3382  CB  LEU B 431     -17.073   7.010  28.535  1.00  1.80           C  
ATOM   3383  CG  LEU B 431     -18.019   7.413  27.384  1.00  1.80           C  
ATOM   3384  CD1 LEU B 431     -19.233   6.481  27.327  1.00  1.80           C  
ATOM   3385  CD2 LEU B 431     -18.485   8.878  27.471  1.00  1.80           C  
ATOM   3386  C   LEU B 431     -14.907   7.490  29.795  1.00  1.87           C  
ATOM   3387  O   LEU B 431     -15.000   7.917  30.936  1.00  1.55           O  
ATOM   3388  N   ASP B 432     -13.959   6.624  29.386  1.00  1.83           N  
ATOM   3389  CA  ASP B 432     -12.958   6.118  30.331  1.00  1.80           C  
ATOM   3390  CB  ASP B 432     -12.000   5.120  29.636  1.00  1.80           C  
ATOM   3391  CG  ASP B 432     -12.633   3.764  29.289  1.00  1.87           C  
ATOM   3392  OD1 ASP B 432     -13.597   3.365  29.933  1.00  1.66           O  
ATOM   3393  OD2 ASP B 432     -12.139   3.098  28.382  1.00  1.66           O  
ATOM   3394  C   ASP B 432     -12.127   7.276  30.913  1.00  1.87           C  
ATOM   3395  O   ASP B 432     -11.821   7.340  32.097  1.00  1.55           O  
ATOM   3396  N   PHE B 433     -11.778   8.181  29.986  1.00  1.83           N  
ATOM   3397  CA  PHE B 433     -10.987   9.357  30.322  1.00  1.80           C  
ATOM   3398  CB  PHE B 433     -10.732  10.149  29.023  1.00  1.80           C  
ATOM   3399  CG  PHE B 433      -9.945  11.420  29.202  1.00  2.04           C  
ATOM   3400  CD1 PHE B 433      -8.666  11.394  29.748  1.00  2.04           C  
ATOM   3401  CD2 PHE B 433     -10.480  12.639  28.794  1.00  2.04           C  
ATOM   3402  CE1 PHE B 433      -7.930  12.565  29.872  1.00  2.04           C  
ATOM   3403  CE2 PHE B 433      -9.744  13.809  28.909  1.00  2.04           C  
ATOM   3404  CZ  PHE B 433      -8.467  13.773  29.449  1.00  2.04           C  
ATOM   3405  C   PHE B 433     -11.716  10.194  31.387  1.00  1.87           C  
ATOM   3406  O   PHE B 433     -11.190  10.501  32.451  1.00  1.55           O  
ATOM   3407  N   HIS B 434     -12.971  10.528  31.044  1.00  1.83           N  
ATOM   3408  CA  HIS B 434     -13.783  11.346  31.940  1.00  1.80           C  
ATOM   3409  CB  HIS B 434     -15.170  11.600  31.328  1.00  1.80           C  
ATOM   3410  CG  HIS B 434     -15.079  12.478  30.099  1.00  2.04           C  
ATOM   3411  CD2 HIS B 434     -15.468  12.178  28.785  1.00  2.04           C  
ATOM   3412  ND1 HIS B 434     -14.606  13.739  30.112  1.00  1.72           N  
ATOM   3413  CE1 HIS B 434     -14.700  14.192  28.851  1.00  2.04           C  
ATOM   3414  NE2 HIS B 434     -15.220  13.268  28.026  1.00  1.72           N  
ATOM   3415  C   HIS B 434     -13.926  10.683  33.325  1.00  1.87           C  
ATOM   3416  O   HIS B 434     -13.797  11.332  34.358  1.00  1.55           O  
ATOM   3417  N   ASP B 435     -14.187   9.364  33.273  1.00  1.83           N  
ATOM   3418  CA  ASP B 435     -14.392   8.556  34.475  1.00  1.80           C  
ATOM   3419  CB  ASP B 435     -14.646   7.091  34.043  1.00  1.80           C  
ATOM   3420  CG  ASP B 435     -15.180   6.171  35.149  1.00  1.87           C  
ATOM   3421  OD1 ASP B 435     -15.508   6.643  36.225  1.00  1.66           O  
ATOM   3422  OD2 ASP B 435     -15.290   4.968  34.929  1.00  1.66           O  
ATOM   3423  C   ASP B 435     -13.181   8.706  35.411  1.00  1.87           C  
ATOM   3424  O   ASP B 435     -13.273   9.131  36.560  1.00  1.55           O  
ATOM   3425  N   SER B 436     -12.025   8.414  34.800  1.00  1.83           N  
ATOM   3426  CA  SER B 436     -10.748   8.586  35.474  1.00  1.80           C  
ATOM   3427  CB  SER B 436      -9.613   8.361  34.465  1.00  1.80           C  
ATOM   3428  OG  SER B 436      -8.331   8.661  34.984  1.00  1.55           O  
ATOM   3429  C   SER B 436     -10.621   9.988  36.089  1.00  1.87           C  
ATOM   3430  O   SER B 436     -10.184  10.145  37.221  1.00  1.55           O  
ATOM   3431  N   ASN B 437     -11.008  10.996  35.294  1.00  1.83           N  
ATOM   3432  CA  ASN B 437     -10.745  12.367  35.718  1.00  1.80           C  
ATOM   3433  CB  ASN B 437     -11.110  13.366  34.613  1.00  1.80           C  
ATOM   3434  CG  ASN B 437     -10.051  13.400  33.507  1.00  1.87           C  
ATOM   3435  OD1 ASN B 437      -8.855  13.438  33.767  1.00  1.55           O  
ATOM   3436  ND2 ASN B 437     -10.542  13.387  32.266  1.00  1.83           N  
ATOM   3437  C   ASN B 437     -11.487  12.699  37.020  1.00  1.87           C  
ATOM   3438  O   ASN B 437     -10.898  13.212  37.965  1.00  1.55           O  
ATOM   3439  N   VAL B 438     -12.792  12.373  37.053  1.00  1.83           N  
ATOM   3440  CA  VAL B 438     -13.530  12.668  38.283  1.00  1.80           C  
ATOM   3441  CB  VAL B 438     -15.055  12.581  38.072  1.00  1.80           C  
ATOM   3442  CG1 VAL B 438     -15.483  11.280  37.382  1.00  1.80           C  
ATOM   3443  CG2 VAL B 438     -15.830  12.827  39.379  1.00  1.80           C  
ATOM   3444  C   VAL B 438     -13.030  11.784  39.446  1.00  1.87           C  
ATOM   3445  O   VAL B 438     -12.926  12.229  40.583  1.00  1.55           O  
ATOM   3446  N   LYS B 439     -12.692  10.524  39.109  1.00  1.83           N  
ATOM   3447  CA  LYS B 439     -12.136   9.621  40.116  1.00  1.80           C  
ATOM   3448  CB  LYS B 439     -11.796   8.272  39.453  1.00  1.80           C  
ATOM   3449  CG  LYS B 439     -11.166   7.232  40.393  1.00  1.80           C  
ATOM   3450  CD  LYS B 439     -12.101   6.791  41.528  1.00  1.80           C  
ATOM   3451  CE  LYS B 439     -11.501   5.634  42.343  1.00  1.80           C  
ATOM   3452  NZ  LYS B 439     -12.320   5.175  43.460  1.00  1.65           N  
ATOM   3453  C   LYS B 439     -10.892  10.255  40.780  1.00  1.87           C  
ATOM   3454  O   LYS B 439     -10.708  10.233  41.991  1.00  1.55           O  
ATOM   3455  N   ASN B 440     -10.069  10.842  39.900  1.00  1.83           N  
ATOM   3456  CA  ASN B 440      -8.838  11.487  40.328  1.00  1.80           C  
ATOM   3457  CB  ASN B 440      -8.037  11.947  39.099  1.00  1.80           C  
ATOM   3458  CG  ASN B 440      -6.676  12.515  39.519  1.00  1.87           C  
ATOM   3459  OD1 ASN B 440      -6.512  13.711  39.716  1.00  1.55           O  
ATOM   3460  ND2 ASN B 440      -5.717  11.597  39.638  1.00  1.83           N  
ATOM   3461  C   ASN B 440      -9.161  12.660  41.262  1.00  1.87           C  
ATOM   3462  O   ASN B 440      -8.586  12.791  42.333  1.00  1.55           O  
ATOM   3463  N   LEU B 441     -10.135  13.477  40.817  1.00  1.83           N  
ATOM   3464  CA  LEU B 441     -10.577  14.629  41.606  1.00  1.80           C  
ATOM   3465  CB  LEU B 441     -11.771  15.308  40.900  1.00  1.80           C  
ATOM   3466  CG  LEU B 441     -12.039  16.754  41.368  1.00  1.80           C  
ATOM   3467  CD1 LEU B 441     -11.022  17.736  40.773  1.00  1.80           C  
ATOM   3468  CD2 LEU B 441     -13.465  17.197  41.014  1.00  1.80           C  
ATOM   3469  C   LEU B 441     -10.966  14.200  43.037  1.00  1.87           C  
ATOM   3470  O   LEU B 441     -10.628  14.835  44.030  1.00  1.55           O  
ATOM   3471  N   TYR B 442     -11.691  13.067  43.063  1.00  1.83           N  
ATOM   3472  CA  TYR B 442     -12.164  12.511  44.322  1.00  1.80           C  
ATOM   3473  CB  TYR B 442     -13.069  11.298  44.041  1.00  1.80           C  
ATOM   3474  CG  TYR B 442     -13.786  10.810  45.272  1.00  2.04           C  
ATOM   3475  CD1 TYR B 442     -14.674  11.644  45.939  1.00  2.04           C  
ATOM   3476  CE1 TYR B 442     -15.339  11.203  47.072  1.00  2.04           C  
ATOM   3477  CD2 TYR B 442     -13.581   9.522  45.759  1.00  2.04           C  
ATOM   3478  CE2 TYR B 442     -14.251   9.075  46.891  1.00  2.04           C  
ATOM   3479  CZ  TYR B 442     -15.135   9.919  47.554  1.00  2.04           C  
ATOM   3480  OH  TYR B 442     -15.825   9.518  48.682  1.00  1.55           O  
ATOM   3481  C   TYR B 442     -10.977  12.171  45.235  1.00  1.87           C  
ATOM   3482  O   TYR B 442     -10.918  12.567  46.393  1.00  1.55           O  
ATOM   3483  N   GLU B 443     -10.021  11.451  44.630  1.00  1.83           N  
ATOM   3484  CA  GLU B 443      -8.804  11.069  45.335  1.00  1.80           C  
ATOM   3485  CB  GLU B 443      -7.925  10.274  44.356  1.00  1.80           C  
ATOM   3486  CG  GLU B 443      -6.707   9.573  44.986  1.00  1.80           C  
ATOM   3487  CD  GLU B 443      -7.089   8.430  45.935  1.00  1.87           C  
ATOM   3488  OE1 GLU B 443      -7.903   7.589  45.570  1.00  1.66           O  
ATOM   3489  OE2 GLU B 443      -6.552   8.363  47.034  1.00  1.66           O  
ATOM   3490  C   GLU B 443      -8.080  12.310  45.902  1.00  1.87           C  
ATOM   3491  O   GLU B 443      -7.613  12.318  47.038  1.00  1.55           O  
ATOM   3492  N   LYS B 444      -8.022  13.368  45.065  1.00  1.83           N  
ATOM   3493  CA  LYS B 444      -7.352  14.596  45.487  1.00  1.80           C  
ATOM   3494  CB  LYS B 444      -7.479  15.732  44.453  1.00  1.80           C  
ATOM   3495  CG  LYS B 444      -6.800  15.449  43.105  1.00  1.80           C  
ATOM   3496  CD  LYS B 444      -6.491  16.750  42.354  1.00  1.80           C  
ATOM   3497  CE  LYS B 444      -5.919  16.521  40.949  1.00  1.80           C  
ATOM   3498  NZ  LYS B 444      -5.305  17.719  40.378  1.00  1.65           N  
ATOM   3499  C   LYS B 444      -7.891  15.061  46.851  1.00  1.87           C  
ATOM   3500  O   LYS B 444      -7.190  15.052  47.856  1.00  1.55           O  
ATOM   3501  N   VAL B 445      -9.181  15.437  46.832  1.00  1.83           N  
ATOM   3502  CA  VAL B 445      -9.756  16.013  48.042  1.00  1.80           C  
ATOM   3503  CB  VAL B 445     -11.178  16.542  47.781  1.00  1.80           C  
ATOM   3504  CG1 VAL B 445     -11.174  17.572  46.647  1.00  1.80           C  
ATOM   3505  CG2 VAL B 445     -12.193  15.434  47.475  1.00  1.80           C  
ATOM   3506  C   VAL B 445      -9.699  15.014  49.209  1.00  1.87           C  
ATOM   3507  O   VAL B 445      -9.399  15.369  50.338  1.00  1.55           O  
ATOM   3508  N   LYS B 446      -9.960  13.742  48.867  1.00  1.83           N  
ATOM   3509  CA  LYS B 446      -9.966  12.672  49.856  1.00  1.80           C  
ATOM   3510  CB  LYS B 446     -10.182  11.347  49.113  1.00  1.80           C  
ATOM   3511  CG  LYS B 446     -10.422  10.136  50.020  1.00  1.80           C  
ATOM   3512  CD  LYS B 446     -10.870   8.908  49.216  1.00  1.80           C  
ATOM   3513  CE  LYS B 446      -9.705   8.061  48.680  1.00  1.80           C  
ATOM   3514  NZ  LYS B 446      -9.190   7.086  49.639  1.00  1.65           N  
ATOM   3515  C   LYS B 446      -8.662  12.660  50.672  1.00  1.87           C  
ATOM   3516  O   LYS B 446      -8.662  12.579  51.894  1.00  1.55           O  
ATOM   3517  N   SER B 447      -7.555  12.764  49.920  1.00  1.83           N  
ATOM   3518  CA  SER B 447      -6.247  12.694  50.555  1.00  1.80           C  
ATOM   3519  CB  SER B 447      -5.163  12.445  49.490  1.00  1.80           C  
ATOM   3520  OG  SER B 447      -5.245  13.273  48.340  1.00  1.55           O  
ATOM   3521  C   SER B 447      -5.952  13.928  51.430  1.00  1.87           C  
ATOM   3522  O   SER B 447      -5.109  13.875  52.314  1.00  1.55           O  
ATOM   3523  N   GLN B 448      -6.678  15.027  51.161  1.00  1.83           N  
ATOM   3524  CA  GLN B 448      -6.550  16.213  52.003  1.00  1.80           C  
ATOM   3525  CB  GLN B 448      -7.027  17.457  51.238  1.00  1.80           C  
ATOM   3526  CG  GLN B 448      -6.213  17.714  49.962  1.00  1.80           C  
ATOM   3527  CD  GLN B 448      -6.788  18.909  49.207  1.00  1.87           C  
ATOM   3528  OE1 GLN B 448      -7.417  18.768  48.168  1.00  1.55           O  
ATOM   3529  NE2 GLN B 448      -6.561  20.087  49.793  1.00  1.83           N  
ATOM   3530  C   GLN B 448      -7.381  16.048  53.284  1.00  1.87           C  
ATOM   3531  O   GLN B 448      -6.939  16.333  54.388  1.00  1.55           O  
ATOM   3532  N   LEU B 449      -8.624  15.607  53.051  1.00  1.83           N  
ATOM   3533  CA  LEU B 449      -9.633  15.594  54.096  1.00  1.80           C  
ATOM   3534  CB  LEU B 449     -11.012  15.324  53.470  1.00  1.80           C  
ATOM   3535  CG  LEU B 449     -11.487  16.453  52.528  1.00  1.80           C  
ATOM   3536  CD1 LEU B 449     -12.652  15.985  51.653  1.00  1.80           C  
ATOM   3537  CD2 LEU B 449     -11.885  17.717  53.297  1.00  1.80           C  
ATOM   3538  C   LEU B 449      -9.272  14.565  55.175  1.00  1.87           C  
ATOM   3539  O   LEU B 449      -9.347  14.839  56.366  1.00  1.55           O  
ATOM   3540  N   LYS B 450      -8.864  13.381  54.693  1.00  1.83           N  
ATOM   3541  CA  LYS B 450      -8.430  12.296  55.565  1.00  1.80           C  
ATOM   3542  CB  LYS B 450      -7.013  12.555  56.123  1.00  1.80           C  
ATOM   3543  CG  LYS B 450      -5.955  12.818  55.046  1.00  1.80           C  
ATOM   3544  CD  LYS B 450      -4.544  12.879  55.650  1.00  1.80           C  
ATOM   3545  CE  LYS B 450      -3.478  13.318  54.635  1.00  1.80           C  
ATOM   3546  NZ  LYS B 450      -2.115  13.354  55.158  1.00  1.65           N  
ATOM   3547  C   LYS B 450      -9.476  11.993  56.671  1.00  1.87           C  
ATOM   3548  O   LYS B 450     -10.525  11.413  56.418  1.00  1.55           O  
ATOM   3549  N   ASN B 451      -9.123  12.399  57.905  1.00  1.83           N  
ATOM   3550  CA  ASN B 451      -9.933  12.090  59.083  1.00  1.80           C  
ATOM   3551  CB  ASN B 451      -9.045  12.075  60.342  1.00  1.80           C  
ATOM   3552  CG  ASN B 451      -7.972  10.985  60.273  1.00  1.87           C  
ATOM   3553  OD1 ASN B 451      -8.263   9.795  60.330  1.00  1.55           O  
ATOM   3554  ND2 ASN B 451      -6.721  11.438  60.146  1.00  1.83           N  
ATOM   3555  C   ASN B 451     -11.023  13.149  59.289  1.00  1.87           C  
ATOM   3556  O   ASN B 451     -12.033  12.920  59.940  1.00  1.55           O  
ATOM   3557  N   ASN B 452     -10.736  14.338  58.740  1.00  1.83           N  
ATOM   3558  CA  ASN B 452     -11.466  15.545  59.112  1.00  1.80           C  
ATOM   3559  CB  ASN B 452     -10.775  16.792  58.548  1.00  1.80           C  
ATOM   3560  CG  ASN B 452      -9.410  17.026  59.192  1.00  1.87           C  
ATOM   3561  OD1 ASN B 452      -9.296  17.653  60.237  1.00  1.55           O  
ATOM   3562  ND2 ASN B 452      -8.390  16.482  58.526  1.00  1.83           N  
ATOM   3563  C   ASN B 452     -12.911  15.523  58.612  1.00  1.87           C  
ATOM   3564  O   ASN B 452     -13.800  16.103  59.226  1.00  1.55           O  
ATOM   3565  N   ALA B 453     -13.099  14.840  57.471  1.00  1.83           N  
ATOM   3566  CA  ALA B 453     -14.429  14.737  56.888  1.00  1.80           C  
ATOM   3567  CB  ALA B 453     -14.571  15.750  55.749  1.00  1.80           C  
ATOM   3568  C   ALA B 453     -14.625  13.303  56.391  1.00  1.87           C  
ATOM   3569  O   ALA B 453     -13.933  12.844  55.492  1.00  1.55           O  
ATOM   3570  N   LYS B 454     -15.570  12.616  57.050  1.00  1.83           N  
ATOM   3571  CA  LYS B 454     -15.790  11.206  56.766  1.00  1.80           C  
ATOM   3572  CB  LYS B 454     -16.551  10.540  57.929  1.00  1.80           C  
ATOM   3573  CG  LYS B 454     -17.849  11.251  58.362  1.00  1.80           C  
ATOM   3574  CD  LYS B 454     -18.664  10.394  59.338  1.00  1.80           C  
ATOM   3575  CE  LYS B 454     -20.033  11.003  59.672  1.00  1.80           C  
ATOM   3576  NZ  LYS B 454     -20.832  10.168  60.562  1.00  1.65           N  
ATOM   3577  C   LYS B 454     -16.580  11.066  55.459  1.00  1.87           C  
ATOM   3578  O   LYS B 454     -17.632  11.671  55.297  1.00  1.55           O  
ATOM   3579  N   GLU B 455     -16.050  10.234  54.546  1.00  1.83           N  
ATOM   3580  CA  GLU B 455     -16.862   9.893  53.385  1.00  1.80           C  
ATOM   3581  CB  GLU B 455     -16.036   9.211  52.281  1.00  1.80           C  
ATOM   3582  CG  GLU B 455     -15.005   8.171  52.762  1.00  1.80           C  
ATOM   3583  CD  GLU B 455     -14.339   7.441  51.587  1.00  1.87           C  
ATOM   3584  OE1 GLU B 455     -14.814   7.537  50.458  1.00  1.66           O  
ATOM   3585  OE2 GLU B 455     -13.340   6.764  51.801  1.00  1.66           O  
ATOM   3586  C   GLU B 455     -18.045   9.014  53.837  1.00  1.87           C  
ATOM   3587  O   GLU B 455     -17.861   7.908  54.335  1.00  1.55           O  
ATOM   3588  N   ILE B 456     -19.255   9.567  53.653  1.00  1.83           N  
ATOM   3589  CA  ILE B 456     -20.467   8.809  53.942  1.00  1.80           C  
ATOM   3590  CB  ILE B 456     -21.691   9.749  54.082  1.00  1.80           C  
ATOM   3591  CG2 ILE B 456     -22.978   8.948  54.370  1.00  1.80           C  
ATOM   3592  CG1 ILE B 456     -21.468  10.825  55.164  1.00  1.80           C  
ATOM   3593  CD1 ILE B 456     -22.639  11.810  55.279  1.00  1.80           C  
ATOM   3594  C   ILE B 456     -20.681   7.800  52.802  1.00  1.87           C  
ATOM   3595  O   ILE B 456     -20.830   6.598  52.995  1.00  1.55           O  
ATOM   3596  N   GLY B 457     -20.716   8.401  51.608  1.00  1.83           N  
ATOM   3597  CA  GLY B 457     -21.107   7.696  50.405  1.00  1.80           C  
ATOM   3598  C   GLY B 457     -21.466   8.755  49.376  1.00  1.87           C  
ATOM   3599  O   GLY B 457     -21.504   9.940  49.687  1.00  1.55           O  
ATOM   3600  N   ASN B 458     -21.690   8.282  48.140  1.00  1.83           N  
ATOM   3601  CA  ASN B 458     -22.069   9.154  47.024  1.00  1.80           C  
ATOM   3602  CB  ASN B 458     -23.519   9.663  47.140  1.00  1.80           C  
ATOM   3603  CG  ASN B 458     -24.541   8.525  47.113  1.00  1.87           C  
ATOM   3604  OD1 ASN B 458     -25.320   8.331  48.040  1.00  1.55           O  
ATOM   3605  ND2 ASN B 458     -24.503   7.782  46.005  1.00  1.83           N  
ATOM   3606  C   ASN B 458     -21.096  10.332  46.853  1.00  1.87           C  
ATOM   3607  O   ASN B 458     -21.456  11.422  46.426  1.00  1.55           O  
ATOM   3608  N   GLY B 459     -19.839  10.031  47.210  1.00  1.83           N  
ATOM   3609  CA  GLY B 459     -18.766  10.988  47.030  1.00  1.80           C  
ATOM   3610  C   GLY B 459     -18.886  12.250  47.906  1.00  1.87           C  
ATOM   3611  O   GLY B 459     -18.338  13.291  47.561  1.00  1.55           O  
ATOM   3612  N   CYS B 460     -19.608  12.109  49.037  1.00  1.83           N  
ATOM   3613  CA  CYS B 460     -19.754  13.196  50.007  1.00  1.80           C  
ATOM   3614  CB  CYS B 460     -21.232  13.391  50.373  1.00  1.80           C  
ATOM   3615  SG  CYS B 460     -22.165  14.379  49.180  1.00  1.89           S  
ATOM   3616  C   CYS B 460     -18.968  12.864  51.284  1.00  1.87           C  
ATOM   3617  O   CYS B 460     -19.084  11.781  51.845  1.00  1.55           O  
ATOM   3618  N   PHE B 461     -18.209  13.885  51.706  1.00  1.83           N  
ATOM   3619  CA  PHE B 461     -17.465  13.925  52.952  1.00  1.80           C  
ATOM   3620  CB  PHE B 461     -16.059  14.489  52.709  1.00  1.80           C  
ATOM   3621  CG  PHE B 461     -15.288  13.746  51.661  1.00  2.04           C  
ATOM   3622  CD1 PHE B 461     -14.526  12.639  52.013  1.00  2.04           C  
ATOM   3623  CD2 PHE B 461     -15.304  14.174  50.338  1.00  2.04           C  
ATOM   3624  CE1 PHE B 461     -13.774  11.974  51.057  1.00  2.04           C  
ATOM   3625  CE2 PHE B 461     -14.548  13.513  49.383  1.00  2.04           C  
ATOM   3626  CZ  PHE B 461     -13.779  12.415  49.742  1.00  2.04           C  
ATOM   3627  C   PHE B 461     -18.177  14.884  53.913  1.00  1.87           C  
ATOM   3628  O   PHE B 461     -18.238  16.085  53.670  1.00  1.55           O  
ATOM   3629  N   GLU B 462     -18.706  14.314  55.005  1.00  1.83           N  
ATOM   3630  CA  GLU B 462     -19.292  15.141  56.050  1.00  1.80           C  
ATOM   3631  CB  GLU B 462     -20.418  14.366  56.744  1.00  1.80           C  
ATOM   3632  CG  GLU B 462     -21.057  15.136  57.911  1.00  1.80           C  
ATOM   3633  CD  GLU B 462     -22.253  14.390  58.510  1.00  1.87           C  
ATOM   3634  OE1 GLU B 462     -22.060  13.374  59.160  1.00  1.66           O  
ATOM   3635  OE2 GLU B 462     -23.384  14.832  58.345  1.00  1.66           O  
ATOM   3636  C   GLU B 462     -18.176  15.534  57.024  1.00  1.87           C  
ATOM   3637  O   GLU B 462     -17.443  14.692  57.531  1.00  1.55           O  
ATOM   3638  N   PHE B 463     -18.083  16.855  57.242  1.00  1.83           N  
ATOM   3639  CA  PHE B 463     -17.081  17.381  58.154  1.00  1.80           C  
ATOM   3640  CB  PHE B 463     -16.976  18.909  58.010  1.00  1.80           C  
ATOM   3641  CG  PHE B 463     -16.356  19.329  56.703  1.00  2.04           C  
ATOM   3642  CD1 PHE B 463     -17.142  19.794  55.654  1.00  2.04           C  
ATOM   3643  CD2 PHE B 463     -14.977  19.270  56.531  1.00  2.04           C  
ATOM   3644  CE1 PHE B 463     -16.560  20.198  54.460  1.00  2.04           C  
ATOM   3645  CE2 PHE B 463     -14.391  19.670  55.338  1.00  2.04           C  
ATOM   3646  CZ  PHE B 463     -15.183  20.139  54.300  1.00  2.04           C  
ATOM   3647  C   PHE B 463     -17.476  17.030  59.597  1.00  1.87           C  
ATOM   3648  O   PHE B 463     -18.631  17.148  59.999  1.00  1.55           O  
ATOM   3649  N   TYR B 464     -16.438  16.642  60.354  1.00  1.83           N  
ATOM   3650  CA  TYR B 464     -16.582  16.512  61.797  1.00  1.80           C  
ATOM   3651  CB  TYR B 464     -15.419  15.688  62.380  1.00  1.80           C  
ATOM   3652  CG  TYR B 464     -15.612  14.205  62.204  1.00  2.04           C  
ATOM   3653  CD1 TYR B 464     -16.470  13.510  63.048  1.00  2.04           C  
ATOM   3654  CE1 TYR B 464     -16.632  12.137  62.924  1.00  2.04           C  
ATOM   3655  CD2 TYR B 464     -14.926  13.503  61.220  1.00  2.04           C  
ATOM   3656  CE2 TYR B 464     -15.083  12.129  61.094  1.00  2.04           C  
ATOM   3657  CZ  TYR B 464     -15.929  11.438  61.948  1.00  2.04           C  
ATOM   3658  OH  TYR B 464     -16.050  10.067  61.810  1.00  1.55           O  
ATOM   3659  C   TYR B 464     -16.598  17.909  62.436  1.00  1.87           C  
ATOM   3660  O   TYR B 464     -17.450  18.241  63.250  1.00  1.55           O  
ATOM   3661  N   HIS B 465     -15.589  18.700  62.030  1.00  1.83           N  
ATOM   3662  CA  HIS B 465     -15.369  19.981  62.704  1.00  1.80           C  
ATOM   3663  CB  HIS B 465     -13.939  20.491  62.460  1.00  1.80           C  
ATOM   3664  CG  HIS B 465     -13.638  20.635  60.987  1.00  2.04           C  
ATOM   3665  CD2 HIS B 465     -12.859  19.782  60.189  1.00  2.04           C  
ATOM   3666  ND1 HIS B 465     -14.091  21.643  60.212  1.00  1.72           N  
ATOM   3667  CE1 HIS B 465     -13.605  21.413  58.983  1.00  2.04           C  
ATOM   3668  NE2 HIS B 465     -12.857  20.297  58.939  1.00  1.72           N  
ATOM   3669  C   HIS B 465     -16.432  21.035  62.336  1.00  1.87           C  
ATOM   3670  O   HIS B 465     -16.712  21.937  63.119  1.00  1.55           O  
ATOM   3671  N   LYS B 466     -17.010  20.854  61.129  1.00  1.83           N  
ATOM   3672  CA  LYS B 466     -18.011  21.769  60.569  1.00  1.80           C  
ATOM   3673  CB  LYS B 466     -19.184  22.033  61.539  1.00  1.80           C  
ATOM   3674  CG  LYS B 466     -19.698  20.786  62.280  1.00  1.80           C  
ATOM   3675  CD  LYS B 466     -20.189  19.671  61.351  1.00  1.80           C  
ATOM   3676  CE  LYS B 466     -20.603  18.424  62.141  1.00  1.80           C  
ATOM   3677  NZ  LYS B 466     -21.010  17.306  61.301  1.00  1.65           N  
ATOM   3678  C   LYS B 466     -17.303  23.066  60.132  1.00  1.87           C  
ATOM   3679  O   LYS B 466     -16.250  23.403  60.663  1.00  1.55           O  
ATOM   3680  N   CYS B 467     -17.857  23.754  59.118  1.00  1.83           N  
ATOM   3681  CA  CYS B 467     -17.080  24.858  58.557  1.00  1.80           C  
ATOM   3682  CB  CYS B 467     -15.810  24.314  57.879  1.00  1.80           C  
ATOM   3683  SG  CYS B 467     -16.143  23.098  56.579  1.00  1.89           S  
ATOM   3684  C   CYS B 467     -17.924  25.677  57.569  1.00  1.87           C  
ATOM   3685  O   CYS B 467     -19.122  25.478  57.408  1.00  1.55           O  
ATOM   3686  N   ASN B 468     -17.222  26.627  56.926  1.00  1.83           N  
ATOM   3687  CA  ASN B 468     -17.847  27.537  55.982  1.00  1.80           C  
ATOM   3688  CB  ASN B 468     -18.180  28.850  56.713  1.00  1.80           C  
ATOM   3689  CG  ASN B 468     -19.051  29.766  55.851  1.00  1.87           C  
ATOM   3690  OD1 ASN B 468     -19.804  29.305  55.004  1.00  1.55           O  
ATOM   3691  ND2 ASN B 468     -18.912  31.068  56.101  1.00  1.83           N  
ATOM   3692  C   ASN B 468     -16.872  27.747  54.826  1.00  1.87           C  
ATOM   3693  O   ASN B 468     -15.692  27.447  54.950  1.00  1.55           O  
ATOM   3694  N   ASP B 469     -17.451  28.256  53.723  1.00  1.83           N  
ATOM   3695  CA  ASP B 469     -16.852  28.580  52.424  1.00  1.80           C  
ATOM   3696  CB  ASP B 469     -17.322  30.000  52.047  1.00  1.80           C  
ATOM   3697  CG  ASP B 469     -16.978  30.412  50.610  1.00  1.87           C  
ATOM   3698  OD1 ASP B 469     -16.407  31.477  50.413  1.00  1.66           O  
ATOM   3699  OD2 ASP B 469     -17.300  29.688  49.677  1.00  1.66           O  
ATOM   3700  C   ASP B 469     -15.314  28.416  52.347  1.00  1.87           C  
ATOM   3701  O   ASP B 469     -14.798  27.524  51.685  1.00  1.55           O  
ATOM   3702  N   GLU B 470     -14.633  29.327  53.068  1.00  1.83           N  
ATOM   3703  CA  GLU B 470     -13.171  29.416  53.120  1.00  1.80           C  
ATOM   3704  CB  GLU B 470     -12.806  30.350  54.298  1.00  1.80           C  
ATOM   3705  CG  GLU B 470     -11.613  31.287  54.045  1.00  1.80           C  
ATOM   3706  CD  GLU B 470     -10.271  30.559  54.024  1.00  1.87           C  
ATOM   3707  OE1 GLU B 470      -9.930  29.898  54.996  1.00  1.66           O  
ATOM   3708  OE2 GLU B 470      -9.551  30.678  53.041  1.00  1.66           O  
ATOM   3709  C   GLU B 470     -12.512  28.022  53.253  1.00  1.87           C  
ATOM   3710  O   GLU B 470     -11.608  27.640  52.520  1.00  1.55           O  
ATOM   3711  N   CYS B 471     -13.050  27.270  54.224  1.00  1.83           N  
ATOM   3712  CA  CYS B 471     -12.571  25.920  54.483  1.00  1.80           C  
ATOM   3713  CB  CYS B 471     -13.430  25.275  55.570  1.00  1.80           C  
ATOM   3714  SG  CYS B 471     -12.843  23.652  56.121  1.00  1.89           S  
ATOM   3715  C   CYS B 471     -12.595  25.067  53.204  1.00  1.87           C  
ATOM   3716  O   CYS B 471     -11.611  24.443  52.826  1.00  1.55           O  
ATOM   3717  N   MET B 472     -13.761  25.089  52.539  1.00  1.83           N  
ATOM   3718  CA  MET B 472     -13.900  24.299  51.323  1.00  1.80           C  
ATOM   3719  CB  MET B 472     -15.339  24.356  50.784  1.00  1.80           C  
ATOM   3720  CG  MET B 472     -16.382  23.773  51.749  1.00  1.80           C  
ATOM   3721  SD  MET B 472     -16.721  24.873  53.138  1.00  1.97           S  
ATOM   3722  CE  MET B 472     -18.033  23.932  53.935  1.00  1.80           C  
ATOM   3723  C   MET B 472     -12.883  24.768  50.266  1.00  1.87           C  
ATOM   3724  O   MET B 472     -12.283  23.962  49.568  1.00  1.55           O  
ATOM   3725  N   GLU B 473     -12.686  26.095  50.206  1.00  1.83           N  
ATOM   3726  CA  GLU B 473     -11.702  26.633  49.270  1.00  1.80           C  
ATOM   3727  CB  GLU B 473     -11.673  28.167  49.331  1.00  1.80           C  
ATOM   3728  CG  GLU B 473     -12.990  28.833  48.907  1.00  1.80           C  
ATOM   3729  CD  GLU B 473     -13.229  28.728  47.396  1.00  1.87           C  
ATOM   3730  OE1 GLU B 473     -12.402  29.200  46.621  1.00  1.66           O  
ATOM   3731  OE2 GLU B 473     -14.247  28.187  46.986  1.00  1.66           O  
ATOM   3732  C   GLU B 473     -10.295  26.061  49.532  1.00  1.87           C  
ATOM   3733  O   GLU B 473      -9.555  25.768  48.601  1.00  1.55           O  
ATOM   3734  N   SER B 474      -9.960  25.892  50.827  1.00  1.83           N  
ATOM   3735  CA  SER B 474      -8.631  25.356  51.125  1.00  1.80           C  
ATOM   3736  CB  SER B 474      -8.260  25.568  52.601  1.00  1.80           C  
ATOM   3737  OG  SER B 474      -9.013  24.807  53.525  1.00  1.55           O  
ATOM   3738  C   SER B 474      -8.503  23.881  50.682  1.00  1.87           C  
ATOM   3739  O   SER B 474      -7.420  23.388  50.382  1.00  1.55           O  
ATOM   3740  N   VAL B 475      -9.667  23.201  50.627  1.00  1.83           N  
ATOM   3741  CA  VAL B 475      -9.670  21.885  49.995  1.00  1.80           C  
ATOM   3742  CB  VAL B 475     -11.004  21.128  50.216  1.00  1.80           C  
ATOM   3743  CG1 VAL B 475     -10.903  19.677  49.721  1.00  1.80           C  
ATOM   3744  CG2 VAL B 475     -11.444  21.132  51.686  1.00  1.80           C  
ATOM   3745  C   VAL B 475      -9.331  22.070  48.501  1.00  1.87           C  
ATOM   3746  O   VAL B 475      -8.297  21.623  48.022  1.00  1.55           O  
ATOM   3747  N   LYS B 476     -10.245  22.784  47.817  1.00  1.83           N  
ATOM   3748  CA  LYS B 476     -10.198  22.966  46.365  1.00  1.80           C  
ATOM   3749  CB  LYS B 476     -11.157  24.099  45.953  1.00  1.80           C  
ATOM   3750  CG  LYS B 476     -12.643  23.834  46.233  1.00  1.80           C  
ATOM   3751  CD  LYS B 476     -13.496  25.044  45.828  1.00  1.80           C  
ATOM   3752  CE  LYS B 476     -14.978  24.912  46.205  1.00  1.80           C  
ATOM   3753  NZ  LYS B 476     -15.745  26.133  45.966  1.00  1.65           N  
ATOM   3754  C   LYS B 476      -8.786  23.326  45.851  1.00  1.87           C  
ATOM   3755  O   LYS B 476      -8.278  22.772  44.882  1.00  1.55           O  
ATOM   3756  N   ASN B 477      -8.212  24.327  46.536  1.00  1.83           N  
ATOM   3757  CA  ASN B 477      -6.968  24.937  46.072  1.00  1.80           C  
ATOM   3758  CB  ASN B 477      -6.796  26.353  46.655  1.00  1.80           C  
ATOM   3759  CG  ASN B 477      -6.484  26.376  48.153  1.00  1.87           C  
ATOM   3760  OD1 ASN B 477      -6.200  25.361  48.773  1.00  1.55           O  
ATOM   3761  ND2 ASN B 477      -6.539  27.589  48.700  1.00  1.83           N  
ATOM   3762  C   ASN B 477      -5.743  24.032  46.329  1.00  1.87           C  
ATOM   3763  O   ASN B 477      -4.681  24.221  45.742  1.00  1.55           O  
ATOM   3764  N   GLY B 478      -5.954  23.033  47.201  1.00  1.83           N  
ATOM   3765  CA  GLY B 478      -4.937  22.023  47.438  1.00  1.80           C  
ATOM   3766  C   GLY B 478      -4.049  22.361  48.638  1.00  1.87           C  
ATOM   3767  O   GLY B 478      -2.861  22.052  48.648  1.00  1.55           O  
ATOM   3768  N   THR B 479      -4.680  22.976  49.651  1.00  1.83           N  
ATOM   3769  CA  THR B 479      -4.048  23.115  50.958  1.00  1.80           C  
ATOM   3770  CB  THR B 479      -3.933  24.609  51.327  1.00  1.80           C  
ATOM   3771  OG1 THR B 479      -5.182  25.270  51.285  1.00  1.55           O  
ATOM   3772  CG2 THR B 479      -2.936  25.354  50.425  1.00  1.80           C  
ATOM   3773  C   THR B 479      -4.845  22.252  51.956  1.00  1.87           C  
ATOM   3774  O   THR B 479      -4.700  21.033  51.997  1.00  1.55           O  
ATOM   3775  N   TYR B 480      -5.706  22.940  52.726  1.00  1.83           N  
ATOM   3776  CA  TYR B 480      -6.513  22.371  53.800  1.00  1.80           C  
ATOM   3777  CB  TYR B 480      -7.182  21.041  53.399  1.00  1.80           C  
ATOM   3778  CG  TYR B 480      -8.253  20.588  54.353  1.00  2.04           C  
ATOM   3779  CD1 TYR B 480      -9.399  21.352  54.555  1.00  2.04           C  
ATOM   3780  CE1 TYR B 480     -10.411  20.904  55.396  1.00  2.04           C  
ATOM   3781  CD2 TYR B 480      -8.124  19.379  55.025  1.00  2.04           C  
ATOM   3782  CE2 TYR B 480      -9.130  18.930  55.863  1.00  2.04           C  
ATOM   3783  CZ  TYR B 480     -10.279  19.682  56.042  1.00  2.04           C  
ATOM   3784  OH  TYR B 480     -11.277  19.179  56.845  1.00  1.55           O  
ATOM   3785  C   TYR B 480      -5.648  22.295  55.064  1.00  1.87           C  
ATOM   3786  O   TYR B 480      -5.876  22.992  56.045  1.00  1.55           O  
ATOM   3787  N   ASP B 481      -4.608  21.452  54.944  1.00  1.83           N  
ATOM   3788  CA  ASP B 481      -3.482  21.466  55.880  1.00  1.80           C  
ATOM   3789  CB  ASP B 481      -2.780  22.847  55.918  1.00  1.80           C  
ATOM   3790  CG  ASP B 481      -2.096  23.282  54.619  1.00  1.87           C  
ATOM   3791  OD1 ASP B 481      -2.257  22.648  53.582  1.00  1.66           O  
ATOM   3792  OD2 ASP B 481      -1.378  24.277  54.649  1.00  1.66           O  
ATOM   3793  C   ASP B 481      -3.879  21.019  57.307  1.00  1.87           C  
ATOM   3794  O   ASP B 481      -3.198  21.340  58.278  1.00  1.55           O  
ATOM   3795  N   TYR B 482      -4.978  20.251  57.386  1.00  1.83           N  
ATOM   3796  CA  TYR B 482      -5.405  19.645  58.648  1.00  1.80           C  
ATOM   3797  CB  TYR B 482      -6.897  19.929  58.906  1.00  1.80           C  
ATOM   3798  CG  TYR B 482      -7.179  21.382  59.180  1.00  2.04           C  
ATOM   3799  CD1 TYR B 482      -6.741  21.976  60.360  1.00  2.04           C  
ATOM   3800  CE1 TYR B 482      -6.999  23.315  60.620  1.00  2.04           C  
ATOM   3801  CD2 TYR B 482      -7.887  22.151  58.265  1.00  2.04           C  
ATOM   3802  CE2 TYR B 482      -8.147  23.490  58.519  1.00  2.04           C  
ATOM   3803  CZ  TYR B 482      -7.703  24.078  59.694  1.00  2.04           C  
ATOM   3804  OH  TYR B 482      -7.974  25.416  59.922  1.00  1.55           O  
ATOM   3805  C   TYR B 482      -5.207  18.124  58.535  1.00  1.87           C  
ATOM   3806  O   TYR B 482      -5.953  17.471  57.816  1.00  1.55           O  
ATOM   3807  N   PRO B 483      -4.185  17.566  59.241  1.00  1.83           N  
ATOM   3808  CD  PRO B 483      -3.098  18.293  59.889  1.00  1.80           C  
ATOM   3809  CA  PRO B 483      -4.053  16.116  59.354  1.00  1.80           C  
ATOM   3810  CB  PRO B 483      -2.699  15.901  60.055  1.00  1.80           C  
ATOM   3811  CG  PRO B 483      -1.981  17.254  59.992  1.00  1.80           C  
ATOM   3812  C   PRO B 483      -5.196  15.476  60.182  1.00  1.87           C  
ATOM   3813 1OCT PRO B 483      -5.503  14.305  59.989  1.00  1.66           O  
ATOM   3814 2OCT PRO B 483      -5.767  16.149  61.034  1.00  1.66           O  
TER    3815      PRO B 483
ATOM   3816  N   ASP C 484     -14.759 -17.936  58.937  1.00  1.65           N  
ATOM   3817  CA  ASP C 484     -15.823 -17.621  58.001  1.00  1.80           C  
ATOM   3818  CB  ASP C 484     -17.165 -17.291  58.681  1.00  1.80           C  
ATOM   3819  CG  ASP C 484     -17.681 -18.456  59.528  1.00  1.87           C  
ATOM   3820  OD1 ASP C 484     -16.940 -19.407  59.761  1.00  1.66           O  
ATOM   3821  OD2 ASP C 484     -18.818 -18.407  59.974  1.00  1.66           O  
ATOM   3822  C   ASP C 484     -15.354 -16.448  57.159  1.00  1.87           C  
ATOM   3823  O   ASP C 484     -14.854 -15.455  57.682  1.00  1.55           O  
ATOM   3824  N   THR C 485     -15.485 -16.625  55.843  1.00  1.83           N  
ATOM   3825  CA  THR C 485     -14.791 -15.749  54.922  1.00  1.80           C  
ATOM   3826  CB  THR C 485     -13.394 -16.348  54.650  1.00  1.80           C  
ATOM   3827  OG1 THR C 485     -12.837 -16.911  55.828  1.00  1.55           O  
ATOM   3828  CG2 THR C 485     -12.416 -15.344  54.021  1.00  1.80           C  
ATOM   3829  C   THR C 485     -15.615 -15.669  53.639  1.00  1.87           C  
ATOM   3830  O   THR C 485     -16.163 -16.659  53.165  1.00  1.55           O  
ATOM   3831  N   ILE C 486     -15.657 -14.438  53.124  1.00  1.83           N  
ATOM   3832  CA  ILE C 486     -16.111 -14.180  51.770  1.00  1.80           C  
ATOM   3833  CB  ILE C 486     -17.093 -12.986  51.771  1.00  1.80           C  
ATOM   3834  CG2 ILE C 486     -16.530 -11.751  52.488  1.00  1.80           C  
ATOM   3835  CG1 ILE C 486     -17.583 -12.599  50.364  1.00  1.80           C  
ATOM   3836  CD1 ILE C 486     -18.342 -13.723  49.655  1.00  1.80           C  
ATOM   3837  C   ILE C 486     -14.828 -13.886  51.000  1.00  1.87           C  
ATOM   3838  O   ILE C 486     -13.938 -13.221  51.515  1.00  1.55           O  
ATOM   3839  N   CYS C 487     -14.752 -14.410  49.776  1.00  1.83           N  
ATOM   3840  CA  CYS C 487     -13.648 -14.057  48.903  1.00  1.80           C  
ATOM   3841  CB  CYS C 487     -12.635 -15.204  48.801  1.00  1.80           C  
ATOM   3842  SG  CYS C 487     -11.987 -15.774  50.396  1.00  1.89           S  
ATOM   3843  C   CYS C 487     -14.257 -13.739  47.556  1.00  1.87           C  
ATOM   3844  O   CYS C 487     -15.266 -14.317  47.176  1.00  1.55           O  
ATOM   3845  N   ILE C 488     -13.615 -12.787  46.880  1.00  1.83           N  
ATOM   3846  CA  ILE C 488     -14.083 -12.294  45.601  1.00  1.80           C  
ATOM   3847  CB  ILE C 488     -14.282 -10.770  45.701  1.00  1.80           C  
ATOM   3848  CG2 ILE C 488     -15.011 -10.240  44.460  1.00  1.80           C  
ATOM   3849  CG1 ILE C 488     -15.017 -10.391  47.010  1.00  1.80           C  
ATOM   3850  CD1 ILE C 488     -15.406  -8.917  47.138  1.00  1.80           C  
ATOM   3851  C   ILE C 488     -13.010 -12.682  44.580  1.00  1.87           C  
ATOM   3852  O   ILE C 488     -11.818 -12.572  44.842  1.00  1.55           O  
ATOM   3853  N   GLY C 489     -13.498 -13.173  43.440  1.00  1.83           N  
ATOM   3854  CA  GLY C 489     -12.628 -13.684  42.400  1.00  1.80           C  
ATOM   3855  C   GLY C 489     -13.474 -13.900  41.152  1.00  1.87           C  
ATOM   3856  O   GLY C 489     -14.410 -13.154  40.890  1.00  1.55           O  
ATOM   3857  N   TYR C 490     -13.097 -14.935  40.391  1.00  1.83           N  
ATOM   3858  CA  TYR C 490     -13.660 -15.066  39.057  1.00  1.80           C  
ATOM   3859  CB  TYR C 490     -13.023 -14.020  38.120  1.00  1.80           C  
ATOM   3860  CG  TYR C 490     -11.518 -14.045  38.156  1.00  2.04           C  
ATOM   3861  CD1 TYR C 490     -10.804 -14.973  37.409  1.00  2.04           C  
ATOM   3862  CE1 TYR C 490      -9.419 -14.999  37.432  1.00  2.04           C  
ATOM   3863  CD2 TYR C 490     -10.819 -13.138  38.939  1.00  2.04           C  
ATOM   3864  CE2 TYR C 490      -9.433 -13.159  38.967  1.00  2.04           C  
ATOM   3865  CZ  TYR C 490      -8.728 -14.087  38.219  1.00  2.04           C  
ATOM   3866  OH  TYR C 490      -7.349 -14.075  38.275  1.00  1.55           O  
ATOM   3867  C   TYR C 490     -13.434 -16.492  38.543  1.00  1.87           C  
ATOM   3868  O   TYR C 490     -12.728 -17.295  39.137  1.00  1.55           O  
ATOM   3869  N   HIS C 491     -14.090 -16.710  37.405  1.00  1.83           N  
ATOM   3870  CA  HIS C 491     -14.157 -17.936  36.635  1.00  1.80           C  
ATOM   3871  CB  HIS C 491     -15.205 -17.639  35.551  1.00  1.80           C  
ATOM   3872  CG  HIS C 491     -15.263 -18.683  34.466  1.00  2.04           C  
ATOM   3873  CD2 HIS C 491     -14.830 -18.552  33.139  1.00  2.04           C  
ATOM   3874  ND1 HIS C 491     -15.775 -19.917  34.625  1.00  1.72           N  
ATOM   3875  CE1 HIS C 491     -15.661 -20.522  33.435  1.00  2.04           C  
ATOM   3876  NE2 HIS C 491     -15.090 -19.722  32.514  1.00  1.72           N  
ATOM   3877  C   HIS C 491     -12.809 -18.254  35.980  1.00  1.87           C  
ATOM   3878  O   HIS C 491     -12.158 -17.388  35.411  1.00  1.55           O  
ATOM   3879  N   ALA C 492     -12.469 -19.548  36.045  1.00  1.83           N  
ATOM   3880  CA  ALA C 492     -11.495 -20.115  35.121  1.00  1.80           C  
ATOM   3881  CB  ALA C 492     -10.183 -20.410  35.847  1.00  1.80           C  
ATOM   3882  C   ALA C 492     -12.129 -21.389  34.561  1.00  1.87           C  
ATOM   3883  O   ALA C 492     -13.166 -21.831  35.040  1.00  1.55           O  
ATOM   3884  N   ASN C 493     -11.484 -21.955  33.536  1.00  1.83           N  
ATOM   3885  CA  ASN C 493     -12.045 -23.121  32.864  1.00  1.80           C  
ATOM   3886  CB  ASN C 493     -13.123 -22.709  31.836  1.00  1.80           C  
ATOM   3887  CG  ASN C 493     -12.597 -21.865  30.666  1.00  1.87           C  
ATOM   3888  OD1 ASN C 493     -11.404 -21.660  30.493  1.00  1.55           O  
ATOM   3889  ND2 ASN C 493     -13.553 -21.417  29.851  1.00  1.83           N  
ATOM   3890  C   ASN C 493     -10.899 -23.919  32.242  1.00  1.87           C  
ATOM   3891  O   ASN C 493      -9.728 -23.654  32.481  1.00  1.55           O  
ATOM   3892  N   ASN C 494     -11.296 -24.909  31.431  1.00  1.83           N  
ATOM   3893  CA  ASN C 494     -10.340 -25.792  30.767  1.00  1.80           C  
ATOM   3894  CB  ASN C 494     -10.900 -27.226  30.705  1.00  1.80           C  
ATOM   3895  CG  ASN C 494     -12.175 -27.327  29.850  1.00  1.87           C  
ATOM   3896  OD1 ASN C 494     -13.119 -26.559  30.012  1.00  1.55           O  
ATOM   3897  ND2 ASN C 494     -12.164 -28.310  28.949  1.00  1.83           N  
ATOM   3898  C   ASN C 494     -10.019 -25.279  29.355  1.00  1.87           C  
ATOM   3899  O   ASN C 494      -9.655 -26.046  28.470  1.00  1.55           O  
ATOM   3900  N   SER C 495     -10.196 -23.960  29.166  1.00  1.83           N  
ATOM   3901  CA  SER C 495      -9.945 -23.410  27.845  1.00  1.80           C  
ATOM   3902  CB  SER C 495     -10.441 -21.964  27.759  1.00  1.80           C  
ATOM   3903  OG  SER C 495     -10.245 -21.477  26.437  1.00  1.55           O  
ATOM   3904  C   SER C 495      -8.442 -23.443  27.559  1.00  1.87           C  
ATOM   3905  O   SER C 495      -7.617 -23.111  28.405  1.00  1.55           O  
ATOM   3906  N   THR C 496      -8.169 -23.830  26.309  1.00  1.83           N  
ATOM   3907  CA  THR C 496      -6.850 -23.684  25.724  1.00  1.80           C  
ATOM   3908  CB  THR C 496      -6.338 -25.083  25.330  1.00  1.80           C  
ATOM   3909  OG1 THR C 496      -7.361 -25.878  24.753  1.00  1.55           O  
ATOM   3910  CG2 THR C 496      -5.720 -25.824  26.528  1.00  1.80           C  
ATOM   3911  C   THR C 496      -6.927 -22.704  24.535  1.00  1.87           C  
ATOM   3912  O   THR C 496      -5.961 -22.524  23.796  1.00  1.55           O  
ATOM   3913  N   ASP C 497      -8.108 -22.065  24.377  1.00  1.83           N  
ATOM   3914  CA  ASP C 497      -8.206 -21.065  23.320  1.00  1.80           C  
ATOM   3915  CB  ASP C 497      -9.647 -20.582  23.065  1.00  1.80           C  
ATOM   3916  CG  ASP C 497     -10.560 -21.613  22.385  1.00  1.87           C  
ATOM   3917  OD1 ASP C 497     -10.102 -22.664  21.944  1.00  1.66           O  
ATOM   3918  OD2 ASP C 497     -11.756 -21.369  22.290  1.00  1.66           O  
ATOM   3919  C   ASP C 497      -7.308 -19.899  23.738  1.00  1.87           C  
ATOM   3920  O   ASP C 497      -7.342 -19.431  24.873  1.00  1.55           O  
ATOM   3921  N   THR C 498      -6.456 -19.532  22.780  1.00  1.83           N  
ATOM   3922  CA  THR C 498      -5.312 -18.699  23.083  1.00  1.80           C  
ATOM   3923  CB  THR C 498      -4.072 -19.620  23.108  1.00  1.80           C  
ATOM   3924  OG1 THR C 498      -4.279 -20.796  22.341  1.00  1.55           O  
ATOM   3925  CG2 THR C 498      -3.667 -20.004  24.538  1.00  1.80           C  
ATOM   3926  C   THR C 498      -5.238 -17.592  22.024  1.00  1.87           C  
ATOM   3927  O   THR C 498      -5.068 -17.851  20.836  1.00  1.55           O  
ATOM   3928  N   VAL C 499      -5.405 -16.358  22.510  1.00  1.83           N  
ATOM   3929  CA  VAL C 499      -5.333 -15.197  21.636  1.00  1.80           C  
ATOM   3930  CB  VAL C 499      -6.421 -14.183  22.034  1.00  1.80           C  
ATOM   3931  CG1 VAL C 499      -7.809 -14.712  21.665  1.00  1.80           C  
ATOM   3932  CG2 VAL C 499      -6.360 -13.786  23.515  1.00  1.80           C  
ATOM   3933  C   VAL C 499      -3.934 -14.599  21.774  1.00  1.87           C  
ATOM   3934  O   VAL C 499      -3.273 -14.772  22.789  1.00  1.55           O  
ATOM   3935  N   ASP C 500      -3.535 -13.876  20.721  1.00  1.83           N  
ATOM   3936  CA  ASP C 500      -2.417 -12.957  20.879  1.00  1.80           C  
ATOM   3937  CB  ASP C 500      -1.602 -12.827  19.577  1.00  1.80           C  
ATOM   3938  CG  ASP C 500      -0.850 -14.107  19.183  1.00  1.87           C  
ATOM   3939  OD1 ASP C 500      -0.487 -14.899  20.048  1.00  1.66           O  
ATOM   3940  OD2 ASP C 500      -0.625 -14.314  17.995  1.00  1.66           O  
ATOM   3941  C   ASP C 500      -3.037 -11.618  21.279  1.00  1.87           C  
ATOM   3942  O   ASP C 500      -4.242 -11.414  21.181  1.00  1.55           O  
ATOM   3943  N   THR C 501      -2.163 -10.726  21.729  1.00  1.83           N  
ATOM   3944  CA  THR C 501      -2.555  -9.409  22.181  1.00  1.80           C  
ATOM   3945  CB  THR C 501      -3.104  -9.514  23.616  1.00  1.80           C  
ATOM   3946  OG1 THR C 501      -3.665  -8.299  24.053  1.00  1.55           O  
ATOM   3947  CG2 THR C 501      -2.107 -10.091  24.628  1.00  1.80           C  
ATOM   3948  C   THR C 501      -1.297  -8.558  22.020  1.00  1.87           C  
ATOM   3949  O   THR C 501      -0.235  -9.073  21.686  1.00  1.55           O  
ATOM   3950  N   VAL C 502      -1.453  -7.240  22.205  1.00  1.83           N  
ATOM   3951  CA  VAL C 502      -0.373  -6.379  21.727  1.00  1.80           C  
ATOM   3952  CB  VAL C 502      -0.834  -4.910  21.639  1.00  1.80           C  
ATOM   3953  CG1 VAL C 502      -1.409  -4.365  22.950  1.00  1.80           C  
ATOM   3954  CG2 VAL C 502       0.269  -3.995  21.090  1.00  1.80           C  
ATOM   3955  C   VAL C 502       0.936  -6.605  22.521  1.00  1.87           C  
ATOM   3956  O   VAL C 502       2.021  -6.580  21.952  1.00  1.55           O  
ATOM   3957  N   LEU C 503       0.796  -6.844  23.839  1.00  1.83           N  
ATOM   3958  CA  LEU C 503       1.988  -7.049  24.664  1.00  1.80           C  
ATOM   3959  CB  LEU C 503       1.772  -6.471  26.075  1.00  1.80           C  
ATOM   3960  CG  LEU C 503       1.495  -4.955  26.125  1.00  1.80           C  
ATOM   3961  CD1 LEU C 503       0.938  -4.562  27.497  1.00  1.80           C  
ATOM   3962  CD2 LEU C 503       2.749  -4.125  25.812  1.00  1.80           C  
ATOM   3963  C   LEU C 503       2.369  -8.539  24.809  1.00  1.87           C  
ATOM   3964  O   LEU C 503       3.425  -8.837  25.353  1.00  1.55           O  
ATOM   3965  N   GLU C 504       1.490  -9.467  24.381  1.00  1.83           N  
ATOM   3966  CA  GLU C 504       1.670 -10.853  24.830  1.00  1.80           C  
ATOM   3967  CB  GLU C 504       1.020 -11.034  26.221  1.00  1.80           C  
ATOM   3968  CG  GLU C 504       1.380 -12.359  26.924  1.00  1.80           C  
ATOM   3969  CD  GLU C 504       0.772 -12.492  28.336  1.00  1.87           C  
ATOM   3970  OE1 GLU C 504       0.040 -11.612  28.777  1.00  1.66           O  
ATOM   3971  OE2 GLU C 504       1.029 -13.487  29.006  1.00  1.66           O  
ATOM   3972  C   GLU C 504       1.068 -11.795  23.783  1.00  1.87           C  
ATOM   3973  O   GLU C 504       0.148 -11.432  23.065  1.00  1.55           O  
ATOM   3974  N   LYS C 505       1.647 -13.005  23.717  1.00  1.83           N  
ATOM   3975  CA  LYS C 505       1.215 -14.006  22.748  1.00  1.80           C  
ATOM   3976  CB  LYS C 505       2.414 -14.465  21.901  1.00  1.80           C  
ATOM   3977  CG  LYS C 505       3.032 -13.324  21.078  1.00  1.80           C  
ATOM   3978  CD  LYS C 505       4.243 -13.757  20.239  1.00  1.80           C  
ATOM   3979  CE  LYS C 505       3.882 -14.738  19.114  1.00  1.80           C  
ATOM   3980  NZ  LYS C 505       5.010 -15.133  18.277  1.00  1.65           N  
ATOM   3981  C   LYS C 505       0.637 -15.198  23.517  1.00  1.87           C  
ATOM   3982  O   LYS C 505       1.101 -15.535  24.601  1.00  1.55           O  
ATOM   3983  N   ASN C 506      -0.368 -15.822  22.886  1.00  1.83           N  
ATOM   3984  CA  ASN C 506      -0.938 -17.090  23.348  1.00  1.80           C  
ATOM   3985  CB  ASN C 506       0.063 -18.258  23.265  1.00  1.80           C  
ATOM   3986  CG  ASN C 506       0.488 -18.563  21.829  1.00  1.87           C  
ATOM   3987  OD1 ASN C 506      -0.312 -18.961  20.991  1.00  1.55           O  
ATOM   3988  ND2 ASN C 506       1.790 -18.387  21.593  1.00  1.83           N  
ATOM   3989  C   ASN C 506      -1.486 -16.994  24.780  1.00  1.87           C  
ATOM   3990  O   ASN C 506      -1.320 -17.891  25.599  1.00  1.55           O  
ATOM   3991  N   VAL C 507      -2.160 -15.870  25.028  1.00  1.83           N  
ATOM   3992  CA  VAL C 507      -2.862 -15.677  26.279  1.00  1.80           C  
ATOM   3993  CB  VAL C 507      -3.271 -14.199  26.392  1.00  1.80           C  
ATOM   3994  CG1 VAL C 507      -3.930 -13.903  27.748  1.00  1.80           C  
ATOM   3995  CG2 VAL C 507      -2.068 -13.276  26.155  1.00  1.80           C  
ATOM   3996  C   VAL C 507      -4.096 -16.588  26.280  1.00  1.87           C  
ATOM   3997  O   VAL C 507      -4.977 -16.457  25.437  1.00  1.55           O  
ATOM   3998  N   THR C 508      -4.111 -17.507  27.256  1.00  1.83           N  
ATOM   3999  CA  THR C 508      -5.277 -18.356  27.436  1.00  1.80           C  
ATOM   4000  CB  THR C 508      -4.931 -19.436  28.479  1.00  1.80           C  
ATOM   4001  OG1 THR C 508      -3.537 -19.703  28.490  1.00  1.55           O  
ATOM   4002  CG2 THR C 508      -5.736 -20.724  28.258  1.00  1.80           C  
ATOM   4003  C   THR C 508      -6.456 -17.485  27.906  1.00  1.87           C  
ATOM   4004  O   THR C 508      -6.325 -16.695  28.835  1.00  1.55           O  
ATOM   4005  N   VAL C 509      -7.592 -17.656  27.223  1.00  1.83           N  
ATOM   4006  CA  VAL C 509      -8.768 -16.855  27.511  1.00  1.80           C  
ATOM   4007  CB  VAL C 509      -8.931 -15.791  26.413  1.00  1.80           C  
ATOM   4008  CG1 VAL C 509      -7.858 -14.702  26.583  1.00  1.80           C  
ATOM   4009  CG2 VAL C 509      -8.884 -16.386  24.994  1.00  1.80           C  
ATOM   4010  C   VAL C 509      -9.952 -17.812  27.650  1.00  1.87           C  
ATOM   4011  O   VAL C 509     -10.003 -18.862  27.025  1.00  1.55           O  
ATOM   4012  N   THR C 510     -10.863 -17.430  28.550  1.00  1.83           N  
ATOM   4013  CA  THR C 510     -11.929 -18.345  28.925  1.00  1.80           C  
ATOM   4014  CB  THR C 510     -12.647 -17.781  30.163  1.00  1.80           C  
ATOM   4015  OG1 THR C 510     -13.084 -16.452  29.930  1.00  1.55           O  
ATOM   4016  CG2 THR C 510     -11.763 -17.854  31.418  1.00  1.80           C  
ATOM   4017  C   THR C 510     -12.891 -18.567  27.745  1.00  1.87           C  
ATOM   4018  O   THR C 510     -13.309 -19.683  27.456  1.00  1.55           O  
ATOM   4019  N   HIS C 511     -13.205 -17.426  27.108  1.00  1.83           N  
ATOM   4020  CA  HIS C 511     -14.164 -17.362  26.015  1.00  1.80           C  
ATOM   4021  CB  HIS C 511     -15.478 -16.733  26.511  1.00  1.80           C  
ATOM   4022  CG  HIS C 511     -16.057 -17.510  27.672  1.00  2.04           C  
ATOM   4023  CD2 HIS C 511     -17.086 -18.463  27.628  1.00  2.04           C  
ATOM   4024  ND1 HIS C 511     -15.651 -17.385  28.957  1.00  1.72           N  
ATOM   4025  CE1 HIS C 511     -16.410 -18.236  29.667  1.00  2.04           C  
ATOM   4026  NE2 HIS C 511     -17.288 -18.900  28.892  1.00  1.72           N  
ATOM   4027  C   HIS C 511     -13.539 -16.480  24.929  1.00  1.87           C  
ATOM   4028  O   HIS C 511     -12.871 -15.498  25.230  1.00  1.55           O  
ATOM   4029  N   SER C 512     -13.774 -16.873  23.669  1.00  1.83           N  
ATOM   4030  CA  SER C 512     -13.223 -16.137  22.541  1.00  1.80           C  
ATOM   4031  CB  SER C 512     -11.760 -16.565  22.306  1.00  1.80           C  
ATOM   4032  OG  SER C 512     -11.024 -15.747  21.412  1.00  1.55           O  
ATOM   4033  C   SER C 512     -14.082 -16.468  21.318  1.00  1.87           C  
ATOM   4034  O   SER C 512     -14.527 -17.601  21.150  1.00  1.55           O  
ATOM   4035  N   VAL C 513     -14.268 -15.440  20.481  1.00  1.83           N  
ATOM   4036  CA  VAL C 513     -14.746 -15.638  19.122  1.00  1.80           C  
ATOM   4037  CB  VAL C 513     -15.625 -14.426  18.721  1.00  1.80           C  
ATOM   4038  CG1 VAL C 513     -14.837 -13.117  18.566  1.00  1.80           C  
ATOM   4039  CG2 VAL C 513     -16.482 -14.677  17.470  1.00  1.80           C  
ATOM   4040  C   VAL C 513     -13.494 -15.836  18.244  1.00  1.87           C  
ATOM   4041  O   VAL C 513     -12.364 -15.642  18.685  1.00  1.55           O  
ATOM   4042  N   ASN C 514     -13.765 -16.199  16.983  1.00  1.83           N  
ATOM   4043  CA  ASN C 514     -12.790 -16.072  15.907  1.00  1.80           C  
ATOM   4044  CB  ASN C 514     -12.144 -17.425  15.564  1.00  1.80           C  
ATOM   4045  CG  ASN C 514     -11.283 -17.347  14.292  1.00  1.87           C  
ATOM   4046  OD1 ASN C 514     -10.785 -16.298  13.900  1.00  1.55           O  
ATOM   4047  ND2 ASN C 514     -11.215 -18.497  13.627  1.00  1.83           N  
ATOM   4048  C   ASN C 514     -13.573 -15.508  14.728  1.00  1.87           C  
ATOM   4049  O   ASN C 514     -14.671 -15.956  14.435  1.00  1.55           O  
ATOM   4050  N   LEU C 515     -12.976 -14.475  14.127  1.00  1.83           N  
ATOM   4051  CA  LEU C 515     -13.666 -13.667  13.135  1.00  1.80           C  
ATOM   4052  CB  LEU C 515     -13.152 -12.225  13.253  1.00  1.80           C  
ATOM   4053  CG  LEU C 515     -13.165 -11.648  14.681  1.00  1.80           C  
ATOM   4054  CD1 LEU C 515     -12.370 -10.343  14.707  1.00  1.80           C  
ATOM   4055  CD2 LEU C 515     -14.591 -11.438  15.207  1.00  1.80           C  
ATOM   4056  C   LEU C 515     -13.401 -14.189  11.713  1.00  1.87           C  
ATOM   4057  O   LEU C 515     -13.962 -13.689  10.746  1.00  1.55           O  
ATOM   4058  N   LEU C 516     -12.489 -15.170  11.638  1.00  1.83           N  
ATOM   4059  CA  LEU C 516     -12.005 -15.691  10.373  1.00  1.80           C  
ATOM   4060  CB  LEU C 516     -10.472 -15.718  10.461  1.00  1.80           C  
ATOM   4061  CG  LEU C 516      -9.782 -16.150   9.160  1.00  1.80           C  
ATOM   4062  CD1 LEU C 516      -9.610 -14.954   8.223  1.00  1.80           C  
ATOM   4063  CD2 LEU C 516      -8.438 -16.805   9.467  1.00  1.80           C  
ATOM   4064  C   LEU C 516     -12.489 -17.129  10.217  1.00  1.87           C  
ATOM   4065  O   LEU C 516     -12.148 -17.975  11.035  1.00  1.55           O  
ATOM   4066  N   GLU C 517     -13.235 -17.392   9.129  1.00  1.83           N  
ATOM   4067  CA  GLU C 517     -13.444 -18.792   8.765  1.00  1.80           C  
ATOM   4068  CB  GLU C 517     -14.808 -19.001   8.092  1.00  1.80           C  
ATOM   4069  CG  GLU C 517     -15.158 -20.485   7.842  1.00  1.80           C  
ATOM   4070  CD  GLU C 517     -15.055 -21.341   9.112  1.00  1.87           C  
ATOM   4071  OE1 GLU C 517     -16.042 -21.495   9.820  1.00  1.66           O  
ATOM   4072  OE2 GLU C 517     -13.983 -21.872   9.391  1.00  1.66           O  
ATOM   4073  C   GLU C 517     -12.299 -19.221   7.843  1.00  1.87           C  
ATOM   4074  O   GLU C 517     -11.859 -18.476   6.976  1.00  1.55           O  
ATOM   4075  N   ASN C 518     -11.827 -20.449   8.073  1.00  1.83           N  
ATOM   4076  CA  ASN C 518     -10.763 -21.006   7.244  1.00  1.80           C  
ATOM   4077  CB  ASN C 518      -9.401 -20.916   7.958  1.00  1.80           C  
ATOM   4078  CG  ASN C 518      -9.276 -21.889   9.139  1.00  1.87           C  
ATOM   4079  OD1 ASN C 518     -10.255 -22.423   9.649  1.00  1.55           O  
ATOM   4080  ND2 ASN C 518      -8.021 -22.107   9.529  1.00  1.83           N  
ATOM   4081  C   ASN C 518     -11.087 -22.450   6.827  1.00  1.87           C  
ATOM   4082  O   ASN C 518     -10.231 -23.142   6.288  1.00  1.55           O  
ATOM   4083  N   SER C 519     -12.339 -22.872   7.087  1.00  1.83           N  
ATOM   4084  CA  SER C 519     -12.793 -24.165   6.594  1.00  1.80           C  
ATOM   4085  CB  SER C 519     -13.433 -24.990   7.723  1.00  1.80           C  
ATOM   4086  OG  SER C 519     -14.575 -24.397   8.320  1.00  1.55           O  
ATOM   4087  C   SER C 519     -13.754 -23.910   5.432  1.00  1.87           C  
ATOM   4088  O   SER C 519     -14.301 -22.824   5.275  1.00  1.55           O  
ATOM   4089  N   HIS C 520     -13.896 -24.970   4.628  1.00  1.83           N  
ATOM   4090  CA  HIS C 520     -14.741 -24.952   3.449  1.00  1.80           C  
ATOM   4091  CB  HIS C 520     -13.933 -24.489   2.222  1.00  1.80           C  
ATOM   4092  CG  HIS C 520     -12.638 -25.270   2.118  1.00  2.04           C  
ATOM   4093  CD2 HIS C 520     -11.355 -24.839   2.497  1.00  2.04           C  
ATOM   4094  ND1 HIS C 520     -12.537 -26.537   1.658  1.00  1.72           N  
ATOM   4095  CE1 HIS C 520     -11.239 -26.867   1.755  1.00  2.04           C  
ATOM   4096  NE2 HIS C 520     -10.501 -25.862   2.261  1.00  1.72           N  
ATOM   4097  C   HIS C 520     -15.244 -26.383   3.270  1.00  1.87           C  
ATOM   4098  O   HIS C 520     -14.607 -27.332   3.714  1.00  1.55           O  
ATOM   4099  N   ASN C 521     -16.397 -26.495   2.595  1.00  1.83           N  
ATOM   4100  CA  ASN C 521     -16.942 -27.818   2.289  1.00  1.80           C  
ATOM   4101  CB  ASN C 521     -18.424 -27.724   1.883  1.00  1.80           C  
ATOM   4102  CG  ASN C 521     -19.337 -27.558   3.103  1.00  1.87           C  
ATOM   4103  OD1 ASN C 521     -19.201 -28.246   4.109  1.00  1.55           O  
ATOM   4104  ND2 ASN C 521     -20.278 -26.622   2.965  1.00  1.83           N  
ATOM   4105  C   ASN C 521     -16.157 -28.478   1.146  1.00  1.87           C  
ATOM   4106  O   ASN C 521     -16.249 -29.680   0.924  1.00  1.55           O  
ATOM   4107  N   GLY C 522     -15.393 -27.635   0.426  1.00  1.83           N  
ATOM   4108  CA  GLY C 522     -14.788 -28.102  -0.813  1.00  1.80           C  
ATOM   4109  C   GLY C 522     -15.846 -27.957  -1.901  1.00  1.87           C  
ATOM   4110  O   GLY C 522     -16.746 -27.131  -1.774  1.00  1.55           O  
ATOM   4111  N   LYS C 523     -15.713 -28.832  -2.911  1.00  1.83           N  
ATOM   4112  CA  LYS C 523     -16.764 -29.052  -3.899  1.00  1.80           C  
ATOM   4113  CB  LYS C 523     -18.061 -29.543  -3.212  1.00  1.80           C  
ATOM   4114  CG  LYS C 523     -17.826 -30.750  -2.286  1.00  1.80           C  
ATOM   4115  CD  LYS C 523     -19.074 -31.144  -1.488  1.00  1.80           C  
ATOM   4116  CE  LYS C 523     -18.764 -32.234  -0.451  1.00  1.80           C  
ATOM   4117  NZ  LYS C 523     -19.895 -32.630   0.385  1.00  1.65           N  
ATOM   4118  C   LYS C 523     -17.012 -27.784  -4.739  1.00  1.87           C  
ATOM   4119  O   LYS C 523     -16.386 -26.748  -4.550  1.00  1.55           O  
ATOM   4120  N   LEU C 524     -17.979 -27.941  -5.652  1.00  1.83           N  
ATOM   4121  CA  LEU C 524     -18.702 -26.808  -6.206  1.00  1.80           C  
ATOM   4122  CB  LEU C 524     -18.623 -26.739  -7.738  1.00  1.80           C  
ATOM   4123  CG  LEU C 524     -17.216 -26.518  -8.303  1.00  1.80           C  
ATOM   4124  CD1 LEU C 524     -17.266 -26.620  -9.832  1.00  1.80           C  
ATOM   4125  CD2 LEU C 524     -16.631 -25.174  -7.845  1.00  1.80           C  
ATOM   4126  C   LEU C 524     -20.148 -27.021  -5.772  1.00  1.87           C  
ATOM   4127  O   LEU C 524     -20.637 -28.147  -5.738  1.00  1.55           O  
ATOM   4128  N   CYS C 525     -20.763 -25.893  -5.421  1.00  1.83           N  
ATOM   4129  CA  CYS C 525     -22.138 -25.844  -4.966  1.00  1.80           C  
ATOM   4130  CB  CYS C 525     -22.145 -25.220  -3.566  1.00  1.80           C  
ATOM   4131  SG  CYS C 525     -21.197 -26.184  -2.358  1.00  1.89           S  
ATOM   4132  C   CYS C 525     -22.894 -24.964  -5.961  1.00  1.87           C  
ATOM   4133  O   CYS C 525     -22.314 -24.087  -6.597  1.00  1.55           O  
ATOM   4134  N   LEU C 526     -24.198 -25.249  -6.063  1.00  1.83           N  
ATOM   4135  CA  LEU C 526     -25.094 -24.359  -6.777  1.00  1.80           C  
ATOM   4136  CB  LEU C 526     -26.349 -25.117  -7.264  1.00  1.80           C  
ATOM   4137  CG  LEU C 526     -27.184 -25.878  -6.214  1.00  1.80           C  
ATOM   4138  CD1 LEU C 526     -28.076 -24.951  -5.376  1.00  1.80           C  
ATOM   4139  CD2 LEU C 526     -28.058 -26.934  -6.905  1.00  1.80           C  
ATOM   4140  C   LEU C 526     -25.385 -23.177  -5.846  1.00  1.87           C  
ATOM   4141  O   LEU C 526     -25.249 -23.281  -4.629  1.00  1.55           O  
ATOM   4142  N   LEU C 527     -25.756 -22.061  -6.485  1.00  1.83           N  
ATOM   4143  CA  LEU C 527     -26.124 -20.864  -5.746  1.00  1.80           C  
ATOM   4144  CB  LEU C 527     -25.389 -19.628  -6.304  1.00  1.80           C  
ATOM   4145  CG  LEU C 527     -23.856 -19.768  -6.395  1.00  1.80           C  
ATOM   4146  CD1 LEU C 527     -23.221 -18.451  -6.866  1.00  1.80           C  
ATOM   4147  CD2 LEU C 527     -23.213 -20.214  -5.074  1.00  1.80           C  
ATOM   4148  C   LEU C 527     -27.633 -20.709  -5.922  1.00  1.87           C  
ATOM   4149  O   LEU C 527     -28.114 -20.591  -7.042  1.00  1.55           O  
ATOM   4150  N   LYS C 528     -28.352 -20.733  -4.790  1.00  1.83           N  
ATOM   4151  CA  LYS C 528     -29.807 -20.595  -4.769  1.00  1.80           C  
ATOM   4152  CB  LYS C 528     -30.275 -19.235  -5.327  1.00  1.80           C  
ATOM   4153  CG  LYS C 528     -29.678 -18.054  -4.548  1.00  1.80           C  
ATOM   4154  CD  LYS C 528     -30.326 -16.714  -4.918  1.00  1.80           C  
ATOM   4155  CE  LYS C 528     -29.752 -15.550  -4.101  1.00  1.80           C  
ATOM   4156  NZ  LYS C 528     -30.461 -14.292  -4.291  1.00  1.65           N  
ATOM   4157  C   LYS C 528     -30.511 -21.800  -5.432  1.00  1.87           C  
ATOM   4158  O   LYS C 528     -31.070 -22.660  -4.760  1.00  1.55           O  
ATOM   4159  N   GLY C 529     -30.471 -21.806  -6.770  1.00  1.83           N  
ATOM   4160  CA  GLY C 529     -31.072 -22.892  -7.531  1.00  1.80           C  
ATOM   4161  C   GLY C 529     -30.511 -22.974  -8.953  1.00  1.87           C  
ATOM   4162  O   GLY C 529     -31.103 -23.604  -9.824  1.00  1.55           O  
ATOM   4163  N   ILE C 530     -29.358 -22.311  -9.152  1.00  1.83           N  
ATOM   4164  CA  ILE C 530     -28.667 -22.334 -10.434  1.00  1.80           C  
ATOM   4165  CB  ILE C 530     -28.605 -20.921 -11.067  1.00  1.80           C  
ATOM   4166  CG2 ILE C 530     -29.876 -20.618 -11.874  1.00  1.80           C  
ATOM   4167  CG1 ILE C 530     -28.271 -19.780 -10.081  1.00  1.80           C  
ATOM   4168  CD1 ILE C 530     -29.474 -19.144  -9.367  1.00  1.80           C  
ATOM   4169  C   ILE C 530     -27.286 -22.951 -10.178  1.00  1.87           C  
ATOM   4170  O   ILE C 530     -26.597 -22.601  -9.225  1.00  1.55           O  
ATOM   4171  N   ALA C 531     -26.959 -23.930 -11.037  1.00  1.83           N  
ATOM   4172  CA  ALA C 531     -25.738 -24.707 -10.872  1.00  1.80           C  
ATOM   4173  CB  ALA C 531     -26.044 -26.178 -11.178  1.00  1.80           C  
ATOM   4174  C   ALA C 531     -24.667 -24.150 -11.825  1.00  1.87           C  
ATOM   4175  O   ALA C 531     -24.989 -23.473 -12.798  1.00  1.55           O  
ATOM   4176  N   PRO C 532     -23.375 -24.449 -11.520  1.00  1.83           N  
ATOM   4177  CD  PRO C 532     -22.912 -25.260 -10.392  1.00  1.80           C  
ATOM   4178  CA  PRO C 532     -22.280 -23.949 -12.339  1.00  1.80           C  
ATOM   4179  CB  PRO C 532     -20.998 -24.391 -11.614  1.00  1.80           C  
ATOM   4180  CG  PRO C 532     -21.458 -24.841 -10.226  1.00  1.80           C  
ATOM   4181  C   PRO C 532     -22.305 -24.527 -13.763  1.00  1.87           C  
ATOM   4182  O   PRO C 532     -22.464 -25.725 -13.956  1.00  1.55           O  
ATOM   4183  N   LEU C 533     -22.106 -23.638 -14.743  1.00  1.83           N  
ATOM   4184  CA  LEU C 533     -21.716 -24.115 -16.060  1.00  1.80           C  
ATOM   4185  CB  LEU C 533     -21.918 -22.985 -17.081  1.00  1.80           C  
ATOM   4186  CG  LEU C 533     -21.389 -23.285 -18.491  1.00  1.80           C  
ATOM   4187  CD1 LEU C 533     -21.960 -24.586 -19.066  1.00  1.80           C  
ATOM   4188  CD2 LEU C 533     -21.702 -22.114 -19.419  1.00  1.80           C  
ATOM   4189  C   LEU C 533     -20.239 -24.543 -15.997  1.00  1.87           C  
ATOM   4190  O   LEU C 533     -19.332 -23.741 -16.191  1.00  1.55           O  
ATOM   4191  N   GLN C 534     -20.032 -25.841 -15.724  1.00  1.83           N  
ATOM   4192  CA  GLN C 534     -18.671 -26.352 -15.834  1.00  1.80           C  
ATOM   4193  CB  GLN C 534     -18.471 -27.680 -15.076  1.00  1.80           C  
ATOM   4194  CG  GLN C 534     -19.002 -27.685 -13.628  1.00  1.80           C  
ATOM   4195  CD  GLN C 534     -20.504 -27.995 -13.580  1.00  1.87           C  
ATOM   4196  OE1 GLN C 534     -21.116 -28.374 -14.570  1.00  1.55           O  
ATOM   4197  NE2 GLN C 534     -21.063 -27.795 -12.389  1.00  1.83           N  
ATOM   4198  C   GLN C 534     -18.340 -26.527 -17.328  1.00  1.87           C  
ATOM   4199  O   GLN C 534     -18.697 -27.520 -17.950  1.00  1.55           O  
ATOM   4200  N   LEU C 535     -17.627 -25.518 -17.851  1.00  1.83           N  
ATOM   4201  CA  LEU C 535     -17.074 -25.604 -19.197  1.00  1.80           C  
ATOM   4202  CB  LEU C 535     -16.412 -24.279 -19.600  1.00  1.80           C  
ATOM   4203  CG  LEU C 535     -17.321 -23.045 -19.503  1.00  1.80           C  
ATOM   4204  CD1 LEU C 535     -16.513 -21.778 -19.795  1.00  1.80           C  
ATOM   4205  CD2 LEU C 535     -18.510 -23.116 -20.463  1.00  1.80           C  
ATOM   4206  C   LEU C 535     -16.063 -26.761 -19.281  1.00  1.87           C  
ATOM   4207  O   LEU C 535     -15.864 -27.387 -20.316  1.00  1.55           O  
ATOM   4208  N   GLY C 536     -15.474 -27.050 -18.110  1.00  1.83           N  
ATOM   4209  CA  GLY C 536     -14.710 -28.283 -18.007  1.00  1.80           C  
ATOM   4210  C   GLY C 536     -13.442 -28.177 -18.851  1.00  1.87           C  
ATOM   4211  O   GLY C 536     -12.647 -27.267 -18.677  1.00  1.55           O  
ATOM   4212  N   ASN C 537     -13.286 -29.119 -19.791  1.00  1.83           N  
ATOM   4213  CA  ASN C 537     -12.050 -29.137 -20.579  1.00  1.80           C  
ATOM   4214  CB  ASN C 537     -11.761 -30.549 -21.121  1.00  1.80           C  
ATOM   4215  CG  ASN C 537     -11.387 -31.525 -20.005  1.00  1.87           C  
ATOM   4216  OD1 ASN C 537     -12.122 -32.449 -19.678  1.00  1.55           O  
ATOM   4217  ND2 ASN C 537     -10.195 -31.290 -19.456  1.00  1.83           N  
ATOM   4218  C   ASN C 537     -12.093 -28.127 -21.739  1.00  1.87           C  
ATOM   4219  O   ASN C 537     -11.378 -28.276 -22.722  1.00  1.55           O  
ATOM   4220  N   CYS C 538     -12.943 -27.100 -21.585  1.00  1.83           N  
ATOM   4221  CA  CYS C 538     -13.058 -26.021 -22.547  1.00  1.80           C  
ATOM   4222  CB  CYS C 538     -14.385 -26.169 -23.306  1.00  1.80           C  
ATOM   4223  SG  CYS C 538     -14.597 -27.789 -24.086  1.00  1.89           S  
ATOM   4224  C   CYS C 538     -13.089 -24.724 -21.739  1.00  1.87           C  
ATOM   4225  O   CYS C 538     -13.683 -24.683 -20.669  1.00  1.55           O  
ATOM   4226  N   SER C 539     -12.460 -23.682 -22.303  1.00  1.83           N  
ATOM   4227  CA  SER C 539     -12.766 -22.326 -21.856  1.00  1.80           C  
ATOM   4228  CB  SER C 539     -11.525 -21.424 -21.984  1.00  1.80           C  
ATOM   4229  OG  SER C 539     -10.528 -21.724 -21.018  1.00  1.55           O  
ATOM   4230  C   SER C 539     -13.914 -21.797 -22.725  1.00  1.87           C  
ATOM   4231  O   SER C 539     -14.374 -22.466 -23.647  1.00  1.55           O  
ATOM   4232  N   VAL C 540     -14.325 -20.555 -22.403  1.00  1.83           N  
ATOM   4233  CA  VAL C 540     -15.447 -19.932 -23.094  1.00  1.80           C  
ATOM   4234  CB  VAL C 540     -15.680 -18.486 -22.622  1.00  1.80           C  
ATOM   4235  CG1 VAL C 540     -16.115 -18.425 -21.152  1.00  1.80           C  
ATOM   4236  CG2 VAL C 540     -14.489 -17.549 -22.865  1.00  1.80           C  
ATOM   4237  C   VAL C 540     -15.328 -20.017 -24.630  1.00  1.87           C  
ATOM   4238  O   VAL C 540     -16.321 -20.217 -25.309  1.00  1.55           O  
ATOM   4239  N   ALA C 541     -14.082 -19.907 -25.135  1.00  1.83           N  
ATOM   4240  CA  ALA C 541     -13.825 -20.108 -26.563  1.00  1.80           C  
ATOM   4241  CB  ALA C 541     -12.321 -20.322 -26.788  1.00  1.80           C  
ATOM   4242  C   ALA C 541     -14.591 -21.322 -27.131  1.00  1.87           C  
ATOM   4243  O   ALA C 541     -15.374 -21.229 -28.067  1.00  1.55           O  
ATOM   4244  N   GLY C 542     -14.308 -22.471 -26.497  1.00  1.83           N  
ATOM   4245  CA  GLY C 542     -14.849 -23.728 -26.990  1.00  1.80           C  
ATOM   4246  C   GLY C 542     -16.380 -23.728 -26.960  1.00  1.87           C  
ATOM   4247  O   GLY C 542     -17.045 -24.286 -27.817  1.00  1.55           O  
ATOM   4248  N   TRP C 543     -16.899 -23.062 -25.928  1.00  1.83           N  
ATOM   4249  CA  TRP C 543     -18.338 -22.974 -25.740  1.00  1.80           C  
ATOM   4250  CB  TRP C 543     -18.503 -22.405 -24.327  1.00  1.80           C  
ATOM   4251  CG  TRP C 543     -19.931 -22.153 -23.902  1.00  2.04           C  
ATOM   4252  CD2 TRP C 543     -20.362 -21.071 -23.058  1.00  2.04           C  
ATOM   4253  CE2 TRP C 543     -21.754 -21.223 -22.874  1.00  2.04           C  
ATOM   4254  CE3 TRP C 543     -19.693 -20.035 -22.463  1.00  2.04           C  
ATOM   4255  CD1 TRP C 543     -21.066 -22.914 -24.199  1.00  2.04           C  
ATOM   4256  NE1 TRP C 543     -22.141 -22.354 -23.585  1.00  1.72           N  
ATOM   4257  CZ2 TRP C 543     -22.432 -20.327 -22.091  1.00  2.04           C  
ATOM   4258  CZ3 TRP C 543     -20.381 -19.123 -21.668  1.00  2.04           C  
ATOM   4259  CH2 TRP C 543     -21.754 -19.270 -21.483  1.00  2.04           C  
ATOM   4260  C   TRP C 543     -18.993 -22.132 -26.865  1.00  1.87           C  
ATOM   4261  O   TRP C 543     -19.816 -22.617 -27.634  1.00  1.55           O  
ATOM   4262  N   ILE C 544     -18.591 -20.854 -26.926  1.00  1.83           N  
ATOM   4263  CA  ILE C 544     -19.268 -19.904 -27.803  1.00  1.80           C  
ATOM   4264  CB  ILE C 544     -18.849 -18.463 -27.448  1.00  1.80           C  
ATOM   4265  CG2 ILE C 544     -19.234 -18.156 -25.991  1.00  1.80           C  
ATOM   4266  CG1 ILE C 544     -17.356 -18.184 -27.724  1.00  1.80           C  
ATOM   4267  CD1 ILE C 544     -16.861 -16.838 -27.188  1.00  1.80           C  
ATOM   4268  C   ILE C 544     -19.080 -20.248 -29.293  1.00  1.87           C  
ATOM   4269  O   ILE C 544     -19.989 -20.093 -30.100  1.00  1.55           O  
ATOM   4270  N   LEU C 545     -17.880 -20.761 -29.622  1.00  1.83           N  
ATOM   4271  CA  LEU C 545     -17.682 -21.281 -30.975  1.00  1.80           C  
ATOM   4272  CB  LEU C 545     -16.191 -21.582 -31.227  1.00  1.80           C  
ATOM   4273  CG  LEU C 545     -15.331 -20.391 -31.692  1.00  1.80           C  
ATOM   4274  CD1 LEU C 545     -15.756 -19.893 -33.075  1.00  1.80           C  
ATOM   4275  CD2 LEU C 545     -15.292 -19.225 -30.703  1.00  1.80           C  
ATOM   4276  C   LEU C 545     -18.493 -22.578 -31.158  1.00  1.87           C  
ATOM   4277  O   LEU C 545     -19.106 -22.830 -32.189  1.00  1.55           O  
ATOM   4278  N   GLY C 546     -18.434 -23.392 -30.100  1.00  1.83           N  
ATOM   4279  CA  GLY C 546     -18.974 -24.736 -30.171  1.00  1.80           C  
ATOM   4280  C   GLY C 546     -17.945 -25.652 -30.834  1.00  1.87           C  
ATOM   4281  O   GLY C 546     -18.094 -26.077 -31.970  1.00  1.55           O  
ATOM   4282  N   ASN C 547     -16.884 -25.922 -30.069  1.00  1.83           N  
ATOM   4283  CA  ASN C 547     -15.899 -26.927 -30.447  1.00  1.80           C  
ATOM   4284  CB  ASN C 547     -14.663 -26.723 -29.552  1.00  1.80           C  
ATOM   4285  CG  ASN C 547     -13.626 -27.843 -29.690  1.00  1.87           C  
ATOM   4286  OD1 ASN C 547     -13.924 -29.012 -29.492  1.00  1.55           O  
ATOM   4287  ND2 ASN C 547     -12.404 -27.432 -30.030  1.00  1.83           N  
ATOM   4288  C   ASN C 547     -16.578 -28.295 -30.250  1.00  1.87           C  
ATOM   4289  O   ASN C 547     -17.302 -28.466 -29.277  1.00  1.55           O  
ATOM   4290  N   PRO C 548     -16.368 -29.259 -31.187  1.00  1.83           N  
ATOM   4291  CD  PRO C 548     -15.576 -29.110 -32.412  1.00  1.80           C  
ATOM   4292  CA  PRO C 548     -17.043 -30.556 -31.085  1.00  1.80           C  
ATOM   4293  CB  PRO C 548     -16.366 -31.388 -32.182  1.00  1.80           C  
ATOM   4294  CG  PRO C 548     -15.900 -30.368 -33.221  1.00  1.80           C  
ATOM   4295  C   PRO C 548     -16.986 -31.304 -29.734  1.00  1.87           C  
ATOM   4296  O   PRO C 548     -17.903 -32.025 -29.372  1.00  1.55           O  
ATOM   4297  N   GLU C 549     -15.899 -31.076 -28.981  1.00  1.83           N  
ATOM   4298  CA  GLU C 549     -15.823 -31.675 -27.650  1.00  1.80           C  
ATOM   4299  CB  GLU C 549     -14.352 -31.688 -27.207  1.00  1.80           C  
ATOM   4300  CG  GLU C 549     -13.541 -32.817 -27.876  1.00  1.80           C  
ATOM   4301  CD  GLU C 549     -13.841 -34.190 -27.264  1.00  1.87           C  
ATOM   4302  OE1 GLU C 549     -13.865 -34.315 -26.043  1.00  1.66           O  
ATOM   4303  OE2 GLU C 549     -14.044 -35.150 -27.996  1.00  1.66           O  
ATOM   4304  C   GLU C 549     -16.704 -30.880 -26.666  1.00  1.87           C  
ATOM   4305  O   GLU C 549     -17.360 -31.418 -25.781  1.00  1.55           O  
ATOM   4306  N   CYS C 550     -16.673 -29.558 -26.880  1.00  1.83           N  
ATOM   4307  CA  CYS C 550     -17.347 -28.608 -26.007  1.00  1.80           C  
ATOM   4308  CB  CYS C 550     -16.699 -27.236 -26.207  1.00  1.80           C  
ATOM   4309  SG  CYS C 550     -14.903 -27.322 -26.044  1.00  1.89           S  
ATOM   4310  C   CYS C 550     -18.859 -28.513 -26.286  1.00  1.87           C  
ATOM   4311  O   CYS C 550     -19.582 -27.845 -25.556  1.00  1.55           O  
ATOM   4312  N   GLU C 551     -19.312 -29.198 -27.357  1.00  1.83           N  
ATOM   4313  CA  GLU C 551     -20.709 -29.092 -27.780  1.00  1.80           C  
ATOM   4314  CB  GLU C 551     -20.960 -30.004 -28.999  1.00  1.80           C  
ATOM   4315  CG  GLU C 551     -20.928 -31.513 -28.686  1.00  1.80           C  
ATOM   4316  CD  GLU C 551     -21.118 -32.387 -29.932  1.00  1.87           C  
ATOM   4317  OE1 GLU C 551     -21.021 -31.897 -31.051  1.00  1.66           O  
ATOM   4318  OE2 GLU C 551     -21.372 -33.575 -29.787  1.00  1.66           O  
ATOM   4319  C   GLU C 551     -21.699 -29.366 -26.624  1.00  1.87           C  
ATOM   4320  O   GLU C 551     -22.752 -28.752 -26.522  1.00  1.55           O  
ATOM   4321  N   LEU C 552     -21.271 -30.290 -25.742  1.00  1.83           N  
ATOM   4322  CA  LEU C 552     -22.009 -30.674 -24.536  1.00  1.80           C  
ATOM   4323  CB  LEU C 552     -21.035 -31.490 -23.658  1.00  1.80           C  
ATOM   4324  CG  LEU C 552     -21.581 -32.053 -22.329  1.00  1.80           C  
ATOM   4325  CD1 LEU C 552     -21.566 -31.031 -21.182  1.00  1.80           C  
ATOM   4326  CD2 LEU C 552     -22.951 -32.726 -22.483  1.00  1.80           C  
ATOM   4327  C   LEU C 552     -22.575 -29.455 -23.772  1.00  1.87           C  
ATOM   4328  O   LEU C 552     -23.703 -29.447 -23.293  1.00  1.55           O  
ATOM   4329  N   LEU C 553     -21.708 -28.441 -23.673  1.00  1.83           N  
ATOM   4330  CA  LEU C 553     -21.988 -27.277 -22.845  1.00  1.80           C  
ATOM   4331  CB  LEU C 553     -20.739 -26.382 -22.843  1.00  1.80           C  
ATOM   4332  CG  LEU C 553     -19.473 -27.099 -22.347  1.00  1.80           C  
ATOM   4333  CD1 LEU C 553     -18.243 -26.217 -22.568  1.00  1.80           C  
ATOM   4334  CD2 LEU C 553     -19.613 -27.522 -20.880  1.00  1.80           C  
ATOM   4335  C   LEU C 553     -23.180 -26.462 -23.368  1.00  1.87           C  
ATOM   4336  O   LEU C 553     -23.871 -25.782 -22.621  1.00  1.55           O  
ATOM   4337  N   ILE C 554     -23.340 -26.521 -24.698  1.00  1.83           N  
ATOM   4338  CA  ILE C 554     -24.058 -25.460 -25.391  1.00  1.80           C  
ATOM   4339  CB  ILE C 554     -23.861 -25.655 -26.909  1.00  1.80           C  
ATOM   4340  CG2 ILE C 554     -24.761 -26.752 -27.504  1.00  1.80           C  
ATOM   4341  CG1 ILE C 554     -24.071 -24.359 -27.693  1.00  1.80           C  
ATOM   4342  CD1 ILE C 554     -23.102 -23.227 -27.335  1.00  1.80           C  
ATOM   4343  C   ILE C 554     -25.538 -25.378 -24.961  1.00  1.87           C  
ATOM   4344  O   ILE C 554     -26.157 -24.321 -24.958  1.00  1.55           O  
ATOM   4345  N   SER C 555     -26.053 -26.561 -24.593  1.00  1.83           N  
ATOM   4346  CA  SER C 555     -27.438 -26.685 -24.181  1.00  1.80           C  
ATOM   4347  CB  SER C 555     -27.679 -28.170 -23.887  1.00  1.80           C  
ATOM   4348  OG  SER C 555     -27.164 -28.989 -24.931  1.00  1.55           O  
ATOM   4349  C   SER C 555     -27.781 -25.832 -22.942  1.00  1.87           C  
ATOM   4350  O   SER C 555     -28.901 -25.364 -22.789  1.00  1.55           O  
ATOM   4351  N   LYS C 556     -26.783 -25.704 -22.052  1.00  1.83           N  
ATOM   4352  CA  LYS C 556     -27.035 -25.161 -20.722  1.00  1.80           C  
ATOM   4353  CB  LYS C 556     -25.774 -25.387 -19.874  1.00  1.80           C  
ATOM   4354  CG  LYS C 556     -25.518 -26.888 -19.645  1.00  1.80           C  
ATOM   4355  CD  LYS C 556     -24.220 -27.181 -18.884  1.00  1.80           C  
ATOM   4356  CE  LYS C 556     -24.022 -28.675 -18.580  1.00  1.80           C  
ATOM   4357  NZ  LYS C 556     -25.016 -29.269 -17.687  1.00  1.65           N  
ATOM   4358  C   LYS C 556     -27.451 -23.674 -20.806  1.00  1.87           C  
ATOM   4359  O   LYS C 556     -26.672 -22.795 -21.151  1.00  1.55           O  
ATOM   4360  N   GLU C 557     -28.738 -23.482 -20.482  1.00  1.83           N  
ATOM   4361  CA  GLU C 557     -29.458 -22.239 -20.683  1.00  1.80           C  
ATOM   4362  CB  GLU C 557     -30.976 -22.515 -20.592  1.00  1.80           C  
ATOM   4363  CG  GLU C 557     -31.460 -23.756 -21.381  1.00  1.80           C  
ATOM   4364  CD  GLU C 557     -31.551 -25.054 -20.552  1.00  1.87           C  
ATOM   4365  OE1 GLU C 557     -30.865 -25.199 -19.547  1.00  1.66           O  
ATOM   4366  OE2 GLU C 557     -32.340 -25.924 -20.895  1.00  1.66           O  
ATOM   4367  C   GLU C 557     -29.048 -21.163 -19.660  1.00  1.87           C  
ATOM   4368  O   GLU C 557     -28.822 -20.008 -19.997  1.00  1.55           O  
ATOM   4369  N   SER C 558     -29.021 -21.615 -18.394  1.00  1.83           N  
ATOM   4370  CA  SER C 558     -28.724 -20.744 -17.265  1.00  1.80           C  
ATOM   4371  CB  SER C 558     -30.019 -20.413 -16.505  1.00  1.80           C  
ATOM   4372  OG  SER C 558     -31.024 -19.881 -17.358  1.00  1.55           O  
ATOM   4373  C   SER C 558     -27.752 -21.473 -16.338  1.00  1.87           C  
ATOM   4374  O   SER C 558     -27.715 -22.700 -16.299  1.00  1.55           O  
ATOM   4375  N   TRP C 559     -26.985 -20.649 -15.613  1.00  1.83           N  
ATOM   4376  CA  TRP C 559     -25.963 -21.119 -14.696  1.00  1.80           C  
ATOM   4377  CB  TRP C 559     -24.620 -21.276 -15.433  1.00  1.80           C  
ATOM   4378  CG  TRP C 559     -24.292 -20.034 -16.244  1.00  2.04           C  
ATOM   4379  CD2 TRP C 559     -24.646 -19.771 -17.619  1.00  2.04           C  
ATOM   4380  CE2 TRP C 559     -24.162 -18.480 -17.929  1.00  2.04           C  
ATOM   4381  CE3 TRP C 559     -25.319 -20.494 -18.566  1.00  2.04           C  
ATOM   4382  CD1 TRP C 559     -23.608 -18.899 -15.790  1.00  2.04           C  
ATOM   4383  NE1 TRP C 559     -23.540 -17.987 -16.794  1.00  1.72           N  
ATOM   4384  CZ2 TRP C 559     -24.367 -17.952 -19.173  1.00  2.04           C  
ATOM   4385  CZ3 TRP C 559     -25.533 -19.958 -19.835  1.00  2.04           C  
ATOM   4386  CH2 TRP C 559     -25.056 -18.684 -20.140  1.00  2.04           C  
ATOM   4387  C   TRP C 559     -25.859 -20.101 -13.563  1.00  1.87           C  
ATOM   4388  O   TRP C 559     -26.393 -19.000 -13.643  1.00  1.55           O  
ATOM   4389  N   SER C 560     -25.153 -20.529 -12.510  1.00  1.83           N  
ATOM   4390  CA  SER C 560     -24.774 -19.603 -11.460  1.00  1.80           C  
ATOM   4391  CB  SER C 560     -24.536 -20.412 -10.182  1.00  1.80           C  
ATOM   4392  OG  SER C 560     -23.914 -21.648 -10.522  1.00  1.55           O  
ATOM   4393  C   SER C 560     -23.521 -18.859 -11.927  1.00  1.87           C  
ATOM   4394  O   SER C 560     -23.558 -17.699 -12.315  1.00  1.55           O  
ATOM   4395  N   TYR C 561     -22.420 -19.616 -11.868  1.00  1.83           N  
ATOM   4396  CA  TYR C 561     -21.114 -19.172 -12.325  1.00  1.80           C  
ATOM   4397  CB  TYR C 561     -20.155 -18.981 -11.134  1.00  1.80           C  
ATOM   4398  CG  TYR C 561     -20.071 -20.163 -10.203  1.00  2.04           C  
ATOM   4399  CD1 TYR C 561     -20.962 -20.285  -9.142  1.00  2.04           C  
ATOM   4400  CE1 TYR C 561     -20.878 -21.349  -8.255  1.00  2.04           C  
ATOM   4401  CD2 TYR C 561     -19.086 -21.133 -10.363  1.00  2.04           C  
ATOM   4402  CE2 TYR C 561     -18.999 -22.199  -9.476  1.00  2.04           C  
ATOM   4403  CZ  TYR C 561     -19.896 -22.315  -8.424  1.00  2.04           C  
ATOM   4404  OH  TYR C 561     -19.794 -23.401  -7.574  1.00  1.55           O  
ATOM   4405  C   TYR C 561     -20.635 -20.204 -13.343  1.00  1.87           C  
ATOM   4406  O   TYR C 561     -21.352 -21.142 -13.670  1.00  1.55           O  
ATOM   4407  N   ILE C 562     -19.420 -19.964 -13.838  1.00  1.83           N  
ATOM   4408  CA  ILE C 562     -18.854 -20.724 -14.934  1.00  1.80           C  
ATOM   4409  CB  ILE C 562     -18.750 -19.791 -16.161  1.00  1.80           C  
ATOM   4410  CG2 ILE C 562     -18.242 -20.545 -17.393  1.00  1.80           C  
ATOM   4411  CG1 ILE C 562     -20.098 -19.097 -16.464  1.00  1.80           C  
ATOM   4412  CD1 ILE C 562     -20.086 -18.205 -17.711  1.00  1.80           C  
ATOM   4413  C   ILE C 562     -17.490 -21.216 -14.432  1.00  1.87           C  
ATOM   4414  O   ILE C 562     -16.809 -20.510 -13.694  1.00  1.55           O  
ATOM   4415  N   VAL C 563     -17.147 -22.454 -14.824  1.00  1.83           N  
ATOM   4416  CA  VAL C 563     -15.914 -23.070 -14.349  1.00  1.80           C  
ATOM   4417  CB  VAL C 563     -16.205 -24.101 -13.241  1.00  1.80           C  
ATOM   4418  CG1 VAL C 563     -14.897 -24.696 -12.698  1.00  1.80           C  
ATOM   4419  CG2 VAL C 563     -17.030 -23.484 -12.103  1.00  1.80           C  
ATOM   4420  C   VAL C 563     -15.195 -23.745 -15.523  1.00  1.87           C  
ATOM   4421  O   VAL C 563     -15.722 -24.647 -16.167  1.00  1.55           O  
ATOM   4422  N   GLU C 564     -13.958 -23.279 -15.720  1.00  1.83           N  
ATOM   4423  CA  GLU C 564     -13.031 -23.905 -16.644  1.00  1.80           C  
ATOM   4424  CB  GLU C 564     -12.262 -22.800 -17.385  1.00  1.80           C  
ATOM   4425  CG  GLU C 564     -13.225 -21.817 -18.078  1.00  1.80           C  
ATOM   4426  CD  GLU C 564     -12.527 -20.684 -18.829  1.00  1.87           C  
ATOM   4427  OE1 GLU C 564     -11.367 -20.384 -18.569  1.00  1.66           O  
ATOM   4428  OE2 GLU C 564     -13.141 -20.084 -19.699  1.00  1.66           O  
ATOM   4429  C   GLU C 564     -12.108 -24.803 -15.806  1.00  1.87           C  
ATOM   4430  O   GLU C 564     -11.576 -24.399 -14.778  1.00  1.55           O  
ATOM   4431  N   LYS C 565     -11.976 -26.049 -16.266  1.00  1.83           N  
ATOM   4432  CA  LYS C 565     -11.100 -26.986 -15.580  1.00  1.80           C  
ATOM   4433  CB  LYS C 565     -11.454 -28.415 -16.030  1.00  1.80           C  
ATOM   4434  CG  LYS C 565     -10.850 -29.522 -15.158  1.00  1.80           C  
ATOM   4435  CD  LYS C 565     -11.351 -30.914 -15.569  1.00  1.80           C  
ATOM   4436  CE  LYS C 565     -10.968 -32.030 -14.581  1.00  1.80           C  
ATOM   4437  NZ  LYS C 565      -9.570 -32.447 -14.615  1.00  1.65           N  
ATOM   4438  C   LYS C 565      -9.658 -26.609 -15.965  1.00  1.87           C  
ATOM   4439  O   LYS C 565      -9.422 -26.208 -17.097  1.00  1.55           O  
ATOM   4440  N   PRO C 566      -8.687 -26.758 -15.020  1.00  1.83           N  
ATOM   4441  CD  PRO C 566      -8.930 -27.095 -13.615  1.00  1.80           C  
ATOM   4442  CA  PRO C 566      -7.276 -26.463 -15.302  1.00  1.80           C  
ATOM   4443  CB  PRO C 566      -6.549 -26.922 -14.028  1.00  1.80           C  
ATOM   4444  CG  PRO C 566      -7.596 -26.828 -12.917  1.00  1.80           C  
ATOM   4445  C   PRO C 566      -6.591 -27.055 -16.561  1.00  1.87           C  
ATOM   4446  O   PRO C 566      -5.445 -26.730 -16.854  1.00  1.55           O  
ATOM   4447  N   ASN C 567      -7.328 -27.898 -17.304  1.00  1.83           N  
ATOM   4448  CA  ASN C 567      -6.932 -28.294 -18.654  1.00  1.80           C  
ATOM   4449  CB  ASN C 567      -6.696 -29.814 -18.714  1.00  1.80           C  
ATOM   4450  CG  ASN C 567      -5.435 -30.235 -17.956  1.00  1.87           C  
ATOM   4451  OD1 ASN C 567      -5.491 -30.839 -16.889  1.00  1.55           O  
ATOM   4452  ND2 ASN C 567      -4.294 -29.899 -18.558  1.00  1.83           N  
ATOM   4453  C   ASN C 567      -8.077 -27.925 -19.618  1.00  1.87           C  
ATOM   4454  O   ASN C 567      -8.819 -28.794 -20.063  1.00  1.55           O  
ATOM   4455  N   PRO C 568      -8.218 -26.613 -19.947  1.00  1.83           N  
ATOM   4456  CD  PRO C 568      -7.346 -25.525 -19.493  1.00  1.80           C  
ATOM   4457  CA  PRO C 568      -9.343 -26.133 -20.755  1.00  1.80           C  
ATOM   4458  CB  PRO C 568      -9.392 -24.642 -20.412  1.00  1.80           C  
ATOM   4459  CG  PRO C 568      -7.935 -24.267 -20.136  1.00  1.80           C  
ATOM   4460  C   PRO C 568      -9.151 -26.320 -22.279  1.00  1.87           C  
ATOM   4461  O   PRO C 568      -9.652 -25.538 -23.081  1.00  1.55           O  
ATOM   4462  N   GLU C 569      -8.319 -27.322 -22.623  1.00  1.83           N  
ATOM   4463  CA  GLU C 569      -7.637 -27.368 -23.914  1.00  1.80           C  
ATOM   4464  CB  GLU C 569      -6.891 -28.705 -24.070  1.00  1.80           C  
ATOM   4465  CG  GLU C 569      -5.849 -28.964 -22.964  1.00  1.80           C  
ATOM   4466  CD  GLU C 569      -5.003 -30.204 -23.281  1.00  1.87           C  
ATOM   4467  OE1 GLU C 569      -4.674 -30.436 -24.436  1.00  1.66           O  
ATOM   4468  OE2 GLU C 569      -4.664 -30.951 -22.375  1.00  1.66           O  
ATOM   4469  C   GLU C 569      -8.557 -27.143 -25.133  1.00  1.87           C  
ATOM   4470  O   GLU C 569      -8.157 -26.527 -26.117  1.00  1.55           O  
ATOM   4471  N   ASN C 570      -9.778 -27.691 -25.043  1.00  1.83           N  
ATOM   4472  CA  ASN C 570     -10.702 -27.611 -26.168  1.00  1.80           C  
ATOM   4473  CB  ASN C 570     -11.779 -28.705 -26.068  1.00  1.80           C  
ATOM   4474  CG  ASN C 570     -11.170 -30.089 -26.302  1.00  1.87           C  
ATOM   4475  OD1 ASN C 570     -10.811 -30.810 -25.378  1.00  1.55           O  
ATOM   4476  ND2 ASN C 570     -11.048 -30.417 -27.590  1.00  1.83           N  
ATOM   4477  C   ASN C 570     -11.348 -26.220 -26.195  1.00  1.87           C  
ATOM   4478  O   ASN C 570     -12.460 -26.007 -25.732  1.00  1.55           O  
ATOM   4479  N   GLY C 571     -10.589 -25.294 -26.792  1.00  1.83           N  
ATOM   4480  CA  GLY C 571     -11.099 -23.970 -27.098  1.00  1.80           C  
ATOM   4481  C   GLY C 571     -11.242 -23.862 -28.613  1.00  1.87           C  
ATOM   4482  O   GLY C 571     -11.819 -24.722 -29.273  1.00  1.55           O  
ATOM   4483  N   THR C 572     -10.637 -22.787 -29.128  1.00  1.83           N  
ATOM   4484  CA  THR C 572     -10.457 -22.631 -30.560  1.00  1.80           C  
ATOM   4485  CB  THR C 572      -9.667 -21.323 -30.729  1.00  1.80           C  
ATOM   4486  OG1 THR C 572     -10.171 -20.330 -29.852  1.00  1.55           O  
ATOM   4487  CG2 THR C 572      -9.631 -20.833 -32.177  1.00  1.80           C  
ATOM   4488  C   THR C 572      -9.657 -23.828 -31.121  1.00  1.87           C  
ATOM   4489  O   THR C 572      -8.572 -24.142 -30.641  1.00  1.55           O  
ATOM   4490  N   CYS C 573     -10.250 -24.481 -32.134  1.00  1.83           N  
ATOM   4491  CA  CYS C 573      -9.566 -25.585 -32.794  1.00  1.80           C  
ATOM   4492  CB  CYS C 573     -10.564 -26.599 -33.380  1.00  1.80           C  
ATOM   4493  SG  CYS C 573     -11.473 -26.090 -34.866  1.00  1.89           S  
ATOM   4494  C   CYS C 573      -8.621 -25.023 -33.861  1.00  1.87           C  
ATOM   4495  O   CYS C 573      -7.436 -25.323 -33.885  1.00  1.55           O  
ATOM   4496  N   TYR C 574      -9.210 -24.209 -34.751  1.00  1.83           N  
ATOM   4497  CA  TYR C 574      -8.462 -23.685 -35.889  1.00  1.80           C  
ATOM   4498  CB  TYR C 574      -9.423 -23.522 -37.082  1.00  1.80           C  
ATOM   4499  CG  TYR C 574      -8.742 -23.469 -38.434  1.00  2.04           C  
ATOM   4500  CD1 TYR C 574      -9.215 -24.275 -39.463  1.00  2.04           C  
ATOM   4501  CE1 TYR C 574      -8.599 -24.280 -40.707  1.00  2.04           C  
ATOM   4502  CD2 TYR C 574      -7.650 -22.639 -38.697  1.00  2.04           C  
ATOM   4503  CE2 TYR C 574      -7.035 -22.635 -39.941  1.00  2.04           C  
ATOM   4504  CZ  TYR C 574      -7.499 -23.474 -40.939  1.00  2.04           C  
ATOM   4505  OH  TYR C 574      -6.852 -23.534 -42.152  1.00  1.55           O  
ATOM   4506  C   TYR C 574      -7.833 -22.341 -35.452  1.00  1.87           C  
ATOM   4507  O   TYR C 574      -8.552 -21.408 -35.112  1.00  1.55           O  
ATOM   4508  N   PRO C 575      -6.475 -22.260 -35.456  1.00  1.83           N  
ATOM   4509  CD  PRO C 575      -5.560 -23.323 -35.872  1.00  1.80           C  
ATOM   4510  CA  PRO C 575      -5.781 -21.062 -34.991  1.00  1.80           C  
ATOM   4511  CB  PRO C 575      -4.294 -21.447 -34.997  1.00  1.80           C  
ATOM   4512  CG  PRO C 575      -4.196 -22.647 -35.938  1.00  1.80           C  
ATOM   4513  C   PRO C 575      -6.024 -19.798 -35.846  1.00  1.87           C  
ATOM   4514  O   PRO C 575      -5.874 -19.776 -37.063  1.00  1.55           O  
ATOM   4515  N   GLY C 576      -6.358 -18.740 -35.102  1.00  1.83           N  
ATOM   4516  CA  GLY C 576      -6.273 -17.386 -35.614  1.00  1.80           C  
ATOM   4517  C   GLY C 576      -6.762 -16.468 -34.501  1.00  1.87           C  
ATOM   4518  O   GLY C 576      -7.085 -16.924 -33.406  1.00  1.55           O  
ATOM   4519  N   HIS C 577      -6.743 -15.164 -34.792  1.00  1.83           N  
ATOM   4520  CA  HIS C 577      -6.952 -14.189 -33.730  1.00  1.80           C  
ATOM   4521  CB  HIS C 577      -6.366 -12.830 -34.141  1.00  1.80           C  
ATOM   4522  CG  HIS C 577      -4.868 -12.950 -34.295  1.00  2.04           C  
ATOM   4523  CD2 HIS C 577      -4.133 -13.147 -35.476  1.00  2.04           C  
ATOM   4524  ND1 HIS C 577      -3.999 -12.889 -33.263  1.00  1.72           N  
ATOM   4525  CE1 HIS C 577      -2.778 -13.044 -33.795  1.00  2.04           C  
ATOM   4526  NE2 HIS C 577      -2.824 -13.203 -35.131  1.00  1.72           N  
ATOM   4527  C   HIS C 577      -8.449 -14.051 -33.435  1.00  1.87           C  
ATOM   4528  O   HIS C 577      -9.203 -13.498 -34.226  1.00  1.55           O  
ATOM   4529  N   PHE C 578      -8.827 -14.549 -32.244  1.00  1.83           N  
ATOM   4530  CA  PHE C 578     -10.105 -14.160 -31.664  1.00  1.80           C  
ATOM   4531  CB  PHE C 578     -10.534 -15.188 -30.594  1.00  1.80           C  
ATOM   4532  CG  PHE C 578     -11.948 -14.974 -30.113  1.00  2.04           C  
ATOM   4533  CD1 PHE C 578     -12.281 -13.852 -29.361  1.00  2.04           C  
ATOM   4534  CD2 PHE C 578     -12.951 -15.892 -30.416  1.00  2.04           C  
ATOM   4535  CE1 PHE C 578     -13.583 -13.630 -28.948  1.00  2.04           C  
ATOM   4536  CE2 PHE C 578     -14.256 -15.679 -29.993  1.00  2.04           C  
ATOM   4537  CZ  PHE C 578     -14.573 -14.544 -29.264  1.00  2.04           C  
ATOM   4538  C   PHE C 578      -9.899 -12.764 -31.055  1.00  1.87           C  
ATOM   4539  O   PHE C 578      -9.154 -12.597 -30.095  1.00  1.55           O  
ATOM   4540  N   ALA C 579     -10.561 -11.776 -31.669  1.00  1.83           N  
ATOM   4541  CA  ALA C 579     -10.376 -10.408 -31.209  1.00  1.80           C  
ATOM   4542  CB  ALA C 579     -11.100  -9.470 -32.176  1.00  1.80           C  
ATOM   4543  C   ALA C 579     -10.932 -10.234 -29.782  1.00  1.87           C  
ATOM   4544  O   ALA C 579     -12.024 -10.693 -29.471  1.00  1.55           O  
ATOM   4545  N   ASP C 580     -10.126  -9.540 -28.957  1.00  1.83           N  
ATOM   4546  CA  ASP C 580     -10.536  -9.085 -27.625  1.00  1.80           C  
ATOM   4547  CB  ASP C 580     -11.459  -7.852 -27.736  1.00  1.80           C  
ATOM   4548  CG  ASP C 580     -10.673  -6.609 -28.146  1.00  1.87           C  
ATOM   4549  OD1 ASP C 580      -9.926  -6.089 -27.328  1.00  1.66           O  
ATOM   4550  OD2 ASP C 580     -10.786  -6.154 -29.277  1.00  1.66           O  
ATOM   4551  C   ASP C 580     -11.158 -10.218 -26.786  1.00  1.87           C  
ATOM   4552  O   ASP C 580     -12.174 -10.059 -26.115  1.00  1.55           O  
ATOM   4553  N   TYR C 581     -10.469 -11.373 -26.844  1.00  1.83           N  
ATOM   4554  CA  TYR C 581     -10.966 -12.555 -26.144  1.00  1.80           C  
ATOM   4555  CB  TYR C 581     -10.048 -13.752 -26.423  1.00  1.80           C  
ATOM   4556  CG  TYR C 581     -10.519 -15.009 -25.736  1.00  2.04           C  
ATOM   4557  CD1 TYR C 581     -11.652 -15.681 -26.182  1.00  2.04           C  
ATOM   4558  CE1 TYR C 581     -12.066 -16.853 -25.564  1.00  2.04           C  
ATOM   4559  CD2 TYR C 581      -9.820 -15.518 -24.646  1.00  2.04           C  
ATOM   4560  CE2 TYR C 581     -10.227 -16.693 -24.034  1.00  2.04           C  
ATOM   4561  CZ  TYR C 581     -11.345 -17.371 -24.500  1.00  2.04           C  
ATOM   4562  OH  TYR C 581     -11.721 -18.566 -23.917  1.00  1.55           O  
ATOM   4563  C   TYR C 581     -11.089 -12.294 -24.634  1.00  1.87           C  
ATOM   4564  O   TYR C 581     -12.030 -12.719 -23.979  1.00  1.55           O  
ATOM   4565  N   GLU C 582     -10.110 -11.541 -24.121  1.00  1.83           N  
ATOM   4566  CA  GLU C 582     -10.104 -11.197 -22.704  1.00  1.80           C  
ATOM   4567  CB  GLU C 582      -8.945 -10.226 -22.414  1.00  1.80           C  
ATOM   4568  CG  GLU C 582      -7.520 -10.770 -22.645  1.00  1.80           C  
ATOM   4569  CD  GLU C 582      -7.173 -11.097 -24.102  1.00  1.87           C  
ATOM   4570  OE1 GLU C 582      -7.480 -10.311 -24.996  1.00  1.66           O  
ATOM   4571  OE2 GLU C 582      -6.600 -12.153 -24.345  1.00  1.66           O  
ATOM   4572  C   GLU C 582     -11.445 -10.538 -22.302  1.00  1.87           C  
ATOM   4573  O   GLU C 582     -12.127 -10.918 -21.353  1.00  1.55           O  
ATOM   4574  N   GLU C 583     -11.778  -9.529 -23.123  1.00  1.83           N  
ATOM   4575  CA  GLU C 583     -13.044  -8.832 -22.957  1.00  1.80           C  
ATOM   4576  CB  GLU C 583     -13.106  -7.666 -23.949  1.00  1.80           C  
ATOM   4577  CG  GLU C 583     -12.266  -6.467 -23.476  1.00  1.80           C  
ATOM   4578  CD  GLU C 583     -12.930  -5.734 -22.295  1.00  1.87           C  
ATOM   4579  OE1 GLU C 583     -14.143  -5.817 -22.143  1.00  1.66           O  
ATOM   4580  OE2 GLU C 583     -12.236  -5.082 -21.519  1.00  1.66           O  
ATOM   4581  C   GLU C 583     -14.229  -9.785 -23.156  1.00  1.87           C  
ATOM   4582  O   GLU C 583     -15.257  -9.633 -22.518  1.00  1.55           O  
ATOM   4583  N   LEU C 584     -14.053 -10.777 -24.040  1.00  1.83           N  
ATOM   4584  CA  LEU C 584     -15.119 -11.758 -24.231  1.00  1.80           C  
ATOM   4585  CB  LEU C 584     -14.751 -12.735 -25.366  1.00  1.80           C  
ATOM   4586  CG  LEU C 584     -15.954 -13.340 -26.119  1.00  1.80           C  
ATOM   4587  CD1 LEU C 584     -16.997 -13.971 -25.201  1.00  1.80           C  
ATOM   4588  CD2 LEU C 584     -16.607 -12.329 -27.067  1.00  1.80           C  
ATOM   4589  C   LEU C 584     -15.402 -12.498 -22.903  1.00  1.87           C  
ATOM   4590  O   LEU C 584     -16.540 -12.704 -22.507  1.00  1.55           O  
ATOM   4591  N   ARG C 585     -14.316 -12.859 -22.208  1.00  1.83           N  
ATOM   4592  CA  ARG C 585     -14.491 -13.529 -20.922  1.00  1.80           C  
ATOM   4593  CB  ARG C 585     -13.127 -13.901 -20.330  1.00  1.80           C  
ATOM   4594  CG  ARG C 585     -12.337 -14.866 -21.222  1.00  1.80           C  
ATOM   4595  CD  ARG C 585     -10.944 -15.167 -20.659  1.00  1.80           C  
ATOM   4596  NE  ARG C 585     -11.014 -15.817 -19.353  1.00  1.83           N  
ATOM   4597  CZ  ARG C 585     -11.310 -17.126 -19.200  1.00  1.87           C  
ATOM   4598  NH1 ARG C 585     -11.609 -17.885 -20.245  1.00  1.83           N  
ATOM   4599  NH2 ARG C 585     -11.306 -17.667 -17.993  1.00  1.83           N  
ATOM   4600  C   ARG C 585     -15.278 -12.638 -19.938  1.00  1.87           C  
ATOM   4601  O   ARG C 585     -16.199 -13.083 -19.263  1.00  1.55           O  
ATOM   4602  N   GLU C 586     -14.873 -11.354 -19.905  1.00  1.83           N  
ATOM   4603  CA  GLU C 586     -15.544 -10.405 -19.012  1.00  1.80           C  
ATOM   4604  CB  GLU C 586     -14.850  -9.032 -19.126  1.00  1.80           C  
ATOM   4605  CG  GLU C 586     -15.382  -7.942 -18.172  1.00  1.80           C  
ATOM   4606  CD  GLU C 586     -14.977  -8.152 -16.704  1.00  1.87           C  
ATOM   4607  OE1 GLU C 586     -14.896  -9.288 -16.250  1.00  1.66           O  
ATOM   4608  OE2 GLU C 586     -14.751  -7.165 -16.013  1.00  1.66           O  
ATOM   4609  C   GLU C 586     -17.045 -10.309 -19.359  1.00  1.87           C  
ATOM   4610  O   GLU C 586     -17.937 -10.351 -18.518  1.00  1.55           O  
ATOM   4611  N   GLN C 587     -17.257 -10.204 -20.679  1.00  1.83           N  
ATOM   4612  CA  GLN C 587     -18.581 -10.130 -21.275  1.00  1.80           C  
ATOM   4613  CB  GLN C 587     -18.440 -10.182 -22.814  1.00  1.80           C  
ATOM   4614  CG  GLN C 587     -19.722  -9.863 -23.591  1.00  1.80           C  
ATOM   4615  CD  GLN C 587     -20.061  -8.381 -23.474  1.00  1.87           C  
ATOM   4616  OE1 GLN C 587     -20.992  -7.988 -22.783  1.00  1.55           O  
ATOM   4617  NE2 GLN C 587     -19.264  -7.585 -24.184  1.00  1.83           N  
ATOM   4618  C   GLN C 587     -19.461 -11.268 -20.727  1.00  1.87           C  
ATOM   4619  O   GLN C 587     -20.472 -11.039 -20.073  1.00  1.55           O  
ATOM   4620  N   LEU C 588     -18.999 -12.496 -21.003  1.00  1.83           N  
ATOM   4621  CA  LEU C 588     -19.745 -13.681 -20.599  1.00  1.80           C  
ATOM   4622  CB  LEU C 588     -19.042 -14.943 -21.113  1.00  1.80           C  
ATOM   4623  CG  LEU C 588     -19.134 -15.111 -22.635  1.00  1.80           C  
ATOM   4624  CD1 LEU C 588     -18.175 -16.216 -23.072  1.00  1.80           C  
ATOM   4625  CD2 LEU C 588     -20.561 -15.423 -23.113  1.00  1.80           C  
ATOM   4626  C   LEU C 588     -19.904 -13.775 -19.079  1.00  1.87           C  
ATOM   4627  O   LEU C 588     -20.879 -14.323 -18.590  1.00  1.55           O  
ATOM   4628  N   SER C 589     -18.921 -13.223 -18.352  1.00  1.83           N  
ATOM   4629  CA  SER C 589     -18.955 -13.296 -16.898  1.00  1.80           C  
ATOM   4630  CB  SER C 589     -17.659 -12.679 -16.335  1.00  1.80           C  
ATOM   4631  OG  SER C 589     -17.485 -12.896 -14.942  1.00  1.55           O  
ATOM   4632  C   SER C 589     -20.235 -12.641 -16.327  1.00  1.87           C  
ATOM   4633  O   SER C 589     -20.768 -13.071 -15.310  1.00  1.55           O  
ATOM   4634  N   SER C 590     -20.701 -11.580 -17.021  1.00  1.83           N  
ATOM   4635  CA  SER C 590     -21.911 -10.903 -16.547  1.00  1.80           C  
ATOM   4636  CB  SER C 590     -21.943  -9.465 -17.080  1.00  1.80           C  
ATOM   4637  OG  SER C 590     -21.832  -9.403 -18.491  1.00  1.55           O  
ATOM   4638  C   SER C 590     -23.197 -11.648 -16.962  1.00  1.87           C  
ATOM   4639  O   SER C 590     -24.282 -11.384 -16.457  1.00  1.55           O  
ATOM   4640  N   VAL C 591     -23.026 -12.561 -17.928  1.00  1.83           N  
ATOM   4641  CA  VAL C 591     -24.148 -13.341 -18.416  1.00  1.80           C  
ATOM   4642  CB  VAL C 591     -23.847 -13.841 -19.846  1.00  1.80           C  
ATOM   4643  CG1 VAL C 591     -25.065 -14.524 -20.475  1.00  1.80           C  
ATOM   4644  CG2 VAL C 591     -23.393 -12.696 -20.764  1.00  1.80           C  
ATOM   4645  C   VAL C 591     -24.371 -14.485 -17.415  1.00  1.87           C  
ATOM   4646  O   VAL C 591     -23.432 -15.171 -17.022  1.00  1.55           O  
ATOM   4647  N   SER C 592     -25.648 -14.649 -17.037  1.00  1.83           N  
ATOM   4648  CA  SER C 592     -26.049 -15.750 -16.165  1.00  1.80           C  
ATOM   4649  CB  SER C 592     -26.791 -15.171 -14.955  1.00  1.80           C  
ATOM   4650  OG  SER C 592     -26.115 -14.037 -14.428  1.00  1.55           O  
ATOM   4651  C   SER C 592     -26.935 -16.755 -16.927  1.00  1.87           C  
ATOM   4652  O   SER C 592     -27.230 -17.846 -16.453  1.00  1.55           O  
ATOM   4653  N   SER C 593     -27.366 -16.322 -18.122  1.00  1.83           N  
ATOM   4654  CA  SER C 593     -28.144 -17.207 -18.968  1.00  1.80           C  
ATOM   4655  CB  SER C 593     -29.556 -17.376 -18.377  1.00  1.80           C  
ATOM   4656  OG  SER C 593     -30.180 -16.144 -18.043  1.00  1.55           O  
ATOM   4657  C   SER C 593     -28.178 -16.578 -20.357  1.00  1.87           C  
ATOM   4658  O   SER C 593     -27.798 -15.424 -20.528  1.00  1.55           O  
ATOM   4659  N   PHE C 594     -28.667 -17.343 -21.333  1.00  1.83           N  
ATOM   4660  CA  PHE C 594     -28.966 -16.715 -22.612  1.00  1.80           C  
ATOM   4661  CB  PHE C 594     -27.704 -16.471 -23.475  1.00  1.80           C  
ATOM   4662  CG  PHE C 594     -26.761 -17.628 -23.723  1.00  2.04           C  
ATOM   4663  CD1 PHE C 594     -27.195 -18.931 -23.973  1.00  2.04           C  
ATOM   4664  CD2 PHE C 594     -25.391 -17.376 -23.736  1.00  2.04           C  
ATOM   4665  CE1 PHE C 594     -26.285 -19.944 -24.237  1.00  2.04           C  
ATOM   4666  CE2 PHE C 594     -24.479 -18.387 -24.002  1.00  2.04           C  
ATOM   4667  CZ  PHE C 594     -24.928 -19.673 -24.256  1.00  2.04           C  
ATOM   4668  C   PHE C 594     -30.034 -17.544 -23.304  1.00  1.87           C  
ATOM   4669  O   PHE C 594     -30.362 -18.642 -22.867  1.00  1.55           O  
ATOM   4670  N   GLU C 595     -30.538 -16.980 -24.407  1.00  1.83           N  
ATOM   4671  CA  GLU C 595     -31.297 -17.786 -25.344  1.00  1.80           C  
ATOM   4672  CB  GLU C 595     -32.693 -17.184 -25.576  1.00  1.80           C  
ATOM   4673  CG  GLU C 595     -33.589 -18.123 -26.406  1.00  1.80           C  
ATOM   4674  CD  GLU C 595     -35.076 -17.771 -26.314  1.00  1.87           C  
ATOM   4675  OE1 GLU C 595     -35.455 -16.651 -26.631  1.00  1.66           O  
ATOM   4676  OE2 GLU C 595     -35.872 -18.622 -25.928  1.00  1.66           O  
ATOM   4677  C   GLU C 595     -30.436 -17.888 -26.604  1.00  1.87           C  
ATOM   4678  O   GLU C 595     -30.256 -16.929 -27.344  1.00  1.55           O  
ATOM   4679  N   ARG C 596     -29.877 -19.096 -26.772  1.00  1.83           N  
ATOM   4680  CA  ARG C 596     -29.146 -19.409 -27.989  1.00  1.80           C  
ATOM   4681  CB  ARG C 596     -28.251 -20.628 -27.722  1.00  1.80           C  
ATOM   4682  CG  ARG C 596     -27.546 -21.175 -28.972  1.00  1.80           C  
ATOM   4683  CD  ARG C 596     -26.611 -22.324 -28.608  1.00  1.80           C  
ATOM   4684  NE  ARG C 596     -25.978 -22.923 -29.783  1.00  1.83           N  
ATOM   4685  CZ  ARG C 596     -26.352 -24.102 -30.335  1.00  1.87           C  
ATOM   4686  NH1 ARG C 596     -27.482 -24.698 -29.977  1.00  1.83           N  
ATOM   4687  NH2 ARG C 596     -25.563 -24.667 -31.238  1.00  1.83           N  
ATOM   4688  C   ARG C 596     -30.192 -19.712 -29.066  1.00  1.87           C  
ATOM   4689  O   ARG C 596     -31.140 -20.453 -28.827  1.00  1.55           O  
ATOM   4690  N   PHE C 597     -29.985 -19.105 -30.242  1.00  1.83           N  
ATOM   4691  CA  PHE C 597     -30.940 -19.270 -31.325  1.00  1.80           C  
ATOM   4692  CB  PHE C 597     -31.971 -18.133 -31.311  1.00  1.80           C  
ATOM   4693  CG  PHE C 597     -31.377 -16.787 -31.628  1.00  2.04           C  
ATOM   4694  CD1 PHE C 597     -30.769 -16.024 -30.636  1.00  2.04           C  
ATOM   4695  CD2 PHE C 597     -31.446 -16.282 -32.922  1.00  2.04           C  
ATOM   4696  CE1 PHE C 597     -30.253 -14.769 -30.928  1.00  2.04           C  
ATOM   4697  CE2 PHE C 597     -30.932 -15.030 -33.216  1.00  2.04           C  
ATOM   4698  CZ  PHE C 597     -30.341 -14.271 -32.219  1.00  2.04           C  
ATOM   4699  C   PHE C 597     -30.177 -19.355 -32.644  1.00  1.87           C  
ATOM   4700  O   PHE C 597     -29.060 -18.870 -32.784  1.00  1.55           O  
ATOM   4701  N   GLU C 598     -30.842 -20.050 -33.572  1.00  1.83           N  
ATOM   4702  CA  GLU C 598     -30.293 -20.337 -34.887  1.00  1.80           C  
ATOM   4703  CB  GLU C 598     -31.039 -21.587 -35.383  1.00  1.80           C  
ATOM   4704  CG  GLU C 598     -30.406 -22.322 -36.574  1.00  1.80           C  
ATOM   4705  CD  GLU C 598     -31.219 -23.593 -36.865  1.00  1.87           C  
ATOM   4706  OE1 GLU C 598     -32.244 -23.518 -37.536  1.00  1.66           O  
ATOM   4707  OE2 GLU C 598     -30.842 -24.664 -36.400  1.00  1.66           O  
ATOM   4708  C   GLU C 598     -30.512 -19.082 -35.753  1.00  1.87           C  
ATOM   4709  O   GLU C 598     -31.543 -18.907 -36.394  1.00  1.55           O  
ATOM   4710  N   ILE C 599     -29.508 -18.195 -35.666  1.00  1.83           N  
ATOM   4711  CA  ILE C 599     -29.625 -16.859 -36.233  1.00  1.80           C  
ATOM   4712  CB  ILE C 599     -28.496 -15.947 -35.693  1.00  1.80           C  
ATOM   4713  CG2 ILE C 599     -27.089 -16.509 -35.947  1.00  1.80           C  
ATOM   4714  CG1 ILE C 599     -28.641 -14.500 -36.199  1.00  1.80           C  
ATOM   4715  CD1 ILE C 599     -27.767 -13.480 -35.457  1.00  1.80           C  
ATOM   4716  C   ILE C 599     -29.710 -16.922 -37.770  1.00  1.87           C  
ATOM   4717  O   ILE C 599     -30.532 -16.244 -38.381  1.00  1.55           O  
ATOM   4718  N   PHE C 600     -28.847 -17.783 -38.343  1.00  1.83           N  
ATOM   4719  CA  PHE C 600     -28.811 -17.955 -39.792  1.00  1.80           C  
ATOM   4720  CB  PHE C 600     -27.559 -17.293 -40.382  1.00  1.80           C  
ATOM   4721  CG  PHE C 600     -27.523 -15.799 -40.192  1.00  2.04           C  
ATOM   4722  CD1 PHE C 600     -28.436 -14.987 -40.853  1.00  2.04           C  
ATOM   4723  CD2 PHE C 600     -26.576 -15.205 -39.364  1.00  2.04           C  
ATOM   4724  CE1 PHE C 600     -28.411 -13.610 -40.683  1.00  2.04           C  
ATOM   4725  CE2 PHE C 600     -26.548 -13.829 -39.190  1.00  2.04           C  
ATOM   4726  CZ  PHE C 600     -27.467 -13.027 -39.851  1.00  2.04           C  
ATOM   4727  C   PHE C 600     -28.766 -19.462 -40.112  1.00  1.87           C  
ATOM   4728  O   PHE C 600     -27.773 -20.123 -39.830  1.00  1.55           O  
ATOM   4729  N   PRO C 601     -29.857 -20.016 -40.708  1.00  1.83           N  
ATOM   4730  CD  PRO C 601     -31.116 -19.331 -41.011  1.00  1.80           C  
ATOM   4731  CA  PRO C 601     -29.857 -21.418 -41.120  1.00  1.80           C  
ATOM   4732  CB  PRO C 601     -31.324 -21.712 -41.448  1.00  1.80           C  
ATOM   4733  CG  PRO C 601     -31.931 -20.355 -41.808  1.00  1.80           C  
ATOM   4734  C   PRO C 601     -28.974 -21.609 -42.366  1.00  1.87           C  
ATOM   4735  O   PRO C 601     -29.099 -20.881 -43.339  1.00  1.55           O  
ATOM   4736  N   LYS C 602     -28.079 -22.609 -42.281  1.00  1.83           N  
ATOM   4737  CA  LYS C 602     -27.145 -22.932 -43.363  1.00  1.80           C  
ATOM   4738  CB  LYS C 602     -26.587 -24.348 -43.109  1.00  1.80           C  
ATOM   4739  CG  LYS C 602     -25.737 -24.453 -41.832  1.00  1.80           C  
ATOM   4740  CD  LYS C 602     -25.731 -25.852 -41.204  1.00  1.80           C  
ATOM   4741  CE  LYS C 602     -25.213 -26.960 -42.133  1.00  1.80           C  
ATOM   4742  NZ  LYS C 602     -25.212 -28.282 -41.513  1.00  1.65           N  
ATOM   4743  C   LYS C 602     -27.832 -22.851 -44.748  1.00  1.87           C  
ATOM   4744  O   LYS C 602     -27.533 -22.011 -45.594  1.00  1.55           O  
ATOM   4745  N   GLU C 603     -28.792 -23.779 -44.885  1.00  1.83           N  
ATOM   4746  CA  GLU C 603     -29.669 -23.781 -46.040  1.00  1.80           C  
ATOM   4747  CB  GLU C 603     -30.536 -25.053 -46.031  1.00  1.80           C  
ATOM   4748  CG  GLU C 603     -31.327 -25.272 -44.724  1.00  1.80           C  
ATOM   4749  CD  GLU C 603     -32.075 -26.609 -44.738  1.00  1.87           C  
ATOM   4750  OE1 GLU C 603     -32.827 -26.870 -45.670  1.00  1.66           O  
ATOM   4751  OE2 GLU C 603     -31.893 -27.408 -43.826  1.00  1.66           O  
ATOM   4752  C   GLU C 603     -30.519 -22.503 -46.007  1.00  1.87           C  
ATOM   4753  O   GLU C 603     -30.982 -22.069 -44.960  1.00  1.55           O  
ATOM   4754  N   SER C 604     -30.659 -21.922 -47.205  1.00  1.83           N  
ATOM   4755  CA  SER C 604     -31.475 -20.734 -47.413  1.00  1.80           C  
ATOM   4756  CB  SER C 604     -32.897 -20.896 -46.841  1.00  1.80           C  
ATOM   4757  OG  SER C 604     -33.483 -22.147 -47.192  1.00  1.55           O  
ATOM   4758  C   SER C 604     -30.788 -19.431 -46.950  1.00  1.87           C  
ATOM   4759  O   SER C 604     -30.948 -18.408 -47.604  1.00  1.55           O  
ATOM   4760  N   SER C 605     -30.006 -19.473 -45.847  1.00  1.83           N  
ATOM   4761  CA  SER C 605     -29.282 -18.249 -45.500  1.00  1.80           C  
ATOM   4762  CB  SER C 605     -28.762 -18.258 -44.058  1.00  1.80           C  
ATOM   4763  OG  SER C 605     -28.397 -16.957 -43.625  1.00  1.55           O  
ATOM   4764  C   SER C 605     -28.149 -18.004 -46.499  1.00  1.87           C  
ATOM   4765  O   SER C 605     -27.928 -16.882 -46.940  1.00  1.55           O  
ATOM   4766  N   TRP C 606     -27.464 -19.109 -46.855  1.00  1.83           N  
ATOM   4767  CA  TRP C 606     -26.348 -19.012 -47.798  1.00  1.80           C  
ATOM   4768  CB  TRP C 606     -25.024 -19.360 -47.067  1.00  1.80           C  
ATOM   4769  CG  TRP C 606     -25.060 -18.999 -45.593  1.00  2.04           C  
ATOM   4770  CD2 TRP C 606     -25.113 -17.692 -44.978  1.00  2.04           C  
ATOM   4771  CE2 TRP C 606     -25.139 -17.903 -43.579  1.00  2.04           C  
ATOM   4772  CE3 TRP C 606     -25.147 -16.417 -45.473  1.00  2.04           C  
ATOM   4773  CD1 TRP C 606     -25.057 -19.922 -44.547  1.00  2.04           C  
ATOM   4774  NE1 TRP C 606     -25.104 -19.271 -43.361  1.00  1.72           N  
ATOM   4775  CZ2 TRP C 606     -25.199 -16.835 -42.727  1.00  2.04           C  
ATOM   4776  CZ3 TRP C 606     -25.211 -15.327 -44.603  1.00  2.04           C  
ATOM   4777  CH2 TRP C 606     -25.237 -15.536 -43.226  1.00  2.04           C  
ATOM   4778  C   TRP C 606     -26.619 -19.969 -48.992  1.00  1.87           C  
ATOM   4779  O   TRP C 606     -25.978 -21.003 -49.123  1.00  1.55           O  
ATOM   4780  N   PRO C 607     -27.597 -19.621 -49.879  1.00  1.83           N  
ATOM   4781  CD  PRO C 607     -28.266 -18.324 -49.976  1.00  1.80           C  
ATOM   4782  CA  PRO C 607     -28.147 -20.622 -50.801  1.00  1.80           C  
ATOM   4783  CB  PRO C 607     -29.230 -19.855 -51.583  1.00  1.80           C  
ATOM   4784  CG  PRO C 607     -29.553 -18.621 -50.741  1.00  1.80           C  
ATOM   4785  C   PRO C 607     -27.181 -21.266 -51.816  1.00  1.87           C  
ATOM   4786  O   PRO C 607     -27.414 -22.365 -52.304  1.00  1.55           O  
ATOM   4787  N   ASN C 608     -26.105 -20.519 -52.113  1.00  1.83           N  
ATOM   4788  CA  ASN C 608     -25.206 -20.894 -53.209  1.00  1.80           C  
ATOM   4789  CB  ASN C 608     -25.144 -19.763 -54.248  1.00  1.80           C  
ATOM   4790  CG  ASN C 608     -26.495 -19.576 -54.943  1.00  1.87           C  
ATOM   4791  OD1 ASN C 608     -26.910 -20.374 -55.777  1.00  1.55           O  
ATOM   4792  ND2 ASN C 608     -27.159 -18.484 -54.559  1.00  1.83           N  
ATOM   4793  C   ASN C 608     -23.801 -21.151 -52.672  1.00  1.87           C  
ATOM   4794  O   ASN C 608     -22.810 -21.025 -53.381  1.00  1.55           O  
ATOM   4795  N   HIS C 609     -23.762 -21.496 -51.379  1.00  1.83           N  
ATOM   4796  CA  HIS C 609     -22.486 -21.695 -50.716  1.00  1.80           C  
ATOM   4797  CB  HIS C 609     -22.296 -20.630 -49.623  1.00  1.80           C  
ATOM   4798  CG  HIS C 609     -22.424 -19.269 -50.268  1.00  2.04           C  
ATOM   4799  CD2 HIS C 609     -23.536 -18.413 -50.240  1.00  2.04           C  
ATOM   4800  ND1 HIS C 609     -21.477 -18.695 -51.039  1.00  1.72           N  
ATOM   4801  CE1 HIS C 609     -22.002 -17.534 -51.466  1.00  2.04           C  
ATOM   4802  NE2 HIS C 609     -23.246 -17.338 -50.998  1.00  1.72           N  
ATOM   4803  C   HIS C 609     -22.500 -23.105 -50.146  1.00  1.87           C  
ATOM   4804  O   HIS C 609     -23.504 -23.580 -49.635  1.00  1.55           O  
ATOM   4805  N   THR C 610     -21.342 -23.750 -50.275  1.00  1.83           N  
ATOM   4806  CA  THR C 610     -21.042 -24.888 -49.437  1.00  1.80           C  
ATOM   4807  CB  THR C 610     -19.863 -25.613 -50.104  1.00  1.80           C  
ATOM   4808  OG1 THR C 610     -20.196 -25.966 -51.435  1.00  1.55           O  
ATOM   4809  CG2 THR C 610     -19.343 -26.824 -49.315  1.00  1.80           C  
ATOM   4810  C   THR C 610     -20.703 -24.304 -48.055  1.00  1.87           C  
ATOM   4811  O   THR C 610     -19.717 -23.600 -47.886  1.00  1.55           O  
ATOM   4812  N   VAL C 611     -21.615 -24.584 -47.116  1.00  1.83           N  
ATOM   4813  CA  VAL C 611     -21.574 -23.969 -45.794  1.00  1.80           C  
ATOM   4814  CB  VAL C 611     -23.041 -23.794 -45.340  1.00  1.80           C  
ATOM   4815  CG1 VAL C 611     -23.163 -23.082 -43.994  1.00  1.80           C  
ATOM   4816  CG2 VAL C 611     -23.874 -23.041 -46.390  1.00  1.80           C  
ATOM   4817  C   VAL C 611     -20.758 -24.845 -44.816  1.00  1.87           C  
ATOM   4818  O   VAL C 611     -20.366 -24.435 -43.728  1.00  1.55           O  
ATOM   4819  N   THR C 612     -20.570 -26.094 -45.266  1.00  1.83           N  
ATOM   4820  CA  THR C 612     -20.003 -27.136 -44.437  1.00  1.80           C  
ATOM   4821  CB  THR C 612     -20.829 -28.397 -44.750  1.00  1.80           C  
ATOM   4822  OG1 THR C 612     -21.083 -28.493 -46.147  1.00  1.55           O  
ATOM   4823  CG2 THR C 612     -22.208 -28.325 -44.089  1.00  1.80           C  
ATOM   4824  C   THR C 612     -18.510 -27.322 -44.743  1.00  1.87           C  
ATOM   4825  O   THR C 612     -18.032 -28.439 -44.914  1.00  1.55           O  
ATOM   4826  N   GLY C 613     -17.790 -26.189 -44.813  1.00  1.83           N  
ATOM   4827  CA  GLY C 613     -16.338 -26.313 -44.875  1.00  1.80           C  
ATOM   4828  C   GLY C 613     -15.826 -26.841 -43.524  1.00  1.87           C  
ATOM   4829  O   GLY C 613     -16.388 -26.532 -42.480  1.00  1.55           O  
ATOM   4830  N   VAL C 614     -14.785 -27.681 -43.603  1.00  1.83           N  
ATOM   4831  CA  VAL C 614     -14.263 -28.352 -42.419  1.00  1.80           C  
ATOM   4832  CB  VAL C 614     -14.849 -29.776 -42.296  1.00  1.80           C  
ATOM   4833  CG1 VAL C 614     -16.346 -29.736 -41.963  1.00  1.80           C  
ATOM   4834  CG2 VAL C 614     -14.603 -30.637 -43.546  1.00  1.80           C  
ATOM   4835  C   VAL C 614     -12.737 -28.367 -42.517  1.00  1.87           C  
ATOM   4836  O   VAL C 614     -12.156 -28.022 -43.542  1.00  1.55           O  
ATOM   4837  N   SER C 615     -12.139 -28.786 -41.398  1.00  1.83           N  
ATOM   4838  CA  SER C 615     -10.700 -28.845 -41.254  1.00  1.80           C  
ATOM   4839  CB  SER C 615     -10.236 -27.575 -40.524  1.00  1.80           C  
ATOM   4840  OG  SER C 615      -8.834 -27.540 -40.265  1.00  1.55           O  
ATOM   4841  C   SER C 615     -10.396 -30.093 -40.430  1.00  1.87           C  
ATOM   4842  O   SER C 615     -11.290 -30.769 -39.931  1.00  1.55           O  
ATOM   4843  N   ALA C 616      -9.083 -30.337 -40.319  1.00  1.83           N  
ATOM   4844  CA  ALA C 616      -8.581 -31.378 -39.440  1.00  1.80           C  
ATOM   4845  CB  ALA C 616      -7.266 -31.929 -40.001  1.00  1.80           C  
ATOM   4846  C   ALA C 616      -8.355 -30.821 -38.024  1.00  1.87           C  
ATOM   4847  O   ALA C 616      -8.181 -31.577 -37.076  1.00  1.55           O  
ATOM   4848  N   SER C 617      -8.348 -29.476 -37.916  1.00  1.83           N  
ATOM   4849  CA  SER C 617      -8.089 -28.877 -36.612  1.00  1.80           C  
ATOM   4850  CB  SER C 617      -7.961 -27.355 -36.757  1.00  1.80           C  
ATOM   4851  OG  SER C 617      -8.929 -26.858 -37.667  1.00  1.55           O  
ATOM   4852  C   SER C 617      -9.211 -29.260 -35.630  1.00  1.87           C  
ATOM   4853  O   SER C 617      -8.976 -29.795 -34.549  1.00  1.55           O  
ATOM   4854  N   CYS C 618     -10.436 -28.975 -36.099  1.00  1.83           N  
ATOM   4855  CA  CYS C 618     -11.632 -29.518 -35.467  1.00  1.80           C  
ATOM   4856  CB  CYS C 618     -12.861 -28.669 -35.844  1.00  1.80           C  
ATOM   4857  SG  CYS C 618     -13.167 -27.223 -34.792  1.00  1.89           S  
ATOM   4858  C   CYS C 618     -11.812 -30.975 -35.936  1.00  1.87           C  
ATOM   4859  O   CYS C 618     -12.625 -31.281 -36.798  1.00  1.55           O  
ATOM   4860  N   SER C 619     -11.020 -31.848 -35.305  1.00  1.83           N  
ATOM   4861  CA  SER C 619     -11.176 -33.282 -35.502  1.00  1.80           C  
ATOM   4862  CB  SER C 619      -9.828 -33.950 -35.169  1.00  1.80           C  
ATOM   4863  OG  SER C 619      -9.771 -35.348 -35.429  1.00  1.55           O  
ATOM   4864  C   SER C 619     -12.292 -33.756 -34.557  1.00  1.87           C  
ATOM   4865  O   SER C 619     -12.283 -33.430 -33.375  1.00  1.55           O  
ATOM   4866  N   HIS C 620     -13.228 -34.542 -35.115  1.00  1.83           N  
ATOM   4867  CA  HIS C 620     -14.221 -35.225 -34.291  1.00  1.80           C  
ATOM   4868  CB  HIS C 620     -15.471 -34.353 -34.101  1.00  1.80           C  
ATOM   4869  CG  HIS C 620     -16.367 -34.984 -33.058  1.00  2.04           C  
ATOM   4870  CD2 HIS C 620     -16.298 -34.823 -31.666  1.00  2.04           C  
ATOM   4871  ND1 HIS C 620     -17.380 -35.832 -33.330  1.00  1.72           N  
ATOM   4872  CE1 HIS C 620     -17.910 -36.176 -32.145  1.00  2.04           C  
ATOM   4873  NE2 HIS C 620     -17.276 -35.581 -31.118  1.00  1.72           N  
ATOM   4874  C   HIS C 620     -14.571 -36.532 -35.007  1.00  1.87           C  
ATOM   4875  O   HIS C 620     -14.775 -36.533 -36.211  1.00  1.55           O  
ATOM   4876  N   ASN C 621     -14.582 -37.639 -34.241  1.00  1.83           N  
ATOM   4877  CA  ASN C 621     -14.813 -38.977 -34.803  1.00  1.80           C  
ATOM   4878  CB  ASN C 621     -16.172 -39.122 -35.527  1.00  1.80           C  
ATOM   4879  CG  ASN C 621     -17.385 -38.820 -34.650  1.00  1.87           C  
ATOM   4880  OD1 ASN C 621     -18.208 -37.964 -34.961  1.00  1.55           O  
ATOM   4881  ND2 ASN C 621     -17.477 -39.579 -33.558  1.00  1.83           N  
ATOM   4882  C   ASN C 621     -13.692 -39.383 -35.779  1.00  1.87           C  
ATOM   4883  O   ASN C 621     -13.864 -40.255 -36.625  1.00  1.55           O  
ATOM   4884  N   GLY C 622     -12.546 -38.690 -35.644  1.00  1.83           N  
ATOM   4885  CA  GLY C 622     -11.450 -38.877 -36.589  1.00  1.80           C  
ATOM   4886  C   GLY C 622     -11.787 -38.364 -38.001  1.00  1.87           C  
ATOM   4887  O   GLY C 622     -11.148 -38.734 -38.983  1.00  1.55           O  
ATOM   4888  N   GLU C 623     -12.820 -37.509 -38.046  1.00  1.83           N  
ATOM   4889  CA  GLU C 623     -13.331 -36.929 -39.274  1.00  1.80           C  
ATOM   4890  CB  GLU C 623     -14.816 -37.307 -39.417  1.00  1.80           C  
ATOM   4891  CG  GLU C 623     -15.380 -37.079 -40.830  1.00  1.80           C  
ATOM   4892  CD  GLU C 623     -16.818 -37.589 -40.933  1.00  1.87           C  
ATOM   4893  OE1 GLU C 623     -17.036 -38.793 -40.885  1.00  1.66           O  
ATOM   4894  OE2 GLU C 623     -17.731 -36.789 -41.080  1.00  1.66           O  
ATOM   4895  C   GLU C 623     -13.131 -35.415 -39.167  1.00  1.87           C  
ATOM   4896  O   GLU C 623     -13.108 -34.845 -38.081  1.00  1.55           O  
ATOM   4897  N   SER C 624     -12.966 -34.810 -40.349  1.00  1.83           N  
ATOM   4898  CA  SER C 624     -12.833 -33.368 -40.433  1.00  1.80           C  
ATOM   4899  CB  SER C 624     -12.405 -33.040 -41.872  1.00  1.80           C  
ATOM   4900  OG  SER C 624     -11.463 -33.985 -42.370  1.00  1.55           O  
ATOM   4901  C   SER C 624     -14.185 -32.712 -40.096  1.00  1.87           C  
ATOM   4902  O   SER C 624     -15.209 -33.041 -40.686  1.00  1.55           O  
ATOM   4903  N   SER C 625     -14.136 -31.794 -39.126  1.00  1.83           N  
ATOM   4904  CA  SER C 625     -15.315 -31.074 -38.685  1.00  1.80           C  
ATOM   4905  CB  SER C 625     -15.746 -31.597 -37.294  1.00  1.80           C  
ATOM   4906  OG  SER C 625     -16.937 -31.013 -36.769  1.00  1.55           O  
ATOM   4907  C   SER C 625     -14.932 -29.599 -38.688  1.00  1.87           C  
ATOM   4908  O   SER C 625     -13.838 -29.202 -39.076  1.00  1.55           O  
ATOM   4909  N   PHE C 626     -15.909 -28.824 -38.218  1.00  1.83           N  
ATOM   4910  CA  PHE C 626     -15.701 -27.441 -37.848  1.00  1.80           C  
ATOM   4911  CB  PHE C 626     -16.202 -26.543 -38.998  1.00  1.80           C  
ATOM   4912  CG  PHE C 626     -15.784 -25.102 -38.868  1.00  2.04           C  
ATOM   4913  CD1 PHE C 626     -14.452 -24.763 -38.634  1.00  2.04           C  
ATOM   4914  CD2 PHE C 626     -16.731 -24.088 -38.968  1.00  2.04           C  
ATOM   4915  CE1 PHE C 626     -14.078 -23.436 -38.490  1.00  2.04           C  
ATOM   4916  CE2 PHE C 626     -16.358 -22.760 -38.838  1.00  2.04           C  
ATOM   4917  CZ  PHE C 626     -15.030 -22.434 -38.599  1.00  2.04           C  
ATOM   4918  C   PHE C 626     -16.457 -27.284 -36.524  1.00  1.87           C  
ATOM   4919  O   PHE C 626     -16.875 -28.280 -35.935  1.00  1.55           O  
ATOM   4920  N   TYR C 627     -16.611 -26.019 -36.102  1.00  1.83           N  
ATOM   4921  CA  TYR C 627     -17.399 -25.709 -34.919  1.00  1.80           C  
ATOM   4922  CB  TYR C 627     -17.194 -24.235 -34.528  1.00  1.80           C  
ATOM   4923  CG  TYR C 627     -15.747 -23.877 -34.358  1.00  2.04           C  
ATOM   4924  CD1 TYR C 627     -15.015 -24.387 -33.296  1.00  2.04           C  
ATOM   4925  CE1 TYR C 627     -13.676 -24.067 -33.138  1.00  2.04           C  
ATOM   4926  CD2 TYR C 627     -15.119 -23.027 -35.255  1.00  2.04           C  
ATOM   4927  CE2 TYR C 627     -13.777 -22.709 -35.115  1.00  2.04           C  
ATOM   4928  CZ  TYR C 627     -13.050 -23.232 -34.051  1.00  2.04           C  
ATOM   4929  OH  TYR C 627     -11.712 -22.943 -33.877  1.00  1.55           O  
ATOM   4930  C   TYR C 627     -18.885 -25.975 -35.205  1.00  1.87           C  
ATOM   4931  O   TYR C 627     -19.272 -26.407 -36.285  1.00  1.55           O  
ATOM   4932  N   ARG C 628     -19.682 -25.689 -34.165  1.00  1.83           N  
ATOM   4933  CA  ARG C 628     -21.117 -25.913 -34.218  1.00  1.80           C  
ATOM   4934  CB  ARG C 628     -21.600 -26.540 -32.895  1.00  1.80           C  
ATOM   4935  CG  ARG C 628     -20.856 -27.822 -32.465  1.00  1.80           C  
ATOM   4936  CD  ARG C 628     -20.464 -28.735 -33.633  1.00  1.80           C  
ATOM   4937  NE  ARG C 628     -20.199 -30.082 -33.160  1.00  1.83           N  
ATOM   4938  CZ  ARG C 628     -19.656 -31.047 -33.934  1.00  1.87           C  
ATOM   4939  NH1 ARG C 628     -19.145 -30.773 -35.131  1.00  1.83           N
[truncated: 526,718 more chars]
